# Supplementary material for: Polygenic adaptation from standing genetic variation allows rapid ecotype formation
Source: eLife. 2023 Feb 28;12:e82824. doi: 10.7554/eLife.82824 (PMC9977305; doi:10.7554/eLife.82824)
Supplement: Supplementary file 2. [file elife-82824-supp2.zip]

Archive with 303 entries (300 files):
- Supplementary_Data_1/
- Supplementary_Data_1/Twisst_windows_5000/
- Supplementary_Data_1/Twisst_windows_5000/superscaffold47E_all_output.weights.5000.csv
- Supplementary_Data_1/Twisst_windows_5000/superscaffold56_all_output.weights.5000.csv
- Supplementary_Data_1/Twisst_windows_5000/superscaffold60B_topologies_all.trees
- Supplementary_Data_1/Twisst_windows_5000/superscaffold47C-PCRedited_all_output.weights.5000.csv
- Supplementary_Data_1/Twisst_windows_5000/superscaffold28_all_output.weights.5000.csv
- Supplementary_Data_1/Twisst_windows_5000/superscaffold40_all_output.weights.5000.csv
- Supplementary_Data_1/Twisst_windows_5000/superscaffold60A_topologies_all.trees
- Supplementary_Data_1/Twisst_windows_5000/superscaffold15_topologies_all.trees
- Supplementary_Data_1/Twisst_windows_5000/superscaffold15_all_output.weights.5000.csv
- Supplementary_Data_1/Twisst_windows_5000/superscaffold46_all_output.weights.5000.csv
- Supplementary_Data_1/Twisst_windows_5000/superscaffold5_topologies_all.trees
- Supplementary_Data_1/Twisst_windows_5000/superscaffold31_all_output.weights.5000.csv
- Supplementary_Data_1/Twisst_windows_5000/superscaffold31_topologies_all.trees
- Supplementary_Data_1/Twisst_windows_5000/superscaffold47A_topologies_all.trees
- Supplementary_Data_1/Twisst_windows_5000/superscaffold35_all_output.weights.5000.csv
- Supplementary_Data_1/Twisst_windows_5000/superscaffold54_topologies_all.trees
- Supplementary_Data_1/Twisst_windows_5000/superscaffold21_topologies_all.trees
- Supplementary_Data_1/Twisst_windows_5000/superscaffold60B_all_output.weights.5000.csv
- Supplementary_Data_1/Twisst_windows_5000/superscaffold51_topologies_all.trees
- Supplementary_Data_1/Twisst_windows_5000/superscaffold54_all_output.weights.5000.csv
- Supplementary_Data_1/Twisst_windows_5000/superscaffold48_topologies_all.trees
- Supplementary_Data_1/Twisst_windows_5000/superscaffold32_all_output.weights.5000.csv
- Supplementary_Data_1/Twisst_windows_5000/superscaffold12_topologies_all.trees
- Supplementary_Data_1/Twisst_windows_5000/superscaffold9_all_output.weights.5000.csv
- Supplementary_Data_1/Twisst_windows_5000/superscaffold49_topologies_all.trees
- Supplementary_Data_1/Twisst_windows_5000/superscaffold27-PCRedited_all_output.weights.5000.csv
- Supplementary_Data_1/Twisst_windows_5000/superscaffold59-PCRedited_all_output.weights.5000.csv
- Supplementary_Data_1/Twisst_windows_5000/superscaffold10_all_output.weights.5000.csv
- Supplementary_Data_1/Twisst_windows_5000/superscaffold47F_topologies_all.trees
- Supplementary_Data_1/Twisst_windows_5000/superscaffold47D_topologies_all.trees
- Supplementary_Data_1/Twisst_windows_5000/superscaffold43-PCRedited_all_output.weights.5000.csv
- Supplementary_Data_1/Twisst_windows_5000/superscaffold22A_all_output.weights.5000.csv
- Supplementary_Data_1/Twisst_windows_5000/superscaffold10_topologies_all.trees
- Supplementary_Data_1/Twisst_windows_5000/superscaffold23_topologies_all.trees
- Supplementary_Data_1/Twisst_windows_5000/superscaffold37_topologies_all.trees
- Supplementary_Data_1/Twisst_windows_5000/superscaffold16B-PCRedited_all_output.weights.5000.csv
- Supplementary_Data_1/Twisst_windows_5000/superscaffold24_all_output.weights.5000.csv
- Supplementary_Data_1/Twisst_windows_5000/superscaffold16A-PCRedited_all_output.weights.5000.csv
- Supplementary_Data_1/Twisst_windows_5000/superscaffold22B_topologies_all.trees
- Supplementary_Data_1/Twisst_windows_5000/superscaffold3_all_output.weights.5000.csv
- Supplementary_Data_1/Twisst_windows_5000/superscaffold1_topologies_all.trees
- Supplementary_Data_1/Twisst_windows_5000/superscaffold1_all_output.weights.5000.csv
- Supplementary_Data_1/Twisst_windows_5000/superscaffold39_all_output.weights.5000.csv
- Supplementary_Data_1/Twisst_windows_5000/superscaffold61_all_output.weights.5000.csv
- Supplementary_Data_1/Twisst_windows_5000/superscaffold32_topologies_all.trees
- Supplementary_Data_1/Twisst_windows_5000/superscaffold13_all_output.weights.5000.csv
- Supplementary_Data_1/Twisst_windows_5000/superscaffold45B_all_output.weights.5000.csv
- Supplementary_Data_1/Twisst_windows_5000/superscaffold25-PCRedited_topologies_all.trees
- Supplementary_Data_1/Twisst_windows_5000/superscaffold11_all_output.weights.5000.csv
- Supplementary_Data_1/Twisst_windows_5000/superscaffold47H_topologies_all.trees
- Supplementary_Data_1/Twisst_windows_5000/superscaffold50-PCRedited_all_output.weights.5000.csv
- Supplementary_Data_1/Twisst_windows_5000/superscaffold4_all_output.weights.5000.csv
- Supplementary_Data_1/Twisst_windows_5000/superscaffold53_topologies_all.trees
- Supplementary_Data_1/Twisst_windows_5000/superscaffold24_topologies_all.trees
- Supplementary_Data_1/Twisst_windows_5000/superscaffold25-PCRedited_all_output.weights.5000.csv
- Supplementary_Data_1/Twisst_windows_5000/superscaffold20_all_output.weights.5000.csv
- Supplementary_Data_1/Twisst_windows_5000/superscaffold30_topologies_all.trees
- Supplementary_Data_1/Twisst_windows_5000/superscaffold20_topologies_all.trees
- Supplementary_Data_1/Twisst_windows_5000/superscaffold52_all_output.weights.5000.csv
- Supplementary_Data_1/Twisst_windows_5000/superscaffold14_topologies_all.trees
- Supplementary_Data_1/Twisst_windows_5000/superscaffold57A_all_output.weights.5000.csv
- Supplementary_Data_1/Twisst_windows_5000/superscaffold47G_topologies_all.trees
- Supplementary_Data_1/Twisst_windows_5000/superscaffold28_topologies_all.trees
- Supplementary_Data_1/Twisst_windows_5000/superscaffold47K_all_output.weights.5000.csv
- Supplementary_Data_1/Twisst_windows_5000/superscaffold11_topologies_all.trees
- Supplementary_Data_1/Twisst_windows_5000/superscaffold49_all_output.weights.5000.csv
- Supplementary_Data_1/Twisst_windows_5000/superscaffold56_topologies_all.trees
- Supplementary_Data_1/Twisst_windows_5000/superscaffold47D_all_output.weights.5000.csv
- Supplementary_Data_1/Twisst_windows_5000/superscaffold5_all_output.weights.5000.csv
- Supplementary_Data_1/Twisst_windows_5000/superscaffold7-PCRedited_all_output.weights.5000.csv
- Supplementary_Data_1/Twisst_windows_5000/superscaffold62_all_output.weights.5000.csv
- Supplementary_Data_1/Twisst_windows_5000/superscaffold47B_topologies_all.trees
- Supplementary_Data_1/Twisst_windows_5000/superscaffold58-PCRedited_all_output.weights.5000.csv
- Supplementary_Data_1/Twisst_windows_5000/superscaffold9_topologies_all.trees
- Supplementary_Data_1/Twisst_windows_5000/superscaffold33_topologies_all.trees
- Supplementary_Data_1/Twisst_windows_5000/superscaffold47C-PCRedited_topologies_all.trees
- Supplementary_Data_1/Twisst_windows_5000/superscaffold34_topologies_all.trees
- Supplementary_Data_1/Twisst_windows_5000/superscaffold52_topologies_all.trees
- Supplementary_Data_1/Twisst_windows_5000/superscaffold41B_all_output.weights.5000.csv
- Supplementary_Data_1/Twisst_windows_5000/superscaffold47H_all_output.weights.5000.csv
- Supplementary_Data_1/Twisst_windows_5000/superscaffold19-PCRedited_all_output.weights.5000.csv
- Supplementary_Data_1/Twisst_windows_5000/superscaffold41A_topologies_all.trees
- Supplementary_Data_1/Twisst_windows_5000/superscaffold57A_topologies_all.trees
- Supplementary_Data_1/Twisst_windows_5000/superscaffold38_all_output.weights.5000.csv
- Supplementary_Data_1/Twisst_windows_5000/superscaffold39_topologies_all.trees
- Supplementary_Data_1/Twisst_windows_5000/superscaffold55_topologies_all.trees
- Supplementary_Data_1/Twisst_windows_5000/superscaffold3_topologies_all.trees
- Supplementary_Data_1/Twisst_windows_5000/superscaffold13_topologies_all.trees
- Supplementary_Data_1/Twisst_windows_5000/superscaffold14_all_output.weights.5000.csv
- Supplementary_Data_1/Twisst_windows_5000/superscaffold29_topologies_all.trees
- Supplementary_Data_1/Twisst_windows_5000/superscaffold23_all_output.weights.5000.csv
- Supplementary_Data_1/Twisst_windows_5000/superscaffold36_all_output.weights.5000.csv
- Supplementary_Data_1/Twisst_windows_5000/superscaffold37_all_output.weights.5000.csv
- Supplementary_Data_1/Twisst_windows_5000/superscaffold45A_topologies_all.trees
- Supplementary_Data_1/Twisst_windows_5000/superscaffold42_topologies_all.trees
- Supplementary_Data_1/Twisst_windows_5000/superscaffold36_topologies_all.trees
- Supplementary_Data_1/Twisst_windows_5000/SuperScaffold2_all_output.weights.5000.csv
- Supplementary_Data_1/Twisst_windows_5000/superscaffold16B-PCRedited_topologies_all.trees
- Supplementary_Data_1/Twisst_windows_5000/superscaffold26-PCRedited_topologies_all.trees
- Supplementary_Data_1/Twisst_windows_5000/superscaffold47A_all_output.weights.5000.csv
- Supplementary_Data_1/Twisst_windows_5000/superscaffold18_all_output.weights.5000.csv
- Supplementary_Data_1/Twisst_windows_5000/superscaffold8_topologies_all.trees
- Supplementary_Data_1/Twisst_windows_5000/superscaffold7-PCRedited_topologies_all.trees
- Supplementary_Data_1/Twisst_windows_5000/superscaffold34_all_output.weights.5000.csv
- Supplementary_Data_1/Twisst_windows_5000/superscaffold38_topologies_all.trees
- Supplementary_Data_1/Twisst_windows_5000/superscaffold45B_topologies_all.trees
- Supplementary_Data_1/Twisst_windows_5000/superscaffold55_all_output.weights.5000.csv
- Supplementary_Data_1/Twisst_windows_5000/superscaffold61_topologies_all.trees
- Supplementary_Data_1/Twisst_windows_5000/superscaffold47G_all_output.weights.5000.csv
- Supplementary_Data_1/Twisst_windows_5000/superscaffold40_topologies_all.trees
- Supplementary_Data_1/Twisst_windows_5000/superscaffold51_all_output.weights.5000.csv
- Supplementary_Data_1/Twisst_windows_5000/superscaffold6_topologies_all.trees
- Supplementary_Data_1/Twisst_windows_5000/superscaffold35_topologies_all.trees
- Supplementary_Data_1/Twisst_windows_5000/superscaffold19-PCRedited_topologies_all.trees
- Supplementary_Data_1/Twisst_windows_5000/superscaffold41B_topologies_all.trees
- Supplementary_Data_1/Twisst_windows_5000/superscaffold29_all_output.weights.5000.csv
- Supplementary_Data_1/Twisst_windows_5000/superscaffold62_topologies_all.trees
- Supplementary_Data_1/Twisst_windows_5000/superscaffold26-PCRedited_all_output.weights.5000.csv
- Supplementary_Data_1/Twisst_windows_5000/superscaffold30_all_output.weights.5000.csv
- Supplementary_Data_1/Twisst_windows_5000/superscaffold44_all_output.weights.5000.csv
- Supplementary_Data_1/Twisst_windows_5000/superscaffold22A_topologies_all.trees
- Supplementary_Data_1/Twisst_windows_5000/superscaffold53_all_output.weights.5000.csv
- Supplementary_Data_1/Twisst_windows_5000/superscaffold16A-PCRedited_topologies_all.trees
- Supplementary_Data_1/Twisst_windows_5000/superscaffold41A_all_output.weights.5000.csv
- Supplementary_Data_1/Twisst_windows_5000/superscaffold60A_all_output.weights.5000.csv
- Supplementary_Data_1/Twisst_windows_5000/superscaffold12_all_output.weights.5000.csv
- Supplementary_Data_1/Twisst_windows_5000/superscaffold45A_all_output.weights.5000.csv
- Supplementary_Data_1/Twisst_windows_5000/superscaffold47K_topologies_all.trees
- Supplementary_Data_1/Twisst_windows_5000/superscaffold50-PCRedited_topologies_all.trees
- Supplementary_Data_1/Twisst_windows_5000/superscaffold44_topologies_all.trees
- Supplementary_Data_1/Twisst_windows_5000/superscaffold8_all_output.weights.5000.csv
- Supplementary_Data_1/Twisst_windows_5000/superscaffold42_all_output.weights.5000.csv
- Supplementary_Data_1/Twisst_windows_5000/superscaffold48_all_output.weights.5000.csv
- Supplementary_Data_1/Twisst_windows_5000/superscaffold18_topologies_all.trees
- Supplementary_Data_1/Twisst_windows_5000/superscaffold17_all_output.weights.5000.csv
- Supplementary_Data_1/Twisst_windows_5000/superscaffold17_topologies_all.trees
- Supplementary_Data_1/Twisst_windows_5000/superscaffold46_topologies_all.trees
- Supplementary_Data_1/Twisst_windows_5000/superscaffold33_all_output.weights.5000.csv
- Supplementary_Data_1/Twisst_windows_5000/superscaffold59-PCRedited_topologies_all.trees
- Supplementary_Data_1/Twisst_windows_5000/superscaffold21_all_output.weights.5000.csv
- Supplementary_Data_1/Twisst_windows_5000/superscaffold6_all_output.weights.5000.csv
- Supplementary_Data_1/Twisst_windows_5000/superscaffold47E_topologies_all.trees
- Supplementary_Data_1/Twisst_windows_5000/superscaffold47B_all_output.weights.5000.csv
- Supplementary_Data_1/Twisst_windows_5000/SuperScaffold2_topologies_all.trees
- Supplementary_Data_1/Twisst_windows_5000/superscaffold47F_all_output.weights.5000.csv
- Supplementary_Data_1/Twisst_windows_5000/superscaffold22B_all_output.weights.5000.csv
- Supplementary_Data_1/Twisst_windows_5000/superscaffold4_topologies_all.trees
- Supplementary_Data_1/Twisst_windows_5000/superscaffold43-PCRedited_topologies_all.trees
- Supplementary_Data_1/Twisst_windows_5000/superscaffold58-PCRedited_topologies_all.trees
- Supplementary_Data_1/Twisst_windows_5000/superscaffold27-PCRedited_topologies_all.trees
- Supplementary_Data_1/Twisst_windows_50000/
- Supplementary_Data_1/Twisst_windows_50000/superscaffold18_all_output.weights.50000.csv
- Supplementary_Data_1/Twisst_windows_50000/superscaffold60B_topologies_all.trees
- Supplementary_Data_1/Twisst_windows_50000/superscaffold60A_topologies_all.trees
- Supplementary_Data_1/Twisst_windows_50000/superscaffold15_topologies_all.trees
- Supplementary_Data_1/Twisst_windows_50000/superscaffold47H_all_output.weights.50000.csv
- Supplementary_Data_1/Twisst_windows_50000/superscaffold5_topologies_all.trees
- Supplementary_Data_1/Twisst_windows_50000/superscaffold10_all_output.weights.50000.csv
- Supplementary_Data_1/Twisst_windows_50000/superscaffold60A_all_output.weights.50000.csv
- Supplementary_Data_1/Twisst_windows_50000/superscaffold31_topologies_all.trees
- Supplementary_Data_1/Twisst_windows_50000/superscaffold47A_topologies_all.trees
- Supplementary_Data_1/Twisst_windows_50000/superscaffold54_topologies_all.trees
- Supplementary_Data_1/Twisst_windows_50000/superscaffold21_topologies_all.trees
- Supplementary_Data_1/Twisst_windows_50000/superscaffold51_topologies_all.trees
- Supplementary_Data_1/Twisst_windows_50000/superscaffold45B_all_output.weights.50000.csv
- Supplementary_Data_1/Twisst_windows_50000/superscaffold5_all_output.weights.50000.csv
- Supplementary_Data_1/Twisst_windows_50000/superscaffold56_all_output.weights.50000.csv
- Supplementary_Data_1/Twisst_windows_50000/superscaffold48_topologies_all.trees
- Supplementary_Data_1/Twisst_windows_50000/superscaffold47F_all_output.weights.50000.csv
- Supplementary_Data_1/Twisst_windows_50000/superscaffold44_all_output.weights.50000.csv
- Supplementary_Data_1/Twisst_windows_50000/superscaffold12_topologies_all.trees
- Supplementary_Data_1/Twisst_windows_50000/superscaffold1_all_output.weights.50000.csv
- Supplementary_Data_1/Twisst_windows_50000/superscaffold47K_all_output.weights.50000.csv
- Supplementary_Data_1/Twisst_windows_50000/superscaffold47A_all_output.weights.50000.csv
- Supplementary_Data_1/Twisst_windows_50000/superscaffold49_topologies_all.trees
- Supplementary_Data_1/Twisst_windows_50000/superscaffold47F_topologies_all.trees
- Supplementary_Data_1/Twisst_windows_50000/superscaffold47D_topologies_all.trees
- Supplementary_Data_1/Twisst_windows_50000/superscaffold10_topologies_all.trees
- Supplementary_Data_1/Twisst_windows_50000/superscaffold14_all_output.weights.50000.csv
- Supplementary_Data_1/Twisst_windows_50000/superscaffold40_all_output.weights.50000.csv
- Supplementary_Data_1/Twisst_windows_50000/superscaffold62_all_output.weights.50000.csv
- Supplementary_Data_1/Twisst_windows_50000/superscaffold23_topologies_all.trees
- Supplementary_Data_1/Twisst_windows_50000/superscaffold52_all_output.weights.50000.csv
- Supplementary_Data_1/Twisst_windows_50000/superscaffold7-PCRedited_all_output.weights.50000.csv
- Supplementary_Data_1/Twisst_windows_50000/superscaffold37_topologies_all.trees
- Supplementary_Data_1/Twisst_windows_50000/superscaffold43-PCRedited_all_output.weights.50000.csv
- Supplementary_Data_1/Twisst_windows_50000/superscaffold22B_topologies_all.trees
- Supplementary_Data_1/Twisst_windows_50000/superscaffold58-PCRedited_all_output.weights.50000.csv
- Supplementary_Data_1/Twisst_windows_50000/superscaffold1_topologies_all.trees
- Supplementary_Data_1/Twisst_windows_50000/superscaffold32_topologies_all.trees
- Supplementary_Data_1/Twisst_windows_50000/superscaffold54_all_output.weights.50000.csv
- Supplementary_Data_1/Twisst_windows_50000/superscaffold35_all_output.weights.50000.csv
- Supplementary_Data_1/Twisst_windows_50000/superscaffold39_all_output.weights.50000.csv
- Supplementary_Data_1/Twisst_windows_50000/superscaffold25-PCRedited_topologies_all.trees
- Supplementary_Data_1/Twisst_windows_50000/superscaffold47H_topologies_all.trees
- Supplementary_Data_1/Twisst_windows_50000/superscaffold36_all_output.weights.50000.csv
- Supplementary_Data_1/Twisst_windows_50000/superscaffold26-PCRedited_all_output.weights.50000.csv
- Supplementary_Data_1/Twisst_windows_50000/superscaffold53_topologies_all.trees
- Supplementary_Data_1/Twisst_windows_50000/superscaffold24_topologies_all.trees
- Supplementary_Data_1/Twisst_windows_50000/superscaffold60B_all_output.weights.50000.csv
- Supplementary_Data_1/Twisst_windows_50000/superscaffold19-PCRedited_all_output.weights.50000.csv
- Supplementary_Data_1/Twisst_windows_50000/superscaffold30_topologies_all.trees
- Supplementary_Data_1/Twisst_windows_50000/superscaffold20_topologies_all.trees
- Supplementary_Data_1/Twisst_windows_50000/superscaffold14_topologies_all.trees
- Supplementary_Data_1/Twisst_windows_50000/superscaffold47G_topologies_all.trees
- Supplementary_Data_1/Twisst_windows_50000/superscaffold22A_all_output.weights.50000.csv
- Supplementary_Data_1/Twisst_windows_50000/superscaffold27-PCRedited_all_output.weights.50000.csv
- Supplementary_Data_1/Twisst_windows_50000/superscaffold28_topologies_all.trees
- Supplementary_Data_1/Twisst_windows_50000/superscaffold48_all_output.weights.50000.csv
- Supplementary_Data_1/Twisst_windows_50000/superscaffold11_topologies_all.trees
- Supplementary_Data_1/Twisst_windows_50000/superscaffold41A_all_output.weights.50000.csv
- Supplementary_Data_1/Twisst_windows_50000/superscaffold12_all_output.weights.50000.csv
- Supplementary_Data_1/Twisst_windows_50000/superscaffold24_all_output.weights.50000.csv
- Supplementary_Data_1/Twisst_windows_50000/superscaffold56_topologies_all.trees
- Supplementary_Data_1/Twisst_windows_50000/superscaffold38_all_output.weights.50000.csv
- Supplementary_Data_1/Twisst_windows_50000/superscaffold29_all_output.weights.50000.csv
- Supplementary_Data_1/Twisst_windows_50000/superscaffold47B_topologies_all.trees
- Supplementary_Data_1/Twisst_windows_50000/superscaffold9_topologies_all.trees
- Supplementary_Data_1/Twisst_windows_50000/superscaffold33_topologies_all.trees
- Supplementary_Data_1/Twisst_windows_50000/superscaffold47C-PCRedited_topologies_all.trees
- Supplementary_Data_1/Twisst_windows_50000/superscaffold34_topologies_all.trees
- Supplementary_Data_1/Twisst_windows_50000/superscaffold52_topologies_all.trees
- Supplementary_Data_1/Twisst_windows_50000/superscaffold41A_topologies_all.trees
- Supplementary_Data_1/Twisst_windows_50000/superscaffold57A_topologies_all.trees
- Supplementary_Data_1/Twisst_windows_50000/SuperScaffold2_all_output.weights.50000.csv
- Supplementary_Data_1/Twisst_windows_50000/superscaffold39_topologies_all.trees
- Supplementary_Data_1/Twisst_windows_50000/superscaffold21_all_output.weights.50000.csv
- Supplementary_Data_1/Twisst_windows_50000/superscaffold55_topologies_all.trees
- Supplementary_Data_1/Twisst_windows_50000/superscaffold3_topologies_all.trees
- Supplementary_Data_1/Twisst_windows_50000/superscaffold47C-PCRedited_all_output.weights.50000.csv
- Supplementary_Data_1/Twisst_windows_50000/superscaffold13_topologies_all.trees
- Supplementary_Data_1/Twisst_windows_50000/superscaffold29_topologies_all.trees
- Supplementary_Data_1/Twisst_windows_50000/superscaffold22B_all_output.weights.50000.csv
- Supplementary_Data_1/Twisst_windows_50000/superscaffold28_all_output.weights.50000.csv
- Supplementary_Data_1/Twisst_windows_50000/superscaffold45A_topologies_all.trees
- Supplementary_Data_1/Twisst_windows_50000/superscaffold15_all_output.weights.50000.csv
- Supplementary_Data_1/Twisst_windows_50000/superscaffold42_topologies_all.trees
- Supplementary_Data_1/Twisst_windows_50000/superscaffold36_topologies_all.trees
- Supplementary_Data_1/Twisst_windows_50000/superscaffold59-PCRedited_all_output.weights.50000.csv
- Supplementary_Data_1/Twisst_windows_50000/superscaffold16B-PCRedited_topologies_all.trees
- Supplementary_Data_1/Twisst_windows_50000/superscaffold26-PCRedited_topologies_all.trees
- Supplementary_Data_1/Twisst_windows_50000/superscaffold4_all_output.weights.50000.csv
- Supplementary_Data_1/Twisst_windows_50000/superscaffold32_all_output.weights.50000.csv
- Supplementary_Data_1/Twisst_windows_50000/superscaffold31_all_output.weights.50000.csv
- Supplementary_Data_1/Twisst_windows_50000/superscaffold8_topologies_all.trees
- Supplementary_Data_1/Twisst_windows_50000/superscaffold7-PCRedited_topologies_all.trees
- Supplementary_Data_1/Twisst_windows_50000/superscaffold38_topologies_all.trees
- Supplementary_Data_1/Twisst_windows_50000/superscaffold45B_topologies_all.trees
- Supplementary_Data_1/Twisst_windows_50000/superscaffold20_all_output.weights.50000.csv
- Supplementary_Data_1/Twisst_windows_50000/superscaffold47E_all_output.weights.50000.csv
- Supplementary_Data_1/Twisst_windows_50000/superscaffold61_topologies_all.trees
- Supplementary_Data_1/Twisst_windows_50000/superscaffold57A_all_output.weights.50000.csv
- Supplementary_Data_1/Twisst_windows_50000/superscaffold40_topologies_all.trees
- Supplementary_Data_1/Twisst_windows_50000/superscaffold41B_all_output.weights.50000.csv
- Supplementary_Data_1/Twisst_windows_50000/superscaffold55_all_output.weights.50000.csv
- Supplementary_Data_1/Twisst_windows_50000/superscaffold6_topologies_all.trees
- Supplementary_Data_1/Twisst_windows_50000/superscaffold46_all_output.weights.50000.csv
- Supplementary_Data_1/Twisst_windows_50000/superscaffold35_topologies_all.trees
- Supplementary_Data_1/Twisst_windows_50000/superscaffold6_all_output.weights.50000.csv
- Supplementary_Data_1/Twisst_windows_50000/superscaffold19-PCRedited_topologies_all.trees
- Supplementary_Data_1/Twisst_windows_50000/superscaffold17_all_output.weights.50000.csv
- Supplementary_Data_1/Twisst_windows_50000/superscaffold23_all_output.weights.50000.csv
- Supplementary_Data_1/Twisst_windows_50000/superscaffold41B_topologies_all.trees
- Supplementary_Data_1/Twisst_windows_50000/superscaffold62_topologies_all.trees
- Supplementary_Data_1/Twisst_windows_50000/superscaffold22A_topologies_all.trees
- Supplementary_Data_1/Twisst_windows_50000/superscaffold3_all_output.weights.50000.csv
- Supplementary_Data_1/Twisst_windows_50000/superscaffold49_all_output.weights.50000.csv
- Supplementary_Data_1/Twisst_windows_50000/superscaffold50-PCRedited_all_output.weights.50000.csv
- Supplementary_Data_1/Twisst_windows_50000/superscaffold11_all_output.weights.50000.csv
- Supplementary_Data_1/Twisst_windows_50000/superscaffold8_all_output.weights.50000.csv
- Supplementary_Data_1/Twisst_windows_50000/superscaffold42_all_output.weights.50000.csv
- Supplementary_Data_1/Twisst_windows_50000/superscaffold16A-PCRedited_topologies_all.trees
- Supplementary_Data_1/Twisst_windows_50000/superscaffold30_all_output.weights.50000.csv
- Supplementary_Data_1/Twisst_windows_50000/superscaffold47K_topologies_all.trees
- Supplementary_Data_1/Twisst_windows_50000/superscaffold50-PCRedited_topologies_all.trees
- Supplementary_Data_1/Twisst_windows_50000/superscaffold37_all_output.weights.50000.csv
- Supplementary_Data_1/Twisst_windows_50000/superscaffold44_topologies_all.trees
- Supplementary_Data_1/Twisst_windows_50000/superscaffold25-PCRedited_all_output.weights.50000.csv
- Supplementary_Data_1/Twisst_windows_50000/superscaffold18_topologies_all.trees
- Supplementary_Data_1/Twisst_windows_50000/superscaffold17_topologies_all.trees
- Supplementary_Data_1/Twisst_windows_50000/superscaffold46_topologies_all.trees
- Supplementary_Data_1/Twisst_windows_50000/superscaffold33_all_output.weights.50000.csv
- Supplementary_Data_1/Twisst_windows_50000/superscaffold16B-PCRedited_all_output.weights.50000.csv
- Supplementary_Data_1/Twisst_windows_50000/superscaffold61_all_output.weights.50000.csv
- Supplementary_Data_1/Twisst_windows_50000/superscaffold59-PCRedited_topologies_all.trees
- Supplementary_Data_1/Twisst_windows_50000/superscaffold34_all_output.weights.50000.csv
- Supplementary_Data_1/Twisst_windows_50000/superscaffold47E_topologies_all.trees
- Supplementary_Data_1/Twisst_windows_50000/superscaffold53_all_output.weights.50000.csv
- Supplementary_Data_1/Twisst_windows_50000/superscaffold13_all_output.weights.50000.csv
- Supplementary_Data_1/Twisst_windows_50000/SuperScaffold2_topologies_all.trees
- Supplementary_Data_1/Twisst_windows_50000/superscaffold51_all_output.weights.50000.csv
- Supplementary_Data_1/Twisst_windows_50000/superscaffold16A-PCRedited_all_output.weights.50000.csv
- Supplementary_Data_1/Twisst_windows_50000/superscaffold4_topologies_all.trees
- Supplementary_Data_1/Twisst_windows_50000/superscaffold43-PCRedited_topologies_all.trees
- Supplementary_Data_1/Twisst_windows_50000/superscaffold9_all_output.weights.50000.csv
- Supplementary_Data_1/Twisst_windows_50000/superscaffold47B_all_output.weights.50000.csv
- Supplementary_Data_1/Twisst_windows_50000/superscaffold47G_all_output.weights.50000.csv
- Supplementary_Data_1/Twisst_windows_50000/superscaffold58-PCRedited_topologies_all.trees
[truncated: 3 more entries]
