# Supplementary material for: Polygenic adaptation from standing genetic variation allows rapid ecotype formation
Source: eLife. 2023 Feb 28;12:e82824. doi: 10.7554/eLife.82824 (PMC9977305; doi:10.7554/eLife.82824)
Supplement: Supplementary file 2. [file elife-82824-supp2.zip › Supplementary_Data_1/Twisst_windows_5000/superscaffold47E_all_output.weights.5000.csv]

topo1	topo2	topo3	topo4	topo5	topo6	topo7	topo8	topo9	topo10	topo11	topo12	topo13	topo14	topo15	topo16	topo17	topo18	topo19	topo20	topo21	topo22	topo23	topo24	topo25	topo26	topo27	topo28	topo29	topo30	topo31	topo32	topo33	topo34	topo35	topo36	topo37	topo38	topo39	topo40	topo41	topo42	topo43	topo44	topo45	topo46	topo47	topo48	topo49	topo50
1716	2640	396	560	1560	280	0	3360	0	600	104	160	0	0	480	2772	3600	492	0	840	120	0	320	16	378	378	252	192	960	552	0	0	0	0	0	0	800	880	0	0	0	0	0	240	0	0	0	0	0	140
600	3840	1536	648	648	268	1120	912	1888	224	0	1600	416	496	288	8	2096	704	16	0	0	200	120	0	0	0	0	1280	64	672	180	208	104	228	16	32	0	32	0	0	64	0	128	96	48	2212	648	1280	1482	522
117	252	36	36	201	48	679	84	176	0	0	0	0	81	60	126	222	39	171	111	3	298	165	908	32	19	57	0	81	60	111	618	195	336	264	18	374	721	177	126	153	201	903	375	375	2099	258	376	662	177
54	210	0	40	264	32	744	612	468	20	18	10	0	0	24	72	24	0	160	260	0	1008	116	112	72	54	18	0	0	0	40	120	80	80	256	0	984	312	84	112	40	40	0	96	0	1920	2616	2568	3912	4
936	3942	7902	0	0	0	1608	0	552	5040	0	1800	0	0	0	96	732	1656	144	0	144	404	368	560	1056	384	1584	0	180	0	0	0	0	0	0	0	0	0	0	0	0	0	0	0	0	288	0	144	276	168
712	10680	12008	0	0	0	168	0	48	7920	0	0	0	0	0	24	360	696	0	0	0	0	0	0	0	0	0	0	0	0	0	0	0	0	0	0	0	0	0	12	48	12	0	0	0	1320	0	480	144	0
0	144	1728	384	96	96	1032	1944	768	1944	0	360	576	1152	4176	0	0	1728	0	0	0	432	0	0	72	0	72	0	0	0	192	48	48	0	432	432	0	0	216	0	216	0	0	0	0	168	2700	1020	1872	0
264	72	2184	2142	528	306	740	384	460	1064	880	240	0	0	0	916	276	584	96	0	0	0	0	0	1132	124	136	0	0	0	696	276	216	192	0	312	64	72	152	640	416	0	0	0	0	715	1032	209	456	24
0	0	0	0	4752	0	0	1512	0	0	0	0	0	0	324	0	0	0	0	0	0	0	0	0	0	0	0	0	0	0	0	4500	0	0	0	0	5940	0	0	0	0	0	0	5184	0	0	2340	0	0	0
0	0	0	72	18	18	0	0	0	0	0	0	0	0	0	0	0	0	0	0	0	0	0	216	960	264	216	0	0	0	576	252	252	432	0	0	0	0	0	0	0	0	0	0	0	0	0	0	0	0
0	0	360	0	576	0	0	1008	828	180	0	36	72	0	540	0	0	360	0	0	0	0	0	0	600	240	2760	0	0	180	0	1152	0	0	0	0	1350	354	2832	0	0	0	0	0	0	0	648	72	0	0
0	217	1071	44	100	80	492	2944	1340	1898	122	1312	16	444	3064	144	147	429	0	832	608	132	120	620	672	542	406	0	160	1728	40	180	68	0	196	52	208	84	476	123	183	342	0	160	116	160	688	212	32	120
288	312	1056	0	216	72	72	216	324	1740	708	1476	288	324	252	72	0	72	132	1368	192	234	1110	60	72	0	72	0	72	756	0	0	0	108	972	0	36	1800	4428	0	0	864	576	216	0	0	0	36	72	288
0	0	144	208	248	144	0	0	0	48	40	200	0	0	0	120	0	432	1176	648	288	216	336	240	326	22	264	0	0	0	2864	3664	2592	2592	1152	576	2520	848	1600	2160	720	0	0	0	0	144	120	288	144	0
174	78	84	1566	3564	1674	120	690	36	60	336	192	0	0	0	858	276	36	540	882	198	120	630	240	504	468	768	0	0	0	552	738	960	336	1200	180	1986	636	1176	312	456	480	0	0	0	24	528	6	42	126
0	1674	162	702	1944	810	2052	736	1748	714	288	1500	0	0	0	0	648	162	184	448	520	393	292	1367	432	576	1566	0	0	0	411	576	255	527	1316	857	1110	1140	342	457	1148	1149	0	0	0	540	256	446	489	116
0	0	1260	0	0	0	0	0	0	180	0	0	0	0	0	0	0	13248	0	0	0	0	0	0	13572	0	0	0	0	0	0	0	0	0	0	0	0	0	0	0	0	0	0	0	0	0	0	0	0	0
224	432	0	448	692	528	328	1496	192	160	396	344	324	360	300	1356	1980	560	1294	1724	1578	544	3848	216	640	1308	1304	540	1008	396	22	192	66	28	228	84	64	76	580	0	0	420	412	216	204	0	232	0	0	328
844	1552	1972	336	1056	192	480	1680	192	1128	1032	768	336	480	1200	341	506	1193	456	1392	96	672	3072	384	692	676	816	384	528	1968	0	0	0	0	0	0	64	392	936	0	0	96	456	0	0	0	0	0	0	0
166	370	616	96	124	304	995	983	1290	860	134	446	688	644	612	137	257	246	64	304	240	224	176	108	120	92	36	88	728	364	128	208	328	256	784	1264	360	160	312	184	592	752	592	912	400	218	218	372	168	168
48	12	360	12	36	0	0	0	12	302	80	794	48	12	240	144	36	2316	240	1374	390	0	72	0	900	180	0	0	240	4980	24	72	0	420	996	576	1044	1956	1560	12	312	156	492	696	24	0	0	0	0	0
198	36	22	104	24	2	101	56	85	50	22	38	230	88	94	300	140	140	726	3298	1692	500	2492	700	185	880	395	824	1108	1660	284	104	42	452	1724	1104	370	1726	150	40	380	50	320	580	550	181	120	129	309	944
240	228	90	216	624	360	228	0	0	54	0	126	0	0	270	0	192	0	276	732	192	24	0	0	66	30	18	0	36	360	640	1190	150	684	1188	378	2015	235	3810	540	180	180	1800	1530	3600	72	0	0	48	312
263	288	268	0	24	96	104	340	60	324	218	88	18	78	918	342	937	674	365	295	300	954	126	180	1821	672	1209	450	474	558	225	1368	228	463	272	60	991	682	337	123	75	66	240	2724	96	163	626	120	675	0
1650	960	2850	1680	0	120	110	60	190	960	360	0	120	0	180	290	360	370	690	300	282	0	0	0	470	202	0	0	60	600	1380	0	420	350	500	410	0	0	0	0	204	0	0	0	0	34	48	62	0	180
606	0	690	480	42	1722	24	60	60	60	628	1100	288	144	240	870	0	864	774	0	900	0	0	0	360	294	474	174	0	0	504	36	1620	594	0	630	12	6	18	650	48	1090	72	168	36	192	648	456	192	138
4380	60	5040	6	24	6	4	146	150	720	0	30	30	0	396	1476	36	2376	1329	105	1734	0	0	30	621	2088	75	462	0	0	0	0	0	375	15	558	16	8	96	0	72	30	30	36	0	32	736	528	0	0
1872	3750	3300	1116	732	288	1053	600	789	1190	144	334	792	528	936	72	144	0	12	384	648	330	390	402	126	804	1014	144	972	216	26	154	60	36	210	324	296	414	1828	0	132	804	288	120	0	289	240	311	246	90
0	0	0	0	0	0	0	0	0	0	0	0	0	0	0	770	100	450	96	0	0	0	0	240	192	48	0	120	48	1200	0	0	0	0	0	0	540	240	372	0	0	72	72	0	0	48	252	60	0	0
964	466	370	24	0	0	171	147	42	300	0	0	96	36	840	444	228	180	284	220	114	132	132	180	100	230	150	216	126	900	12	24	0	28	26	12	192	930	324	6	24	150	102	78	12	214	98	48	66	30
376	212	972	248	784	460	860	1132	1284	1480	428	620	176	72	1372	82	62	544	306	87	451	100	122	182	838	712	492	80	40	10	88	568	224	212	154	354	216	628	428	258	784	616	128	448	126	888	1508	1216	192	448
1008	200	472	680	264	452	180	160	240	516	346	434	580	220	240	860	228	368	272	272	288	424	520	584	392	160	512	664	16	232	1060	108	324	532	64	232	600	480	544	544	128	1320	1672	12	424	556	328	836	280	100
943	201	1508	929	495	496	190	270	266	321	717	252	240	234	564	490	132	390	129	75	354	6	78	102	460	76	54	534	138	532	1140	382	546	746	344	920	6	234	72	244	352	12	588	264	508	0	10	0	12	420
1457	1433	1856	809	913	120	720	240	9	1257	489	180	1308	1566	1269	298	366	278	60	477	60	324	93	369	862	92	120	807	633	555	129	168	0	176	338	92	234	171	108	0	68	76	408	141	216	0	48	9	87	51
424	208	574	300	2400	180	258	3354	786	504	948	780	390	0	1038	656	290	704	174	216	354	96	216	36	425	541	318	84	90	84	120	840	0	0	0	0	1900	495	1565	60	0	300	480	0	0	168	1824	696	0	0
1568	768	1804	628	2744	468	168	1056	168	444	1128	72	984	5040	2064	1080	0	1320	328	24	632	2560	928	352	240	804	360	360	0	0	24	144	24	0	0	36	384	96	144	0	36	0	144	72	96	144	672	144	0	24
430	789	874	209	1183	818	776	1542	1350	297	1196	2007	4027	1435	1435	293	156	249	25	50	0	316	75	635	569	150	466	150	75	150	77	247	302	37	44	15	298	72	230	516	129	114	30	69	144	132	295	361	43	0
288	1656	588	0	288	0	1252	354	218	924	424	1040	408	432	288	0	0	0	468	558	114	0	1056	384	48	158	130	48	216	576	588	480	564	1140	2322	390	0	2904	408	648	2712	2268	0	564	1464	0	0	0	0	560
480	0	96	660	824	316	600	0	120	306	300	150	900	1440	432	60	0	12	576	1404	720	0	0	0	0	0	0	0	0	540	132	1264	44	768	2232	960	480	1836	1212	576	0	864	0	0	360	0	0	0	0	0
492	386	262	440	480	200	520	912	32	60	300	0	1144	920	716	116	98	230	1280	1360	400	560	24	16	120	600	0	376	2240	524	600	600	0	0	624	0	160	832	0	400	200	200	160	0	0	392	1488	160	808	48
312	1872	156	450	522	0	2160	5634	4230	2400	300	1800	1800	4500	9036	48	288	24	120	0	168	0	0	0	360	72	0	0	72	0	90	90	0	0	0	0	0	0	0	180	36	0	0	36	0	0	0	0	0	0
270	837	3537	0	2160	540	10476	3672	1512	0	108	432	2700	1080	13500	390	1209	1209	0	0	0	0	0	0	0	0	0	0	0	0	0	0	0	0	0	0	0	0	0	0	0	0	0	0	0	0	0	0	0	0
1174	2566	836	2744	5416	3376	2840	5708	2316	588	1116	3664	0	0	3976	180	500	120	0	0	0	0	0	0	80	0	0	400	160	0	60	600	140	0	0	0	100	100	0	0	0	0	400	0	400	60	190	70	0	0
0	774	351	125	65	35	666	78	243	353	90	115	225	765	243	0	300	144	72	333	405	96	90	954	606	270	1248	108	540	387	75	135	318	240	858	522	234	960	852	1968	1044	1056	0	180	765	162	12	162	108	135
144	1584	972	2323	1304	225	984	312	468	720	144	288	900	3636	972	0	288	72	0	0	0	0	0	0	0	0	0	360	0	0	4495	2552	369	1440	0	0	360	72	144	2400	480	0	0	0	0	240	48	72	72	0
288	288	0	256	576	464	104	584	104	0	288	288	0	0	2592	0	0	0	0	0	0	0	0	0	0	0	0	0	0	0	1520	3996	1900	0	0	0	3600	0	0	0	0	0	0	0	0	608	2096	608	0	0
0	0	0	0	1080	0	0	1296	0	0	0	0	0	0	1296	0	0	0	0	0	0	0	0	0	0	0	0	0	0	0	0	0	0	0	0	0	8448	1782	1650	0	0	0	0	0	0	0	864	0	0	0
0	0	0	198	582	516	0	792	738	0	444	312	180	0	0	5124	5298	2628	270	720	90	540	360	0	486	54	36	0	270	828	198	1092	672	6660	1260	468	108	648	0	252	12	24	2880	1206	252	0	72	36	0	0
72	0	216	288	0	0	0	0	0	144	144	0	0	0	0	0	0	0	0	0	0	0	0	0	0	0	0	0	0	0	1152	0	576	0	0	0	1781	2478	6325	384	0	1920	9216	0	1152	144	144	144	0	0
720	1260	5184	2304	1368	720	2457	1104	1095	1620	0	12	360	24	708	696	1218	1566	0	0	0	0	0	0	0	0	0	0	0	0	2514	2436	870	0	0	0	0	0	0	0	0	0	2880	0	0	1722	1116	570	600	0
936	316	2136	416	48	672	416	48	672	1144	0	0	304	304	2208	1548	258	1010	240	0	768	240	0	768	6616	0	0	432	432	576	728	48	192	904	0	2080	176	420	268	224	1416	168	384	176	0	728	48	192	904	0
648	2160	432	0	6480	0	1080	28080	216	0	0	432	648	2160	4320	0	0	0	0	0	0	0	0	0	0	0	0	0	0	0	0	0	0	0	0	0	0	0	0	0	0	0	0	0	0	0	0	0	0	0
600	108	3636	360	0	300	360	6	114	3624	1644	576	600	600	1248	0	0	0	0	0	0	360	0	180	0	0	180	0	0	0	0	0	0	0	900	300	0	0	0	0	0	0	0	0	0	0	0	0	600	0
1140	1188	4440	864	2304	0	792	864	792	1728	5472	2736	0	0	864	228	180	888	0	0	0	0	0	0	0	0	0	0	0	0	576	1728	0	0	864	288	0	0	2952	0	0	504	1152	576	4608	108	144	36	0	0
530	404	556	984	904	1632	150	772	414	982	1027	571	226	244	780	60	60	150	315	285	620	135	368	915	534	390	858	1176	90	348	228	140	652	272	352	336	372	222	370	813	624	369	264	420	250	124	66	194	0	8
1504	256	928	288	480	1488	720	624	336	548	692	344	0	96	1200	940	100	400	0	480	1776	144	272	208	100	532	88	0	0	1200	48	24	24	0	144	192	0	132	204	6	486	324	96	48	72	0	640	80	288	992
0	0	0	3066	1176	1806	0	0	0	0	216	0	0	1080	0	0	0	0	0	0	0	840	1176	1368	0	0	792	72	0	0	2190	840	1290	0	0	0	0	0	0	0	0	0	0	0	1080	0	0	0	2700	3780
198	330	282	780	600	366	200	292	238	357	36	357	450	410	762	54	170	1130	56	80	24	631	45	360	466	40	974	104	80	80	2100	1560	222	264	300	36	278	140	102	966	129	129	120	0	80	320	252	564	1456	60
[truncated: 55 more columns]
