# Supplementary material for: Polygenic adaptation from standing genetic variation allows rapid ecotype formation
Source: eLife. 2023 Feb 28;12:e82824. doi: 10.7554/eLife.82824 (PMC9977305; doi:10.7554/eLife.82824)
Supplement: Supplementary file 2. [file elife-82824-supp2.zip › Supplementary_Data_1/Twisst_windows_5000/superscaffold56_all_output.weights.5000.csv]

topo1	topo2	topo3	topo4	topo5	topo6	topo7	topo8	topo9	topo10	topo11	topo12	topo13	topo14	topo15	topo16	topo17	topo18	topo19	topo20	topo21	topo22	topo23	topo24	topo25	topo26	topo27	topo28	topo29	topo30	topo31	topo32	topo33	topo34	topo35	topo36	topo37	topo38	topo39	topo40	topo41	topo42	topo43	topo44	topo45	topo46	topo47	topo48	topo49	topo50
124	87	25	312	1626	434	442	1606	1254	300	2404	1910	112	112	112	2504	3423	4753	186	824	130	560	1090	240	120	610	470	0	0	70	12	144	60	34	126	20	770	70	414	64	15	221	0	0	70	62	194	284	30	150
1096	264	392	312	984	156	576	612	12	360	252	204	0	0	312	2452	1536	1592	1240	1416	524	2337	1869	1386	1400	964	588	768	552	648	288	432	348	196	224	108	494	64	90	296	52	36	0	72	0	1152	1032	432	126	582
112	48	80	1440	576	2880	0	518	370	0	1512	0	360	48	36	8872	1488	2480	7200	0	0	0	0	0	0	0	0	1800	0	0	948	840	2508	120	0	0	12	0	0	96	0	0	480	48	24	0	974	310	1260	720
288	275	883	1422	24	246	186	180	378	270	252	180	300	12	240	288	330	810	2160	240	552	0	0	0	474	432	0	120	0	180	1206	0	294	516	324	570	12	36	0	90	210	30	840	72	24	180	756	192	276	360
2880	6048	5760	4968	2808	2520	864	288	3168	1512	720	1512	9720	1944	1944	0	0	0	0	0	0	0	0	0	0	0	0	0	0	0	0	0	0	0	0	0	0	0	0	0	0	0	0	0	0	0	0	0	0	0
1944	1944	12744	3780	1080	3240	756	216	648	2268	0	0	1620	8100	8316	0	0	0	0	0	0	0	0	0	0	0	0	0	0	0	0	0	0	0	0	0	0	0	0	0	0	0	0	0	0	0	0	0	0	0
948	1560	660	684	432	396	1149	1368	399	252	450	378	1080	936	1080	348	258	114	729	450	1197	300	204	180	468	1008	252	288	216	72	228	108	240	315	90	351	162	324	594	378	1323	675	864	0	0	423	288	117	108	108
0	672	336	72	192	96	1776	2376	1752	0	144	1368	72	720	1800	0	480	240	144	432	0	2160	0	0	0	0	0	0	0	0	360	960	480	0	0	0	5400	0	0	0	0	0	0	0	0	6000	5400	6600	0	0
187	51	770	120	264	864	60	168	456	574	1088	918	720	1260	540	55	15	2810	1672	1056	560	3168	2256	1920	1368	552	648	0	0	0	120	120	912	660	288	168	330	360	246	204	132	72	0	0	0	60	120	1224	1452	324
1818	1980	720	1232	696	3160	360	3600	0	180	1080	1620	0	0	720	432	0	0	160	1040	0	360	144	0	24	36	84	0	0	0	72	0	360	120	150	0	936	0	720	0	0	0	0	0	0	0	864	0	180	90
1590	2418	2544	1584	1260	792	4104	288	1644	4464	144	2280	3456	3456	2592	210	222	216	144	60	84	396	36	120	360	72	132	0	0	0	396	300	168	720	504	288	324	216	120	456	528	300	0	0	0	576	72	216	468	0
8301	3798	6123	2214	876	930	1873	575	450	3569	925	546	450	2250	2250	0	0	0	24	0	6	0	0	0	0	18	0	0	0	0	66	132	0	60	0	60	0	0	0	90	0	0	0	0	0	0	0	0	0	60
3024	2880	9936	576	0	144	144	360	360	7920	2736	1728	0	0	1296	1664	1664	10496	0	0	0	0	0	0	0	0	0	0	0	0	0	0	0	0	0	0	0	0	0	0	0	0	0	0	0	0	0	0	0	0
3240	888	360	5772	2916	744	384	408	0	0	600	0	3000	120	1800	3208	384	560	0	0	0	0	0	0	216	0	0	0	0	924	1140	540	120	0	0	0	300	300	0	0	0	0	1200	0	900	48	24	0	0	0
140	52	312	224	320	352	24	818	134	340	448	112	0	0	548	160	56	420	336	264	296	72	828	220	620	536	140	0	0	512	248	552	616	672	280	344	1325	1153	1410	266	228	1114	792	1344	1344	48	46	58	12	36
0	0	612	90	690	0	0	1260	0	1120	391	289	0	0	156	0	0	864	0	780	0	0	1260	0	3078	621	297	0	0	120	12	108	0	0	840	0	3740	996	1144	0	0	36	24	180	180	0	90	0	0	90
0	0	900	144	108	288	60	0	12	90	0	0	0	108	2700	0	72	2520	0	0	0	72	18	270	6054	0	120	0	0	540	432	324	756	0	168	48	180	0	0	144	180	234	0	0	108	0	0	0	96	24
0	0	0	96	111	9	0	0	0	240	0	0	0	0	0	0	0	120	0	0	0	0	0	0	792	24	144	0	0	0	3152	3082	342	912	0	96	6176	2352	112	48	0	0	0	0	0	0	288	48	24	0
36	30	366	0	4	20	0	400	20	216	111	261	0	0	0	36	90	612	120	116	508	90	28	506	5250	660	558	0	0	432	0	1500	750	240	32	16	3450	273	981	100	0	200	0	0	576	0	1500	750	210	172
0	0	216	0	0	0	0	0	0	912	506	814	0	0	2088	0	0	144	0	2970	378	0	1152	144	1134	108	54	0	0	1512	0	0	0	0	0	0	4212	2052	648	0	0	0	0	864	0	0	0	0	0	912
432	864	1008	0	1080	360	720	1440	0	158	430	420	0	720	2160	0	0	0	0	720	720	360	1080	0	344	952	864	0	1440	1440	288	432	144	0	432	432	720	1200	240	0	120	600	0	2160	720	0	360	0	180	540
432	114	2964	144	684	312	160	810	170	2670	1020	660	0	72	960	186	0	1254	0	660	120	130	790	220	1080	697	473	0	0	0	222	84	270	210	0	384	946	1298	1056	324	398	100	0	96	0	258	24	150	421	145
84	615	1293	0	576	672	0	0	2736	4938	1317	5901	2112	1248	1344	84	303	345	48	252	60	144	144	96	192	0	48	0	0	300	0	240	0	360	810	450	240	1080	960	240	0	360	240	0	240	0	0	96	108	108
45	711	540	216	324	0	1728	3132	864	1272	840	8904	0	0	540	45	495	0	0	0	0	0	0	0	540	0	0	0	0	0	0	0	0	0	0	0	0	0	0	0	0	0	0	0	0	0	0	0	0	0
792	936	864	0	720	864	1488	2868	5076	1908	4708	4508	108	0	648	0	0	0	0	0	0	0	0	0	0	0	0	0	0	0	0	0	0	0	0	0	0	0	0	0	0	0	0	0	0	504	630	1566	0	0
0	0	0	1350	5400	2250	0	0	0	0	0	0	0	0	1800	7500	0	1500	0	0	0	0	0	0	2415	0	375	1800	0	270	279	1416	465	1260	54	522	0	0	0	576	126	0	0	72	54	30	0	96	0	0
3479	1715	3338	2160	1872	576	441	840	339	540	1971	261	144	0	1224	2411	431	938	0	72	0	216	0	72	1080	0	0	72	288	360	0	0	0	0	0	0	0	0	0	0	0	0	0	0	0	54	576	162	216	0
704	784	2196	534	234	312	812	732	256	1440	96	432	1080	180	846	620	697	1419	246	60	414	298	64	286	1170	228	228	324	360	432	438	234	336	1206	867	1071	720	1064	1024	648	792	672	1080	846	108	390	198	420	534	192
156	196	144	56	356	288	296	499	1015	28	416	220	0	380	192	320	536	560	18	434	20	486	524	432	12	520	390	0	208	246	120	258	300	18	182	134	428	338	510	276	12	104	138	138	364	60	45	1233	80	80
1026	702	0	410	304	110	324	324	0	105	135	30	0	0	0	569	549	10	450	0	50	0	0	0	192	150	0	0	0	0	1728	752	240	820	0	40	976	240	400	604	130	0	832	400	400	3384	1316	100	1356	200
654	300	456	634	510	542	552	606	696	396	648	348	1374	504	504	1119	681	876	831	510	519	312	876	606	48	888	324	1344	564	564	462	228	372	612	228	318	390	546	390	132	228	324	510	276	276	192	240	402	300	672
257	540	505	8	300	158	25	139	916	334	399	465	170	424	272	422	1644	1988	743	875	488	1651	174	1875	1284	354	1212	60	150	312	9	440	233	421	301	264	409	94	717	504	26	592	492	222	284	0	114	796	637	156
102	240	978	96	501	87	1360	501	2513	1293	630	459	0	0	216	6	30	114	0	0	72	225	36	549	501	297	180	0	0	0	24	39	87	5	48	115	310	178	430	15	288	135	0	108	0	740	327	1243	50	248
0	5184	0	0	0	5184	5184	1296	0	36	144	36	0	20736	1296	0	0	0	0	0	0	0	0	0	0	0	0	0	0	0	0	0	0	0	0	0	0	0	0	0	0	0	0	0	0	0	0	0	0	0
480	0	0	774	2106	294	40	260	600	640	4484	360	0	0	0	30	36	24	30	36	24	0	18	18	0	0	24	240	0	0	331	774	269	120	0	0	110	10	240	1430	130	72	0	0	108	40	230	0	0	0
0	0	0	0	0	0	0	0	0	0	0	0	0	0	0	0	0	0	0	288	576	864	288	3168	0	864	864	864	2592	0	0	0	0	0	0	0	576	0	0	0	1728	0	0	1152	864	144	144	0	576	144
0	0	0	0	2592	0	0	9072	4536	648	0	648	1296	0	2592	0	0	0	0	0	0	0	0	0	0	0	0	0	0	0	0	0	0	0	0	0	936	108	1548	0	0	0	0	0	0	0	0	0	0	0
0	0	0	0	2592	0	1568	3008	896	0	0	0	0	0	0	0	0	0	0	0	0	0	0	0	0	0	0	0	0	0	0	3600	0	0	0	0	7664	3008	3008	0	0	0	0	0	0	2296	3016	1312	0	864
0	0	0	0	2160	2160	0	0	0	5184	0	0	0	0	5184	4032	0	9792	0	0	0	0	0	0	1632	0	96	864	0	0	0	0	0	0	0	0	0	0	0	0	0	0	0	0	0	0	0	0	0	0
186	21	1857	498	120	594	108	12	120	1392	510	450	360	624	660	102	0	1218	0	0	0	0	0	0	986	0	94	60	0	120	3228	600	3372	2676	200	2044	0	240	0	2704	2240	192	264	480	960	312	60	348	256	20
72	72	1260	160	328	196	150	420	186	870	1322	202	36	36	3348	0	0	936	0	0	120	0	0	168	444	839	283	168	120	648	432	1728	1200	504	288	528	2460	420	840	411	246	573	480	960	480	216	864	600	252	144
228	114	150	168	1464	1284	174	1716	1362	605	804	467	168	168	1316	206	169	337	68	52	52	20	16	52	242	145	85	56	56	56	202	1760	1698	120	0	0	2020	660	680	816	16	528	360	80	1200	196	1304	1620	60	60
378	210	1074	250	186	176	1215	360	585	632	88	366	144	0	396	492	0	1560	396	144	288	550	290	420	1039	122	501	324	0	360	214	258	104	498	366	330	336	1004	712	204	226	656	468	0	0	821	1032	775	3004	1796
0	0	0	0	20	100	54	237	39	250	0	50	0	0	0	0	20	10	0	20	100	81	216	33	250	0	50	0	0	0	0	40	110	6	40	110	1095	300	135	290	0	58	600	240	240	2034	2087	697	933	792
150	0	0	1381	1366	1801	0	0	0	0	0	0	0	750	750	0	0	0	150	0	0	0	0	0	0	0	0	0	0	0	1243	808	1783	60	1440	2592	310	1840	3808	1070	2600	3728	2574	2028	2028	0	0	0	0	0
324	0	0	1212	192	1620	0	0	0	675	1755	0	0	0	0	0	0	324	0	0	0	0	0	0	936	468	702	0	0	0	960	120	1080	0	0	0	0	0	0	1242	0	0	0	0	540	144	1044	540	0	0
432	108	3300	240	240	240	0	240	0	4296	672	912	240	0	1248	48	12	300	0	0	960	0	0	0	2340	4470	390	0	240	0	0	0	0	0	0	480	0	0	0	0	480	0	0	480	0	216	960	384	0	144
0	960	0	72	618	90	6	15006	0	90	0	1950	0	168	240	0	900	0	24	24	0	792	60	60	30	0	30	48	12	60	120	2250	150	396	1596	0	720	60	168	240	0	720	192	3648	240	6	3006	0	12	0
0	0	0	0	1800	72	0	2784	96	0	288	288	0	0	144	144	96	48	0	288	864	0	432	432	648	1152	792	0	0	576	0	180	36	0	0	0	1152	576	432	0	0	144	0	0	0	0	984	168	0	0
1500	1500	0	0	1080	0	0	660	0	0	600	600	0	0	6000	300	300	0	0	0	0	28	0	140	0	0	0	0	0	0	0	24	0	120	0	0	4200	0	0	48	0	0	0	240	0	0	480	0	0	0
0	0	432	0	1872	72	648	810	0	1190	322	0	0	54	864	0	0	216	0	0	0	0	0	0	1244	1144	1716	0	0	0	0	0	0	0	0	0	3708	1062	972	0	180	0	0	900	90	360	540	0	0	306
0	0	0	0	0	0	0	0	0	0	0	0	0	0	0	0	0	0	0	0	0	0	0	0	0	0	0	0	0	0	0	2592	0	0	0	0	6264	2520	4176	0	0	0	0	0	0	0	0	0	0	0
69	621	0	0	246	0	120	2220	480	0	258	2322	36	18	1470	60	594	180	6	304	20	72	144	0	0	0	0	0	30	1170	0	54	0	0	90	0	756	858	1098	0	0	180	18	60	36	0	48	0	0	0
960	1200	192	1008	664	848	384	192	144	528	864	72	0	1224	0	192	312	96	24	48	120	116	464	1028	120	0	408	1248	192	0	384	192	240	84	168	516	144	672	1008	492	580	1328	1632	384	768	192	96	72	76	304
85	1373	2502	984	432	384	1152	48	384	1395	0	351	360	72	540	26	586	1206	0	0	0	297	0	171	618	0	264	0	0	0	2508	936	1146	1224	288	756	1251	738	1215	570	672	216	180	144	0	792	96	570	522	0
744	336	0	1296	936	1488	516	1860	0	0	0	0	0	600	0	0	0	0	0	0	0	600	0	408	0	3252	1116	1080	1500	0	0	0	0	0	0	0	0	0	0	0	0	0	0	0	0	0	0	0	1050	0
0	0	0	0	0	0	0	0	0	0	0	0	0	0	0	0	0	0	0	432	0	1584	2736	4752	0	180	3060	1080	0	0	0	0	0	0	0	0	0	0	0	0	0	0	0	0	0	0	0	0	0	0
0	0	0	0	0	0	0	0	0	0	0	0	0	0	0	0	0	0	0	0	0	0	0	0	25920	0	0	0	0	15552	0	0	0	0	0	0	0	0	0	0	0	0	0	0	0	0	0	0	0	0
2844	2268	6336	648	324	1728	1296	540	1512	2376	1404	972	3240	2592	3024	2196	2052	3528	0	0	0	0	0	0	0	0	0	0	0	0	0	0	0	0	0	0	0	0	0	0	0	0	0	0	0	0	0	0	0	0
193	951	140	66	312	66	424	252	624	238	107	407	300	688	590	303	1453	338	144	127	71	630	234	164	558	20	572	858	1536	240	30	192	78	30	54	96	456	114	316	34	96	514	90	464	166	79	25	166	135	53
200	666	190	180	1364	268	900	496	1980	732	320	976	80	80	760	172	338	474	152	0	28	0	0	0	72	24	28	32	96	0	413	2183	620	8	0	16	2496	1400	1400	16	44	0	800	64	800	1528	2128	2872	0	0
1246	2994	764	2574	2406	1176	2268	1620	2868	900	396	750	1530	144	180	528	1140	204	603	420	525	360	180	768	180	132	414	666	216	108	540	288	36	51	18	111	480	0	1206	360	0	672	1314	144	72	630	0	90	0	0
1036	2296	2260	534	972	1398	1458	1059	2715	1074	1388	1042	1824	60	60	474	1098	960	375	138	75	240	0	120	0	0	0	612	180	180	24	156	132	75	66	15	0	22	44	0	0	30	186	60	60	72	108	300	0	0
3450	10404	2850	432	216	180	4320	2640	744	2160	452	1384	0	0	144	184	816	152	0	0	0	0	0	0	0	0	0	0	0	0	0	0	0	0	144	0	48	240	0	0	0	0	0	0	0	0	0	0	0	0
0	756	4176	0	36	0	846	0	2538	5490	1692	7434	72	36	180	0	108	432	0	0	0	72	0	0	0	0	0	0	0	0	0	72	0	0	0	0	0	720	0	0	0	0	0	0	0	54	0	162	0	0
0	0	0	0	0	1152	0	0	0	1728	192	2688	2304	0	2304	0	0	0	480	1104	0	0	216	360	1440	0	0	0	0	288	0	0	1008	840	888	0	1320	1416	0	0	0	0	0	0	576	0	0	0	0	36
360	2100	4020	0	0	0	360	0	1800	1440	120	3120	360	0	0	0	420	3180	204	648	444	1800	180	1260	2880	0	0	540	360	720	216	0	468	94	144	194	494	234	1000	648	504	504	72	0	108	1458	0	2790	1440	180
0	0	3456	0	0	0	0	0	0	3552	2000	2800	0	0	0	0	0	0	48	144	384	0	72	0	0	0	0	0	0	0	0	0	0	624	0	1536	0	360	360	0	2160	0	0	0	0	1440	0	2304	0	0
54	18	2358	36	90	126	540	216	1518	2772	1206	3948	882	324	1152	0	108	1038	120	36	114	234	36	42	432	180	24	0	90	630	0	108	168	240	72	48	108	0	48	126	90	84	0	0	0	780	312	2358	72	144
493	1286	1069	954	388	228	642	260	518	202	60	474	136	136	136	144	478	264	152	206	84	716	252	308	236	44	288	268	136	136	954	556	288	432	616	312	518	550	268	123	303	214	136	136	136	520	206	280	718	318
0	0	0	0	0	0	0	0	0	0	0	0	0	0	0	1584	4896	432	0	0	0	0	0	0	0	0	0	0	0	3456	432	576	1584	0	0	0	2592	864	0	0	0	0	0	0	864	0	0	0	0	0
249	1212	2799	0	180	120	690	750	1560	2994	612	354	240	360	1776	399	1260	4353	108	48	12	1806	42	1044	2256	276	324	228	144	144	12	108	24	0	12	0	72	36	24	0	0	24	0	12	0	270	714	1068	749	67
168	754	2030	96	24	312	240	216	1200	3987	180	1665	0	0	0	180	615	1365	0	432	0	0	0	0	216	0	0	0	0	432	0	0	0	0	0	0	432	1296	864	0	0	0	0	0	0	0	0	0	0	0
0	120	1032	0	0	0	0	0	432	3444	0	228	0	0	0	0	1032	8400	0	0	0	0	0	0	1080	0	0	0	0	0	0	0	0	0	0	0	0	0	0	0	0	0	0	0	0	0	0	0	0	0
1296	6480	4536	0	0	0	0	0	0	2592	0	0	0	0	0	450	2250	1800	0	648	0	0	1512	1728	540	450	2250	0	0	0	0	0	0	0	0	0	0	0	0	0	0	0	0	0	0	0	0	0	0	0
3080	1309	6699	864	0	0	0	0	0	0	0	0	0	0	0	2416	935	4785	792	0	0	0	0	0	0	0	0	1800	0	0	1080	0	0	72	0	0	0	0	0	0	0	0	0	0	0	0	0	0	0	0
300	75	675	120	507	27	0	180	0	180	190	50	0	0	108	1992	690	822	708	0	402	37	21	50	5358	810	0	108	0	0	508	230	222	420	0	630	0	0	0	270	150	0	0	0	0	360	564	240	634	192
75	0	75	510	200	400	0	0	0	24	286	20	0	0	0	390	0	6	212	56	194	0	0	0	312	18	0	0	0	0	990	456	714	632	188	302	1050	518	448	150	48	228	0	0	288	100	4250	150	846	663
24	240	596	720	340	860	610	800	1080	680	1260	900	0	60	200	16	100	184	0	0	240	12	180	2070	0	272	1784	0	336	0	604	1462	1480	60	510	1160	216	496	812	122	1258	398	30	410	150	24	0	0	24	240
600	2088	1812	828	1278	1098	3168	1800	3348	540	240	1884	0	0	180	0	0	0	0	0	0	0	0	72	44	0	172	0	0	0	1040	1340	680	0	0	0	612	0	36	0	90	18	0	0	0	750	300	570	0	0
196	276	560	642	810	1980	952	1208	1116	1740	1848	2574	540	756	840	30	216	300	174	222	222	170	410	356	264	216	42	270	216	672	146	510	574	162	186	318	96	170	130	678	393	795	498	408	708	252	390	372	118	280
54	0	54	0	1440	360	0	2106	234	792	0	216	216	432	4896	18	0	18	0	0	0	0	0	0	1134	756	522	0	36	0	0	774	126	54	0	54	0	0	0	72	18	90	108	1080	0	12	1956	228	144	0
2760	540	450	4590	3240	5490	350	2400	790	1950	7320	1380	1200	1500	600	0	0	0	0	186	366	0	108	0	0	72	18	0	0	0	0	0	0	0	270	648	0	486	162	0	702	396	0	0	0	630	1848	1422	0	132
720	0	144	1134	2448	378	0	0	0	396	900	0	0	0	1080	72	0	72	342	432	594	0	0	0	0	0	0	0	0	216	810	2520	270	1026	648	2970	2160	2430	810	540	2214	810	0	2592	0	0	0	0	0	0
480	144	96	600	6300	1980	144	1440	216	600	1200	576	0	0	480	0	0	0	0	960	0	0	288	0	0	0	0	0	0	192	0	0	0	0	1440	0	10752	1296	2112	0	720	4032	0	0	0	0	0	0	0	288
468	72	900	0	2520	0	0	432	0	936	936	144	0	0	1944	792	144	648	144	1404	0	0	216	0	1704	1032	144	0	0	972	0	288	0	0	0	0	1170	1248	390	0	0	0	0	0	0	720	2448	1008	792	1368
1200	1440	2292	384	4416	0	1248	4992	0	744	480	576	0	0	4608	1200	1680	2100	600	600	0	1200	0	0	480	120	120	0	0	0	192	1008	0	0	0	0	1200	0	0	0	0	0	0	0	0	1812	5184	360	1236	240
4500	8100	10800	3600	1404	216	0	1332	288	3272	580	180	0	0	1728	0	0	0	0	0	0	0	0	0	0	0	0	0	0	0	0	0	0	0	0	0	0	0	0	0	0	0	0	0	0	2990	1058	560	0	0
0	0	9396	0	0	0	0	0	0	2772	0	0	0	0	9144	0	0	8532	0	0	0	0	0	0	2340	0	0	0	0	3960	0	0	0	0	0	0	0	0	0	0	0	0	0	0	0	0	0	0	0	0
600	640	216	640	1792	0	36	780	312	912	672	576	160	0	216	1208	744	0	1120	576	72	544	928	136	688	424	760	272	0	0	0	832	0	8	24	0	864	704	112	18	8	118	336	0	0	20	724	80	0	256
354	271	263	66	426	48	171	213	120	432	560	664	672	216	756	486	567	423	1124	32	344	264	336	48	664	488	192	48	192	936	102	630	120	392	360	280	832	428	348	144	128	16	264	720	528	96	116	64	150	198
2604	3120	4344	348	304	836	3124	1132	1504	1788	288	768	108	240	2364	576	0	0	96	192	624	192	624	840	1248	168	408	144	96	864	108	284	208	48	312	432	288	96	432	0	960	1008	264	288	120	0	0	0	288	624
0	0	0	810	270	540	0	0	0	8100	0	0	1620	0	8100	0	0	0	558	36	54	0	0	0	0	0	0	0	0	3240	594	342	432	252	72	108	0	0	36	144	0	72	108	0	108	0	0	0	0	0
540	0	0	360	1020	780	0	0	0	0	0	0	0	0	0	540	0	0	2880	2520	0	0	72	288	1128	234	78	0	0	432	1440	1140	2820	0	0	0	2700	1080	180	0	0	0	360	0	1080	540	2160	0	288	4212
0	720	4140	0	0	0	1098	198	2844	8640	0	720	0	0	540	0	672	3360	0	0	0	1596	138	606	1728	0	360	0	0	432	0	0	0	0	0	0	0	0	72	12	18	6	0	0	0	1608	264	3888	240	240
0	0	11988	0	0	0	0	0	0	5184	0	0	0	0	0	0	0	2700	0	0	0	0	0	0	648	0	0	0	0	0	0	0	0	0	0	0	0	0	0	0	0	0	0	0	0	0	0	0	0	0
0	0	1080	0	0	0	0	0	0	1548	0	4392	0	0	1764	0	0	2592	0	0	0	0	0	0	2736	0	0	0	0	1296	0	0	0	0	0	0	0	0	0	0	0	0	0	0	0	0	0	0	0	0
32	0	1375	50	0	150	50	0	150	20	5520	1380	175	175	655	146	75	1735	50	0	183	50	75	0	2105	450	375	250	250	1135	30	0	30	90	15	165	5	10	0	0	0	0	10	0	45	30	0	30	90	180
310	1322	975	203	442	480	410	541	942	712	704	1410	765	585	1305	35	226	285	0	0	0	270	30	120	240	60	240	0	72	45	162	204	504	195	69	186	80	556	24	86	550	1200	0	0	9	169	77	264	375	15
672	1308	1944	296	364	270	684	156	654	966	441	549	450	90	180	726	1674	2652	248	100	132	744	180	360	352	424	256	0	576	0	1248	750	792	878	292	498	386	270	460	264	456	480	0	342	0	794	368	506	402	60
672	936	1416	0	0	0	432	0	0	366	0	84	0	0	60	72	162	336	0	0	0	0	0	0	180	0	0	0	0	150	0	0	360	768	846	198	1020	1386	1350	210	240	300	600	60	150	288	12	90	0	0
98	922	240	0	96	0	2300	568	2508	792	84	2256	0	0	0	2	82	96	0	672	384	36	96	0	0	330	30	0	0	0	0	0	0	0	3564	2232	0	1680	1980	114	1512	1866	0	0	0	52	8	120	0	0
0	0	288	0	0	0	0	0	0	2376	0	648	0	0	576	0	0	0	0	0	0	0	0	0	0	0	0	0	0	0	0	0	0	0	1512	3888	288	432	2736	0	3204	2916	0	576	0	0	0	0	0	0
36	468	36	0	36	0	396	252	396	180	24	336	0	0	0	0	0	0	0	1920	2580	0	180	0	0	300	60	0	0	0	0	0	0	0	3300	4080	2316	1470	1470	0	1740	5640	0	0	0	0	0	0	0	0
346	221	69	0	444	252	276	300	480	192	224	112	144	0	0	104	148	60	168	192	192	158	114	724	24	108	180	0	24	0	12	260	88	108	912	264	728	800	572	86	66	448	0	60	0	96	96	84	72	144
0	0	864	0	0	0	0	432	0	6480	0	0	0	0	2160	0	0	0	0	0	0	0	0	0	135	225	288	0	0	0	0	0	0	0	0	0	0	0	0	0	0	0	0	0	0	0	0	0	0	0
480	120	3972	0	720	0	0	0	180	3752	664	984	720	180	3600	96	24	852	0	0	0	0	0	0	72	0	0	0	0	180	0	0	0	0	0	0	0	0	0	0	0	0	0	0	0	0	0	36	0	0
0	0	0	0	11400	0	810	9840	0	0	0	0	0	0	0	1254	1122	0	0	456	0	0	426	0	0	170	190	0	0	72	0	0	0	0	0	0	546	1456	728	0	0	0	0	0	0	0	0	0	0	180
0	0	0	0	4980	420	0	8940	960	0	0	240	0	0	1860	275	525	100	0	1200	0	0	732	0	96	504	264	0	0	276	0	0	0	0	0	0	360	0	0	0	0	0	0	0	0	0	0	0	0	0
0	792	2592	0	0	0	744	216	624	1836	0	648	0	0	2430	0	792	2052	18	36	0	684	0	0	864	0	216	54	108	270	144	900	108	660	1032	648	1224	288	216	288	252	432	0	324	0	444	108	384	396	0
0	0	108	0	1944	1296	0	1404	1296	864	540	5616	540	540	4428	0	0	108	324	216	0	324	324	0	0	0	0	0	0	864	0	1296	864	0	0	0	0	0	0	720	0	0	0	0	0	0	1296	864	0	0
900	4050	3600	1710	90	0	2325	375	0	0	0	0	0	0	0	270	630	360	45	135	0	270	42	12	54	0	6	0	0	120	0	18	42	225	765	0	78	1002	0	168	1584	1704	0	0	120	1500	300	0	0	342
136	408	712	384	80	48	328	56	96	310	70	36	80	140	152	184	512	728	472	144	88	376	80	264	164	0	120	80	80	80	1112	352	140	1200	572	396	260	332	320	172	208	120	656	248	20	876	352	248	724	182
144	324	72	36	252	0	240	1320	0	0	0	0	0	0	3204	48	48	24	0	0	0	60	0	0	0	0	0	0	0	0	72	2832	0	24	12	0	5880	753	3711	192	432	1104	72	5580	0	300	1740	0	180	0
0	182	70	0	0	0	664	0	824	64	0	176	0	0	0	0	360	0	0	0	0	264	0	48	360	0	252	0	0	0	700	7200	1100	12	338	70	9465	3455	4300	0	160	440	0	0	0	816	0	1092	310	0
0	0	0	0	0	0	0	0	0	0	0	0	0	0	0	0	0	108	0	0	0	36	72	0	108	0	36	0	0	216	0	0	0	540	1620	720	0	6840	9900	0	864	10512	2700	0	0	0	0	0	72	144
2760	720	0	1080	480	0	720	240	480	0	0	0	864	0	0	0	0	0	0	60	0	168	440	112	0	0	0	0	0	0	0	0	0	0	444	0	360	264	240	0	0	0	0	0	0	0	288	144	228	568
0	0	0	0	0	0	0	0	0	0	0	0	0	0	0	0	0	0	0	0	0	0	72	144	0	0	0	0	0	0	0	0	0	0	216	0	0	1080	2520	0	420	2244	720	0	0	0	0	0	0	576
0	0	0	0	0	0	0	0	0	0	0	0	0	0	0	0	0	0	0	0	0	0	0	0	0	0	0	0	0	0	0	0	0	0	0	0	0	0	792	0	0	2772	0	0	0	0	0	0	0	0
90	108	450	0	0	0	1056	462	66	0	0	0	648	0	1296	90	36	450	0	0	0	72	0	0	0	0	0	0	0	0	0	288	0	0	0	0	1490	224	158	96	0	480	0	0	0	6720	2940	420	0	0
2328	1164	9180	6300	0	900	0	900	0	5796	1800	900	3600	1800	900	0	0	0	0	0	0	0	0	0	0	0	0	0	0	0	0	0	0	0	0	0	0	0	0	0	0	0	0	0	0	0	180	0	0	0
1530	540	2010	5400	1320	1800	720	2520	720	600	2160	600	600	600	480	1278	612	702	0	408	96	0	288	96	1332	84	24	0	0	48	0	0	0	0	168	48	144	288	300	48	144	132	0	0	60	0	0	0	0	1176
0	0	0	0	540	540	0	720	8100	0	0	2700	0	0	360	0	0	0	0	0	0	0	0	0	0	0	0	0	0	0	0	0	0	0	0	0	0	0	108	0	0	108	0	0	0	0	0	0	0	0
209	300	496	54	257	273	242	290	134	117	313	292	222	392	627	434	706	597	136	394	303	600	277	350	297	413	264	135	605	459	189	718	707	24	222	285	831	270	561	569	165	1124	792	531	798	470	626	284	612	123
0	48	192	720	768	48	0	96	0	0	0	0	0	0	3840	384	144	2112	288	96	0	384	1152	0	4800	0	960	1152	0	3840	312	192	24	48	0	0	144	48	0	0	0	0	0	0	0	48	288	0	48	192
248	168	220	198	166	140	120	120	96	376	292	232	0	0	0	444	438	612	540	120	96	296	64	120	514	300	50	0	0	0	1728	1483	1739	2592	528	900	1640	512	632	1208	612	160	0	0	576	666	558	774	694	368
1000	1400	3120	96	168	288	1544	48	1696	2960	280	840	1104	384	960	0	0	0	80	0	64	0	0	0	0	0	0	0	0	0	0	0	528	480	0	96	0	0	0	240	480	0	0	0	0	0	0	0	0	0
1170	1608	1326	360	481	863	1014	1476	1110	936	1272	768	0	120	360	1332	1664	520	444	456	360	429	219	180	1096	296	48	0	48	0	300	239	277	0	228	168	448	332	120	120	289	359	0	72	0	274	684	326	1140	336
164	744	270	44	292	324	260	562	1104	158	318	712	20	54	162	564	1152	642	382	670	478	873	566	737	870	1266	760	50	194	50	432	842	558	690	1010	1616	1566	810	1474	1020	672	1966	120	284	320	318	390	766	301	146
0	0	0	0	0	0	0	0	0	0	0	0	0	0	0	0	0	0	665	988	1371	0	0	0	0	576	0	0	0	0	576	936	1188	1695	2148	2637	540	0	1548	6688	4530	3290	1800	2160	4968	0	0	0	0	0
360	0	0	732	192	4044	36	324	216	480	2640	192	0	0	0	2664	288	1656	1008	144	576	288	0	0	1008	0	144	0	0	0	1716	960	10572	936	72	288	1152	0	0	4032	0	576	0	0	0	36	324	216	0	0
720	36	60	792	1080	3348	108	162	120	768	2880	300	0	216	0	288	42	60	450	90	180	6	12	12	30	24	6	0	0	0	636	825	2457	636	60	120	330	120	300	1983	528	285	0	0	324	12	18	0	0	24
60	0	0	798	1092	1146	12	348	0	150	4350	900	0	0	0	0	0	0	30	84	6	0	0	0	0	0	0	0	0	0	258	564	78	330	1140	66	474	1248	150	1710	1500	2190	36	144	72	0	0	0	0	24
0	0	0	0	240	780	0	180	630	336	540	780	0	0	0	12	0	180	48	144	84	576	108	342	48	24	324	0	0	0	0	1200	1200	0	0	0	0	0	1890	4920	1760	4480	0	0	0	0	60	180	0	0
0	0	120	0	0	0	0	0	0	120	0	0	0	0	0	0	0	0	0	0	0	0	0	0	48	0	0	0	0	0	600	0	2472	1920	3840	1680	480	1200	600	2784	3000	576	2040	2760	6144	0	0	0	0	0
800	2248	792	1104	1968	648	2130	5490	900	2400	1200	0	2400	2040	7200	80	64	144	0	0	0	96	0	0	0	0	0	0	96	0	0	0	0	0	0	120	0	120	0	0	0	0	0	0	0	540	1620	0	96	0
6912	2916	7344	360	0	180	0	1080	540	1872	540	720	2484	1188	8100	528	216	336	0	0	0	0	0	216	0	0	0	216	0	1080	0	0	0	0	0	0	0	0	0	0	0	0	0	0	0	0	0	0	0	0
6440	1520	2000	3348	4272	1200	1764	1044	1152	1500	3540	900	4080	2016	720	1460	392	620	0	0	0	328	0	32	120	0	60	300	0	0	0	0	0	0	0	0	0	0	0	0	0	0	0	0	0	572	632	596	0	0
1440	3320	800	4440	0	360	1140	1200	60	240	0	0	0	0	0	2768	3064	400	1196	40	232	632	264	44	600	240	100	1100	1100	2540	100	16	4	1032	8	248	0	90	6	0	96	0	0	0	0	78	40	2	300	120
522	2014	804	950	711	365	144	948	347	125	154	586	1790	308	362	756	1235	555	75	15	0	26	2	5	411	0	0	2130	286	48	1200	644	306	775	0	125	15	0	0	250	50	75	1950	250	30	16	6	4	2	0
994	658	466	3794	1918	2030	236	894	182	274	494	406	528	304	256	108	108	96	80	126	96	16	40	104	60	76	264	1008	16	40	872	648	592	400	280	154	0	80	300	60	114	134	744	192	480	72	84	132	16	80
5346	180	3042	0	792	1296	2448	544	2108	2880	1968	1980	2460	0	0	872	360	664	192	192	264	60	0	0	60	0	0	12	216	432	12	72	144	126	126	144	24	216	480	21	432	231	708	108	216	1008	224	868	60	0
10500	360	3360	5868	432	1440	2412	1548	1440	4260	4740	360	0	0	432	2280	720	1320	0	0	0	0	0	0	0	0	0	0	0	0	0	0	0	0	0	0	0	0	0	0	0	0	0	0	0	0	0	0	0	0
2688	1632	3156	2172	990	546	432	306	102	2136	864	180	432	540	1224	1740	780	2280	0	0	0	384	0	216	480	0	120	1200	0	0	1590	330	480	960	120	120	384	96	120	960	384	120	0	0	0	1110	450	360	384	0
4986	2832	2262	3960	5688	1296	3732	3714	594	1440	1188	1260	0	1584	432	0	0	0	0	0	0	60	0	0	0	0	0	0	0	0	1968	1968	384	0	0	0	0	24	0	432	0	0	0	0	0	0	0	0	72	0
1524	1512	1788	1280	1408	192	3120	428	1960	700	120	476	576	0	324	60	72	84	0	0	0	144	0	0	0	0	0	0	0	108	1180	1136	204	108	72	0	360	0	0	630	30	60	0	0	360	1704	556	800	72	0
2016	3888	1152	144	1728	288	7212	4464	2580	1243	850	2155	1584	2448	1584	288	1008	144	0	0	0	0	0	0	0	0	0	0	0	360	0	0	0	0	0	0	0	0	0	0	0	0	0	0	0	780	432	228	0	0
172	108	152	1296	1704	1248	468	1764	720	0	228	324	816	480	1728	90	90	36	72	72	0	192	216	120	726	360	450	336	216	576	504	648	504	252	204	48	528	384	192	432	0	0	840	816	864	154	414	128	300	324
258	102	210	1116	2196	1296	126	438	54	24	252	0	858	348	1266	108	24	60	501	129	300	15	90	267	240	0	270	1020	78	300	888	1542	1218	288	72	540	960	240	0	252	96	0	372	1752	1020	96	390	0	15	90
0	0	144	60	27	81	12	0	0	24	0	0	12	24	48	36	36	576	432	144	324	144	0	504	1944	744	264	1872	288	684	2760	972	2292	456	240	540	216	72	0	624	384	72	72	684	552	108	48	24	366	72
552	660	720	552	624	48	960	336	552	822	1374	900	384	648	600	354	582	636	0	0	468	556	462	1202	240	0	480	1236	252	264	24	48	72	72	216	240	216	192	192	138	70	92	72	168	48	1020	528	1104	728	198
2250	1035	2943	0	0	0	0	0	0	1512	0	0	0	0	1296	1950	897	2589	0	0	0	0	0	0	864	0	0	0	0	648	0	0	0	0	0	0	0	0	0	0	0	0	0	0	0	0	0	0	0	0
1635	450	7095	0	216	0	312	0	120	2520	0	180	108	144	1080	180	0	540	0	0	0	96	48	0	330	0	66	0	0	360	0	0	0	0	0	0	0	600	840	0	0	0	0	0	0	72	0	0	0	0
0	600	3000	0	0	0	0	0	0	900	0	0	0	0	5400	0	1200	6000	0	0	720	0	0	0	4140	828	0	0	1440	3600	0	0	0	0	0	0	0	0	0	0	0	180	0	0	0	0	0	0	0	0
0	0	2160	0	0	0	0	0	0	1944	0	0	0	0	20952	0	0	4320	0	0	0	0	0	0	0	0	0	0	0	1080	0	0	0	0	0	0	0	0	0	0	0	0	0	0	0	0	0	0	0	0
0	0	11250	0	90	0	450	0	0	2250	0	0	450	90	450	0	0	0	0	0	0	0	0	0	0	0	0	450	0	0	0	450	0	540	0	0	0	0	0	0	0	0	0	0	0	0	0	0	0	0
0	0	8640	0	0	0	0	0	0	25272	0	0	0	0	7128	0	0	432	0	0	0	0	0	0	216	0	0	0	0	216	0	0	0	0	0	0	0	0	0	0	0	0	0	0	0	0	0	0	0	0
0	0	0	0	0	0	0	0	0	1728	0	0	0	0	19008	0	0	0	0	0	0	0	0	0	0	0	0	0	0	0	0	0	0	0	0	0	0	0	0	0	0	0	0	0	0	0	0	0	0	0
0	0	1800	360	1080	720	0	0	0	4176	288	0	0	0	12960	0	0	1080	0	0	0	0	0	0	0	0	0	0	0	720	0	2700	0	540	360	0	0	0	0	0	0	0	0	0	1800	36	0	0	0	36
30	30	120	129	1491	468	18	648	144	510	384	246	0	0	1584	0	0	960	192	324	384	340	330	680	1108	781	931	0	0	720	135	1485	300	0	72	0	528	460	974	240	30	330	0	0	360	0	648	120	40	60
1680	1424	2080	2400	5280	2400	810	1080	1998	1080	0	1080	0	0	2160	1152	528	480	72	0	0	0	0	0	0	0	0	216	0	0	210	588	210	144	0	0	0	0	0	0	0	0	288	0	0	0	0	0	0	0
197	79	0	404	480	10	272	298	510	198	12	90	510	90	600	74	40	0	24	24	0	42	0	0	68	10	72	0	30	0	984	1398	36	312	96	0	870	180	0	0	0	0	0	0	0	166	395	435	174	24
452	1160	58	493	1746	269	1880	3706	174	148	214	392	478	866	360	848	1770	168	188	120	220	600	152	64	88	178	68	238	1010	144	186	664	118	0	52	52	178	34	176	148	16	80	184	464	104	980	1802	158	0	0
274	278	0	1026	1320	246	0	0	0	0	0	0	0	432	2520	590	622	0	204	336	0	716	212	80	568	200	672	288	72	0	1212	1120	308	288	96	0	960	120	0	88	32	24	144	1080	144	24	0	0	382	154
45	96	15	93	189	288	60	108	162	1947	1077	600	300	264	66	99	132	15	90	300	378	30	135	75	594	546	360	120	156	102	189	405	216	372	870	630	1485	1347	3000	9	417	1518	600	0	0	180	594	36	372	1215
375	75	135	72	396	324	201	126	81	135	266	154	0	0	270	672	156	336	117	99	288	80	120	40	159	210	78	0	0	0	546	426	660	1479	783	1563	90	156	210	720	411	576	0	1134	0	252	378	150	360	270
560	360	652	192	416	700	288	456	648	456	836	808	516	276	264	505	360	623	72	966	1326	12	474	66	369	966	153	180	900	624	20	0	40	60	690	450	78	204	180	358	1148	156	60	150	210	0	12	0	12	126
564	36	2100	1161	297	432	0	0	0	7560	2340	0	0	540	2160	528	72	3000	126	0	36	0	0	0	1440	36	0	0	108	216	285	273	720	210	0	60	0	18	0	522	54	18	54	18	90	0	0	0	72	36
354	24	2112	464	180	454	120	148	110	1728	342	24	90	90	2190	600	24	2565	174	624	210	294	216	210	2520	396	60	0	0	1956	97	248	72	195	374	175	18	210	36	200	160	180	0	0	144	165	328	140	185	240
735	385	1505	30	0	0	180	0	165	250	0	20	150	30	750	1806	1024	3698	15	45	30	363	0	36	1125	106	59	90	696	378	135	3	0	75	0	0	75	12	150	32	14	2	0	174	0	45	0	615	153	0
2877	1918	7475	450	90	210	0	0	30	5790	0	0	150	150	2310	1407	938	3385	0	0	0	0	0	0	1620	0	0	0	0	1440	1854	342	798	576	228	204	0	72	0	276	180	156	144	144	72	0	0	0	0	0
4720	4832	4236	972	1368	648	1404	1116	1296	5084	2332	1656	0	0	0	164	184	228	0	0	0	0	0	0	0	0	0	0	0	0	0	0	0	0	0	0	0	0	0	0	0	0	0	0	0	0	0	0	0	0
1620	1728	13932	0	0	1620	864	324	2268	6048	13284	4968	0	0	0	0	0	0	0	0	0	0	0	0	0	0	0	0	0	0	0	0	0	0	0	0	0	0	0	0	0	0	0	0	0	0	0	0	0	0
2052	1296	10260	0	540	1296	0	864	1080	14472	1296	648	648	648	3780	0	0	0	0	0	0	0	0	0	0	0	0	0	0	0	0	0	0	0	0	0	0	0	0	0	0	0	0	0	0	0	0	0	0	0
0	1440	5040	0	0	0	1080	3600	1080	7920	2520	3240	0	1440	11520	0	0	0	0	0	0	0	0	0	0	0	0	0	0	1152	0	0	0	0	0	0	0	0	144	0	0	0	0	0	144	0	0	0	0	0
0	180	864	630	1842	1602	2324	2200	4008	2070	1608	4206	96	192	144	451	887	966	0	456	426	144	372	252	72	588	432	96	288	216	84	36	72	48	432	528	0	0	408	180	192	444	48	384	288	250	560	990	72	0
9000	2310	8130	3600	3042	3222	900	0	576	768	1440	348	720	720	4320	288	12	132	0	0	0	0	0	0	216	0	144	288	0	0	0	6	66	72	0	36	0	0	0	36	0	108	216	0	0	0	0	0	0	0
396	1512	4452	936	288	576	890	200	350	2880	240	2160	0	0	1440	138	240	630	0	0	120	36	36	144	0	192	0	0	0	0	312	96	192	0	600	1020	270	270	1284	414	1149	345	120	660	120	560	320	560	0	168
3648	2292	48	4218	1134	948	1452	480	480	1056	420	360	4068	1872	2340	24	48	24	0	0	0	0	0	0	0	0	0	96	0	0	2274	990	816	96	0	0	0	0	0	0	0	0	0	0	0	480	240	240	480	0
1782	2478	1290	504	1424	742	846	1152	1344	498	298	896	30	174	30	198	318	204	0	168	48	186	192	378	0	174	480	0	30	0	972	492	336	360	168	48	63	441	540	0	66	588	0	30	0	150	0	0	852	24
1590	2880	9270	480	120	870	2528	1272	2536	5280	870	1440	0	0	6720	0	0	0	0	0	318	0	72	504	288	270	144	0	0	1152	0	0	0	0	0	96	0	0	0	0	174	0	0	24	0	1078	627	671	0	366
5381	1537	2897	6439	2002	4482	1627	2703	1178	1997	1347	334	626	30	0	0	0	90	150	130	855	15	210	135	315	345	90	0	30	0	0	0	0	210	80	1055	0	250	170	0	420	600	90	0	0	0	0	0	35	285
20	648	130	42	328	20	842	1620	1200	746	320	1864	590	670	970	0	610	40	40	160	0	1008	0	192	80	20	80	0	120	0	30	600	20	640	1768	204	1056	208	56	50	130	240	0	420	0	470	220	80	322	20
360	384	432	108	234	108	144	108	120	192	900	960	0	0	1620	0	30	60	93	875	2470	20	1140	880	580	434	714	0	0	0	20	34	36	204	820	1256	1188	636	396	0	1320	264	0	3240	0	102	171	177	40	336
0	0	0	216	324	0	0	0	0	900	180	0	0	0	2700	90	0	630	0	0	0	0	0	0	0	0	0	0	0	0	1080	1620	0	0	0	0	300	30	210	0	0	0	540	0	2700	0	0	0	0	0
708	1080	2712	612	144	384	520	40	304	1044	180	72	504	48	1584	576	960	2208	450	90	360	96	0	192	1584	480	48	0	192	288	864	0	0	1386	162	648	352	336	32	288	864	480	0	0	288	696	120	336	576	468
695	120	459	409	215	545	245	153	150	561	720	153	35	75	135	714	103	333	376	214	524	324	169	138	622	490	136	0	112	135	314	138	362	473	156	548	125	152	54	570	486	192	0	112	75	747	313	466	768	479
648	621	1245	276	36	168	324	360	0	498	48	48	648	252	576	132	86	430	48	48	276	144	540	36	0	198	360	648	252	576	4452	2160	1332	1464	2305	2009	720	2544	0	1800	1986	1080	2208	1092	1092	0	0	0	96	270
0	930	678	96	288	96	480	1920	0	156	312	252	0	960	816	240	720	912	168	192	0	1920	2880	1440	1416	720	1032	120	0	1032	48	192	48	48	48	0	72	48	120	0	0	0	0	0	96	480	1680	0	480	960
0	108	360	408	744	1272	408	0	480	618	0	54	1236	552	528	12	144	504	0	0	12	408	0	816	684	12	192	48	36	24	708	744	1368	348	528	324	588	390	546	144	432	1248	60	120	240	180	0	480	660	0
0	0	0	0	0	0	0	0	0	0	0	0	0	0	0	0	0	0	0	0	0	0	0	0	0	0	0	0	0	0	0	0	0	0	0	0	2376	2772	12960	0	0	540	1620	0	0	0	0	0	0	0
3072	0	0	0	0	0	0	0	0	480	0	0	0	0	96	0	0	0	0	0	0	0	0	0	0	0	0	0	0	0	0	0	0	0	3840	1920	0	384	384	0	0	0	0	384	0	6144	192	960	0	0
0	0	0	0	72	108	1196	502	1182	0	210	1050	936	540	0	0	0	0	626	1330	1716	108	72	0	0	0	0	0	108	0	0	288	432	1202	2590	1608	0	0	0	720	1440	0	0	576	1440	1140	480	1080	0	0
210	1304	754	0	0	0	612	576	2160	108	0	756	540	0	468	0	72	144	342	1056	2490	0	0	0	414	558	0	0	396	432	0	0	0	216	576	1368	504	0	2520	0	2032	4808	1080	360	0	528	132	492	0	0
2262	5232	5772	90	360	420	2016	468	1356	1086	426	1344	0	0	120	0	0	0	0	96	102	0	60	48	18	72	42	0	0	12	0	0	0	0	432	234	0	180	1596	0	372	1488	0	0	0	0	0	0	0	54
1332	3456	2664	108	1944	828	540	2736	4500	2162	2050	4464	0	0	0	324	864	972	0	0	0	0	0	0	0	0	0	0	0	0	0	0	0	0	0	0	0	0	0	0	0	0	0	0	0	0	0	0	0	0
36	36	120	24	552	24	102	936	402	36	36	36	0	0	0	160	256	172	74	148	186	106	88	358	354	396	150	0	0	0	304	240	236	300	432	1188	190	648	506	300	354	246	0	0	0	98	252	130	114	120
360	120	240	888	356	268	128	296	32	240	108	132	0	0	0	924	284	160	1064	180	160	100	132	308	304	252	740	288	0	0	1104	528	384	480	0	240	164	152	188	112	240	128	0	0	0	192	24	648	108	72
444	600	606	960	798	1410	282	216	486	660	180	426	504	0	0	0	0	0	0	0	144	0	336	1776	0	582	1752	288	0	0	0	0	0	114	636	840	0	1152	1824	0	690	2292	144	0	0	0	0	0	0	372
1050	2538	1002	540	432	228	864	882	738	540	204	432	540	1080	540	30	216	24	270	432	546	702	78	84	180	408	360	0	378	0	270	216	54	0	0	162	648	648	1944	240	1008	1320	810	270	0	0	450	360	810	0
60	180	30	0	0	0	270	0	0	390	0	90	90	0	0	30	90	630	0	0	0	90	0	90	858	228	0	90	300	0	1800	1350	624	588	36	870	6	18	12	546	900	36	18	3756	0	2160	0	870	420	0
2736	432	3024	6144	1296	2352	2016	720	144	2400	912	0	4032	3024	3024	0	0	0	0	0	0	120	96	0	96	0	48	144	0	144	516	0	132	72	216	72	96	192	0	96	192	0	576	360	360	0	0	0	144	288
0	0	0	0	0	0	0	116	604	0	0	96	0	0	0	0	1800	0	0	0	0	1200	0	600	1800	0	600	0	0	0	252	3012	1380	0	0	0	96	252	264	192	0	108	36	0	288	0	60	300	0	0
96	0	264	1152	120	1716	0	0	0	288	192	96	684	0	144	48	0	168	0	0	0	0	0	1440	24	0	120	480	0	96	588	120	1644	540	0	0	0	96	480	0	0	0	288	0	384	0	0	0	0	0
0	0	0	0	0	0	0	0	0	0	0	0	0	0	0	0	0	0	0	0	0	384	96	384	0	0	0	864	0	0	0	0	0	0	0	0	0	0	0	0	0	0	0	0	0	0	1728	0	6864	1284
420	588	204	132	804	708	840	3408	1656	192	528	1176	2640	1500	1308	480	360	120	2688	1008	1296	480	480	264	672	576	216	0	768	0	120	120	720	576	0	0	270	180	162	504	216	108	0	288	0	48	240	120	192	96
432	1440	936	1944	7272	2232	4536	8856	6984	792	2552	4792	432	0	0	0	0	0	0	0	0	0	0	0	0	0	0	0	0	0	0	0	0	0	0	0	0	0	0	0	0	0	0	0	0	0	0	0	0	0
1728	1944	1152	2088	5760	3168	8136	9216	8352	504	1080	1512	216	432	1368	0	0	0	0	0	0	0	0	0	0	0	0	0	0	0	0	0	0	0	0	0	0	0	0	0	0	0	0	0	0	0	0	0	0	0
5460	3480	2172	5898	156	1716	0	0	0	2544	2460	0	0	1920	384	504	160	128	90	0	0	4	44	48	90	18	0	96	0	192	408	16	176	0	0	0	0	0	0	0	0	0	0	0	0	0	12	0	1016	1576
1251	0	459	1176	0	672	1132	1552	3082	2336	2436	2224	648	0	0	645	30	393	480	432	972	80	239	83	260	378	58	288	252	288	354	30	288	927	360	927	52	114	56	224	378	58	144	72	144	416	260	224	552	975
341	357	382	684	456	690	583	425	813	438	285	186	498	282	306	51	15	138	0	0	1254	135	85	323	108	297	90	354	912	144	168	192	216	297	228	3795	162	186	153	783	2670	888	594	2334	534	902	550	1182	204	212
162	162	972	5184	1152	4608	240	2208	1296	1824	3456	768	576	288	288	6	6	36	220	0	908	24	216	240	0	1272	0	240	96	96	0	0	0	32	0	280	0	0	0	0	0	0	0	72	0	360	3024	1368	48	1296
192	0	96	2256	1656	2640	216	1728	792	624	1728	288	96	0	1728	108	0	0	882	270	1260	51	555	438	756	2148	360	144	0	432	240	360	480	60	60	168	0	0	0	0	96	0	0	0	0	252	4464	1764	51	987
328	608	312	132	444	24	2224	816	800	240	104	856	912	336	504	360	312	240	432	480	636	264	240	360	192	372	300	0	264	0	168	264	48	1152	912	732	444	360	348	64	988	400	576	324	0	1796	672	616	144	120
120	792	0	456	144	216	456	2352	216	24	192	0	864	216	1728	360	3960	0	3840	0	960	252	252	288	3168	4752	108	468	1080	0	0	0	0	480	0	120	0	0	0	0	0	0	0	0	0	0	0	0	756	636
3960	5940	9540	0	0	0	0	0	0	0	0	0	0	0	19440	0	0	0	0	0	0	0	0	0	0	0	0	0	0	0	0	0	0	0	0	0	0	0	0	0	0	0	0	0	0	0	0	0	0	0
4725	3325	8150	0	0	0	0	0	0	12960	0	0	0	0	8640	972	684	936	0	0	0	0	0	0	864	0	0	0	0	0	0	0	0	0	0	0	0	0	0	0	0	0	0	0	0	0	0	0	0	0
2312	1270	1538	2078	1664	1314	800	1160	390	1494	1989	1127	430	400	1640	378	180	212	430	712	440	208	482	70	246	532	322	100	130	350	232	262	216	80	344	190	277	229	86	132	168	220	520	170	230	136	250	102	56	190
804	960	9630	500	16	0	500	100	0	8320	800	960	0	0	4320	0	0	0	0	40	200	0	40	200	792	608	976	0	0	0	0	0	0	0	100	110	180	180	120	0	0	0	0	0	0	0	0	0	0	100
0	0	0	0	0	0	0	0	0	0	0	0	0	0	0	0	0	0	0	0	0	0	0	0	0	0	0	0	0	0	360	0	1800	0	0	0	0	0	0	0	0	0	0	0	0	0	0	0	0	0
0	240	0	0	0	0	0	0	240	0	0	48	0	0	240	600	720	1800	2400	0	1560	256	32	120	2144	3102	394	360	3600	720	80	96	16	1600	0	800	240	240	0	0	1200	240	0	2400	0	800	800	320	160	20
180	1170	900	0	180	0	320	64	1056	0	0	18	0	0	918	0	90	0	0	234	1458	0	144	72	3705	997	1076	90	486	720	0	180	0	0	520	2324	72	900	0	0	2742	4134	180	432	36	200	40	660	0	0
0	0	0	2016	6192	1296	0	0	0	0	0	0	0	0	21600	0	0	0	0	0	0	0	0	0	0	0	0	0	0	0	840	780	540	0	0	0	6480	0	0	0	0	0	0	0	0	0	0	0	0	0
872	436	3156	3312	5868	2484	3312	2376	1836	720	432	684	1080	2160	11016	148	110	174	0	0	0	0	0	0	0	0	0	0	0	0	0	0	0	0	0	0	0	0	0	0	0	0	0	0	0	0	0	0	0	0
1185	1050	2157	1026	1242	4248	0	0	360	5247	3982	1067	36	360	1476	225	90	225	0	0	0	0	216	0	108	0	0	108	0	216	0	0	0	0	0	0	0	0	0	0	0	0	0	0	0	0	0	0	0	432
0	0	432	0	0	0	0	0	0	288	288	72	0	0	0	0	0	0	0	0	1152	0	0	0	4320	540	1620	0	0	0	0	0	0	0	0	2304	0	0	0	1440	4320	720	0	0	0	0	0	0	0	288
0	0	1520	192	0	428	768	0	812	1590	576	282	1276	604	880	0	0	1944	0	0	0	0	0	0	432	0	0	0	0	400	32	0	220	768	0	0	0	0	0	212	448	0	0	0	160	128	0	880	3072	0
1440	0	9252	645	90	615	0	0	0	2511	810	1395	90	0	1404	150	0	1470	240	408	54	18	45	243	360	18	0	18	0	108	129	18	69	18	306	0	900	1125	5625	54	0	0	450	0	0	0	54	54	78	411
0	0	1728	1872	360	648	288	0	0	2880	0	0	1440	576	5760	0	0	0	0	0	0	0	0	0	0	0	0	0	0	0	3744	720	1296	2880	0	0	0	0	0	864	432	0	0	0	0	0	0	0	0	0
0	0	1800	0	0	0	360	1080	2880	25200	0	0	2160	0	5400	0	0	0	0	0	0	0	0	0	0	0	0	0	0	0	0	0	0	360	0	432	0	0	0	0	72	0	0	216	0	0	0	0	0	0
0	864	25056	0	0	0	0	0	0	1728	0	0	0	0	3456	0	0	0	0	0	0	0	0	0	0	0	0	0	0	0	0	0	0	0	0	0	0	0	0	0	0	0	0	0	0	0	0	0	0	0
0	3096	15912	0	0	0	2376	0	648	14904	0	4320	0	0	1080	0	0	0	0	0	0	0	0	0	0	0	0	0	0	0	0	0	0	0	0	0	0	0	0	0	0	0	0	0	0	0	0	0	0	0
2730	4698	4272	900	1800	2448	1836	1188	2160	3924	1692	1584	6192	4608	5328	402	414	480	0	0	0	0	0	0	0	0	0	0	0	0	0	0	0	0	0	0	0	0	0	0	0	0	0	0	0	0	0	0	0	0
0	0	300	960	7740	2400	0	1200	0	0	240	60	60	1500	1500	0	0	450	0	0	0	0	0	0	0	0	0	0	0	0	300	2700	750	0	0	216	0	828	2880	360	504	216	216	0	0	0	150	0	0	0
0	126	1008	0	0	0	120	0	12	594	0	120	0	0	0	0	120	840	0	0	0	240	0	900	3174	414	2526	0	0	0	384	960	576	0	0	198	0	192	288	480	414	120	0	0	0	48	0	48	168	0
0	96	1404	0	0	0	246	0	0	558	0	372	0	0	0	0	738	4542	0	0	0	570	0	108	3450	0	900	0	0	0	324	810	390	408	270	54	1578	372	1296	744	324	270	0	0	0	360	0	132	258	0
347	1190	1955	312	30	66	420	42	96	524	120	70	0	0	0	296	1052	1544	174	30	108	356	32	170	668	72	82	144	0	0	304	110	1026	294	120	690	1165	967	5038	2919	3434	4045	324	0	0	1054	159	287	735	182
116	116	1154	410	80	590	430	320	618	823	392	177	264	840	840	52	52	670	88	26	210	88	0	236	1188	46	98	324	324	324	1602	640	2516	856	508	1258	2289	1574	2005	1982	1726	468	468	852	924	416	256	306	278	80
0	0	0	80	240	580	64	16	64	54	150	48	0	0	252	720	72	324	900	180	720	60	0	12	408	720	24	0	0	396	512	1608	2560	2736	648	2376	704	256	408	4552	2168	1632	0	432	0	544	316	508	0	0
108	624	484	56	112	48	646	95	429	394	540	528	0	72	100	72	438	276	18	276	138	993	48	1173	135	138	869	0	72	0	1206	1588	4832	597	424	891	297	232	869	3084	2560	1734	0	208	0	1160	188	338	1788	336
504	288	288	120	24	0	36	0	0	270	72	18	0	0	0	72	72	36	0	72	0	60	520	140	0	0	36	180	36	360	0	0	0	0	288	0	585	2877	2226	0	36	612	0	0	0	144	0	0	804	1280
235	85	455	70	119	76	10	70	131	95	23	99	100	60	150	0	5	120	115	10	105	10	5	15	225	135	15	15	25	10	40	205	72	16	2	26	546	447	1428	150	10	500	375	10	229	260	1220	1045	0	360
4208	420	3220	1980	252	180	0	0	0	288	216	0	144	0	504	444	36	384	36	0	0	0	0	0	0	0	0	144	0	0	1404	108	108	36	0	0	48	48	336	0	0	144	36	0	0	0	0	0	0	324
360	0	0	0	0	0	3720	3960	14280	0	0	0	1800	0	1800	216	36	0	0	0	0	0	0	0	0	0	0	0	180	0	0	0	0	0	0	0	0	0	0	0	0	0	0	0	0	672	432	2496	0	0
24	120	0	440	6040	0	1192	3014	1314	0	0	0	240	0	1440	0	0	0	96	0	1128	0	0	0	920	2288	3680	240	0	0	66	150	0	24	0	264	144	0	0	0	588	36	24	864	0	40	62	42	0	0
0	580	200	84	30	36	1040	500	680	192	0	84	0	0	120	0	600	300	15	55	80	2840	8	176	50	0	1450	0	0	0	570	10140	450	120	500	160	2400	1260	1440	1020	212	484	0	120	0	220	100	40	220	124
407	471	588	517	221	1226	406	396	404	362	694	204	96	166	128	214	90	184	348	186	1002	192	320	562	348	851	165	80	166	0	234	122	1172	136	306	784	14	184	192	436	2094	1068	0	128	0	188	340	224	258	376
80	448	360	90	112	38	843	699	774	490	150	1220	180	0	144	156	468	168	1080	1196	580	398	214	360	624	116	472	468	288	216	1050	944	694	630	1112	562	920	860	812	60	672	324	72	432	0	519	495	258	393	117
0	0	0	0	0	0	0	0	0	0	0	0	0	0	0	0	0	0	44	700	264	0	648	0	0	0	0	0	0	0	0	288	0	444	1428	720	1848	2580	3708	576	648	1152	0	1296	0	0	0	0	0	0
135	243	27	110	448	66	1353	945	396	6	36	132	222	78	243	229	712	100	378	639	279	699	421	128	84	120	90	102	396	183	533	493	258	447	426	351	1094	754	252	300	99	522	219	471	165	885	405	192	627	61
200	72	1472	600	780	276	224	160	96	1328	0	320	0	0	3520	216	0	0	516	84	480	64	96	320	272	192	96	0	0	1440	200	400	120	1908	932	1088	1600	2240	960	0	1232	32	0	2080	0	360	744	480	320	480
2472	1618	8000	0	0	0	260	250	870	0	0	0	6060	0	2670	1530	710	1510	430	160	190	300	0	0	1910	195	325	150	210	1620	30	90	0	0	0	0	160	30	260	0	0	0	150	0	0	94	116	294	0	0
1612	3048	1772	0	0	0	0	0	0	32	1000	3096	7680	1920	0	584	864	496	328	336	284	320	520	576	144	228	168	0	0	384	0	0	0	0	0	0	0	0	0	160	0	128	0	0	0	0	0	0	0	0
407	3556	962	0	46	50	9	0	26	684	159	81	0	626	24	970	9070	3580	120	0	120	870	920	1445	1370	92	458	0	0	240	860	105	499	1548	407	234	216	167	552	177	44	1783	240	0	50	2	24	142	10	0
5400	7920	14760	0	0	0	0	0	0	0	0	0	10800	0	0	0	0	360	60	408	252	432	360	720	504	72	504	360	72	1512	0	0	0	0	0	0	0	0	0	0	0	0	0	0	0	0	0	0	0	0
0	36	108	0	0	0	72	0	0	0	0	0	0	0	0	0	108	108	0	0	0	0	0	0	0	0	0	0	0	0	10800	0	0	10800	1800	0	2700	900	0	1728	2016	576	0	0	0	432	0	0	432	0
0	864	3024	0	0	0	0	0	216	5400	0	1512	0	0	3888	0	0	0	0	0	0	0	0	0	0	0	0	0	0	0	0	0	0	0	1584	144	4644	7428	3048	0	0	1080	0	0	0	0	0	0	0	0
380	120	160	1677	825	1230	288	150	24	273	318	39	96	0	180	1000	150	350	76	6	2	525	50	91	0	6	24	48	0	36	1899	1725	360	6008	1128	4	1230	1344	480	2280	5415	855	960	0	0	1212	330	6	375	38
2674	1782	1196	2916	2200	916	3080	2160	1296	646	744	370	1084	448	1664	490	54	16	222	198	276	424	128	168	218	0	182	216	24	264	136	40	48	418	218	100	160	200	120	48	176	496	288	352	96	108	296	12	442	204
900	4938	1470	3582	3060	1710	2628	324	1296	852	0	876	1548	2880	1512	1380	2632	920	432	216	108	576	0	0	288	0	0	720	0	0	378	348	138	342	36	18	288	0	0	144	0	0	252	144	288	396	36	144	0	0
0	0	0	0	6060	2472	2700	16800	3000	690	1800	4710	0	648	360	0	0	0	0	540	0	0	180	0	0	0	0	0	0	0	0	0	0	0	0	0	0	0	0	0	0	0	0	0	0	0	0	0	0	0
480	2064	2448	0	1920	480	840	4488	756	960	192	1296	1200	0	2304	0	192	288	0	48	0	0	0	0	0	0	0	0	240	96	0	384	96	240	120	120	0	0	360	0	0	360	720	240	96	360	936	324	0	0
0	0	0	1440	4680	1080	0	4320	0	0	0	0	0	0	14400	0	0	0	0	0	0	0	0	0	0	0	0	0	0	0	408	591	225	0	0	0	2481	480	279	0	0	0	324	900	324	0	0	0	0	0
876	534	474	468	0	0	162	54	0	126	18	72	0	0	0	816	420	252	240	90	30	432	0	0	324	0	180	0	0	0	1272	1584	1344	1140	270	270	1020	600	540	426	474	72	0	0	0	960	288	24	480	108
0	0	288	0	0	0	0	0	0	1170	0	198	0	0	360	0	0	0	0	0	0	0	0	0	0	0	0	0	0	0	0	0	0	0	0	0	0	0	0	0	0	0	0	0	0	0	0	0	0	0
117	243	150	96	150	48	243	419	526	27	7	416	738	138	282	500	700	600	0	0	0	462	0	474	600	870	630	150	1758	0	378	630	144	0	9	27	564	24	210	264	447	189	60	1158	12	114	660	360	80	0
0	0	0	2160	432	0	0	0	0	648	0	0	648	0	2592	648	0	648	1944	0	0	0	0	0	936	144	216	1296	0	1944	3888	1296	0	0	0	0	0	0	0	0	0	0	2592	0	0	0	0	0	0	0
0	0	0	0	0	0	0	1296	0	0	0	0	0	0	3456	0	0	0	0	0	0	0	0	0	7920	2880	2160	0	0	0	0	3888	0	0	0	0	2592	0	0	0	0	0	0	5184	0	0	432	0	0	0
0	0	720	24	0	12	0	0	0	1134	1575	231	0	0	0	18	0	0	342	0	198	0	0	0	1330	70	280	72	0	0	228	0	222	276	0	372	0	0	0	0	264	0	0	0	0	36	90	144	0	0
0	72	48	100	2640	320	250	2730	800	24	0	360	0	0	0	0	0	0	0	360	1800	0	0	720	1760	4808	6296	0	0	0	40	120	128	0	0	240	468	24	48	0	480	0	0	0	0	100	300	320	0	0
450	288	288	1038	210	1074	126	468	36	72	270	0	198	810	450	636	600	600	1624	668	408	110	98	116	120	2292	0	216	1836	36	230	50	170	136	32	192	0	0	0	150	0	30	162	0	0	18	72	0	1640	1088
250	196	34	535	1028	552	191	954	52	30	27	36	0	702	0	110	83	17	155	578	68	225	390	150	50	199	18	306	270	162	680	1648	762	250	1522	190	1812	1618	773	375	232	434	450	450	1476	52	225	23	186	195
3	102	225	300	90	0	213	105	132	60	75	45	0	0	0	1050	840	1086	150	165	75	232	90	128	783	125	100	0	0	0	672	336	96	150	105	75	172	182	96	240	80	40	0	0	0	384	0	1248	452	60
224	340	1764	396	183	405	332	24	560	1178	1602	246	0	324	0	592	316	2080	192	0	0	324	96	584	4376	700	106	0	104	808	86	48	532	560	328	918	120	288	362	560	472	352	270	50	430	120	96	584	432	144
822	340	2798	744	756	3144	0	1080	0	3648	2622	4278	36	360	540	234	60	570	0	0	0	0	0	0	0	0	0	432	0	0	1548	648	4716	0	0	0	0	0	0	0	0	0	864	0	0	0	0	0	0	0
139	163	360	879	746	644	369	308	212	757	130	178	685	367	1229	126	90	302	133	44	40	103	84	240	1586	695	1556	457	217	497	240	56	108	93	163	40	165	106	33	160	4	12	181	224	146	144	8	66	50	64
408	840	648	420	778	308	516	807	633	182	288	706	0	0	0	360	932	616	666	780	348	605	793	558	251	288	637	0	0	0	252	548	208	144	552	168	1208	704	1208	174	168	582	0	0	0	162	549	225	199	323
1152	768	5532	1602	528	1758	468	0	756	2592	1296	1116	0	0	864	144	96	624	0	0	0	0	108	612	216	0	288	0	0	432	1206	336	1050	432	360	180	0	270	954	0	108	360	0	0	0	0	0	0	0	324
372	742	1634	1083	601	1190	504	240	744	1440	768	336	672	1200	696	246	722	1360	352	94	388	555	135	210	1590	270	972	132	0	0	286	110	516	706	226	724	240	288	384	624	768	288	96	192	552	299	145	576	761	193
6620	1632	244	4968	12684	780	1296	1440	288	0	144	0	0	0	0	1180	240	20	0	0	0	0	0	0	0	0	0	0	0	0	4680	5100	300	720	0	0	0	0	0	0	0	0	0	0	0	0	0	0	0	0
184	0	664	204	0	452	180	100	664	988	600	892	496	544	544	56	0	200	0	0	168	208	144	224	448	408	216	0	0	992	84	0	172	52	176	276	208	152	216	496	288	144	0	0	992	252	140	632	104	216
0	0	3360	0	6	0	43	46	55	1530	0	0	24	18	1830	6	18	3480	0	0	6	48	0	24	1640	384	256	24	18	1080	648	378	288	36	72	198	1314	1098	1368	18	72	18	18	66	36	197	284	311	450	12
64	0	32	192	144	522	75	694	95	270	228	0	0	0	0	10	0	20	30	0	216	0	0	0	375	453	30	0	0	0	147	72	675	120	0	1128	420	700	1400	546	2328	0	0	288	0	150	1038	570	150	1190
214	139	1970	628	113	751	482	187	544	1459	912	105	114	204	316	272	218	886	359	179	524	92	50	65	752	611	277	76	76	300	1052	346	1148	784	337	1096	753	972	680	800	1264	132	76	264	484	1270	722	1274	1033	1018
136	48	320	288	768	480	640	764	660	138	83	219	96	96	96	8	24	56	0	160	512	0	104	1120	2200	1800	2760	0	0	328	64	96	192	132	364	1208	396	316	440	880	1680	120	0	0	184	320	40	280	132	76
0	6	6	0	1734	186	0	2220	0	6	60	54	60	24	240	1368	1248	1644	360	888	120	366	720	702	4536	3400	2324	0	0	72	0	402	78	0	0	0	1932	0	204	0	0	144	0	0	0	0	300	0	0	0
120	180	0	36	996	0	600	4332	0	0	0	0	0	0	0	0	0	0	0	24	0	12	24	0	1050	4740	690	0	0	0	12	60	0	0	12	0	312	12	0	72	300	60	0	2160	0	720	4176	0	60	240
12	60	0	0	0	0	0	0	0	72	0	0	0	0	144	312	732	0	72	0	0	612	288	0	870	30	540	0	0	720	0	540	0	0	0	0	1692	1080	1728	0	0	0	0	0	0	0	0	0	0	0
1052	1834	2046	54	126	0	885	465	450	2022	170	364	0	0	1350	436	980	1338	90	1062	180	528	1364	1060	768	1116	1536	0	0	666	0	0	0	0	72	18	102	48	12	0	0	36	18	36	0	0	0	0	120	502
900	1800	0	6300	3708	1548	540	792	0	780	2356	1004	2700	180	900	180	360	0	0	0	0	240	750	450	0	0	0	2160	0	360	2610	1395	999	324	216	0	0	0	0	504	0	0	0	0	72	0	0	0	0	0
108	1944	4932	2910	270	3300	360	0	288	7272	0	648	0	0	0	0	0	216	0	0	36	108	18	954	660	2466	1446	72	864	144	0	0	0	144	612	2736	0	180	144	0	3636	324	0	0	0	0	0	0	108	18
168	144	672	396	108	444	294	492	540	291	120	933	456	516	996	552	624	1248	444	492	0	180	654	180	1068	144	180	432	432	1416	228	0	384	24	168	0	120	42	0	0	0	0	0	0	216	138	276	330	246	378
29	29	131	36	1620	144	0	180	36	1305	711	108	279	765	2961	20	20	104	0	18	0	21	6	0	27	0	0	27	18	54	144	2925	441	171	189	45	273	2043	1536	1417	500	1251	171	1125	1125	135	630	99	537	192
3600	6300	0	2172	3084	5328	1620	1296	3384	1980	2880	1620	1800	9000	0	0	0	0	0	0	0	0	0	0	0	0	0	0	0	0	816	552	1224	0	0	0	0	0	0	0	0	0	0	0	0	0	0	0	0	0
194	68	10	2176	1856	2960	80	0	128	8	120	104	816	288	240	776	104	40	672	144	1360	0	0	0	48	80	256	1696	160	40	160	640	864	448	40	1088	108	32	172	832	1264	664	592	1312	304	80	0	104	24	280
702	0	4950	240	0	840	0	0	0	8550	702	0	0	0	4212	162	0	810	0	0	540	0	0	0	2310	264	1386	0	0	0	0	0	0	0	0	144	0	0	0	0	504	0	0	0	0	0	0	0	0	0
2592	1152	1824	2400	1056	3840	720	912	384	1755	1545	1656	3984	1824	2172	306	156	126	0	336	1344	0	48	240	408	162	318	24	240	192	0	0	0	0	240	960	0	0	480	0	1920	0	0	0	0	0	0	0	0	0
0	1764	504	432	864	0	2304	864	864	832	0	896	0	1296	1152	0	252	72	0	0	0	432	72	216	0	36	108	0	288	144	1188	3024	432	324	864	432	864	648	216	1638	690	480	0	864	0	336	96	144	288	0
2940	2124	1920	492	1440	990	1134	1665	873	1980	1116	846	288	0	480	750	360	438	386	426	430	420	600	408	160	326	72	0	0	192	120	204	144	63	243	90	108	513	135	98	238	438	0	0	0	198	405	189	144	234
888	1200	180	648	1512	432	432	3348	432	1395	1317	1860	108	108	540	676	1040	1092	0	0	0	0	0	0	792	0	0	0	0	0	0	0	0	0	0	0	0	0	0	0	0	0	0	0	0	0	0	0	0	0
216	1188	1872	246	1090	176	988	1194	566	1613	1057	894	144	924	576	144	432	180	96	480	0	624	840	24	60	716	532	180	780	384	0	96	48	156	204	0	312	1280	1696	0	0	0	432	0	456	264	600	456	648	744
999	135	255	557	120	235	266	578	236	580	440	243	834	210	480	1377	377	748	415	270	215	125	689	200	360	417	132	558	240	510	119	8	35	126	140	49	492	306	1668	0	117	396	1458	90	162	0	0	0	15	231
941	263	151	27	82	3	208	255	121	925	75	300	411	208	1075	597	272	313	12	64	3	276	243	75	1244	111	516	336	156	1200	51	77	11	92	150	31	471	337	167	24	20	33	173	144	177	488	728	48	249	186
114	135	507	122	390	94	90	270	72	720	0	72	0	18	720	774	729	1989	168	0	0	384	102	756	6213	969	2520	108	162	486	674	1116	532	36	108	72	3240	588	888	54	6	156	144	720	18	0	0	0	174	42
4104	5904	7560	576	1152	0	2736	864	1728	8364	2448	4524	648	864	3888	0	0	0	0	0	0	0	0	0	0	0	0	0	0	0	0	0	0	0	0	0	0	0	0	0	0	0	0	0	0	0	0	0	0	0
3498	804	2082	2040	1620	1380	384	720	336	984	2688	672	0	0	1368	426	132	162	0	300	132	0	888	624	228	72	180	144	0	72	0	0	0	0	132	36	144	48	384	0	60	276	0	0	0	0	0	0	0	768
161	79	175	150	56	120	61	29	44	70	76	53	203	83	70	40	45	140	200	1400	1300	40	215	365	0	1780	295	5	125	150	750	150	600	500	4175	6825	425	1475	2245	0	2750	2725	500	625	375	30	5	25	0	85
0	338	150	546	1291	923	680	1232	1220	232	196	844	736	128	640	64	226	106	120	344	80	20	4	576	300	444	592	504	164	216	406	995	687	192	244	152	400	16	160	106	154	96	324	688	192	84	24	132	36	108
0	648	2592	0	0	0	0	1152	0	0	0	0	576	0	6480	72	432	1728	144	0	72	0	0	0	432	0	1296	72	432	0	0	0	0	144	0	72	288	0	0	0	0	0	144	432	0	0	0	0	0	0
0	0	0	0	1512	0	324	1728	756	0	0	0	0	0	1296	0	0	0	0	0	540	0	0	0	504	2442	798	0	180	0	0	432	0	0	0	36	864	0	0	0	0	0	0	6516	0	108	504	252	0	0
48	1632	3504	0	0	0	0	0	0	0	0	0	0	0	5184	108	2952	3924	0	0	0	360	0	360	3240	0	288	0	0	0	0	288	72	0	0	0	3336	0	1200	60	0	984	0	0	0	0	0	0	0	0
320	360	160	0	4000	0	1260	2240	3500	304	320	360	0	0	2024	0	600	0	0	400	0	68	136	136	350	150	100	1200	300	200	80	1216	80	0	80	0	384	800	1248	0	0	80	160	16	160	110	100	278	148	80
246	354	282	1218	1452	1218	222	0	606	156	276	366	480	288	432	370	286	262	802	939	635	240	0	336	153	90	339	408	72	216	1414	1324	1060	1070	1113	1039	1482	676	1574	407	153	1342	840	912	1848	168	72	438	118	144
180	1276	440	656	754	996	3848	1650	1744	672	510	510	96	0	0	90	470	100	40	170	60	88	490	544	120	162	258	0	0	0	40	80	120	160	272	360	84	492	162	244	1192	256	0	0	0	4720	2400	2012	1844	2240
0	36	0	30	1124	100	450	450	972	24	0	96	0	0	0	20	306	4	30	120	0	626	1030	2064	780	260	7120	0	0	0	60	2002	200	51	273	492	906	54	36	66	264	402	300	12	300	42	180	96	32	40
240	64	1052	248	840	28	428	944	988	260	104	128	688	32	640	0	0	192	104	84	280	12	112	112	432	1180	1148	544	320	64	0	0	0	64	0	344	0	528	972	0	184	160	544	0	0	0	0	0	0	240
242	74	308	544	900	224	116	10	0	148	66	62	48	36	324	730	430	412	632	28	0	584	274	264	1164	510	798	480	0	72	1232	1968	496	664	296	0	1386	152	208	324	96	156	384	0	144	248	1504	0	332	112
0	648	1880	0	0	0	144	0	72	354	0	66	0	0	180	0	216	404	0	0	0	20	20	140	114	0	270	0	0	60	136	76	68	232	258	498	480	320	1060	404	1304	2840	100	180	60	64	100	116	148	72
0	0	0	0	2160	0	0	2016	0	108	432	324	0	0	864	0	0	0	0	0	0	144	432	936	60	60	0	0	120	360	0	2256	432	0	0	0	796	516	1376	168	24	240	0	48	0	0	2304	0	144	432
0	72	1836	9540	5040	24300	36	0	108	1980	2160	720	0	0	864	0	0	0	0	0	0	0	0	0	0	0	0	0	0	0	0	0	0	0	0	0	0	0	0	0	0	0	0	0	0	0	0	0	0	0
6480	0	0	7776	0	0	0	0	0	0	12960	0	0	0	12960	1296	0	0	0	0	0	0	0	0	0	0	0	0	0	0	0	0	0	0	0	0	0	0	0	0	0	0	0	0	0	0	0	0	0	0
0	0	0	900	5580	576	0	720	360	1296	5184	576	0	0	1440	0	0	0	0	0	0	0	0	0	0	0	0	0	0	0	540	3060	576	0	1080	360	720	1440	0	0	0	0	0	720	5760	0	0	0	0	0
0	0	0	0	0	0	0	0	0	0	0	0	0	0	0	0	0	4320	288	216	360	2160	0	1080	5520	360	1680	0	0	0	0	0	0	576	432	720	0	0	0	0	0	0	0	3456	0	0	0	0	0	0
672	672	528	192	3360	48	0	0	0	0	0	0	0	432	9360	516	552	444	0	0	0	0	0	0	0	144	0	576	288	0	384	3480	96	0	0	0	1680	0	48	72	0	0	288	576	0	0	0	0	0	0
0	0	0	900	12600	0	0	0	0	2412	1476	108	2700	0	13500	0	0	0	0	0	0	0	540	0	1188	0	1008	180	0	540	0	0	0	0	0	0	0	0	0	0	0	0	0	0	0	0	0	0	0	0
840	840	480	216	792	0	0	1008	0	192	336	336	0	0	4896	2520	2520	1440	0	0	0	0	0	0	648	0	0	0	0	0	0	0	0	0	0	0	0	0	0	0	0	0	0	0	0	0	0	0	0	0
2778	852	1050	3888	4104	5976	588	3708	1608	396	2352	300	1080	1008	1080	366	204	150	180	0	0	144	36	0	96	0	96	0	0	0	504	600	696	0	0	0	180	0	0	96	48	48	0	0	0	156	396	168	0	0
960	0	192	3168	9600	2112	0	0	0	0	0	0	576	0	2400	240	0	48	200	90	400	0	0	0	80	10	180	1050	0	150	1002	2050	668	0	150	300	250	50	0	0	0	0	0	2550	300	0	0	0	0	0
108	0	0	108	186	246	0	0	0	0	0	0	0	108	540	1080	0	0	1188	0	216	115	65	360	759	429	0	0	0	0	1296	2232	2952	0	0	0	0	0	0	0	0	0	0	0	0	0	0	0	69	39
0	0	0	0	4320	1296	0	1980	0	0	0	0	0	0	0	0	0	0	0	0	0	0	0	0	0	0	0	0	0	0	0	3168	288	0	0	0	1320	0	660	864	0	0	0	0	0	0	1728	0	0	0
0	0	0	0	1440	1800	0	0	0	0	360	0	0	0	0	1026	0	90	1128	0	492	0	0	0	720	1260	0	0	0	216	0	1440	540	0	0	0	0	0	0	360	0	0	0	0	1080	0	1362	78	0	0
240	984	312	0	0	0	192	0	0	192	0	384	0	0	2880	432	72	72	288	360	360	320	560	1112	192	336	120	0	0	0	0	0	0	0	768	0	3840	0	0	0	192	960	0	0	0	0	0	0	64	112
0	1584	11376	0	0	0	0	0	0	1440	0	0	0	0	3168	0	288	2304	0	0	0	0	0	0	0	0	0	0	0	288	0	0	0	0	0	0	0	0	0	0	0	0	0	0	0	0	0	0	0	0
462	150	180	396	738	216	234	1944	972	90	846	1332	0	0	0	1230	642	576	72	594	1116	180	774	684	1180	910	1042	0	216	0	144	1224	540	48	72	348	1140	480	666	192	264	840	0	432	0	78	522	552	36	468
720	600	408	0	156	780	576	720	468	132	240	96	0	0	0	2160	3528	1224	48	96	144	1152	0	0	0	0	0	0	1152	0	0	576	0	144	144	144	1152	144	0	288	504	648	0	1152	0	576	360	216	0	0
226	473	1035	130	160	46	800	108	100	550	80	420	0	0	0	746	2233	2955	72	144	120	363	183	54	783	178	161	0	960	0	65	170	35	90	420	240	2261	237	1618	165	1009	620	0	960	0	159	36	75	231	75
0	144	870	0	0	0	30	0	90	783	612	957	0	0	1728	0	96	1656	5	20	11	24	72	24	384	0	24	0	0	0	60	192	48	15	876	183	3522	522	1668	30	30	720	0	0	216	0	0	24	6	36
300	600	234	80	800	560	40	1600	280	711	513	1560	0	0	0	20	120	76	0	3200	160	0	400	80	72	888	180	0	0	0	0	0	0	0	80	70	648	2160	648	0	340	80	0	0	0	8	320	56	0	160
1128	2214	3024	754	604	598	459	1044	771	912	1128	1854	84	84	1326	468	180	540	684	324	558	1104	1398	1476	1338	996	2544	132	0	0	470	476	392	204	342	396	264	120	456	204	294	396	78	96	78	399	498	399	72	144
0	40	8	36	310	62	18	455	115	200	0	40	0	0	0	240	400	800	0	160	320	0	20	1000	10872	2664	3804	0	0	0	180	750	150	0	100	20	2080	120	140	0	80	100	0	0	0	72	300	60	0	40
256	1312	1552	80	120	120	132	20	216	352	388	112	192	480	1088	0	1536	1920	312	128	180	536	120	0	768	0	156	48	120	800	448	536	600	348	132	0	2660	1028	2616	1071	270	879	672	120	480	348	60	504	448	80
0	30	30	180	0	420	0	0	168	0	0	132	120	300	120	0	450	450	0	0	0	72	0	900	432	0	972	0	0	0	360	0	840	0	0	0	0	0	0	0	0	0	0	0	0	0	0	900	1080	0
0	0	0	0	0	0	0	0	0	0	0	0	0	0	0	0	0	0	3000	0	750	0	0	0	762	30	3174	18750	0	750	750	150	0	600	0	150	210	150	0	0	0	0	0	150	0	0	0	0	0	0
192	272	256	0	0	0	0	0	0	0	0	0	0	0	432	1152	1872	2160	288	0	1152	1920	384	0	2484	1188	1008	1152	2304	1008	0	0	0	0	0	288	720	144	0	0	0	0	288	864	0	0	0	0	480	96
0	0	0	0	0	0	1440	2304	1440	0	0	0	0	0	0	0	0	0	0	0	0	864	0	0	0	5760	1152	0	4320	0	0	0	0	0	0	0	0	0	0	0	0	0	0	2880	0	2160	3456	2592	1008	0
0	0	450	90	450	0	1050	6510	0	150	30	900	0	0	2250	0	0	0	0	0	0	0	0	0	150	0	0	0	0	300	0	0	0	0	60	30	24	156	120	0	0	0	0	150	0	1200	7440	0	0	1500
0	648	216	4320	2376	1080	3168	23256	792	216	0	0	0	0	216	0	0	0	0	0	0	0	0	0	0	0	0	0	0	0	0	0	0	0	0	0	0	0	0	0	0	0	0	0	0	288	2232	72	0	0
0	0	0	0	16416	0	2304	6768	432	0	0	0	0	0	0	0	0	0	0	0	0	0	0	0	0	0	0	0	0	0	0	5184	0	0	0	0	0	0	0	0	0	0	0	0	0	0	0	0	0	0
357	170	423	469	353	512	72	202	172	222	639	209	430	934	286	749	347	796	524	28	234	0	6	6	544	166	10	18	0	0	397	631	414	210	144	246	90	162	264	784	328	352	180	0	0	216	262	208	296	68
3240	4680	1800	0	0	0	0	0	0	0	0	0	0	0	9720	1080	1560	600	0	0	0	0	0	0	0	0	0	0	0	0	0	0	0	0	0	0	216	0	72	0	0	0	72	0	0	0	0	0	0	0
195	165	210	0	72	162	235	195	80	110	60	10	0	54	0	0	0	48	0	0	1170	85	325	100	32	200	8	0	270	0	190	280	130	48	258	720	375	804	1155	120	1936	254	0	540	0	1300	780	320	1058	4550
0	432	0	432	3888	0	2160	4320	1080	180	900	1620	216	0	432	0	0	0	0	0	0	0	0	0	0	0	0	0	0	0	0	0	0	0	0	0	0	0	6264	0	0	540	648	0	0	0	0	0	0	0
720	420	1812	1000	1120	160	312	680	64	294	210	120	0	0	1728	3200	1584	4576	1240	204	1436	1648	944	780	2304	828	240	0	0	0	128	224	32	560	60	316	88	32	120	92	94	54	0	864	0	432	704	112	304	128
1212	168	264	807	1188	327	54	108	54	501	822	63	0	0	0	210	24	138	0	144	1458	0	162	54	54	378	18	0	0	0	2865	1620	1935	306	792	4434	649	323	324	495	3438	297	0	2592	0	240	354	210	90	366
0	0	144	18	1080	270	48	48	144	96	120	120	0	0	0	576	480	960	180	48	60	1802	342	976	1080	72	480	2160	288	216	54	48	114	0	0	0	72	0	24	48	0	0	0	0	0	672	744	1536	828	108
0	0	0	108	0	156	0	0	0	0	0	0	0	24	0	1320	120	0	1950	4386	1116	1768	3813	959	288	1872	1512	660	180	0	162	0	210	558	990	216	264	528	72	90	90	0	0	0	384	48	528	0	1536	4518
240	0	240	60	1128	252	600	1980	180	408	144	456	0	0	1152	1020	1380	1560	846	1242	828	2160	2244	1056	612	480	1140	360	0	288	180	1728	396	666	714	396	2322	600	414	144	228	636	0	576	0	360	2844	396	720	672
2020	2992	1690	3712	964	1732	864	864	564	1868	632	668	0	0	432	92	116	158	12	72	60	42	12	210	168	100	20	0	0	0	2796	660	930	338	48	148	8	232	96	666	126	0	0	0	0	619	273	230	258	96
648	0	324	0	0	0	0	0	0	0	0	0	0	0	0	5040	0	2520	0	0	2592	0	0	0	1296	0	0	0	0	0	0	0	0	0	0	0	0	0	0	0	0	0	0	0	0	0	0	0	0	0
0	0	0	0	0	0	0	0	0	0	0	0	0	0	0	0	0	0	0	0	0	0	0	0	0	0	0	0	0	0	0	0	0	0	0	0	0	0	0	0	0	0	0	1296	0	0	0	0	0	0
216	864	0	216	432	0	1584	240	0	0	0	0	0	0	0	432	1296	0	816	84	0	1440	192	432	432	0	216	0	0	0	324	432	972	2448	684	0	552	288	0	0	0	0	0	0	0	5184	1728	0	864	108
1284	6528	960	468	816	1008	3168	11508	3420	336	240	48	60	240	1392	12	0	0	12	12	492	0	24	24	156	876	48	48	60	12	36	48	48	0	0	180	0	0	24	12	240	732	72	660	36	0	0	0	0	0
12	0	0	0	48	0	0	138	0	12	0	60	18	48	36	48	0	0	48	1068	336	180	870	432	0	0	120	24	48	372	0	48	0	12	252	84	18	2286	7422	48	12	3420	672	72	192	0	24	0	12	276
1600	2416	3952	0	3200	0	3120	992	720	1280	640	960	0	0	7184	0	32	64	0	800	0	960	368	0	288	80	184	0	0	1952	24	48	0	24	168	48	740	560	420	0	48	96	24	48	72	480	360	120	480	120
660	240	60	1320	1500	600	840	2280	360	465	1020	1335	240	360	60	0	0	0	0	564	0	0	456	0	75	1275	1350	0	0	36	0	0	0	0	264	0	0	120	180	0	0	0	0	0	120	0	0	0	0	168
0	0	11664	0	0	0	0	0	0	3672	0	0	0	0	4752	0	0	432	0	0	0	0	0	0	432	0	0	0	0	216	0	0	0	0	0	0	0	0	0	0	0	0	0	0	0	0	0	0	0	0
2700	1740	3540	344	1836	1168	1110	1080	2130	2120	3976	1920	0	0	0	54	90	168	192	540	456	156	1008	132	208	732	692	0	0	0	86	54	196	32	90	250	240	240	600	144	356	580	0	0	0	80	72	184	60	204
0	0	0	0	5400	0	0	0	0	0	0	0	0	0	27000	0	0	216	0	0	0	0	0	0	3504	0	600	0	0	0	0	0	0	0	0	0	900	0	180	0	0	0	0	0	0	0	0	0	0	0
0	0	5400	0	0	0	0	0	0	6696	0	0	0	0	27000	0	0	1080	0	0	0	0	0	0	0	0	0	0	0	0	0	0	0	0	0	0	0	0	0	0	0	0	0	0	0	0	0	0	0	0
576	240	36	360	96	1080	1488	1008	1152	72	36	1032	5952	624	192	288	120	0	2880	576	0	48	48	0	36	144	0	0	864	0	360	0	1080	0	0	0	192	0	0	0	0	0	0	0	0	768	360	648	0	0
0	0	0	0	0	0	0	0	0	72	84	276	0	0	432	0	0	864	0	1584	0	0	144	0	2376	0	0	0	0	0	0	0	0	0	1728	0	12726	3354	2424	0	0	0	0	0	0	0	0	0	0	864
0	0	6912	0	648	0	0	0	0	5832	0	0	0	0	2808	0	0	0	0	0	0	0	0	0	2160	576	288	0	0	432	0	0	0	0	0	0	504	1368	1368	0	0	0	0	0	0	0	1296	0	0	0
900	0	2340	0	5400	600	0	0	0	4800	720	180	1500	0	12000	600	0	1200	0	270	30	0	0	0	480	60	0	0	0	600	0	1080	120	300	168	24	847	767	822	0	0	192	300	12	240	0	0	0	0	0
180	0	3240	240	0	120	0	0	0	1200	120	0	0	0	0	0	0	120	12	24	0	0	0	0	60	12	0	0	0	240	12	0	0	12	24	0	0	0	0	0	0	0	0	0	24	180	180	0	108	1512
90	0	2070	72	0	0	0	0	0	1548	288	0	0	0	900	54	0	1458	0	0	0	0	1800	0	2016	0	0	360	0	9000	0	0	0	0	0	0	0	0	0	0	0	0	0	0	0	0	0	0	0	0
0	0	3480	0	0	0	0	0	0	840	0	0	0	0	0	0	0	0	0	0	0	0	0	0	350	0	70	0	0	0	0	0	0	0	0	840	0	672	2784	0	3480	0	0	0	0	0	0	0	0	0
0	0	0	0	0	0	0	0	0	0	0	0	0	0	0	0	0	216	0	0	0	0	0	0	252	0	180	0	0	0	0	0	0	0	0	0	0	0	0	0	0	0	0	0	0	0	0	0	0	0
0	0	0	0	0	0	0	0	0	0	0	0	0	0	0	0	0	0	0	0	0	0	0	0	0	0	0	0	0	0	0	0	0	0	0	0	6048	432	2160	0	0	1080	2160	0	0	0	0	0	0	0
0	0	0	4	0	0	0	0	0	0	0	0	0	0	20	0	0	0	0	0	0	912	508	120	1050	405	285	148	2000	500	16	0	0	0	0	0	0	0	0	0	0	0	0	80	0	2304	1792	1792	144	576
0	0	0	0	72	0	0	0	0	0	0	0	0	0	144	0	0	0	0	0	0	0	0	0	0	0	0	0	0	0	0	1440	0	0	0	0	5328	0	0	0	0	0	0	12960	0	0	0	0	0	0
0	0	0	0	0	0	0	0	0	0	0	0	0	0	0	0	0	0	0	0	0	0	0	0	0	0	0	0	0	0	0	0	0	0	0	0	12948	2490	2490	0	0	0	0	0	0	0	0	0	0	0
0	0	0	0	0	0	0	0	0	0	0	0	0	0	0	0	0	0	0	0	0	0	0	0	0	0	0	0	0	0	36	0	324	288	0	324	720	306	2862	1800	1980	1944	0	1080	0	0	0	0	0	0
360	308	2866	60	48	180	60	96	180	3722	288	268	0	0	0	216	204	2502	60	48	180	60	96	180	2054	252	1108	0	0	216	15	240	75	50	160	60	156	513	315	50	80	320	0	0	0	15	240	75	50	160
0	0	0	0	0	0	0	0	0	0	0	0	0	0	0	0	0	0	0	0	0	0	0	0	0	0	0	0	0	0	0	0	0	0	0	0	324	4320	1836	0	0	0	0	0	0	0	0	0	0	0
660	876	2640	576	2256	1968	960	1680	960	3024	2496	144	0	1920	3600	60	132	240	0	288	0	0	432	336	480	480	672	192	0	288	96	480	384	0	0	480	480	480	672	480	240	336	192	480	960	0	0	0	0	240
0	0	0	0	0	0	0	0	0	90	72	0	0	0	270	0	0	0	0	0	0	0	0	0	0	0	0	0	0	0	0	1260	756	0	0	0	6066	144	1152	258	684	1074	432	900	90	0	1350	810	0	0
0	174	1500	255	465	360	75	135	0	1503	0	309	0	0	2556	0	12	2250	0	0	0	375	150	237	645	270	585	0	0	750	147	345	24	510	360	300	645	267	270	390	630	960	270	2052	30	171	375	42	135	0
255	126	333	519	561	1380	420	240	1320	1026	864	480	444	324	2520	210	84	234	180	72	168	12	27	69	174	114	30	108	108	36	636	636	1488	573	186	435	966	570	1020	948	702	288	36	1080	108	549	981	1734	684	570
0	864	1440	0	0	0	0	0	0	216	72	0	0	288	0	0	0	1944	0	0	0	270	0	450	1016	1036	1476	0	0	0	0	0	0	0	0	0	0	1440	2160	0	0	0	0	0	720	0	0	0	0	0
30	0	60	30	0	30	0	48	0	72	0	0	0	0	30	90	48	324	648	240	1152	680	3880	720	462	246	192	360	72	1080	240	0	330	702	240	1458	352	1400	288	95	487	108	0	30	0	450	300	360	1049	2305
234	0	1062	96	0	96	0	0	0	1080	336	0	0	0	0	600	0	2376	144	0	96	240	768	192	1368	312	0	240	240	2400	12	0	0	36	0	0	189	153	306	12	36	0	0	0	0	420	1152	288	60	1152
1812	858	3426	384	576	0	36	12	0	1440	240	0	24	240	7392	468	306	474	12	36	0	252	192	48	384	12	132	288	12	1704	1968	2772	180	108	324	0	720	0	192	936	120	480	1008	48	960	0	0	0	72	48
402	154	982	236	8	176	82	0	0	1368	128	112	80	80	132	538	176	802	164	0	280	196	8	362	1946	166	156	344	376	324	1084	148	908	1424	370	2084	224	574	732	972	2472	0	320	748	320	854	164	434	664	172
400	1088	2640	2100	388	560	540	300	144	1350	170	40	0	0	240	784	1169	1851	616	168	260	256	272	60	1432	140	60	384	192	276	1050	206	280	1464	72	600	216	240	72	0	600	0	0	120	0	180	204	48	448	320
120	168	420	104	136	0	284	388	288	404	112	144	0	0	672	120	468	564	416	352	1632	112	148	1120	2016	1794	1638	624	1056	1056	532	512	276	352	572	1896	1224	828	228	0	812	136	0	1968	0	268	488	420	80	116
100	0	1220	0	0	0	120	80	40	460	0	20	0	0	1040	110	0	1394	60	0	400	324	0	112	1348	0	140	380	1220	320	520	560	216	120	0	1200	200	30	10	1518	1940	118	0	2480	0	1480	1040	504	480	0
216	300	240	96	532	200	1584	1794	864	60	222	456	60	150	360	228	516	546	522	618	2532	258	12	456	660	2732	598	60	912	60	24	426	528	20	0	10	474	24	708	1374	1668	480	30	1524	30	594	1926	1026	1800	432
0	0	0	0	0	0	0	0	0	0	0	0	0	0	0	348	1560	0	0	0	0	1908	0	0	1848	0	4200	0	0	0	0	5220	0	0	0	0	1620	0	0	600	0	264	0	0	0	0	0	0	1728	0
0	216	648	0	0	0	264	960	0	0	0	0	0	0	2160	0	216	180	0	0	0	144	0	0	0	0	0	0	0	0	0	0	0	0	0	0	0	0	0	2268	4752	1620	0	10800	0	1140	2280	0	0	0
0	150	930	120	174	66	660	720	300	390	0	120	0	0	810	0	0	0	0	0	0	0	0	120	0	696	54	0	0	0	0	0	0	0	360	2790	54	42	420	0	7800	1500	0	4050	0	0	0	0	0	0
0	0	0	0	96	0	0	96	0	0	0	0	0	0	120	0	0	0	0	0	0	0	0	0	0	0	0	0	0	0	0	192	0	0	0	5976	1152	1344	2304	0	9216	0	960	4176	960	0	48	0	0	0
120	212	372	208	1376	376	116	1756	348	342	304	410	0	416	1084	80	104	536	0	552	256	0	796	280	972	812	1624	0	0	508	600	3240	960	0	600	80	1384	1400	1480	64	64	400	2400	96	1160	300	720	180	0	240
1353	4056	3690	390	279	231	600	624	504	3212	1558	1440	99	567	243	78	75	117	153	774	180	720	279	0	255	345	480	0	0	243	78	720	120	108	900	360	135	2700	2160	720	180	1800	0	0	567	48	123	99	90	558
360	0	378	920	0	2530	800	9000	2200	1638	0	240	240	2400	6000	90	0	60	0	0	0	126	0	18	1140	1425	285	90	0	0	160	0	440	72	72	210	720	72	0	120	30	0	0	0	0	400	2250	1100	504	0
954	198	756	180	180	72	210	126	0	4218	1368	1254	0	0	720	42	6	12	180	1260	0	12	1800	0	120	0	24	0	0	720	0	120	0	420	2100	0	492	1440	468	0	0	0	0	0	0	42	18	0	0	1800
20	226	168	75	78	195	513	282	855	234	204	318	0	72	0	280	392	672	48	96	96	680	196	318	1044	90	702	0	0	0	244	1500	368	232	694	208	3920	979	1335	528	336	756	0	0	360	1572	276	2376	600	300
216	432	216	216	144	216	48	1680	0	432	216	504	144	216	576	0	0	0	0	0	0	0	0	288	0	72	72	144	0	0	1638	1188	990	1152	3600	288	288	2088	648	432	216	648	432	2952	1584	120	384	0	0	0
786	1258	1408	424	272	1700	224	1616	1408	1974	1298	1128	1792	1792	5248	522	910	832	440	0	520	0	0	0	2880	240	0	0	0	0	148	128	440	60	0	0	0	0	0	500	100	0	0	0	0	56	368	400	68	48
3240	0	540	3534	3726	606	0	0	0	1140	3270	6	0	252	0	1810	50	810	410	10	30	0	0	60	520	150	50	210	60	210	2544	1296	1380	0	0	0	0	0	0	768	0	0	0	0	258	638	1306	726	0	0
32	72	328	120	64	248	304	304	400	552	240	1200	720	108	96	384	332	784	96	0	0	24	0	0	408	48	72	192	48	48	552	412	1160	288	0	0	300	36	168	480	288	216	288	96	108	448	376	1912	468	0
96	0	1056	1440	1968	1056	912	1596	852	1056	192	0	384	384	1680	0	0	0	0	0	48	0	0	0	144	96	288	0	0	0	384	0	0	768	0	3456	624	528	576	736	3488	0	0	4608	0	576	624	528	0	88
393	116	415	408	365	1957	300	204	456	1200	1658	496	96	0	0	93	60	87	218	68	704	88	608	720	57	179	946	240	0	0	84	63	249	298	268	550	138	548	250	292	588	410	72	24	60	270	90	60	164	688
280	280	208	276	120	480	230	36	574	1304	1760	488	552	720	216	120	0	0	360	0	480	120	840	0	48	156	180	0	0	0	508	120	608	560	1120	912	42	628	170	320	668	20	480	144	2880	262	60	326	180	1260
336	336	72	1524	8556	1320	600	3540	0	120	1080	240	288	1020	720	0	144	144	348	120	0	330	420	150	120	360	1020	0	120	0	0	0	0	48	0	0	0	36	0	0	0	0	0	0	0	0	0	0	240	240
385	350	105	1971	1305	1764	120	1520	40	0	240	120	120	0	1800	275	250	75	0	0	0	0	0	0	240	0	0	120	0	0	4875	5625	4500	3000	0	0	0	0	0	10	14	0	12	0	0	300	1000	200	300	0
1180	160	3700	640	380	780	520	400	280	2304	1368	438	1140	1560	3240	412	144	1700	198	0	6	0	0	0	264	6	0	0	120	0	1056	582	618	216	0	0	0	0	0	84	54	0	0	72	0	639	430	311	612	0
476	482	310	392	534	280	431	772	471	112	274	320	306	276	394	284	440	216	340	914	568	380	610	520	334	268	496	488	428	488	294	490	212	82	663	169	372	456	546	268	173	409	384	514	384	87	374	175	242	427
1632	440	1100	270	1184	388	220	840	210	1520	1460	1647	2440	607	550	1465	485	740	280	1090	90	205	120	75	479	386	210	530	265	370	1025	776	914	545	400	250	275	160	478	500	400	295	475	205	295	113	98	73	31	4
0	234	576	216	324	108	54	0	108	792	0	0	162	648	594	108	486	1404	192	144	312	3114	288	216	1144	312	1712	1134	1836	3294	0	0	0	108	81	135	0	0	0	0	72	0	0	216	0	378	0	648	180	90
156	1128	264	0	60	6	2712	270	288	198	25	317	384	108	24	90	552	84	97	220	205	24	60	0	102	36	6	0	234	60	0	24	24	1408	2512	1120	411	1269	1314	212	2414	1268	720	234	108	1476	114	126	0	0
995	1847	1868	479	122	701	484	84	2048	888	498	306	1080	864	648	264	498	966	138	114	186	846	24	2250	1196	136	396	1332	384	432	465	150	789	330	30	390	84	0	228	1016	676	1440	684	60	0	45	0	651	222	84
276	30	354	195	60	15	360	60	30	405	237	318	240	300	660	24	12	36	99	360	231	12	0	18	180	225	15	36	0	480	288	112	392	180	996	780	132	306	0	906	2508	594	0	828	300	48	36	132	156	210
0	18	0	13	1041	182	309	555	1284	18	72	324	0	36	36	148	518	204	108	624	270	1224	688	350	195	387	1182	306	390	234	10	930	140	0	12	24	804	264	2112	208	410	348	0	360	24	200	120	400	60	0
86	70	558	288	0	180	150	81	150	348	516	69	207	360	288	139	419	735	915	183	612	435	324	525	742	108	458	1107	333	513	1845	681	1347	693	42	333	1247	574	783	1720	584	456	243	261	945	678	198	474	1248	1152
218	73	1069	200	40	918	240	104	256	1810	1384	2624	600	618	2200	356	51	1669	70	30	80	20	15	25	2012	0	0	60	90	912	60	30	612	300	135	205	80	58	102	820	200	70	210	160	228	80	122	488	200	105
462	318	166	1827	63	164	476	254	0	1080	583	129	3200	320	800	294	117	39	756	74	132	5	65	20	100	4	16	368	0	0	1111	7	108	1262	244	636	189	326	7	60	132	0	168	72	96	856	518	132	620	290
1110	1446	426	929	718	525	1038	1125	483	360	817	495	120	120	120	102	12	146	455	1220	413	315	1836	399	98	240	270	0	0	140	86	16	158	189	702	243	203	566	269	86	204	534	0	0	140	12	102	146	245	1328
384	858	198	720	6120	1440	1368	6084	1440	42	1020	1062	540	0	0	0	0	0	0	0	0	0	0	0	0	0	0	0	0	0	0	0	0	0	0	0	0	0	0	0	0	0	0	0	0	1080	10260	2160	0	0
144	576	0	72	1080	216	2430	9360	7290	360	360	1440	0	0	3240	0	0	0	0	0	0	0	0	0	0	0	0	0	0	0	72	360	216	0	0	0	0	0	0	0	0	0	0	0	0	2250	7200	6750	0	0
0	0	1080	720	3600	0	6480	2160	12960	0	0	0	4320	0	5400	0	0	0	0	0	0	0	0	0	0	0	0	0	0	0	180	900	0	0	0	0	360	0	72	0	0	0	0	0	0	1296	432	2592	0	0
900	4086	2790	1296	1944	2160	4968	5724	4752	2916	1080	4644	0	0	8100	0	0	0	0	0	0	0	0	0	0	0	0	0	0	0	0	0	0	0	0	0	0	0	0	0	0	0	0	0	0	0	0	0	0	0
936	0	4896	0	0	0	0	0	0	504	0	0	0	0	144	1200	0	6000	0	0	0	0	0	0	3240	0	0	0	0	0	0	0	0	0	0	0	0	0	0	0	0	0	0	0	0	0	0	0	0	0
54	54	216	0	702	162	144	0	504	648	0	216	1080	432	432	162	162	432	0	0	0	738	0	1638	1296	0	540	432	0	0	0	0	0	0	0	0	0	0	0	0	0	0	0	0	0	396	0	1440	0	0
3672	3024	1080	2862	2160	270	864	1512	216	618	570	324	2592	0	108	1404	1296	324	432	0	0	0	0	0	0	0	0	864	0	0	702	540	54	0	0	0	0	0	0	0	0	0	0	0	0	0	0	0	0	0
1226	374	488	12	174	6	500	1480	220	1788	0	1200	272	40	2384	1042	202	520	32	444	16	200	580	100	276	0	192	176	100	1472	0	0	0	0	0	0	16	32	48	0	0	4	8	0	0	0	0	0	0	0
0	240	1200	0	1200	240	440	4950	2908	1248	312	240	1440	1440	6048	0	0	600	0	0	0	60	15	15	450	0	0	0	0	450	0	0	120	0	0	0	12	3	3	90	0	0	0	0	90	0	0	24	0	0
186	486	1728	0	0	0	120	0	312	2522	0	790	120	0	216	510	1350	5112	0	0	0	300	0	780	6316	0	1964	300	0	0	0	0	0	0	0	0	0	0	0	0	0	0	0	0	0	0	0	0	0	0
440	700	1920	324	0	36	0	0	0	300	24	0	0	0	288	0	0	0	0	0	0	0	0	0	0	0	0	0	0	0	0	0	0	0	0	0	800	1800	12700	0	0	2700	0	0	0	0	0	0	0	360
4248	864	5256	1152	432	936	432	0	432	1008	936	1008	576	0	0	3672	864	4104	0	0	0	864	0	0	0	0	0	0	0	0	0	0	0	0	0	0	0	0	0	0	0	0	0	0	0	2160	504	792	864	0
0	648	648	0	0	0	1152	1404	684	18	0	0	0	0	3240	0	0	90	66	0	330	612	0	36	1422	324	0	0	648	648	0	0	18	12	0	60	0	0	0	36	0	54	0	0	0	3456	4212	1602	306	0
[truncated: 55 more columns]
