# Supplementary material for: Polygenic adaptation from standing genetic variation allows rapid ecotype formation
Source: eLife. 2023 Feb 28;12:e82824. doi: 10.7554/eLife.82824 (PMC9977305; doi:10.7554/eLife.82824)
Supplement: Supplementary file 2. [file elife-82824-supp2.zip › Supplementary_Data_1/Twisst_windows_5000/superscaffold47C-PCRedited_all_output.weights.5000.csv]

topo1	topo2	topo3	topo4	topo5	topo6	topo7	topo8	topo9	topo10	topo11	topo12	topo13	topo14	topo15	topo16	topo17	topo18	topo19	topo20	topo21	topo22	topo23	topo24	topo25	topo26	topo27	topo28	topo29	topo30	topo31	topo32	topo33	topo34	topo35	topo36	topo37	topo38	topo39	topo40	topo41	topo42	topo43	topo44	topo45	topo46	topo47	topo48	topo49	topo50
1440	360	1860	540	360	1260	0	0	270	1140	360	780	1080	540	1440	1320	330	1860	810	720	630	270	0	0	1380	360	180	1080	540	1440	620	254	932	774	372	630	114	96	0	306	228	66	120	420	708	320	400	510	540	480
1836	1224	720	648	432	864	1980	2304	1620	460	1440	260	324	216	360	0	0	0	612	1224	0	72	648	360	0	720	0	0	144	0	432	0	0	0	0	0	216	216	0	0	0	0	216	0	864	1887	1344	1017	216	3024
48	960	4992	240	48	0	720	816	2256	5376	1392	5280	1344	528	2640	48	288	1248	96	0	96	0	0	0	192	96	0	0	288	576	96	0	0	0	0	0	0	0	0	0	0	0	0	96	0	828	462	1806	144	48
648	1152	936	720	5472	1584	2448	8640	5040	1639	1969	2800	0	2592	864	0	0	0	0	0	0	0	0	0	0	0	0	0	0	0	0	0	0	0	0	0	0	0	0	0	0	0	0	0	0	0	0	0	0	0
2898	2340	1296	618	1506	612	846	1746	414	2724	1659	1611	324	432	1170	378	288	360	714	1524	426	594	1242	342	180	252	216	378	378	612	84	258	90	42	222	60	327	807	180	102	66	318	324	0	108	72	288	72	120	336
11880	9288	3240	864	9504	1296	0	1728	0	0	432	648	216	5400	2160	0	0	0	0	0	0	0	0	0	0	0	0	0	0	0	0	0	0	0	0	0	0	0	0	0	0	0	0	0	0	0	0	0	0	0
0	2520	28584	0	0	0	0	0	0	6480	0	0	0	0	7776	0	72	1224	0	0	0	0	0	0	0	0	0	0	0	0	0	0	0	0	0	0	0	0	0	0	0	0	0	0	0	0	0	0	0	0
2088	2784	7188	0	0	0	612	0	180	2358	0	1026	612	0	576	1980	2520	5940	180	0	0	0	0	0	1770	210	0	0	360	900	0	0	0	0	0	0	0	0	0	0	0	0	0	0	0	0	0	0	0	0
388	424	1078	450	462	510	1220	741	1333	1512	882	2142	432	612	396	698	914	1628	195	30	45	270	0	0	555	0	165	270	90	450	150	104	142	93	132	9	93	24	9	84	36	24	90	90	90	840	1179	2301	3465	720
360	2160	2160	0	360	0	0	0	30	0	0	132	0	720	720	360	1440	1440	0	0	0	1170	0	60	360	0	120	0	0	0	936	216	144	324	108	0	504	18	60	288	96	96	0	0	0	5400	1080	0	1080	0
0	0	0	1116	2232	3564	216	1512	2160	0	7560	0	0	216	0	0	0	0	0	0	0	0	0	0	0	0	0	0	0	0	0	0	0	0	0	0	0	0	0	0	0	0	0	0	0	0	5400	5400	648	0
360	1080	0	0	0	0	1848	1728	1464	1440	0	1152	720	0	5760	0	0	0	0	72	0	0	0	216	0	0	0	0	0	0	0	2160	432	0	0	0	8640	2160	0	0	0	2160	0	0	0	2640	1440	1680	0	0
0	0	2160	2880	576	1728	0	0	0	2736	1152	0	0	1728	432	0	0	0	0	0	0	0	0	0	240	960	960	0	0	0	1440	288	864	0	0	4320	0	0	0	0	4320	0	0	864	1728	0	0	0	0	0
348	1512	2532	1008	684	420	720	108	336	1122	788	526	0	0	612	174	552	990	232	256	208	314	558	208	696	96	348	0	0	432	594	216	366	312	600	636	464	612	868	240	720	396	0	72	0	846	222	324	618	720
1581	3939	312	0	0	0	432	0	216	0	108	108	648	432	0	819	3357	360	1296	216	864	864	216	0	0	0	0	0	1728	0	0	0	0	0	0	0	0	0	756	648	1296	4968	0	0	0	0	0	0	0	0
224	324	684	496	312	484	536	552	636	392	252	276	352	352	484	768	336	920	28	180	728	80	344	224	832	448	556	24	240	600	184	0	160	172	276	740	706	232	478	168	408	924	552	360	552	248	16	8	256	1000
2016	1152	648	0	540	216	0	396	0	312	231	105	0	288	216	126	18	0	0	0	0	344	36	268	0	0	0	288	0	144	7344	1512	1944	0	0	0	24	192	72	3456	0	0	0	0	72	0	72	0	3512	36
0	1920	960	0	0	0	0	2400	0	1680	384	384	0	2400	1872	0	0	96	0	960	0	0	0	480	0	0	0	192	0	720	0	0	0	0	0	0	960	0	0	0	0	0	0	0	960	0	0	0	0	0
1296	6912	3456	7776	0	2592	0	0	0	8424	0	0	0	5184	0	0	0	0	0	0	0	0	0	0	0	0	0	0	0	0	1944	0	0	0	0	0	0	0	0	648	0	0	0	0	0	0	0	0	0	0
288	0	0	1440	4104	7776	72	360	0	1440	11520	1728	432	9720	0	0	0	0	0	0	0	0	0	0	0	0	0	0	0	0	0	0	0	0	0	0	0	0	0	0	0	0	0	0	0	2016	2736	3024	0	0
810	966	3870	220	100	380	1740	0	760	5210	0	2300	500	500	620	505	1605	5630	600	50	50	600	86	50	1500	0	70	500	500	620	340	200	660	120	30	0	0	0	0	0	30	0	80	0	0	500	0	700	120	30
1028	3344	2924	180	0	0	228	60	0	1148	20	44	60	60	96	490	3112	2128	560	180	160	1540	0	440	2160	0	300	300	300	192	240	840	240	142	96	32	900	840	540	300	45	855	150	0	0	192	240	96	170	60
432	1800	7200	1152	0	1008	0	0	0	18432	2160	0	0	0	0	0	360	720	72	72	72	0	0	0	720	0	0	0	0	1080	216	0	0	144	144	72	0	0	0	216	72	0	0	0	216	0	0	0	0	0
432	804	2292	0	0	0	0	0	0	4248	4482	3510	1152	1440	3240	0	48	24	0	0	0	0	0	0	936	288	216	288	360	0	936	648	2736	72	0	360	36	72	108	828	432	324	360	432	432	0	0	0	0	0
992	416	448	1666	2627	559	48	1828	192	880	2912	1184	0	0	1344	896	320	816	320	0	0	64	64	0	368	216	200	128	128	64	400	760	120	64	0	0	471	634	307	256	0	0	256	128	1024	0	704	0	32	32
144	648	2856	36	748	152	176	928	960	3336	384	3096	240	96	2760	16	72	536	0	0	0	96	0	48	456	648	768	96	288	432	36	268	152	0	240	0	880	1680	1280	0	0	96	192	48	480	48	240	480	0	0
432	624	1752	1152	1632	1536	768	0	336	1152	4320	1836	432	0	0	0	0	0	0	312	120	0	4104	1416	0	0	360	0	0	0	0	0	0	0	1584	0	0	1344	936	0	432	468	0	0	0	0	0	0	0	3240
1344	672	1748	992	440	1576	196	284	248	1016	812	768	400	160	160	210	60	250	0	476	340	0	392	1000	480	396	480	0	0	128	318	60	322	100	256	304	0	744	1368	288	420	288	0	0	128	108	78	94	40	656
3240	1548	2052	1328	1120	3888	360	1224	1440	2808	1728	1008	288	288	144	1512	396	1836	864	432	0	1152	0	0	0	0	0	0	0	0	280	80	1080	0	0	0	576	0	0	0	0	0	0	0	0	160	520	760	0	0
868	1186	3226	912	156	816	764	208	900	2520	628	488	996	420	552	208	604	2524	700	0	560	144	0	72	792	324	264	1620	708	216	854	258	880	824	0	616	112	216	104	396	240	36	540	192	0	416	214	690	228	36
630	144	96	974	1150	234	760	1508	360	756	324	432	1188	162	1578	12	12	0	36	36	90	0	0	0	0	0	0	0	0	48	1012	1076	252	156	204	270	513	255	900	0	54	270	1212	810	162	1052	1972	828	120	348
234	780	1614	0	0	0	0	0	0	936	0	0	0	0	3096	234	780	1614	0	0	0	0	0	0	864	0	0	0	0	2304	0	0	0	0	0	0	2070	1290	2040	0	0	0	0	0	0	0	0	0	0	0
276	166	866	137	229	96	360	144	522	416	0	64	0	0	810	90	105	225	208	96	896	123	147	216	2014	684	1094	0	0	648	80	346	0	108	276	540	870	732	774	96	345	93	108	540	54	487	412	841	442	172
0	0	36	36	999	441	162	666	3708	1944	702	1260	144	738	2646	0	0	72	96	264	1512	105	216	255	1530	810	738	72	288	576	0	540	324	84	42	918	180	252	0	198	108	0	0	810	342	210	894	2424	234	378
720	720	2880	4320	17280	2160	0	0	0	0	0	0	0	2160	8640	144	144	576	0	0	0	0	0	0	0	0	0	0	0	0	0	864	0	864	0	0	0	0	0	0	0	0	0	1728	432	0	0	0	0	0
144	0	400	40	200	0	100	500	0	340	0	0	120	48	2620	252	0	0	0	0	0	0	0	0	200	0	0	0	0	0	620	2600	500	1200	0	40	17200	2400	2000	0	1000	0	0	5200	0	290	1250	200	480	0
2976	1344	144	1440	1728	72	1020	612	744	0	0	576	1584	216	432	360	720	0	2232	1440	1152	1080	0	360	0	72	216	1152	720	0	1872	2016	0	2244	1344	1236	2160	0	720	0	36	108	1656	1440	0	600	360	120	0	0
2052	540	5184	0	0	0	432	0	3456	0	0	0	3888	0	7776	144	36	0	540	0	0	36	108	0	360	1080	288	0	0	0	0	0	0	0	0	0	0	0	0	0	0	0	0	0	0	144	0	720	0	0
108	108	0	0	180	0	90	0	90	108	162	162	0	0	216	48	48	0	0	36	0	18	0	306	72	324	36	0	0	0	288	864	576	192	144	0	90	0	90	432	72	360	96	432	0	1188	1440	1800	570	180
990	60	750	336	0	0	80	460	420	384	48	192	0	0	0	690	36	450	96	80	808	0	0	48	600	672	48	0	0	0	24	0	0	24	16	176	180	300	480	0	0	192	0	0	0	60	240	0	60	840
756	756	288	1008	0	504	0	0	0	360	0	0	0	216	0	0	0	0	0	0	0	0	0	0	0	2520	0	0	1080	0	0	0	0	0	0	1800	0	240	192	0	1800	72	0	0	0	6720	5040	1200	216	0
120	0	456	588	576	384	576	2700	1476	496	48	24	60	0	432	0	0	320	160	320	120	0	0	0	128	456	0	0	0	896	0	0	320	400	928	652	864	576	864	128	384	192	960	576	896	0	0	32	64	1528
216	24	60	0	360	120	138	1212	246	186	272	304	120	180	630	448	0	56	320	444	844	0	48	0	36	264	0	48	72	72	0	360	72	120	60	120	408	612	0	32	114	40	120	630	180	222	1248	174	180	744
240	0	120	1296	264	348	0	3960	1440	0	456	0	0	72	1620	936	144	1500	300	0	1140	4	96	44	756	1560	36	216	0	180	504	16	32	0	0	0	288	0	0	120	0	192	864	0	144	0	2640	360	78	180
674	376	572	1211	1400	1909	461	835	978	1002	1206	1088	434	374	692	216	288	544	180	50	120	102	68	86	48	140	210	344	172	104	721	1142	1993	1536	400	658	781	555	936	1332	1138	970	224	874	128	167	319	540	268	122
306	144	798	486	912	66	120	192	0	665	400	147	342	96	1620	146	24	442	180	0	174	200	16	96	192	174	210	360	240	504	768	1212	132	684	192	342	140	88	0	1266	846	228	156	1128	84	700	710	246	836	724
312	582	912	474	606	1200	267	120	1323	1130	700	1104	0	0	120	144	348	756	293	382	741	324	192	1194	977	353	776	0	0	246	576	624	1458	285	858	975	463	371	1668	1668	1458	1734	0	0	198	393	108	981	102	60
40	304	472	432	456	312	408	992	616	360	336	440	72	0	0	0	0	0	32	224	368	0	220	596	0	960	584	96	0	0	0	0	0	40	304	472	48	316	788	0	234	398	72	0	0	32	88	48	0	704
384	264	1152	768	384	0	1032	888	528	1890	1083	1995	864	216	2016	96	48	144	0	0	0	0	0	0	54	306	504	576	432	0	0	0	0	0	0	0	0	0	0	0	0	0	0	0	0	264	120	192	144	0
492	744	576	3465	2283	822	1116	1461	147	204	276	180	120	180	1404	198	156	96	216	144	120	150	140	40	82	54	86	90	90	150	2400	1788	420	564	696	600	1254	1296	654	300	156	480	840	1872	780	756	1572	72	240	260
616	553	427	1065	662	733	1530	641	1594	642	145	390	606	1159	465	396	886	236	252	399	444	202	243	428	150	100	588	297	487	186	1074	352	322	514	1089	1102	740	341	208	1260	1320	1540	403	793	610	215	51	259	408	201
1070	380	1790	1508	100	480	348	0	288	1050	324	54	576	864	288	598	184	970	182	152	314	96	0	324	742	282	296	324	288	144	3600	144	816	1646	380	1754	0	60	0	2112	1648	440	576	0	0	144	0	48	0	0
2016	1404	2520	504	904	1064	324	936	360	684	792	1404	0	0	144	432	288	528	384	0	0	0	0	0	0	0	0	0	0	0	2772	1012	1496	0	0	0	0	0	0	0	0	0	0	0	0	84	324	0	324	108
220	30	1258	276	616	20	104	168	16	170	72	134	112	88	1696	448	128	1336	96	328	160	24	216	128	1528	356	400	632	572	976	12	24	12	16	136	352	128	108	216	400	372	60	120	692	136	16	64	16	12	228
0	0	0	0	0	0	0	10656	2448	0	0	2160	0	0	0	0	0	0	864	1440	2880	0	0	0	0	7776	0	0	0	0	0	0	0	0	0	0	0	0	0	0	0	0	0	0	0	0	6912	1728	0	0
1326	124	2462	264	168	72	35	719	290	870	54	144	0	0	636	720	200	2800	504	612	3924	0	0	360	4137	5509	2174	1080	0	0	180	156	108	288	84	948	272	36	196	0	240	72	0	240	0	86	818	704	12	24
240	427	653	960	100	20	710	472	724	296	440	914	1080	520	96	400	446	434	120	320	240	770	120	404	528	320	1110	880	280	64	0	220	44	96	216	240	220	248	526	32	64	234	48	24	16	722	352	462	720	720
480	4320	4320	48	270	222	90	4770	1620	2568	192	5736	840	1020	1080	0	400	560	60	60	0	200	0	280	0	870	210	120	1080	240	0	24	60	39	39	66	147	318	207	132	56	244	96	84	48	0	900	0	0	0
452	838	2352	90	162	180	90	362	180	963	82	107	0	0	800	134	524	1834	328	296	580	344	204	516	2782	176	18	32	240	800	48	286	216	30	90	120	556	568	308	60	90	390	90	240	0	40	278	200	36	90
360	180	4536	0	0	0	168	372	180	8208	0	540	720	0	3348	108	54	2070	0	180	180	0	0	0	780	156	0	0	180	2088	0	0	0	0	0	0	0	0	0	0	0	0	0	0	0	24	48	0	0	0
1600	1320	4040	480	0	480	800	0	880	4010	840	1870	1780	960	840	144	132	812	240	0	240	0	0	48	150	300	286	148	480	440	40	0	40	0	0	0	0	40	80	0	0	100	220	0	80	480	60	460	100	100
368	416	428	900	468	1536	537	1527	1248	960	960	480	168	168	180	496	352	376	48	384	2496	336	624	1056	24	3096	72	216	216	336	96	0	0	96	288	2016	96	672	576	608	800	560	48	288	288	489	1479	1224	384	864
606	504	432	662	720	400	495	549	342	518	494	404	108	0	528	528	336	672	492	986	388	372	468	594	460	392	276	216	0	168	456	392	328	444	946	260	1294	926	966	488	420	292	420	312	168	306	330	252	900	1956
324	570	4830	360	780	300	0	600	300	7564	2400	2300	0	0	3324	180	150	1290	0	24	120	0	0	180	1705	150	125	0	0	720	0	0	0	0	12	60	24	0	12	60	0	0	0	120	0	0	0	0	0	0
576	30	1548	843	30	441	60	0	0	1035	621	36	126	0	0	860	130	1020	297	18	153	70	32	18	468	180	0	0	0	288	1121	130	543	492	48	204	68	35	17	180	360	0	0	0	288	1098	648	888	752	244
265	87	368	144	144	576	776	1088	1580	184	768	1132	96	0	0	419	753	596	0	0	0	280	80	60	220	0	120	0	0	400	564	1764	1240	460	262	58	240	92	88	424	152	160	0	0	832	796	1120	2036	920	176
120	444	42	60	612	72	174	486	1908	210	270	414	648	660	882	0	0	0	0	192	192	72	144	456	0	0	120	0	0	0	18	744	12	0	396	264	198	240	1032	120	360	756	774	1116	534	84	324	582	36	336
78	72	480	2500	738	4520	100	210	122	1320	2712	408	0	0	0	7800	360	4800	150	396	3360	0	150	174	0	2056	644	60	0	0	0	0	0	150	36	1116	0	200	232	0	2058	234	0	0	0	130	48	122	0	480
108	108	216	198	0	72	54	30	366	1134	630	126	36	0	90	0	180	504	342	36	0	72	0	0	54	0	0	162	0	90	162	0	0	804	96	0	0	0	0	189	1323	378	324	0	0	108	0	0	756	378
174	1480	1086	224	548	668	330	682	440	468	196	132	24	192	448	60	880	716	48	78	162	232	102	566	336	392	132	0	96	0	0	120	120	72	486	490	1188	1434	2058	184	230	4066	0	208	0	29	7	12	72	102
540	0	180	2160	324	0	252	396	0	520	1064	360	216	1080	324	360	0	0	1656	168	336	0	0	0	0	0	0	0	0	0	360	0	0	6624	696	1392	54	1404	162	0	0	0	1296	0	0	0	36	0	180	1080
160	570	770	1014	1672	650	490	448	304	921	850	1055	0	0	600	90	270	450	18	168	150	0	846	276	600	234	1128	0	0	240	0	0	162	129	1520	787	540	1062	3084	837	519	498	0	0	0	84	12	66	0	490
116	880	144	100	164	36	2936	476	1004	148	60	440	0	0	0	88	248	0	64	172	400	584	100	36	30	113	109	0	72	72	320	124	216	254	710	1352	62	210	304	780	3244	656	0	72	180	1412	416	572	1720	320
202	0	254	362	320	404	297	441	342	60	900	0	0	0	0	217	216	143	1207	1066	1333	147	284	97	152	736	84	0	48	96	116	308	524	690	780	270	180	360	0	300	612	144	0	120	240	642	1354	896	294	296
0	360	12	24	0	48	1406	1710	1444	38	118	30	0	120	0	36	840	126	90	0	810	384	160	176	255	557	238	0	0	0	90	672	168	240	120	660	330	50	100	518	346	570	72	48	96	1710	1800	1140	1008	320
168	28	308	0	24	120	0	0	48	304	256	16	0	0	0	96	136	872	828	504	2736	0	0	480	1292	4498	1266	0	0	0	216	56	400	204	120	1116	0	0	192	126	1750	68	0	0	0	24	120	48	264	0
0	0	0	0	0	0	0	0	72	0	0	0	0	0	216	0	144	432	240	1200	1440	0	0	720	6270	2520	1650	0	0	2160	0	144	0	0	0	0	0	0	720	120	0	600	0	0	0	0	0	0	0	0
36	0	0	0	432	216	0	108	0	936	684	288	180	36	540	432	72	1224	0	1080	0	0	4320	0	2916	540	2160	0	0	5616	0	0	0	0	0	0	270	90	360	0	0	0	0	0	360	0	0	0	0	1872
384	304	488	1700	3104	2336	172	380	552	604	440	300	48	96	444	42	108	162	180	240	120	108	222	294	186	168	420	540	24	288	760	2356	2296	720	960	480	1512	1638	1986	1170	0	900	2160	1452	1980	46	92	198	48	24
120	204	1716	80	60	100	300	60	120	1016	80	260	0	0	0	604	1028	4224	80	60	100	300	60	120	1416	90	282	0	0	0	32	300	100	80	300	100	1208	594	3214	224	240	1756	0	0	0	80	80	80	32	80
196	89	2385	354	2394	294	160	2754	158	780	858	690	78	72	1248	260	241	1065	69	840	141	36	819	339	780	1502	2404	402	18	270	166	710	90	15	540	15	312	450	4578	4	2	378	426	684	480	40	168	32	0	255
0	672	0	372	420	72	576	0	0	0	1728	0	0	0	0	0	1344	0	0	48	0	576	1776	96	96	48	144	96	576	144	1320	1272	480	864	1104	336	1056	960	456	1536	2784	2640	96	480	3648	1152	0	0	672	1560
86	178	224	96	104	64	140	78	108	260	258	178	64	168	328	70	50	80	300	332	40	202	1245	1063	0	0	0	460	48	1360	0	240	0	285	793	38	474	1330	958	87	150	443	480	64	640	90	162	100	268	1466
852	456	612	480	252	0	704	516	160	104	137	95	720	144	1440	1030	448	1018	800	384	160	496	192	80	240	0	0	0	0	0	132	228	24	320	96	64	600	168	0	24	16	80	0	0	0	1872	1332	636	272	192
96	408	456	18	396	0	378	903	357	156	138	276	120	240	504	162	816	798	48	600	102	378	1308	300	696	294	1056	432	324	1908	0	0	0	0	96	0	72	1404	1302	0	6	12	48	48	0	0	0	0	24	438
0	288	120	80	240	64	118	306	80	196	116	0	144	192	936	0	1440	600	600	1600	200	2680	3384	752	1464	1208	3616	1200	1680	1200	0	0	0	0	0	0	0	0	0	0	0	0	0	0	0	98	246	64	60	108
66	132	330	640	416	384	270	90	48	368	96	184	168	168	312	1392	732	2124	2112	960	0	1152	480	192	2532	792	864	1776	2208	3972	296	148	444	1080	540	60	360	780	60	240	480	0	600	600	600	114	90	204	480	240
897	104	743	332	16	124	648	212	577	2482	568	1115	385	280	280	180	106	550	210	510	280	212	48	165	412	210	27	25	260	220	331	89	416	1185	2151	1528	356	652	389	456	569	56	25	260	220	378	60	495	742	990
261	102	339	56	448	666	288	606	396	248	724	738	360	450	384	495	486	711	600	2025	597	380	1596	484	815	499	144	0	0	2220	49	248	675	210	810	240	240	690	390	540	126	276	36	48	2010	168	570	642	340	828
368	94	548	516	354	752	338	566	496	503	703	280	80	32	80	520	380	708	442	379	2037	144	1200	1328	436	2522	684	344	668	336	288	96	480	146	167	1021	0	48	248	240	1096	278	80	704	288	96	256	224	314	628
36	252	408	18	0	54	192	132	198	372	0	0	108	0	0	159	579	594	176	592	1122	360	744	48	303	294	165	54	522	1962	690	363	279	952	1592	1890	702	2106	360	546	726	246	54	522	1890	826	116	336	648	948
159	168	447	172	138	122	141	45	406	287	57	638	264	0	0	307	552	1107	438	330	240	536	256	566	808	282	448	132	62	956	980	304	628	1015	1039	736	652	464	524	855	568	331	120	50	800	516	180	1128	498	358
200	250	174	0	0	0	12	9	51	380	0	64	0	0	36	1080	1170	1794	0	0	0	180	0	0	1809	0	255	0	0	2952	624	108	444	2804	2132	1424	639	2517	444	516	270	246	720	360	1008	336	63	477	2148	1584
856	540	156	340	572	694	391	790	451	499	498	193	208	50	0	350	153	151	369	244	961	196	218	156	659	213	186	186	926	150	552	398	644	126	172	914	366	293	311	314	1008	330	476	2570	440	328	660	392	192	376
0	48	5760	180	2412	0	114	342	432	1680	0	480	0	0	720	0	0	0	0	0	0	32	16	192	840	288	1152	0	0	600	0	0	0	0	1320	456	2624	3064	7872	48	120	24	0	72	24	90	438	384	64	32
135	60	165	1200	404	1925	156	1810	714	326	951	139	0	405	808	135	60	165	92	164	1323	296	612	1028	258	1985	1129	450	477	592	225	300	528	246	21	210	0	360	215	306	306	660	225	1053	477	94	16	52	50	200
0	0	0	0	0	0	0	0	0	0	0	0	0	0	0	0	0	0	0	0	0	0	0	0	960	4872	0	0	648	0	0	0	0	0	0	432	0	0	0	0	1368	0	0	792	0	0	0	0	0	0
360	279	405	1980	2079	1413	72	1080	909	486	306	1269	1278	216	1296	108	108	0	81	63	0	72	108	549	288	1008	585	1206	216	144	306	306	180	585	666	585	552	264	201	108	72	261	414	576	360	18	306	360	0	0
424	1129	1093	752	580	480	1243	418	787	1406	387	379	0	0	180	104	437	425	33	225	162	372	348	816	255	246	711	0	0	72	407	358	201	683	1253	1190	465	1401	522	400	888	812	0	0	0	529	22	223	470	530
608	246	546	436	1480	540	612	616	300	286	16	614	832	1364	1460	550	224	390	64	512	260	1146	673	1365	552	496	1088	760	356	624	752	1796	800	112	590	230	610	670	32	264	176	136	352	644	960	476	288	40	166	161
475	392	457	1080	928	1042	498	556	418	482	894	360	776	1664	1240	127	132	139	210	470	318	132	627	305	290	234	164	500	320	752	1278	1144	1396	176	522	242	160	196	60	431	313	128	128	472	2192	486	476	396	258	1023
450	900	0	1504	902	1200	915	819	396	225	0	225	1950	3600	906	100	200	0	20	16	12	0	0	0	48	72	0	300	300	12	1816	1156	1714	643	203	108	480	192	84	156	234	114	156	888	18	735	621	330	300	6
276	60	450	270	216	216	6	54	0	84	444	120	0	0	36	0	0	0	0	990	0	0	3084	3096	0	0	0	0	0	180	0	0	0	0	150	0	0	888	972	0	0	0	0	0	0	0	24	0	0	3342
252	348	90	0	180	0	373	284	327	185	87	178	0	0	0	540	408	300	0	180	0	744	228	336	423	270	309	0	588	0	72	168	36	102	84	72	294	203	43	61	92	81	0	228	0	1932	696	828	1182	552
144	0	96	104	136	688	0	0	0	458	772	202	48	100	312	124	10	256	112	144	696	0	0	0	293	590	93	24	100	108	476	544	2610	264	288	1608	280	112	988	3164	3108	3276	480	1500	900	38	138	214	0	66
96	0	336	120	0	0	96	0	192	288	144	0	96	144	864	48	0	96	0	0	0	0	0	0	0	0	0	0	0	0	360	576	288	96	2160	0	3120	480	720	384	192	0	2160	4608	432	1260	1320	1380	720	0
6318	162	5400	780	1164	720	0	36	0	15264	5754	150	0	0	2160	522	18	1080	0	0	0	0	0	0	0	0	0	324	0	0	0	0	0	0	0	0	0	0	0	0	0	0	0	0	0	0	0	0	0	0
120	240	2232	0	24	96	0	0	240	584	280	1920	0	0	24	0	0	0	0	60	240	0	0	600	3076	680	2340	0	0	60	0	0	0	0	0	0	0	0	12	36	0	12	0	0	0	0	0	0	0	0
7002	3240	3642	1104	852	930	2412	810	630	462	642	270	0	0	0	740	280	588	484	156	146	302	42	88	200	104	98	0	0	0	240	60	132	8	0	40	72	18	162	96	342	540	0	0	0	220	100	112	188	108
181	166	1093	72	48	228	246	78	420	900	546	600	0	0	0	137	278	1337	366	228	678	210	171	603	2004	120	402	0	0	0	522	384	1386	348	294	750	664	344	1164	592	758	1284	0	0	0	312	144	1368	324	516
228	84	456	204	924	36	36	612	108	504	144	0	0	0	1776	192	0	576	264	0	720	144	168	216	360	732	756	528	312	336	144	576	0	168	0	144	1218	570	288	120	264	120	168	1248	0	168	912	0	144	168
184	322	1294	287	76	241	1158	464	678	1088	12	0	400	264	1324	100	52	1116	24	16	40	248	200	440	1622	14	0	120	56	1028	110	60	250	352	88	360	0	120	24	70	320	270	440	120	140	12	600	24	1152	880
0	0	0	0	0	0	0	0	960	1728	0	2880	0	0	0	90	0	0	0	0	54	32	94	12	0	18	0	90	18	90	0	0	0	120	120	120	208	284	60	0	0	0	360	72	0	66	132	0	210	564
216	504	540	0	0	0	3600	0	0	0	0	0	0	1620	0	0	0	0	0	0	0	1440	0	0	0	0	0	0	0	0	252	720	324	0	7200	0	0	792	108	3564	2160	108	108	0	3240	0	0	0	504	0
372	1596	780	0	384	108	300	624	204	456	168	480	132	480	636	0	0	0	0	0	0	0	0	0	0	0	0	0	0	0	0	480	540	420	2580	420	2442	4752	2706	1320	348	3072	1032	1920	1260	0	240	0	0	0
0	0	144	0	0	0	0	0	0	144	0	0	0	0	0	0	234	1410	1448	4172	1892	1268	448	612	552	488	1108	408	4908	1848	36	0	36	844	1756	1732	36	549	171	378	582	48	252	288	1008	144	0	144	1342	1478
260	292	980	590	196	376	512	380	312	560	212	196	638	560	568	696	496	1720	312	976	456	456	1008	976	712	280	564	1136	944	2224	390	24	224	896	1312	680	146	276	82	340	184	180	230	632	968	300	76	196	296	508
0	30	60	156	1004	520	0	246	36	112	440	66	72	360	450	264	36	180	864	444	588	20	144	46	521	1186	297	144	0	324	546	5140	1058	804	150	72	2128	610	676	3032	598	1308	432	558	1152	90	172	50	20	60
156	246	54	1328	1978	1554	286	353	519	725	2665	678	780	1974	306	60	90	0	0	36	0	54	78	0	30	6	18	36	0	0	224	862	144	756	660	108	218	166	72	732	846	240	252	1332	840	218	280	174	60	198
0	453	235	424	750	456	276	736	294	234	121	345	268	196	448	194	602	240	453	342	307	362	144	560	215	115	310	268	124	112	1472	2690	996	713	574	367	1502	714	308	916	642	900	322	502	238	122	378	248	251	16
391	321	638	345	735	2034	410	890	968	1260	506	1141	45	120	210	232	273	569	198	408	504	367	199	1357	519	756	1041	15	15	261	432	1014	1686	273	312	579	497	497	569	1104	396	786	45	45	129	164	284	491	525	389
24	108	16	22	238	34	964	708	104	0	0	40	120	300	152	24	250	16	10	40	0	570	1572	254	44	0	0	46	100	100	0	330	0	100	100	20	320	520	120	8	0	32	120	80	300	1386	1114	308	956	5516
999	1053	2196	327	1152	15	717	1851	240	3510	1024	1712	0	0	2682	0	0	0	32	1072	48	0	786	420	195	120	135	0	0	2070	11	42	1	52	464	42	720	355	257	0	54	126	54	162	54	228	228	120	0	858
0	792	4824	0	1320	120	0	0	0	972	0	0	0	0	6912	0	180	2628	0	0	0	0	0	576	1782	810	2988	0	0	0	0	1152	144	0	0	0	2880	576	3312	0	0	576	0	0	0	0	0	0	0	0
160	370	978	131	73	26	618	185	297	1584	230	1032	0	0	956	88	260	472	42	56	100	180	68	292	320	6	404	32	80	144	459	379	150	342	820	854	860	628	220	180	507	231	8	540	80	520	212	292	330	223
168	404	300	1844	456	1408	912	136	848	328	48	204	920	44	152	72	236	128	40	208	44	292	112	680	160	168	536	292	244	204	936	560	220	2436	2816	2880	200	796	340	1196	4364	1052	80	160	120	720	0	540	216	32
0	120	0	18	232	14	866	542	1532	10	30	520	600	432	40	0	188	0	40	64	0	590	184	674	12	0	92	172	136	88	36	176	28	0	48	0	476	304	540	0	0	80	240	16	144	1312	1252	1732	1116	464
0	0	0	0	1296	0	1200	3248	1120	648	648	1584	0	0	1296	0	48	192	768	1200	1992	192	648	432	514	534	248	0	48	648	0	624	240	192	624	552	192	0	0	72	612	36	0	336	0	480	2336	1264	0	0
0	368	872	0	0	0	1536	240	1824	1264	100	120	0	96	200	0	140	480	92	16	132	72	0	72	640	0	240	0	120	0	1232	324	248	794	440	3026	140	256	204	407	1372	137	208	416	48	792	68	704	1662	48
0	360	360	0	0	0	0	480	240	0	0	0	720	0	720	0	0	360	0	0	0	360	720	360	360	0	0	0	0	720	0	0	0	0	720	720	0	0	0	0	0	0	0	1440	0	0	480	240	720	1440
1221	858	405	1836	2520	468	2574	2928	330	36	72	72	0	0	0	651	654	63	18	252	270	360	0	0	72	0	36	108	1080	540	0	0	0	0	0	0	0	0	0	0	0	0	0	0	0	936	1824	120	216	0
984	762	522	468	858	648	863	455	878	2394	2124	2214	1692	1476	2034	0	0	216	160	192	446	312	624	0	24	48	36	72	216	216	144	18	306	150	360	588	540	540	0	54	54	54	108	486	576	382	94	748	48	96
480	450	1410	180	0	1890	0	0	0	3072	5166	672	0	1080	0	0	0	0	118	432	1376	234	1392	390	0	378	0	0	216	0	0	0	0	98	144	910	0	648	288	0	378	0	0	0	0	0	0	0	630	4494
80	40	0	0	120	0	600	330	150	0	0	0	0	0	0	160	80	0	360	1644	1224	0	1260	0	84	316	140	0	0	0	96	0	0	480	1890	1062	60	12	0	102	2166	0	0	432	0	1056	504	360	96	0
75	15	0	594	724	722	60	80	100	18	40	32	1800	0	0	825	45	18	1202	622	264	80	80	80	28	40	22	600	0	0	2292	1164	1980	2430	978	306	798	387	123	402	168	96	1272	216	288	90	120	210	0	0
48	621	1203	182	148	414	294	372	864	1864	344	2070	0	0	486	0	225	585	0	190	50	324	0	1134	0	78	618	0	0	0	162	306	666	810	800	466	536	868	774	882	1014	774	0	414	0	594	216	0	270	120
216	0	360	48	396	72	0	72	24	144	144	0	48	384	612	1182	96	1962	0	810	2430	1152	2070	3210	1188	2112	4890	96	960	810	0	0	0	0	0	0	0	0	162	0	0	0	0	486	0	192	492	156	480	1080
728	1892	452	0	0	0	864	0	0	1152	0	384	0	0	0	184	568	604	468	720	756	1066	3424	1702	383	469	1656	0	0	0	0	0	48	24	0	0	0	0	0	96	48	48	24	0	0	1392	0	768	951	3564
120	840	312	552	150	234	942	18	654	464	160	384	0	144	0	128	320	188	108	150	186	1372	552	854	264	150	666	240	354	156	30	345	111	720	2520	1308	132	552	252	168	1604	268	0	30	228	444	36	348	181	297
1260	720	252	864	0	0	1512	864	648	1008	576	1440	216	0	0	0	0	0	72	936	720	0	0	0	0	0	0	0	0	0	0	108	0	216	1908	1260	576	684	792	123	972	1065	0	0	0	0	0	0	0	864
0	0	0	0	0	0	0	0	0	750	0	0	0	0	900	0	0	378	600	0	300	600	0	300	7926	900	2250	900	900	4500	0	60	30	0	0	0	0	0	0	110	100	0	0	180	0	0	60	30	0	0
120	1230	2430	252	102	126	24	314	184	1080	160	870	0	0	540	32	328	360	0	624	144	0	3020	1750	0	1360	7140	144	288	720	0	0	0	0	540	972	30	296	124	0	432	412	0	216	0	0	0	0	0	0
4	800	40	172	900	260	124	4532	120	120	0	1600	144	180	388	10	80	42	0	0	0	770	400	150	10	0	10	12	600	0	88	460	100	8	560	240	2032	777	431	120	550	1050	72	1456	0	64	5616	80	250	80
3510	0	540	2400	990	1056	270	738	90	3426	624	0	450	306	450	0	0	0	900	0	180	0	0	0	0	900	0	4500	0	0	720	27	423	675	0	135	60	840	0	90	504	0	900	144	180	0	0	0	273	9
1972	1948	2476	276	1110	414	402	1602	834	1728	2090	1312	0	0	1740	68	86	134	0	522	186	0	456	30	24	132	114	0	0	96	24	180	36	0	276	60	374	1288	744	0	60	714	480	216	480	0	0	0	0	396
3570	888	2538	1446	1008	936	720	324	348	2334	2832	768	240	348	192	360	54	186	0	324	162	0	0	0	54	0	0	0	0	444	264	72	144	120	384	72	0	0	240	90	90	90	120	0	420	216	162	102	120	690
360	144	504	517	273	178	576	556	244	336	128	0	236	296	440	886	856	1744	412	452	32	799	263	86	444	248	324	596	752	656	554	206	258	400	228	96	592	268	132	128	48	0	208	272	176	458	346	274	781	249
0	32	736	32	160	0	458	182	112	4	0	20	48	48	384	0	112	704	0	0	0	132	176	60	0	0	0	0	0	384	64	488	0	64	320	0	964	1531	1113	88	80	360	0	0	48	752	652	368	816	1528
160	670	592	840	2038	1166	1496	1706	1922	1030	288	612	372	372	594	52	166	84	70	236	666	120	324	936	318	464	1512	372	372	770	674	2088	1068	146	606	922	984	968	472	118	406	432	120	306	482	454	412	372	106	478
96	546	222	924	324	108	192	0	24	306	0	72	0	864	0	60	570	264	546	648	162	486	396	306	108	0	270	1296	864	288	804	216	162	792	540	180	90	420	30	72	450	144	0	0	576	252	24	42	492	228
1854	642	408	483	129	186	384	42	150	792	168	216	966	432	474	717	285	114	162	36	324	66	18	264	756	540	624	1098	732	306	771	117	174	774	168	984	108	252	198	390	1482	180	1188	960	276	48	30	60	186	90
1208	312	1648	2120	308	308	108	72	36	180	180	0	216	216	360	604	129	851	180	702	4122	0	72	468	576	720	1980	2412	0	0	1932	330	330	144	1053	5751	72	288	72	0	720	0	324	720	432	108	72	36	216	648
192	228	462	168	124	68	711	594	663	164	48	376	480	48	144	96	64	800	840	1290	1650	240	118	278	288	1488	180	180	180	276	600	20	4	1148	926	1880	215	860	173	208	1012	328	0	0	0	148	108	116	360	152
0	180	0	12	56	40	270	1850	900	132	8	400	0	0	432	40	120	420	1776	2280	4644	474	42	292	1160	4448	836	60	400	240	12	288	220	440	200	1160	120	620	200	300	320	400	0	160	0	360	1448	708	16	8
0	80	880	0	0	0	0	288	48	1000	0	200	0	0	1980	0	64	1040	0	0	0	132	132	72	800	0	160	0	0	600	96	660	96	256	536	96	1593	576	1575	204	0	564	216	444	144	0	540	240	180	60
0	0	0	0	0	0	0	1800	0	0	0	240	0	0	0	0	0	0	0	2160	1080	336	0	168	0	120	0	0	240	0	0	144	48	0	0	0	324	144	444	0	0	96	0	96	0	0	0	0	0	0
1024	450	590	0	0	0	200	1228	300	480	0	600	960	0	504	608	240	592	1840	3680	1080	0	0	0	352	1040	0	0	480	912	0	0	0	240	1200	0	1440	1800	1080	0	0	0	2880	2160	0	40	428	60	0	0
302	610	216	420	210	390	2255	465	1540	342	0	480	420	60	186	516	420	132	240	660	540	720	0	270	297	180	585	180	810	162	840	540	780	1470	3030	2520	210	390	660	0	4230	1620	1440	810	0	675	45	720	0	0
0	0	0	4026	854	6100	18	468	90	0	900	0	0	180	0	0	0	0	0	0	0	0	0	0	0	0	0	0	0	0	627	187	950	0	1656	720	144	568	80	252	2696	1084	0	72	0	18	1368	90	36	0
0	0	0	3720	7098	2490	0	2400	480	0	300	0	0	0	2880	4	0	20	60	0	120	0	10	50	220	100	880	300	12	120	560	82	798	1020	0	0	1740	1020	408	150	150	0	0	0	0	0	600	120	0	0
990	522	1480	924	472	860	748	746	786	1498	1092	474	432	432	892	30	6	42	72	216	744	60	144	192	300	102	290	24	24	648	206	46	210	96	900	1012	126	622	524	36	1282	138	240	604	480	307	512	291	108	768
296	80	224	628	792	296	432	792	420	160	424	196	0	0	0	254	260	74	672	288	192	192	384	144	134	360	322	0	0	0	1286	1614	280	300	36	144	760	224	504	702	120	90	0	0	0	612	590	250	200	400
216	300	648	504	1482	2400	972	2322	60	156	552	276	72	984	1068	2040	2796	780	441	393	84	600	666	576	1356	144	360	288	0	96	104	368	824	72	312	24	747	42	177	528	360	1392	720	1152	336	288	468	0	12	192
84	0	420	1242	2754	444	54	90	450	1125	180	375	2160	864	2160	54	54	270	130	102	8	162	30	6	0	48	0	0	0	0	504	1098	288	770	2130	376	1725	1349	2308	255	214	443	0	0	0	6	50	250	144	90
1776	2400	2400	2976	1152	2496	1480	1272	1328	2400	1200	0	240	3600	1200	48	0	0	24	0	48	0	0	0	160	156	176	48	60	0	740	344	644	0	0	0	288	0	0	288	288	192	96	72	0	1360	912	608	0	0
540	1116	720	1881	3744	3303	3996	3096	6156	2304	3276	6372	1980	1188	1152	0	0	0	0	0	0	0	0	0	0	0	0	0	0	0	396	1152	1044	0	0	0	0	0	0	0	0	0	0	0	0	0	0	0	0	0
0	150	1500	77	245	1190	150	0	600	12678	1860	11562	0	0	4500	0	0	0	0	0	0	0	0	150	0	0	0	0	0	0	99	315	1530	0	150	0	150	0	0	0	0	0	0	0	0	0	0	0	0	0
594	174	12	1302	156	510	564	90	666	24	144	240	1500	540	0	342	126	0	2412	240	540	296	104	668	48	24	48	924	648	0	1761	258	885	1938	240	642	36	24	12	288	96	162	450	132	276	1656	60	534	1068	273
372	870	234	0	0	204	1160	350	680	444	85	461	108	0	0	96	30	30	132	132	264	294	600	948	66	160	224	144	0	0	88	114	146	176	840	412	60	1572	162	42	474	390	12	0	36	64	130	46	310	920
180	92	28	0	450	126	118	1124	1350	186	930	2034	0	0	72	1080	754	224	880	1200	1160	282	720	438	405	363	366	0	36	180	60	342	324	122	120	58	830	88	486	270	24	912	0	72	0	128	892	810	60	0
0	310	310	400	0	0	175	100	500	1853	1683	4884	2000	125	100	0	5	0	0	100	0	91	0	84	20	0	0	20	5	100	404	112	764	5	175	5	5	0	25	1679	17	442	125	5	125	5	0	0	332	400
450	126	360	630	0	270	525	105	2220	252	180	570	1350	0	0	0	72	30	85	75	290	6	66	12	159	0	135	0	0	36	0	120	30	170	150	310	618	528	984	0	270	120	0	0	0	1600	320	5880	0	954
1860	372	1692	0	2088	2088	216	0	216	1260	2772	252	0	432	864	1872	432	1008	288	0	0	0	0	0	750	150	0	0	0	576	0	72	72	0	0	0	0	0	0	0	0	0	0	0	0	0	0	0	0	0
768	0	4416	864	0	2592	0	0	0	11904	3072	0	0	0	1728	528	0	2208	0	0	0	0	0	0	720	0	0	0	0	1296	0	0	0	0	0	0	0	0	0	0	0	0	0	0	0	0	0	0	0	0
360	324	900	0	1800	0	252	396	432	594	300	270	0	0	2160	0	960	1980	78	750	108	180	918	90	2040	0	720	0	0	1680	144	96	60	432	192	336	2070	444	1170	156	420	108	48	60	48	504	72	528	72	72
2808	468	10584	1728	1728	0	0	108	0	0	0	0	72	0	14040	540	90	1170	0	0	0	0	0	0	0	0	0	0	0	900	432	432	0	360	180	0	0	0	0	0	0	0	0	540	0	0	0	0	0	0
1950	976	3770	0	0	0	270	0	0	1584	0	144	0	0	3456	3840	616	4184	0	0	0	900	0	450	3240	0	0	0	0	0	0	0	0	0	0	0	216	54	0	0	0	0	0	0	0	0	0	0	216	0
0	0	192	0	0	0	0	0	0	864	0	0	0	0	384	0	0	0	0	0	0	0	0	0	96	0	288	0	0	0	9216	8256	1536	1152	0	3456	2496	2304	384	0	768	0	0	1536	0	384	768	1728	0	0
12	0	0	572	1784	884	0	660	0	0	102	18	24	60	60	168	36	0	132	84	0	132	132	60	168	168	96	288	0	0	2300	3452	2180	12	0	0	4920	0	600	1356	0	492	456	60	60	0	0	0	0	0
288	224	136	36	390	168	204	810	288	0	54	354	0	0	0	540	422	478	450	282	312	264	330	624	144	390	138	18	0	0	126	108	36	132	190	110	1266	696	312	54	0	678	432	216	0	396	1350	612	630	180
162	222	96	21	717	126	288	1134	1020	120	594	906	0	0	480	54	78	48	33	207	30	36	210	12	48	36	84	0	0	0	210	468	60	213	294	135	1344	750	1266	195	126	489	306	570	90	240	900	480	168	1062
369	480	171	96	1596	78	140	1522	102	324	210	192	0	0	420	700	740	360	184	350	168	192	408	168	210	80	100	0	0	96	0	576	0	8	34	6	3232	2752	376	168	0	702	0	0	0	24	552	0	0	384
220	1926	692	433	444	527	1433	537	658	552	258	1284	60	0	288	16	600	164	77	160	243	360	324	1368	219	78	633	120	0	0	1054	1048	238	531	1452	567	402	1038	468	204	882	2448	240	396	72	221	51	88	327	317
1200	252	2004	1740	360	3360	252	324	384	1992	0	936	240	240	120	2340	576	2880	2940	180	2520	348	324	252	1188	576	120	60	60	156	1146	342	2232	750	90	972	84	136	140	720	1440	144	300	0	0	234	486	408	264	324
432	2227	527	0	396	36	780	3822	1710	9	0	966	540	108	495	216	2267	400	96	360	12	2031	270	495	159	0	504	504	792	495	45	279	24	24	90	3	496	251	435	66	45	297	243	63	27	396	1957	695	288	27
528	2924	448	288	336	120	2348	172	228	690	90	588	168	264	264	108	1044	264	408	248	232	528	432	648	384	114	174	0	120	0	1050	654	288	312	1488	216	804	1536	300	674	745	969	0	120	0	492	198	306	888	276
0	360	0	18	966	222	366	1008	552	90	297	369	414	90	180	450	675	225	0	900	0	240	1360	488	300	300	750	0	450	0	0	180	90	27	54	27	627	1536	1725	50	4	630	0	36	0	18	9	225	0	30
30	162	432	234	552	534	54	456	510	200	0	640	0	0	0	0	0	0	0	120	480	0	8	1516	3400	950	1674	0	0	0	336	2040	2040	0	180	360	390	96	534	0	120	720	480	0	0	277	808	1675	0	40
576	144	792	0	0	0	0	0	0	180	0	0	0	0	1728	1464	528	1932	600	300	720	252	0	0	2706	810	408	0	0	1332	0	0	0	24	12	0	486	108	306	0	0	0	180	180	0	0	432	108	36	0
132	308	554	274	488	156	154	168	518	552	410	796	330	160	940	32	8	40	8	2	10	80	5	323	762	1316	472	592	1120	100	246	676	230	468	257	1595	312	166	422	450	1787	313	480	1960	160	0	0	320	240	15
1588	836	352	1566	1986	744	838	1026	272	547	718	571	504	192	88	16	20	0	204	936	108	0	2264	256	0	332	524	1176	48	36	152	0	76	312	964	204	40	892	340	60	476	472	504	136	228	126	102	0	56	1018
1041	657	858	1148	920	1040	188	236	144	124	464	140	1016	1028	1052	876	288	456	76	16	140	408	0	392	540	532	32	1216	388	304	288	304	320	264	64	192	112	98	14	96	0	192	640	208	352	240	48	172	680	304
468	1668	1914	318	144	48	0	936	0	2082	72	126	486	480	3780	243	552	1347	54	33	153	0	108	324	468	264	252	0	120	0	282	396	132	180	96	156	0	0	0	0	60	0	0	180	0	36	270	0	180	144
248	288	92	212	376	24	532	997	403	51	51	414	0	0	0	400	504	108	432	456	448	309	194	209	316	214	182	176	176	176	264	732	60	204	260	188	288	228	72	114	76	182	0	0	0	1808	3539	1385	1900	1044
764	900	1240	568	768	836	488	852	568	1816	668	0	0	0	756	300	504	732	208	248	564	40	306	230	536	859	477	0	0	0	112	48	224	96	72	876	576	810	1314	116	576	1540	0	432	0	64	216	104	168	594
5892	2472	1800	3776	2336	920	384	960	288	712	1336	328	0	0	0	1500	570	630	288	3840	924	0	1632	288	0	1140	336	0	0	0	245	155	140	180	1992	432	0	1080	336	0	362	250	0	0	0	0	0	0	0	192
396	563	631	458	230	398	384	208	314	959	428	425	60	0	60	402	303	837	440	192	898	336	393	741	1036	1179	437	336	336	336	854	437	863	787	487	1408	294	690	414	545	1310	341	120	288	48	822	378	930	558	351
0	0	0	248	178	114	10	108	8	0	47	13	24	30	0	444	48	168	396	396	648	99	138	33	480	693	195	120	60	1200	129	336	51	582	984	264	130	1044	722	122	520	354	732	660	30	20	384	16	0	0
406	396	550	198	480	6	44	124	12	268	68	0	0	0	2580	342	576	794	576	84	140	410	160	50	1825	763	744	280	280	820	294	720	18	656	44	220	564	264	72	122	142	0	0	1320	0	336	816	48	784	498
504	1080	1116	12	60	24	0	48	0	270	0	0	0	0	270	708	996	1248	144	48	0	768	48	0	324	24	102	0	0	90	102	630	294	0	0	270	1632	1110	3732	891	1026	2151	90	270	90	180	90	18	336	42
0	0	0	0	0	0	0	120	0	0	0	0	0	0	72	180	1200	420	288	360	108	0	768	480	0	0	288	0	0	180	0	0	0	0	0	0	640	0	1280	0	0	0	0	0	0	0	144	0	0	0
60	12	24	312	744	3348	48	936	156	36	540	36	24	144	384	90	12	24	144	72	144	24	120	24	18	54	84	24	48	24	348	54	1908	48	48	492	360	360	1692	5064	1452	108	180	696	1044	0	366	24	6	66
1038	390	12	2100	612	0	120	456	0	54	84	54	72	144	288	1332	1404	288	1368	312	72	463	327	146	674	422	116	1008	432	216	900	180	0	372	48	12	480	48	0	180	0	120	0	0	0	360	720	0	713	465
674	556	298	760	268	188	404	316	364	255	122	551	208	148	172	1108	852	264	520	716	208	344	452	504	564	306	322	328	304	472	476	300	152	1124	1100	576	520	664	416	154	348	702	448	232	304	540	128	704	246	644
494	580	582	0	0	0	522	528	390	0	0	0	288	0	1152	1140	984	468	624	240	0	720	0	288	1152	288	288	288	864	1152	0	576	0	0	0	0	1944	432	720	48	0	312	0	0	0	1332	800	1036	288	0
2016	648	2952	2592	576	0	160	64	352	1008	288	0	0	1296	288	1728	648	1512	0	0	1872	0	0	0	1260	636	336	0	648	0	0	0	0	0	0	1296	32	96	448	0	0	0	0	288	0	0	0	0	1296	288
276	96	684	0	0	0	80	72	112	528	0	72	24	0	216	776	140	32	100	8	0	132	0	96	1920	216	456	192	48	780	216	384	120	252	204	528	1288	512	816	36	444	336	96	24	0	1168	960	1400	336	0
2	318	232	18	72	0	868	840	1412	750	250	4160	0	0	180	12	318	492	0	12	0	538	20	774	786	376	1202	6	60	24	0	0	0	0	12	0	36	0	36	0	0	24	0	0	0	912	1134	1788	240	0
120	360	264	0	144	0	1536	1296	3648	120	0	240	480	0	288	120	360	144	0	0	240	720	0	0	252	250	146	240	720	144	0	0	0	0	0	0	384	124	212	0	0	0	0	0	0	3168	768	7584	1440	0
0	0	0	0	0	0	294	33	105	0	0	72	144	0	0	0	0	0	0	0	0	0	0	0	0	0	0	0	0	0	0	0	0	72	36	144	0	0	0	0	36	0	0	0	0	268	94	70	1494	7362
254	136	1366	376	32	248	236	24	504	2064	164	68	584	176	472	159	66	971	568	56	672	166	68	222	894	348	514	160	100	664	600	48	312	284	100	792	68	160	296	732	788	224	120	100	80	240	12	708	454	84
0	0	0	0	0	0	320	4480	0	0	0	0	0	0	0	0	108	0	0	0	0	132	0	0	0	0	0	0	0	0	0	0	0	0	0	0	1280	512	128	0	0	0	0	0	0	720	6480	0	360	360
0	130	116	60	260	160	972	1176	2430	102	0	234	960	960	384	0	1376	160	96	426	126	2808	0	450	360	0	540	0	0	0	120	712	320	96	120	54	1824	270	396	192	54	330	0	0	0	1920	2352	4752	1080	0
432	240	0	78	372	0	1716	612	1848	24	120	96	1200	480	1200	42	168	0	150	36	24	219	40	125	0	0	0	0	96	0	30	180	0	0	0	0	328	128	144	0	0	0	0	240	0	2736	1458	3648	753	70
4	14	42	0	0	0	0	0	2520	784	0	1166	0	0	0	128	340	552	0	0	0	90	0	270	810	0	588	72	0	0	300	108	180	1772	560	2408	360	0	324	137	13	36	0	0	0	12	0	4140	168	0
0	0	0	18	120	42	3780	1176	4764	0	0	3000	1440	0	0	0	0	0	0	0	0	0	0	144	72	24	24	72	0	0	108	720	252	0	0	0	0	420	552	0	0	300	144	0	0	810	252	1458	576	1440
504	396	108	204	888	960	1344	2136	3072	844	1352	2844	792	180	576	36	0	0	180	0	0	0	0	0	72	108	0	0	0	36	84	336	156	0	0	0	0	0	0	396	0	0	0	0	36	714	1092	1074	0	0
234	1026	2244	632	392	1154	192	312	2082	3552	1146	1482	0	0	72	72	0	24	80	78	232	64	134	372	360	362	394	36	0	0	1064	650	1826	220	540	1160	0	280	350	240	820	380	0	0	0	1328	598	3054	128	268
528	820	780	234	464	176	328	616	2160	514	46	448	592	168	2256	582	408	540	366	238	382	412	136	756	1444	558	182	0	960	72	186	348	96	276	214	286	308	156	96	0	256	152	0	1104	0	140	254	1552	534	162
558	336	2718	0	0	0	0	200	40	1516	808	628	240	120	1248	624	288	3216	400	200	0	420	0	0	2160	1296	864	0	0	1248	0	420	60	0	0	0	480	330	462	60	0	84	0	0	120	0	400	80	0	0
0	180	720	180	900	216	648	162	540	900	0	180	0	0	5400	0	90	360	0	0	0	108	36	36	270	90	0	0	90	720	0	450	0	90	180	90	2940	723	1773	90	162	180	0	450	0	1332	1332	1116	198	36
2180	3928	6008	680	560	520	1810	16	1614	3206	774	2992	1548	1476	1424	96	608	648	160	160	0	568	16	0	480	160	320	480	480	704	252	232	204	96	64	0	224	80	288	196	40	196	352	0	96	218	16	214	48	16
5535	180	4545	963	180	225	2190	300	678	2610	30	375	369	180	180	90	0	90	30	40	20	0	0	45	45	45	0	45	225	45	162	0	18	189	183	186	0	0	45	45	45	0	45	225	45	4620	300	849	18	18
144	900	408	60	138	90	2320	1528	1600	474	48	2484	960	96	432	144	60	78	0	48	96	180	0	30	78	30	90	144	90	48	52	140	90	18	42	48	96	12	30	30	42	78	0	90	0	2540	1640	1700	900	0
0	0	0	144	432	0	208	1812	932	216	216	648	72	0	576	0	0	0	0	0	0	0	0	0	0	0	0	0	0	0	0	0	0	0	0	0	96	768	1296	0	0	0	720	0	0	16	228	332	432	0
960	336	1008	0	0	0	0	1440	360	648	0	0	360	0	3744	1152	288	1584	132	12	144	144	0	0	880	336	80	0	0	0	0	0	0	0	0	0	0	0	0	0	0	0	0	0	0	0	0	0	0	0
460	448	3844	108	2052	36	288	2340	72	1440	36	0	108	144	2736	108	0	324	108	0	72	96	24	24	960	1040	952	108	288	0	0	0	0	0	0	0	312	1092	3420	0	0	72	216	0	0	0	0	0	0	0
0	0	2592	0	0	0	0	0	0	0	0	0	0	0	864	0	0	3888	0	0	0	0	0	0	1728	0	0	0	0	432	0	0	0	0	0	0	2368	1184	4440	0	0	0	0	0	0	0	0	0	0	0
0	0	0	0	5280	0	0	960	0	540	1188	216	0	0	2400	0	0	0	0	96	0	0	96	0	0	0	0	0	0	240	0	864	0	0	0	0	5664	2560	3200	0	0	0	0	0	0	0	0	0	0	0
0	0	360	252	3606	462	0	1080	0	0	72	72	72	720	1800	0	0	0	0	0	0	0	0	0	0	0	0	0	0	0	1044	6042	1266	0	0	0	8712	0	1728	648	0	0	0	0	0	0	360	0	0	0
1224	204	996	1560	2100	2340	384	0	636	816	400	140	120	0	3000	0	0	48	360	840	1200	48	0	360	348	0	180	48	0	1200	360	0	120	120	0	1440	480	1560	2160	720	3240	600	1200	0	0	144	0	48	48	0
780	240	0	4312	1308	1832	165	1215	36	192	432	240	0	0	432	120	0	0	144	0	36	60	60	0	0	0	0	0	0	0	4252	1308	1544	672	240	108	984	120	96	720	192	240	0	0	0	840	5400	576	180	300
0	0	0	0	0	0	0	900	180	0	0	0	0	0	0	0	0	0	0	0	1800	0	0	0	0	2040	480	0	0	0	0	0	0	0	0	0	78	102	252	0	0	0	0	0	0	0	0	0	0	0
0	0	0	0	0	0	0	0	0	432	0	0	0	0	0	0	0	432	0	0	0	0	0	0	2016	432	576	0	0	1296	0	864	0	0	0	0	1224	1584	864	0	0	0	0	648	0	0	0	0	0	0
0	0	0	0	0	0	0	0	0	0	0	0	0	0	0	0	0	0	0	0	0	0	180	36	360	72	144	0	0	1584	0	0	0	0	0	0	600	504	696	0	0	0	0	0	360	0	0	0	0	180
572	962	1058	0	0	0	0	0	0	0	0	0	0	0	648	986	1556	998	0	450	0	150	348	30	240	360	354	60	450	1164	0	120	0	0	90	0	1394	1044	982	0	0	150	450	360	30	0	0	0	0	12
1512	1836	2052	3276	972	720	0	576	216	0	0	576	216	216	432	120	312	360	168	192	288	108	396	288	264	264	552	720	720	576	2340	1116	936	3456	3168	4320	162	0	774	0	0	648	288	1152	576	0	0	0	0	0
461	1040	314	538	191	71	390	30	0	160	105	115	100	765	1090	175	480	254	243	140	196	200	210	270	312	97	244	255	1255	295	768	261	221	547	780	1016	950	550	120	400	1604	404	124	2386	525	975	500	100	354	350
850	160	1000	25	0	75	0	100	20	1360	0	800	770	0	0	1500	490	1150	1000	250	0	150	10	116	2640	1500	3060	2500	0	0	49	24	135	4	0	128	228	66	150	272	128	68	8	0	0	134	400	258	298	100
528	252	12	420	336	72	184	96	20	204	72	60	60	60	444	440	184	72	596	128	284	432	216	192	84	56	28	720	480	180	2100	1296	324	1364	404	452	836	96	28	756	852	192	720	1440	180	944	576	244	1152	276
180	240	450	75	15	0	524	200	416	945	270	45	0	0	0	180	120	1140	0	60	30	120	75	273	324	216	144	0	0	0	1740	60	2520	1440	312	702	160	460	520	1080	1176	408	1440	0	0	720	0	720	2040	375
480	592	296	0	0	0	600	360	1200	360	0	720	1440	0	144	0	486	66	780	300	0	216	180	0	135	270	135	360	540	36	0	240	0	0	0	0	744	432	264	0	0	0	0	0	0	1120	1140	3020	0	540
12	60	108	544	128	288	90	504	30	60	72	36	0	0	48	64	320	96	288	288	192	592	128	2160	564	392	1960	2880	384	288	2176	1712	1512	792	264	408	680	340	180	300	816	120	0	288	0	270	72	90	264	96
0	0	0	0	0	0	0	0	0	0	0	0	0	0	0	0	0	0	0	0	0	0	0	0	0	0	0	0	0	0	2772	1710	990	2520	4968	2736	4704	3408	960	0	1080	0	0	1080	720	0	0	0	0	0
192	48	192	2216	760	1200	0	576	24	168	72	24	96	72	144	0	0	48	192	12	180	0	0	144	94	132	422	576	96	192	3080	520	1584	1920	318	2994	1200	1500	1140	1080	1776	240	960	480	360	0	72	0	0	0
384	290	448	0	0	0	150	0	30	250	0	20	0	0	0	240	410	700	546	688	818	155	330	1195	1685	244	2625	3060	900	1620	18	0	0	492	670	644	1	227	12	3	433	50	0	0	0	90	0	0	60	324
96	330	1572	0	0	0	210	0	378	630	53	1753	120	0	0	24	780	2028	240	0	240	0	0	1980	2400	870	10410	720	480	2400	0	0	0	72	192	102	192	192	384	0	48	24	48	96	0	0	0	0	0	0
564	36	408	672	705	405	309	249	162	448	312	68	108	234	756	72	0	1656	54	18	36	276	104	340	932	338	1376	540	162	792	1440	1125	855	18	18	36	880	120	440	480	0	60	396	0	180	447	111	198	450	210
180	0	900	90	117	189	0	180	0	198	18	0	0	0	900	0	0	0	0	0	0	0	96	1344	8755	996	3569	648	0	720	414	1503	459	0	0	0	2106	288	630	0	0	0	180	0	36	0	252	0	0	0
1284	240	1212	1200	384	1032	504	748	1628	2874	414	324	3600	480	1968	84	0	420	0	36	204	0	0	0	960	0	0	0	48	120	0	0	0	0	72	168	0	0	0	0	192	0	0	48	0	42	1059	555	960	0
702	231	387	1440	5426	28	45	1515	210	268	170	222	0	0	2700	0	3	69	72	72	414	18	72	120	117	78	69	144	0	0	180	1060	56	144	270	726	1192	90	128	34	131	99	0	3600	0	204	2344	440	18	126
210	296	198	1532	2884	1628	154	296	146	296	1052	184	380	416	656	48	100	16	56	60	324	0	12	344	100	148	300	104	116	116	554	1070	628	980	168	1164	800	504	300	404	1912	344	104	2804	404	548	604	260	216	468
0	160	1088	1176	1124	2164	0	240	276	1824	0	852	720	2400	1008	0	4	68	0	0	0	0	0	0	24	0	0	0	0	24	1074	841	2261	360	120	120	0	0	0	1200	0	0	0	120	600	0	0	0	0	0
30	30	120	200	962	926	0	2736	72	458	136	594	612	2700	1044	18	18	72	0	0	0	0	0	0	0	0	0	0	0	0	100	400	400	360	0	0	360	180	1260	1800	0	0	360	1800	1800	0	0	0	0	0
0	0	0	5820	1992	5220	0	864	0	576	0	0	2880	0	1440	0	0	0	0	0	0	0	0	0	0	0	0	0	0	0	1060	536	1500	1440	0	0	192	96	0	0	0	0	0	0	0	0	0	0	0	0
0	0	0	4136	3948	520	0	0	0	0	108	0	0	360	0	0	0	0	0	0	0	0	0	0	0	0	0	0	0	0	8448	8064	804	0	0	0	0	0	0	540	0	0	0	0	144	0	0	0	0	0
1440	320	640	840	992	16	909	1002	657	96	128	16	1320	96	2304	1080	100	200	1440	0	240	16	16	16	511	536	525	1080	528	72	760	968	36	1980	6	846	456	84	120	69	129	30	360	3036	48	543	564	345	128	104
288	0	576	0	36	0	0	468	72	648	0	0	0	0	1152	0	0	288	252	0	756	0	0	0	852	846	30	0	0	0	0	0	0	0	0	0	132	18	30	0	0	0	0	0	0	0	2880	288	0	0
528	216	552	0	0	0	0	0	0	864	0	0	0	0	288	264	108	564	0	1860	336	0	660	132	554	1716	826	0	0	504	0	0	0	0	156	24	409	447	260	0	0	0	180	900	0	0	0	0	0	168
608	288	358	486	381	396	300	375	126	381	324	213	630	630	531	748	285	308	516	330	6	369	381	96	522	324	270	9	9	531	585	369	378	336	183	81	315	431	181	531	216	351	360	9	630	501	588	243	399	318
0	0	0	0	0	0	0	0	864	3564	1512	1836	0	0	0	0	0	0	0	1800	648	0	1836	0	0	0	0	0	0	5328	0	0	0	0	4200	804	0	2124	0	0	0	0	0	0	1800	0	0	0	0	2052
432	0	432	504	36	1188	432	216	432	2052	6912	5508	864	1512	0	0	0	0	0	0	0	0	0	0	0	0	0	0	0	0	72	36	540	0	0	0	0	0	0	0	0	0	0	0	432	0	0	0	0	0
360	1080	0	720	5868	0	30	6912	0	336	1428	1260	0	0	0	90	270	0	0	540	0	336	990	0	0	0	0	0	0	0	0	900	0	180	180	0	1458	192	0	0	0	0	0	0	0	36	1080	0	0	144
48	14	226	0	630	1170	0	300	240	371	2760	1369	0	0	222	288	376	758	330	1368	318	818	5040	820	1342	924	590	12	318	858	0	165	225	60	852	168	380	183	205	4	4	28	0	150	0	0	360	30	150	720
1056	504	2520	384	0	360	0	720	96	7012	2280	1844	960	528	1488	264	84	804	0	0	0	0	0	0	0	0	0	0	0	3744	24	0	96	0	0	0	0	960	0	0	0	0	240	0	480	0	0	48	0	0
162	86	270	192	312	276	152	546	396	420	548	512	240	188	636	252	118	736	666	2426	1504	200	1058	336	1239	15	14	36	48	2456	78	258	404	216	824	504	395	350	133	638	32	106	222	492	1192	106	750	760	84	582
1019	1560	1705	168	114	216	2480	436	2460	1402	462	692	264	876	66	140	22	42	104	832	1068	50	210	286	222	576	150	396	288	342	0	0	0	0	960	780	0	1380	606	540	2454	1230	492	0	360	0	0	0	50	100
5096	1736	1880	3004	1050	2078	1352	188	400	400	100	100	6040	1360	488	60	0	120	480	1080	1500	160	160	100	400	80	320	40	600	120	4	50	126	350	750	400	40	32	128	108	500	40	16	500	316	372	92	280	200	0
7992	1008	7416	2592	0	0	0	0	0	2496	1752	0	0	0	504	3696	352	3872	0	0	0	0	0	0	216	0	0	0	0	216	0	0	0	0	0	0	0	0	0	0	0	0	0	0	0	0	0	0	0	0
7344	3888	14040	432	0	648	0	0	0	7992	720	792	216	216	0	0	0	0	0	0	0	0	0	0	0	0	0	0	0	0	0	0	0	0	0	0	0	0	0	0	0	0	0	0	0	0	0	0	0	0
0	0	0	0	0	0	0	0	0	0	0	0	0	0	0	0	0	0	0	0	0	0	0	0	0	0	0	0	0	0	0	0	0	0	0	0	0	0	0	0	0	0	0	0	0	2880	1872	1584	0	3168
352	434	858	696	288	696	636	1144	1472	1398	786	342	1716	504	2046	96	520	692	1000	128	528	186	108	138	740	160	0	108	144	348	510	282	588	312	60	180	506	98	206	316	20	24	108	108	246	1104	1756	1964	44	30
240	504	0	396	627	507	306	759	108	0	111	213	288	693	96	519	810	216	765	1263	348	696	1566	315	70	324	290	468	405	456	36	237	105	264	363	84	102	774	594	234	3	459	555	195	843	138	363	60	60	825
3335	844	5121	790	510	320	5760	1392	1776	3120	288	720	36	0	864	960	1488	2592	720	0	0	480	120	120	192	48	0	0	0	0	1560	1368	672	664	24	8	360	240	120	144	96	0	0	0	0	960	192	288	960	240
1320	2610	5070	480	30	90	0	0	0	1500	0	0	0	0	600	814	1537	3799	840	888	708	0	1440	648	1608	1248	1656	0	0	864	1140	90	216	240	480	540	0	0	0	60	180	0	0	60	0	1690	215	285	660	690
576	144	144	420	3312	2628	24	24	24	24	1512	144	0	288	288	0	72	144	0	192	192	180	378	306	0	240	576	0	216	0	480	1152	1248	0	288	432	1440	0	720	192	1920	288	0	2160	1440	0	0	0	180	90
469	164	360	864	335	154	477	569	830	582	340	434	722	141	617	634	218	445	981	1079	809	99	583	207	351	652	432	916	324	844	929	349	147	969	1694	1006	234	532	398	102	446	140	902	729	305	212	355	451	111	504
636	736	432	1228	1264	1064	548	1210	280	682	350	124	556	694	1624	224	424	124	280	120	36	218	117	173	578	210	308	304	184	460	1066	1298	1084	580	422	196	930	540	358	422	168	182	640	748	706	506	526	148	292	233
972	720	1224	0	438	84	30	366	186	444	132	138	0	48	564	1224	822	1500	1080	582	768	384	594	276	617	725	812	180	120	684	0	276	18	0	0	0	765	450	939	60	0	510	0	0	120	30	240	0	120	0
4264	0	6560	240	0	120	0	0	0	4584	0	1026	1296	72	0	760	0	650	0	0	0	0	0	0	930	0	0	0	0	0	966	0	480	258	0	162	0	0	0	132	78	0	0	0	0	114	0	96	222	60
198	657	414	928	626	768	236	422	125	216	36	216	216	774	288	234	552	336	249	117	66	139	90	50	222	228	126	126	0	0	2353	1028	1179	2496	117	672	1439	1074	106	2457	1221	282	1800	720	1062	694	216	122	747	0
840	450	198	486	216	216	551	704	377	186	80	34	762	288	2424	0	0	0	390	270	90	0	300	102	0	30	108	90	0	0	492	8	172	0	336	492	364	328	244	14	384	34	378	96	192	654	318	288	0	240
0	0	0	0	1560	0	328	2900	492	0	72	144	0	0	0	0	0	0	0	60	0	0	24	0	0	0	0	0	0	0	0	6120	0	0	0	0	1200	0	0	0	0	0	0	0	0	480	2400	720	0	0
0	0	672	0	0	0	2352	336	2496	780	0	324	0	0	96	0	0	0	0	0	0	0	0	0	1224	0	408	0	0	0	0	0	0	144	432	1824	0	0	0	0	960	0	0	240	0	504	72	504	0	0
348	96	576	750	420	600	952	396	1868	540	330	810	648	0	960	282	24	144	222	84	240	90	96	66	210	360	222	240	0	96	0	90	0	228	168	384	40	320	360	120	480	360	60	0	0	204	258	216	0	810
108	0	162	144	0	144	75	30	75	54	216	0	0	0	900	0	0	0	0	0	1080	0	72	360	7650	180	0	216	0	0	1170	0	1170	0	0	270	0	0	0	0	810	0	0	0	0	975	390	975	0	0
0	0	0	0	0	0	0	0	0	0	0	0	0	0	0	480	0	3360	0	0	0	0	0	0	400	720	2288	432	0	1920	480	0	960	0	0	0	96	0	0	480	0	96	288	0	480	0	0	0	0	0
0	0	0	0	0	0	0	0	0	0	0	0	0	0	6480	0	0	0	0	0	0	0	0	0	0	0	0	0	0	0	0	0	0	0	0	0	0	0	0	0	0	0	0	0	0	0	0	0	0	0
0	216	132	2196	13866	1794	774	6930	0	372	5136	2112	660	876	1152	0	0	60	0	0	0	0	0	0	6	0	0	0	0	24	60	490	50	0	0	0	0	0	0	0	0	0	0	0	0	30	570	0	0	0
0	702	1728	876	1260	312	1956	432	1662	2274	0	498	0	0	324	0	0	0	0	0	0	0	0	1314	0	54	1962	0	0	0	0	0	0	0	1242	1944	272	2632	1434	0	1758	330	0	324	0	0	0	0	0	0
720	384	624	0	2736	228	666	5046	372	0	516	1044	1764	864	1728	30	0	30	252	720	96	144	288	144	24	612	288	0	0	0	0	540	12	0	0	0	960	336	144	198	0	138	0	0	0	108	1422	66	216	0
282	303	384	439	72	884	45	288	96	603	390	48	207	333	207	306	210	345	423	453	447	261	36	264	343	608	270	423	345	351	250	129	572	291	90	606	204	48	96	171	922	293	261	162	366	270	927	504	675	582
721	608	1605	513	690	657	759	662	601	1386	1188	936	324	648	648	1255	1118	3369	342	420	630	420	454	410	1008	1485	1017	324	810	648	135	108	135	300	360	366	96	370	1250	111	318	489	324	162	0	237	272	103	606	608
228	96	876	435	1083	258	160	930	350	1095	649	236	0	0	2385	0	0	621	351	300	1674	63	540	342	564	275	295	225	405	765	120	360	276	675	0	1605	1464	620	436	108	1198	26	0	3465	0	600	1800	1380	141	300
0	1800	2280	128	292	336	2400	0	3720	1880	0	3760	0	0	108	0	72	96	0	0	0	168	0	264	152	32	224	0	48	0	544	608	468	560	1520	1760	420	960	648	720	1476	564	0	192	0	1740	0	1800	128	0
45	30	0	60	1635	60	75	495	75	0	45	30	225	225	375	0	0	0	45	600	30	0	115	5	0	15	15	45	0	150	0	1140	0	0	225	0	14665	75	3725	0	0	225	75	795	75	75	648	75	0	0
538	270	480	27	257	188	118	299	143	92	120	80	244	400	988	932	580	796	1328	170	222	1560	388	1012	1462	431	871	2452	532	568	2413	2015	964	380	80	120	670	110	20	278	95	75	100	520	220	378	689	201	836	24
216	1296	1800	48	312	72	576	108	1368	1056	1008	3264	864	1080	324	0	0	0	0	108	0	384	216	480	216	72	288	0	0	324	1728	576	2016	0	864	288	0	720	576	288	96	192	0	0	864	0	0	0	480	0
240	552	3660	1192	88	376	630	18	624	1130	0	202	840	120	516	0	48	792	80	8	32	108	12	120	520	0	104	0	0	0	2684	92	644	1360	256	712	12	160	92	0	432	216	0	0	0	198	18	0	1212	540
60	0	120	60	0	48	256	432	272	320	80	8	120	480	192	144	0	288	42	72	42	0	0	0	168	48	144	432	0	96	1020	0	852	540	192	288	72	0	0	960	120	0	144	360	312	132	1944	1812	2080	280
656	1848	1390	500	436	276	626	400	1014	925	357	500	1752	600	696	476	1428	1072	214	36	50	498	120	6	222	30	18	0	0	480	898	500	354	475	90	65	273	66	9	168	90	12	0	0	240	492	132	696	267	18
0	0	324	192	0	0	1920	0	0	480	0	0	384	960	960	0	0	2208	0	0	0	0	0	0	0	0	0	0	0	0	48	0	0	1896	0	0	0	0	0	0	0	0	0	0	0	480	0	0	120	0
108	66	60	36	354	186	216	432	198	0	0	504	414	54	216	216	702	540	918	648	1242	0	432	126	135	1107	306	918	918	540	108	2700	1728	552	376	800	0	810	684	432	432	882	216	3456	1080	0	0	0	0	72
288	288	80	168	336	0	44	132	0	320	320	992	1104	224	120	0	0	0	36	576	60	504	168	16	84	0	12	72	0	48	0	0	0	48	960	80	570	470	0	80	280	120	0	0	224	144	360	432	384	448
740	448	608	774	586	156	1384	1304	16	1336	732	1036	24	96	720	160	352	272	36	940	148	112	464	224	224	288	560	272	128	640	228	140	0	36	1484	116	344	768	1560	0	336	448	304	512	256	112	112	0	80	676
0	816	568	90	0	30	576	72	192	576	0	0	0	0	120	80	520	664	68	128	12	680	56	120	256	32	16	416	200	644	492	0	216	448	0	60	472	392	96	108	36	0	0	0	0	4920	0	2160	4480	0
2430	2952	738	108	288	36	748	336	788	72	0	108	324	288	144	864	1152	288	0	0	0	0	0	0	0	0	0	0	0	0	0	0	0	0	0	0	0	0	0	0	0	0	0	0	0	3620	528	748	576	0
916	264	356	768	816	418	382	1404	232	380	730	872	1058	142	220	2350	912	572	3212	1298	174	455	1055	538	1247	2311	1040	1040	496	280	312	272	144	368	158	10	480	116	528	127	159	232	792	334	148	160	886	144	255	478
72	396	0	48	96	0	444	84	60	264	48	168	0	0	0	72	396	0	144	144	0	984	288	84	36	0	0	0	0	0	48	168	0	144	324	0	112	72	260	64	264	152	0	0	0	1584	396	180	3006	1152
1456	488	264	2160	1534	326	196	1656	350	432	1164	396	0	0	0	512	208	192	768	664	344	480	954	180	328	316	244	288	0	0	1728	1040	592	480	32	160	762	264	312	768	96	0	0	0	0	928	1920	512	672	648
384	600	1182	1128	756	420	628	54	332	793	336	221	0	0	2448	1248	648	1968	256	304	304	204	174	384	2070	1002	858	288	288	1152	834	993	333	760	640	910	114	408	204	624	433	293	0	432	0	16	64	160	204	342
1008	408	24	0	576	0	720	4536	744	0	180	1380	288	0	2880	0	0	0	0	912	96	72	144	192	0	0	24	0	0	0	0	600	120	0	0	0	2160	684	708	72	0	768	0	0	0	480	408	336	216	216
918	2660	2362	360	486	72	0	0	0	2808	792	0	0	540	2070	450	1800	1890	450	540	162	1260	0	0	1260	336	582	414	360	900	0	18	0	72	108	0	132	264	0	0	0	72	360	90	36	0	0	0	0	0
2756	3554	2342	304	1210	10	0	24	0	2976	480	0	0	1500	7500	416	494	962	0	432	180	0	579	285	40	182	294	60	0	240	68	308	20	0	24	24	540	510	90	100	0	140	300	96	348	0	48	0	0	36
480	0	1248	288	1170	666	0	756	216	0	144	0	0	0	1152	688	0	2864	0	0	288	84	16	20	0	612	540	0	24	576	528	264	420	612	0	108	1548	756	2700	1572	684	456	264	636	288	528	984	72	528	176
1160	120	3540	230	390	52	256	64	40	624	324	0	0	80	960	392	8	1180	336	2220	132	16	64	40	2316	1296	12	60	380	3864	679	231	238	240	1524	692	1214	1818	1544	80	452	476	624	176	224	384	224	188	240	992
2	10	0	6816	3044	1816	0	900	0	0	960	120	0	0	0	10	98	0	24	36	0	114	96	114	100	50	210	0	0	0	8616	3144	2136	600	0	0	2450	250	0	1740	60	360	0	0	0	24	600	0	390	276
1040	0	60	1358	316	1178	684	2474	738	164	117	27	640	208	388	200	0	180	0	0	0	0	0	0	120	840	0	0	0	0	257	34	125	140	0	160	0	0	0	40	8	0	0	0	0	920	3516	912	1004	0
108	72	240	108	52	152	40	16	64	342	318	360	144	84	120	31	3	320	96	24	240	112	116	120	264	528	672	204	360	216	69	81	432	246	24	690	24	60	48	372	1008	1020	216	240	240	238	16	88	192	276
1006	630	258	812	666	212	597	770	315	178	602	322	88	82	88	560	608	60	992	690	224	346	566	50	198	626	278	88	82	88	788	794	198	1552	756	186	760	822	184	50	86	0	100	100	100	888	514	190	744	978
288	60	240	839	1164	1105	660	1980	1368	228	1020	336	720	480	1488	36	12	48	190	202	112	0	180	72	0	348	132	48	96	72	193	132	311	602	374	392	246	1694	868	72	924	924	120	528	360	84	252	336	0	900
624	834	1170	666	1044	810	396	648	324	864	576	72	288	144	324	468	585	747	72	144	432	180	360	756	792	384	1200	288	144	108	714	948	1002	912	120	372	996	840	936	678	852	558	72	252	36	1080	108	324	936	612
108	222	106	104	242	206	80	232	324	168	104	404	216	72	328	184	294	614	201	204	159	700	228	1472	274	102	1216	576	216	216	744	1122	978	783	708	349	424	774	446	568	264	372	288	292	216	36	672	588	268	84
681	153	470	400	372	860	204	255	255	522	784	220	0	0	72	147	39	156	405	414	1137	82	264	248	395	610	229	0	0	40	498	295	1165	531	462	1543	281	326	839	1386	1514	1058	100	96	100	176	265	209	130	524
220	228	320	504	936	1048	552	1016	796	420	920	284	0	208	288	664	272	864	504	160	756	620	476	704	798	920	386	0	100	0	60	660	744	150	218	400	376	192	416	1068	312	500	0	0	0	280	472	268	176	624
480	184	512	912	564	754	710	518	200	300	244	36	0	70	0	730	254	180	552	312	322	176	208	72	88	264	36	0	70	0	992	1224	604	1168	668	408	206	338	164	990	1232	252	36	72	108	96	280	140	874	330
100	425	225	1000	2420	900	950	960	1270	5	0	1125	500	0	0	0	0	0	0	0	0	0	54	162	0	0	170	20	0	0	4000	9680	3600	100	425	225	320	1270	1590	0	5	1125	500	0	0	50	60	50	0	158
0	216	216	72	360	0	0	2100	120	0	0	180	0	0	2160	0	48	72	0	0	0	18	0	66	0	0	72	0	0	0	1548	7800	0	450	360	270	1560	0	120	12	0	168	0	5400	0	0	1800	60	0	0
0	0	0	0	6048	0	0	2160	0	0	0	0	0	0	3240	0	0	0	0	0	0	0	0	0	0	0	0	0	0	0	0	4680	0	0	0	0	1080	0	0	0	0	0	0	3240	0	0	1440	0	0	0
20	1034	122	108	288	84	412	4064	336	336	0	576	96	24	492	0	120	120	96	24	24	128	24	508	390	222	240	96	96	144	364	668	276	344	702	1006	526	218	36	0	668	376	12	2220	36	396	828	336	72	36
55	74	1269	210	105	0	308	193	270	636	141	120	75	159	231	180	222	963	45	180	60	475	146	114	1875	194	484	75	87	447	621	396	210	241	268	649	1907	1391	788	1081	636	263	165	234	450	511	488	1230	846	366
692	666	504	560	736	160	556	738	318	380	304	568	308	194	770	506	418	284	512	528	208	508	364	388	285	215	364	480	150	150	920	1136	608	502	598	330	924	726	942	756	810	1206	308	720	144	426	336	306	526	340
2000	120	280	894	3444	2772	384	777	69	180	180	0	0	0	900	744	132	84	574	210	458	0	36	66	108	108	36	180	48	0	556	656	1008	80	48	112	285	48	57	180	180	0	0	1020	0	0	225	45	0	72
262	367	541	75	265	110	88	584	138	240	70	290	0	0	900	314	191	587	78	403	1121	396	456	1542	1064	1045	759	0	0	0	222	722	148	252	386	532	568	66	176	204	162	294	0	900	0	68	409	63	39	114
272	272	224	0	160	320	192	1004	148	800	512	512	0	0	2880	224	176	224	40	120	320	212	112	312	88	112	184	0	0	0	288	1832	928	280	264	224	1548	192	120	616	800	408	0	2880	0	0	1072	32	160	320
0	180	540	0	0	0	288	768	2040	2976	120	2544	576	0	1920	0	0	0	0	0	0	0	0	432	648	0	648	0	0	0	0	0	0	72	0	96	0	0	0	0	0	0	0	192	0	72	192	456	0	0
156	336	408	0	150	210	48	432	714	1098	558	1842	12	18	966	72	508	500	88	154	154	507	525	864	1024	180	620	48	36	300	288	960	408	536	1568	416	2394	882	1296	516	204	708	48	216	180	192	432	402	120	120
64	0	640	256	768	64	576	1456	976	896	288	0	448	448	1312	0	0	320	64	192	224	0	0	960	192	1440	288	0	480	0	0	0	32	0	0	0	0	0	96	0	192	0	0	48	0	576	1968	896	0	0
1194	0	1434	48	48	4950	90	720	846	744	2898	1056	1296	1296	972	472	60	560	414	36	384	120	30	30	393	426	99	0	0	0	24	24	576	60	0	12	45	18	9	575	301	258	0	0	0	30	276	318	120	30
196	585	1483	582	236	456	570	326	468	2244	416	800	250	160	400	196	441	1363	24	0	96	276	48	156	1440	46	46	120	120	348	216	88	1024	396	138	444	264	328	788	288	280	304	1920	120	288	216	88	1024	396	48
0	0	324	0	0	0	0	0	0	324	0	0	0	0	0	0	0	216	0	0	0	0	0	0	972	0	0	0	0	0	0	0	0	0	0	0	2664	1608	912	0	0	0	0	0	0	0	0	0	0	0
475	425	540	0	2220	0	0	480	0	1692	0	0	0	0	0	278	406	576	828	156	0	228	516	0	342	750	600	0	0	0	0	720	0	0	0	0	720	2120	880	0	0	0	0	0	0	0	1980	0	0	0
0	0	0	0	270	1350	0	450	1890	468	1278	1764	0	0	972	204	282	642	156	600	0	72	0	0	756	114	48	0	0	1836	0	136	200	0	0	0	540	36	144	9	0	45	0	0	0	0	168	360	0	0
240	24	888	108	408	60	54	72	126	620	532	1056	192	48	360	96	0	456	302	1368	202	6	144	30	424	192	512	192	48	720	144	280	44	40	1152	92	816	1032	744	36	168	108	96	72	144	54	72	198	90	576
576	960	1344	0	0	0	0	0	0	432	0	0	0	0	0	864	1440	2880	1296	0	432	1728	432	432	72	36	540	1296	1728	0	540	0	108	0	0	288	0	48	96	576	288	0	0	216	0	1440	0	288	1152	288
1200	780	1200	270	90	0	0	0	0	96	144	0	0	0	60	0	0	0	0	0	180	0	0	0	96	16	8	0	0	0	12	4	8	0	0	120	12	24	180	0	3370	794	120	60	0	120	280	200	0	36
0	0	0	0	3000	36	0	16800	1800	0	150	30	0	0	0	0	0	0	0	120	900	0	672	72	0	3750	750	0	0	0	0	0	0	0	0	0	0	300	300	0	0	180	0	0	0	0	0	0	0	0
780	2340	17760	0	0	0	0	0	0	3600	0	0	0	0	3600	240	720	5520	0	0	0	0	0	0	1080	0	0	0	0	720	0	0	0	0	0	0	0	0	0	0	0	0	0	0	0	0	0	0	0	0
312	1857	4527	60	40	60	355	30	445	2152	160	550	0	0	112	176	1396	2508	160	0	0	350	30	90	1848	160	350	0	0	76	48	62	58	80	30	10	550	572	1032	32	0	550	408	180	180	110	0	110	100	0
0	0	576	72	288	0	0	0	0	1405	0	1151	72	0	2160	0	0	612	0	0	0	0	0	0	4122	0	630	0	0	396	72	576	0	72	216	0	276	288	300	0	0	0	0	0	0	0	0	0	0	0
752	160	1428	283	856	961	0	480	120	680	464	176	0	0	1440	1738	500	1482	816	648	696	160	400	160	1744	708	248	0	0	1500	185	224	287	0	0	108	228	124	104	281	367	132	0	0	60	180	656	208	502	460
0	0	0	0	540	0	0	360	0	0	0	0	0	0	0	0	0	2592	0	0	0	0	0	0	12768	1440	3072	0	0	0	0	612	0	0	0	0	2688	0	480	0	0	0	0	0	0	0	180	0	0	0
0	0	0	0	0	0	0	0	0	0	0	0	0	0	0	576	1584	180	0	0	0	588	0	492	2760	0	1164	288	0	0	0	3744	1116	0	0	0	3582	0	198	180	0	0	0	0	0	0	0	0	0	0
0	0	0	0	0	0	0	0	0	0	0	0	0	0	0	1080	3456	3240	0	0	0	0	0	0	14256	0	0	0	0	0	0	0	0	0	0	0	0	0	0	0	0	0	0	0	0	0	0	0	0	0
0	915	5160	1830	2100	1140	3775	2050	3400	5580	375	375	750	1125	3330	0	0	6	0	6	0	0	0	15	0	0	120	30	3	12	225	30	30	0	246	150	81	258	135	45	90	45	165	345	165	250	100	100	0	0
1258	2892	5354	2268	576	996	1872	240	864	2808	320	640	0	0	288	464	576	976	316	0	92	316	48	188	480	48	48	0	0	72	756	192	372	148	192	356	64	288	416	224	288	592	240	0	0	720	240	360	152	156
0	72	528	0	0	0	192	0	0	840	0	240	0	0	0	0	0	0	0	0	0	864	176	1360	0	0	0	0	0	0	0	0	0	0	480	0	0	420	36	0	48	24	0	0	0	0	0	0	3672	748
36	0	360	468	468	1008	12	0	60	1008	144	0	72	288	504	450	36	378	468	36	144	12	0	60	288	0	0	72	288	72	720	720	1512	468	36	144	90	222	192	1152	0	0	144	288	288	696	576	1176	2994	1296
0	2496	684	0	0	0	0	756	972	1296	672	336	0	3456	1152	0	2112	828	0	0	0	60	0	12	0	0	0	288	0	360	480	360	660	300	0	0	410	970	780	300	60	0	0	0	0	120	756	972	3906	1728
615	555	2682	520	112	328	192	0	224	1290	681	405	1488	864	672	453	353	1702	270	108	114	134	156	114	396	132	96	516	216	888	444	96	276	486	204	162	82	362	152	768	280	272	576	96	528	360	96	344	428	432
66	456	318	48	729	51	90	540	0	186	30	0	0	150	3078	34	166	310	12	12	96	290	2	2	204	136	176	120	204	516	124	3411	155	6	6	192	6049	1259	1278	700	702	1562	240	2898	246	0	90	0	90	0
0	0	0	0	0	0	0	0	0	0	0	0	0	0	0	108	0	540	0	900	0	0	0	0	0	0	0	0	0	4500	0	0	0	0	180	0	180	0	0	0	0	0	36	900	0	0	0	0	0	0
0	0	600	12	48	0	12	36	0	24	0	0	12	240	480	0	0	0	0	0	0	0	0	0	504	0	0	0	0	0	240	1236	1560	324	324	240	1444	679	2125	3600	1500	2400	0	900	300	0	0	0	0	0
0	0	0	0	582	30	0	474	48	0	0	18	0	0	0	0	0	0	0	18	90	0	0	90	0	126	324	0	0	0	0	0	0	0	0	0	3672	1683	3375	0	0	450	0	0	0	0	0	0	0	0
0	0	0	0	360	0	0	0	0	0	0	0	0	0	5400	0	0	0	0	0	0	0	0	0	0	0	0	0	0	0	0	288	0	0	0	0	9600	1920	0	0	0	0	0	144	0	0	216	0	0	0
271	236	1351	266	662	428	266	428	428	1760	208	256	0	0	1408	69	78	609	158	116	818	158	122	818	1040	168	432	144	144	1440	176	284	332	254	218	882	384	218	424	552	1100	956	0	1408	0	176	284	332	254	218
0	0	1260	0	0	0	0	0	0	4554	0	936	0	0	0	0	0	270	0	0	0	0	0	0	1710	0	0	0	0	0	792	0	342	522	0	630	1134	1152	306	54	252	0	0	0	0	252	0	1098	54	0
0	0	0	0	1440	0	0	2880	0	720	144	432	0	0	10800	0	0	0	0	0	0	0	0	0	0	0	0	0	0	0	0	720	0	0	0	0	912	1152	96	0	0	0	0	0	0	0	1800	0	0	0
0	0	2664	72	1728	0	0	504	0	5166	0	306	0	0	504	0	0	648	0	0	0	0	0	0	2448	756	2700	0	0	432	0	0	0	0	288	0	1419	2507	1978	0	0	0	0	0	0	0	0	0	0	0
0	0	1440	0	0	0	0	0	0	3048	0	552	0	0	1152	0	0	1440	0	0	0	0	0	0	1056	0	384	0	0	288	0	720	0	72	360	0	768	1200	1632	0	0	0	0	0	0	0	0	0	0	0
0	0	0	0	0	0	0	2592	3888	7344	0	432	0	0	5184	0	0	0	576	576	1440	0	0	0	0	0	0	0	0	2592	0	0	0	0	0	0	0	0	0	0	0	0	0	0	0	0	2016	2160	0	0
0	1206	3474	0	0	0	792	0	0	846	54	108	0	360	864	0	1572	2604	0	0	0	0	0	0	348	12	0	0	288	0	0	0	0	0	0	0	0	0	0	0	0	0	0	0	0	0	0	0	0	0
3744	624	5928	0	0	0	0	0	0	3312	0	0	0	0	3312	2016	336	5928	0	0	0	0	0	0	0	0	0	0	0	3600	0	0	0	0	0	0	0	0	0	0	0	0	0	0	0	0	0	0	0	0
6012	1674	6516	2970	288	1170	2500	600	500	4524	600	960	720	0	0	0	0	0	0	0	0	0	0	0	0	0	0	0	0	0	1368	288	594	0	0	0	0	0	0	0	0	0	450	0	0	2846	804	1120	0	0
9288	5184	6480	5832	648	1296	2376	648	216	7992	1296	3672	432	1296	0	0	0	0	0	0	0	0	0	0	0	0	0	0	0	0	0	0	0	0	0	0	0	0	0	0	0	0	0	0	0	0	0	0	0	0
1616	1256	3914	744	360	840	1152	360	432	2664	1332	2772	360	360	1080	1068	960	2310	0	0	0	0	0	0	0	0	0	0	0	36	114	36	120	30	60	0	260	100	0	0	0	0	360	0	180	126	36	108	30	60
0	1296	864	900	1560	1860	2952	3184	3008	1488	432	3840	0	0	720	0	0	0	0	0	0	0	0	0	0	0	0	0	0	0	180	312	372	0	0	0	0	0	0	0	0	0	0	0	0	2592	3744	3168	0	0
260	64	189	420	330	594	174	252	54	225	900	576	0	0	162	274	32	216	673	278	729	194	473	383	191	584	260	126	90	18	327	231	666	474	246	351	212	544	438	270	648	1053	684	540	378	330	696	936	174	408
771	108	150	336	444	675	417	1473	2409	292	725	180	276	66	228	819	72	90	304	122	1266	297	754	971	213	549	69	147	87	180	129	357	105	303	139	350	54	122	61	142	340	322	69	96	63	332	521	194	279	339
1062	48	504	1278	60	24	371	148	561	180	168	180	1080	72	120	1320	24	456	510	72	1536	0	180	0	0	558	378	1008	180	360	642	0	18	1650	252	1740	108	180	348	0	120	0	528	204	120	840	150	450	204	618
0	0	0	0	288	0	96	1920	2592	0	0	0	0	0	288	0	0	0	0	0	108	0	0	0	72	72	72	0	0	0	0	0	0	0	0	0	224	176	1040	0	0	0	0	0	0	144	720	0	0	576
128	44	116	0	0	0	22	62	60	0	0	0	0	0	0	360	318	210	264	24	0	48	0	96	276	144	156	480	0	0	0	48	0	44	4	24	623	390	967	12	0	60	0	0	0	416	976	912	60	426
0	672	1056	0	48	0	232	334	490	0	0	24	864	24	1728	0	0	0	0	0	0	120	0	120	156	648	228	0	600	0	0	120	24	0	0	0	1332	0	1020	0	0	120	0	216	0	1280	1775	2705	0	0
1080	972	1188	0	720	0	652	180	2252	0	36	480	1620	672	3240	0	0	0	0	192	288	0	0	228	0	156	384	0	240	0	0	924	84	0	0	0	1080	0	780	180	120	240	0	936	0	840	0	2940	0	0
1320	2760	5520	32	192	304	2640	72	264	480	48	0	0	0	0	0	0	0	0	144	264	0	304	536	232	464	600	0	0	0	0	0	0	0	0	480	0	200	2200	0	3200	1840	0	0	0	0	0	0	0	128
70	280	250	0	0	0	0	0	0	0	0	0	0	0	0	259	1036	925	0	0	0	0	0	0	0	0	0	0	0	0	60	0	0	24	0	0	7936	1280	1764	0	0	540	0	0	0	2532	0	1044	480	0
0	828	252	0	0	0	592	2604	1424	570	0	1950	0	0	360	0	324	132	0	0	0	0	120	48	96	0	84	0	0	0	126	525	297	0	0	0	456	0	24	120	0	60	0	0	0	1848	3276	4356	0	0
0	0	0	216	180	252	0	0	0	0	0	0	0	0	3240	0	0	0	0	0	0	0	0	0	0	0	0	0	0	0	2160	1800	2520	0	0	0	11448	0	0	0	0	0	0	0	0	0	0	0	0	0
0	0	0	0	576	0	0	576	0	0	0	0	0	0	0	0	0	0	0	0	0	0	0	0	0	0	0	0	0	0	0	576	0	0	0	0	693	54	45	0	0	0	0	0	0	0	5760	0	0	0
972	36	672	975	333	366	402	342	174	516	216	72	450	90	432	0	0	0	378	0	378	0	0	0	1216	544	160	0	180	0	1875	333	600	432	0	618	1470	250	80	0	786	0	0	414	0	1302	792	696	180	540
312	72	6	1322	1368	592	202	1230	104	160	136	112	312	318	378	24	48	90	0	24	144	216	48	12	0	0	0	18	0	36	884	1410	334	0	408	624	444	858	108	632	673	453	606	864	696	124	732	80	24	240
2100	3600	4080	0	144	0	1428	96	96	1140	48	324	972	576	2100	1920	3330	3810	0	0	0	1098	192	570	240	0	240	900	480	2340	0	0	0	0	0	0	0	0	0	0	0	0	0	96	0	432	72	72	810	228
237	365	736	176	66	448	726	435	1287	453	968	299	756	270	180	288	170	396	387	155	328	192	68	100	292	320	68	0	0	80	284	108	270	859	252	545	250	154	106	252	704	120	0	0	170	2060	921	2757	850	310
1397	822	1525	603	966	333	461	473	260	1182	1116	594	30	54	318	984	492	1080	174	876	558	300	528	216	892	896	510	0	60	288	582	396	570	378	456	756	54	532	458	324	558	360	144	144	144	764	908	560	440	1144
936	288	756	918	2452	1022	0	756	144	324	264	96	180	72	2340	0	0	36	240	36	516	36	144	504	1189	587	1770	756	108	108	729	1316	619	180	108	396	360	0	108	216	324	144	180	2340	72	0	0	36	36	36
244	396	494	288	72	324	318	360	660	508	794	522	108	54	0	26	192	64	284	1815	1861	502	1248	980	264	1248	1098	288	108	360	294	282	414	254	1155	1171	186	1146	696	98	1084	780	72	0	162	138	90	222	458	1524
432	240	72	1212	2772	1368	898	2324	570	612	2382	1926	48	192	192	0	264	0	72	228	60	144	216	192	108	0	72	0	0	0	420	1176	708	0	0	0	432	0	96	804	0	96	0	0	0	180	576	252	0	0
0	1328	448	0	0	0	876	0	276	756	0	324	0	0	0	0	872	472	0	0	0	884	424	1260	48	0	708	0	0	0	348	156	72	928	1796	588	128	664	0	144	228	96	0	0	0	528	0	240	684	120
288	4384	3744	144	704	32	1184	176	368	3640	220	2284	112	0	288	48	888	1224	0	176	0	116	1432	1236	0	160	2528	0	0	0	0	0	0	0	1096	88	340	2124	2528	0	224	1120	0	0	0	0	0	0	28	312
720	1440	720	1152	0	1920	0	0	0	0	0	0	0	1440	6048	0	0	0	0	720	0	0	1440	0	0	0	0	0	0	720	1008	576	1896	216	528	0	1200	240	96	552	264	576	192	192	912	0	0	0	0	0
240	0	390	900	1314	270	180	666	198	648	96	0	324	180	3762	440	0	220	0	0	0	0	0	0	392	8	20	0	0	0	0	660	0	3000	0	1500	0	0	0	1200	30	0	0	4590	0	0	132	0	600	0
960	24	168	0	0	0	144	216	0	0	0	0	0	0	1728	480	264	1416	1800	240	1800	624	480	948	936	2016	612	0	0	0	320	1228	480	1116	192	900	1156	320	480	444	320	148	960	4704	960	432	648	0	96	960
400	80	0	0	300	120	0	1008	0	0	200	40	480	240	960	576	228	192	1240	80	1260	60	660	0	100	700	160	120	960	240	384	1248	660	1300	512	1404	912	240	0	440	360	160	480	4488	240	0	204	0	0	48
0	0	0	0	1464	120	156	1788	180	0	216	432	0	0	0	336	204	216	1032	1752	1248	468	1692	900	594	648	342	0	0	72	0	384	120	216	696	384	144	0	0	0	216	0	0	1080	0	45	909	270	0	0
0	120	500	174	902	40	650	2312	950	200	0	0	0	0	1400	0	0	0	0	0	0	108	12	0	0	400	600	0	0	0	1600	4160	0	0	12	5000	1720	836	60	576	980	192	0	10040	0	30	136	50	270	30
0	0	0	0	120	0	320	1460	908	0	18	198	0	0	0	160	8	0	150	90	360	24	96	0	248	800	200	0	0	192	0	60	0	960	960	2640	1468	504	8	0	2400	480	480	9600	0	420	2010	1386	0	0
0	96	0	148	644	24	840	720	1080	0	180	420	1200	768	192	0	864	0	448	320	672	480	0	288	480	0	312	288	0	0	324	1524	144	2704	1520	1176	384	0	0	528	720	192	0	2880	1440	624	576	720	0	0
3301	811	2962	2718	1038	282	540	558	216	1998	3384	468	0	0	324	819	117	1008	300	504	234	0	990	108	42	591	141	0	0	324	0	0	0	180	450	180	0	609	705	0	126	108	0	0	0	0	0	0	0	2556
555	1955	1126	264	64	44	1635	270	123	321	84	136	216	972	204	255	946	628	300	390	222	1005	982	491	465	138	266	504	1350	842	167	88	44	309	485	244	53	260	59	46	105	40	162	132	212	1391	134	82	1923	1288
74	228	136	99	189	270	250	494	354	96	324	408	576	288	288	156	216	132	288	2288	286	324	828	234	192	420	360	288	288	864	86	154	120	96	1528	98	230	508	180	216	186	246	288	288	864	204	372	144	124	208
138	807	80	66	303	80	700	338	2480	630	162	1499	655	175	175	30	345	150	884	699	1183	114	284	112	152	690	282	60	825	400	90	285	150	1332	1019	1855	138	804	144	176	1254	558	60	825	400	800	394	1857	51	60
432	720	2916	180	0	180	180	360	180	11772	5544	6192	288	720	1440	0	0	0	0	0	0	0	0	0	0	0	0	0	0	0	0	0	0	0	0	0	0	0	0	0	0	0	0	0	0	0	0	0	0	0
0	0	240	282	138	174	85	255	3770	0	180	900	2550	90	408	0	0	120	750	720	2100	0	0	60	524	88	204	90	180	180	196	184	142	306	0	516	45	273	186	30	600	60	120	270	60	65	231	3280	0	0
522	154	44	0	0	0	0	0	0	660	0	60	72	0	0	1080	308	664	0	0	0	0	0	0	288	0	0	0	0	2700	0	0	0	36	180	0	1386	956	1078	0	0	0	540	0	0	0	0	0	0	0
310	12	110	588	4272	2940	2	0	0	326	1506	302	1500	362	1210	775	30	275	1556	274	640	56	0	0	110	150	16	200	56	230	448	5840	1600	605	85	320	504	0	248	2520	0	280	1000	100	830	4	0	0	64	308
0	0	0	0	2160	0	0	0	0	0	0	0	0	0	14400	360	0	1800	0	216	0	0	0	0	0	0	0	0	0	1440	0	0	0	0	0	0	768	528	144	0	0	0	0	0	0	0	0	0	0	0
516	1314	1224	461	682	1659	1525	1518	3395	2016	1902	3312	870	726	870	420	990	1080	60	60	60	0	0	0	0	0	0	0	360	720	361	818	1095	48	120	48	48	48	48	24	120	0	288	288	576	515	570	1405	0	0
1608	2136	3816	888	552	648	3312	1752	2400	4608	864	1200	2064	2088	3240	24	48	108	180	342	306	252	432	84	24	24	0	12	216	144	0	120	240	540	0	540	576	864	840	168	672	0	120	360	0	0	96	192	432	0
48	0	24	944	680	680	24	272	40	16	440	120	0	0	0	608	32	32	1044	960	1476	48	1128	288	80	500	236	480	576	144	828	144	72	540	0	648	250	326	408	726	414	12	0	72	0	0	96	0	48	48
1662	1419	933	1509	1926	951	1069	2528	783	1510	558	614	0	240	600	45	15	0	42	531	237	231	228	105	80	332	158	0	96	120	26	16	30	66	501	483	74	396	418	0	315	435	192	240	48	380	580	276	213	474
1152	864	2304	540	348	648	0	180	0	3984	192	144	0	0	480	0	0	0	0	180	0	0	384	36	0	0	0	0	0	480	0	0	0	0	0	0	0	900	0	0	0	0	0	0	0	0	0	0	0	864
624	1392	288	360	1680	72	0	720	0	864	72	0	360	288	2880	96	312	72	120	0	0	96	24	24	240	60	132	120	0	0	0	384	0	0	0	0	1040	4096	1920	24	0	264	864	0	0	0	480	0	0	0
144	144	2232	0	0	144	36	36	0	3096	584	640	72	144	360	48	48	984	0	0	0	0	0	0	144	0	0	0	0	360	0	0	144	72	72	0	344	1560	2200	144	36	216	216	36	576	144	144	0	312	312
3172	656	6948	1632	192	264	1504	1160	912	1656	984	96	0	0	120	464	64	912	0	360	2352	0	508	548	520	4200	800	0	288	120	0	0	0	0	120	744	0	64	320	0	318	210	0	0	0	312	48	72	0	572
684	72	618	816	2088	312	320	248	368	1104	504	600	0	0	720	420	72	306	459	1044	273	90	120	78	432	408	576	144	0	252	462	684	120	687	504	363	1914	1590	456	126	246	72	0	144	144	648	1812	138	480	1272
0	0	0	0	1008	0	0	5688	0	0	0	0	0	0	4032	0	0	0	0	0	0	0	0	0	0	0	0	0	0	0	0	144	0	0	0	0	972	108	0	0	0	0	0	1296	0	0	6408	0	0	0
0	72	432	0	576	54	0	468	72	266	181	381	0	0	2880	0	0	36	0	90	36	0	72	108	276	688	872	0	0	360	0	0	0	0	0	0	1256	772	384	0	0	216	0	864	108	0	0	0	0	0
222	216	246	333	732	279	414	534	612	652	188	432	96	48	2136	216	216	504	448	408	212	288	0	144	480	192	1056	528	216	1152	48	1056	48	512	744	628	2136	480	240	192	108	252	96	696	192	195	399	234	288	444
3000	1200	3450	72	204	684	1056	372	630	1920	900	240	0	0	630	150	60	240	12	204	744	0	180	150	250	600	140	0	0	0	0	18	0	36	144	324	32	156	178	36	522	216	36	126	0	5934	1218	2370	450	900
645	1839	3348	744	396	480	969	522	531	4077	300	831	0	0	2268	99	207	324	0	384	12	447	408	471	399	558	1395	0	0	72	480	270	240	270	510	660	360	561	309	210	570	180	0	540	0	837	294	399	315	324
1120	354	1638	566	136	454	723	186	617	1648	680	296	112	674	204	648	394	1150	280	110	518	164	118	130	372	891	109	0	264	208	350	90	220	280	100	652	55	50	35	437	689	156	140	150	240	2711	932	1955	2190	1204
716	404	1152	420	172	396	281	163	424	898	482	180	144	272	128	364	152	604	192	130	282	0	160	40	612	356	360	0	112	0	1300	208	780	720	168	920	664	538	830	642	934	252	224	128	232	968	378	678	752	496
0	234	4	30	378	100	126	550	540	10	0	250	140	140	1004	0	288	4	0	0	0	107	171	70	16	0	24	0	0	0	30	1098	100	180	270	0	1542	2085	2205	320	200	480	0	0	0	228	620	92	180	594
0	0	192	48	144	912	1008	2976	6432	4032	240	48	48	240	672	0	0	288	0	0	0	0	0	0	48	0	48	0	0	0	0	144	576	72	0	24	0	0	0	720	528	0	0	144	0	192	576	2304	576	0
0	432	0	1276	4344	11156	576	1008	360	432	1296	216	0	1296	2160	0	0	0	0	0	0	0	0	0	0	0	0	0	0	0	840	2880	7080	0	0	0	0	0	0	0	0	0	0	0	0	180	720	180	0	0
300	20	112	0	0	0	0	0	0	0	0	0	0	0	0	0	24	156	0	0	0	0	0	0	180	0	0	900	36	0	0	0	0	0	0	0	80	180	100	0	0	0	0	180	0	0	0	0	0	0
180	60	144	256	632	288	64	176	72	240	144	48	0	0	1056	180	60	0	0	0	0	0	0	0	0	0	0	0	0	720	512	1312	576	480	1440	0	960	1920	2880	800	800	3200	1920	0	1824	128	328	144	120	360
0	0	0	0	6588	540	660	5586	6426	900	3216	3732	1800	0	2160	0	0	0	0	0	0	0	0	0	0	0	0	0	0	0	0	0	0	0	0	0	0	0	0	0	0	0	0	0	0	68	802	714	0	0
1080	1296	144	1566	540	630	2736	576	1872	288	288	1008	2232	864	0	0	0	0	504	504	288	0	0	0	0	288	0	0	1296	0	0	0	0	432	432	216	0	0	0	0	504	0	0	432	0	1800	288	1368	864	288
1044	954	2061	858	290	553	428	471	1009	2208	309	309	648	135	855	72	27	216	180	111	114	45	21	69	15	123	15	198	180	324	126	147	294	27	81	135	0	0	0	315	0	315	1080	27	27	480	540	1140	0	9
1548	72	990	2422	660	1298	882	672	1074	1960	1346	1734	1764	270	360	144	0	54	142	102	224	74	334	906	64	320	444	594	108	162	1472	780	1360	272	384	400	156	192	60	120	108	0	132	384	456	198	252	306	60	156
190	150	500	96	60	60	620	240	520	360	40	380	1044	192	420	354	378	1320	540	0	12	198	36	54	180	0	0	384	384	120	312	336	264	0	0	48	54	24	18	0	12	0	48	48	24	1212	804	1848	940	200
528	66	834	192	306	414	138	102	576	1488	1140	120	756	432	432	96	12	684	360	60	900	27	396	93	432	192	1092	0	0	0	564	192	468	792	0	2424	21	69	30	864	1296	24	0	252	0	294	210	1044	792	0
177	240	315	171	12	165	486	306	636	570	321	231	132	180	108	21	168	345	432	960	2112	36	72	180	366	1236	0	72	576	1236	39	12	411	906	2124	3798	63	702	351	414	2052	0	144	288	948	444	132	402	396	1080
2772	2436	1524	1398	756	258	1044	540	180	198	192	114	36	216	684	0	0	0	0	0	0	0	0	36	0	36	36	0	0	0	810	276	102	0	24	48	288	0	432	18	774	1332	1620	756	72	0	0	0	0	0
1444	1421	687	2052	906	252	1032	927	321	300	220	95	210	210	555	620	571	384	270	86	85	130	107	90	168	191	220	357	573	99	1560	978	348	908	249	253	255	36	75	70	161	84	180	621	90	1400	1250	308	684	240
492	580	800	800	476	872	364	2312	906	636	448	356	0	0	3528	288	674	808	445	319	184	482	56	104	412	264	212	96	240	672	328	826	424	242	110	176	794	288	232	231	156	201	144	576	144	344	1468	438	140	20
784	512	864	576	444	0	408	776	820	192	12	252	888	192	576	522	126	456	364	628	664	384	504	288	0	616	56	672	384	1152	0	0	0	164	308	296	240	304	332	0	0	0	480	192	0	264	396	396	576	1008
1728	0	1080	2052	324	216	216	216	0	648	864	0	864	864	1080	864	0	432	0	2160	0	0	0	0	0	1512	0	0	0	432	432	0	216	0	2160	648	648	0	0	0	432	0	1944	648	216	0	216	0	216	0
0	0	0	0	288	0	0	6336	72	0	24	732	0	0	0	0	0	0	1848	3576	336	0	144	0	0	0	0	0	0	0	0	0	0	0	0	0	0	0	0	0	0	0	0	0	0	0	4608	0	0	144
672	768	1800	0	0	0	0	0	0	0	0	0	0	0	1944	192	96	468	216	0	432	0	0	0	324	1944	0	0	864	0	2376	1512	0	972	0	3564	1188	756	0	0	0	0	0	1944	0	2376	1512	0	1620	648
800	176	1760	0	0	0	0	0	0	576	0	0	0	0	0	4300	1162	3922	0	0	0	0	0	0	6680	68	1700	1200	48	576	0	0	0	0	0	0	822	100	470	0	0	0	0	48	0	0	0	0	0	0
0	0	0	0	0	0	0	0	0	0	0	0	0	0	0	180	0	360	324	0	504	0	0	0	564	828	48	0	216	0	0	0	0	144	0	144	2304	0	576	0	0	0	576	1440	0	36	504	0	0	0
0	0	0	0	1152	0	576	5760	576	0	0	0	0	0	2304	0	0	0	0	0	0	0	0	0	336	432	96	0	0	0	0	0	0	0	0	432	2816	480	736	0	0	0	432	1728	0	288	2880	288	0	0
378	288	234	150	45	75	150	45	75	450	0	0	0	0	0	1485	1179	1710	225	45	0	225	45	0	3	0	15	0	0	0	30	225	15	45	225	90	2376	696	618	110	42	730	612	0	0	30	225	15	45	225
0	216	0	0	3060	72	0	1008	0	0	900	324	108	288	216	288	2448	0	630	378	0	1302	1140	78	228	120	300	0	0	0	0	3816	0	0	0	0	3816	0	0	234	0	306	0	0	0	0	1764	0	0	0
0	1710	360	1380	2520	1500	4140	4104	3636	2010	1320	2250	720	270	2160	0	0	0	180	180	0	0	135	153	195	390	459	72	0	180	0	0	0	126	468	1026	72	378	72	36	666	198	0	144	54	630	84	546	0	210
0	1152	0	528	1056	0	976	3760	448	64	96	128	1440	0	0	0	0	0	360	0	0	0	0	0	0	0	0	0	0	0	0	0	0	0	0	0	0	0	0	0	0	0	0	0	0	1520	3920	320	0	0
0	0	252	0	108	0	0	3348	0	108	0	0	0	0	2844	0	0	0	0	0	0	0	0	0	2289	1302	189	0	0	0	0	324	0	0	0	0	2432	220	300	0	0	0	0	216	0	0	3492	0	0	0
825	2970	351	206	864	40	424	1216	40	570	270	460	0	60	2264	300	1080	148	28	778	164	238	1112	190	470	401	369	320	380	716	150	110	40	75	240	375	1480	1260	80	0	20	20	0	680	0	154	106	40	97	218
1080	0	720	160	6440	240	400	2144	120	480	480	240	0	0	3600	0	0	48	30	90	60	48	0	96	0	96	0	0	0	0	80	4120	0	150	450	300	0	144	0	120	720	0	720	3600	720	100	500	0	84	180
72	344	588	839	403	398	361	320	549	446	252	970	616	168	800	108	271	524	412	410	118	294	456	280	762	88	136	68	44	342	1225	583	803	954	518	240	960	682	252	322	263	117	64	160	330	457	0	458	428	348
535	1263	560	461	1398	1181	750	3469	1765	315	458	1247	250	204	250	129	219	252	240	550	390	633	1339	802	272	494	558	100	90	100	211	356	435	104	320	344	1005	431	946	264	288	1138	10	0	0	432	777	945	201	201
0	1524	2292	720	696	744	1800	588	3156	1812	576	1656	0	0	612	0	24	72	240	120	360	12	144	1032	900	228	576	0	0	0	800	280	1080	0	1104	1896	422	142	624	72	1920	1620	240	180	0	80	16	120	0	0
36	63	54	45	2295	45	357	1983	45	54	36	63	72	72	1296	72	135	108	108	1062	108	180	1728	126	45	0	0	99	99	1062	0	225	0	0	180	0	2025	0	0	0	0	180	45	306	45	51	174	0	0	180
1416	492	3294	1704	978	450	2052	630	450	2166	492	492	2448	2448	2718	288	144	504	72	0	0	72	0	0	108	0	0	108	108	252	534	240	180	0	0	0	18	0	72	0	0	0	270	0	270	594	180	180	0	0
2900	3440	9956	5330	2045	785	5020	275	465	1500	120	540	0	0	0	0	0	1080	360	120	120	576	90	54	432	72	216	0	0	0	2346	825	285	696	402	402	160	400	52	90	96	66	0	0	0	216	0	0	492	205
2004	888	792	1776	1230	3342	432	120	480	8316	2220	1656	624	528	2904	12	0	12	0	852	0	0	324	0	0	264	96	72	120	12	936	738	2406	48	804	240	0	24	0	240	2100	60	48	960	96	0	0	0	0	36
3048	2540	13348	288	576	0	720	0	0	1680	1440	1200	0	0	9504	672	560	2224	0	0	0	0	0	0	0	0	0	0	0	2592	0	0	0	0	0	0	0	0	0	0	0	0	0	0	0	0	0	0	0	0
0	108	180	0	288	0	0	0	0	0	0	0	0	144	576	0	540	900	0	0	0	0	0	1728	672	480	1728	0	0	0	0	1728	0	0	0	0	1728	0	432	576	0	432	0	0	0	0	0	0	288	0
0	348	48	408	912	600	120	0	0	192	0	0	480	480	432	480	540	96	0	156	84	0	0	0	204	60	0	0	60	576	408	912	600	480	1200	324	804	1116	1008	204	564	720	480	204	552	960	96	288	816	816
2277	330	3261	0	0	0	0	0	0	828	0	0	0	0	0	1701	330	2289	576	0	0	0	0	0	774	126	0	0	0	360	0	0	0	0	0	0	0	0	0	0	0	0	0	0	0	0	144	0	0	0
244	28	728	152	80	108	136	0	0	512	36	140	268	16	520	696	208	2976	622	48	174	342	190	162	1764	324	280	244	154	328	914	330	554	434	0	242	0	64	0	585	260	65	214	214	64	561	738	613	1270	431
615	426	1149	270	60	300	164	60	94	1000	50	90	90	90	18	225	522	1467	660	180	960	322	48	362	1606	280	1180	0	0	0	1650	180	960	1800	552	2460	186	708	318	675	3048	303	0	0	0	186	54	48	310	264
130	65	105	169	208	253	0	120	96	84	268	50	0	0	0	924	585	1215	495	516	1875	194	430	888	3840	2355	1587	72	0	0	119	26	155	24	0	0	203	20	89	270	102	90	0	0	0	60	150	114	440	520
518	288	298	342	186	384	129	588	219	270	312	192	432	624	624	502	376	370	318	88	122	264	264	264	582	180	132	288	696	264	634	554	708	527	152	161	480	48	264	456	356	82	288	696	264	893	1288	723	888	434
329	30	356	400	490	0	170	710	216	463	781	388	326	0	292	493	506	174	436	1226	0	752	3268	304	28	172	64	154	0	508	71	70	0	109	406	0	170	450	360	0	0	0	280	0	0	225	2152	550	901	4006
420	510	720	1422	864	474	850	480	464	1040	600	328	0	108	540	240	240	600	270	840	750	377	522	595	256	780	722	0	0	330	258	198	120	1890	2892	2754	213	1051	140	84	1553	421	0	1506	0	350	126	100	379	348
630	918	288	1854	2079	81	852	3102	216	162	990	792	324	990	216	0	0	0	0	510	660	150	600	120	0	135	225	0	630	0	0	0	0	0	72	360	60	60	630	0	63	27	0	432	0	51	51	114	450	450
84	468	396	780	228	228	252	1770	108	918	24	90	48	96	1446	12	216	18	24	42	36	233	4	51	336	246	174	54	144	18	1221	891	354	0	924	360	3360	3252	768	66	306	240	72	2280	12	144	1440	36	229	20
24	78	42	0	660	60	72	1572	354	174	165	381	0	0	0	336	267	267	150	270	120	240	588	306	456	222	690	0	0	0	144	2907	363	168	360	192	4146	360	1740	378	36	1098	0	0	0	0	372	138	60	192
972	0	0	498	218	400	405	504	819	300	338	52	108	0	90	198	0	210	90	0	270	0	0	0	90	84	126	36	0	90	201	5	142	180	0	234	450	216	414	90	211	11	18	18	18	1935	1730	1075	990	1800
1344	0	9456	288	216	480	162	144	342	6000	288	0	0	0	0	0	0	0	0	0	768	0	0	0	850	108	4250	0	0	0	0	1440	0	0	0	144	360	2800	4400	0	240	0	0	0	0	36	32	76	0	192
1577	1220	4895	1160	2076	976	1296	396	432	2076	324	648	72	0	0	70	88	202	54	144	234	0	144	720	72	1274	2206	720	0	0	0	0	0	60	640	404	61	1444	2671	0	888	1080	720	0	0	8	186	22	0	256
0	180	126	1530	4140	810	1572	6480	1860	234	3276	1764	1296	72	0	0	0	0	1080	1080	1080	0	2100	120	0	1530	1080	0	0	0	0	0	0	180	504	450	0	156	84	48	882	60	0	0	36	0	0	0	0	900
598	418	424	2280	876	624	402	650	100	264	370	158	0	0	984	646	238	208	662	218	584	168	408	60	406	366	128	0	0	336	1110	252	414	686	218	200	582	258	48	57	210	21	0	0	0	834	1550	340	552	852
420	16	1604	138	708	414	400	696	272	3072	768	0	480	960	6732	264	32	904	120	4	152	0	0	48	1245	141	174	384	192	12	205	830	393	108	4	128	276	102	18	222	300	6	120	576	240	216	684	336	144	0
156	1680	1080	234	144	54	2084	704	3836	2326	616	2166	1216	96	240	148	740	492	96	0	96	32	0	0	0	0	0	64	256	320	153	240	159	172	40	112	80	0	0	0	0	0	160	136	128	624	96	988	120	16
0	0	0	0	36	72	336	84	3792	1950	72	5538	720	432	0	0	0	0	0	24	12	104	150	466	0	36	108	72	144	0	0	24	48	240	2228	1024	0	900	0	108	108	0	0	72	72	24	6	1266	40	246
51	554	155	1020	1314	310	547	542	1240	574	0	810	956	308	1316	25	155	25	0	0	0	65	0	580	404	6	10	0	90	0	222	607	102	377	236	227	275	162	64	50	105	85	0	234	0	401	76	742	346	0
0	250	50	1200	2000	400	1642	4860	650	0	0	120	0	0	3600	0	30	6	0	0	0	36	0	24	0	0	12	0	0	0	180	600	120	150	275	55	90	330	180	0	0	120	0	0	0	1202	3420	490	639	0
0	648	0	1080	9720	0	2586	7800	1710	1080	0	0	2160	216	5400	0	0	0	0	0	0	0	0	0	0	0	0	0	0	0	0	0	0	0	0	0	0	0	0	0	0	0	0	0	0	1104	7680	1584	0	0
1008	2016	288	0	288	0	7248	1692	6756	828	264	2940	4320	0	0	0	0	0	0	72	0	0	408	600	0	24	120	432	0	0	0	0	0	0	0	0	0	84	60	0	0	0	0	0	0	960	180	1020	0	1896
1032	864	216	4272	3888	2568	288	2592	528	288	1176	432	192	768	2208	0	0	0	0	192	192	0	0	0	0	0	0	384	0	0	800	672	448	0	0	0	0	0	0	0	0	0	0	0	0	192	656	112	0	0
108	1200	3264	1740	1200	3000	288	0	1152	720	432	2448	6912	0	0	0	480	1248	108	0	0	0	0	0	0	0	0	0	0	0	48	480	1200	1620	0	0	0	0	0	0	0	0	0	0	0	0	0	0	0	0
1920	306	474	1098	504	756	117	3042	495	1314	1620	1926	1980	396	846	216	108	0	972	972	0	72	36	0	108	648	36	0	72	162	0	0	0	0	0	1152	36	108	72	408	384	0	0	360	0	0	0	180	144	852
336	864	408	888	1080	1440	992	856	192	472	224	1464	240	96	144	288	144	144	612	212	280	192	216	216	0	576	0	0	0	0	240	432	0	468	340	536	168	216	144	108	168	12	0	192	0	1864	3272	1488	384	120
79	1085	420	192	312	120	1042	459	779	456	90	654	384	96	960	59	613	84	360	152	112	1566	30	48	318	64	626	0	336	0	624	1380	312	288	456	336	932	488	224	80	288	208	0	768	0	1934	573	877	2066	30
113	69	72	126	28	28	18	27	11	376	232	192	142	88	112	130	47	173	54	108	144	170	200	302	8	128	176	330	12	420	130	50	230	196	310	304	180	425	331	8	319	45	540	60	120	206	500	1000	980	1550
8	330	580	512	1224	724	1340	792	2074	333	753	318	774	756	174	334	394	454	837	907	692	90	774	78	120	528	528	150	600	150	170	42	124	99	93	108	252	0	324	258	6	30	150	150	30	688	348	722	246	380
288	192	456	282	252	420	685	435	1028	468	702	708	804	72	36	84	96	252	540	918	1368	708	207	621	411	909	966	360	144	0	272	384	208	488	964	924	48	144	0	252	972	54	144	72	0	288	180	384	636	1509
924	264	180	234	2406	1632	222	1740	174	90	714	204	120	240	396	2700	864	216	324	0	0	0	0	0	360	72	0	0	0	432	18	222	96	12	12	0	0	0	0	0	0	0	0	24	12	324	4644	324	2340	468
576	288	0	18	54	810	576	414	576	96	468	180	90	1854	192	0	0	0	36	72	144	0	0	72	0	0	0	36	72	0	216	48	564	144	288	450	48	168	0	1314	132	144	72	246	576	504	306	0	576	0
240	0	72	1824	660	1500	0	0	240	160	240	128	1488	120	480	1368	0	336	2560	192	560	0	0	0	96	0	192	576	0	144	2118	1212	1854	1504	48	680	192	144	96	720	0	0	144	0	144	0	0	1200	0	0
0	2826	786	210	225	15	1110	0	600	492	0	234	450	90	18	0	780	210	0	0	0	0	0	0	60	0	0	0	0	0	16350	6750	3450	4950	0	300	0	0	0	450	150	0	0	0	0	0	0	0	0	0
819	530	513	840	1882	2	180	584	16	920	1812	0	588	114	3140	351	58	161	890	0	130	0	0	0	20	150	20	60	90	0	725	1711	0	427	0	313	215	155	20	112	100	0	150	1190	306	70	440	0	550	975
384	240	4640	220	98	246	1040	112	576	2576	384	0	0	48	416	0	0	0	0	0	288	0	0	0	1056	1088	176	0	120	0	48	8	88	0	0	1064	0	0	0	0	1856	0	0	200	0	70	240	50	24	672
240	96	2832	1458	480	972	576	0	384	2076	6	0	0	0	0	60	0	420	0	0	150	0	192	0	1050	120	384	0	0	0	288	0	96	240	384	1248	0	144	96	114	1320	0	0	0	0	720	0	240	96	972
144	12	1032	0	720	0	60	144	24	1302	240	6	0	0	3660	0	36	288	0	48	96	0	180	0	1028	832	984	0	120	1140	0	0	0	0	0	0	1173	636	591	0	0	0	0	480	0	0	36	0	0	540
0	0	0	0	0	0	0	0	0	0	0	0	0	0	0	0	0	2880	0	0	0	0	0	0	4140	1404	216	0	0	0	0	0	0	504	0	792	0	0	0	0	576	0	0	288	0	1008	720	360	0	0
252	36	648	0	0	0	0	252	90	0	0	18	72	0	1008	108	234	1602	864	60	1128	0	0	90	1584	1656	378	216	0	0	72	144	0	72	6	138	672	168	438	0	0	90	144	432	0	0	1080	288	0	0
144	0	504	0	0	0	0	1296	432	216	0	0	0	0	864	756	0	1332	288	0	1512	0	0	0	5514	3234	468	0	0	0	0	0	0	0	0	0	0	0	0	0	0	0	0	0	0	0	1296	720	0	0
0	0	0	0	1416	84	0	660	0	12	36	24	0	144	300	192	1704	864	24	264	0	2088	282	558	5940	1258	7226	96	120	120	0	2952	216	0	0	0	3972	0	288	72	0	0	0	300	0	0	60	0	0	0
0	0	0	0	1800	0	0	2040	48	0	48	48	0	0	0	360	36	624	864	360	576	324	360	144	2340	3600	2316	0	0	0	0	1500	0	0	0	0	420	0	48	84	0	12	0	0	0	0	3840	0	0	0
264	24	48	168	48	48	44	180	16	96	0	0	0	0	0	2328	408	0	2376	384	1152	0	552	144	1008	1624	56	288	1152	1152	0	0	0	216	24	96	160	52	28	0	96	0	0	0	0	396	1188	144	0	648
1752	436	1400	1814	1350	1560	472	854	432	1296	2992	932	180	180	180	748	292	700	452	552	372	216	1654	1220	232	382	382	552	0	180	1128	608	1440	98	270	144	224	354	288	260	120	120	160	160	340	224	266	350	104	732
24	0	126	174	96	306	30	0	66	234	432	24	120	0	0	504	48	984	1296	480	1392	96	0	144	1074	1062	102	48	0	0	1176	384	3144	4698	660	4332	480	750	1170	5124	4980	1458	120	0	0	0	0	96	96	0
240	0	1560	900	72	1272	15	145	20	1600	200	0	0	0	72	0	0	0	0	0	120	0	0	0	360	240	0	0	0	180	600	24	816	0	900	3600	108	30	222	0	3572	1072	0	0	0	45	255	60	0	60
504	1440	2376	0	0	0	0	0	0	2160	0	0	0	0	4320	576	2304	2592	528	144	192	432	0	0	4800	1392	1152	432	144	0	288	384	192	480	72	312	0	0	0	0	432	0	0	864	0	0	0	0	0	0
0	144	72	720	1836	0	84	888	0	0	0	0	0	0	504	0	288	144	0	1440	720	0	0	864	3392	4272	3352	2160	432	2160	324	684	0	0	720	360	792	252	0	0	0	0	0	2160	0	96	696	0	0	0
0	0	0	216	2916	108	2250	11250	756	0	0	648	1296	0	648	0	0	0	0	0	0	0	0	0	0	0	0	0	0	0	1080	10692	540	0	0	0	4752	0	0	0	0	0	0	0	0	990	4950	1188	0	0
2172	264	1212	2292	2160	420	1080	1828	452	1044	1134	378	732	636	1536	456	0	120	306	468	462	180	540	0	440	1240	480	720	600	576	420	336	60	228	300	192	8	144	232	192	144	60	312	480	276	372	708	168	216	372
840	0	90	435	495	570	944	1644	1210	444	870	1092	1194	810	870	388	72	92	294	1038	798	168	360	102	60	150	66	390	810	360	156	138	168	214	770	516	76	84	44	126	195	45	132	900	390	252	528	552	180	228
108	108	72	0	4680	450	355	4439	48	0	486	594	144	0	1440	54	54	36	0	54	108	0	54	108	18	90	0	0	0	0	0	1890	90	0	0	0	810	0	0	144	288	108	0	2880	0	693	6183	216	288	432
910	70	0	850	4624	720	20	0	10	500	0	250	260	150	3750	820	80	0	370	0	0	80	25	75	800	250	1110	900	0	0	215	1831	180	310	0	0	0	6	0	0	150	0	30	750	30	95	650	35	84	29
820	282	202	883	4770	3075	20	2760	220	8	380	692	560	288	720	350	241	153	590	318	268	136	0	8	90	0	30	168	96	72	583	3270	2275	586	114	92	2440	0	160	230	0	690	280	1600	640	0	840	60	16	0
96	528	564	3690	6660	3150	1044	4032	624	533	450	985	108	0	324	12	36	48	0	0	0	0	0	0	48	84	24	0	48	0	1150	2420	990	480	0	420	768	480	192	400	320	240	0	480	0	212	552	244	144	0
406	590	881	451	400	323	213	299	442	696	319	652	492	247	542	298	434	424	1046	408	224	344	274	516	698	147	406	276	199	568	1103	1130	774	857	759	396	512	214	915	458	331	560	411	269	343	535	577	728	491	524
0	648	792	500	2440	2100	2584	4600	7288	1512	1296	1944	0	1296	936	0	0	0	0	0	0	0	0	0	0	0	0	0	0	0	40	368	168	0	0	0	0	0	0	0	0	0	0	0	0	1216	2656	2752	0	0
0	0	0	624	8268	2340	0	10368	0	0	0	0	0	0	10368	0	0	0	0	0	0	0	0	0	0	0	0	0	0	0	240	3180	900	0	0	0	0	0	0	0	0	0	0	0	0	0	1728	0	0	0
0	0	4800	768	432	960	9600	72	7680	3840	0	0	0	0	360	0	0	0	0	0	0	0	0	0	400	80	480	0	0	0	0	0	0	0	0	3840	0	960	1200	0	4800	0	0	0	0	0	0	0	0	0
0	0	0	2204	8468	1856	0	1728	0	0	0	0	0	0	8640	0	0	0	0	0	0	0	0	0	0	0	0	0	0	0	0	0	0	0	0	0	0	0	0	0	0	0	0	0	0	0	0	0	0	0
0	0	0	8064	5760	1728	0	0	0	0	0	0	0	0	15552	0	0	0	0	0	0	0	0	0	0	0	0	0	0	0	0	0	0	0	0	0	0	0	0	0	0	0	0	0	0	0	0	0	0	0
0	0	0	0	1080	0	0	0	0	0	0	0	0	0	2160	0	0	0	0	0	0	0	108	108	1620	180	360	0	0	2160	0	0	0	0	0	0	0	0	0	0	0	0	0	0	0	0	0	0	0	0
54	0	0	90	0	0	90	0	0	0	0	0	0	0	450	0	0	0	0	0	0	0	0	0	0	0	0	0	0	2250	0	0	0	0	270	0	1425	75	750	0	0	0	0	0	0	0	0	0	0	270
54	0	42	192	120	48	192	0	48	24	0	0	0	0	360	690	400	710	0	0	0	0	120	0	360	0	120	0	0	360	0	0	0	0	240	240	1290	36	198	0	456	3480	324	0	0	0	0	0	0	240
864	1152	480	912	800	160	2528	512	2000	288	54	378	432	0	720	192	768	192	0	0	0	0	0	0	324	180	216	576	576	0	192	320	64	0	0	384	0	0	0	0	144	720	576	0	0	320	32	224	0	0
372	5916	1488	216	108	324	2760	324	4440	1080	0	540	0	0	972	24	492	96	0	0	360	0	0	108	594	198	36	36	360	180	0	0	0	0	180	2520	0	720	1080	0	1140	5880	0	0	0	0	0	0	0	0
0	0	648	0	0	0	0	72	0	432	0	0	0	0	1152	0	0	288	0	0	0	0	0	0	432	240	192	0	0	864	0	0	0	0	0	0	1613	456	1387	0	0	0	0	360	0	0	0	0	0	0
985	340	1201	246	420	828	6	66	0	0	0	0	0	378	1110	0	0	12	0	0	0	24	0	120	132	156	264	492	24	0	486	846	1638	0	0	0	1072	2473	2569	246	24	540	4470	180	1440	6	102	0	0	0
1260	896	2308	1080	720	1152	216	264	720	416	561	1327	72	216	816	2016	1088	2080	18	498	180	0	324	396	528	48	216	36	0	96	36	0	0	0	72	0	826	532	2554	108	108	1548	144	36	72	0	0	0	0	288
84	318	198	100	0	0	100	0	0	130	25	25	0	0	20	240	630	530	0	0	0	0	0	0	125	25	60	100	100	50	0	0	0	0	250	50	920	636	5706	0	385	2711	288	250	0	0	0	0	0	250
1206	72	432	402	36	102	739	627	170	120	6	144	180	144	180	1458	384	486	180	0	180	984	108	108	0	0	198	216	0	0	3012	480	300	1422	576	432	1680	540	36	144	126	144	0	324	0	1289	444	115	144	144
276	872	788	276	16	224	300	72	348	1340	232	400	240	60	612	100	298	842	204	154	210	44	8	120	666	126	728	44	56	1016	708	112	272	1164	866	1370	402	954	132	192	376	216	228	144	120	840	248	544	684	552
348	686	454	168	438	90	608	432	1186	251	391	546	564	300	222	120	452	400	510	132	486	1014	354	606	552	222	234	492	300	222	728	182	386	494	282	640	94	128	102	692	594	262	84	36	36	912	1296	2604	654	66
252	444	60	172	292	136	165	297	30	435	432	1005	432	252	1284	264	280	176	120	0	0	600	0	0	0	0	0	0	0	240	196	496	112	0	0	0	300	0	0	0	0	0	0	0	0	1232	824	224	0	0
882	7020	19890	0	0	0	1800	0	0	720	0	360	0	0	1080	24	240	600	0	0	0	0	0	0	0	0	0	0	0	0	0	0	0	0	72	0	72	0	288	0	216	1080	0	0	0	0	0	0	0	0
406	272	1146	237	204	216	120	38	280	360	295	467	75	150	150	515	364	1404	462	349	302	325	166	226	692	173	140	15	129	129	1026	339	762	996	230	328	472	407	480	806	614	335	147	111	111	1002	386	718	1127	275
0	120	0	120	156	72	204	84	0	0	0	0	72	72	0	0	144	0	144	156	120	180	60	0	0	0	0	0	120	0	0	216	0	144	144	480	108	276	0	720	0	1080	0	480	0	600	600	0	48	0
216	396	936	180	720	180	960	360	480	2022	1710	540	0	300	1800	0	384	480	864	216	0	66	24	66	492	540	48	0	0	240	720	2880	720	0	180	0	108	396	216	0	0	0	0	0	180	36	0	0	84	24
66	1102	472	120	200	160	800	0	988	1474	60	698	1284	480	480	30	490	160	260	104	40	508	448	84	154	0	202	208	100	328	1272	200	280	668	788	280	56	104	80	92	128	20	0	0	120	440	0	64	996	496
8	212	32	120	0	0	240	0	0	720	0	240	240	480	480	248	644	992	248	136	24	48	240	0	960	0	0	0	24	816	672	120	204	184	56	0	368	28	12	64	4	4	144	24	168	192	88	176	192	24
900	1416	228	1432	3280	2044	592	5332	1876	288	620	952	1200	192	192	0	84	84	0	0	0	0	0	0	0	0	0	0	0	0	625	1375	400	0	0	0	288	0	0	144	0	36	0	0	0	1000	3850	1150	0	0
468	684	72	864	612	864	324	586	854	2764	2782	1078	360	216	216	0	0	0	0	0	0	0	0	0	0	0	0	0	0	0	288	144	864	0	0	0	0	0	0	0	0	0	0	0	0	1116	1450	4706	0	0
72	648	360	0	288	36	1044	144	612	0	180	1440	1080	1656	216	0	0	0	0	0	0	0	0	0	0	0	0	0	0	0	0	0	0	0	0	0	720	0	360	0	0	180	0	360	0	1350	150	300	0	0
0	0	0	0	0	0	144	0	576	0	0	0	0	0	0	0	144	0	0	0	0	288	0	576	1584	720	288	1152	432	0	0	0	0	0	0	0	0	0	0	0	0	0	0	0	0	288	0	1152	0	0
400	100	10	780	3292	520	30	600	24	25	100	25	0	0	0	0	50	50	0	50	50	100	100	970	300	100	1790	640	0	0	820	3253	555	400	100	10	805	35	30	100	25	25	0	0	0	45	25	6	75	75
1050	1200	750	3000	7080	0	480	1776	0	0	0	0	0	0	6096	210	120	150	0	0	0	120	0	0	0	0	0	0	0	0	840	2280	0	960	240	0	960	144	72	12	30	66	0	2640	0	0	384	0	120	0
960	640	0	2688	768	1248	420	2500	1064	0	64	0	4800	384	320	0	0	0	0	8	16	39	10	83	48	296	144	0	96	16	48	48	224	0	0	0	360	0	0	0	0	0	1600	80	64	92	1288	152	105	30
396	1172	2992	768	532	572	2160	1104	1704	928	0	1472	0	0	672	36	280	464	120	24	0	120	68	136	96	320	376	0	60	120	384	868	368	150	222	804	228	312	1176	216	1784	1312	456	492	96	1512	768	1296	320	176
126	126	14760	0	0	0	1800	0	0	9000	0	0	1800	0	0	72	72	1620	0	0	180	0	0	0	0	0	0	0	180	900	0	0	0	360	0	216	0	192	240	0	576	72	72	0	0	0	0	0	0	0
36	180	36	0	120	120	0	540	60	356	196	164	364	76	212	164	1012	240	364	320	360	394	330	500	556	452	320	736	736	248	24	264	204	16	0	32	1156	360	856	48	0	240	16	600	48	144	552	840	80	240
90	147	285	0	190	218	168	484	446	132	260	310	432	72	288	288	270	666	108	190	218	240	364	422	204	260	310	324	144	216	18	95	103	0	65	25	665	336	673	0	96	774	0	0	0	774	1275	1011	207	393
54	116	870	140	200	180	360	100	629	1017	10	71	351	24	240	207	128	717	58	110	114	224	29	277	447	213	221	163	211	283	559	126	531	189	306	183	612	26	668	673	83	73	347	503	107	2214	200	1993	484	50
180	0	0	245	2593	294	235	3299	282	36	180	0	0	0	540	0	0	0	0	0	0	0	0	0	0	0	0	0	0	0	470	5950	564	0	0	0	2808	0	0	0	0	0	0	468	0	515	6931	618	0	0
214	452	320	300	44	1518	146	364	108	24	120	330	522	1090	1294	398	640	556	88	172	8	62	316	88	404	66	128	502	114	564	518	248	3232	232	116	8	1194	132	492	588	6	144	1098	238	412	84	144	84	18	188
12	60	72	72	1436	380	1962	942	1968	400	80	400	0	640	432	0	0	0	0	32	200	0	48	0	200	232	760	0	928	0	0	0	0	0	24	120	0	1272	1800	0	240	800	0	0	0	0	0	0	480	384
102	90	198	48	216	456	108	450	378	220	240	896	0	0	396	108	0	456	180	516	420	180	288	432	384	144	144	0	180	216	84	414	390	70	68	96	459	162	387	792	468	1356	0	144	216	200	744	592	115	27
709	38	330	770	512	582	184	119	111	556	172	352	1002	186	1002	342	0	90	234	835	459	90	136	98	200	302	206	318	84	570	646	564	438	939	1438	876	542	777	875	423	1055	608	368	278	380	242	456	310	237	520
780	840	1080	180	468	0	36	72	0	1080	0	0	0	0	720	1170	1800	2682	0	0	0	0	0	0	3987	306	1827	1440	288	1728	180	360	0	0	0	0	1301	1271	1208	0	72	792	720	144	0	36	72	0	0	0
0	48	128	0	0	0	0	0	0	240	0	0	0	0	320	0	16	16	0	0	0	0	0	0	232	200	0	0	0	128	220	400	132	160	640	240	1906	1006	1108	0	80	800	960	320	128	22	40	330	16	64
384	270	642	0	0	0	0	432	0	108	0	0	144	0	468	816	534	786	1008	96	240	96	0	0	1416	1232	112	48	240	96	144	432	0	960	0	0	1433	297	790	120	0	132	660	1440	0	720	4608	720	192	0
0	0	3600	0	0	0	0	0	0	480	0	0	0	0	3480	72	0	1800	168	0	96	70	0	590	42	0	210	1260	360	1320	0	0	0	384	0	48	1170	720	1350	0	360	0	0	792	0	0	0	0	160	0
36	298	372	222	626	12	698	486	600	628	231	481	328	328	1156	504	942	556	798	440	698	896	576	422	582	230	392	80	320	1472	328	878	316	844	832	478	854	418	168	344	826	294	92	468	144	832	729	759	636	444
408	264	48	216	2160	360	1066	2784	1226	72	144	144	0	0	360	0	0	0	0	444	60	36	90	234	0	36	36	0	0	0	172	1282	130	0	558	54	2016	1296	2700	0	216	576	36	648	72	442	1344	338	236	1246
96	552	144	360	1800	216	540	648	216	108	1296	540	648	648	648	384	1632	576	936	300	1068	1476	1548	864	552	216	312	0	576	0	72	360	216	252	402	210	0	72	0	0	0	0	0	0	0	96	336	216	264	312
0	0	0	0	720	0	0	1440	0	0	0	0	0	0	720	360	360	0	3600	3600	0	1440	1800	0	462	1320	594	0	0	1800	0	576	0	0	0	0	144	0	0	0	0	0	0	0	0	0	1440	0	0	0
0	0	0	0	3588	84	0	984	192	180	648	36	0	0	1092	1656	480	768	744	432	744	728	1976	536	870	1092	1302	456	312	600	0	684	84	0	0	0	318	0	18	72	0	144	0	588	0	0	1380	144	0	0
0	0	0	0	7290	162	0	576	72	0	540	0	0	0	0	0	0	216	0	0	0	0	0	0	54	54	108	0	0	0	0	5940	108	0	0	0	1134	0	162	1080	0	0	0	0	0	0	3276	72	0	0
0	0	0	0	1584	276	3600	3300	5364	96	258	1194	504	0	480	36	0	12	114	60	150	24	132	132	192	648	360	36	0	48	36	2196	240	243	198	963	1440	144	36	72	0	0	108	2160	288	1368	1140	2052	0	0
648	936	144	0	3060	828	12	312	108	0	648	0	0	936	3456	648	936	144	0	0	1548	144	1296	288	0	360	0	0	180	0	0	1296	432	0	0	0	1728	0	0	72	0	72	0	0	0	0	0	0	0	0
558	6	192	612	978	762	532	1542	1646	490	1710	1172	420	72	36	54	36	84	72	144	48	72	84	72	30	132	138	0	0	0	288	390	288	24	108	108	454	80	198	310	80	390	0	0	0	418	1113	1139	96	420
0	480	720	288	216	216	480	3252	1200	480	0	960	360	144	720	0	360	0	0	0	0	0	60	300	360	720	360	0	720	0	144	108	108	96	0	288	0	0	0	0	288	0	0	288	0	168	1008	264	144	68
0	384	480	0	0	0	426	216	570	492	0	792	36	0	1152	0	0	0	0	0	0	0	0	672	384	0	288	0	0	0	1134	1440	666	336	1752	936	2088	606	1530	0	720	1344	384	1152	0	210	216	306	0	0
1260	264	762	1392	503	634	246	546	288	462	978	192	144	216	576	504	156	576	418	426	1145	366	360	426	648	600	216	216	108	216	597	367	446	640	264	716	120	404	142	516	690	264	378	486	378	1305	1143	744	428	1356
118	388	234	227	146	173	1421	477	1636	290	288	540	40	196	42	86	590	294	1100	502	616	221	136	253	288	203	383	240	600	118	397	250	193	2056	1184	1190	703	354	523	200	586	348	346	100	204	1771	695	990	339	544
235	745	538	200	323	236	937	403	997	751	256	1201	558	198	336	272	488	332	573	597	351	444	228	411	570	164	346	96	84	264	447	582	411	843	780	465	432	727	440	300	392	544	324	48	198	888	417	459	341	119
626	388	198	110	259	177	141	206	379	352	1094	1026	144	264	372	312	510	198	967	1175	528	371	441	466	92	159	235	216	246	288	67	392	231	239	355	114	404	152	158	534	361	491	222	282	396	717	362	337	698	1642
346	368	84	366	672	456	680	800	380	450	360	714	24	24	48	0	108	0	672	539	415	156	756	276	0	72	84	144	168	216	240	72	240	516	561	333	894	1422	708	206	718	888	240	288	240	0	204	0	488	2146
0	0	240	864	2208	960	0	2592	0	288	0	0	0	0	4032	0	0	480	0	0	0	60	0	180	220	260	240	0	120	0	132	196	80	240	0	1320	416	208	240	600	1200	0	0	3288	0	0	1056	48	60	0
0	0	0	0	0	0	0	0	0	0	0	0	0	0	0	0	0	0	0	0	0	0	0	0	972	0	108	0	0	0	0	6300	828	0	0	0	2592	0	0	0	0	0	0	0	0	0	0	0	0	0
117	30	321	823	480	1721	30	1590	540	1419	1512	1029	540	0	7380	423	270	999	0	0	0	0	0	0	72	0	0	144	360	0	137	456	487	0	0	0	72	0	0	0	0	0	72	0	360	150	1470	1080	0	0
144	160	2360	0	0	0	0	0	0	216	0	0	0	0	216	513	570	1185	0	0	0	0	0	0	3996	0	0	0	0	108	0	0	0	0	0	0	3072	512	2752	0	0	0	216	0	0	0	0	0	0	0
0	144	3312	0	0	0	0	0	0	864	0	0	0	0	432	0	180	3492	0	0	0	0	0	0	4752	1632	240	0	288	432	0	0	0	0	0	0	360	288	792	0	72	144	0	720	0	0	0	0	0	0
40	48	488	0	0	0	0	0	0	0	0	0	0	0	0	260	384	3172	0	0	0	0	0	0	3248	140	140	360	360	0	0	0	0	0	0	0	0	0	0	0	0	0	0	0	0	0	0	0	0	0
116	277	705	276	696	300	24	252	48	792	60	36	48	72	1620	180	495	1125	0	60	180	156	136	920	3720	224	616	336	0	540	702	126	396	288	90	36	770	421	183	211	25	268	108	36	180	66	24	24	60	20
543	600	193	578	1646	1218	104	796	148	764	922	670	308	488	470	597	504	139	570	862	36	684	1144	360	280	180	180	500	32	380	558	1070	1086	96	92	24	966	1428	132	20	16	24	310	60	1182	124	544	156	220	340
0	932	2446	0	0	0	398	0	838	3694	0	1852	0	0	0	0	371	1061	0	0	0	180	10	602	1487	0	887	0	0	208	480	435	625	459	732	759	834	1506	1212	330	581	539	0	0	100	230	0	530	394	38
2729	6038	9881	284	839	461	786	48	643	3327	72	1120	1336	174	1530	165	295	470	30	135	195	120	15	1060	95	95	1965	250	120	0	0	0	0	30	230	70	308	962	1965	0	165	1060	250	0	0	0	0	60	30	15
841	1103	1022	1380	1589	835	557	1305	708	852	695	715	240	128	798	514	468	308	348	1020	636	177	674	599	276	480	588	300	0	0	672	282	396	105	569	540	1580	1322	1372	73	448	1237	600	942	272	156	522	240	36	624
298	495	606	247	945	331	541	739	694	255	217	644	156	228	228	139	241	338	60	240	195	278	315	371	249	204	433	110	110	110	323	1263	252	380	576	571	372	1397	1863	637	374	1655	358	358	358	268	588	392	350	693
336	144	312	300	432	288	756	936	2268	90	60	2160	360	144	360	102	594	492	1596	1368	936	288	0	576	846	1020	372	0	360	0	150	0	30	1338	1116	2082	288	70	110	0	330	324	144	180	0	504	624	1032	0	264
82	144	620	85	810	110	190	325	65	205	581	560	35	140	50	193	596	2562	50	325	100	225	810	75	761	864	1665	25	150	50	0	225	0	0	190	0	700	118	1882	0	0	50	55	150	140	0	50	0	0	85
951	1080	801	336	1224	258	272	1240	228	150	492	492	0	0	0	42	372	18	640	1828	718	576	1536	540	280	1078	856	0	96	0	144	456	120	80	236	68	384	1080	1080	36	72	270	0	96	0	80	520	120	144	282
462	693	2661	0	0	0	0	30	0	1656	0	0	0	0	0	1156	1716	6560	96	168	96	264	192	132	4916	1266	1558	36	72	0	0	0	0	0	0	0	275	120	355	0	0	0	0	0	0	0	30	0	12	12
0	126	2286	108	1152	108	144	144	0	660	0	60	0	144	1152	0	126	3942	0	0	0	384	48	144	1134	348	2478	0	0	576	324	648	0	0	288	0	1904	818	2534	288	72	144	0	0	36	0	0	0	192	24
0	96	120	0	0	0	576	720	72	0	0	414	0	0	0	0	624	2130	1170	1140	930	1134	0	1746	3684	972	1158	0	1080	0	216	576	126	252	456	372	279	45	36	270	0	180	0	0	0	516	780	162	108	0
176	280	690	450	136	158	1056	888	216	240	282	420	480	108	468	166	38	912	1116	876	12	252	96	0	0	42	84	0	0	384	240	96	48	646	634	94	34	32	6	36	18	0	0	36	24	1290	1038	324	472	236
3450	4524	4830	840	654	882	1002	769	743	1280	1248	784	0	0	960	1050	1182	1470	100	20	0	300	0	30	280	24	128	600	0	0	1968	630	696	1150	170	0	90	120	0	40	128	24	0	96	0	30	65	55	200	0
1283	352	309	276	780	264	480	1008	288	800	1820	5696	288	0	0	265	512	1839	704	1824	256	200	672	376	456	744	2832	144	0	0	852	828	276	448	1104	176	392	448	1632	56	352	372	72	0	0	480	408	108	40	576
0	259	537	0	0	0	484	0	576	312	116	424	0	208	0	0	572	322	0	0	0	480	56	144	200	28	252	0	0	36	454	196	412	753	436	183	504	376	228	236	186	106	0	0	352	714	0	636	285	25
1938	477	2151	210	0	60	0	0	0	1152	0	0	0	0	0	1944	486	2850	588	0	54	288	48	144	480	0	0	960	96	960	1128	0	216	516	0	18	0	0	0	192	96	0	0	0	0	360	360	240	672	150
1080	756	0	900	4350	0	1800	10950	0	1800	1050	750	1800	0	7344	36	36	0	192	30	0	36	66	72	0	0	0	144	0	0	0	0	0	360	180	0	120	30	0	0	0	0	0	2160	0	0	0	0	90	270
0	0	1224	216	36	396	432	72	792	2160	0	216	0	0	1512	0	0	432	0	0	0	0	0	0	486	0	378	0	0	1296	576	96	1056	72	108	108	0	0	0	432	0	0	0	0	648	1152	192	2112	36	54
468	408	1344	252	68	124	162	222	0	190	114	152	720	720	288	700	496	2128	570	186	168	876	576	264	668	612	2536	576	0	0	216	144	132	742	142	280	40	140	0	304	48	32	0	0	0	306	246	0	640	204
1480	1430	1356	946	684	290	1470	912	468	1322	880	1014	0	0	0	600	912	1068	678	858	384	321	560	457	339	516	573	24	0	0	396	360	372	462	672	432	390	874	1082	540	772	896	0	0	0	360	396	312	819	748
2716	4036	2416	1140	120	432	2512	894	458	816	624	240	0	2760	0	356	296	236	0	36	156	372	60	108	0	216	24	120	744	120	600	120	432	0	24	240	0	60	480	252	1014	510	576	576	120	1640	438	238	294	66
2044	994	358	714	1608	818	296	974	110	950	1114	384	588	408	222	112	200	16	998	532	622	184	488	96	75	534	225	256	144	24	261	552	293	157	208	337	250	254	474	210	334	434	618	408	222	50	60	8	49	203
672	1224	480	2740	3954	2642	984	0	1008	732	672	948	192	876	48	480	320	160	0	0	0	120	90	30	0	0	0	960	0	240	1862	2718	1780	768	192	0	0	24	0	60	0	12	96	0	1428	0	0	0	12	36
2031	447	0	3168	3416	688	344	1072	78	62	141	91	666	210	198	390	30	0	320	50	80	96	136	8	0	0	0	60	60	0	1191	1127	232	660	105	165	260	130	0	12	14	4	150	306	150	108	210	0	324	494
2400	1080	360	8040	4968	1800	300	600	180	120	240	0	3240	0	0	0	0	0	0	0	24	0	24	120	0	36	360	432	0	0	3780	1512	540	0	0	12	0	0	0	0	0	36	0	0	0	0	0	0	0	0
0	0	0	0	0	0	0	0	0	375	0	0	0	0	1155	0	0	45	0	45	0	0	225	0	0	0	159	9	45	345	0	5625	1875	0	0	750	78	702	0	0	675	0	3750	1275	1500	0	1125	375	0	0
7074	1350	0	1256	1078	1518	0	0	0	0	0	0	0	540	0	1944	360	0	288	0	0	0	0	0	0	0	0	0	0	0	688	704	984	0	0	0	0	0	0	360	0	1800	9000	0	0	0	0	0	0	0
18	30	0	504	474	312	72	324	234	240	668	220	546	204	600	36	60	0	579	600	27	48	1036	470	120	36	132	558	0	0	1296	1006	944	27	0	63	480	480	4230	36	18	18	3168	54	1890	60	120	120	0	620
528	48	36	620	786	1210	58	364	22	20	136	84	204	120	60	0	0	0	960	960	480	0	240	0	0	0	120	240	0	0	220	1050	1730	240	240	120	500	1475	2705	1520	100	2100	3600	0	2400	290	1100	110	0	1560
2952	2088	1728	756	2484	1548	1365	1554	2409	3552	4476	4320	1548	252	288	0	0	0	0	0	0	0	0	0	0	0	0	0	0	0	0	0	0	0	0	0	0	0	0	0	0	0	0	0	0	731	578	599	0	0
960	72	0	1866	1050	180	372	240	0	204	144	612	360	0	48	396	36	36	180	720	0	84	252	168	72	0	432	144	0	0	2706	1074	300	1512	2448	0	432	540	696	144	432	144	600	144	240	192	96	0	96	480
1800	0	1800	2769	3	1422	450	630	270	1440	720	0	0	0	0	806	90	484	240	30	0	780	30	0	0	0	0	0	0	0	243	159	90	0	0	0	42	0	0	0	0	0	0	0	0	4350	5592	2610	290	10
1856	1000	3948	1707	42	1167	450	288	270	3209	970	381	900	180	360	64	32	204	0	0	0	0	0	0	24	24	48	0	0	108	711	18	411	300	72	24	152	64	0	0	48	0	0	0	144	138	12	78	60	72
2762	1292	3074	108	0	36	1008	72	216	12708	778	5054	324	72	1152	68	56	308	0	0	0	0	0	0	0	0	0	0	0	144	0	0	0	0	0	0	0	0	0	0	0	0	0	0	0	0	0	0	0	0
294	1236	1710	0	360	216	132	188	1084	9960	1320	2688	360	360	1800	36	144	180	0	0	0	72	288	0	0	0	0	0	0	1440	0	0	0	0	0	0	0	180	0	0	0	0	0	0	0	24	8	40	0	0
24	1014	0	162	1176	240	94	841	61	912	378	210	330	372	1812	0	2250	0	330	330	390	1110	414	972	2880	880	1352	300	150	450	90	0	0	0	0	6	30	6	12	36	0	0	12	6	18	454	361	61	390	66
0	0	0	0	456	300	576	396	180	0	300	0	0	960	0	300	1320	540	0	0	3000	1920	600	1080	2680	3400	400	0	9600	0	0	48	240	0	0	0	672	0	120	0	0	108	0	0	0	3936	2250	1230	0	0
2928	5664	4704	112	470	18	2952	792	288	96	384	1296	144	384	4896	120	420	60	240	720	0	1440	0	0	480	192	1368	360	960	240	1344	888	216	240	480	600	576	264	48	48	0	168	24	480	0	1080	264	96	600	240
1010	160	3702	740	144	232	264	426	234	1968	396	12	0	0	960	586	80	1422	138	54	540	0	60	0	1720	828	140	0	0	240	100	132	116	210	150	360	112	102	230	130	326	192	0	72	0	1436	351	589	1056	624
3960	1584	2232	288	144	288	1008	360	792	4392	360	432	0	0	1440	540	288	540	0	0	0	0	0	0	360	72	0	0	144	0	0	0	0	0	0	0	0	0	0	0	0	0	0	0	0	480	48	48	0	0
324	0	2484	0	108	0	0	306	18	3888	0	0	0	0	432	108	0	1188	0	0	108	0	0	0	990	984	294	0	0	0	0	0	0	0	0	0	288	774	558	0	0	0	0	0	0	0	0	0	0	0
0	384	96	240	1896	240	600	4728	600	48	0	288	0	0	0	0	0	720	120	96	360	48	0	144	880	520	280	0	0	0	600	960	312	120	0	120	2646	24	402	288	240	0	0	0	0	1500	2400	780	48	0
0	48	0	30	186	0	552	972	132	720	216	144	0	216	5436	0	0	0	0	0	0	36	102	6	0	0	0	0	0	0	36	180	0	0	192	0	1506	647	187	0	0	0	0	0	0	720	1584	144	120	1060
27	39	820	0	1200	310	18	1710	760	224	432	620	518	356	1976	105	135	1660	882	324	1038	576	228	528	2248	1210	1150	0	36	72	0	1380	520	0	0	0	2176	0	1100	624	16	80	0	180	0	0	2280	874	32	24
843	876	1035	779	639	430	1773	498	711	636	128	634	252	216	1116	428	446	374	176	44	188	144	92	190	552	156	54	0	0	0	650	468	346	684	243	351	456	189	45	112	198	80	0	0	0	1096	189	485	776	284
516	308	484	834	138	360	681	325	434	486	108	330	0	36	36	72	112	188	348	112	188	240	192	276	106	48	194	0	0	0	1050	270	384	684	340	572	394	682	652	294	642	384	288	108	144	1209	865	290	1380	1056
252	540	156	264	0	1164	1260	378	954	528	564	0	0	0	0	12	216	12	24	0	252	360	414	1818	48	180	0	0	0	0	840	0	1920	48	0	864	0	0	0	1320	2148	720	0	0	0	920	192	880	1728	423
39	630	189	363	382	305	468	576	1104	400	30	956	900	180	36	16	256	148	0	0	30	992	92	1244	54	48	654	0	0	90	372	448	320	69	377	184	424	452	684	60	274	566	0	0	90	378	1584	750	843	38
450	560	388	480	255	165	810	220	1058	134	0	1000	1350	180	54	0	182	118	60	145	95	540	0	720	123	0	663	150	60	6	30	165	75	132	408	300	412	250	748	165	115	890	0	0	0	1323	675	378	690	0
112	20	84	0	288	0	968	636	1168	72	54	246	0	0	0	560	112	660	536	152	800	66	96	66	426	378	408	96	240	72	72	402	54	674	116	506	828	240	588	42	600	114	0	0	48	3608	1176	1732	180	600
180	24	324	36	0	0	0	0	0	156	24	0	0	0	0	1116	432	1992	576	104	1264	0	0	144	3960	1524	528	0	0	0	156	0	36	672	28	1268	0	0	0	60	336	0	0	216	0	258	1152	1026	192	72
468	0	732	168	108	24	7	117	56	480	60	12	60	0	570	360	0	318	0	0	576	0	0	0	503	456	97	72	0	210	12	6	0	108	24	108	115	33	86	0	24	12	84	156	12	330	510	360	30	360
324	504	876	512	186	370	818	108	346	772	208	384	240	0	464	168	432	700	188	62	350	112	132	284	580	192	144	240	408	336	828	104	264	1466	519	1559	254	432	130	664	1780	504	272	704	96	1884	296	828	1072	428
714	92	2704	696	294	252	600	90	360	629	99	88	36	0	0	564	22	1610	426	3	165	168	36	126	388	72	1040	180	0	0	2164	380	300	1254	171	1005	868	1186	1660	822	1102	404	720	0	0	2388	432	168	1524	450
336	1008	216	1728	1908	1080	312	1746	168	234	528	438	0	120	0	36	0	144	0	0	36	165	33	312	188	28	168	0	0	0	5292	5292	2736	12	12	24	1458	42	186	1440	18	6	0	0	12	252	396	144	255	51
0	0	108	2060	4378	1734	72	1416	1752	420	762	798	1440	1296	288	0	0	0	0	0	0	0	0	0	0	0	0	0	0	108	1040	2086	1014	0	216	0	1062	4482	1368	738	18	828	2880	144	1512	36	276	228	0	108
444	468	210	2220	4050	3672	1494	4002	1920	1536	2244	2202	570	630	1080	24	24	0	24	12	0	12	6	0	0	0	0	0	0	42	1264	3257	2385	192	150	0	1272	534	264	1134	186	678	90	54	294	336	888	420	72	72
180	0	360	185	293	206	1536	2784	5220	1240	801	5555	180	36	540	0	0	0	0	0	0	0	0	0	0	0	0	0	0	0	130	1282	892	0	0	0	864	0	432	216	0	504	0	0	0	1344	2436	3420	48	24
0	216	0	288	2792	1672	504	2016	7368	1536	1656	2184	1128	216	648	0	0	0	0	0	0	0	0	0	0	0	0	0	0	0	216	1832	976	0	0	0	912	0	192	768	0	0	192	0	0	336	2352	4272	0	0
84	144	468	0	456	24	4346	1696	7278	0	0	960	3480	168	1680	12	12	24	0	0	0	12	0	0	48	0	12	0	0	0	0	480	0	0	0	0	480	0	120	120	0	0	0	0	0	4100	1600	6300	0	0
432	174	1052	451	81	380	860	134	488	871	436	571	900	216	144	360	90	710	386	15	343	158	44	128	616	477	257	180	36	0	704	60	392	664	111	435	96	178	56	286	396	44	40	0	0	964	480	996	1566	944
164	391	237	480	318	438	1112	456	898	452	132	838	216	72	84	182	214	108	120	564	672	72	256	794	372	342	468	36	96	0	192	300	192	348	1107	921	264	448	194	144	1380	294	0	216	0	880	240	728	156	184
528	804	264	516	330	126	903	498	507	428	368	932	144	72	276	306	324	150	144	465	63	296	404	152	114	144	114	192	120	192	408	312	72	528	909	159	480	866	490	80	320	32	144	240	72	689	282	685	522	522
3504	3744	1590	540	450	330	1296	600	1200	720	300	0	2160	1188	270	84	120	210	936	12	180	108	0	0	0	60	0	0	828	162	216	270	162	792	24	480	90	252	396	270	710	610	1080	90	54	2286	642	1284	162	258
556	1316	768	1500	452	352	872	306	172	665	569	422	0	234	0	144	288	192	72	180	72	256	468	536	96	36	252	0	0	0	858	458	484	1320	912	408	224	1052	254	208	676	556	0	0	306	746	66	196	364	1272
1890	642	552	2264	244	324	420	496	128	1284	848	172	192	144	480	1764	612	888	912	396	432	256	220	100	384	300	36	72	144	312	416	88	72	576	276	384	156	264	72	216	216	144	48	48	24	960	1120	608	606	1263
0	0	252	54	0	0	36	0	54	12	0	0	270	18	60	0	0	1692	0	0	0	0	0	0	1080	0	0	0	0	0	72	0	0	576	0	162	0	0	0	6	24	0	0	150	0	2676	510	4680	630	180
168	504	1539	180	48	24	894	114	108	408	0	99	576	252	561	186	570	1305	396	36	33	678	0	207	456	190	185	345	393	165	1026	384	132	726	258	225	1242	729	333	348	309	474	594	33	0	1860	432	270	924	0
852	2196	4008	2052	802	1862	1704	48	696	3768	216	1128	1080	468	1296	72	288	720	720	0	0	216	0	0	0	0	0	0	0	144	972	306	882	0	0	0	144	0	0	0	0	0	0	0	0	234	18	180	0	0
5361	258	5253	1464	192	972	144	108	36	2820	1560	192	216	432	2160	656	32	752	108	0	36	0	0	0	180	0	0	0	0	0	424	56	96	108	0	0	0	0	0	144	36	0	0	0	0	72	48	24	0	144
461	881	554	240	484	438	1008	3220	2694	450	306	1602	0	0	1270	1173	753	882	0	504	508	0	1824	1348	230	236	692	0	0	550	0	0	0	0	130	50	240	96	386	0	80	214	0	0	0	0	0	0	0	1402
0	0	21492	0	0	0	0	0	0	10296	0	0	0	0	1800	0	0	3240	0	0	0	0	0	0	1080	0	0	0	0	0	0	0	0	0	0	0	0	0	0	0	0	0	0	0	0	0	0	0	0	0
0	0	4464	0	0	0	0	0	0	0	0	0	0	0	3888	0	0	18000	0	0	0	0	0	0	5400	0	0	0	0	0	0	0	0	0	0	0	0	0	0	0	0	0	0	0	0	0	0	0	0	0
1080	3456	2520	0	0	0	156	192	84	3384	0	0	216	0	1872	360	3240	0	720	0	0	0	0	0	2100	420	0	0	0	0	0	0	0	2160	0	1260	0	0	0	0	1692	0	0	720	0	312	240	168	0	0
8	20	44	18	1080	0	2187	1806	3807	60	0	240	60	0	1920	130	100	220	282	270	246	0	360	120	470	301	273	24	0	480	126	360	0	552	662	946	630	126	252	72	252	120	24	288	180	1035	1148	1615	630	90
918	1152	612	747	3168	867	972	1260	900	1416	1140	1104	306	420	1908	110	128	68	12	486	132	322	744	230	198	126	612	72	90	414	354	1092	72	78	198	30	266	518	128	486	90	180	192	54	330	318	312	234	448	816
170	740	548	756	1260	876	1110	250	676	590	638	794	280	472	256	142	296	280	122	76	182	304	352	724	284	270	618	212	336	140	655	895	1016	534	892	688	844	884	804	678	995	789	236	672	368	582	206	336	342	300
48	240	0	80	64	0	680	280	0	24	72	0	0	0	48	72	180	0	240	48	0	1260	132	288	0	0	0	0	0	0	392	760	0	1712	256	0	96	96	0	1000	1240	160	0	1200	0	4080	1500	0	980	280
444	0	4884	0	0	0	1480	800	600	0	0	0	5184	0	2592	156	0	1716	480	24	396	0	0	0	1120	552	488	0	0	36	144	0	0	1392	12	396	200	24	532	0	180	0	144	180	36	1020	600	288	180	180
240	0	3240	120	0	0	384	576	192	0	0	0	5760	0	576	360	0	4536	3432	0	432	0	0	0	1056	240	0	0	0	0	360	0	0	2880	0	240	0	0	0	72	360	0	0	144	0	384	624	288	144	48
2296	392	3360	0	0	0	0	0	0	0	0	0	0	0	5832	2845	707	5196	864	180	1728	0	36	216	2772	708	2028	0	0	108	0	0	0	0	0	0	0	0	0	0	0	0	0	0	0	0	0	0	0	0
486	60	684	762	36	576	58	428	342	189	792	315	414	648	108	912	84	1368	608	248	860	0	36	36	324	1728	0	288	216	108	852	0	108	610	58	616	84	60	0	1188	648	72	576	216	972	821	316	351	2094	1572
228	12	300	396	18	78	1020	840	1560	186	144	396	144	24	558	216	0	216	144	738	3498	0	0	36	808	2762	18	144	456	432	144	0	48	144	810	3666	0	0	24	0	990	0	96	210	48	764	824	1220	72	288
752	295	516	1171	539	298	2058	2223	1905	924	756	952	183	109	237	230	60	136	48	804	2383	46	546	164	169	1878	210	552	919	498	0	0	0	44	497	1583	9	201	18	0	611	30	96	45	0	30	0	0	115	571
484	908	344	280	1152	168	672	1530	1558	146	174	256	504	940	752	224	612	172	118	466	344	388	357	727	274	224	262	456	984	448	76	616	184	230	314	328	416	163	533	228	376	260	252	808	352	262	883	759	496	500
39	104	421	108	36	0	0	0	0	240	72	288	576	0	60	309	416	607	648	837	2835	216	432	576	1761	1038	3729	396	720	1008	276	60	60	1392	2001	6063	0	0	108	0	1140	0	216	1140	108	96	60	276	0	36
140	0	892	1152	0	432	12	266	10	1520	124	0	0	0	72	84	0	1104	180	0	948	80	64	624	2268	3648	288	1536	384	1536	868	36	296	264	0	1248	305	290	125	100	488	0	0	288	0	186	1485	333	140	160
200	206	2000	8	70	96	262	54	302	110	50	80	306	0	348	1020	1020	4080	96	4	320	24	60	246	1820	580	372	24	0	0	340	44	0	240	136	140	874	230	1098	72	246	1002	0	60	0	72	156	468	192	0
3712	2268	1268	384	362	196	384	482	340	1368	309	315	0	0	0	2096	954	682	1200	1566	1440	1200	1118	760	1272	843	357	0	0	0	144	160	80	144	108	84	216	411	183	84	96	240	0	0	0	144	160	80	144	148
60	21	75	68	100	108	180	108	348	136	40	256	12	0	168	72	153	591	120	72	300	150	294	444	648	348	252	1308	336	396	0	0	0	348	60	336	64	384	428	0	448	632	36	144	0	0	240	0	1290	1050
238	355	481	108	84	24	196	416	648	84	120	492	0	0	0	642	759	1047	952	350	270	352	84	200	120	48	324	180	0	0	432	564	216	500	193	165	753	327	1920	448	256	1216	0	0	0	396	924	180	411	102
0	0	0	1824	0	96	24	24	96	0	24	0	720	312	0	180	6	6	816	36	96	0	0	24	0	24	12	180	36	24	3198	0	234	1872	48	420	0	0	0	360	72	0	144	0	192	336	60	840	936	726
168	0	18	612	0	54	266	168	1006	54	144	78	30	48	0	72	0	18	2160	30	1650	12	0	0	0	870	0	60	180	18	648	0	18	2118	43	1919	0	0	12	84	546	0	60	60	18	2388	1872	2724	768	408
0	0	0	0	0	0	216	720	1008	0	0	648	0	0	0	0	0	0	432	216	216	0	0	0	0	72	0	0	144	0	0	0	0	216	108	108	288	72	216	0	144	288	864	288	0	432	2088	720	0	216
858	0	1602	750	300	450	0	0	0	1392	384	12	120	0	600	552	0	1200	96	192	0	0	0	0	324	108	0	0	0	480	1650	300	942	1176	240	288	240	0	0	294	114	96	120	0	276	534	72	546	828	504
0	0	240	24	0	84	0	0	0	384	0	0	0	0	0	0	0	288	144	180	216	0	0	0	432	0	0	0	0	528	384	0	192	0	96	0	750	1080	330	672	192	0	0	0	672	1884	1908	2160	4608	1476
0	0	0	0	0	0	0	0	0	0	0	0	0	0	0	0	0	0	0	4320	864	0	0	0	2160	3024	0	0	0	2592	0	0	0	0	0	0	864	432	0	0	0	0	0	0	0	0	9072	1296	0	0
72	0	540	0	792	0	0	3060	468	72	0	0	0	0	36	126	0	954	0	0	1296	0	0	0	927	2370	1131	0	0	0	0	1296	0	0	0	0	1150	132	1166	0	0	0	0	216	0	0	2052	324	0	0
396	168	300	72	360	36	442	830	528	264	120	432	0	48	0	894	324	546	180	612	1764	0	468	468	798	734	580	0	480	0	0	144	72	36	36	72	420	120	540	0	0	108	0	0	0	780	660	504	240	120
81	105	30	0	1032	318	561	792	543	0	220	440	0	0	0	321	485	184	257	798	295	760	805	547	120	330	570	0	0	0	0	504	54	62	36	10	2228	1426	858	176	0	1264	0	0	0	1081	1606	895	696	474
1090	476	1722	1090	497	327	896	784	606	850	846	212	162	162	756	548	250	960	270	0	462	276	192	180	396	432	0	108	72	144	638	394	294	434	170	530	418	300	140	36	162	18	216	144	54	1378	1235	699	1176	636
250	526	688	1278	744	468	1344	432	780	615	234	747	72	180	306	206	56	98	144	80	52	672	348	402	36	72	336	0	0	18	1962	986	652	288	768	624	162	588	240	672	670	290	0	180	0	576	144	0	2268	1086
7488	1632	1248	0	0	0	360	0	0	0	0	0	1080	0	0	0	0	288	1800	720	2880	72	0	72	288	0	648	216	1080	0	0	0	0	0	0	0	0	0	144	0	0	0	432	0	0	0	0	0	0	0
513	1668	903	560	698	1046	1937	493	294	450	645	354	75	75	75	72	189	273	96	24	126	543	234	402	0	162	96	75	0	0	779	629	128	608	1882	66	592	2012	960	1589	2935	2457	15	15	87	213	129	0	843	308
906	1346	1544	330	952	398	620	802	822	1205	801	40	16	374	824	484	514	1342	340	170	360	929	183	756	24	444	968	160	90	0	84	240	120	40	50	430	112	14	282	355	290	735	160	320	140	536	462	442	387	175
930	336	216	572	392	542	378	458	172	654	390	216	0	0	0	0	216	216	176	380	62	952	484	436	24	60	240	0	0	0	1130	848	470	192	420	102	108	336	420	1620	36	576	864	0	0	192	208	32	1204	628
1085	777	1052	371	54	124	169	128	146	1047	82	76	287	25	79	1075	837	977	417	318	242	266	245	74	782	233	224	75	45	261	667	132	354	881	282	563	774	798	1050	378	628	566	1001	162	108	628	121	608	676	237
825	263	480	0	0	0	313	26	81	1468	0	238	0	0	412	1320	167	511	0	0	540	436	217	223	1120	480	534	0	0	608	456	402	346	300	236	490	151	406	163	228	810	192	50	160	140	569	106	403	506	288
702	928	1554	172	670	774	296	660	732	1957	1079	748	100	100	1388	537	494	1161	268	402	994	123	900	913	1546	914	820	70	50	1316	180	222	224	154	402	336	240	520	628	410	482	924	40	62	40	94	396	456	288	288
144	240	672	0	0	180	384	48	96	360	196	280	0	0	0	120	308	892	104	288	148	104	120	400	661	155	80	0	0	0	1104	694	362	208	192	752	624	1008	720	976	412	264	0	0	0	1712	20	428	208	0
528	228	366	322	128	426	288	384	888	387	314	415	324	36	180	540	378	942	2528	272	1028	316	160	544	834	1086	744	1476	0	0	392	220	690	944	188	584	458	300	622	441	480	339	558	0	0	534	1368	1128	550	580
192	81	141	375	825	816	420	390	420	843	342	381	150	270	1374	264	354	114	936	224	790	195	275	418	1097	1637	590	396	630	720	97	255	224	237	140	403	364	58	34	80	319	21	84	510	144	456	1338	816	42	90
144	144	144	284	488	200	1480	1988	1572	144	216	144	72	72	0	0	0	0	24	72	1920	0	108	324	520	3130	2542	144	144	0	68	80	32	12	36	2220	144	180	144	12	2220	36	108	252	108	176	208	192	0	72
0	0	144	0	2592	0	0	4608	0	288	0	0	0	0	576	0	0	0	0	0	0	0	0	0	608	3648	1216	0	0	0	0	288	0	0	0	0	244	750	950	0	0	0	0	0	0	0	2880	0	0	0
0	0	0	0	432	288	0	0	0	720	144	0	0	0	3600	0	432	2160	0	0	0	0	576	1584	13428	0	1620	0	0	2880	0	432	288	0	0	0	216	0	0	0	0	180	0	0	144	0	0	0	0	0
288	0	1872	0	0	0	0	144	72	864	0	0	0	0	432	432	0	4752	0	0	432	0	0	0	288	348	3900	0	0	0	0	0	0	0	0	0	420	360	1380	0	0	0	0	0	0	0	0	0	0	0
45	60	105	288	546	126	24	480	96	264	128	208	0	0	240	214	192	62	492	1212	192	120	800	112	161	98	161	0	0	384	564	2583	273	714	1980	336	1648	3864	4208	32	103	669	396	120	120	78	968	208	144	632
220	110	30	375	417	240	48	72	24	0	144	72	0	432	0	212	88	24	700	1144	328	420	1380	360	72	360	216	0	432	0	555	285	384	444	1344	264	450	1350	216	108	132	336	144	144	288	16	732	8	150	462
0	30	750	0	750	30	168	672	240	1650	0	30	300	300	3756	0	0	750	0	0	0	0	96	24	0	0	0	0	0	0	0	0	30	0	0	0	360	1110	1530	0	0	0	0	0	0	0	0	30	0	576
426	850	392	444	2292	336	2416	1666	2314	1316	1600	2904	0	0	1500	378	766	368	60	612	228	168	708	252	598	222	368	120	120	444	64	160	16	140	776	344	378	329	193	60	192	204	0	24	0	172	22	154	180	192
192	159	503	352	64	120	158	115	341	461	186	399	212	56	260	254	123	219	184	32	80	103	104	407	504	268	922	548	56	260	112	0	40	170	418	482	213	84	329	80	217	269	140	224	224	200	136	20	341	216
48	96	48	0	240	0	885	465	300	96	32	64	0	0	0	64	608	24	60	648	0	1884	474	1200	84	100	296	0	0	0	192	384	192	72	72	48	828	1176	294	48	96	48	0	0	0	2166	210	1320	3600	0
32	32	302	123	21	78	36	0	0	458	238	48	108	96	216	60	24	948	145	5	276	300	18	54	1506	882	336	696	768	264	165	21	138	145	5	180	66	35	205	70	254	1410	630	540	60	141	113	202	604	173
0	0	496	256	1040	144	304	560	0	200	120	0	0	144	1728	0	0	160	0	0	64	0	0	64	984	1128	912	320	320	128	736	2000	144	0	0	256	480	240	0	120	440	672	288	4080	144	184	320	0	0	0
0	0	216	0	0	0	0	0	0	1440	540	612	0	0	3456	0	0	1008	0	0	0	0	0	0	6048	0	0	0	0	0	0	0	0	0	0	0	0	0	0	0	0	0	0	0	0	0	0	0	0	0
0	0	72	0	0	0	0	0	0	720	0	0	0	0	972	0	0	216	0	0	0	0	0	0	4392	0	0	0	0	108	0	0	0	0	0	0	0	0	0	0	0	0	0	0	0	0	0	0	0	0
0	0	1692	0	0	0	0	0	0	3924	0	0	0	0	0	0	0	3024	0	0	0	0	0	0	13368	1140	0	0	0	0	0	0	0	0	0	0	0	0	0	0	0	0	0	0	0	0	0	0	0	0
0	0	900	0	0	0	0	0	0	2376	0	0	0	0	0	0	0	0	0	0	0	0	0	0	14040	0	0	0	0	3240	0	0	0	0	0	0	0	0	0	0	0	0	0	0	0	0	0	0	0	0
48	0	0	48	192	0	48	240	0	0	0	0	0	0	0	288	288	0	1152	2688	0	1152	2232	0	256	1696	1504	0	0	0	192	960	0	0	120	0	1866	540	114	0	0	0	0	0	0	192	960	0	0	120
0	0	0	0	0	0	30	30	12	0	0	0	0	0	0	0	144	0	120	2688	0	604	1360	340	0	0	0	0	0	792	0	360	0	336	4416	0	1476	6228	2808	0	0	0	0	0	1008	150	330	60	642	1992
0	0	648	0	0	0	0	0	0	1080	0	0	0	0	10800	0	0	648	0	0	0	0	0	0	432	0	0	0	0	4320	0	0	0	0	0	0	0	0	0	0	0	0	0	0	0	0	0	0	0	0
0	0	0	0	414	90	24	192	24	96	120	48	0	48	336	0	0	0	0	36	0	0	0	144	36	0	108	0	36	48	0	942	90	0	48	36	2598	4248	4770	342	0	3078	420	192	60	0	0	0	54	108
0	0	3240	0	0	0	0	0	0	1620	0	0	0	0	0	0	0	4860	0	0	0	0	0	0	3564	0	0	0	0	3240	0	0	0	0	0	0	306	540	450	0	0	0	0	0	0	0	0	0	0	0
0	0	1584	0	0	0	0	0	0	3426	0	426	0	0	4752	0	0	3312	0	0	0	0	0	0	2052	0	0	0	0	4392	0	0	0	0	0	0	0	0	0	0	0	0	0	0	0	0	0	0	0	0
960	480	7380	0	90	300	10	120	20	3420	2630	880	0	150	2160	198	120	1890	24	246	300	126	792	60	632	1209	553	0	150	0	0	120	0	0	0	0	270	280	680	40	0	20	0	0	0	20	420	40	0	0
346	844	2850	348	72	0	492	180	0	2472	240	96	360	648	1284	44	464	628	210	120	0	462	300	0	268	10	4	186	150	1746	226	24	0	350	200	0	156	684	156	180	60	252	910	60	300	208	60	0	770	500
0	0	0	0	0	200	165	425	400	0	100	320	0	0	0	80	220	180	0	0	80	1100	104	578	60	44	556	0	0	0	0	602	702	1800	295	421	520	0	646	300	424	520	112	472	112	2250	2250	1500	0	0
235	2435	2322	16	92	12	840	0	720	3360	0	240	0	30	0	460	3500	792	0	0	174	1385	625	1710	4320	420	2646	0	30	0	288	360	216	0	48	144	1296	528	576	180	98	616	0	0	0	0	0	0	925	125
164	488	386	32	290	118	272	239	285	536	134	638	288	144	758	45	99	72	0	124	64	273	287	200	144	102	432	0	0	128	144	796	212	320	656	392	2038	360	506	96	418	596	384	870	384	1142	975	1467	567	749
216	240	696	72	0	0	12	36	0	432	24	24	0	24	216	528	120	1392	348	1128	324	648	1080	120	768	192	240	0	240	2160	2448	528	1008	3732	8832	2556	708	2988	888	192	3888	816	288	0	0	252	108	96	384	576
346	174	126	422	386	172	80	474	400	296	391	291	546	218	424	568	8	96	520	2674	240	64	753	35	132	388	0	180	188	918	456	456	168	420	2068	240	1620	2463	699	180	60	740	1020	520	1872	8	198	16	20	290
3040	1080	680	1250	3920	290	240	1170	0	6092	6092	1442	300	2310	2970	0	0	0	0	0	0	240	1376	16	0	0	0	0	0	288	0	0	0	0	96	0	108	342	6	0	0	0	0	0	24	0	90	0	195	344
240	624	192	1488	3504	1056	624	1056	720	264	288	408	1392	432	3456	72	216	0	90	144	306	96	0	576	1584	72	1032	1008	432	0	96	192	0	96	0	288	576	192	192	312	312	264	216	864	0	48	24	24	48	0
0	0	900	144	720	0	0	0	0	0	0	0	0	0	5400	0	0	0	0	0	0	0	0	0	0	0	0	0	0	5400	0	0	0	0	900	0	972	288	4140	0	0	0	0	0	0	0	0	0	0	0
0	0	0	48	720	24	0	1152	0	0	288	576	0	0	0	0	0	0	0	2304	0	0	0	0	0	0	0	1152	0	0	0	576	0	0	576	0	5040	1008	0	0	0	432	864	1152	288	0	0	0	0	288
930	1060	1600	234	302	500	1383	886	1965	3035	2755	1910	80	638	1240	342	378	560	156	378	982	260	658	286	86	450	144	176	848	1096	34	22	102	10	200	710	168	272	208	20	440	70	182	518	200	143	190	275	96	306
1920	0	1920	336	528	0	0	3840	0	768	768	0	1920	768	8160	480	0	480	0	0	192	192	192	0	48	72	24	72	576	192	24	72	0	0	0	0	0	0	0	0	0	0	0	1008	0	192	1488	144	0	0
0	0	0	0	72	0	0	360	0	288	0	0	0	0	5472	0	0	0	0	0	0	0	0	0	2496	224	160	0	0	0	0	684	0	0	0	0	5763	592	629	0	0	0	0	144	0	0	720	0	0	0
288	216	348	1848	780	1800	1800	4428	4032	756	1848	2292	1512	864	1848	48	72	36	108	306	558	48	144	24	168	162	6	132	456	324	480	96	288	24	324	228	108	36	0	144	216	36	36	1296	288	84	324	240	96	144
2322	2808	432	486	2016	0	918	2214	216	3852	1620	2304	108	0	288	0	0	0	0	1206	0	0	864	0	0	0	0	0	0	0	0	216	0	0	1638	0	0	3240	0	0	450	990	432	720	216	0	0	0	0	774
624	1608	792	144	144	0	6516	1044	3096	552	196	2348	288	0	324	48	24	36	0	432	108	0	0	0	0	0	0	0	540	108	0	0	0	0	3024	432	216	864	216	0	324	0	0	324	0	0	0	0	0	0
140	40	0	357	428	325	60	30	30	6	14	4	60	60	0	472	32	0	2820	540	462	0	360	0	148	1168	100	120	288	120	594	2016	1326	2085	534	357	174	690	12	465	459	372	180	252	180	580	830	150	40	140
0	36	126	0	0	0	0	0	0	54	0	0	0	0	0	0	72	144	0	0	0	0	0	216	366	138	198	0	0	0	2052	1332	1044	1512	3024	1134	2340	1710	918	576	2214	936	0	540	0	0	0	0	36	0
1308	0	420	1158	558	1488	0	36	0	600	1200	0	144	72	108	288	0	0	524	232	468	0	0	0	126	450	0	0	0	0	946	446	1488	856	332	864	288	36	72	734	1061	437	864	144	504	0	36	0	42	162
708	342	438	436	197	453	256	168	236	723	728	295	588	480	792	310	72	86	48	48	498	48	64	152	348	486	48	120	156	312	424	149	363	252	144	612	560	474	478	762	392	568	828	816	660	616	628	652	492	304
108	240	1140	252	324	378	336	228	468	1506	204	768	0	0	396	225	114	873	306	346	590	96	54	270	762	312	540	36	0	0	342	762	576	654	26	1096	720	1488	1200	723	1152	279	0	648	0	552	342	918	576	216
294	408	1089	427	372	140	199	372	314	615	72	1044	285	15	1449	60	129	183	81	180	180	15	108	174	248	293	356	153	153	585	1418	1452	346	1024	2472	1487	2625	784	1685	15	591	798	693	1038	72	190	120	440	33	72
424	602	1606	914	48	218	511	36	303	969	85	606	406	208	1198	18	72	214	20	48	92	40	0	210	517	267	366	190	160	160	914	48	218	500	578	1446	18	70	222	205	969	270	190	118	100	473	18	209	291	208
474	351	1893	200	272	392	216	95	519	3062	0	128	934	480	2134	453	303	1664	20	60	136	80	0	276	2208	0	206	328	120	408	275	208	313	278	75	381	27	96	227	424	358	488	566	70	0	145	129	316	180	0
144	720	720	144	144	144	396	108	1080	600	60	540	0	0	0	0	0	0	0	432	0	0	288	0	0	48	48	0	0	0	0	0	0	0	2064	240	1848	1440	1320	0	240	720	0	0	0	396	108	360	0	336
1344	2904	3672	0	0	0	1728	0	3024	3456	0	6480	4608	0	0	960	1200	2160	576	1296	720	0	0	0	0	0	0	0	0	0	0	0	0	864	288	0	0	1152	2016	0	432	1008	1152	0	0	0	0	0	0	0
1008	1080	504	576	432	0	0	1368	288	531	675	306	144	0	1080	0	0	0	144	432	72	0	540	0	336	720	96	576	0	540	0	0	0	0	144	0	96	24	24	0	0	0	144	72	0	0	0	0	0	0
937	3159	404	216	1120	462	780	1566	400	1339	495	482	0	216	322	259	305	120	0	1032	388	0	2068	672	108	236	16	0	0	214	0	0	0	0	400	32	390	2268	32	16	64	400	0	0	144	0	0	0	0	304
2256	0	2820	360	480	480	0	0	0	3954	1029	705	600	0	2544	576	0	720	96	0	192	0	90	30	840	0	240	480	24	600	8	12	4	0	0	0	0	0	0	12	12	48	24	24	0	0	72	24	8	320
2340	1230	1320	4440	5730	2940	3516	6240	2394	960	2460	750	570	1170	1530	0	78	0	54	72	378	108	276	288	72	414	270	132	174	96	0	6	0	18	18	72	0	12	24	0	114	6	24	18	12	12	0	0	96	186
0	360	120	1350	6750	0	2160	2910	1050	225	0	45	0	0	5460	0	0	0	0	0	0	12	24	36	350	175	525	0	0	0	450	2250	0	0	360	120	195	1330	455	0	225	45	0	960	0	240	20	136	132	264
432	432	540	5700	6572	2344	1170	1134	1152	432	0	0	648	216	7524	0	0	0	0	0	0	0	0	0	0	0	0	0	0	0	1425	1625	550	0	0	0	1800	0	0	0	0	0	0	0	0	150	90	120	0	0
50	480	580	3780	4800	4980	760	760	940	1110	30	720	240	90	2520	10	30	80	0	0	0	0	0	720	608	57	655	240	0	0	3156	3900	4956	648	144	264	822	372	132	22	74	12	12	60	6	200	80	380	60	0
5490	0	990	810	0	1620	1350	135	675	1620	810	270	1710	3780	2160	4320	0	540	198	0	72	0	0	0	1080	0	0	0	0	0	270	0	54	108	0	0	0	0	0	66	42	0	0	0	0	1350	0	270	870	0
540	180	228	950	8730	760	12	720	24	4	928	64	4500	180	2280	180	0	60	0	320	40	60	120	72	116	32	236	0	0	120	250	1950	200	0	600	0	2352	1238	2830	0	120	360	0	0	0	0	240	0	0	0
372	612	1656	224	160	384	1148	896	1436	1264	472	1056	864	180	432	252	664	464	408	492	420	412	256	112	1064	528	216	0	144	0	432	540	516	308	232	732	1548	816	960	364	876	244	0	216	0	516	960	1200	756	312
408	552	264	378	990	504	726	906	636	468	672	876	0	0	0	732	600	468	255	795	534	486	846	432	120	738	402	288	360	540	270	306	72	789	809	598	402	942	96	252	252	468	0	0	36	726	510	528	396	468
32	40	8	558	284	762	166	506	140	72	200	48	100	172	928	275	400	725	228	90	330	240	0	0	1676	919	669	120	240	360	972	216	1160	156	0	24	288	0	60	396	24	24	180	348	180	196	290	110	376	160
492	396	378	394	1060	478	281	1013	302	429	420	261	0	0	0	398	170	98	408	828	564	310	474	908	962	896	428	0	0	0	102	672	384	213	276	105	498	1044	510	142	104	576	0	0	0	105	561	168	188	459
42	182	712	0	1740	60	0	372	24	288	288	36	0	0	360	294	986	232	0	36	72	288	240	156	3294	252	1350	0	0	144	0	2880	0	0	0	0	8370	630	1620	144	0	756	0	0	0	0	0	0	0	0
102	12	246	555	807	114	0	144	48	648	0	120	336	72	936	36	0	108	120	216	24	0	0	48	180	324	264	336	72	720	410	1538	140	672	1404	300	1047	1935	906	216	144	360	528	0	0	0	288	0	0	0
144	408	744	0	1296	84	0	888	150	720	0	132	0	240	288	96	1130	838	228	156	192	618	0	252	2008	658	1420	0	72	432	0	2766	234	0	0	0	6174	1880	2836	300	24	1200	0	120	0	0	1200	156	0	0
288	210	252	1132	2580	752	438	288	336	390	112	198	0	0	192	96	120	392	0	0	0	96	48	306	372	0	824	0	0	224	1438	1398	940	688	1262	600	3188	1576	2850	512	282	1074	576	192	224	292	256	300	280	80
40	120	350	0	0	20	0	60	120	119	14	95	60	60	46	0	0	486	6	60	6	10	276	10	498	0	0	134	58	400	825	550	805	412	2100	212	405	1710	1125	1390	980	1080	600	100	1320	325	72	195	120	588
469	289	442	309	305	362	244	432	300	276	252	342	0	0	124	475	403	412	1320	466	582	171	382	207	269	503	134	120	0	160	453	149	88	252	324	264	334	220	126	104	156	310	0	0	0	628	2144	1338	189	210
445	127	322	318	154	290	288	708	708	207	243	546	180	0	60	615	141	618	1122	458	1180	74	142	156	342	1098	180	276	36	72	384	78	114	900	318	774	162	108	132	115	481	250	54	114	18	621	1207	986	288	378
96	534	1830	1080	576	648	656	48	448	1443	240	441	0	180	0	96	48	300	48	24	168	108	108	504	36	1080	252	48	36	0	624	48	408	108	696	948	72	1056	960	150	798	564	60	0	0	672	1356	684	972	972
766	370	196	66	102	24	128	80	128	80	0	112	612	0	0	1437	429	258	423	513	336	316	204	32	210	170	100	0	144	36	258	138	36	201	195	144	320	276	628	30	30	12	504	120	48	544	100	124	508	96
120	364	956	1184	426	262	1120	1320	80	1476	0	0	288	360	5868	222	341	805	576	0	0	720	0	720	1080	360	0	432	720	2880	560	120	40	0	0	0	0	0	0	0	180	540	144	720	0	560	120	40	0	0
2940	720	1840	240	4380	1320	60	1566	62	1220	1445	399	100	400	2048	0	12	52	96	78	420	24	480	104	18	120	226	46	256	248	80	1444	320	38	160	152	72	260	284	121	572	227	882	1416	840	40	326	46	40	290
0	190	1790	3120	1200	0	0	0	0	0	0	0	0	0	1440	0	126	702	0	0	0	0	0	0	0	0	0	0	0	1440	2760	2100	0	2460	4200	0	2160	720	720	0	0	0	720	0	0	0	0	0	0	0
513	424	669	906	80	136	40	66	20	280	442	92	318	174	478	762	416	1012	1104	0	732	0	0	0	252	268	772	180	480	0	1606	416	168	1056	0	1264	0	0	0	376	432	0	0	352	0	680	724	684	780	636
0	0	0	0	0	0	72	236	76	0	0	96	0	0	0	1980	1680	2760	3712	712	2272	240	0	240	2416	672	272	0	0	0	0	192	48	1972	232	928	336	0	48	24	720	144	0	0	0	576	1204	584	0	0
156	79	678	274	54	240	0	0	0	1144	181	0	0	70	190	34	140	876	114	0	910	48	20	268	3466	3647	0	30	526	30	217	26	219	96	0	211	860	125	95	108	267	0	0	148	0	553	2395	382	170	190
144	24	3072	950	388	1536	1112	1080	1848	5248	148	28	720	720	1848	80	0	320	80	10	60	0	0	40	990	876	342	0	160	0	420	268	576	96	0	1104	324	508	348	112	1424	0	0	568	0	352	604	384	192	0
3902	816	2242	606	1476	174	0	0	0	1155	1185	0	0	468	60	1626	288	1170	1140	0	144	192	0	0	294	726	0	384	348	960	408	408	72	228	0	168	100	255	245	84	24	0	348	0	120	144	372	84	688	155
652	364	928	48	0	0	528	1320	312	1440	120	0	432	0	2160	396	252	504	264	0	0	0	0	0	1656	624	0	0	0	360	96	0	48	168	24	168	902	704	446	144	264	216	72	0	72	816	1320	600	624	624
0	0	720	0	0	0	0	0	0	540	0	0	0	0	1080	0	0	0	0	0	0	0	0	0	198	396	594	0	0	0	0	324	0	0	0	0	1368	4218	4674	0	0	0	0	324	0	0	0	0	0	0
0	0	8280	960	384	960	0	0	0	9720	504	0	0	0	3600	0	0	360	0	0	0	0	0	0	1800	0	360	0	0	0	216	144	0	72	0	432	0	0	0	360	360	0	0	144	0	0	0	0	0	0
1296	0	2736	0	360	0	0	576	144	2664	0	0	0	0	144	144	0	360	0	0	288	0	0	0	144	376	704	0	0	0	0	0	0	0	0	0	208	1664	1008	0	0	0	0	0	0	0	0	0	0	0
48	862	950	66	6	120	260	26	104	1728	24	336	0	48	72	0	340	680	82	22	88	114	36	540	1040	0	400	0	48	60	138	684	228	23	641	50	1380	2356	2306	33	153	630	210	0	24	270	132	156	330	180
0	0	1980	140	60	220	140	150	550	6240	0	0	480	360	1800	180	240	2100	0	0	20	0	0	8	392	0	0	16	40	40	320	180	660	1040	0	1580	644	2714	1610	480	420	420	440	360	0	380	450	1650	920	0
52	40	664	0	504	0	128	288	16	0	96	0	480	192	672	416	320	1568	0	1008	0	72	576	0	0	192	0	528	384	1200	612	1044	216	924	1008	192	4360	8	0	48	96	768	1272	48	24	344	72	52	144	144
174	270	12	309	2745	6	176	2553	355	18	56	52	48	48	120	328	324	194	182	380	314	214	356	150	549	435	702	0	0	0	45	1641	0	248	500	8	3588	198	390	9	9	12	0	0	0	40	1431	215	192	216
292	88	604	700	1138	1024	904	366	352	636	182	34	48	96	336	246	94	248	236	106	480	168	364	202	342	341	517	576	336	192	454	376	478	224	16	1728	366	404	276	550	2752	46	480	984	168	576	456	224	408	280
0	120	744	810	486	648	660	495	555	648	0	180	0	0	432	0	42	264	75	45	420	18	0	36	349	240	671	1080	0	0	2520	1734	2028	375	225	1560	642	480	480	18	1620	162	0	1080	0	1020	765	825	0	0
0	768	2688	3456	2304	1152	96	192	192	1152	0	0	0	0	2304	0	240	240	0	0	0	240	0	0	960	0	480	0	0	0	1296	1104	432	768	384	2304	624	192	384	48	1152	240	0	2304	0	192	384	384	0	0
456	672	732	2396	2968	2956	84	648	1108	408	334	1518	400	64	592	848	400	336	352	864	672	120	360	2128	104	172	1192	328	64	352	468	432	452	48	784	532	432	840	1000	216	340	1248	272	592	352	80	160	200	32	64
1239	597	2868	1677	657	1491	1080	348	612	3549	147	129	1209	324	1209	176	124	600	498	294	144	0	10	155	207	585	417	636	45	9	2010	864	1635	186	302	736	66	426	312	99	979	155	249	249	48	462	72	366	117	169
1040	406	310	1044	34	102	169	204	363	180	306	289	352	132	0	1024	336	220	655	615	490	170	90	318	79	0	198	0	62	0	576	75	173	619	459	418	138	144	212	247	162	210	120	50	120	513	432	445	428	616
611	650	487	247	348	309	618	433	545	338	244	552	92	0	0	642	680	532	441	465	306	548	556	528	490	400	484	96	72	72	403	448	375	567	696	429	666	650	732	484	450	832	100	40	40	430	387	473	560	576
1009	318	1469	120	0	42	150	0	66	756	0	0	288	252	144	1028	384	1534	0	30	0	0	120	0	588	36	144	240	60	120	1692	72	282	2217	171	492	128	96	136	621	729	174	420	0	60	1626	18	222	2103	171
1194	420	900	390	30	240	390	30	240	1530	0	0	420	420	3036	2166	840	3018	0	0	0	0	0	0	2106	0	0	0	0	0	480	30	330	840	0	450	840	210	210	330	420	0	0	60	0	480	30	330	840	0
774	949	1197	310	153	72	735	384	253	482	69	275	371	155	371	592	645	615	112	77	231	424	170	264	708	36	273	0	75	0	586	369	357	478	485	300	505	350	579	434	275	236	0	75	0	363	159	532	499	110
540	516	1452	880	348	728	750	336	870	1224	582	1110	624	516	420	312	282	774	460	504	500	478	164	690	756	420	456	0	96	36	668	264	556	804	396	1056	684	598	806	654	690	480	0	0	0	1011	168	633	734	592
2320	1120	4480	3600	840	3000	288	264	840	2880	48	192	0	0	0	660	84	552	0	510	2850	0	240	600	0	1000	3080	0	0	0	0	0	0	0	450	1350	0	448	1232	0	1440	240	0	0	0	0	0	0	0	0
2104	799	521	1540	2908	1820	687	674	443	226	794	388	0	880	0	2240	864	576	0	0	0	462	172	226	0	0	0	1600	0	160	320	1040	640	0	0	0	0	0	0	268	146	746	4000	400	0	188	840	204	120	64
6386	586	4836	4272	336	1584	144	0	0	576	432	288	1440	0	0	1250	250	2100	1800	0	0	0	0	0	0	0	0	0	0	0	4268	244	1464	5400	0	0	0	0	0	0	0	0	0	0	0	0	0	0	0	0
102	852	1874	2225	306	1071	356	0	714	1054	606	448	346	400	286	52	622	990	0	0	0	224	22	228	942	0	426	0	0	114	1553	456	1611	3160	648	1976	230	174	298	946	460	316	0	0	192	62	0	582	256	80
2352	984	1008	3000	1065	945	35	312	553	120	555	525	288	0	720	702	384	552	745	584	513	150	234	636	50	330	460	0	0	0	2400	915	915	2125	1700	1275	171	12	477	115	240	665	0	720	0	25	90	35	0	24
2586	1506	2772	2210	1540	198	1612	431	195	384	204	150	0	0	1044	0	0	0	0	10	590	0	160	170	160	482	60	0	0	0	1547	561	52	0	320	1228	600	432	42	0	681	237	0	432	0	536	244	300	0	386
2644	966	1440	1829	652	853	220	320	196	442	382	224	160	130	712	518	136	340	698	814	1618	48	480	364	212	830	708	316	274	274	258	54	106	297	442	687	52	106	146	100	396	300	160	424	130	5	48	77	68	188
390	970	1232	1448	442	414	744	72	648	820	36	608	180	36	72	90	126	396	234	90	72	330	66	600	390	222	348	0	0	0	96	66	162	852	840	756	144	600	360	132	544	608	0	0	0	108	0	324	174	54
0	320	406	9	40	41	545	285	748	213	0	381	90	18	90	0	0	360	0	0	0	200	160	360	336	0	156	0	0	0	2289	440	925	840	1064	1288	0	428	1012	36	744	360	3600	360	720	105	45	120	48	1080
240	238	568	262	74	104	572	116	440	402	230	158	90	18	234	80	162	596	184	42	124	202	52	88	362	160	86	0	0	128	1184	332	376	2221	1177	1714	321	1127	606	645	1799	704	1088	736	432	1200	304	1040	732	323
153	396	357	32	114	94	380	580	315	470	24	550	162	0	660	18	30	24	36	0	0	24	56	301	16	88	322	18	0	48	1936	1963	553	507	960	615	832	1580	1407	28	410	1110	2010	840	48	45	30	135	6	35
416	576	970	1122	132	330	225	90	495	450	0	270	0	0	180	404	198	550	884	90	250	0	0	162	0	0	324	180	0	0	5418	612	1530	1872	648	1170	90	225	495	0	450	270	0	180	0	75	30	255	0	0
809	927	172	1198	1078	376	623	599	716	527	461	662	468	498	318	891	681	300	666	1026	432	399	447	366	72	162	90	780	288	96	324	336	96	497	838	405	396	606	318	152	264	160	60	252	240	327	339	174	396	372
618	385	815	546	274	320	410	210	214	736	432	128	0	0	0	204	126	354	234	640	530	73	406	583	216	641	1135	348	24	348	192	40	152	270	742	722	52	490	232	104	546	238	0	0	0	104	96	88	335	770
0	180	1080	90	36	360	540	0	1260	4302	486	630	486	0	486	0	0	648	0	0	0	216	108	252	756	0	36	0	0	324	270	108	1080	0	72	288	0	72	72	414	990	846	0	0	162	0	0	648	360	180
1428	1176	1212	396	624	0	1080	1110	0	612	144	540	0	0	210	504	882	558	300	720	0	0	894	0	900	144	252	0	0	210	0	0	0	60	480	0	648	420	972	0	0	0	0	0	0	0	0	0	0	360
1008	192	180	1142	336	250	280	88	52	32	322	24	0	0	0	1652	104	122	864	588	996	366	252	42	56	210	4	0	0	0	570	576	84	870	420	306	106	260	54	98	160	12	0	0	0	728	752	158	528	840
36	276	476	0	72	0	196	38	222	211	144	403	48	48	80	78	234	384	273	150	159	511	265	334	472	78	372	768	48	378	593	456	535	575	502	833	325	181	322	910	136	138	288	62	288	393	149	310	669	353
352	180	0	352	456	520	182	490	80	142	524	238	592	628	452	141	149	42	378	238	328	40	146	46	56	68	36	184	224	200	206	302	400	300	200	248	278	180	174	400	88	188	532	524	712	484	752	280	200	468
684	960	1416	750	150	1104	630	1440	2790	1682	5068	5058	252	288	0	156	156	168	24	0	0	132	12	144	420	48	36	0	0	0	42	30	48	0	0	0	0	0	0	0	0	0	0	0	0	126	264	270	0	0
0	0	360	0	0	0	0	0	0	1048	300	380	0	0	0	0	0	72	24	360	24	0	204	12	368	20	68	24	0	120	0	180	0	36	876	36	873	1779	192	60	0	0	60	180	300	0	0	0	0	612
560	276	1012	724	338	174	647	602	425	757	735	686	120	0	1656	802	496	784	340	350	354	264	302	184	2143	911	636	120	324	576	138	285	39	112	452	204	649	123	290	57	108	105	120	432	0	157	358	79	93	564
576	312	96	960	384	96	600	648	600	240	144	1392	288	216	0	288	36	36	864	1224	504	288	288	192	0	216	408	864	432	0	336	192	48	0	960	432	0	336	48	0	96	0	288	0	0	432	432	0	504	504
855	264	444	1252	0	338	674	1527	241	604	590	0	150	174	606	410	0	145	290	302	458	295	510	53	384	654	0	150	462	642	767	0	148	85	70	580	0	0	0	73	203	24	60	0	180	1681	3071	375	958	1980
2000	52	1020	6394	3196	2642	96	124	288	440	500	404	0	0	556	0	0	0	0	260	140	0	80	740	45	100	575	0	0	100	1464	576	552	0	1760	1300	230	115	575	0	460	740	0	420	0	0	0	0	0	20
288	60	228	0	0	0	84	288	90	0	0	150	384	0	96	288	108	300	100	60	320	162	168	108	290	24	16	768	96	192	0	36	24	40	24	128	504	180	774	6	0	252	192	0	0	584	2440	900	648	744
448	679	973	2788	0	924	245	20	275	952	572	714	1488	0	0	132	126	414	372	288	592	96	132	336	592	596	126	732	192	228	2388	0	712	336	680	956	26	407	219	470	866	150	176	176	176	930	1848	1614	416	616
204	234	12	320	400	240	660	676	608	24	96	216	240	0	0	492	970	104	496	344	120	888	864	648	336	160	296	96	0	0	640	632	162	314	196	12	1266	534	168	336	216	456	96	0	36	471	619	560	502	32
36	384	462	195	726	411	234	432	234	426	36	300	0	0	36	36	300	1206	72	96	192	486	27	1359	1110	1710	678	0	0	0	405	1512	381	36	432	162	765	576	531	372	132	762	0	0	0	162	1044	276	198	81
1080	720	480	600	336	630	705	195	90	672	198	396	0	0	0	45	120	15	30	30	210	50	105	475	20	105	25	0	0	0	4226	1396	2250	541	1089	1550	1113	852	237	1047	1107	1092	0	36	0	180	30	30	160	120
0	328	870	416	600	328	698	100	510	1954	120	960	120	120	316	0	20	40	0	0	0	182	14	56	1430	0	2100	0	0	12	990	1440	210	300	1320	850	2500	1290	350	320	914	336	0	220	0	300	40	140	118	46
0	0	60	72	1164	300	138	150	108	54	0	24	0	0	0	2532	699	345	1768	200	240	558	984	30	847	780	491	0	1152	0	78	705	201	14	40	66	354	0	66	452	126	280	0	1152	0	44	1268	44	24	36
3375	1215	5490	0	0	0	0	0	0	10080	0	0	0	0	7380	750	90	60	0	0	0	180	0	0	1050	0	210	0	0	0	0	180	0	0	0	0	513	585	342	6	0	138	0	0	0	0	0	0	0	0
480	144	1536	0	0	0	432	0	0	0	0	0	0	0	0	600	720	1920	0	0	0	0	0	0	0	0	0	0	0	0	0	0	0	0	216	0	990	108	1062	0	144	720	0	0	0	0	0	0	0	0
1908	1008	972	0	0	0	0	0	0	0	0	0	0	0	648	4004	1936	1836	648	504	756	0	468	540	813	447	360	1296	864	864	0	0	0	0	0	0	0	0	0	0	0	0	0	0	0	0	0	0	0	0
1980	720	1764	150	0	150	0	60	0	1546	576	260	180	600	240	3996	1872	2592	150	0	150	0	60	0	3283	738	305	180	600	240	0	0	0	0	0	0	156	54	90	0	0	30	180	0	0	80	200	20	80	200
525	475	800	0	156	24	0	60	0	360	0	0	0	0	1440	2184	1652	3052	600	60	0	360	240	420	2208	902	706	144	0	0	0	270	30	24	0	0	1305	180	291	12	0	192	120	120	12	0	240	0	0	0
489	657	228	204	1236	486	978	1477	335	108	320	532	120	438	120	513	899	124	564	990	468	734	715	147	372	452	400	0	420	0	354	750	312	348	402	240	1314	578	232	590	353	383	72	606	432	582	942	306	736	227
72	144	1044	1144	640	1168	1280	902	1154	1008	24	432	288	48	480	0	0	0	0	0	48	0	24	24	432	1056	96	24	96	0	560	392	560	120	240	1956	238	448	154	0	1592	640	240	960	0	568	1210	478	48	168
580	364	216	124	576	376	362	504	456	502	512	440	464	302	446	793	705	676	442	366	22	814	416	200	484	161	617	1718	374	566	540	728	732	426	258	74	416	124	44	132	46	118	374	206	326	209	273	276	750	250
1560	508	746	1032	1700	1404	244	626	338	1105	1518	1489	1952	656	1082	1448	460	1068	348	1004	444	78	280	202	184	464	458	788	176	368	292	388	464	220	520	194	516	244	496	96	340	364	544	146	272	16	88	44	74	232
140	320	1644	25	940	135	180	720	272	1258	60	204	20	20	340	60	140	754	0	80	120	0	0	920	2004	440	3570	200	200	240	175	4420	835	10	88	182	2760	1680	2480	30	100	560	200	400	120	60	240	162	10	40
0	468	936	1620	0	0	360	0	180	324	540	540	1620	540	108	0	396	576	0	0	0	0	0	0	216	432	0	0	216	0	540	0	0	2160	0	2160	0	0	0	0	0	0	0	0	0	0	0	0	0	0
0	0	0	0	360	240	0	120	0	0	100	20	0	0	0	0	0	0	0	48	192	0	48	0	0	40	8	0	0	0	0	0	0	0	0	0	132	0	132	0	368	40	0	288	0	900	180	2520	3600	0
0	870	1350	0	0	0	120	0	660	1050	60	840	0	120	150	0	510	750	0	150	420	0	45	573	0	0	396	252	300	2370	0	0	0	0	120	240	150	30	180	0	0	900	0	120	0	240	0	240	120	270
330	279	435	0	0	0	468	0	468	1374	150	420	0	180	0	630	2745	4689	0	1134	18	0	1244	1996	2622	2940	4050	72	36	2988	0	0	0	0	0	0	96	72	48	0	0	72	0	0	0	18	0	18	0	432
2160	1440	4608	0	0	0	432	0	432	1872	0	144	1296	0	864	2592	1728	5616	0	0	0	1080	0	1080	5184	0	288	3240	0	0	0	0	0	0	0	0	0	0	0	0	0	0	0	0	0	0	0	0	216	0
0	0	15444	0	0	0	0	0	0	5436	0	1044	0	0	10836	0	0	1800	0	0	0	0	0	0	540	0	0	0	0	1440	0	0	0	0	0	0	0	0	0	0	0	0	0	0	0	0	0	0	0	0
0	0	1800	288	576	0	0	144	0	0	0	0	72	0	3600	144	0	4680	216	0	216	0	0	0	5040	288	288	432	0	1728	0	0	0	144	0	144	144	264	168	0	0	0	288	576	0	0	0	0	0	0
0	0	1080	0	0	0	0	0	0	648	0	0	0	0	0	0	0	5184	0	0	0	0	0	0	4356	0	396	0	0	0	0	216	0	0	0	0	2376	504	2088	0	0	0	0	0	0	0	0	0	0	0
1944	0	3240	0	0	0	0	1728	0	0	0	0	0	0	6480	0	0	0	1080	864	0	0	0	0	648	648	0	0	0	1944	0	0	0	0	0	0	0	0	0	0	0	0	0	0	0	0	2160	0	0	0
1800	1212	336	210	172	446	1347	324	2115	1044	36	1020	2700	540	2700	0	0	0	0	624	96	0	0	318	0	0	60	0	0	0	360	120	600	0	0	0	810	0	60	90	0	390	0	0	0	2100	0	3300	0	0
2024	908	632	668	492	640	480	504	324	222	568	330	0	144	0	1704	708	288	2078	1666	1752	772	1468	460	444	1052	248	0	192	0	380	304	312	826	660	578	204	476	388	222	500	302	96	72	96	288	360	324	516	1038
0	0	0	0	2592	3888	1776	1692	6324	0	0	3888	0	0	6480	0	0	0	0	0	0	0	0	0	0	0	0	0	0	0	0	0	0	0	0	0	0	0	0	0	0	0	0	0	0	288	2376	1656	0	0
0	0	576	0	4728	1392	468	7680	3444	0	1320	3288	1152	576	2880	0	0	0	0	0	0	0	0	0	0	0	0	0	0	0	0	2400	984	0	0	0	0	0	0	216	0	0	0	0	0	180	4200	2388	0	0
960	960	2004	108	0	540	2560	400	856	4116	1080	3840	2736	648	1944	192	192	192	216	72	144	0	0	0	144	72	0	0	288	864	0	0	0	0	0	0	0	0	0	0	0	0	0	0	0	940	400	820	0	0
100	0	708	28	108	128	0	0	0	2198	80	0	0	0	1540	60	0	4266	806	0	10	0	0	0	1190	240	0	0	0	0	155	560	695	385	0	315	0	0	0	360	370	0	0	100	0	155	278	401	329	56
96	51	243	0	93	2118	16	481	1399	612	5573	712	150	240	150	253	253	889	324	84	117	160	20	30	687	94	74	0	90	0	0	429	2430	0	0	0	152	0	58	1419	0	60	0	0	0	54	276	1173	0	0
2517	513	642	472	1012	340	448	1022	270	39	286	365	0	0	90	384	120	72	0	1128	312	0	906	258	25	300	365	0	0	90	0	0	0	0	452	28	128	992	446	0	120	270	0	0	0	0	0	0	0	468
558	1194	1506	327	501	480	1056	208	788	1544	338	1376	540	540	882	104	388	630	192	252	162	344	148	1002	551	190	1131	594	594	594	602	548	746	384	480	342	468	513	495	246	534	606	288	90	108	228	40	332	232	104
2000	568	1608	1467	4146	1407	822	2256	594	1620	1080	216	0	120	1896	38	4	30	0	0	0	0	0	0	0	12	12	36	48	0	1350	1800	1350	0	0	0	300	0	60	0	300	0	900	1500	0	1377	3366	1377	24	0
288	0	96	480	1680	1008	576	1224	792	384	912	672	0	0	48	0	0	0	0	576	0	0	0	0	0	192	0	0	0	0	144	720	576	0	1440	384	848	3260	3596	0	1664	3328	0	192	0	64	296	216	0	1152
192	412	380	374	1045	573	688	1088	800	384	296	656	48	56	184	456	676	740	144	180	396	396	240	556	656	286	434	240	240	48	276	392	340	480	864	600	2264	808	1568	328	680	1624	240	712	104	564	576	672	452	268
0	0	240	192	486	54	240	660	90	120	60	90	0	0	360	216	198	474	0	18	246	0	12	246	72	708	90	192	192	408	144	612	108	0	0	960	5472	864	1926	0	360	990	1440	1584	0	96	408	72	0	0
232	224	90	348	1088	928	420	1032	1080	272	480	688	480	480	888	272	244	210	464	383	293	816	840	336	214	230	456	120	120	96	414	1312	1244	150	90	30	1782	282	1176	850	210	860	180	720	360	750	1980	1800	60	180
612	512	808	952	496	686	191	631	68	844	440	228	260	370	420	90	93	105	388	598	1040	110	470	70	168	463	119	50	160	210	204	162	432	552	1236	2058	161	1611	876	196	2324	742	302	0	0	132	142	62	138	612
890	288	652	960	564	648	720	936	264	120	210	0	384	192	378	258	32	204	321	327	330	121	117	72	226	536	60	174	254	486	206	190	290	351	305	166	310	84	144	372	952	140	318	560	570	966	1350	546	1131	1267
120	60	660	90	60	90	0	0	0	360	360	0	0	120	240	0	0	0	0	0	0	0	0	48	312	0	144	96	0	0	1380	1320	2820	0	0	1800	448	240	4640	2760	4560	2280	2400	1200	1800	0	0	0	0	0
30	195	75	0	480	480	0	48	48	392	688	0	60	600	1440	72	510	174	48	0	0	480	0	0	24	0	0	12	120	96	0	4320	4320	0	0	0	1200	0	0	1200	0	0	0	1200	1200	0	432	432	0	0
36	0	108	216	540	0	144	828	0	0	0	0	0	0	1056	648	384	1560	384	0	456	384	96	288	96	1848	576	1152	1152	1536	24	120	0	96	0	96	600	72	36	0	0	0	96	960	0	48	312	0	96	24
80	160	624	0	0	0	0	0	0	0	0	0	0	0	0	360	720	5688	576	144	720	720	0	1440	4176	1728	2160	0	720	288	0	0	0	0	0	0	0	0	0	0	0	0	0	0	0	0	0	0	0	0
0	0	0	0	0	0	0	0	0	0	0	0	0	0	1800	0	240	120	72	0	0	720	0	0	0	540	0	108	1080	360	0	3600	0	0	0	0	3096	0	432	1320	1980	732	0	5400	0	0	360	0	0	0
0	0	0	0	1620	0	0	2700	240	0	702	1098	240	0	0	12	12	12	240	456	60	72	324	96	0	0	12	24	0	0	12	480	84	0	0	0	5400	0	240	312	0	1488	240	0	0	0	900	0	0	0
0	40	80	484	584	492	1128	1200	2400	0	0	2100	1800	360	192	0	70	80	79	15	2	40	0	20	60	72	0	96	60	72	180	262	500	316	60	8	432	0	120	240	0	12	384	444	192	1148	902	2600	160	0
0	908	652	0	126	0	2881	893	1704	954	162	2004	600	300	612	15	95	100	225	309	180	93	99	102	40	80	96	60	0	276	360	1434	576	690	1038	528	1218	600	288	201	140	115	168	624	624	1804	446	1056	129	27
1296	576	576	1568	1484	1628	1024	2144	504	144	0	252	216	0	108	0	0	0	144	0	0	0	144	0	0	0	0	0	0	0	552	480	264	0	0	0	576	0	0	0	0	0	0	0	0	2100	4029	675	0	0
0	1152	0	384	192	288	768	1056	480	864	432	864	864	0	0	0	0	0	0	0	0	0	0	0	0	0	0	0	0	0	2144	1576	1824	0	0	432	3600	144	576	1728	0	864	1728	432	648	2120	572	1772	0	0
108	216	288	116	504	172	138	304	694	330	768	1536	0	0	0	318	316	462	108	72	186	362	104	132	320	160	192	198	286	126	313	448	617	452	128	254	1016	102	434	464	338	488	12	532	120	993	1780	4009	390	96
380	132	412	426	290	298	114	210	270	104	316	108	702	666	396	552	200	280	316	88	160	44	176	116	36	306	24	0	162	0	460	608	612	448	112	136	428	152	620	1344	494	238	0	108	0	132	294	360	124	292
0	98	106	348	200	292	0	36	0	0	96	66	24	96	90	828	326	442	900	558	324	998	1212	712	768	552	264	720	540	510	588	360	372	0	56	112	240	0	0	240	0	0	240	120	312	864	3248	304	143	96
1900	500	0	724	5044	1840	880	1520	0	0	0	0	0	2000	0	1916	980	0	300	292	0	508	1234	766	1026	302	1712	1580	80	8	60	420	120	0	48	0	48	0	0	0	0	0	0	0	200	0	40	0	122	362
150	156	78	654	156	294	368	498	562	1392	804	978	150	0	1320	360	144	72	18	36	18	0	0	60	0	0	30	30	0	0	864	192	96	1278	252	126	0	0	60	576	576	78	30	240	0	384	384	384	1152	144
516	576	1488	240	192	480	660	720	996	1068	336	2292	3108	768	1104	396	300	888	0	96	0	0	504	840	240	48	864	1440	144	480	0	0	0	0	0	0	0	144	240	0	0	0	0	0	0	0	0	0	0	288
1935	1488	2407	1760	1520	240	1124	728	156	788	128	48	800	1664	1556	900	480	640	0	0	0	0	0	0	0	0	0	0	0	108	155	230	15	60	150	0	0	0	540	0	0	0	0	0	0	230	320	30	150	60
0	0	0	0	0	0	0	0	0	0	0	0	0	0	0	2100	324	888	0	0	0	0	0	0	0	0	48	240	144	0	0	0	0	0	0	0	684	0	36	0	24	120	0	144	0	2992	1088	2016	0	0
276	480	84	112	560	48	156	1032	324	348	232	464	0	0	48	260	816	220	384	624	360	280	464	144	324	54	126	0	60	624	440	1240	744	192	252	228	3036	1452	1128	576	156	1032	360	168	864	804	1608	1260	140	304
844	802	212	513	272	137	1000	298	380	280	114	516	276	120	120	244	202	68	138	244	190	840	400	160	44	74	262	50	50	50	1215	446	149	972	1000	580	160	638	206	164	234	234	86	50	50	896	100	154	2096	758
102	212	196	156	300	516	594	732	972	151	682	1951	0	144	0	156	296	208	308	904	480	164	544	510	140	352	372	0	24	0	2	296	170	110	295	105	192	171	663	116	96	532	0	24	72	190	174	176	206	310
2352	457	3275	2208	744	1152	36	216	0	4686	4968	1290	936	432	432	1104	182	1738	0	0	0	0	0	0	216	0	0	0	0	1368	204	84	144	144	288	0	60	180	336	0	0	0	288	0	864	0	0	0	0	0
0	0	0	0	0	0	0	0	0	0	0	0	0	0	0	0	0	0	0	936	0	0	1296	0	0	0	0	0	0	0	0	0	0	0	2304	0	1888	7112	12744	0	0	0	0	0	288	0	0	0	0	1080
201	488	484	296	617	281	369	525	264	270	180	108	42	216	687	71	256	30	36	316	77	220	363	188	180	183	411	117	141	813	279	687	132	150	1025	190	2215	2758	2701	127	849	554	870	1203	1656	82	134	156	142	603
1422	478	308	768	328	472	0	114	6	24	336	0	80	400	1540	1068	1116	96	3096	208	856	48	66	6	312	768	0	80	400	820	280	40	400	688	16	160	384	0	208	144	0	232	788	864	144	0	1368	72	0	0
0	0	0	0	0	0	0	0	0	0	0	0	0	0	0	0	0	0	0	0	0	0	0	0	0	0	0	0	0	0	0	0	0	0	0	0	0	0	0	0	0	0	0	0	0	0	0	0	0	0
0	0	504	0	0	0	0	0	0	0	0	0	0	0	864	0	0	3096	0	0	0	0	0	0	972	0	0	0	0	108	0	0	0	0	0	0	2540	220	1560	0	0	0	0	0	0	0	0	0	0	0
0	0	2504	170	188	1370	58	532	490	1084	544	448	720	1296	3252	0	0	1616	128	160	288	160	344	360	2200	1584	176	0	0	2616	50	64	550	144	160	96	136	164	120	464	80	32	40	120	564	30	524	278	592	804
96	354	264	258	44	172	306	204	132	402	204	378	402	474	546	0	288	342	576	384	1296	80	16	192	1106	504	244	96	432	900	288	48	390	795	219	1938	144	368	352	1150	1308	404	288	144	468	120	0	78	243	399
324	648	324	792	72	0	864	0	864	0	648	648	864	1728	0	540	1080	324	216	0	0	522	72	18	216	216	216	216	432	0	198	18	0	0	0	0	0	0	0	0	0	0	0	0	0	1944	648	2160	2052	1296
408	0	528	36	0	36	102	42	216	1128	140	280	348	0	288	220	72	380	560	32	368	234	18	108	408	0	0	180	96	276	1056	144	792	3492	240	1788	136	372	116	748	688	328	708	624	192	1226	454	1788	144	120
216	432	3384	0	0	0	576	144	144	1800	0	432	432	0	936	0	0	1728	0	0	0	1728	0	0	1152	0	288	864	0	0	432	1296	0	0	0	0	288	216	144	0	0	0	216	0	0	1152	288	288	0	0
0	0	10656	0	0	0	0	1512	0	1656	0	0	0	0	1872	0	0	3600	0	0	0	0	0	0	1200	2112	0	0	0	0	0	0	0	0	0	0	0	0	0	0	0	0	0	0	0	0	0	0	0	0
6	6	36	336	936	888	0	0	0	24	0	0	0	0	1440	108	0	216	72	0	0	72	36	72	1080	66	462	144	0	144	756	2106	1998	0	90	366	0	300	924	120	180	684	0	0	216	0	720	0	24	12
158	139	145	523	2090	496	397	1338	360	168	216	184	304	208	760	138	68	62	577	586	806	229	154	188	144	16	120	184	292	448	557	2733	404	469	917	934	1548	715	24	444	1255	231	1126	3850	1366	73	1005	120	179	257
336	636	288	306	72	90	219	12	129	468	72	72	0	0	108	0	0	0	212	276	1168	0	336	240	560	312	604	1080	0	540	0	0	0	1824	1728	3576	0	3558	582	0	2376	1080	216	0	0	294	24	114	0	1644
48	936	984	108	36	96	560	712	552	712	40	1264	0	0	0	0	0	480	528	1092	1020	408	72	432	144	468	540	0	120	0	104	168	64	784	980	1164	0	792	456	168	1752	192	0	48	0	448	224	288	176	144
68	1540	552	0	60	0	2100	128	1280	688	40	1120	0	120	0	4	196	432	20	96	64	368	36	720	540	252	672	0	344	0	444	440	324	508	1204	1768	236	1050	306	220	1132	496	0	224	0	588	20	368	432	0
480	1080	1440	120	96	216	0	168	444	780	48	348	360	120	900	396	786	1158	527	432	841	0	156	1104	282	905	1933	270	390	2700	246	48	72	237	288	519	90	102	84	56	268	132	156	210	372	252	150	156	0	60
226	549	1349	366	54	408	390	360	996	660	408	786	792	504	1476	68	495	1291	12	18	150	60	40	422	1490	220	540	144	144	252	135	117	378	204	54	414	0	0	54	432	336	378	360	0	0	115	300	143	156	80
808	324	616	96	588	176	80	528	96	802	490	240	232	160	2200	1950	1026	2192	1646	134	128	540	120	120	1178	410	164	480	480	696	0	264	200	494	26	80	36	0	0	133	220	7	0	600	0	0	116	84	390	130
476	153	1315	0	0	0	0	0	0	648	0	0	0	0	432	1184	360	2344	864	1296	1152	144	648	144	2120	5680	3504	432	288	360	0	0	0	0	0	0	0	0	0	0	0	0	0	0	0	0	0	0	0	0
263	428	1817	18	18	0	36	0	18	966	72	36	18	108	180	724	784	2128	1080	0	0	594	1260	540	4050	2250	3510	270	0	552	156	138	162	12	24	12	300	84	228	108	6	54	36	0	48	12	0	6	234	132
0	0	144	0	2160	0	0	2160	0	576	0	0	0	0	288	0	0	504	0	0	0	0	0	0	72	840	600	0	0	0	0	0	0	0	0	0	270	540	270	0	0	0	0	0	0	0	432	0	0	0
0	0	0	0	0	0	0	0	0	0	0	0	0	0	0	0	0	144	0	0	0	0	0	0	144	0	0	0	0	0	2880	960	21720	0	0	0	972	0	324	8280	0	0	0	0	0	0	0	0	0	0
1212	126	606	144	1512	264	144	1104	48	144	528	72	864	864	1944	180	90	90	720	0	240	0	0	0	240	240	0	0	0	0	720	2880	0	0	0	0	0	0	0	1200	0	0	0	0	0	720	2880	0	0	0
958	5834	3072	2220	2100	0	5904	1968	1656	2160	1840	3200	696	0	216	167	1621	348	296	40	0	192	48	0	460	160	100	0	0	0	342	642	0	480	0	0	96	144	0	0	0	0	0	0	0	216	84	96	576	0
0	1764	2046	330	168	732	628	0	1880	840	0	3204	60	150	246	42	154	320	24	28	44	60	0	1062	90	0	1272	114	96	192	1200	630	900	0	476	544	87	140	493	2040	720	1416	150	0	0	540	0	552	0	0
566	192	2086	160	180	376	600	1872	780	1982	670	240	180	180	1284	344	48	1048	144	196	760	24	152	424	1008	2676	2376	480	600	216	216	1348	328	96	84	1100	444	500	816	120	1216	100	100	580	100	48	216	84	96	248
1485	972	3141	3216	120	552	915	966	729	1659	978	693	0	0	0	180	72	396	228	264	372	54	120	276	66	168	936	270	0	0	468	36	144	633	372	849	18	123	381	54	459	369	0	0	0	429	66	207	306	840
60	28	320	24	120	24	630	1260	510	324	72	192	0	0	1260	60	68	520	300	200	1900	0	0	372	2520	900	240	360	900	180	198	270	180	276	184	1820	180	40	20	0	1980	48	0	2700	0	420	840	180	0	60
128	172	900	556	284	448	292	76	276	1452	232	352	160	104	1476	32	32	396	268	132	200	168	76	340	840	538	358	344	284	1248	216	56	396	488	428	836	204	464	816	280	876	636	712	780	372	64	32	152	144	88
384	84	384	359	396	481	153	276	183	278	172	0	0	72	1116	1224	222	534	720	0	84	0	0	0	76	158	0	0	0	0	936	2376	180	984	0	480	0	0	0	258	192	0	0	1080	0	420	1008	48	1224	240
66	18	404	216	116	144	72	116	0	296	108	108	80	80	176	1826	498	3156	1568	372	756	1568	372	756	3824	594	594	776	776	1100	224	128	256	480	40	40	40	40	0	160	160	0	80	80	128	160	256	192	480	40
1156	2478	910	318	374	212	2420	892	544	154	226	384	736	1492	884	832	2518	650	300	386	206	508	208	92	60	132	144	340	1552	880	294	332	266	120	124	64	176	60	152	36	108	152	268	164	172	1528	528	348	1376	628
822	54	336	30	30	240	0	0	60	90	52	542	348	12	348	498	114	1344	800	80	320	152	0	16	610	0	20	120	0	390	210	210	2160	6500	1250	2750	2360	1392	232	1130	0	100	6120	3000	750	0	0	132	260	30
712	2704	5944	912	720	240	0	0	0	2616	48	0	0	0	3888	400	2392	5704	0	0	0	0	0	0	2496	0	384	1440	0	0	48	0	24	0	0	0	132	180	48	0	0	0	360	0	72	0	0	0	0	0
600	624	360	234	306	108	144	144	0	420	0	30	0	0	432	270	378	432	0	1080	0	318	664	530	342	120	168	0	0	648	168	282	306	468	546	390	1008	1556	1252	351	213	318	432	216	216	162	360	54	96	320
0	972	1944	405	1701	918	1620	2061	3015	432	540	648	1944	972	3348	0	0	108	0	0	0	0	0	0	0	0	0	0	0	540	81	81	54	0	0	0	0	0	0	0	0	0	0	0	0	324	369	387	0	0
0	3000	600	300	1080	420	1200	660	0	120	0	600	360	1800	3900	0	0	0	0	0	0	1500	0	0	0	0	0	0	0	300	245	990	343	91	79	220	258	432	504	315	84	255	6	30	30	560	280	0	300	0
980	6675	3515	1000	360	400	3640	0	1780	2240	0	2130	1840	2080	2080	82	715	335	50	55	75	1200	0	480	170	0	820	180	240	240	80	72	40	228	123	115	0	24	84	48	104	58	64	0	0	320	0	160	780	0
5376	5898	6654	864	0	0	432	0	0	1998	180	90	648	1296	864	3360	3720	4260	0	0	0	0	0	0	0	0	0	0	0	1620	0	0	0	0	0	0	0	0	0	0	0	0	0	0	0	0	0	0	0	0
2193	3233	2446	142	1280	802	1396	4060	1516	771	1812	2259	1922	1184	952	0	0	228	900	1362	660	180	912	144	279	1972	717	240	272	162	0	0	300	0	110	0	120	270	726	60	140	360	600	100	150	0	0	48	16	108
2656	1712	3120	1440	432	3744	576	432	1152	11200	2128	1360	0	0	2304	0	0	0	0	0	0	0	0	0	0	0	0	0	0	0	0	0	0	0	0	0	0	0	0	0	0	0	0	0	0	0	0	0	0	0
360	348	1326	468	780	696	240	420	504	873	18	531	72	360	1800	624	526	2594	288	648	720	699	102	1239	3366	90	666	936	360	936	27	198	99	105	180	237	138	166	608	270	216	540	36	0	0	90	72	270	243	18
0	594	666	0	0	0	48	0	60	1080	0	36	0	0	0	0	594	1710	0	0	0	900	0	936	2568	0	1176	0	0	0	72	540	180	558	162	216	144	0	72	180	54	126	0	0	0	156	0	96	72	0
1520	1552	216	416	836	1076	1864	2178	1814	276	0	270	1140	2952	828	396	216	6	356	972	82	536	676	54	0	0	144	150	1170	294	144	180	324	156	468	192	192	632	616	96	108	186	300	420	804	224	510	658	368	592
722	678	1684	300	432	540	308	220	792	840	828	1344	528	612	2304	684	648	1368	120	324	264	144	156	48	648	228	96	12	576	324	144	288	144	108	576	300	822	750	936	252	348	480	120	576	144	116	124	420	396	288
204	96	132	446	412	420	120	336	1506	18	114	1902	2178	0	0	1620	684	1080	282	636	900	288	828	558	0	918	900	918	0	0	60	120	0	15	111	90	232	140	150	60	190	200	270	0	0	0	102	438	144	150
800	248	1352	648	1008	504	24	576	120	2436	5824	2624	264	24	1332	312	96	528	0	1440	0	0	2520	216	492	96	96	0	0	1116	0	0	0	0	60	0	240	460	320	0	0	0	0	0	60	0	0	0	0	2700
628	1252	1828	384	192	864	1116	36	720	2024	168	2200	2160	1080	1476	88	424	892	0	0	0	720	144	0	0	0	360	360	180	216	1904	1456	1248	2208	1824	0	1440	1296	864	0	0	0	720	0	288	288	0	432	360	72
1004	1216	1536	472	896	504	552	936	792	1478	628	1146	384	456	528	620	608	776	352	1042	526	376	708	560	208	576	1280	180	72	204	280	824	216	96	420	132	648	1492	2252	328	204	1064	360	0	240	48	48	48	72	216
1892	2985	4093	12	24	12	450	120	330	1380	48	750	480	48	336	88	390	482	0	180	60	1872	12	1500	408	192	4386	2400	240	528	1950	2700	750	240	372	150	0	522	2202	0	12	750	1200	0	0	0	0	0	312	12
3960	770	2470	0	1680	2640	216	216	576	1620	1680	2424	0	0	0	3096	938	3310	1728	0	0	0	0	0	2148	696	0	0	0	0	0	336	528	0	0	0	0	0	0	0	0	0	0	0	0	0	0	0	0	0
720	0	720	720	0	1872	540	1440	180	3240	6912	4320	2160	2160	1080	108	0	108	0	0	0	0	0	0	0	0	0	0	0	0	0	0	288	0	0	0	0	0	0	0	0	0	144	0	0	0	0	0	0	0
456	0	504	24	0	24	12	18	18	624	0	0	96	24	48	552	0	1368	4248	0	672	0	0	0	456	720	144	768	0	0	2568	0	1848	1992	0	216	0	0	0	1224	72	0	0	960	0	144	1944	216	0	0
1710	2034	1728	216	648	288	486	792	558	432	428	976	432	648	1080	1230	1206	1164	810	486	0	360	72	0	324	72	108	108	1944	1512	108	108	0	0	0	0	0	0	324	0	0	0	324	0	0	1458	936	522	720	144
288	0	1224	144	96	48	18	72	30	552	48	0	0	0	4032	144	0	528	480	192	192	42	36	42	1206	72	330	288	0	2880	0	240	60	180	72	72	132	0	0	60	0	60	0	0	0	72	288	60	0	216
718	572	510	210	240	78	138	90	108	684	36	0	132	24	240	1512	1254	2010	1252	1084	784	360	300	0	1744	2344	1072	600	1260	300	390	300	138	1102	508	1042	822	420	498	162	780	18	432	960	0	240	120	132	126	36
224	252	76	0	456	720	420	1660	800	144	432	288	0	0	48	156	162	66	72	216	372	162	846	300	139	215	222	192	384	48	24	144	24	18	108	114	0	0	288	240	96	480	72	96	0	0	1592	184	174	1410
828	1398	312	126	1188	162	540	1158	324	130	225	365	432	378	564	1503	3036	405	700	720	332	1026	456	462	546	72	264	1056	888	1086	0	330	24	36	78	18	234	0	48	48	24	42	246	108	84	72	144	0	0	0
0	108	108	0	0	0	216	102	114	0	0	0	108	0	432	0	756	648	108	12	24	0	0	0	1080	72	0	0	144	216	108	0	0	486	66	276	0	0	0	144	720	0	0	432	0	4104	2448	3384	1080	0
0	0	432	0	0	0	0	0	0	0	0	0	0	0	864	0	0	216	0	0	0	0	0	0	216	0	0	0	0	0	0	0	0	0	0	0	114	6	96	0	0	0	0	0	0	0	0	0	0	0
72	0	0	0	900	180	1216	1419	497	300	540	600	252	396	540	468	288	144	399	108	915	192	414	42	0	72	0	54	108	252	108	0	108	384	324	426	1332	162	378	0	0	0	306	180	324	1728	2025	243	492	288
232	356	220	228	60	72	344	88	1336	120	36	624	1664	396	272	100	220	180	1954	1032	1978	182	52	272	144	168	272	300	734	504	1244	340	438	2358	1520	2498	680	300	460	1230	890	830	1190	450	560	157	36	615	41	10
648	450	342	18	1134	24	1032	432	888	300	360	360	96	48	192	120	168	528	96	180	396	384	216	1140	1312	854	1230	240	480	120	300	972	360	156	411	729	192	76	164	48	424	176	240	0	0	400	288	416	120	0
360	48	456	0	720	912	72	252	252	1112	1056	64	0	480	1368	456	912	1368	384	240	336	1188	1296	1932	1440	384	1056	384	96	2448	0	576	384	0	0	0	432	0	0	420	0	252	0	0	240	72	348	252	0	0
2218	498	2912	2052	378	2340	180	258	332	3916	1288	924	140	0	276	868	280	868	462	336	732	60	306	404	724	274	594	140	0	60	684	36	720	394	82	616	209	616	605	288	720	404	140	0	0	108	36	72	120	336
432	0	720	288	0	960	0	0	0	528	938	814	0	0	864	1008	0	1944	1584	0	1680	0	0	0	2284	2992	172	0	0	0	216	0	792	144	0	144	0	0	0	316	544	52	0	0	0	0	0	0	0	0
84	192	780	132	324	324	48	24	408	1572	1116	684	540	120	564	0	0	0	12	24	24	48	144	288	580	2720	180	360	480	420	144	48	48	24	48	48	42	192	90	450	750	24	252	1200	300	0	0	96	48	48
24	48	0	0	738	0	630	330	840	18	78	210	90	72	18	120	240	0	0	144	360	104	896	728	0	30	60	360	1440	90	0	0	0	0	0	0	24	360	336	0	0	0	0	0	0	522	750	672	972	1746
36	324	0	36	0	0	1626	1764	1326	0	0	0	144	144	0	0	0	0	0	0	0	108	852	660	0	0	0	180	0	0	0	0	0	0	0	0	0	0	0	0	0	0	0	0	0	714	576	438	1062	4554
98	674	170	202	232	76	630	228	230	202	154	232	0	0	0	108	612	144	12	492	78	83	1300	1577	12	312	492	0	0	0	72	288	72	300	1452	270	24	1248	368	27	270	351	0	0	0	691	301	372	827	2383
195	300	195	125	95	50	270	90	330	50	20	80	0	0	0	0	0	0	40	234	20	140	159	1063	8	54	208	0	0	288	0	0	0	14	486	70	40	282	368	0	55	95	0	0	0	0	0	288	364	183
1296	1062	90	600	1208	168	240	272	0	0	360	120	120	2520	440	1500	1554	198	504	452	120	852	380	0	0	144	48	48	1260	260	288	576	204	864	0	0	972	792	16	6	42	0	12	0	0	1404	384	60	648	216
373	378	101	512	572	220	768	2406	282	288	376	704	0	0	0	352	540	32	240	65	15	268	272	0	0	0	0	0	0	0	584	554	130	932	1101	99	644	276	0	144	176	144	400	832	400	820	1900	160	416	304
0	96	0	80	1520	512	152	564	532	40	704	504	0	0	0	576	384	336	272	1424	416	456	648	720	276	1344	684	0	0	384	96	480	48	0	96	0	840	272	1720	448	40	376	0	0	96	264	972	780	0	120
196	342	542	102	204	426	370	260	768	834	654	1452	336	384	384	281	423	280	808	772	520	510	276	240	754	316	610	24	24	24	618	744	786	1088	1376	800	873	645	708	885	387	480	60	60	60	302	286	348	435	579
738	270	654	1870	804	752	397	869	384	370	380	72	66	42	360	1564	516	398	404	468	388	224	288	244	452	490	252	552	0	120	839	345	406	241	576	479	400	226	226	286	429	401	984	798	312	192	534	30	388	852
418	90	76	108	111	95	226	539	475	250	70	548	1240	116	296	897	81	68	524	240	126	124	139	107	97	121	110	586	224	236	210	150	122	2928	904	724	628	796	452	124	328	356	1960	1088	488	332	1022	604	276	211
486	462	756	72	96	24	408	24	192	378	38	64	0	0	0	1578	738	2556	696	60	408	656	192	208	2264	164	404	0	0	0	600	624	228	984	456	360	944	736	384	500	824	320	288	504	288	432	240	408	724	72
1000	1340	660	120	0	0	36	12	0	120	0	0	240	24	240	3924	4824	216	216	252	1008	648	792	0	756	204	120	0	972	108	0	0	0	204	40	116	0	0	0	0	0	0	0	0	0	288	96	0	144	0
128	268	192	51	1440	75	386	744	310	96	124	110	270	612	324	133	692	447	132	104	124	757	0	17	230	75	325	0	198	0	663	4476	405	459	346	161	2430	271	425	1147	390	413	0	1206	0	404	918	250	888	0
114	163	335	512	242	698	312	864	444	288	24	372	72	216	864	276	302	310	312	288	60	888	288	192	48	24	72	72	144	360	808	916	1108	264	288	24	3480	288	192	48	24	72	72	576	360	1026	2532	1362	432	96
24	2208	396	292	408	380	1770	126	168	952	348	536	384	864	792	24	0	12	16	52	28	720	48	720	0	0	0	0	0	288	340	576	80	548	1148	740	992	848	128	630	1170	948	96	192	336	2094	210	504	840	336
330	18	339	6	672	360	605	1960	1620	1470	735	675	855	198	1767	45	18	54	288	566	517	12	348	177	33	0	156	54	144	498	84	861	495	207	349	323	729	528	705	342	27	414	207	576	333	255	600	270	6	24
204	408	408	0	96	132	0	0	384	120	336	0	0	72	0	144	288	288	48	108	252	64	40	712	1590	426	240	0	144	0	96	48	648	0	60	60	0	0	96	492	180	144	648	0	0	336	96	288	0	60
0	54	1080	0	0	216	18	3555	315	1395	162	1395	1080	648	3240	0	0	0	0	0	0	162	216	162	80	40	240	0	0	0	0	0	0	0	270	0	1365	720	1155	0	36	36	0	0	0	0	1620	0	81	108
540	808	592	614	784	846	1040	484	632	1500	984	1428	1152	1292	1584	67	158	219	270	414	252	240	468	268	156	84	240	0	0	180	460	348	608	108	356	456	514	634	336	0	600	456	0	0	536	426	36	354	112	364
0	0	0	0	0	0	0	0	0	6396	1476	984	0	0	0	0	0	0	0	0	0	0	0	0	0	0	0	0	0	0	0	0	0	0	0	0	864	3456	0	0	0	0	0	0	864	0	0	0	0	2592
495	1620	1053	216	288	108	630	1650	690	1314	412	1721	801	270	972	0	0	0	129	258	81	270	1890	810	480	354	453	801	270	972	18	36	0	48	96	54	0	216	36	35	35	65	99	54	54	90	210	105	0	648
560	760	504	578	742	240	480	90	54	96	288	48	144	1440	720	180	300	0	240	1296	720	418	1718	720	480	780	900	0	0	0	322	446	336	72	660	0	415	391	370	213	165	234	36	72	180	0	60	36	176	784
120	45	585	2	12	36	0	0	0	450	305	1300	125	85	1105	401	182	6665	33	91	106	28	50	348	921	613	305	125	1891	25	35	365	410	202	364	334	870	198	1855	1300	1410	0	125	1050	0	205	320	435	17	61
0	0	6960	0	0	0	0	0	0	1440	0	0	0	0	600	0	0	10140	0	0	0	1248	96	384	5250	0	0	0	0	1650	18	6	246	0	0	72	833	414	2431	708	480	12	18	24	66	1344	96	288	720	174
7176	5580	528	648	72	0	1296	36	0	0	0	0	0	0	0	4524	4536	372	1440	0	0	180	36	0	0	0	0	0	0	0	810	90	0	0	0	0	0	0	0	0	0	0	0	0	0	900	0	0	720	144
2160	1998	3978	324	168	228	1740	0	1116	4656	0	888	360	144	72	672	1428	2940	300	60	0	120	0	0	0	0	0	0	0	0	1448	576	1216	900	0	0	216	84	0	0	0	0	0	0	0	720	0	576	360	0
1680	1800	3720	720	3168	0	648	1512	432	1800	900	540	0	0	4320	2016	1512	4032	0	0	0	0	0	0	0	0	0	0	0	0	0	0	0	0	0	0	0	0	0	0	0	0	0	0	0	0	0	0	0	72
3900	7720	6140	720	630	30	1660	700	1300	4755	540	1395	960	60	810	420	640	680	72	450	18	640	1130	90	315	105	330	360	60	810	0	12	0	24	90	6	42	108	24	12	0	54	24	0	0	412	85	175	72	258
2650	3860	6990	720	240	240	2400	240	0	8040	4400	4840	0	1200	0	144	144	72	72	24	24	240	24	0	540	360	396	0	120	0	0	0	0	0	0	0	0	0	48	0	12	36	144	0	0	0	0	0	0	0
5634	2280	2856	1875	375	300	75	0	0	1917	960	441	1200	450	0	2244	885	1422	1725	0	585	15	50	10	492	738	0	0	540	144	375	0	0	0	15	3	57	130	212	50	21	133	0	90	0	75	230	70	150	250
9984	384	1824	3408	192	1488	375	408	1305	912	240	240	240	0	0	0	0	0	640	640	3520	0	0	192	0	432	480	192	0	0	0	0	0	320	320	1040	0	216	360	0	720	96	96	0	0	125	136	435	0	480
504	180	648	1080	54	594	405	90	585	324	216	360	432	0	72	0	0	180	48	144	456	180	0	360	384	368	400	0	0	0	468	90	162	240	720	1596	9	81	126	36	1404	108	0	144	0	135	30	195	0	432
0	200	208	504	0	216	574	71	231	156	0	0	144	180	12	0	360	420	0	0	0	420	0	0	256	16	112	0	60	0	180	168	0	1484	728	1040	184	152	48	132	1068	0	0	72	0	1936	320	924	1080	720
0	240	60	12	79	53	874	296	1596	48	0	522	0	0	0	0	240	120	0	0	0	405	117	624	100	140	90	0	0	0	120	200	40	32	216	52	540	366	564	120	60	270	0	0	0	1264	608	2676	900	1116
580	732	658	638	457	183	653	478	87	422	148	258	624	537	724	182	253	230	342	171	162	108	132	180	132	267	90	147	375	187	398	142	96	583	494	465	48	230	136	235	861	160	356	634	187	1230	990	405	682	566
0	54	120	174	0	96	1920	150	1530	96	0	360	30	0	0	0	0	468	36	60	204	432	0	288	660	0	300	0	0	0	102	504	120	810	1350	2190	432	117	249	108	2550	36	30	30	30	1344	105	1431	0	600
6	84	984	3	51	0	60	0	300	60	0	120	720	216	216	768	672	2004	1474	340	400	1299	21	300	1074	6	36	3600	216	216	4359	1209	900	2522	332	380	1500	300	180	1500	300	540	720	0	0	486	54	960	207	3
140	974	1652	697	993	270	434	960	56	768	40	388	64	16	2700	20	272	320	0	160	0	254	72	944	360	160	1288	640	160	576	867	1635	210	320	490	96	276	882	496	240	40	200	256	0	0	0	0	96	66	24
1170	1542	1356	2006	1430	44	2616	6	180	292	120	104	0	396	0	111	123	36	41	141	184	341	332	407	0	140	286	306	18	54	498	390	12	95	705	712	0	1134	96	0	48	0	180	0	0	0	0	0	597	486
3120	492	900	930	3216	168	144	648	48	720	616	56	120	120	576	1390	260	432	504	2976	108	96	636	84	240	304	32	90	0	528	1320	960	288	192	1344	144	1254	1278	12	192	192	192	0	0	0	24	72	48	240	132
768	804	1332	1744	304	272	96	56	32	364	92	8	136	40	432	24	448	788	784	88	104	460	136	332	460	68	344	808	172	456	240	240	0	672	128	184	48	96	64	80	72	4	172	0	0	536	336	760	0	192
848	908	2096	2440	248	528	784	864	272	1460	1088	416	0	72	0	304	124	292	168	176	712	144	128	112	547	549	104	0	144	0	626	88	366	204	168	1284	328	414	722	228	1260	144	0	0	0	1038	912	906	492	832
1756	1020	1608	1198	454	652	1184	1016	848	1492	1008	708	0	0	160	0	0	0	0	708	828	0	336	528	0	716	828	0	0	0	46	238	148	0	804	796	28	416	564	0	724	636	0	160	0	0	0	0	0	1212
0	1340	490	2112	1536	3264	900	0	120	1100	0	580	0	0	0	0	250	80	0	0	0	30	0	1650	0	0	300	0	0	0	1566	1158	2142	1506	186	30	180	936	228	220	1148	636	0	0	0	330	0	0	180	0
1120	640	1990	660	144	108	66	96	18	1110	240	0	180	0	540	100	292	292	96	96	0	0	120	60	54	36	0	180	0	540	300	24	108	84	84	18	534	1155	1695	0	42	516	72	0	0	198	288	54	0	960
1530	2930	6940	525	118	761	0	292	656	4212	828	984	180	300	600	378	558	1164	195	66	27	6	0	60	900	180	0	0	246	0	525	90	345	180	0	180	220	350	930	60	114	60	60	156	150	20	10	90	0	0
1773	504	4425	2759	432	2131	300	120	444	415	2310	203	0	288	0	579	72	765	405	108	633	80	109	279	1413	747	216	0	0	0	160	0	416	279	72	831	72	102	222	906	202	392	0	0	72	9	306	633	280	665
88	1318	582	1092	1007	449	955	42	691	1424	80	538	640	640	1348	24	790	330	0	0	0	512	0	868	570	0	1080	320	0	0	1214	1327	775	460	680	808	408	912	628	325	675	594	80	32	80	424	8	220	616	0
312	2424	936	0	0	0	0	0	0	0	0	0	0	1944	0	312	3072	936	0	0	0	432	432	0	864	0	0	0	0	1296	0	0	0	0	0	0	1584	1332	540	216	0	432	0	0	648	0	0	0	540	540
1216	2608	6856	0	0	0	864	0	96	1392	0	24	0	0	0	768	1344	2928	0	0	0	192	0	48	1380	0	0	0	0	0	36	36	0	24	264	120	0	192	0	72	204	144	0	0	0	144	0	36	384	0
370	1221	4673	0	0	0	0	0	0	720	0	0	0	0	0	550	1275	2387	0	0	0	144	0	288	4002	0	210	0	0	72	0	108	72	0	0	0	240	264	576	0	0	540	0	0	0	0	0	0	0	0
1638	1014	4368	0	744	0	0	744	0	12	78	90	0	0	96	2058	1274	4840	0	600	252	0	492	0	1120	1176	728	0	0	96	0	0	0	0	0	0	851	481	3108	0	0	0	0	0	0	0	0	0	0	0
1680	560	160	0	0	0	288	0	0	480	0	96	0	0	0	2310	770	220	0	0	0	288	0	0	480	0	96	0	0	0	72	192	0	0	192	0	801	693	1026	44	32	68	600	0	0	0	0	0	180	0
1188	408	450	1476	324	312	420	50	520	252	24	396	180	360	36	1248	396	468	1056	312	312	490	48	416	72	48	96	720	144	96	636	192	240	1278	396	336	40	338	432	12	116	88	0	0	96	498	130	152	1310	168
1156	616	972	648	46	510	278	16	44	848	368	392	464	336	296	456	328	606	394	142	288	462	324	728	498	360	378	700	264	296	624	132	450	312	440	564	180	356	810	430	632	358	380	80	152	1072	332	742	860	632
1216	1885	2827	700	484	600	954	294	308	1877	594	645	160	544	460	522	741	1317	464	354	450	496	266	272	518	342	354	100	706	310	96	48	96	52	119	129	96	363	465	36	232	296	160	168	72	300	254	124	190	192
18	144	162	900	518	100	90	18	0	35	255	10	0	36	54	8	118	102	9	484	215	12	1218	300	20	150	310	1260	72	162	0	32	16	9	84	15	498	759	159	0	0	600	0	0	0	35	157	60	12	900
415	341	396	192	696	120	465	491	580	376	624	728	24	240	0	777	915	828	408	1944	240	512	2032	2052	600	2192	2044	96	696	0	52	124	136	96	372	72	400	584	852	36	188	376	480	264	240	267	341	328	384	1440
2118	216	798	3088	896	1704	276	462	270	624	432	204	0	0	0	1548	192	276	896	392	1544	432	528	336	80	672	340	480	0	0	1504	464	624	544	232	2296	32	512	272	360	888	132	0	0	0	858	1365	1305	72	348
2214	684	768	2445	1269	336	596	1038	184	888	1008	432	0	0	0	432	216	0	216	557	469	117	513	180	144	192	48	0	0	0	1164	540	384	288	426	864	54	660	96	504	348	108	0	0	0	120	108	96	357	513
5135	2320	460	1835	480	280	325	155	225	2355	820	1150	2575	1025	1575	1291	466	413	83	1784	50	635	302	23	4	344	116	265	80	630	85	5	0	150	565	20	37	166	62	0	35	0	155	95	95	15	4	45	154	152
2016	2446	1536	2259	242	2474	323	140	126	1738	2238	99	353	3629	353	432	490	168	321	12	252	15	30	30	505	279	17	135	675	135	125	25	100	188	16	126	22	20	18	400	200	30	135	0	0	5	5	0	230	380
1196	3772	1656	0	0	0	0	0	0	0	0	0	0	0	864	572	1804	792	0	0	0	0	0	0	0	0	0	0	0	0	0	0	0	0	0	0	792	1512	288	0	0	0	1296	0	0	0	0	0	0	0
360	0	360	2520	1092	3300	0	0	0	0	1680	0	0	0	0	72	0	48	0	0	0	0	0	0	24	0	0	0	0	0	1620	546	2490	600	0	120	0	0	0	240	0	0	0	0	0	0	0	240	30	108
0	0	0	88	24	128	414	342	1224	0	0	0	720	0	0	48	72	0	48	32	160	180	288	864	0	0	0	288	0	0	0	96	0	216	144	288	36	144	0	288	432	432	144	0	0	184	152	864	0	1152
80	16	24	0	120	0	145	228	2171	24	102	1050	1404	0	0	100	20	60	84	60	96	0	48	0	0	110	22	0	0	0	150	0	30	70	90	140	0	20	220	0	60	0	0	0	0	60	144	732	0	0
429	198	165	0	252	72	288	468	324	0	90	234	432	0	0	627	90	75	864	108	0	216	324	108	144	324	72	0	0	0	72	180	36	288	126	90	450	210	204	0	0	216	0	0	0	1224	1782	1494	900	0
217	65	482	36	224	84	440	484	804	480	312	216	432	200	200	65	25	290	122	136	86	0	0	0	0	144	0	0	200	200	760	224	20	622	148	450	220	60	488	444	572	724	1380	464	320	640	400	0	784	664
456	144	48	936	216	72	1776	1776	768	72	72	720	3600	720	144	0	0	0	360	72	36	24	168	96	0	72	0	0	0	0	576	96	72	420	84	60	102	18	0	50	132	10	192	24	96	72	72	0	540	1956
590	70	180	360	144	144	944	1368	1144	312	192	744	288	216	288	116	4	24	0	248	544	36	96	12	0	226	14	72	72	144	0	0	0	0	100	164	60	150	78	0	96	0	0	0	0	120	504	384	1800	1920
392	0	200	624	0	176	0	0	0	176	80	32	64	0	0	408	0	248	728	0	116	0	0	0	176	188	176	512	0	0	1112	0	272	1344	0	272	0	0	0	466	430	232	768	0	0	1808	1120	1184	1744	860
728	1833	799	3042	760	398	168	360	632	0	105	815	260	0	0	620	780	340	475	420	245	84	432	644	0	105	815	260	0	0	1160	400	180	1091	820	369	270	384	794	0	0	1328	296	0	0	240	90	18	252	636
2952	180	2988	1080	0	648	0	0	0	2730	2022	0	0	0	2160	1560	60	540	0	0	0	0	0	0	432	0	0	0	0	2160	0	0	0	0	0	0	0	0	0	0	0	0	0	0	0	0	0	0	0	0
448	585	731	541	505	326	1802	812	1826	958	108	1468	492	530	486	324	201	543	49	416	373	548	134	308	185	45	510	522	524	390	36	18	62	109	377	278	371	620	841	50	230	650	118	190	64	20	352	540	1583	479
348	222	72	1037	481	534	396	468	282	102	384	18	312	906	216	228	210	114	648	282	372	644	376	186	60	168	246	522	306	138	1636	884	654	216	354	144	189	234	111	828	186	54	276	540	666	522	978	552	1606	926
2124	1032	744	204	912	588	174	552	414	240	474	468	72	252	0	1284	558	558	444	1520	796	195	530	1207	18	600	768	744	288	12	264	168	144	216	192	144	63	216	453	56	24	454	0	0	48	8	80	152	0	0
255	610	977	426	1500	330	1170	1512	690	844	0	440	480	480	768	213	362	427	0	0	0	628	0	32	852	900	900	0	600	0	435	12	195	252	54	624	524	500	500	252	594	54	0	24	0	675	0	195	388	0
1076	1382	2174	1260	436	0	1548	916	0	1396	1704	168	632	824	1160	108	402	486	224	272	0	608	1808	0	356	304	112	608	224	1640	0	0	0	232	296	0	75	198	123	0	0	0	332	0	0	0	0	0	808	2408
0	876	168	0	0	0	9126	60	1170	48	24	0	0	360	1992	0	1260	252	0	0	0	1128	12	0	384	192	0	0	2880	192	0	0	0	0	0	0	0	0	0	0	0	0	0	0	0	2520	360	1080	168	12
0	1568	304	0	60	0	432	2160	0	0	0	0	0	0	9480	0	544	464	0	0	0	540	12	0	1000	480	320	0	288	96	0	960	0	0	0	0	3450	6	480	0	48	12	0	2880	12	144	720	0	300	36
18	324	11610	36	0	36	804	48	372	5058	72	18	18	288	810	0	288	5760	0	0	90	240	24	24	180	0	0	0	360	810	0	0	0	0	0	180	0	0	0	36	0	144	0	0	0	324	18	162	144	36
0	6480	3240	0	0	0	3096	576	1224	864	0	2232	0	0	0	0	0	0	0	0	0	0	0	0	0	720	0	0	1440	0	0	0	0	0	0	0	0	0	0	0	0	0	0	0	0	540	0	180	0	0
0	0	9720	0	432	0	0	0	0	3996	0	0	0	0	2880	0	0	2304	0	0	0	0	0	0	4512	534	534	0	0	0	0	0	0	0	0	0	480	516	1164	0	0	0	0	0	0	0	432	0	0	0
360	360	2880	240	180	660	0	0	0	1800	360	0	0	720	5400	72	72	576	0	0	0	0	0	0	0	0	0	0	0	0	576	432	1728	0	0	0	0	0	0	0	0	0	0	0	720	0	0	0	0	0
216	1512	2472	0	90	90	480	552	708	1944	192	1344	180	300	240	352	2304	4784	160	118	82	400	528	512	1024	220	1252	360	0	120	376	248	444	474	135	159	80	72	88	32	80	92	36	24	60	1320	288	1392	2400	408
691	589	576	228	324	36	400	240	120	368	304	312	300	20	800	1588	1330	1196	50	66	4	152	1044	44	168	0	40	540	8	1240	622	360	40	974	534	4	516	502	142	128	270	42	350	100	120	568	184	228	514	460
1320	864	1848	2496	3072	0	0	3840	0	24	48	72	2064	0	1920	360	96	840	1056	192	0	0	384	0	372	600	900	1632	0	192	816	768	0	240	192	0	432	432	288	0	0	0	1056	0	0	0	0	0	0	0
1632	0	3960	1344	1680	0	0	0	0	2016	0	576	384	0	1440	0	0	2544	960	0	0	0	0	0	1824	864	2592	2880	0	192	672	1200	0	1056	384	192	0	1008	912	0	0	0	960	960	0	0	0	0	0	0
960	0	96	288	1440	0	864	672	1344	0	0	0	576	0	4320	2640	0	480	696	0	528	0	0	0	4608	1152	1152	576	0	0	96	0	0	606	0	558	240	48	72	48	528	0	72	360	0	120	168	192	96	0
522	1758	2400	300	12	48	0	90	0	570	0	30	270	0	360	774	4002	4002	534	354	462	648	168	648	3312	156	1410	540	390	1122	420	60	0	1302	402	636	0	30	0	120	450	30	90	60	0	120	18	36	48	84
450	750	2400	90	552	150	60	12	96	0	0	30	18	0	288	900	1500	1200	0	0	0	0	0	750	3336	0	1044	450	0	0	0	0	0	270	50	400	1188	660	912	0	0	750	450	0	0	120	96	144	240	480
10	0	310	100	790	250	40	124	100	10	86	0	60	150	918	50	0	1050	0	620	600	0	200	450	640	220	960	700	700	2050	0	30	30	0	100	100	432	648	1674	30	100	350	300	300	90	0	12	12	0	40
288	0	0	0	144	144	0	576	576	1296	0	0	576	144	2304	1728	0	720	0	0	0	0	0	0	1008	0	0	0	0	0	0	720	360	4896	0	2016	1728	3456	0	360	0	0	0	3456	0	0	2880	1440	1224	0
108	294	144	432	546	100	322	694	506	120	112	568	100	40	120	30	30	0	48	618	88	64	802	764	60	130	610	100	40	120	0	0	0	30	210	30	0	408	1078	0	20	220	40	0	0	0	0	0	6	1086
0	0	0	0	0	0	1584	1512	1224	432	0	2160	0	0	864	0	0	864	1584	792	1224	0	0	0	1008	576	0	0	936	432	0	0	0	960	480	720	0	0	0	0	144	0	0	0	0	3168	3024	2448	0	0
1486	1810	1516	56	1534	26	870	2480	580	4416	1044	1720	1000	510	6152	894	1254	1524	450	790	280	270	608	28	960	240	268	40	270	2240	0	0	0	50	120	10	40	180	250	0	60	70	100	0	0	0	0	0	0	48
0	288	720	270	864	234	360	600	156	1134	432	486	288	576	1332	0	156	24	0	0	0	36	282	150	12	0	60	0	0	108	234	144	18	180	288	72	1296	2256	2352	108	144	720	1440	180	432	216	60	12	216	198
888	1104	672	0	144	0	72	144	72	216	216	144	0	72	1440	180	18	18	0	432	216	216	648	0	0	0	0	0	216	648	0	288	0	0	288	144	1232	1360	1188	12	12	2316	2160	288	432	0	0	0	0	0
1188	0	0	1278	120	132	720	1512	270	453	633	234	1728	18	0	468	72	138	4812	612	1038	150	468	138	90	1068	108	72	72	18	0	24	0	2268	348	462	0	0	0	84	0	216	1152	0	72	666	1314	210	0	1242
0	24	0	874	576	890	0	132	132	12	60	108	180	120	36	0	0	0	1920	480	1200	120	360	840	0	600	480	1800	1200	0	1554	852	930	2976	528	600	276	396	408	756	2184	1596	1104	1920	480	0	0	0	0	0
48	0	240	516	324	456	0	0	0	0	0	0	0	0	1296	1392	0	4656	0	0	0	66	0	42	3876	0	228	288	0	0	1788	180	696	72	0	0	1332	36	72	1512	72	0	720	0	0	144	0	0	2166	0
85	84	2150	75	1680	75	75	462	75	991	170	186	0	0	1923	125	132	3070	0	105	300	0	135	300	4788	885	3582	75	75	375	0	0	0	0	75	0	382	304	1294	0	0	75	0	75	0	0	0	0	0	75
54	54	36	99	69	84	138	708	258	45	84	243	108	0	36	4878	222	432	675	635	1300	317	149	464	3136	1396	58	240	60	18	341	179	260	666	214	830	120	96	24	24	300	24	36	150	0	374	452	494	328	136
635	195	190	340	502	418	607	689	1936	403	558	755	520	302	110	121	39	50	658	377	643	36	254	82	0	288	72	120	180	140	80	28	24	420	355	525	48	204	216	132	232	200	240	90	242	924	1614	2940	80	200
146	10	96	432	168	24	560	696	2296	6	0	6	144	0	12	574	14	24	612	288	660	24	24	0	272	440	68	0	0	36	0	144	0	704	256	1200	125	35	80	0	120	0	0	120	0	1440	1584	5904	0	480
1620	24	204	984	24	144	1416	2208	1176	570	306	2184	936	72	192	684	0	72	512	920	368	0	0	48	222	414	24	72	72	144	624	24	144	476	584	392	0	0	12	180	336	24	36	84	36	192	360	288	936	1368
553	107	300	80	244	576	228	1188	1710	230	618	1498	702	402	450	1130	82	540	316	838	472	66	186	96	156	216	48	120	66	360	2	4	144	8	86	26	84	90	258	64	16	16	30	30	240	60	132	150	222	72
942	480	540	594	72	144	306	342	1080	288	0	0	864	0	1044	1780	500	792	900	0	450	0	0	0	1188	144	0	0	0	0	480	120	96	564	0	390	0	0	0	144	144	0	0	72	0	114	630	720	360	522
960	648	5844	1800	192	360	336	60	324	1518	168	294	0	0	960	0	0	0	0	304	176	0	604	212	1560	48	120	0	0	3600	0	0	0	0	788	328	16	92	132	0	208	92	0	24	0	0	0	0	0	236
0	0	13824	0	0	0	0	0	0	12096	0	0	0	0	3456	0	0	0	0	0	0	0	0	0	3456	2592	864	0	0	0	0	0	0	0	0	0	0	0	0	0	0	0	0	0	0	0	0	0	0	0
0	600	0	1530	6660	3492	1560	2502	36	675	1818	819	0	0	1350	90	810	198	0	324	36	0	603	1767	90	72	558	90	0	0	0	0	0	0	870	0	1440	750	180	0	900	846	0	2430	0	0	0	0	0	1215
792	216	216	396	330	264	858	723	939	168	390	378	72	54	18	6	564	42	828	396	360	891	405	846	90	432	360	90	0	0	1476	930	744	1386	720	864	366	132	114	720	630	378	18	72	36	1140	1050	1050	1215	477
[truncated: 55 more columns]
