# Supplementary material for: Polygenic adaptation from standing genetic variation allows rapid ecotype formation
Source: eLife. 2023 Feb 28;12:e82824. doi: 10.7554/eLife.82824 (PMC9977305; doi:10.7554/eLife.82824)
Supplement: Supplementary file 2. [file elife-82824-supp2.zip › Supplementary_Data_1/Twisst_windows_5000/superscaffold28_all_output.weights.5000.csv]

topo1	topo2	topo3	topo4	topo5	topo6	topo7	topo8	topo9	topo10	topo11	topo12	topo13	topo14	topo15	topo16	topo17	topo18	topo19	topo20	topo21	topo22	topo23	topo24	topo25	topo26	topo27	topo28	topo29	topo30	topo31	topo32	topo33	topo34	topo35	topo36	topo37	topo38	topo39	topo40	topo41	topo42	topo43	topo44	topo45	topo46	topo47	topo48	topo49	topo50
744	555	375	648	528	90	462	642	360	630	360	1260	486	306	402	480	240	276	80	420	148	96	162	0	33	138	69	84	156	132	144	0	36	70	396	98	624	1098	780	0	72	0	912	408	0	168	570	72	408	744
470	352	326	972	852	360	252	324	0	652	814	364	0	0	306	335	50	295	238	448	292	168	276	420	336	243	57	30	0	60	276	294	400	170	280	220	174	126	198	294	46	68	70	90	60	164	362	270	392	1015
1600	200	300	1848	972	1032	276	456	0	210	150	60	2700	540	180	1680	120	180	0	0	0	192	0	0	200	0	40	0	0	0	4620	1860	1980	4600	440	660	360	120	0	885	295	140	0	720	0	96	264	0	120	0
88	644	724	112	288	344	348	1952	636	360	96	1560	592	384	296	101	862	785	173	118	137	741	75	752	696	260	652	140	180	140	360	752	748	158	124	382	472	364	1000	644	628	488	88	40	88	402	1256	702	416	85
384	312	1404	420	262	458	480	378	390	1728	510	564	168	168	708	96	144	516	165	279	528	168	210	594	1668	510	318	390	390	564	1038	770	898	291	375	462	499	193	202	216	570	264	204	234	120	1266	906	966	288	336
2160	4924	6358	468	135	45	2500	300	200	900	100	2	0	500	1506	560	1084	1796	0	0	0	100	0	20	80	20	20	0	500	0	2074	750	250	688	24	220	562	330	1710	441	1130	2149	666	260	50	8	24	8	400	0
354	450	270	312	342	102	221	751	48	120	115	143	0	72	216	1104	1350	1242	1352	1768	84	1680	804	84	570	638	538	36	144	720	270	852	186	448	314	24	436	582	194	18	27	117	0	0	648	335	964	75	504	249
512	272	240	284	188	24	168	48	0	0	0	0	0	32	248	368	232	136	704	1666	430	288	576	0	144	0	72	216	536	1184	460	220	24	1192	2144	392	48	2432	336	512	1304	784	920	408	1920	0	0	0	192	384
96	228	36	592	296	1320	350	296	410	0	288	0	240	528	36	240	408	72	632	192	1192	1281	817	2294	72	600	372	1512	432	72	264	210	918	128	48	400	0	0	0	2172	528	972	288	624	504	552	624	768	531	663
304	0	80	768	80	912	0	20	0	100	240	20	0	0	500	2176	4	652	2160	200	1920	0	392	0	120	400	8	192	768	1808	360	0	1440	72	0	24	20	0	20	360	576	0	0	0	0	144	504	360	144	240
0	0	0	0	864	0	0	0	0	0	0	0	0	0	5184	0	0	0	0	0	0	0	0	0	0	0	0	0	0	0	0	0	0	0	0	0	10800	2160	0	0	0	0	0	0	0	0	0	0	0	0
1416	1400	5464	144	648	648	108	756	900	2228	2684	3620	216	36	972	1248	1300	5012	0	0	0	0	0	0	1224	0	0	0	0	144	0	0	0	0	0	0	0	0	0	0	0	0	0	0	0	0	0	0	0	0
768	0	1896	300	600	2700	0	0	0	3624	1446	294	0	0	720	2256	0	3504	1080	0	1368	0	0	0	1956	324	204	864	0	0	444	312	1836	792	0	792	0	0	0	1128	778	110	0	288	0	0	0	144	0	0
416	368	480	668	426	934	456	516	696	356	696	1644	1056	1044	484	324	204	516	296	400	264	564	760	884	174	150	720	984	312	420	490	232	802	240	284	188	402	432	690	342	110	684	696	328	816	88	116	240	180	348
366	864	762	24	96	96	514	108	662	0	0	336	1008	144	420	132	216	108	0	0	0	0	0	0	114	114	36	24	216	0	0	384	384	0	0	0	1368	0	1032	264	1746	810	120	1392	0	460	48	1508	336	0
34	170	0	24	132	54	1680	1500	1080	84	36	600	540	126	480	188	1180	204	272	32	116	1884	808	212	520	512	576	552	1752	480	0	112	26	68	8	32	39	56	91	4	46	4	60	198	48	2236	2230	1690	576	660
0	108	108	0	0	0	72	0	0	2160	432	1728	0	864	0	0	0	0	0	0	0	432	648	0	0	0	0	0	0	1080	324	108	0	0	2160	0	108	1260	0	0	108	0	0	0	540	144	0	0	432	1188
0	10	140	0	0	0	20	0	400	2050	0	80	0	0	0	0	30	270	0	0	0	60	0	120	430	0	380	0	0	0	250	100	430	610	340	1720	582	1794	888	270	140	1000	0	0	0	250	0	674	780	0
112	712	568	432	984	408	952	1960	1480	1506	696	1098	480	480	1908	208	576	224	0	152	112	192	504	288	384	336	372	96	384	264	96	640	32	0	300	300	264	584	256	96	408	432	192	468	0	144	904	224	32	404
196	644	408	80	284	80	494	674	608	192	138	576	276	282	876	60	204	108	3	69	12	200	611	335	186	90	378	132	156	588	172	412	208	166	394	136	738	810	1284	54	180	648	684	540	594	252	339	255	120	720
402	438	1680	537	171	282	252	92	340	408	136	108	420	168	470	600	900	2660	378	102	654	504	30	582	3214	1246	900	480	480	1018	285	187	338	1246	466	1658	402	108	264	416	354	352	266	266	106	372	392	1036	616	190
0	0	0	0	12	0	0	48	0	0	0	0	0	0	0	36	144	0	0	192	0	660	1908	3636	180	360	1188	900	216	540	0	0	0	0	0	0	48	0	0	0	0	0	0	0	0	0	1020	0	1320	4020
1920	2400	2592	0	6480	0	0	6480	1440	864	1152	1440	0	0	5040	240	300	324	0	0	0	0	0	0	0	0	0	0	0	0	0	2160	0	0	144	0	960	192	936	0	0	360	1080	720	432	0	1248	192	0	0
3006	1056	4290	648	216	72	0	0	0	2520	360	0	0	288	4320	0	0	0	0	0	0	0	0	0	0	0	0	0	0	0	864	648	216	0	0	0	144	240	192	0	0	0	864	0	0	0	0	0	504	144
0	0	0	480	0	96	144	0	612	0	0	792	108	0	0	1152	0	0	1344	464	496	0	0	0	0	0	0	0	0	0	3840	0	768	11040	3016	2360	0	0	0	0	864	0	0	0	0	252	0	900	0	0
440	648	256	840	328	632	816	648	1272	152	258	694	1800	552	288	238	420	170	552	168	480	432	696	1368	192	96	684	1680	432	240	96	104	112	184	56	168	90	270	720	264	90	654	936	0	0	168	198	186	0	396
0	216	324	1404	1116	1476	0	0	0	0	0	0	0	540	2700	0	108	162	0	0	0	0	0	0	0	0	0	54	0	0	2916	1296	3078	576	288	576	1620	288	1944	1152	420	1848	1260	0	288	0	0	0	0	0
0	60	2472	60	300	0	60	0	0	2940	576	12	0	360	1800	0	60	2172	0	0	0	300	1200	0	1500	0	300	0	0	7200	60	300	0	0	24	0	1110	4477	2525	360	60	300	0	0	1440	0	0	0	60	240
0	0	30	190	2252	96	6	648	18	90	144	522	90	0	450	1296	444	60	120	1080	24	0	336	48	132	120	540	0	0	90	180	1368	36	15	312	3	2200	608	228	0	24	120	360	72	108	0	0	0	0	6
0	0	600	134	464	286	524	1092	572	0	112	224	336	120	684	8	24	760	32	40	140	40	32	112	884	792	484	108	216	720	264	516	392	268	156	364	1718	600	1954	96	384	536	400	964	292	1396	1052	976	216	100
192	240	592	0	480	96	0	88	32	300	716	128	80	320	480	385	745	1140	56	56	112	70	160	150	1258	208	558	30	0	320	0	110	40	10	10	20	1620	526	3354	40	0	200	200	80	960	0	88	32	20	80
[truncated: 55 more columns]
