# Supplementary material for: Polygenic adaptation from standing genetic variation allows rapid ecotype formation
Source: eLife. 2023 Feb 28;12:e82824. doi: 10.7554/eLife.82824 (PMC9977305; doi:10.7554/eLife.82824)
Supplement: Supplementary file 2. [file elife-82824-supp2.zip › Supplementary_Data_1/Twisst_windows_5000/superscaffold40_all_output.weights.5000.csv]

topo1	topo2	topo3	topo4	topo5	topo6	topo7	topo8	topo9	topo10	topo11	topo12	topo13	topo14	topo15	topo16	topo17	topo18	topo19	topo20	topo21	topo22	topo23	topo24	topo25	topo26	topo27	topo28	topo29	topo30	topo31	topo32	topo33	topo34	topo35	topo36	topo37	topo38	topo39	topo40	topo41	topo42	topo43	topo44	topo45	topo46	topo47	topo48	topo49	topo50
288	144	0	324	0	0	0	0	0	24	24	0	0	0	0	1920	492	144	3168	1716	1560	144	432	0	1086	1090	176	576	936	144	1260	0	48	1800	1180	1100	48	48	0	432	288	0	384	480	48	552	240	792	144	0
594	213	588	510	120	375	1170	780	705	210	418	2	393	381	645	600	288	318	354	111	255	306	16	20	234	204	66	132	300	213	258	360	228	414	162	306	0	198	132	108	432	12	132	720	225	1392	1008	822	924	608
511	198	164	471	234	24	432	108	0	0	0	0	243	0	0	4120	2520	560	1809	0	0	189	54	189	1155	330	603	2727	0	0	354	306	60	9	0	0	0	0	0	0	0	0	27	0	0	237	141	45	216	36
2490	0	4320	4680	3360	8304	1260	2100	1140	7800	3540	900	0	0	1440	390	0	360	0	0	0	0	0	0	0	0	0	0	0	0	570	420	1056	150	0	0	150	30	0	150	30	36	0	0	0	102	420	228	150	0
36	108	144	72	1116	180	1152	792	2160	144	144	432	0	0	0	1188	1404	288	720	0	360	288	0	144	504	0	0	432	1080	2160	0	0	0	720	0	0	0	0	0	0	0	360	720	360	0	0	0	0	288	0
0	120	0	432	2928	0	1532	5504	20	0	0	0	0	0	0	272	496	0	200	472	0	832	890	78	12	26	82	96	24	240	72	504	0	0	120	0	1132	737	75	0	0	0	0	0	0	432	1008	144	384	30
300	0	600	216	540	324	0	0	0	300	300	0	0	0	1380	1560	0	2040	864	1296	0	0	0	0	4770	1890	0	0	0	2160	42	120	198	24	0	0	54	54	324	24	12	0	216	12	216	144	408	96	528	576
468	252	576	716	719	881	447	649	440	792	870	492	0	0	0	396	252	312	160	890	762	678	1260	726	216	850	536	144	0	0	312	126	186	72	576	648	474	426	708	258	612	732	0	0	0	1560	1964	1288	186	1360
0	368	1852	96	12	180	384	0	198	1823	101	384	342	288	576	0	400	2020	18	14	40	24	4	266	2180	0	384	54	72	476	600	64	688	510	122	532	0	24	0	452	312	174	342	0	116	526	0	670	372	28
614	648	1402	108	0	36	646	412	742	2144	626	2882	180	0	3456	98	216	478	0	0	0	0	0	0	192	96	0	0	288	0	0	0	0	0	552	528	1368	516	492	0	288	144	0	1152	0	320	320	656	0	0
220	188	1320	40	248	0	107	139	250	400	80	560	624	80	400	20	100	600	0	0	0	100	236	304	480	80	480	480	80	400	40	200	0	100	0	140	156	252	632	40	0	240	360	0	0	89	49	282	18	78
72	0	144	0	0	594	0	0	0	480	456	792	0	0	0	306	0	1008	162	0	0	120	360	96	0	0	0	0	0	288	0	0	198	0	0	0	720	360	216	0	0	0	0	0	432	0	630	0	30	90
0	0	0	0	576	0	2832	4752	1200	0	0	0	0	0	0	0	0	0	0	0	0	0	0	0	0	0	0	0	0	0	0	1008	0	0	0	0	624	1056	192	0	0	0	0	0	0	2656	3000	1184	0	3600
0	0	0	0	0	0	3900	6552	3588	0	0	1080	0	0	0	0	0	0	0	0	0	0	0	0	0	0	0	0	0	0	0	0	0	0	0	0	0	0	0	0	0	0	0	0	0	936	1980	1656	1044	1692
0	0	0	0	10368	0	4896	1440	9216	0	0	0	0	0	0	0	0	0	0	0	0	0	0	0	0	0	2052	0	0	0	0	1296	0	0	0	756	0	0	0	0	540	0	0	0	0	1224	360	2304	0	0
1750	0	250	400	1000	130	400	832	100	80	270	0	0	0	1592	20	36	52	0	300	150	0	50	130	372	310	276	0	0	0	1800	1242	270	0	600	200	1756	320	48	0	100	130	0	1736	0	1760	1188	220	0	700
360	360	360	360	1008	792	1745	565	2442	624	72	2616	720	0	1080	0	72	144	0	0	0	108	108	324	432	0	72	72	0	144	420	888	708	72	72	72	540	162	378	270	132	678	144	0	144	702	270	900	144	0
192	720	336	234	456	1830	648	1296	648	1500	552	5760	0	0	0	72	216	648	288	0	0	0	0	0	234	72	54	216	0	0	144	576	2160	192	0	48	0	0	0	360	0	0	0	0	0	72	144	72	0	48
191	471	208	348	1560	2402	222	80	132	800	4830	394	288	0	110	44	181	87	72	224	108	0	1704	1556	33	143	580	0	0	302	96	320	544	0	125	25	0	0	580	0	476	1204	0	0	1920	0	0	0	0	506
2426	144	4774	3186	0	3294	340	294	374	2126	1808	1730	1872	144	0	974	0	1306	0	0	0	216	24	48	120	0	120	720	0	240	0	0	0	0	0	0	0	0	0	36	36	24	0	0	24	336	288	432	144	24
210	24	270	42	504	498	77	628	315	616	104	504	144	252	144	678	480	690	0	0	0	312	0	0	0	0	0	0	0	0	54	1584	1410	0	0	0	336	0	0	0	0	0	0	0	0	495	387	1734	0	0
0	0	756	0	0	756	0	0	1188	1554	1562	2635	756	1188	1188	0	0	729	120	90	150	0	0	0	639	120	240	0	0	486	0	0	729	360	270	450	0	0	0	639	60	300	0	0	486	0	0	1053	108	153
176	662	2204	208	38	30	200	16	24	884	0	0	184	376	416	0	276	984	120	48	0	198	150	0	840	0	44	184	376	416	748	134	78	614	340	108	292	684	244	256	204	32	184	168	168	972	240	120	1475	511
420	1500	3780	0	0	0	60	0	120	1506	360	318	132	300	0	0	30	30	60	150	90	30	150	0	0	0	0	0	60	300	0	0	0	24	126	30	0	1890	3090	0	0	2400	1860	0	0	0	0	0	30	150
144	324	372	0	183	159	0	450	870	60	156	630	240	96	1170	438	1572	1356	990	120	480	630	132	78	2568	1050	384	0	0	210	0	387	99	0	0	0	1464	36	810	174	0	732	0	0	0	0	1410	540	0	0
0	0	0	0	0	0	0	8208	2592	0	0	450	0	0	0	0	0	60	150	540	1686	156	0	60	156	3120	414	0	144	0	0	2010	90	60	216	156	0	0	0	234	216	0	0	3600	0	0	2622	918	0	0
0	0	0	0	4320	0	0	2520	0	288	576	288	0	0	2160	0	144	36	0	0	0	0	288	144	0	0	0	0	0	108	0	2520	0	0	0	0	4444	3768	3524	0	0	1080	0	0	504	0	1080	0	0	24
72	264	816	336	120	48	336	120	48	192	36	228	288	288	648	0	0	288	112	128	48	112	128	48	0	0	216	0	0	528	96	192	288	336	816	288	462	555	2295	432	1134	2142	576	288	384	96	192	288	336	816
576	2016	3168	1152	1584	1008	5408	1440	3988	2088	1584	4032	1764	1152	1152	0	0	0	0	0	0	0	0	0	0	0	0	0	0	0	0	0	0	0	0	0	0	0	0	0	0	0	0	0	0	2240	1152	1936	0	0
1308	1944	564	1026	744	228	2208	984	864	1404	540	384	1152	864	864	1098	1632	852	210	96	24	1236	204	264	228	60	48	120	48	48	162	48	36	90	72	18	36	36	24	12	12	0	0	0	0	6648	3630	3864	3348	636
120	190	524	119	190	183	262	360	974	7074	3456	4188	36	24	48	72	130	1706	180	424	140	60	540	372	576	640	590	0	0	60	99	198	1827	264	328	278	36	378	366	351	672	507	72	0	0	44	72	28	72	264
225	0	1125	0	0	348	120	10	50	128	2316	544	0	0	0	24	0	1704	464	288	448	96	594	318	1472	216	40	0	0	0	60	0	1032	250	0	200	184	72	500	708	504	504	180	0	0	60	260	1300	264	663
822	1008	288	2571	1773	2124	870	336	462	3231	5388	2913	366	240	240	120	36	0	66	12	0	210	114	96	60	12	24	96	48	48	329	207	400	378	486	144	288	360	216	438	519	519	216	72	72	120	24	24	126	72
1356	1146	2394	1890	1386	2316	1293	228	1497	4980	1240	1244	72	72	120	132	108	180	120	0	240	82	134	438	276	864	552	300	180	60	396	216	336	382	326	960	218	364	564	696	1344	312	24	96	0	198	24	138	96	228
398	20	332	444	260	856	616	1390	782	481	656	479	304	270	780	217	25	428	183	54	513	0	0	0	352	802	96	40	70	90	164	80	276	100	65	297	0	0	0	432	308	24	16	280	78	1482	3363	1743	657	1137
1176	792	960	288	576	408	552	456	984	864	624	432	1464	2112	1536	72	150	306	468	432	432	144	468	216	216	0	576	900	540	720	0	0	168	0	0	0	0	0	0	144	0	0	0	0	144	756	360	960	468	1152
3240	7050	1128	2205	1995	600	1320	2031	1449	465	255	414	0	450	0	1920	2880	0	200	1285	75	2832	1065	813	600	120	414	0	0	0	120	300	60	600	885	165	469	160	211	85	85	100	0	0	90	360	720	336	388	165
1032	756	334	1804	384	780	480	384	100	559	697	74	512	680	512	80	498	132	600	300	468	180	96	20	86	144	76	0	160	0	283	334	261	1571	577	222	180	32	0	252	614	52	0	64	0	1583	1764	875	705	1137
1722	724	86	1932	2456	520	458	5198	1868	240	1200	1728	5040	2880	2160	114	144	18	424	200	0	156	24	0	0	0	0	0	0	0	180	260	16	544	260	0	0	180	0	0	0	0	0	0	0	100	940	280	396	84
0	180	540	0	540	540	630	0	1080	3984	732	2016	5400	270	1080	0	0	0	336	160	80	0	288	36	180	0	0	0	0	0	498	636	666	2880	1470	240	560	1000	60	90	210	60	0	0	270	0	0	0	0	0
236	480	240	518	838	1354	466	194	466	492	120	612	690	606	432	204	316	268	194	212	254	410	202	876	390	154	358	160	46	172	404	532	88	42	28	50	413	260	307	980	20	648	332	8	488	418	32	292	429	173
718	868	2300	314	362	401	202	392	192	2077	591	480	93	69	1111	96	24	24	24	195	507	60	300	90	1266	955	556	216	825	810	63	63	126	30	75	298	216	507	483	108	161	80	216	517	108	335	463	276	46	580
980	500	1608	764	2980	920	1164	580	580	792	576	328	100	136	4808	264	192	504	80	64	96	52	232	324	864	132	1204	240	256	320	276	1252	552	80	32	68	3308	852	1824	0	8	40	800	248	320	432	180	240	36	272
2652	1686	5334	1530	840	1326	2082	672	774	2910	1104	1530	0	0	0	248	204	520	0	270	138	0	318	330	0	240	192	108	108	216	0	0	0	0	618	330	0	432	1548	0	600	804	0	0	0	0	0	0	0	378
1600	900	5540	0	0	1200	240	600	1320	9440	5600	6080	600	0	1800	0	0	0	0	0	360	0	48	168	360	720	312	0	0	0	0	0	0	0	0	0	0	0	0	72	120	48	0	0	0	0	0	0	0	24
18	150	1080	456	528	216	240	1032	180	2160	360	408	96	456	600	18	30	0	0	288	0	216	216	216	144	270	126	0	0	0	24	96	0	0	1200	72	372	1032	1116	24	60	24	0	0	0	72	732	36	1320	0
456	162	792	234	222	1194	234	555	477	1092	1112	898	318	486	342	376	196	766	220	200	1440	32	56	92	752	2044	360	0	408	0	80	92	536	340	112	1000	56	18	166	1398	1624	458	0	408	0	228	582	630	322	316
216	342	144	1848	3096	2832	360	2196	144	360	540	288	756	1890	2268	0	0	0	0	0	0	210	60	108	72	72	72	324	0	0	1191	1521	1824	0	270	0	1020	120	48	0	0	108	324	1620	810	180	900	72	420	120
546	1290	468	186	506	244	2341	2094	629	576	108	636	0	90	180	282	756	240	330	490	80	630	270	24	178	144	134	0	0	36	138	514	50	522	588	276	270	402	150	175	88	109	0	0	18	1093	798	467	426	186
238	36	17	804	612	1344	165	2295	252	88	416	312	0	75	0	1004	591	214	600	291	156	1274	148	12	382	92	309	75	75	15	885	1572	1521	207	108	60	2856	0	48	645	25	494	0	0	87	327	2985	477	131	4
90	0	1950	1350	480	480	300	1500	0	12	60	0	360	360	9000	20	0	1450	250	12	8	0	0	0	0	0	0	0	0	0	630	240	240	140	348	160	216	0	0	0	72	144	0	0	0	110	1000	0	190	110
2493	1425	0	3966	1542	0	771	3327	72	114	108	66	72	0	0	1251	453	0	864	474	138	120	570	0	42	21	9	36	420	72	672	120	0	228	144	66	210	156	0	0	0	0	0	24	0	867	2265	0	600	690
334	360	296	73	529	170	620	408	376	70	370	208	110	160	50	708	212	616	432	40	152	2688	132	400	428	112	24	306	0	50	528	432	816	576	340	70	672	218	120	750	294	96	90	0	160	1824	2256	1440	1872	166
208	496	96	10	900	118	562	822	684	44	170	482	180	200	80	144	276	348	624	1034	1758	244	1260	560	288	780	1116	0	0	80	82	244	382	204	566	798	256	544	400	562	704	1134	0	0	200	192	408	168	74	10
164	198	364	198	138	270	300	256	308	510	255	285	0	0	24	240	504	252	140	392	518	294	360	498	720	504	990	48	0	60	236	408	208	250	502	514	197	209	398	520	1244	726	0	0	0	336	188	196	120	198
134	259	148	61	153	53	236	295	268	330	156	510	123	77	93	221	191	151	1467	2348	987	277	1194	487	187	389	248	442	136	199	972	525	276	1715	1995	980	1732	2361	1101	508	554	750	480	486	425	220	314	245	195	362
2108	744	868	48	305	427	32	136	288	620	68	356	12	120	120	756	408	588	670	122	72	120	120	0	644	73	27	0	0	0	516	193	203	248	28	0	216	408	0	558	168	54	0	0	0	376	812	252	1056	120
354	968	3494	402	800	312	416	914	774	2604	318	400	4	16	3208	352	568	1892	0	0	410	24	80	212	1556	330	884	16	556	400	2	0	6	4	100	444	0	50	150	16	366	904	0	504	0	160	524	412	40	130
60	1620	6168	72	108	120	720	240	1200	5340	60	780	0	0	1200	0	336	1248	0	150	150	0	168	408	1488	60	168	0	0	1200	0	0	0	0	420	300	48	456	576	0	180	1020	0	0	0	0	0	0	0	72
0	144	4320	0	0	0	180	360	180	13392	0	3072	0	0	1728	0	30	720	0	0	0	0	0	0	120	0	0	0	0	0	0	0	42	24	0	48	12	36	312	96	288	0	0	0	0	180	60	510	0	0
830	3270	7852	0	0	0	360	0	1368	9000	0	2664	360	0	0	670	2814	10988	0	0	0	0	0	0	0	0	0	0	0	0	0	0	0	0	0	0	0	0	0	0	0	0	0	0	0	0	0	0	0	0
504	0	11160	0	0	0	0	0	0	6480	0	0	0	0	0	600	0	21000	0	0	0	0	0	0	0	0	0	0	0	0	0	0	0	0	0	0	0	0	0	0	0	0	0	0	0	0	0	0	0	0
3996	1692	20232	648	0	432	0	0	0	3240	216	0	0	0	0	1152	384	5376	0	0	0	0	0	0	0	0	0	0	0	0	0	0	0	0	0	0	0	0	0	0	0	0	0	0	0	0	0	0	0	0
4284	3312	1260	720	0	0	180	36	0	1800	360	0	432	0	1080	6900	5520	1380	288	0	0	0	0	0	720	144	0	0	0	0	120	0	0	1800	0	0	0	0	0	0	0	0	0	0	0	48	12	0	12	240
165	75	408	2160	4830	1260	0	3750	0	2400	1320	600	0	0	15000	990	450	2448	0	150	0	0	222	144	840	210	210	0	0	600	0	0	0	0	0	0	0	0	30	0	0	0	0	0	0	0	0	0	0	108
2100	0	2220	270	1170	0	0	0	0	150	210	0	0	0	1800	420	0	300	0	0	0	0	828	0	144	0	0	0	0	720	0	0	0	0	0	0	0	0	0	0	0	0	0	0	0	0	0	0	0	144
0	0	0	0	0	0	180	60	0	120	0	0	0	60	480	0	50	100	0	0	0	120	180	0	0	0	0	0	0	600	30	0	0	0	0	0	0	0	0	0	0	0	0	0	0	400	234	20	146	814
0	0	1800	0	0	0	0	0	0	108	0	0	0	0	1872	0	0	4284	0	0	0	0	0	0	3852	0	0	0	0	2016	0	0	0	0	0	0	0	0	0	0	0	0	0	0	0	0	0	0	0	0
10	12	1850	360	0	360	360	144	360	700	930	386	0	0	72	420	504	2100	0	0	360	0	72	360	2114	910	396	0	0	0	0	0	0	0	0	180	0	0	0	84	60	36	0	0	0	0	0	0	0	0
1302	1074	2340	628	200	180	576	0	0	5774	1458	1264	0	0	360	390	330	1980	0	0	0	0	0	0	0	0	0	0	0	0	546	84	882	324	0	0	36	72	36	432	0	0	216	216	288	36	72	0	0	36
364	400	1248	428	332	276	2336	968	1056	504	88	612	260	1508	260	391	855	808	165	220	25	612	84	32	40	80	80	130	1000	40	96	248	72	260	200	20	276	80	40	0	0	0	40	36	0	3090	1034	1680	2104	23
0	0	0	0	864	0	9900	4860	6840	216	54	1350	0	0	3456	0	0	0	0	0	0	0	0	0	0	0	0	0	0	0	0	0	0	0	0	0	0	0	0	0	0	0	0	0	0	990	918	684	0	0
1464	2542	4130	0	0	0	864	0	864	10392	0	1200	0	0	936	468	636	1596	0	216	216	240	684	336	954	918	1620	108	180	36	0	0	0	0	0	0	0	0	0	0	0	0	0	0	0	0	0	0	120	144
0	0	180	0	0	0	0	0	0	3780	2925	1395	0	0	36	0	0	1152	0	0	0	0	0	0	2712	168	0	0	0	2880	0	0	0	0	0	0	120	0	168	432	0	0	0	144	864	0	0	0	0	0
0	280	2504	420	480	0	420	720	0	3616	0	32	900	900	3636	0	96	300	0	0	0	40	40	40	156	1560	234	0	0	324	220	320	0	180	60	180	12	30	6	0	30	0	0	0	180	220	320	0	180	60
0	0	864	0	0	0	0	0	0	432	0	0	0	0	216	0	0	1512	0	0	0	0	0	0	4320	0	0	0	0	864	0	0	0	0	0	0	0	0	0	0	0	0	0	0	0	0	0	0	0	0
540	1000	200	48	1056	0	1070	3070	0	1020	380	1600	600	60	1368	180	360	72	240	0	48	196	396	392	40	24	176	192	48	672	0	264	0	24	0	0	0	0	0	0	0	0	0	288	0	110	550	0	140	300
1190	600	286	784	2118	770	828	1848	546	240	404	202	240	156	852	366	136	170	592	706	106	352	522	128	44	42	4	0	0	96	534	882	360	540	180	36	1587	831	660	252	120	78	72	0	192	672	1824	192	768	954
16	584	1008	216	120	360	666	288	726	1416	368	1120	168	240	192	0	36	108	0	528	0	156	1560	156	0	0	48	96	72	288	240	264	288	48	624	24	964	0	44	0	0	24	168	96	1584	0	96	0	32	320
176	176	92	78	174	36	222	174	252	414	0	0	180	108	420	352	352	346	576	108	936	0	0	0	984	87	87	48	48	108	180	36	234	324	0	36	2999	1276	465	234	756	0	120	504	108	2862	1602	3294	1368	432
0	0	0	0	648	0	72	1044	0	30	6	0	0	0	1260	0	36	180	0	0	0	36	72	0	612	417	231	0	72	540	0	216	0	0	0	0	3292	504	308	0	0	0	0	648	0	36	1512	0	72	144
0	0	0	0	0	0	0	0	0	720	0	0	0	0	0	0	0	576	0	0	0	0	0	0	4680	360	0	0	0	0	0	0	0	0	0	0	0	0	0	0	0	0	0	0	0	0	0	0	0	0
708	72	396	96	0	0	15	165	0	1074	96	6	24	0	180	1012	88	2068	280	480	440	0	60	60	592	704	96	60	0	420	12	180	12	22	30	20	906	390	264	0	0	48	48	60	12	40	920	96	0	120
180	0	180	0	0	0	0	672	336	864	1134	594	432	0	2880	252	0	252	240	48	0	0	0	0	432	144	0	0	0	288	0	0	0	0	0	0	0	0	0	0	0	0	0	0	0	0	2016	1008	0	0
720	660	900	1600	3200	0	540	1620	0	132	64	92	0	576	1080	240	60	180	0	300	180	120	270	150	270	0	0	0	0	270	2160	4080	0	960	2670	1170	3810	2040	0	0	0	0	0	1350	0	60	420	0	120	240
0	1872	144	0	0	0	680	564	628	0	144	288	0	576	288	0	0	0	0	0	0	396	276	480	0	216	72	0	2592	0	0	0	0	0	0	0	0	0	0	0	0	0	0	0	0	1776	1368	1536	1548	732
185	222	2977	0	0	0	0	0	0	1044	0	0	0	0	216	160	84	1808	0	0	0	108	0	0	1806	0	174	0	0	576	0	540	0	0	0	0	3100	4615	5137	90	0	450	0	0	0	0	0	0	0	0
129	774	1113	0	0	180	0	180	900	4974	1214	2200	0	0	72	171	1026	3447	0	0	72	0	72	360	1926	654	1020	0	0	2160	0	0	0	0	0	0	0	0	0	6	18	12	0	0	0	0	0	0	0	0
528	370	3170	180	30	510	0	0	150	4698	312	1140	0	0	2016	672	280	3080	0	0	0	0	72	30	2160	0	6	0	0	4320	0	0	0	0	510	30	720	1980	930	0	0	150	0	0	0	0	0	0	0	216
192	108	1248	0	576	0	90	120	150	2520	252	756	288	0	2952	96	36	624	0	0	0	36	0	0	0	0	0	0	0	0	72	432	0	252	1620	360	1656	1224	864	144	240	480	432	288	576	90	168	210	72	0
0	0	0	0	0	0	0	0	0	1440	144	1296	0	0	0	0	0	0	0	0	0	0	0	0	0	0	0	0	0	0	0	0	1080	1440	432	72	540	1404	216	72	72	0	0	0	0	0	0	0	0	0
236	1063	2445	0	30	90	648	36	546	3024	888	1290	0	0	0	32	232	312	0	618	162	0	60	6	864	12	6	0	0	0	0	0	0	0	1296	0	736	2936	1002	0	414	1116	0	0	0	0	0	0	0	210
636	0	5172	96	0	96	1728	192	2496	7596	192	3120	564	768	768	72	0	792	0	0	0	0	0	0	192	0	0	0	0	0	156	24	132	360	1032	1260	306	1524	1254	516	834	174	204	96	96	216	0	600	288	0
368	1052	1292	744	588	24	2532	1914	864	2256	1056	2448	0	0	1134	704	2372	2900	192	96	96	786	132	288	960	192	288	0	0	0	288	348	120	132	210	156	126	84	456	114	24	312	108	162	108	732	636	288	258	132
900	1500	1830	0	0	0	450	0	2250	3406	2297	8481	6750	900	0	450	300	510	0	0	0	0	0	0	180	0	0	0	0	0	0	0	0	0	90	0	55	358	163	180	90	270	0	0	180	0	0	0	0	0
0	0	1656	0	0	0	0	0	0	1728	0	0	0	0	720	0	0	7020	0	0	0	0	0	0	1440	0	0	0	0	1440	0	0	0	0	0	0	0	0	0	0	0	0	0	0	0	0	0	0	0	0
1944	0	6588	432	0	972	0	0	0	2760	2316	0	0	0	324	828	0	2916	432	0	972	0	0	0	3096	1260	0	0	0	396	108	0	108	0	0	108	0	0	0	216	0	0	0	0	0	0	0	0	0	0
0	0	360	0	0	0	0	0	0	3456	0	0	0	0	0	0	0	2016	0	0	0	0	0	0	5544	0	0	0	0	2880	0	0	0	0	0	0	0	0	0	0	0	0	0	0	0	0	0	0	0	0
0	0	3744	0	0	0	0	0	0	5904	0	576	0	0	2160	0	0	2016	0	0	0	0	0	0	3444	0	444	0	0	0	0	0	0	0	0	0	0	0	0	0	0	0	0	0	0	0	0	0	0	0
0	216	1080	0	0	0	0	0	216	900	180	0	0	0	0	0	864	4320	0	0	0	0	0	0	0	0	0	0	0	0	0	0	0	0	0	0	0	0	0	0	0	0	0	0	0	0	0	0	0	0
0	0	0	270	4860	180	0	990	0	240	450	210	0	0	2160	0	0	0	0	630	0	0	420	210	0	0	0	0	0	720	120	2580	0	108	720	0	1515	447	36	125	25	318	144	720	2160	0	360	0	0	240
180	60	132	448	656	480	0	144	0	180	90	30	0	0	0	216	72	0	504	360	0	0	288	0	60	200	40	0	0	0	112	3152	1488	3300	2700	804	3840	280	200	1650	2004	1350	0	144	0	0	144	0	120	480
60	336	432	81	105	264	96	0	336	407	43	192	0	0	0	0	180	342	111	102	237	138	0	510	278	138	334	0	0	0	822	702	1806	946	916	2074	630	1002	960	2718	2340	1680	0	324	648	216	0	306	84	60
1722	1580	2290	864	546	390	825	745	812	720	948	162	0	180	108	726	396	990	144	90	342	224	104	170	156	326	100	0	0	0	78	42	120	240	40	200	8	16	306	372	264	1626	0	0	0	204	308	328	512	80
912	1536	2280	240	288	180	818	500	206	640	370	706	600	948	960	798	1344	1890	0	0	0	0	0	0	0	0	0	0	0	0	936	36	444	840	0	24	252	168	372	480	288	120	240	48	72	1270	256	298	1296	0
756	982	1082	818	620	870	1279	942	911	1162	706	232	248	928	248	384	169	431	0	0	1008	0	0	160	176	1592	1160	240	1584	344	4	0	8	36	12	1088	9	45	62	72	608	16	24	24	4	556	492	584	696	392
732	536	460	414	194	496	832	36	20	1632	78	834	12	0	0	768	684	1416	888	294	270	1305	436	899	988	365	399	156	0	0	600	328	1040	560	360	520	480	432	288	600	512	136	120	0	0	2304	732	2340	750	472
12	0	6	324	78	378	3132	144	180	12	270	864	0	0	0	0	1728	432	33	18	9	1428	364	296	0	30	432	0	0	0	612	348	264	921	738	519	216	0	216	816	870	180	0	0	0	5580	336	1284	3384	1476
858	1350	192	412	25	91	160	32	192	1600	320	0	192	192	192	1658	2326	1728	208	0	32	250	14	204	1952	160	36	144	0	0	284	65	467	320	0	160	0	0	0	192	0	576	576	0	0	672	192	576	596	196
4626	2112	1398	2168	1620	1204	903	1107	162	126	126	180	384	768	480	1506	810	516	804	558	426	435	216	297	176	290	218	456	408	192	112	84	44	228	66	66	162	162	240	72	102	162	384	0	0	156	48	144	294	108
3024	1296	8640	0	768	1248	384	288	0	1296	2592	1008	0	192	864	1008	432	2880	0	288	0	0	672	96	0	0	0	0	0	864	0	0	0	0	384	0	108	324	1296	48	96	288	0	0	192	0	0	0	0	0
870	642	2298	582	510	456	465	1020	291	1526	2642	3416	852	540	606	1140	876	2328	84	372	12	192	294	6	1704	12	240	48	24	384	36	90	18	96	438	18	360	168	936	42	36	156	216	54	348	45	96	51	0	24
936	0	12096	0	0	0	0	0	0	720	0	0	0	0	1440	372	0	4452	0	0	0	0	0	0	0	0	0	0	0	432	0	0	0	0	0	0	0	0	0	0	0	0	0	0	0	0	0	0	0	0
0	0	72	0	0	360	288	432	360	396	0	0	360	1080	216	1440	4320	1260	324	648	324	0	0	0	2484	0	0	0	0	216	0	0	540	216	432	216	4320	0	0	540	0	2160	2160	0	1080	144	216	180	540	360
138	276	1530	1620	0	1260	288	144	288	1548	0	0	1440	1440	144	36	72	756	288	0	0	0	0	0	72	72	0	0	0	0	4860	0	3780	1152	0	288	0	0	0	576	0	0	0	0	0	576	288	576	1080	0
288	0	360	180	0	180	0	0	0	0	504	0	0	0	216	72	0	72	0	0	0	720	0	360	36	0	180	720	0	216	0	0	0	0	0	0	0	0	0	0	0	0	0	0	0	0	0	0	3240	180
216	252	504	108	0	0	36	36	0	1080	216	144	0	0	0	0	0	0	0	0	0	3456	0	0	0	0	0	0	0	0	0	0	0	0	432	0	432	0	432	0	0	0	0	0	0	1728	0	864	1728	0
702	3582	2484	144	252	72	1896	222	690	840	402	918	0	0	0	0	0	0	0	0	0	0	0	0	0	0	0	0	0	0	0	0	0	0	324	324	0	324	432	0	432	1008	0	0	0	588	30	102	0	0
480	1260	60	360	360	240	540	1440	180	1800	1560	2160	0	360	0	1440	3780	5580	144	144	96	2430	720	306	900	552	972	0	144	0	36	0	0	36	0	0	36	36	0	12	12	24	0	0	0	540	480	1140	18	48
630	294	624	540	0	0	144	72	108	612	216	324	0	0	0	1746	246	600	216	0	0	972	108	540	3651	369	1920	0	0	0	0	0	0	108	0	0	0	0	0	0	0	0	0	0	0	684	468	252	1143	105
417	741	432	275	40	75	118	98	24	540	180	0	0	0	0	507	639	720	777	45	300	188	120	64	1026	360	54	0	0	0	976	32	150	303	147	60	110	106	24	540	180	0	0	0	0	247	95	60	94	228
160	324	584	54	378	432	820	171	461	688	1252	2104	36	504	552	1320	3192	6000	912	48	120	1040	180	460	3156	522	378	0	960	0	18	138	300	0	0	0	24	0	0	48	0	12	0	0	0	304	138	422	160	36
236	736	300	102	552	354	189	366	129	712	972	1112	36	216	4980	88	308	228	72	72	24	72	144	48	1424	560	848	264	168	480	868	3544	1852	240	0	0	900	132	120	864	192	0	0	960	864	531	1710	855	120	0
630	288	774	590	660	130	1272	1290	642	484	346	244	132	372	384	687	480	531	180	440	118	540	480	198	214	192	290	54	270	258	316	768	56	300	280	38	810	1450	2900	72	60	198	540	0	120	336	1356	168	1236	936
432	0	288	0	864	432	0	2700	1800	0	900	0	0	2250	54	1008	4500	684	0	0	0	1116	180	0	186	30	0	0	1350	90	0	0	0	0	0	0	0	0	0	0	0	0	0	0	0	900	3240	2160	0	0
180	180	288	0	0	0	0	864	0	108	0	1080	864	0	216	1440	1440	1440	0	0	0	0	0	0	540	0	0	0	0	0	0	0	0	0	0	0	0	0	0	0	0	0	0	0	0	0	1728	0	0	0
0	0	0	0	0	0	0	5760	0	0	0	576	0	0	0	0	2160	144	0	0	0	0	0	0	288	288	0	0	1440	0	0	0	0	0	0	0	0	0	0	0	0	0	0	0	0	660	12972	264	0	0
0	2100	924	0	108	0	1755	810	9225	216	0	1080	0	0	2250	0	6600	2040	0	0	0	0	0	0	864	621	261	0	2250	0	0	0	0	0	0	0	243	45	252	0	0	0	0	0	0	300	150	1800	0	0
0	360	0	0	0	0	1344	544	4016	72	216	648	0	1728	144	0	2376	216	0	0	0	432	288	0	648	432	0	0	1728	0	0	0	0	0	0	0	0	0	0	0	0	0	0	0	0	1488	832	3296	864	576
0	540	216	0	0	0	0	216	216	1080	756	1512	0	216	756	0	108	216	0	0	0	0	0	0	108	540	0	0	1620	0	0	0	0	0	0	0	0	0	0	0	0	0	0	0	0	1080	1080	4320	0	0
2994	660	522	1440	432	0	674	554	1220	3136	1690	610	144	0	36	960	282	558	0	0	0	324	0	216	612	0	0	0	180	0	0	18	18	36	36	144	36	36	0	18	54	108	0	36	0	2198	1286	2492	774	0
218	1011	361	14	162	136	1080	696	2334	2765	158	3071	60	0	0	140	1992	2260	164	66	70	1098	30	450	1208	0	742	0	0	300	147	717	972	314	801	595	540	272	430	546	147	501	60	60	144	300	246	1254	324	14
0	0	432	144	0	144	0	0	720	4440	1628	592	1440	144	288	0	0	36	0	0	0	0	0	0	180	72	0	0	0	0	36	0	36	648	0	1152	0	0	0	36	864	0	0	0	0	144	0	900	36	0
0	752	712	84	180	168	368	104	1520	1034	0	1762	432	432	672	0	480	1284	0	0	0	384	0	96	568	0	92	0	0	0	436	468	920	448	216	224	466	56	174	656	128	128	0	96	0	1064	248	2672	1072	0
210	54	2670	288	144	216	462	86	1516	1336	1392	2924	648	1296	576	240	492	1992	144	24	48	108	72	0	126	54	0	0	768	432	432	36	0	36	6	12	150	0	18	144	48	24	54	228	216	288	102	816	576	144
768	998	1762	72	648	1008	0	612	1620	480	1164	2604	1632	1440	2232	552	750	1218	456	72	144	768	0	192	1392	48	600	960	768	768	0	168	240	0	0	0	72	0	0	120	0	24	48	0	0	0	180	444	0	0
576	168	168	72	252	1260	288	576	108	144	288	324	240	0	0	0	0	0	0	0	144	0	54	378	0	420	1236	0	0	0	0	0	0	0	0	96	0	36	180	0	144	684	0	0	0	36	72	0	0	18
0	0	0	0	0	0	0	0	0	0	0	0	0	0	0	0	0	0	0	1080	0	0	1692	0	0	252	396	0	0	0	0	0	0	0	3276	648	0	1044	0	0	11880	4320	0	2592	0	0	0	0	0	252
0	0	3888	0	0	0	0	0	0	3240	0	0	0	0	2592	0	0	0	0	0	0	0	0	0	1296	0	0	0	0	5184	0	0	0	0	0	0	0	0	0	0	0	0	0	0	0	0	0	0	0	0
432	816	0	528	624	0	1302	0	114	840	960	1080	72	0	0	736	920	1368	0	0	0	0	1140	0	1152	0	0	0	0	0	0	0	0	0	840	0	1000	120	200	0	0	0	0	0	0	0	0	0	0	660
204	12	0	0	720	1728	216	1656	2160	0	2040	120	0	0	1080	816	48	0	0	0	0	0	0	0	2808	2808	0	0	864	0	0	0	0	0	0	0	0	0	0	0	0	0	0	1080	0	0	0	0	0	0
104	4	0	175	872	303	0	805	0	0	104	100	66	402	255	1886	2513	753	950	1381	309	1212	1425	1326	441	377	76	768	904	309	303	739	303	18	90	3	787	28	76	450	75	378	237	325	309	102	1123	54	402	251
288	0	0	972	1719	585	114	714	0	0	0	0	0	0	1980	0	0	0	0	0	0	0	0	0	0	0	0	0	0	0	1260	2367	585	0	0	0	1296	0	0	0	0	0	0	1296	0	246	1806	0	0	0
0	384	1152	0	0	0	60	60	120	360	1440	840	0	720	240	540	408	324	150	258	468	380	148	456	1674	162	324	96	672	132	0	0	0	210	210	348	0	0	0	0	576	0	0	96	0	12	12	24	80	16
60	90	210	0	360	360	0	360	720	304	1568	1440	0	0	360	300	450	1086	936	0	936	126	126	180	96	288	192	360	1836	1800	0	0	72	0	0	0	0	0	0	0	0	0	0	72	0	0	0	288	18	18
216	360	4176	900	576	684	1548	696	1956	4800	864	1440	0	0	1440	72	120	528	0	0	120	0	0	240	240	120	720	144	360	240	0	0	0	0	0	240	240	120	120	0	240	0	0	480	0	0	0	0	0	0
837	285	750	208	280	880	702	316	494	762	1110	660	720	720	720	429	405	162	390	0	366	104	96	160	804	48	0	72	36	360	728	728	176	0	0	0	0	0	0	1452	0	0	0	0	0	1446	20	166	0	0
256	2936	1536	90	438	372	504	1008	0	504	480	600	0	1152	672	120	2472	1296	0	252	0	0	1212	2136	1152	616	1784	0	0	144	0	0	0	0	360	0	600	432	480	192	0	1008	0	240	288	96	192	0	288	828
0	0	16416	0	0	0	0	0	0	11880	0	0	0	0	0	0	0	1944	0	0	0	0	0	0	0	0	0	0	0	432	0	0	0	0	0	0	0	3024	4752	0	0	0	0	0	0	0	0	0	0	0
0	0	7776	0	0	0	0	0	0	15552	7776	0	0	0	15552	0	0	0	0	0	0	0	0	0	0	0	0	0	0	0	0	0	0	0	0	0	0	0	0	0	0	0	0	0	0	0	0	0	0	0
1810	240	290	3195	585	2025	50	351	64	45	660	45	585	651	330	1500	270	300	1215	273	60	15	177	45	63	165	21	810	69	291	1032	303	870	225	54	9	15	198	30	63	48	15	945	66	501	363	870	222	105	312
72	0	144	156	216	780	162	624	246	216	312	216	312	216	648	0	0	0	288	288	144	0	1032	648	0	192	624	672	0	0	360	624	1752	552	1272	480	648	1056	1848	288	288	1248	1824	1296	1152	0	0	0	0	792
264	100	308	160	36	92	36	64	20	208	32	0	0	0	0	720	200	1000	712	160	1000	360	1020	840	2948	3020	1976	0	0	600	680	888	616	320	80	260	784	354	194	160	140	60	120	1200	360	336	144	120	240	744
1440	120	240	5808	6072	5400	0	0	0	0	4320	0	0	2160	0	1116	192	384	540	0	0	0	0	0	0	0	0	540	0	0	2116	2024	3960	540	0	0	0	0	0	0	0	0	180	0	0	0	0	0	0	0
120	0	60	480	0	720	0	0	0	0	0	0	1200	0	0	1080	0	120	1352	88	0	100	20	0	40	8	0	24	240	600	9576	0	4176	5580	420	0	0	0	0	460	260	0	0	0	288	60	600	600	390	90
132	72	360	104	32	176	0	0	48	543	327	210	24	72	24	648	672	1056	908	44	1700	215	243	250	2892	1002	174	60	240	276	564	168	720	1760	92	3560	186	516	210	1428	696	144	48	60	216	244	124	244	707	699
840	4740	540	312	648	0	2808	1704	240	672	80	400	48	0	216	0	180	0	48	912	0	756	4284	504	24	40	224	120	0	540	0	0	0	12	132	0	0	276	48	0	0	0	12	0	0	0	0	0	144	984
48	48	704	0	0	360	0	0	360	1431	894	2007	120	120	1204	48	48	616	80	0	80	80	0	80	668	208	260	80	80	536	0	0	216	48	120	104	192	16	32	252	66	66	48	160	360	0	0	216	48	120
864	1080	3672	0	0	576	0	144	576	2988	1224	1332	0	0	144	0	0	2304	1152	0	1152	1152	576	1152	3600	1584	2304	0	0	576	0	0	576	0	0	0	0	0	0	324	144	108	0	0	0	0	0	576	0	0
360	1320	4560	1512	1080	288	4872	3560	928	768	0	0	0	0	1104	144	360	1344	312	216	192	1388	540	736	612	486	486	0	0	0	528	552	96	288	0	600	492	444	144	48	96	48	96	168	0	3288	2248	608	1228	36
0	0	1344	144	96	384	576	384	96	1812	0	396	672	1968	864	0	0	816	0	0	0	0	0	0	3480	624	312	0	0	960	0	0	0	120	96	480	96	0	0	0	0	0	24	384	0	0	0	0	480	384
0	0	0	0	0	0	0	0	0	0	0	0	0	0	0	1248	264	0	1404	684	0	432	504	0	0	0	0	0	0	0	0	0	0	180	108	0	720	0	0	0	0	0	144	1440	0	0	0	0	0	0
0	0	0	0	0	0	0	0	0	384	0	0	0	0	480	0	396	1188	480	240	1200	120	0	1224	1484	292	2640	0	0	960	0	40	32	2112	1056	5664	0	0	0	0	0	0	0	3840	0	0	160	128	528	0
216	252	180	252	276	24	216	360	0	324	108	144	0	0	648	0	0	0	0	570	606	360	36	720	0	180	720	0	180	0	0	0	0	0	1620	1620	720	720	0	0	1080	360	0	3240	0	0	0	0	540	1080
102	228	270	360	792	0	348	972	0	0	0	0	0	0	720	594	1212	1746	1488	0	96	1536	96	192	6440	4306	4518	720	720	1440	120	480	0	936	192	192	860	460	0	0	0	0	0	1440	0	60	180	0	816	48
2052	1188	108	1080	2160	1080	720	1440	720	2250	0	0	0	0	2700	132	120	180	162	360	342	108	324	72	0	132	66	0	0	0	360	360	360	0	360	180	480	120	120	0	450	0	0	540	0	360	360	360	0	540
1536	7104	2304	0	1440	0	2880	4704	1152	0	540	1080	0	0	0	960	960	360	108	240	372	1512	144	504	600	1200	144	0	960	0	0	0	216	0	0	0	48	0	432	72	240	336	0	96	0	0	1440	180	1080	0
0	120	168	96	0	480	504	72	288	216	0	0	576	576	144	288	1128	168	0	0	0	720	912	2760	1728	54	1386	2880	72	0	0	0	0	0	0	0	0	0	0	0	0	0	0	0	0	192	0	96	1800	1104
288	874	2450	345	210	525	564	36	552	2696	456	2680	0	0	1152	0	0	360	30	140	370	150	54	1008	510	170	2560	0	120	0	18	0	18	30	200	226	100	282	182	66	238	236	0	12	0	60	0	60	50	90
684	2052	144	360	3780	360	2220	10860	1500	144	144	432	432	0	0	0	0	0	0	144	576	0	72	144	0	1908	756	0	0	0	0	0	0	0	0	288	0	54	54	0	144	144	0	0	0	0	0	0	0	0
348	600	300	0	0	0	0	0	0	1140	2460	1020	60	600	3480	264	0	0	0	0	0	0	0	0	360	60	180	120	1200	120	0	0	0	0	0	0	36	24	0	0	0	0	12	0	0	0	0	0	0	0
312	156	540	216	864	0	0	0	0	252	108	0	0	0	1296	552	132	1224	144	144	864	0	432	432	1656	2745	1251	864	288	792	0	0	0	72	72	0	552	192	408	0	36	72	288	576	0	0	0	0	0	0
0	0	0	0	0	0	40	576	872	0	288	0	0	288	576	0	1056	768	336	432	1392	396	912	84	1296	576	1008	0	288	576	0	728	256	0	0	0	284	552	28	600	240	552	0	192	192	88	372	404	0	96
216	216	1512	0	0	0	288	72	288	1188	0	0	216	0	216	0	0	0	0	0	0	0	0	1080	5304	1530	2346	1080	0	0	0	0	0	0	0	0	0	0	0	0	0	0	0	0	0	24	24	60	0	0
1586	900	1611	594	337	262	693	251	405	111	647	253	520	52	52	1523	369	1353	593	1341	439	2053	243	410	2426	351	737	2718	603	603	675	244	382	387	558	396	96	225	189	421	264	297	558	99	99	0	350	525	823	288
645	225	420	836	440	80	214	690	56	860	615	283	36	180	612	120	40	380	600	720	240	240	680	160	490	210	176	0	0	720	566	80	290	306	246	270	312	218	70	504	196	140	0	0	0	130	120	290	246	130
[truncated: 55 more columns]
