# Supplementary material for: Polygenic adaptation from standing genetic variation allows rapid ecotype formation
Source: eLife. 2023 Feb 28;12:e82824. doi: 10.7554/eLife.82824 (PMC9977305; doi:10.7554/eLife.82824)
Supplement: Supplementary file 2. [file elife-82824-supp2.zip › Supplementary_Data_1/Twisst_windows_5000/superscaffold15_all_output.weights.5000.csv]

topo1	topo2	topo3	topo4	topo5	topo6	topo7	topo8	topo9	topo10	topo11	topo12	topo13	topo14	topo15	topo16	topo17	topo18	topo19	topo20	topo21	topo22	topo23	topo24	topo25	topo26	topo27	topo28	topo29	topo30	topo31	topo32	topo33	topo34	topo35	topo36	topo37	topo38	topo39	topo40	topo41	topo42	topo43	topo44	topo45	topo46	topo47	topo48	topo49	topo50
72	324	324	0	456	300	0	408	1110	108	306	426	1170	396	648	216	912	960	1314	402	1254	432	18	426	1350	2214	1230	1170	648	54	192	1354	830	252	84	402	564	0	168	732	612	372	72	1134	36	0	384	894	216	90
900	1146	2100	276	54	90	312	150	144	981	360	351	0	0	0	0	0	0	0	216	48	153	804	489	0	18	162	0	0	0	3888	576	1044	0	378	48	0	2022	864	972	126	270	0	0	3888	0	0	0	774	3564
308	20	228	380	0	282	486	482	572	396	339	155	220	260	220	0	100	160	168	168	1340	60	0	160	794	1722	818	220	644	260	100	76	258	248	248	2238	140	8	126	218	1491	195	106	466	158	422	334	488	396	784
360	180	0	476	1480	1104	144	312	96	648	360	144	288	144	864	144	72	0	0	168	84	288	624	984	648	696	1320	1368	192	216	136	1424	1344	864	480	564	96	84	0	60	12	0	0	1272	576	72	0	0	280	700
840	432	0	944	384	400	324	288	120	204	168	96	480	540	468	360	0	0	288	144	144	216	192	432	168	932	1300	1200	180	0	720	0	360	696	204	672	828	372	0	504	840	696	480	540	0	436	544	136	276	96
2088	936	2664	108	42	180	1008	54	252	1836	108	108	600	288	342	1206	54	1554	108	0	84	237	24	207	1082	580	372	1242	810	0	1632	558	846	1368	144	1008	108	396	72	216	648	0	336	252	144	816	36	240	1155	24
624	1344	2496	1012	344	408	2068	220	340	792	360	0	684	2268	576	110	242	242	0	0	0	90	0	0	0	0	0	0	90	0	1520	472	1122	324	54	54	450	0	0	0	0	0	0	450	0	1896	474	510	216	0
156	210	2754	504	174	150	60	120	60	870	36	210	348	0	1080	840	504	7560	1008	504	1560	0	300	612	6737	1165	1338	696	912	3648	48	72	24	330	300	834	120	60	60	0	180	180	528	288	0	0	0	0	0	60
288	0	432	0	0	504	635	1780	1221	0	576	1512	144	288	2880	576	0	864	324	996	552	0	0	0	2790	3222	0	0	1440	1440	0	0	144	171	291	546	0	0	0	252	360	0	0	360	144	124	368	228	0	0
552	68	68	576	192	552	1032	1536	456	472	804	620	1176	456	144	564	116	116	496	160	160	244	44	192	144	144	192	768	288	324	536	192	456	620	276	240	792	338	58	344	96	232	524	192	432	1064	1016	736	960	368
224	648	118	110	36	730	294	60	78	6	960	144	0	2196	72	184	126	62	0	288	96	1242	420	876	75	52	179	72	36	18	483	72	3915	300	432	294	152	54	154	5058	1338	1344	864	144	2970	300	0	0	414	280
4800	1440	3048	0	0	0	0	0	0	0	0	0	0	0	1080	8460	1890	5742	1440	0	720	0	0	0	1290	1140	630	2880	2160	540	0	0	0	0	0	0	0	0	0	0	0	0	0	0	0	0	0	0	0	0
8160	3600	1440	2200	0	200	0	0	0	0	0	0	0	1200	0	8800	3500	1500	1400	50	50	480	120	0	0	0	0	0	600	0	0	0	0	900	60	60	0	0	0	0	0	60	300	0	60	0	0	0	0	0
368	640	1176	726	179	655	236	262	294	728	416	500	0	0	144	156	600	516	304	40	544	144	16	200	1348	268	280	216	144	144	1014	539	655	1144	280	1492	85	110	93	1428	924	216	0	288	0	380	292	312	444	304
896	220	492	234	57	33	360	32	64	192	44	52	0	72	0	2080	368	1128	764	80	164	656	120	88	1748	252	448	288	576	144	1002	321	297	1244	176	332	264	88	32	208	112	64	0	0	0	1308	160	200	1518	234
1684	452	1728	296	470	56	280	206	0	48	400	80	528	984	312	2706	786	2592	1356	114	0	1324	422	0	144	50	10	204	372	132	834	420	54	120	0	0	135	5	10	0	0	0	240	0	0	1640	184	0	370	50
408	562	542	401	296	467	572	448	534	110	466	160	258	306	120	414	120	718	745	85	134	1412	705	497	282	166	72	158	206	96	360	296	714	569	100	161	459	357	234	203	98	149	112	0	40	1578	1216	952	916	779
0	902	145	33	132	945	2962	800	282	480	960	120	780	4524	780	126	1330	245	66	48	0	1308	1000	200	20	0	40	300	12	300	69	96	360	105	30	0	90	70	20	0	0	0	90	0	0	1841	550	222	825	1235
0	0	2202	270	0	1080	270	0	216	2160	1350	468	270	1134	1350	0	0	2217	0	0	0	0	0	0	1440	0	0	0	0	4320	165	0	540	240	216	72	0	0	0	432	144	0	0	0	0	537	0	108	408	1080
912	408	1260	540	160	110	304	256	220	1788	768	1424	100	0	60	172	108	404	382	894	218	50	418	56	334	290	186	40	64	62	172	212	90	536	1468	660	626	2464	1178	78	430	260	280	328	374	300	156	460	30	426
0	100	380	0	0	0	6	0	2214	4446	2244	2916	0	0	0	0	528	2172	60	282	162	254	180	310	1018	0	260	0	0	0	96	310	1082	422	973	489	586	1444	826	628	72	326	0	0	0	128	0	424	240	612
704	1572	2764	1053	981	1008	1525	183	1952	4950	1830	1968	0	72	0	158	366	646	90	18	0	108	0	42	60	18	12	90	18	450	774	626	1444	240	12	0	120	30	0	444	66	30	0	0	0	206	36	352	172	75
266	234	2935	136	0	149	24	0	21	1425	990	3150	405	405	135	226	96	1373	178	98	252	385	565	430	597	270	198	240	240	1167	356	0	469	527	1236	601	219	783	870	175	440	0	90	90	495	356	0	469	366	191
240	960	328	719	354	86	197	486	758	122	346	985	291	75	87	529	1402	122	244	376	321	1156	1519	288	303	146	612	137	65	119	909	838	42	1897	2824	1191	600	450	440	136	12	340	281	80	50	48	117	340	8	64
144	66	222	0	0	0	0	0	0	0	0	0	216	0	0	3024	1320	6024	2400	360	1200	0	0	0	3996	468	0	0	0	1296	0	0	0	276	36	120	1440	432	2304	0	0	576	432	0	0	0	288	1440	0	0
447	48	221	66	6	3	0	0	0	475	10	0	0	90	140	160	20	90	83	74	2	0	0	0	1602	31	0	0	378	0	550	50	30	844	268	180	0	0	0	55	190	0	0	140	0	551	50	29	612	615
1674	1215	2673	108	144	207	810	3645	810	1377	324	945	1080	432	1782	513	378	1971	1890	945	810	243	432	108	675	1485	0	162	810	648	54	45	117	0	0	0	189	0	0	54	0	108	162	0	0	0	810	0	0	0
0	0	0	600	6240	2400	0	8300	340	360	770	1150	120	0	2760	0	0	0	210	830	280	0	804	360	384	1824	888	0	0	276	0	0	0	0	0	0	0	0	0	0	0	0	0	0	0	0	2100	60	0	60
648	0	3240	2592	1296	1296	180	360	540	11664	7776	0	0	2592	7776	0	0	0	0	0	0	0	0	0	0	0	0	0	0	0	0	0	0	0	0	0	0	0	0	0	0	0	0	0	0	504	1008	1512	0	0
156	300	150	390	510	330	0	0	0	0	0	0	0	30	30	330	600	300	1200	3600	0	70	0	770	70	0	590	1110	2400	2400	0	0	0	360	1080	0	2325	5310	315	0	660	990	2310	0	0	0	0	0	20	0
480	2844	1656	1680	564	996	3888	1080	768	6468	2880	7116	4740	2520	2400	0	0	0	0	0	0	0	120	0	0	0	0	60	0	0	60	0	0	0	0	0	0	0	0	0	0	0	0	0	120	0	0	0	0	48
360	1863	621	78	291	99	2304	1152	1116	0	36	360	612	1224	792	360	1215	405	60	72	12	720	72	0	0	0	0	0	720	0	570	609	225	72	0	72	300	24	36	0	0	72	144	216	0	9072	3432	3696	1440	0
108	0	108	0	0	36	108	54	54	108	36	0	0	72	108	240	240	600	0	0	0	240	0	0	0	0	0	0	120	0	936	1356	1092	4320	960	480	816	2304	0	414	390	780	11520	1560	576	24	12	156	576	0
8	152	496	0	76	208	620	560	184	116	200	3916	208	352	352	40	760	2400	0	24	0	96	360	0	376	80	1548	0	0	0	0	80	240	0	0	0	30	30	0	312	420	300	0	0	0	136	100	600	36	108
0	54	1242	0	34	2	0	36	750	108	3360	16050	0	0	324	180	240	1380	360	2600	100	0	900	30	0	120	570	0	0	0	0	140	4	360	1750	50	210	90	570	0	0	30	0	0	0	0	0	0	0	0
192	48	60	110	70	60	90	60	510	210	130	500	0	0	0	240	84	36	786	156	54	0	24	600	485	170	905	0	0	0	1810	650	360	526	344	90	92	25	27	12	24	24	300	0	0	54	60	54	30	90
558	72	1728	54	0	162	30	24	90	990	36	0	0	432	432	828	72	2916	18	36	54	1008	288	144	216	162	0	0	1728	432	0	216	324	90	180	1080	324	630	1098	1584	3186	576	324	648	648	105	84	315	720	252
390	342	348	153	195	156	480	840	1530	345	156	339	90	0	180	420	300	408	96	288	336	12	12	96	72	120	156	0	0	48	936	288	48	900	180	360	672	456	1056	420	348	240	0	180	48	1128	1272	1482	1950	78
108	0	36	468	0	72	0	0	0	108	180	0	0	0	180	0	0	0	504	0	36	0	0	0	0	0	0	0	0	180	2952	360	1584	5976	360	396	1152	1944	432	576	1920	600	0	0	0	72	360	144	0	360
0	0	1200	90	240	570	0	0	0	2850	0	0	0	0	2700	72	0	2010	54	0	30	60	0	780	2790	72	360	240	96	4200	30	60	0	12	0	0	0	0	0	90	24	0	0	36	0	24	36	30	30	0
1680	1344	216	0	0	0	0	0	0	1512	0	0	0	0	648	240	192	216	0	0	0	0	0	0	0	0	0	0	0	0	0	0	0	0	0	0	0	0	0	0	0	0	0	0	0	0	0	0	0	0
0	4608	23904	0	0	0	0	0	0	5184	0	0	0	0	7776	0	288	2304	0	0	0	0	0	0	0	0	0	0	0	0	0	0	0	0	0	0	0	0	0	0	0	0	0	0	0	0	0	0	0	0
2592	3456	4320	0	0	0	0	0	0	0	0	0	0	0	5184	0	0	0	0	0	0	0	0	0	0	0	0	0	0	0	0	0	0	0	0	0	0	0	0	0	0	0	0	0	0	0	0	0	0	0
1206	1257	3837	180	0	0	192	78	162	4500	360	0	0	540	2160	72	228	564	0	0	0	0	0	0	0	0	0	0	0	0	0	0	0	0	0	0	0	0	0	0	0	0	0	0	0	960	390	810	0	0
10915	3979	4690	2676	2748	2328	720	624	852	720	1548	540	36	0	0	2140	904	940	1536	660	372	384	192	144	384	480	144	0	0	0	24	168	192	384	60	60	144	144	72	96	96	24	0	0	0	0	48	48	96	48
2072	594	742	855	1556	1549	497	384	639	708	625	491	1260	786	912	1284	544	512	1632	84	168	144	72	38	332	278	50	288	204	204	1026	1472	1462	1828	86	222	456	277	163	435	301	104	444	528	402	764	896	556	640	460
2664	2880	2736	4680	3774	1374	3456	0	360	144	540	144	1332	1080	1620	2004	1752	1212	864	0	432	0	0	0	0	216	0	648	432	0	2412	1632	600	972	0	108	0	0	0	324	0	0	324	972	0	0	0	0	0	0
500	628	3072	64	176	960	576	84	660	1280	1440	1000	2064	3984	1128	610	422	2544	720	0	0	36	36	0	288	0	0	240	192	96	24	12	144	0	0	0	48	0	0	384	0	0	0	96	192	330	177	741	414	54
1080	2160	1692	1440	0	0	1440	720	720	504	0	0	1440	2880	564	180	360	912	240	0	0	630	210	780	696	120	60	840	360	228	960	0	0	240	0	0	0	0	0	480	120	480	960	120	0	660	420	240	1680	240
620	8060	620	0	480	0	72	3816	864	160	10	130	360	24	720	640	8320	640	0	0	0	12	0	12	0	0	0	120	0	120	300	660	36	1800	0	0	0	0	0	60	72	48	1200	0	0	0	0	0	18	0
540	1056	1644	0	0	0	468	72	540	1728	0	0	0	0	720	540	840	60	0	0	0	36	36	144	1296	0	0	0	0	1440	252	0	324	0	0	792	48	0	24	0	576	432	288	72	144	0	0	0	324	324
711	1501	2150	598	396	230	1044	126	198	711	54	291	36	180	684	540	300	960	108	180	144	780	120	504	1080	0	264	0	0	0	70	180	110	120	632	190	135	1101	1032	0	308	712	0	0	0	24	18	30	360	288
1040	3120	10240	0	0	0	0	0	0	4680	0	0	0	0	3744	448	1344	4544	0	0	0	0	0	0	0	0	0	0	0	1728	0	0	0	0	0	0	0	0	0	0	0	0	0	0	0	0	0	0	0	0
1044	1395	6291	405	99	594	450	132	738	4850	952	2382	990	990	1530	120	180	915	0	0	0	75	0	75	875	0	55	0	0	0	675	120	420	0	0	0	75	0	75	875	0	55	0	0	0	675	90	450	0	0
108	0	540	648	0	972	0	0	0	0	0	0	0	3240	324	1260	2160	1116	0	0	432	0	540	2700	162	81	2565	1620	0	0	0	0	0	0	0	0	0	0	0	0	0	0	0	0	0	0	0	0	2592	972
2468	2960	2870	432	54	0	0	0	0	0	0	0	0	2430	486	2192	1640	2468	594	108	54	540	108	162	675	135	0	162	1620	324	60	30	0	180	156	96	0	36	0	0	0	0	0	0	0	450	0	0	1200	132
1248	2640	3228	270	288	450	720	270	450	1992	288	1512	900	900	3672	246	570	408	204	336	0	852	588	0	432	309	1779	540	540	1380	60	54	30	12	48	0	18	54	0	0	0	0	0	0	120	132	54	30	108	60
288	180	1116	552	264	120	64	156	320	396	180	0	0	0	540	636	180	1116	680	124	480	216	104	40	440	400	600	0	0	180	2588	808	48	2296	416	2400	1836	1188	216	648	648	0	576	1224	1440	1488	1092	96	1080	544
0	0	972	0	0	0	126	144	270	853	301	430	0	108	720	0	0	1152	0	0	0	0	0	0	1720	1190	2310	0	0	0	144	288	288	0	0	72	0	0	0	90	54	0	0	144	0	684	576	1260	1116	0
5088	96	0	4032	48	96	512	640	0	512	496	144	144	864	480	3168	192	0	4032	0	0	192	240	0	128	160	0	0	144	192	384	0	0	1344	0	0	96	0	0	96	0	0	0	48	192	384	576	0	256	656
1192	2800	1612	162	432	486	166	672	4922	370	1596	1040	1476	576	936	3640	7876	4414	0	0	0	2250	0	450	2250	0	0	0	0	0	0	0	18	6	0	6	0	0	0	0	0	18	0	0	0	202	312	1196	600	0
744	686	1066	1350	96	642	342	168	162	1382	570	220	288	1152	864	516	460	692	144	0	0	48	48	0	215	15	10	0	0	432	1542	208	494	1444	212	168	48	48	0	744	708	48	0	0	288	612	104	136	824	316
3840	6960	3960	900	300	0	1800	600	180	360	240	300	0	0	0	3024	5724	2916	408	600	768	0	1608	1692	0	1344	420	0	0	0	0	0	0	24	60	96	0	60	0	0	0	0	0	0	0	0	0	0	0	144
756	360	180	1152	2160	1440	432	2232	288	2232	1296	2232	864	8640	1224	108	144	180	864	0	0	0	0	0	0	0	0	0	0	0	1008	1872	1440	0	0	0	0	0	0	0	0	0	0	0	0	0	0	0	0	0
100	200	0	0	20	100	0	24	0	0	480	96	0	1500	0	740	1480	0	0	240	0	2106	270	864	180	20	40	0	0	120	0	270	1350	0	0	0	340	80	0	4480	0	1280	0	0	900	0	0	0	940	100
192	2058	582	96	120	600	720	0	372	2778	0	420	1104	2928	768	192	546	534	0	0	0	48	0	24	144	0	126	312	0	0	84	33	1251	216	54	270	288	0	72	864	0	486	288	0	0	0	0	384	36	0
1956	3012	3300	2250	180	810	300	0	60	3045	450	1005	120	3600	0	240	600	780	0	0	0	240	558	966	0	0	0	1620	0	1620	0	0	0	0	120	0	0	834	534	36	24	300	0	0	144	0	0	0	606	279
48	48	192	880	400	4768	0	0	240	2232	120	1200	240	2592	0	0	0	0	0	0	0	0	0	24	96	0	0	24	0	0	880	400	4768	120	120	480	0	0	600	4224	864	2496	600	0	0	0	0	0	0	0
2610	408	690	2476	396	908	252	144	36	728	310	78	0	1080	180	90	24	30	0	0	0	0	0	0	0	0	0	0	0	0	15778	2628	4850	720	0	0	0	0	0	6900	300	0	0	0	0	0	0	0	0	0
0	0	0	1050	30	0	0	0	0	0	0	0	0	0	0	0	0	0	0	0	0	0	0	0	0	0	0	0	0	0	22020	1092	0	11880	0	0	0	0	0	0	0	0	3888	0	0	0	0	0	0	0
720	72	72	3456	864	0	0	0	0	0	432	0	0	432	0	0	0	0	1152	744	264	0	0	0	0	216	0	0	216	0	5280	1248	1248	2304	4224	2112	0	0	1728	0	576	1152	10368	864	0	0	0	0	0	0
2457	184	2189	1019	51	580	178	70	114	1417	380	69	506	160	538	1278	73	1367	333	24	35	69	45	6	298	6	20	0	0	160	575	33	406	831	48	95	134	14	2	134	102	64	0	0	70	170	182	146	231	295
168	144	480	744	144	516	72	270	990	72	1980	396	936	936	936	552	576	1536	810	72	126	522	108	90	1008	180	144	216	216	216	504	576	1512	324	144	396	378	0	270	594	0	90	0	0	432	216	612	1836	504	216
559	894	1039	276	0	60	160	112	320	1094	564	208	448	120	80	1257	1306	1879	60	0	60	510	20	350	1896	54	276	520	120	80	118	70	30	42	8	30	155	168	881	134	60	440	664	80	80	154	108	220	255	10
624	256	3188	345	665	90	0	410	30	148	1260	740	0	0	140	616	264	3872	0	665	435	0	410	30	120	1200	720	0	0	140	0	0	0	0	0	72	0	16	3000	0	12	12	0	0	0	90	435	123	0	870
408	522	426	246	180	126	36	144	108	84	276	108	144	432	108	356	936	724	762	739	539	1572	594	786	540	126	738	576	504	288	222	84	126	288	324	516	0	432	432	0	18	54	720	36	144	0	0	0	1272	732
3002	2686	25200	0	0	0	0	0	0	1080	0	0	0	0	2160	114	102	1080	0	0	0	0	0	0	0	0	0	0	0	0	0	0	0	0	0	0	120	60	1332	0	0	144	360	0	0	0	0	0	0	0
1233	90	4725	90	396	270	540	810	270	54	0	108	540	540	5454	900	720	5400	828	72	180	270	0	270	1350	0	0	0	0	0	360	504	0	270	0	0	54	54	0	0	0	540	0	810	0	0	0	0	270	0
0	5796	18180	0	0	0	0	0	0	5400	0	0	0	0	5400	0	1440	3312	0	0	0	0	0	0	432	0	0	0	0	1296	0	0	0	0	0	0	0	0	0	0	0	0	0	0	0	0	0	0	0	0
0	0	40176	0	0	0	0	0	0	0	0	0	0	0	6480	0	0	0	0	0	0	0	0	0	0	0	0	0	0	0	0	0	0	0	0	0	0	0	0	0	0	0	0	0	0	0	0	0	0	0
276	252	336	0	0	0	0	0	0	0	0	0	0	0	1728	1242	1134	1512	0	0	0	0	0	0	0	0	0	0	0	0	0	0	0	0	0	0	1599	195	366	0	0	72	324	0	0	0	0	0	0	0
360	5400	2880	0	0	0	0	0	0	720	0	0	0	0	3600	792	4248	4608	0	0	0	5112	0	1944	1296	0	432	0	0	0	0	288	0	0	0	0	240	48	0	0	0	0	0	0	0	0	0	0	0	0
0	5400	5400	0	4500	900	0	0	0	0	0	0	0	10800	5400	0	540	540	0	0	0	540	0	0	360	0	180	0	0	0	0	1188	324	0	0	0	828	0	360	540	0	0	0	0	0	0	0	0	0	0
0	864	1728	576	432	720	1728	3456	0	0	0	0	0	864	5184	0	0	0	0	0	0	0	0	432	0	72	792	0	0	0	864	648	432	0	0	0	0	0	0	216	0	0	0	0	432	0	0	0	0	0
105	5	20	35	5845	3880	0	580	0	20	105	5	50	50	1850	1345	60	240	1200	0	0	0	60	0	120	0	0	480	30	240	31	5700	3600	135	10	5	450	0	0	135	5	10	30	180	30	0	1675	0	0	0
75	750	25	1625	3700	1485	330	2355	90	0	0	75	225	900	410	0	140	0	50	0	0	155	50	250	185	30	290	265	100	100	3650	8020	3330	450	375	25	3160	410	105	75	0	0	225	50	900	320	1375	60	200	50
72	0	144	432	672	240	0	120	24	164	12	16	24	0	1080	0	0	0	16	16	16	0	0	0	200	152	176	24	0	96	564	1340	316	208	352	256	1304	476	764	132	108	396	468	1020	216	216	2064	24	0	144
0	0	1440	48	0	0	12	0	24	1560	0	0	24	72	240	0	0	0	0	0	0	0	0	0	0	0	0	0	0	0	240	0	0	1872	36	612	144	1872	1872	240	1944	0	0	0	120	0	0	0	0	0
188	92	272	200	152	272	64	40	16	108	78	150	0	192	96	0	0	480	240	240	540	160	100	40	144	132	60	0	480	240	0	0	168	80	140	308	0	0	1344	5168	448	1296	2184	168	168	64	16	256	160	40
288	804	684	0	144	144	792	80	868	280	24	1070	0	0	0	192	492	582	152	80	56	382	192	446	310	360	548	0	0	0	968	322	132	1078	1828	2182	614	1408	1170	1182	2104	1832	0	0	0	660	136	566	896	0
640	182	984	720	74	1470	160	430	558	1244	3552	610	120	6	560	144	12	114	416	820	524	54	494	162	456	336	72	0	0	1106	0	90	30	64	280	184	32	136	94	12	270	180	0	0	12	24	156	90	0	1632
108	414	1098	0	1746	108	95	1184	311	150	900	3450	324	324	1728	870	810	1860	387	2007	216	630	912	144	1607	524	2081	0	0	144	0	660	12	134	210	16	1734	0	1080	333	36	63	0	36	0	65	290	425	0	0
468	132	300	180	225	45	168	120	630	837	1953	2070	0	0	288	270	72	504	180	1125	225	108	468	126	153	333	342	0	0	288	0	45	9	90	225	45	288	0	378	0	0	180	0	0	0	0	54	0	126	522
257	172	66	750	510	120	420	1584	1326	120	456	456	2208	0	0	603	153	54	2527	865	2578	0	825	315	0	3825	297	1290	810	810	0	0	0	341	212	374	0	60	102	0	20	4	48	0	0	135	702	891	0	235
1058	272	682	166	70	24	372	180	216	620	110	60	120	80	1040	588	168	444	166	0	94	0	0	0	120	30	0	0	80	0	128	520	96	304	0	556	1924	1040	1428	420	690	504	432	1040	0	636	568	404	406	616
42	138	540	20	130	90	96	120	0	0	0	0	0	0	0	390	2610	0	420	240	0	828	348	672	8100	1980	2520	0	0	900	84	318	342	0	72	0	1872	150	270	0	36	72	0	0	36	0	420	0	144	72
1308	1848	2388	0	0	0	432	0	0	768	0	24	288	0	216	1656	2952	2088	1944	0	0	1800	1080	1440	4716	5508	288	2880	1944	648	0	0	0	0	0	0	0	0	0	0	0	0	0	0	0	0	0	0	360	216
3240	1080	0	0	3240	0	1080	9720	1080	0	1080	0	4320	1080	6480	720	936	504	0	0	0	0	0	0	0	0	0	0	0	0	0	0	0	0	0	0	0	0	0	0	0	0	0	0	0	0	0	0	0	0
1944	2088	936	2376	1944	432	1908	2892	2328	1944	2592	1080	1728	864	0	0	0	0	0	0	0	0	0	0	0	0	0	0	0	0	0	0	0	0	0	0	0	0	0	0	0	0	0	0	0	0	0	0	0	0
60	30	150	180	858	438	0	72	108	400	110	324	348	42	504	48	48	264	900	1050	450	0	96	90	408	36	306	72	0	480	390	1350	960	180	0	150	1440	720	1350	450	402	450	360	180	270	12	24	108	36	0
0	0	3744	0	0	0	0	0	0	6480	0	0	0	0	0	0	0	2736	0	0	0	0	0	0	1000	200	2400	0	0	2880	0	0	0	0	0	0	0	0	0	0	0	0	0	0	0	0	0	0	0	0
240	58	62	0	400	140	0	1036	1340	1024	984	1976	0	0	370	270	252	324	180	970	1280	66	528	336	564	108	360	0	0	490	0	290	300	18	30	32	128	766	288	168	0	1016	160	16	64	0	466	1252	60	20
874	176	48	186	614	52	192	204	0	0	0	0	0	12	30	0	0	60	840	5400	480	90	990	0	0	0	0	0	120	300	12	48	0	180	860	40	3530	320	1922	128	177	535	990	90	900	0	0	0	45	1335
0	0	4776	312	0	0	984	120	1728	10056	36	144	1488	588	864	48	72	1536	360	0	0	0	0	0	360	180	0	0	540	768	504	0	0	696	48	816	170	1310	692	276	468	36	24	60	12	96	0	192	0	0
468	342	486	0	0	0	0	0	0	0	0	0	0	0	2592	4056	2964	4212	0	0	0	0	0	0	4320	0	0	0	0	0	0	0	0	0	0	0	720	0	0	0	0	0	0	0	0	0	0	0	0	0
0	0	432	0	0	0	0	0	0	0	0	0	0	0	0	0	0	144	0	0	0	0	0	0	3312	1012	2300	0	0	288	0	0	0	0	0	0	0	0	0	0	0	0	0	0	0	0	0	0	0	0
20	30	400	0	0	0	90	0	0	300	0	60	0	0	0	0	0	0	0	144	0	0	66	60	440	88	192	0	0	720	0	0	0	0	450	0	150	0	2100	0	300	1500	0	0	0	0	0	0	0	186
0	0	0	0	1512	360	72	1908	252	0	108	108	0	72	288	0	0	0	0	144	360	108	144	684	168	648	660	0	108	0	0	528	84	0	0	0	224	2016	3880	36	36	1296	0	180	0	0	0	0	0	0
442	576	5930	108	0	0	0	0	0	1068	84	0	0	324	972	374	612	4630	0	0	0	0	0	0	648	0	0	0	0	720	108	0	0	0	0	0	360	360	360	0	0	0	540	0	216	0	0	0	0	0
0	0	2700	0	0	0	0	0	0	972	0	0	0	0	216	0	0	1944	0	0	0	0	0	0	756	0	0	0	0	0	0	0	0	0	0	0	0	0	0	0	0	0	0	0	0	0	0	0	0	0
0	0	360	330	270	120	0	0	0	1080	216	0	0	72	3600	0	0	0	0	0	0	0	0	0	720	0	0	0	0	360	1254	1026	528	0	0	0	0	0	0	216	0	0	0	0	72	0	0	0	0	0
960	2370	2894	480	0	0	360	0	0	840	0	0	480	360	840	768	4206	3362	640	0	0	1600	0	0	6400	0	0	3200	1280	320	1040	0	0	240	0	0	1380	300	480	460	100	1240	320	0	0	668	0	0	180	0
7680	8994	16374	0	0	0	2160	0	0	864	0	0	432	0	0	432	594	918	0	0	0	0	0	0	0	0	0	0	0	0	0	0	0	0	0	0	0	0	0	0	0	0	0	0	0	0	0	0	0	0
540	0	2700	0	0	0	0	0	0	2160	0	0	0	0	0	1728	0	15552	0	0	648	0	0	0	6264	432	0	0	0	1296	0	0	0	0	0	0	0	0	0	0	0	0	0	0	0	0	0	0	0	0
640	896	2640	0	0	0	0	0	0	1152	0	0	0	0	864	480	672	1440	0	0	0	0	0	0	720	0	0	0	0	864	0	0	0	0	0	0	0	0	0	0	0	0	0	0	0	0	0	0	0	0
1296	1920	4776	1188	504	1440	0	108	1116	2088	1134	738	1188	2160	1080	2160	2040	2280	0	0	0	0	0	0	6480	0	0	0	0	0	0	0	0	0	0	0	0	0	0	0	0	0	0	0	0	0	0	0	0	0
576	2628	900	0	0	0	612	432	0	1548	0	756	288	0	36	0	0	0	0	0	0	0	0	0	0	0	0	0	0	0	0	0	0	840	1680	0	0	4320	1440	0	360	1440	2880	360	0	300	600	0	0	0
72	0	12	20	4	24	150	450	3000	6	18	240	1200	0	12	60	192	12	500	100	600	120	14	154	12	360	12	120	0	0	240	0	0	750	150	1200	24	0	96	195	150	975	960	300	0	200	600	4000	120	14
0	0	0	0	0	0	0	54	378	526	182	444	144	0	72	0	0	36	1128	2267	1849	12	408	312	648	112	704	1488	24	2064	380	580	360	936	1793	1171	1560	440	1240	180	240	1080	720	1560	540	0	6	18	0	924
106	42	32	40	132	36	514	340	406	30	70	168	180	76	348	250	602	156	725	1862	777	800	674	344	258	873	355	300	1000	384	227	1746	127	196	976	340	864	400	1820	124	234	316	516	2244	204	607	508	607	414	684
144	96	48	0	0	0	0	0	0	0	0	48	144	96	0	864	576	288	192	192	0	672	264	0	144	0	0	72	768	720	360	0	0	216	216	96	640	1088	3120	456	48	1992	4320	0	408	192	0	96	0	0
0	0	360	0	0	0	0	0	0	0	0	0	0	180	0	0	0	0	0	0	0	0	0	900	3600	0	0	0	0	0	0	0	0	0	0	0	144	0	36	36	0	36	0	0	180	0	0	0	0	0
0	0	0	0	0	0	0	0	0	0	0	0	0	0	0	672	2016	336	0	0	0	864	0	648	4860	0	108	3456	0	0	3456	288	576	0	0	0	0	0	0	0	0	0	0	0	0	0	0	0	972	0
4158	4098	4884	1620	720	900	0	0	864	2868	1416	504	0	1080	288	1728	1920	2256	0	0	0	432	0	0	630	0	198	1296	0	1872	0	0	0	0	0	0	0	0	0	0	0	0	0	0	0	0	0	0	0	0
432	324	864	0	216	0	972	216	432	540	648	540	0	0	0	648	2160	2592	4176	504	972	2484	684	1296	2484	684	684	1368	1008	1656	1260	1428	1344	18	18	0	288	0	0	720	36	72	72	144	144	1080	180	900	36	0
425	225	742	426	360	1278	588	1068	1560	260	1558	1878	780	240	300	1127	1143	1858	150	0	0	836	45	319	650	0	100	3072	762	600	0	0	0	30	0	0	0	0	0	0	3	3	6	0	30	240	444	1212	956	90
180	30	660	120	240	360	30	0	90	690	2160	840	0	0	0	612	462	1302	276	372	432	432	672	216	1296	108	378	1080	720	1836	0	0	0	96	216	186	0	30	30	60	270	12	0	0	36	300	240	1260	630	870
0	0	216	0	0	0	0	0	3240	276	726	1896	0	648	0	0	0	0	0	320	580	0	450	1170	1980	0	1350	0	0	1080	0	0	0	0	188	388	0	0	0	270	180	0	0	0	324	0	0	0	0	81
576	1584	2160	1584	2628	540	288	1152	0	6120	2250	1710	720	648	5040	0	540	540	0	0	0	360	1440	360	0	0	0	720	0	3240	288	396	180	360	1080	0	72	144	0	0	144	144	72	576	216	0	0	0	72	72
360	4104	1620	1296	126	306	0	360	720	7020	1080	360	360	3240	3420	0	108	0	0	0	0	0	36	36	108	0	36	36	0	216	576	270	810	0	0	0	648	0	0	216	0	144	864	0	1152	0	0	0	0	0
60	36	120	0	0	0	144	0	0	0	0	0	72	0	432	862	534	1772	720	0	0	0	864	0	3672	72	0	288	2016	1440	72	144	0	996	324	840	288	144	144	0	1512	216	288	1728	216	0	0	0	0	0
112	80	5784	400	138	254	0	90	270	90	0	360	2088	1080	1110	336	240	2952	450	108	90	270	0	270	270	0	180	1200	0	0	1200	288	384	150	0	0	6	30	72	0	0	60	372	30	0	0	60	180	90	0
192	768	5088	0	0	0	0	0	432	0	0	0	3024	0	864	240	960	6144	0	0	0	0	0	0	864	0	0	0	0	432	0	0	0	0	0	0	0	0	0	0	0	0	0	0	0	0	0	0	0	0
0	0	0	384	624	720	0	432	0	216	324	108	0	0	864	0	0	0	0	432	0	0	0	0	0	0	0	0	0	1728	672	1794	990	216	0	216	0	0	0	1080	0	0	0	0	0	0	216	0	0	0
0	720	144	0	4320	0	360	126	0	180	0	900	1080	864	4374	990	813	1113	0	0	0	1728	54	0	810	0	1350	2160	0	270	0	0	0	0	0	0	0	0	0	0	0	0	0	0	0	504	144	0	0	0
3060	6480	864	180	0	0	19620	900	3456	1044	36	648	0	10368	0	0	0	0	0	0	0	0	0	0	0	0	0	0	0	0	0	0	0	0	0	0	0	0	0	0	0	0	0	0	0	0	0	0	0	0
362	486	758	556	52	1540	598	512	1132	654	672	1126	2230	1996	1314	120	362	396	340	12	368	548	120	244	586	90	0	184	266	540	388	44	644	40	0	120	0	20	0	1232	22	4	10	20	40	444	329	903	236	160
648	480	960	0	1728	1728	0	5400	0	3600	0	0	720	1800	10800	1440	2160	4320	0	0	0	0	0	0	144	432	864	288	720	0	0	0	0	0	0	0	0	0	0	0	0	0	0	0	0	0	0	0	0	0
416	72	1060	858	144	654	468	312	444	1284	1152	264	792	432	576	448	252	1412	216	144	288	216	0	216	1188	162	162	216	0	0	1302	504	1770	432	288	900	108	0	108	576	108	72	108	0	0	504	336	1272	648	648
1125	963	1512	144	72	0	1584	216	936	4392	432	1872	2088	0	216	297	351	648	324	0	0	216	0	0	936	72	72	324	216	648	0	0	0	0	0	0	0	0	0	0	0	0	0	0	0	288	72	504	216	0
64	0	1360	288	96	368	288	112	112	1276	934	558	448	448	1120	136	0	1680	238	252	206	208	368	216	880	24	0	144	144	320	864	288	304	458	12	562	348	372	360	336	304	0	0	288	224	864	320	272	488	136
495	575	280	160	320	0	210	525	105	260	219	397	360	150	1140	1790	2080	2340	160	320	0	210	525	105	660	255	465	360	150	1500	20	40	0	20	40	0	210	60	252	0	0	18	336	90	90	30	75	15	30	75
96	276	12	28	2310	758	140	1022	962	0	240	516	456	384	624	0	0	0	0	72	24	504	0	492	0	0	12	0	0	0	28	822	278	0	516	12	848	227	761	0	0	612	312	984	528	92	2522	1034	720	96
0	0	0	0	0	0	60	180	0	0	60	0	0	60	528	0	0	0	0	0	0	120	0	0	30	240	90	0	0	480	0	336	60	0	240	120	2964	480	960	24	120	216	540	1296	1020	120	2652	60	720	210
0	600	1560	144	600	120	1200	1800	0	1200	0	600	0	0	6000	0	0	0	0	0	0	120	0	0	48	0	24	0	0	240	1872	7800	1560	0	360	72	2250	816	30	0	0	360	0	0	0	1680	4872	900	420	120
1296	360	504	1512	504	144	0	972	72	180	0	144	1512	540	612	288	0	144	324	108	0	0	0	144	72	72	72	432	432	144	0	108	36	432	144	144	0	0	324	36	198	162	936	468	72	972	2508	696	864	576
1138	1312	1186	144	0	72	1200	72	60	360	120	24	0	936	0	35	248	455	360	0	0	0	0	936	216	108	72	720	684	360	144	0	342	234	108	270	216	648	1332	756	2550	384	540	108	720	624	0	42	1332	720
140	30	70	200	500	420	168	720	312	80	350	0	0	70	0	1200	530	400	1446	1048	3630	1300	3640	2500	1195	4595	1360	0	532	600	40	460	160	228	164	424	370	36	44	86	312	90	0	30	132	281	1100	449	34	118
324	0	0	0	1680	1020	0	720	72	0	216	72	0	324	1620	1620	0	0	0	360	720	1008	504	1512	4032	2016	4104	0	0	0	0	2016	1224	0	0	0	0	0	0	0	0	0	0	0	0	0	0	0	0	0
0	0	0	0	0	0	0	0	0	0	0	0	0	0	0	0	0	0	0	0	0	0	0	648	2929	5959	4504	3888	0	0	0	0	0	0	0	0	0	0	0	0	0	0	0	0	0	0	0	0	0	0
0	0	0	0	0	0	0	0	0	0	0	0	0	0	72	8100	0	1620	2160	0	6840	0	0	0	848	424	60	4500	0	1800	0	0	0	0	0	0	0	0	0	0	0	0	0	0	0	0	0	0	0	0
0	0	0	0	0	0	0	0	0	0	0	0	0	0	0	312	7200	3720	0	0	0	4320	0	11880	3024	0	3240	0	0	0	0	0	0	0	0	0	0	0	0	0	0	0	0	0	0	0	0	0	0	0
320	1536	3232	768	576	0	0	0	0	0	0	0	0	6720	672	232	1140	1076	0	72	0	656	244	384	196	296	1332	192	0	36	768	768	0	0	0	0	0	0	0	0	0	0	768	0	0	0	0	0	0	0
366	480	3060	0	0	228	0	0	288	2175	531	1476	0	0	72	462	600	5562	480	0	120	675	75	330	1404	48	90	624	0	0	150	30	540	390	0	240	0	0	0	480	150	120	300	0	0	1962	144	2166	1029	45
200	1750	2664	0	0	0	300	0	0	760	16	40	0	0	0	504	2544	6672	324	60	48	3480	108	60	280	0	80	0	0	0	660	30	120	960	320	160	30	0	90	52	256	52	270	0	0	1950	0	300	3200	0
144	0	864	1248	1248	1212	0	24	120	1230	138	0	720	720	3888	210	0	1050	0	0	0	0	0	0	1260	0	0	0	0	0	1248	1248	1104	132	324	192	0	24	24	0	504	72	0	576	0	96	140	256	780	0
468	390	1014	432	336	144	336	0	0	1200	288	144	456	672	672	288	240	624	0	0	0	0	0	0	0	0	0	0	0	0	1680	864	432	1218	276	2442	0	0	0	0	0	0	0	864	864	576	0	0	1248	0
1404	1602	2646	432	1008	108	832	324	230	24	72	144	468	468	1764	1212	780	2166	190	166	904	666	324	636	1384	808	436	456	1044	360	108	558	252	152	104	428	936	90	1476	534	588	882	720	1080	216	523	234	293	72	72
594	54	0	4617	1071	468	0	216	0	0	0	0	0	0	0	720	36	0	1188	972	864	0	108	0	0	0	0	0	0	0	2025	495	180	1782	1998	2376	0	810	918	360	0	720	648	0	0	0	0	0	0	0
1372	2300	1584	0	1548	216	840	348	432	240	400	1232	0	1440	0	4263	6105	3672	0	0	0	720	0	0	660	0	96	0	0	360	0	0	0	0	0	0	0	0	0	0	0	0	0	0	0	240	264	216	1260	72
108	540	540	162	108	0	720	594	360	216	108	270	54	108	216	864	918	270	1188	594	324	2484	432	432	480	108	654	216	324	864	1404	1890	702	432	540	0	540	0	0	72	324	90	0	0	0	576	1026	288	1296	162
0	0	0	0	0	0	0	0	0	0	0	0	0	0	0	0	0	0	0	0	0	0	0	0	21600	4320	0	0	0	0	0	0	0	0	0	0	0	0	0	0	0	0	0	0	0	0	0	0	0	0
24	12	72	72	576	408	132	96	780	276	288	144	0	0	0	0	0	0	0	1176	1584	896	1744	2544	0	2280	5976	0	0	0	0	0	0	0	1170	1386	0	384	264	0	960	384	0	0	0	0	0	0	287	658
1080	792	360	216	0	0	0	0	36	0	0	108	576	216	72	2160	5472	720	4680	3060	3060	6120	0	0	3960	720	720	5400	720	0	648	0	0	0	0	0	0	0	0	0	0	0	216	0	0	144	144	540	144	0
1540	2515	3485	396	331	513	684	135	249	4080	310	674	80	596	1700	380	687	1367	315	209	256	124	34	106	1102	144	108	36	500	562	240	150	190	0	180	270	151	352	355	155	104	237	210	326	40	222	45	157	242	10
724	375	2357	540	0	324	432	18	306	852	828	372	972	864	756	644	327	1441	648	36	144	342	126	144	636	324	264	1476	1116	540	0	0	0	432	54	162	0	0	0	0	0	0	972	0	0	0	0	0	270	54
1260	1260	1560	400	20	0	80	40	0	100	20	0	120	120	150	1602	1632	2058	609	0	43	520	0	120	520	0	150	1076	320	320	376	84	0	60	0	92	432	240	192	102	66	48	1024	30	0	360	100	0	75	60
516	64	548	832	212	132	90	72	78	480	48	24	192	264	384	2520	48	840	144	0	0	576	0	0	192	0	0	192	48	144	844	140	240	576	0	0	1032	576	192	216	0	0	216	384	576	1544	1960	240	2304	0
495	540	900	45	180	297	414	146	730	2106	810	1620	495	630	450	524	870	2443	462	6	486	978	606	822	1422	621	585	459	306	918	27	42	216	159	264	216	297	294	333	345	180	249	135	180	108	405	158	925	213	267
1728	0	3672	1008	1152	2160	0	0	0	4320	3888	9072	2592	0	2808	1728	0	4752	0	0	0	0	0	0	0	0	0	1296	0	0	0	0	0	0	0	0	0	0	0	0	0	0	0	0	0	0	0	0	0	0
25056	2160	0	3888	0	0	0	0	0	0	0	0	1296	0	0	3360	240	0	0	0	0	0	0	0	0	0	0	0	0	0	3600	0	0	0	0	0	0	0	0	0	0	0	0	0	0	0	0	0	0	0
2016	4752	3168	432	5400	2088	3240	5040	13104	864	2016	3024	0	1080	432	0	0	0	0	0	0	0	0	0	0	0	0	0	0	0	0	0	0	0	0	0	0	0	0	0	0	0	0	0	0	0	0	0	0	0
7144	1210	2662	12960	1368	4392	0	288	72	0	720	72	2160	0	0	3480	330	726	648	0	0	0	0	0	0	0	0	648	0	0	0	162	486	1296	0	0	0	0	0	0	0	0	1296	0	0	0	0	0	0	0
630	1650	5334	0	54	0	372	78	108	234	180	1260	216	36	72	0	54	0	0	54	18	0	0	288	0	0	36	54	18	216	0	18	0	54	270	36	0	0	6570	0	0	1170	1170	72	90	54	0	0	18	72
120	0	0	120	648	492	0	1440	0	0	240	0	360	720	480	240	30	0	186	450	168	1004	1240	648	36	312	468	480	480	240	20	228	262	24	120	0	0	0	0	0	0	0	0	360	360	28	4422	20	712	1064
0	216	2016	1798	2078	2316	456	720	768	1692	288	252	1152	1368	1800	0	0	144	0	0	0	0	0	0	180	198	270	432	72	0	488	928	672	0	0	0	0	0	0	288	144	0	0	504	0	0	324	108	0	0
828	156	624	684	540	216	972	264	132	90	48	42	0	0	0	96	12	48	0	36	408	0	48	432	816	726	486	60	60	60	1542	954	240	144	0	0	1392	168	348	184	2392	304	144	0	0	2268	1224	252	288	0
1200	996	684	816	1303	1121	2116	2232	1022	0	150	390	0	30	0	642	933	225	396	84	138	294	156	420	198	462	750	0	48	0	1542	2766	912	576	144	0	954	36	96	45	265	194	0	90	0	629	468	259	120	24
3744	3888	576	1944	7668	972	792	12924	396	0	216	0	0	0	1728	0	0	0	0	0	0	0	0	0	0	0	0	0	0	0	0	0	0	0	0	0	0	0	0	0	0	0	0	0	0	0	0	0	0	0
480	360	216	1562	1178	1148	304	888	344	204	560	340	48	384	960	204	252	252	24	0	0	162	12	186	324	24	12	12	0	0	3895	3895	3610	96	0	0	1260	0	0	720	0	108	144	480	192	288	552	360	0	0
432	174	1356	3660	3714	4524	1224	72	864	3132	2412	1440	720	2160	144	18	6	84	18	36	36	264	252	528	0	0	432	576	0	72	459	495	1026	162	324	180	12	276	108	90	234	36	0	0	72	306	18	216	396	486
6912	0	648	8460	3960	4860	0	0	0	864	3456	0	0	0	0	0	0	0	0	0	0	0	792	468	0	0	0	324	0	0	0	0	0	0	0	0	0	0	0	0	0	0	0	0	0	0	0	0	0	936
3528	3312	2664	1440	3024	2520	2814	3582	2100	2932	3314	3690	720	72	144	0	0	0	0	0	0	0	0	0	0	0	0	0	0	0	0	0	0	0	0	0	0	0	0	0	0	0	0	0	0	0	0	0	0	0
360	180	360	288	144	288	180	144	1476	5940	7200	14220	1620	0	0	120	88	1232	0	0	0	0	0	0	0	0	0	0	0	0	0	0	0	0	0	0	0	0	0	0	0	0	0	0	0	0	0	0	0	0
1811	1846	8103	1524	114	792	1160	420	610	3900	810	1050	0	216	0	333	126	837	0	48	114	288	0	24	0	138	6	0	0	0	0	0	0	0	0	300	0	150	450	192	852	216	0	0	0	1782	594	882	0	54
1840	1500	2036	480	1800	4920	672	3360	1848	1584	2304	2136	480	1440	3840	320	276	364	0	180	540	48	336	204	96	312	252	48	144	384	0	0	0	0	0	240	0	120	780	0	1200	1260	0	0	0	0	0	0	0	0
1134	786	2214	225	135	180	225	225	180	1887	270	423	540	540	2268	0	27	15	0	0	0	0	18	0	24	0	18	0	0	18	195	315	300	30	60	60	0	0	90	360	120	210	60	0	450	195	315	300	30	60
970	272	494	1547	984	903	480	516	380	376	914	320	448	448	448	484	180	280	985	715	550	112	320	228	49	485	180	0	0	0	1025	420	375	945	489	318	272	856	612	376	926	276	0	0	0	280	258	130	438	468
710	346	1692	450	0	0	175	15	110	866	70	138	0	0	0	625	271	1426	510	80	40	95	15	562	258	70	230	324	180	612	360	24	66	150	328	182	66	92	466	66	84	312	0	0	0	114	0	120	98	6
2820	576	1404	980	0	1240	164	90	58	1106	76	6	600	192	24	2640	480	2088	2340	0	690	24	36	12	524	66	16	1050	72	18	370	0	560	334	6	200	4	0	2	284	52	96	1500	6	12	84	192	348	760	432
324	144	576	252	540	180	2352	1356	828	690	426	2520	1080	72	324	0	0	0	0	0	0	0	0	0	0	0	0	0	0	0	0	0	0	0	0	0	0	0	0	0	0	0	0	0	0	1496	1144	528	0	0
1566	1920	2826	216	0	0	700	92	552	3966	438	1260	0	0	1392	561	840	1107	0	0	0	0	0	0	3108	1500	0	0	1200	0	0	0	0	0	0	0	0	0	0	0	0	0	0	0	0	300	204	456	0	0
288	2592	0	972	540	0	2816	2028	52	414	756	522	216	0	0	0	0	0	144	468	36	0	2484	108	0	180	0	0	0	0	0	0	0	416	704	104	0	648	0	0	126	54	0	0	0	832	312	80	0	4644
424	1376	368	1214	574	1104	544	968	1068	826	264	636	1548	384	224	1166	1064	510	402	164	334	747	377	292	176	1146	252	498	1368	232	428	246	398	626	132	642	256	352	244	174	452	292	180	632	232	336	500	602	233	51
0	990	54	72	180	216	720	0	360	144	252	252	0	936	0	0	1098	54	144	432	0	1592	228	628	156	0	528	504	576	504	612	612	720	126	720	54	396	648	252	388	188	360	0	0	864	1296	0	540	3296	1056
189	273	174	72	1374	450	408	1098	402	622	827	945	180	564	870	237	369	300	180	630	264	345	279	306	431	372	439	354	354	510	18	900	258	90	306	66	2112	672	342	408	348	792	138	426	456	342	222	246	45	75
0	12	24	0	0	0	0	0	72	200	40	48	0	0	36	0	6	12	90	150	408	0	0	270	576	792	972	3240	18	360	0	0	0	126	162	576	18	114	72	0	270	72	72	54	0	12	12	96	0	0
420	531	312	261	3422	1090	542	1518	2103	284	1306	309	981	479	2487	145	55	110	148	261	144	402	107	150	188	88	139	35	131	431	300	1272	600	69	213	81	1540	94	582	272	90	118	315	384	116	384	1512	1092	135	128
3515	3375	1210	505	744	89	666	906	978	234	642	714	1770	324	7530	645	645	150	180	780	60	60	900	120	500	90	70	180	30	252	15	36	3	0	60	0	0	156	24	18	19	5	54	0	0	180	180	240	0	60
480	1320	360	130	800	390	660	1158	1578	1536	792	1632	2256	3240	1620	0	0	0	88	40	160	124	280	412	186	306	228	48	96	0	0	0	0	48	0	0	99	108	249	252	210	258	48	96	0	824	580	960	172	280
32	32	32	0	960	0	1140	2796	2880	528	480	2016	1632	0	1008	160	112	160	160	128	0	24	204	12	104	128	176	288	96	168	0	0	0	0	0	0	520	600	800	0	0	0	0	0	0	300	180	0	408	1188
382	60	350	288	207	1908	297	246	645	202	1662	1856	567	282	0	2414	972	3070	1935	1077	1749	826	927	914	1365	780	696	243	153	567	279	309	1392	198	261	99	204	102	585	1129	157	643	243	63	687	84	327	804	293	316
0	0	0	0	240	600	0	60	0	0	0	180	0	0	60	0	0	0	240	432	600	0	600	0	0	0	24	0	0	0	0	540	600	240	1032	552	1596	948	2076	996	144	756	480	828	1380	0	450	90	0	636
30	30	336	0	240	240	72	612	606	792	420	1320	360	288	1584	30	30	282	0	0	60	0	48	84	486	75	75	0	18	252	0	60	30	0	0	0	390	390	780	40	14	606	0	90	0	0	96	48	0	192
0	288	324	600	840	720	270	102	324	3300	1296	2964	2160	432	2160	0	168	108	0	0	0	36	78	162	144	144	144	0	60	0	300	480	360	120	120	660	150	450	540	180	720	180	0	60	0	90	66	108	96	48
2520	0	1224	432	96	48	144	0	144	1440	0	0	144	1152	576	4212	216	4212	0	24	12	72	0	0	36	0	0	36	72	36	0	0	0	0	120	60	0	0	144	0	0	72	0	0	0	936	0	936	5040	0
94	93	1715	662	559	405	450	225	243	1128	66	72	0	0	324	36	27	573	16	45	149	16	15	239	869	679	414	0	0	0	872	13	495	688	117	1361	375	675	372	338	1345	111	180	612	180	856	479	585	656	87
1144	1200	1760	230	210	1462	2466	1950	2640	1105	1964	1335	0	120	36	588	1008	1128	327	72	615	1278	483	519	326	574	240	0	36	0	52	60	248	0	48	144	0	0	96	196	460	232	48	24	0	2204	1648	2940	882	777
366	1210	1232	30	0	0	1668	858	3528	3156	88	1832	0	0	750	198	2210	1918	0	0	0	1804	0	1148	1983	336	1347	30	150	0	0	0	0	0	0	0	96	12	36	0	0	0	0	0	0	1224	624	1728	360	0
237	3102	2361	0	0	0	5655	0	3195	975	0	1545	108	0	72	222	4872	2022	0	0	0	1020	0	1470	1548	96	516	0	600	0	0	24	0	36	348	216	192	150	240	24	84	162	0	24	0	900	0	480	330	0
0	864	6048	0	0	0	0	0	864	3969	4185	4158	0	0	0	0	0	0	0	1728	216	0	1404	0	0	0	0	0	0	324	0	0	0	0	0	0	0	1800	1008	0	0	432	0	0	0	0	0	0	0	216
930	36	402	720	450	810	72	120	24	324	648	144	360	72	216	330	36	282	0	432	36	0	2250	450	144	108	288	0	0	864	0	0	0	0	288	0	216	216	144	18	18	36	0	0	288	0	0	0	0	3240
12	120	204	0	48	48	192	528	48	68	154	354	0	192	48	128	1280	128	492	1140	168	0	120	0	1836	192	12	0	0	120	1008	96	816	495	1131	762	3200	952	792	44	650	254	0	36	480	128	224	32	144	0
1728	216	216	2028	1422	1734	2160	2880	360	216	432	0	432	216	1080	576	648	72	0	0	0	0	0	0	0	0	0	0	0	0	2052	3402	1026	1296	0	0	1440	288	0	0	0	0	0	0	0	1296	1728	216	648	0
40	10	210	60	60	70	0	0	10	152	138	162	40	130	110	830	140	2810	660	0	1090	312	140	668	6820	300	0	100	550	180	176	176	926	440	164	1060	1948	184	848	304	200	192	220	200	30	550	880	1720	232	120
960	2480	8800	0	0	0	0	0	0	2520	0	0	0	0	720	1152	2976	13152	0	0	0	0	0	0	864	0	0	0	0	0	0	0	0	0	0	0	432	432	1944	0	0	756	0	0	0	0	0	0	0	0
0	192	180	60	0	60	60	0	60	24	0	0	60	60	600	720	2472	5766	150	30	60	150	30	60	2100	0	0	120	120	798	60	0	0	300	60	120	0	96	192	30	0	240	1680	0	30	60	0	0	300	60
497	484	627	192	0	48	0	0	0	420	36	0	0	0	0	5394	6720	6318	2120	64	576	0	288	0	3696	1072	224	864	648	432	0	0	0	880	32	48	0	0	0	0	240	0	0	0	0	48	48	48	0	24
810	1572	2010	144	240	696	2016	160	368	720	288	552	1944	1560	3672	252	664	812	480	0	0	680	254	326	976	0	8	240	480	480	48	128	424	48	216	24	1104	612	804	364	90	470	72	0	480	1008	232	344	952	208
1680	24	2710	138	246	240	498	156	108	1419	42	33	0	0	1280	812	74	2512	1756	40	768	244	147	451	881	2361	44	256	304	976	469	333	260	640	70	440	129	162	39	156	518	52	0	320	0	251	182	161	388	279
1208	1056	1420	420	2832	252	576	3312	576	720	1080	360	816	0	2016	1176	1152	1308	288	72	288	288	216	216	156	12	48	216	288	216	864	2064	576	792	60	60	108	36	72	48	112	128	852	144	0	384	1248	624	432	0
745	1951	2774	588	379	491	1385	584	683	3046	1230	3480	0	240	682	120	204	96	198	168	48	618	306	204	444	464	1248	0	96	0	744	369	1233	154	380	580	128	252	364	80	434	444	450	70	0	1023	330	1281	390	240
940	1184	288	792	192	1104	504	0	288	900	0	324	1476	1368	2088	512	496	216	180	360	0	432	0	0	168	72	48	0	0	0	576	384	1632	1296	0	288	0	0	0	864	144	144	432	0	0	252	0	252	324	72
86	98	404	56	60	448	186	120	486	82	232	970	756	540	432	88	136	568	216	0	252	472	52	232	68	188	392	516	288	468	112	120	548	120	20	148	560	36	136	48	20	340	420	168	492	360	180	396	288	0
2028	910	1028	1726	276	248	1026	990	312	996	1476	708	324	1248	816	360	0	0	1506	3270	258	606	830	160	420	2160	420	120	1224	504	32	96	40	1050	2142	150	12	402	42	32	0	16	12	0	0	204	156	0	254	496
920	296	460	856	712	500	120	328	132	880	1112	608	916	388	2972	492	132	208	496	340	80	96	352	108	292	12	44	712	136	580	582	398	116	232	104	32	728	70	70	244	32	128	400	488	436	24	688	216	52	416
450	450	0	1550	150	550	240	675	30	0	0	0	225	450	0	225	225	0	0	0	0	0	693	0	70	22	70	675	18	90	7375	2415	3350	5625	3375	0	720	2670	615	0	0	0	1125	0	2250	30	90	15	180	900
432	864	432	1120	3156	3548	632	1110	1150	1488	4152	4776	2580	1728	1728	0	0	0	0	0	0	0	0	0	0	0	0	0	0	0	130	180	290	0	0	60	0	0	0	0	0	0	0	300	120	784	1968	2636	0	0
164	30	2530	288	0	360	656	164	680	9256	1208	2340	360	84	360	80	120	1360	0	0	0	0	0	0	900	0	0	0	0	240	0	0	108	0	0	0	0	0	0	72	0	0	0	0	0	320	80	1160	0	0
1728	2016	4896	0	0	0	0	0	6048	3468	3876	10800	5184	0	1728	864	1008	2448	0	0	0	0	0	0	0	0	0	0	0	0	0	0	0	0	0	0	0	0	0	0	0	0	0	0	0	0	0	0	0	0
270	180	810	0	120	0	0	90	90	0	160	200	120	90	360	150	60	450	120	90	30	0	120	240	360	480	1140	360	90	360	150	0	0	306	0	0	60	210	0	0	0	30	30	90	90	180	90	90	60	0
24	688	64	132	364	248	280	64	304	348	192	408	128	512	384	520	1884	660	310	854	324	1544	2748	1876	576	272	2072	1040	1040	1424	78	442	96	742	1502	692	304	640	464	248	368	576	128	128	244	316	224	220	456	808
0	48	354	0	0	0	0	0	108	1260	516	666	0	0	306	0	39	717	187	1242	569	603	1098	1737	827	428	323	270	54	522	132	90	552	196	792	734	1054	2244	1202	609	507	294	144	198	792	372	180	582	720	1728
366	228	530	396	908	1170	324	462	758	396	830	516	100	100	100	681	590	1461	1315	904	1723	1054	1406	1620	1315	1543	1888	0	0	0	450	344	810	420	168	492	642	348	690	933	540	453	0	0	0	522	607	799	914	1051
1556	1826	1118	316	484	540	123	770	225	512	538	134	24	144	776	1386	1638	1066	452	940	620	122	1869	183	306	580	354	12	48	1494	204	123	109	132	132	132	354	533	359	159	220	483	42	24	262	665	526	199	774	1012
252	600	180	180	548	190	146	610	516	28	94	244	648	252	384	820	1124	332	668	906	284	232	458	834	400	291	671	776	504	744	448	731	255	600	774	248	824	264	666	264	178	478	1006	754	574	92	336	456	108	124
390	116	202	692	984	908	160	592	280	332	144	40	600	384	816	556	64	324	816	520	520	144	184	152	296	270	94	464	240	360	734	1056	1034	396	208	320	992	200	392	196	358	238	624	1344	600	180	892	280	280	384
508	224	276	1176	648	1152	208	264	200	124	792	168	60	568	192	204	72	84	192	1200	864	80	152	152	124	792	168	60	568	48	208	176	416	1020	3228	704	0	1568	720	19	3002	907	280	64	64	32	112	48	144	272
612	160	260	192	240	192	1204	1394	3570	360	0	1152	1716	168	1488	672	104	352	1920	900	2220	336	0	384	1520	400	168	264	1920	792	12	24	0	216	162	342	68	8	20	24	0	72	12	0	0	308	478	690	72	0
0	0	864	288	1584	360	384	192	1728	2988	0	0	3024	1152	1296	240	0	120	144	72	144	0	0	0	828	0	0	0	0	720	0	576	0	288	144	144	0	864	0	288	72	144	0	0	0	0	0	0	0	288
344	352	1140	272	80	128	324	56	500	3178	420	890	120	0	480	80	0	312	78	80	466	96	136	736	1672	496	736	528	200	516	272	280	128	72	288	108	110	332	106	120	104	112	36	200	0	72	408	220	136	272
360	0	72	1208	1488	400	0	0	0	72	144	144	648	0	0	648	0	432	816	648	552	0	0	0	0	756	252	432	0	0	120	1368	240	3504	2592	1968	1440	720	2520	846	360	558	4392	6768	1368	0	0	0	0	0
912	432	1968	2808	5400	1440	0	0	0	720	576	0	0	144	2880	2640	288	1968	1472	94	2322	72	0	0	1440	576	72	288	144	0	1224	2088	720	960	48	1440	0	0	0	108	540	0	864	2880	144	0	0	0	0	0
432	450	378	1302	639	291	682	812	240	286	398	156	540	120	372	0	192	30	252	1404	504	462	564	648	294	540	666	0	0	360	138	27	45	774	3738	2268	234	2388	708	48	594	858	60	0	0	170	148	72	648	1668
0	0	0	5094	4314	2064	2400	660	1500	0	0	0	4800	1200	0	0	0	0	0	0	0	0	0	0	0	0	0	0	0	0	3027	2613	1152	0	0	0	192	960	672	0	0	0	1920	0	480	0	0	0	0	120
2592	7776	5184	0	648	648	1296	10368	0	0	2592	7776	3888	3888	0	0	0	0	0	0	0	0	0	0	0	0	0	0	0	0	0	0	0	0	0	0	0	0	0	0	0	0	0	0	0	0	0	0	0	0
10140	2904	2208	5040	2304	2592	672	456	60	1920	2448	840	3072	876	4248	312	192	96	0	0	0	0	0	0	240	0	0	1200	120	0	0	0	0	0	0	0	0	0	0	0	0	0	0	0	0	0	0	0	0	0
763	629	588	24	276	0	270	2040	0	871	505	4780	2700	540	396	200	220	168	12	36	0	240	198	0	276	52	644	540	108	36	12	150	0	12	30	0	146	194	98	48	16	116	30	36	180	90	1440	0	180	150
2400	7800	11400	0	528	0	1632	120	0	240	960	3120	0	0	10920	0	0	0	0	0	0	0	0	0	0	0	0	0	0	48	0	0	0	0	0	0	600	0	600	0	0	0	0	0	0	0	0	0	0	0
1488	336	216	1960	1156	180	308	704	232	956	1104	778	1264	1648	1140	340	160	120	1260	810	90	84	102	54	130	360	40	0	0	250	2800	1364	322	592	384	284	720	246	750	648	240	624	1012	20	1210	196	348	150	800	520
0	0	0	840	360	2100	0	300	0	0	0	0	0	0	0	1650	150	0	0	12	0	0	60	0	0	0	0	0	0	360	1680	1320	4200	3600	720	0	484	1700	0	0	0	0	10800	0	1440	0	0	0	0	0
254	710	584	252	352	176	720	360	888	276	180	624	96	24	288	226	382	400	72	768	360	32	648	232	776	980	812	192	768	528	144	328	104	72	984	360	360	576	876	12	1872	1188	480	768	120	576	480	528	24	372
540	0	1620	0	0	0	0	0	0	0	0	0	0	0	0	2160	0	6480	0	0	0	0	0	0	0	0	0	0	0	17280	0	0	0	0	0	0	0	0	0	0	0	0	0	0	0	0	0	0	0	0
0	0	7488	0	0	0	0	0	0	7200	0	0	0	0	1152	0	0	3600	0	0	0	0	0	0	144	0	0	0	0	2160	0	0	0	0	0	0	0	0	0	0	0	0	0	0	0	0	0	0	0	0
12	420	612	0	72	0	960	1272	0	396	68	2380	0	0	0	10	350	360	0	0	0	0	0	0	612	0	0	0	0	288	0	0	0	0	0	0	768	1224	888	0	0	0	0	0	0	0	0	0	0	0
1050	150	1100	620	1410	630	0	500	0	3584	6461	1859	250	100	550	60	0	60	140	500	50	245	2030	209	92	167	239	60	90	550	80	165	85	0	0	0	0	125	25	0	0	0	0	90	100	0	140	40	80	620
891	1692	3429	624	912	1020	144	0	1008	3948	5604	4020	756	1404	3132	441	648	999	288	0	0	0	0	0	1620	324	0	0	0	0	168	204	204	0	0	0	0	0	0	0	0	0	0	0	0	0	0	0	0	0
2700	270	3630	2520	0	720	252	0	72	2508	3240	324	0	0	5508	180	18	450	0	0	0	0	0	0	120	0	0	0	0	1080	840	0	240	0	144	24	864	0	432	0	84	108	1080	0	1080	84	0	24	0	1440
2100	210	3666	2400	750	2250	380	105	325	2178	2700	270	0	0	990	0	0	0	0	0	108	0	108	162	234	36	90	0	0	0	1836	294	1470	0	0	18	426	6	54	0	134	28	180	18	0	328	147	245	0	0
612	510	2550	0	0	0	0	0	0	2160	0	0	0	0	2160	432	360	1800	0	0	0	0	0	0	0	0	0	0	0	0	0	0	0	0	0	0	0	0	0	0	0	0	0	0	0	0	0	0	0	0
0	0	3168	0	0	0	0	0	0	6030	1118	1204	0	0	5184	0	0	1152	0	0	0	0	0	0	1872	0	0	0	0	5184	0	0	0	0	0	0	0	0	0	0	0	0	0	0	0	0	0	0	0	0
168	84	720	320	400	336	288	264	336	2184	96	48	120	0	720	240	120	1044	272	304	48	192	216	48	408	80	40	48	0	432	480	312	504	448	320	96	216	308	172	240	120	72	48	0	144	612	852	1236	852	528
482	298	0	1008	1980	0	168	240	0	120	240	180	540	540	2700	220	140	0	0	0	0	264	0	0	0	0	0	0	0	0	1680	4620	0	0	1200	0	0	2040	1260	0	0	0	0	0	0	24	48	0	96	0
2700	3888	0	540	0	0	450	90	0	1186	50	60	0	0	864	1080	1512	0	0	0	0	0	0	0	864	0	0	0	0	1728	0	0	0	0	0	0	144	396	0	0	0	0	0	0	0	0	0	0	0	0
0	3150	900	0	0	0	1360	340	250	0	0	550	0	0	0	0	4200	1200	810	126	36	5842	448	520	0	0	550	0	0	972	720	280	80	270	168	48	90	192	12	0	0	22	0	0	0	4560	240	600	2502	144
0	24192	1728	4320	0	0	0	0	0	0	0	0	0	0	0	0	0	0	0	0	0	0	0	0	0	0	0	0	0	0	3600	0	0	0	0	0	0	0	0	0	0	0	0	0	0	2880	720	0	0	0
0	5400	0	0	0	900	456	0	0	0	540	0	180	3960	2700	0	4800	0	0	0	0	0	0	0	900	600	0	0	2400	300	0	0	420	66	30	120	1050	150	0	0	0	0	0	600	336	2736	960	192	0	0
366	966	756	876	1296	1632	360	864	672	1944	924	456	1368	2772	2568	48	528	288	288	0	0	432	0	0	0	0	0	0	0	288	900	432	480	288	0	0	336	336	336	744	0	0	144	288	888	360	288	192	432	0
252	288	540	0	0	0	0	0	0	0	0	0	0	0	216	972	3168	2340	1080	720	0	0	0	0	930	150	0	0	0	3600	0	0	0	0	0	0	2268	3780	756	0	0	648	0	0	0	0	720	0	0	0
96	336	1584	96	120	264	432	72	684	2492	240	472	0	0	0	0	372	684	120	72	192	252	120	384	1392	192	540	96	0	0	1152	396	720	792	1080	1008	784	1008	692	708	1056	396	0	0	0	1008	216	612	1152	240
270	900	1020	30	930	90	60	570	60	246	60	0	30	90	396	150	0	0	150	1800	300	1890	6540	2520	240	870	4410	600	300	750	0	0	0	0	0	0	84	84	378	0	0	72	24	0	0	0	0	0	0	0
168	156	378	14	120	58	18	160	150	410	66	226	240	48	492	320	284	470	38	296	122	46	96	186	835	306	341	360	72	516	62	96	160	110	32	272	326	116	378	296	488	278	672	468	504	94	576	576	190	192
126	0	0	120	448	160	146	690	340	180	430	546	288	180	384	496	252	200	370	504	312	590	838	894	610	780	1384	922	462	746	60	176	80	0	0	0	232	124	700	144	16	136	342	96	32	94	398	360	136	98
0	0	0	0	0	0	0	0	0	0	0	0	0	0	0	510	780	150	0	0	0	0	720	0	720	0	360	720	0	1440	0	0	0	0	0	0	51	36	345	0	0	0	0	0	0	0	0	0	0	144
880	1472	7104	0	372	120	0	828	0	2400	1348	3332	240	0	960	949	1541	7890	96	120	0	0	0	0	1920	0	384	192	0	1200	48	162	90	0	0	0	0	0	960	0	0	0	480	0	240	0	0	0	0	0
144	0	240	576	576	144	576	1440	144	72	0	0	0	0	96	7380	10800	2556	3096	2400	1200	2520	7080	1200	432	192	0	0	0	120	192	48	0	144	0	48	216	96	168	48	48	48	192	48	0	192	48	0	72	72
432	2880	1440	72	0	0	720	0	0	144	0	0	72	720	144	828	4860	3888	648	144	0	6048	792	0	1728	0	0	864	8640	1152	72	0	0	36	36	0	0	0	0	0	0	0	0	0	0	720	0	0	576	144
198	6390	3582	0	0	0	0	0	0	2728	925	37	90	2250	0	234	7470	2898	0	0	0	0	0	0	3414	1050	306	90	2250	0	0	0	0	0	0	0	0	0	0	0	0	0	0	0	0	0	0	0	0	0
60	1440	2100	0	0	30	4176	132	2676	720	414	1242	1296	0	0	1386	8424	4596	30	0	0	1836	108	1584	3870	126	1440	648	0	0	0	0	6	0	0	0	0	0	0	0	0	0	0	0	0	864	18	564	210	42
240	48	0	0	552	312	0	168	0	192	0	0	576	96	192	3504	696	768	2136	2760	1872	1656	3792	432	2412	2376	1692	0	0	1536	0	384	120	0	0	0	60	408	180	144	0	288	0	0	0	192	648	384	984	1992
1377	2106	1917	0	0	0	0	0	0	0	0	0	432	0	0	1590	2556	4206	3072	2736	2832	4032	3096	4680	4032	2448	2376	72	144	144	0	0	0	0	0	0	0	0	0	0	0	0	0	0	0	0	0	0	0	0
455	391	294	117	381	306	104	276	502	0	112	584	126	120	0	1350	2046	1392	1762	2230	2548	2046	1116	1008	886	629	2241	150	360	180	18	342	192	323	248	245	442	112	184	198	102	480	18	72	156	93	255	354	183	168
228	234	540	60	2460	72	216	2696	124	1023	408	561	96	240	2472	228	234	300	48	864	48	150	726	60	134	398	476	0	0	72	0	450	24	90	360	0	2550	1734	1836	3	39	30	0	0	0	18	1140	12	300	498
392	144	1344	760	240	904	546	1148	582	1384	504	428	328	400	460	128	120	408	224	536	80	40	96	188	914	1849	817	48	48	120	380	100	320	320	192	748	234	210	336	666	658	156	168	120	168	378	528	398	352	424
1872	1296	5040	1296	0	144	0	0	0	2952	360	0	0	0	0	1200	1008	2976	432	24	408	288	0	288	4656	720	384	1152	576	144	0	0	0	1008	120	1032	0	0	0	0	144	144	432	0	0	0	0	0	0	0
3500	720	100	0	0	6300	0	1260	36	0	180	0	0	0	0	23975	4932	685	0	0	0	0	0	0	0	0	0	0	0	0	0	0	0	0	0	0	0	0	0	0	0	0	0	0	0	0	0	0	0	0
8928	720	3456	672	3360	2592	288	0	0	1080	3888	216	1152	576	1872	2736	144	1008	2376	0	216	108	108	0	0	1008	0	864	216	432	144	720	432	0	0	0	0	0	0	144	0	0	0	0	0	0	0	0	36	36
108	0	324	0	0	0	0	0	0	108	0	0	0	0	0	0	0	0	0	0	0	0	0	0	0	0	0	0	0	0	0	0	0	0	0	0	0	0	0	0	0	0	0	0	0	0	0	0	0	180
0	0	0	0	0	0	0	0	0	0	0	0	0	0	0	0	0	0	0	0	0	0	0	0	0	0	0	0	0	0	0	0	0	0	0	0	0	0	0	0	0	0	0	0	0	1368	1008	0	1152	144
423	387	630	0	150	54	40	372	632	180	36	252	0	0	24	318	474	432	180	636	504	324	792	360	692	440	956	0	0	120	0	588	180	108	72	108	330	210	2148	36	36	984	0	0	60	80	264	580	0	12
108	108	0	96	288	480	276	368	424	456	192	600	0	96	0	48	432	240	304	272	288	360	416	616	448	192	896	0	96	0	96	384	240	228	492	360	236	180	1516	364	0	836	0	0	0	276	464	688	648	288
112	816	296	132	264	0	474	1200	606	576	192	960	0	0	216	176	1080	712	180	84	96	288	0	288	1368	72	216	0	192	0	0	324	1116	720	48	384	258	144	126	432	156	96	0	84	0	2124	2088	2556	2448	0
0	0	288	0	0	0	0	0	0	432	288	144	0	0	0	0	0	0	0	0	0	0	0	0	288	288	0	0	0	288	0	0	0	0	48	96	768	720	240	0	288	0	0	0	144	4032	3168	1152	2880	2592
288	0	1152	144	1008	576	0	288	288	360	144	792	1008	288	1440	0	0	0	1224	2592	72	0	1296	288	72	0	0	72	0	5328	0	576	0	600	912	72	1336	1584	1976	144	0	432	576	144	1152	0	0	0	0	0
402	90	240	430	746	380	200	400	592	1742	1134	2932	1584	408	824	302	162	632	40	1088	152	16	0	56	528	64	296	192	160	1040	232	388	188	0	1080	120	228	0	1196	120	0	192	216	232	1200	44	148	80	0	0
30	0	150	360	630	0	480	285	0	99	6	279	180	180	597	60	543	513	60	30	0	810	27	108	1125	0	1575	0	0	801	180	2577	60	1710	1935	0	1829	254	878	174	240	195	45	129	9	690	435	0	339	0
336	360	360	160	3232	160	912	2976	912	612	264	180	0	0	1872	312	540	756	0	0	0	0	0	0	1750	448	658	96	480	0	0	192	0	0	0	0	2408	2528	1592	0	0	0	384	0	384	0	960	0	0	0
552	0	6468	3888	288	1008	3888	288	1008	2268	0	0	0	0	5832	60	0	1020	0	0	0	0	0	0	0	0	0	0	0	0	2322	252	882	1080	0	0	0	0	0	0	0	0	0	0	0	2322	252	882	1080	0
1450	1238	372	512	130	18	131	130	9	442	112	40	0	0	0	900	822	522	500	130	30	125	130	15	222	132	24	0	0	0	1740	180	324	1068	210	126	100	20	30	210	144	24	0	0	0	1380	360	324	858	420
14472	11016	216	6696	0	1944	6048	4320	0	0	0	0	0	1944	0	0	0	0	0	0	0	0	0	0	0	0	0	0	0	0	0	0	0	0	0	0	0	0	0	0	0	0	0	0	0	0	0	0	0	0
2592	16416	4320	0	2592	0	1728	5184	8640	0	4320	0	0	864	0	0	0	0	0	0	0	0	0	0	0	0	0	0	0	0	0	0	0	0	0	0	0	0	0	0	0	0	0	0	0	0	0	0	0	0
3720	20460	15996	0	0	0	0	0	0	0	0	0	0	0	0	600	3300	2580	0	0	0	0	0	0	0	0	0	0	0	0	0	0	0	0	0	0	0	0	0	0	0	0	0	0	0	0	0	0	0	0
0	0	0	0	0	0	0	3168	720	2880	0	720	0	0	6912	0	0	0	288	1728	1440	0	0	0	13824	6912	0	0	0	6912	0	0	0	0	0	0	0	0	0	0	0	0	0	0	0	0	288	0	0	0
0	576	576	4800	10800	6000	1008	720	720	0	216	0	0	1296	216	0	0	216	0	0	0	216	0	1080	0	0	2160	1080	432	0	0	0	0	0	0	0	0	0	0	0	0	0	0	0	0	0	216	216	432	0
0	96	192	0	96	48	600	80	472	0	88	176	144	504	288	0	384	1824	240	192	288	576	480	528	2208	336	1008	144	1200	864	0	288	192	0	0	0	336	112	224	128	0	64	0	192	144	888	152	496	912	192
0	576	0	0	0	0	144	1152	0	0	0	0	576	0	1152	288	1008	0	608	192	64	0	0	936	0	0	0	0	72	0	0	0	0	112	24	8	576	0	0	0	0	0	0	144	0	1320	6384	216	0	0
643	113	60	0	1320	24	0	580	1280	0	222	2202	4800	192	480	508	20	48	1188	888	1368	0	224	64	0	220	20	36	0	0	252	630	18	588	480	648	440	0	100	40	40	40	336	1560	12	0	0	0	0	0
0	0	144	36	0	180	0	0	0	504	120	240	0	0	0	360	0	54	144	0	576	0	0	0	0	0	0	0	0	0	90	0	594	342	0	1152	960	90	390	624	126	42	2898	720	288	354	144	2490	270	0
0	0	0	0	0	0	0	0	0	0	0	0	0	0	0	2160	1008	432	456	36	2244	0	0	0	336	240	0	0	864	432	0	0	0	624	72	456	288	0	288	0	144	288	2304	288	0	0	0	432	0	0
48	188	420	499	251	32	266	108	142	40	4	4	344	42	192	54	130	248	168	102	262	72	145	89	20	8	8	138	24	84	1820	764	98	1050	324	658	536	1816	1068	656	650	2450	3072	1416	2190	342	268	122	438	552
216	36	576	208	104	0	306	12	96	170	108	82	180	36	270	64	24	32	192	576	444	117	205	218	60	0	12	144	180	180	0	0	300	36	180	522	768	522	1698	315	0	315	900	1350	900	186	228	420	81	277
48	12	180	48	60	360	15	60	225	60	495	75	0	1230	0	96	306	198	12	210	900	0	150	0	15	408	195	0	480	0	0	0	12	0	0	0	375	0	375	5310	6030	900	48	810	3000	0	30	0	0	120
0	10	110	0	0	0	0	0	144	564	188	232	0	0	0	0	54	318	0	0	0	0	0	72	558	408	234	0	0	0	600	640	4280	1800	300	5400	0	0	720	7200	7680	5220	0	0	0	120	0	120	60	0
96	0	104	112	144	208	40	216	16	20	340	0	176	200	296	1192	704	1160	104	152	760	0	144	176	992	1352	224	752	440	320	24	24	80	40	120	280	1152	0	8	40	80	540	464	620	296	40	216	16	40	272
0	342	462	252	756	612	393	114	285	30	60	90	108	1032	1080	0	660	1428	48	24	216	717	0	147	855	1017	540	252	780	144	384	1080	720	168	48	540	0	48	0	846	1508	274	48	1464	96	426	84	210	270	0
0	540	2700	0	0	0	0	0	0	0	0	0	0	0	0	0	0	0	0	0	0	0	0	0	0	0	0	0	0	0	0	0	0	0	0	0	216	864	504	0	0	360	0	0	0	0	0	0	0	2160
288	432	576	0	0	0	0	0	0	0	0	1296	1296	1296	0	0	0	0	0	0	0	0	0	0	0	0	0	0	0	0	0	0	0	0	0	0	0	0	0	0	0	0	0	0	0	0	0	0	0	0
0	504	5328	0	0	0	0	0	1440	10260	8100	9360	0	0	0	0	0	0	0	1728	216	0	756	0	0	0	0	0	0	324	0	0	0	0	144	72	0	756	828	0	0	144	0	0	0	0	0	0	0	648
5832	9720	19440	0	1080	216	0	2160	0	432	1296	2160	0	0	432	648	1080	2160	0	0	0	0	0	0	0	0	0	0	0	0	0	0	0	0	0	0	0	0	0	0	0	0	0	0	0	0	0	0	0	0
1260	2172	1752	2160	1512	1728	4908	4470	3582	2400	1728	2280	0	432	0	1530	3774	2040	0	0	0	0	0	0	0	0	0	0	0	0	0	0	0	0	0	0	0	0	0	0	0	72	0	0	0	0	0	0	0	0
192	360	312	25	75	50	0	100	500	410	22	360	300	0	432	512	960	1552	25	75	50	0	100	500	410	22	360	300	0	432	0	0	0	0	0	0	450	360	1440	0	12	0	750	0	0	0	150	750	0	150
60	0	210	288	1440	0	0	972	540	0	0	0	270	0	0	720	0	1440	540	0	810	0	0	0	2322	432	2106	1080	0	0	576	2124	0	0	0	0	5130	828	1818	0	0	0	1080	0	0	0	981	639	0	0
0	360	180	180	1152	36	768	1224	384	0	0	72	360	108	1224	0	720	360	0	0	0	240	360	480	0	0	0	0	0	540	0	2160	0	360	540	0	1674	1122	1020	108	0	0	0	216	288	960	1368	408	816	936
714	600	918	1062	216	882	963	975	834	984	426	0	900	684	1116	714	312	1020	504	0	36	690	90	84	312	0	0	108	324	270	1485	540	1533	2268	864	540	1195	669	188	312	0	0	540	540	270	909	885	1116	2052	540
0	180	0	0	450	1350	420	0	30	450	90	360	900	450	1800	0	0	0	0	0	0	0	0	0	0	0	0	0	900	0	0	0	0	0	0	0	0	0	0	2700	4050	0	0	2250	0	375	0	75	0	0
1445	2550	9145	0	0	0	0	0	0	612	0	0	0	0	3924	595	1050	4655	0	0	0	0	0	0	0	0	0	0	0	0	0	0	0	0	0	0	360	120	600	0	0	180	0	0	0	0	0	0	0	0
0	0	0	0	0	0	0	0	0	648	0	0	0	0	0	0	0	0	0	0	0	0	0	0	0	0	0	0	0	0	0	0	0	0	0	0	0	0	0	0	0	0	0	0	0	0	0	0	0	0
0	1080	216	0	0	0	144	2160	576	90	66	24	0	0	576	0	360	72	0	0	0	0	360	0	456	2912	124	0	360	720	0	0	0	0	0	0	0	0	0	0	0	0	0	0	0	0	0	0	0	36
144	216	216	0	0	0	0	0	0	1344	0	0	0	0	0	240	360	2280	608	1744	3840	0	1128	960	976	3296	720	5760	1440	3528	0	0	0	192	960	0	0	0	0	0	2112	0	0	0	0	0	0	0	0	288
1008	504	2808	0	0	0	0	0	0	0	0	0	0	0	1728	456	228	2052	0	0	0	0	0	0	0	0	0	0	0	1296	0	0	0	0	0	0	312	780	636	0	0	0	0	0	0	0	0	0	0	0
624	0	4272	0	0	144	0	0	0	4992	624	0	0	0	14112	48	0	1392	0	0	360	0	0	0	3240	288	0	0	0	0	0	0	0	0	0	0	0	0	0	0	72	0	0	0	0	0	0	0	0	0
0	828	11700	0	0	0	0	0	0	0	0	0	0	0	17280	0	288	4032	0	0	0	0	0	0	864	0	0	0	0	864	0	0	0	0	0	0	0	0	0	0	0	0	0	0	0	0	0	0	0	0
1365	600	8610	15	120	240	2340	555	213	300	30	66	318	120	4350	90	0	360	75	75	75	0	0	0	1200	0	0	0	150	450	0	0	0	0	15	60	0	54	36	0	975	225	0	510	0	207	30	9	120	135
0	0	24	0	0	0	60	60	492	337	0	551	324	0	24	0	0	0	150	240	210	0	0	0	280	8	0	1200	0	120	1120	40	40	1620	2592	1788	4	112	4	0	240	0	0	480	0	36	36	288	0	0
1440	0	0	4800	4992	1728	864	8208	648	540	2160	1620	0	0	0	0	0	0	96	0	192	0	0	0	0	0	0	0	0	0	576	0	0	192	0	384	0	0	0	96	336	0	0	1152	0	576	3312	432	0	288
0	0	0	2880	1920	2112	0	2592	0	0	0	0	0	0	0	0	0	0	0	0	0	0	0	288	0	288	576	0	0	0	0	0	0	0	0	0	0	0	0	0	0	0	0	0	0	0	0	0	0	0
0	18	102	228	564	504	0	0	90	360	0	150	0	0	1326	0	414	2286	0	0	0	0	0	90	1476	0	234	0	0	90	462	1086	1746	270	1410	1050	2760	330	3690	2700	120	2400	0	30	90	24	6	120	420	12
2864	2504	776	1100	4048	3300	480	6816	864	48	336	336	144	0	1728	544	688	208	510	1176	858	0	1872	240	0	108	108	0	0	432	40	416	444	90	240	270	648	420	1476	864	96	516	0	0	0	0	0	0	0	192
640	240	1076	0	0	240	18	54	324	3360	972	852	2100	3984	36	832	1326	1658	120	0	264	96	128	160	72	168	0	0	72	384	1248	0	2496	96	0	288	0	0	0	800	0	400	0	0	768	0	0	0	0	0
0	0	0	0	0	0	0	0	0	720	1800	2880	0	1080	0	0	0	0	0	0	0	0	0	0	2160	0	0	0	432	0	0	0	0	0	0	0	0	0	0	0	0	0	0	0	0	0	0	0	0	0
0	0	0	0	0	0	0	0	0	0	0	0	0	0	1296	0	0	0	0	0	0	0	0	0	8640	0	0	0	0	4320	0	0	0	0	0	0	0	0	0	0	0	0	0	0	0	0	0	0	0	0
0	0	0	0	0	0	0	288	0	192	0	0	288	0	192	576	576	768	6144	5760	5376	384	1152	768	1824	0	864	1152	0	576	576	960	384	0	0	0	768	0	2112	480	288	1728	1152	192	0	0	96	96	0	0
0	0	9072	0	0	0	0	0	0	0	0	0	0	0	5184	0	0	864	0	0	0	0	0	0	864	0	0	0	0	0	0	0	0	0	0	0	0	0	0	0	0	0	0	0	0	0	0	0	0	0
64	384	2000	0	0	0	0	0	0	1008	0	0	0	0	0	48	288	1392	0	0	0	0	0	0	360	0	0	0	0	0	0	0	0	0	0	0	1200	1400	5824	0	0	1584	0	0	0	0	0	0	0	0
0	768	2142	18	0	36	12	6	0	990	0	0	18	54	630	36	1020	2496	234	30	240	0	0	0	660	36	0	0	396	2580	282	0	444	372	84	612	0	0	0	216	492	12	144	36	60	318	30	108	228	12
0	0	3744	0	0	0	0	0	0	180	0	0	0	0	3384	0	0	5112	0	0	0	0	0	0	4068	0	0	0	0	1440	0	0	0	0	0	0	1938	513	1653	0	0	0	0	0	0	0	0	0	0	0
0	0	5184	0	0	0	0	0	0	5748	0	1164	0	0	864	0	0	1728	0	0	0	0	0	0	0	0	0	0	0	3456	0	0	0	0	0	0	0	0	0	0	0	0	0	0	0	0	0	0	0	0
144	0	288	0	0	1296	0	0	0	3888	648	432	864	0	3240	288	0	576	0	0	0	0	0	0	1728	0	0	0	0	3888	0	0	432	288	576	0	864	1872	144	0	0	0	144	0	864	0	0	0	0	1728
0	0	0	0	1080	0	0	3456	0	0	0	0	0	0	2592	0	0	0	0	0	0	0	0	0	0	0	0	0	0	0	0	648	0	0	0	0	3456	0	0	0	0	0	0	5184	0	0	2592	0	0	0
0	0	1296	0	0	0	0	0	0	904	280	112	0	0	432	0	0	3024	0	720	0	0	1800	0	0	0	0	0	0	4824	0	0	0	0	0	0	240	960	2400	0	0	0	0	0	0	0	0	0	0	0
2511	1611	11310	480	660	480	682	338	438	5532	1170	666	0	360	1932	351	221	1378	0	2	22	0	0	0	0	0	0	0	162	240	48	48	48	0	8	100	20	66	208	28	318	14	288	66	156	728	232	408	252	72
3024	2340	936	0	12384	0	1260	3582	4410	0	0	0	720	0	3456	1080	900	360	0	0	0	60	0	12	0	0	0	360	108	0	0	0	0	0	0	0	0	0	0	0	0	0	0	0	0	396	1878	498	300	0
1000	1242	2016	3005	605	614	328	202	658	1060	120	256	2520	726	684	275	808	1175	400	250	250	488	64	222	812	0	386	450	0	400	1054	341	543	1604	1062	1074	377	353	596	33	424	285	1256	108	10	160	86	342	242	40
0	0	0	288	0	0	0	0	6912	0	0	0	4032	0	0	0	0	0	1584	1152	1728	0	2304	1152	0	0	0	2448	0	0	312	0	48	0	0	0	0	0	0	0	0	864	864	0	576	0	0	0	0	0
0	0	1890	162	0	0	162	162	216	4430	1544	1640	810	108	2160	0	0	900	540	108	72	0	0	36	774	550	422	144	180	3600	162	0	0	486	54	36	0	0	0	18	48	0	0	90	54	0	0	0	0	0
444	392	940	144	0	144	198	1644	174	480	0	240	960	432	1476	405	218	1069	712	400	424	108	0	108	1296	872	352	0	1728	144	144	0	144	36	108	36	473	215	248	0	144	0	72	180	0	630	1788	390	522	72
258	360	1440	678	36	558	508	152	384	1560	1878	306	1584	630	432	36	36	144	208	92	0	0	0	90	0	0	0	0	0	360	144	0	0	1400	334	0	24	156	0	102	168	90	0	0	270	904	224	672	144	390
540	618	282	72	837	243	1230	416	1054	204	246	1026	324	180	612	288	1446	678	1550	412	396	504	36	72	246	42	216	1062	468	360	864	2889	1359	702	144	144	828	144	0	432	180	108	450	972	432	780	428	952	648	512
1440	2016	1176	1048	1008	248	1032	1584	936	288	576	648	0	480	0	144	288	168	0	0	0	472	56	240	0	0	0	1200	0	120	6794	4977	2449	0	0	0	0	0	0	0	0	0	0	0	24	96	72	72	308	28
74	200	86	0	30	0	0	30	0	0	0	0	0	0	72	886	2290	1348	120	30	0	480	30	0	200	20	68	0	0	432	0	480	0	0	0	0	1650	1296	3600	936	0	5256	0	0	0	0	120	0	0	0
2905	2739	6488	0	0	0	0	0	0	2268	0	0	0	0	2160	1540	1452	3344	0	0	0	0	0	0	900	0	0	0	0	720	0	0	0	0	0	0	864	837	1755	0	0	540	540	0	0	0	0	0	0	0
0	0	0	0	96	48	0	0	0	0	0	0	0	0	48	0	0	0	0	456	0	0	1248	432	144	336	600	0	0	192	0	0	0	0	0	0	552	920	2248	0	0	1080	0	0	0	0	0	0	0	72
0	720	144	0	0	0	1830	790	2078	144	42	120	0	1530	378	0	0	0	0	0	0	0	0	0	216	360	0	0	2880	0	0	0	0	0	0	0	0	0	0	0	0	0	0	0	0	2400	800	3712	1890	0
3580	100	40	4068	1948	1880	240	240	0	96	96	0	96	480	192	1488	240	96	5784	1100	940	0	120	0	0	48	0	24	120	48	5004	2032	1988	1272	450	270	504	420	96	498	420	30	1320	840	840	0	0	0	0	60
0	0	0	384	624	288	0	0	0	360	1080	720	0	0	0	0	0	2016	0	0	0	216	72	144	720	0	720	0	0	720	144	720	72	792	792	216	1584	504	432	216	0	0	0	0	1152	0	0	1008	144	48
0	0	0	0	0	0	204	147	81	0	0	0	0	0	0	0	144	0	0	0	0	4716	0	468	0	0	0	0	216	0	0	108	324	0	0	0	0	0	0	228	84	12	0	108	0	2840	6565	2835	4968	0
0	0	0	0	0	0	0	0	0	0	0	0	0	216	0	0	216	0	0	0	0	1080	0	0	0	1728	432	0	4320	432	0	720	144	0	0	0	864	288	288	960	0	192	0	5760	288	0	0	0	360	0
0	360	504	0	0	0	0	0	0	0	0	0	0	0	1728	0	300	204	0	0	0	0	0	0	504	0	0	0	0	576	0	0	0	0	0	0	12900	3600	10500	0	0	5400	0	0	0	0	0	0	0	0
0	0	0	0	0	0	0	0	0	0	0	0	0	0	0	0	0	0	300	150	0	90	0	0	0	0	0	90	450	0	3132	4668	5520	1500	750	0	0	0	630	2664	1800	2520	2160	9000	2250	0	0	0	18	0
492	348	996	888	972	480	1404	1044	1476	1548	48	24	972	324	1440	54	54	0	108	0	252	36	0	144	384	24	312	216	108	540	408	792	312	216	360	576	520	696	1232	0	576	576	648	720	0	288	216	144	72	720
3825	2853	2250	1152	1194	2226	1296	819	513	0	972	324	3024	432	72	2601	765	1530	0	0	0	1944	0	0	0	0	144	288	288	0	0	150	570	0	0	0	324	0	648	0	0	0	1440	0	0	144	495	297	216	0
3387	126	999	665	300	610	25	100	250	170	80	0	250	10	200	3628	232	1718	4017	2504	1006	65	160	150	282	48	0	250	10	720	1425	315	130	830	350	140	0	0	125	16	14	250	250	0	520	881	483	26	382	910
1332	180	0	1336	48	0	248	434	278	365	431	56	416	296	656	1336	216	320	336	48	56	88	64	8	80	80	0	64	88	160	864	56	80	96	48	56	720	328	160	120	16	64	552	312	456	558	726	612	88	640
180	30	420	1224	1490	1384	180	474	636	4735	3073	1228	612	1800	2922	90	0	360	0	450	270	150	600	150	210	60	0	450	270	1140	72	234	144	0	0	0	0	0	0	150	0	30	90	0	0	0	54	36	0	0
0	0	0	0	0	0	0	0	0	0	0	0	0	0	0	0	0	0	0	0	0	1080	2502	306	0	0	0	0	0	0	0	0	0	0	0	0	0	0	0	0	0	0	0	0	0	0	0	0	9000	7890
0	2880	0	1716	0	1308	0	0	0	2574	2934	0	0	1980	0	0	1008	0	0	0	0	336	980	700	0	0	0	1008	0	2016	312	0	120	0	0	0	0	0	0	0	0	0	0	0	216	0	0	0	1056	2750
240	0	3708	864	0	396	324	54	72	2520	108	0	450	180	90	502	126	1748	351	123	102	24	22	8	48	168	0	54	72	126	144	0	144	1293	225	450	0	0	0	0	0	0	450	0	0	144	0	144	552	252
5194	6072	5150	0	0	0	2160	0	0	1440	0	288	0	0	0	3498	5544	3486	0	0	0	0	0	0	0	0	0	0	0	1728	0	0	0	0	0	0	0	0	0	0	0	0	0	0	0	0	0	0	0	0
1088	704	2240	144	0	464	288	64	800	2376	1168	936	1440	960	1152	0	0	0	280	240	240	336	48	48	1280	0	0	40	336	1760	44	0	44	0	0	0	0	0	0	80	0	0	0	0	80	0	0	0	192	0
465	3660	465	72	120	24	6000	0	0	0	0	0	0	1200	0	80	320	80	0	0	0	360	0	0	0	0	0	0	0	0	120	120	24	54	72	0	120	120	144	840	2310	1026	0	0	48	1200	0	0	750	0
50	478	296	148	228	264	1252	546	1980	736	208	900	476	1340	1228	4	80	64	0	6	160	300	0	230	1320	0	128	146	244	64	162	68	104	20	118	560	116	88	280	1164	12	218	98	166	98	165	245	498	604	46
618	216	354	276	0	252	1863	756	441	180	420	0	0	1728	0	264	144	216	184	0	632	160	12	8	196	1280	0	0	720	0	24	0	360	40	0	500	0	0	0	1344	1830	30	0	0	0	2676	1104	636	1920	492
20	300	40	36	152	4	402	324	1914	6	24	222	36	60	24	150	1770	300	0	48	192	0	0	48	128	32	32	0	480	0	0	208	32	120	0	24	0	0	480	1120	360	440	36	48	0	144	288	1008	1320	0
144	2800	80	144	280	8	1995	2415	1710	0	0	180	288	0	0	0	5240	160	276	78	690	0	0	36	0	479	349	0	504	0	0	594	18	132	36	192	0	0	360	0	380	2860	144	36	0	0	0	0	0	0
2385	3564	1305	2060	680	626	0	810	270	630	129	375	0	180	0	264	984	192	624	540	402	176	54	418	324	180	486	36	36	0	720	396	198	384	0	120	360	765	1575	258	48	1440	594	0	0	108	0	324	288	0
864	0	540	324	0	108	0	0	0	540	216	0	0	0	0	0	0	0	0	0	0	0	0	0	0	0	0	0	0	0	0	0	0	0	0	0	0	0	0	0	0	0	0	0	0	0	0	0	0	216
1000	1320	824	240	384	180	176	200	728	64	40	1024	3120	732	912	96	0	48	128	96	160	192	0	96	192	24	372	288	24	96	0	0	240	56	48	76	640	0	320	320	0	1300	960	0	0	0	0	1200	36	48
2314	1638	1304	0	810	801	0	750	321	10	434	378	0	0	435	2562	1704	1497	0	324	240	0	259	305	255	580	689	375	375	15	0	0	0	0	0	0	365	0	1870	0	85	1145	0	75	0	0	0	0	0	154
6280	1160	3336	936	288	1152	288	0	0	1008	216	288	288	216	144	3784	704	2112	0	0	0	0	0	0	0	0	0	0	0	0	1280	92	368	1020	0	0	0	0	0	0	0	0	1080	0	0	1188	322	230	1020	0
1125	3555	2970	0	264	96	360	774	648	1713	165	1572	0	0	870	360	1044	432	12	24	0	300	104	190	902	6	196	0	0	0	1410	670	674	396	396	228	835	720	1253	306	72	486	270	168	54	240	142	194	126	39
3452	13540	8208	0	0	0	600	0	0	600	0	0	120	0	0	460	1700	840	0	120	0	0	0	0	0	0	0	0	600	600	0	0	0	60	72	0	0	374	850	0	231	2793	300	0	0	0	0	0	0	0
1029	354	237	540	270	360	120	360	60	384	252	0	120	432	612	2472	780	270	2136	1200	978	501	2021	394	918	1650	660	720	672	672	380	18	160	0	0	384	168	128	64	115	136	85	48	108	144	228	378	60	795	1339
318	144	504	330	528	420	1338	1194	738	498	240	168	126	126	378	150	216	114	28	336	344	12	510	510	240	642	846	120	312	324	36	12	24	32	576	352	252	144	96	10	892	262	0	348	0	1716	1044	696	36	1164
324	972	396	234	996	234	2256	1059	1497	738	396	0	558	1308	948	96	420	108	78	246	216	368	249	379	120	492	96	438	732	330	108	540	144	120	276	288	396	594	918	72	516	60	306	684	426	1074	342	540	604	441
5526	2169	3195	576	192	96	2880	960	480	900	288	0	288	1440	2664	1134	81	1215	144	0	0	720	0	0	30	150	0	144	720	144	234	108	54	36	0	180	288	144	864	567	1080	729	1530	360	0	1170	540	270	180	0
288	1808	108	0	488	0	592	564	996	508	96	312	1144	416	1076	408	2032	252	500	636	180	680	334	590	60	60	364	1516	700	404	552	1168	228	1296	1020	332	658	623	551	252	642	538	1348	1360	152	104	36	168	308	82
640	256	712	332	1064	896	24	756	876	520	1156	796	1524	1272	1344	288	144	720	0	0	0	360	72	288	864	0	432	792	0	576	72	720	792	1512	1080	1080	696	348	540	1440	0	720	1224	864	1440	120	144	240	64	0
240	3180	180	0	180	180	360	2160	2250	0	0	270	0	0	0	120	1590	90	144	1020	204	432	144	54	1440	372	186	0	0	0	720	990	90	72	900	396	672	1344	54	1800	72	486	0	72	0	0	72	72	288	0
1422	462	60	1304	5584	3552	216	864	360	416	2960	392	72	1176	1032	1870	590	60	792	0	0	48	0	0	372	132	24	144	48	312	392	1648	1056	288	0	0	48	48	96	552	24	24	288	192	384	0	0	0	0	0
120	48	480	124	44	384	0	144	144	1024	996	476	384	144	960	120	48	1056	968	0	352	144	480	96	1616	104	104	480	0	1920	970	302	1632	168	120	48	496	0	224	792	0	72	192	0	240	0	0	432	0	0
1776	816	1152	840	2016	240	144	1152	192	224	1120	1824	576	0	4824	0	0	0	384	1440	192	0	864	192	96	480	288	576	0	0	0	0	0	192	1152	96	4992	0	576	0	0	576	1152	0	0	0	0	0	0	576
600	128	4232	2032	64	32	212	104	0	120	72	0	280	168	304	1904	276	3624	600	96	1872	192	136	288	3088	40	1480	320	252	304	1000	60	40	360	48	2016	112	104	0	56	80	0	320	212	128	408	192	56	96	112
972	0	792	135	95	120	396	144	150	392	118	0	30	300	652	1568	0	1336	1082	84	1540	644	590	1126	1786	2268	50	122	400	688	567	383	210	396	36	756	198	390	174	196	236	78	174	364	300	908	442	154	1176	1446
794	1026	534	454	586	798	356	367	206	350	754	438	317	599	389	685	577	306	905	828	534	1324	1559	1271	612	616	356	716	464	833	238	406	612	125	163	59	218	238	98	281	169	264	224	254	545	164	370	248	773	1293
340	570	200	710	330	70	624	96	18	735	570	975	1440	150	480	162	276	120	0	18	0	108	160	20	0	0	24	72	6	54	84	108	24	108	72	6	240	324	30	6	0	30	90	30	0	2400	450	552	120	1696
552	1168	320	20	200	140	256	328	8	992	244	300	40	680	200	192	408	120	0	208	0	372	200	124	0	0	0	0	0	200	404	372	520	144	136	0	816	2256	408	318	134	1276	72	0	680	360	0	0	384	40
200	472	1860	588	46	142	258	130	232	1130	176	284	680	848	474	0	80	672	80	240	0	60	68	204	540	0	28	248	260	116	1520	0	0	120	400	20	210	94	40	1600	146	180	656	390	296	648	0	44	80	52
245	391	454	3	127	30	124	266	37	0	25	152	376	141	145	215	435	630	259	383	123	127	699	99	289	93	140	245	195	910	3	591	146	1000	1600	403	115	166	544	502	400	224	2009	215	1502	4	244	57	583	876
144	0	784	160	40	40	160	80	336	328	32	0	0	0	384	48	0	328	40	120	80	0	0	0	1032	364	704	0	0	1740	416	120	96	112	900	820	532	916	1144	148	616	376	512	288	780	768	224	120	152	780
240	1464	1752	0	0	0	0	0	0	864	0	0	0	0	864	720	4968	6552	360	360	0	2940	882	1110	3348	360	1332	360	360	1548	0	0	0	0	0	0	0	0	0	0	0	0	0	0	0	0	0	0	444	90
188	752	636	142	229	497	378	844	162	214	246	306	216	1008	534	126	1050	754	517	348	457	1102	150	562	882	636	692	542	1142	566	236	354	758	240	80	216	480	250	430	198	516	116	248	422	536	442	958	188	1460	380
360	0	180	480	464	1024	72	264	528	1680	1200	960	120	0	3468	0	0	0	0	0	360	0	0	240	630	357	525	0	0	120	360	696	1536	0	0	216	0	0	0	0	0	0	0	324	0	108	396	792	0	240
0	0	0	630	1260	510	210	1050	0	0	0	0	0	120	3600	0	0	0	0	0	0	30	0	0	510	0	90	0	120	150	912	840	690	360	0	72	1900	450	350	133	305	0	0	288	150	198	990	0	150	0
1080	720	1056	0	900	0	600	0	0	276	240	240	900	600	180	1080	720	816	0	0	0	0	2400	2400	1073	1490	2069	7200	0	876	0	0	0	0	0	0	0	0	0	0	0	0	0	0	0	120	0	0	0	1200
1080	0	360	1260	1860	1920	1656	3624	1704	2040	1800	3600	1080	1800	7320	0	0	0	0	0	0	0	0	0	0	72	0	216	0	0	36	0	0	54	0	18	0	0	0	90	114	180	72	372	0	1308	4092	2556	0	0
5940	2304	10836	1728	1440	0	3664	2112	560	1872	0	0	3168	2016	4320	744	384	1032	0	0	0	0	0	0	0	0	0	0	0	0	0	0	0	0	0	0	0	0	0	0	0	0	0	0	0	1032	576	336	432	0
444	0	1304	172	100	2508	2360	840	300	1612	28	0	700	5020	1468	144	1050	518	16	0	8	400	0	200	300	0	0	0	0	120	4	4	0	24	0	12	0	0	0	4	3000	2000	0	0	0	80	120	0	600	0
764	792	352	864	324	324	552	132	0	248	136	192	108	1224	540	496	2124	944	144	288	0	240	48	0	280	56	96	0	0	144	480	120	120	288	1440	0	0	0	432	0	0	0	0	0	432	1008	216	0	3744	432
864	0	0	1728	1728	0	960	7296	1824	120	600	720	3744	864	0	0	0	0	0	0	0	0	0	0	0	0	0	0	0	0	0	0	0	0	0	0	0	0	0	0	0	0	0	0	0	672	2688	672	0	0
1044	864	2052	168	294	366	720	1872	576	3920	416	3536	1728	288	1296	104	96	496	60	6	6	0	0	0	30	0	0	36	0	30	64	52	184	0	0	0	0	0	0	30	0	0	0	0	30	0	0	30	0	0
6048	12096	0	0	0	0	0	6048	864	0	0	0	3456	0	0	432	864	0	0	0	0	3600	3024	288	0	0	0	3456	0	0	0	0	0	0	0	0	0	0	0	0	0	0	0	0	0	0	1584	216	0	0
0	0	720	0	0	0	18	12	150	4022	1394	200	0	0	720	0	0	0	0	0	0	0	0	0	1152	936	72	0	0	0	0	0	0	36	12	24	0	0	0	0	0	0	0	0	0	72	48	312	0	0
432	270	690	248	270	316	0	450	0	1620	600	360	318	492	1782	156	72	144	144	154	56	0	546	0	642	250	200	222	396	1542	182	90	316	339	1141	764	1080	1380	240	944	200	200	618	1800	1944	0	0	0	0	0
72	6	30	0	0	0	144	0	72	0	0	0	72	0	324	360	30	150	0	0	0	0	360	0	540	0	180	180	0	1080	0	0	0	360	720	360	0	600	3000	0	324	3420	1800	0	0	0	0	0	0	0
30	2000	660	786	150	30	500	80	20	105	0	5	0	0	590	30	556	194	25	0	5	20	0	4	45	0	25	0	0	6	520	280	40	311	6	105	420	105	657	48	210	716	108	440	0	50	200	50	100	0
0	0	0	0	0	0	1440	480	0	960	0	1920	0	0	960	0	960	1920	0	0	0	0	0	0	240	480	240	0	480	0	0	0	0	0	0	0	0	0	0	0	0	0	0	0	0	432	336	576	672	0
0	0	0	0	0	0	0	0	0	0	0	0	0	0	0	0	0	0	0	0	0	0	0	0	0	0	0	0	0	0	0	0	0	0	0	0	0	0	0	0	0	0	0	0	0	0	864	864	3456	0
0	0	0	0	0	0	90	270	0	0	0	0	0	720	0	0	0	0	0	0	0	0	0	0	0	0	0	0	0	0	0	0	0	0	0	0	1440	720	0	720	0	2160	0	1440	4320	1170	1710	0	1800	720
[truncated: 55 more columns]
