# Supplementary material for: Polygenic adaptation from standing genetic variation allows rapid ecotype formation
Source: eLife. 2023 Feb 28;12:e82824. doi: 10.7554/eLife.82824 (PMC9977305; doi:10.7554/eLife.82824)
Supplement: Supplementary file 2. [file elife-82824-supp2.zip › Supplementary_Data_1/Twisst_windows_5000/superscaffold46_all_output.weights.5000.csv]

topo1	topo2	topo3	topo4	topo5	topo6	topo7	topo8	topo9	topo10	topo11	topo12	topo13	topo14	topo15	topo16	topo17	topo18	topo19	topo20	topo21	topo22	topo23	topo24	topo25	topo26	topo27	topo28	topo29	topo30	topo31	topo32	topo33	topo34	topo35	topo36	topo37	topo38	topo39	topo40	topo41	topo42	topo43	topo44	topo45	topo46	topo47	topo48	topo49	topo50
228	348	0	594	0	840	0	0	0	90	126	0	0	600	0	300	600	0	216	0	264	372	54	24	0	18	0	450	330	90	1422	0	2772	3024	0	1116	0	0	0	1080	1344	1128	0	0	0	2268	162	0	480	486
0	15228	0	0	0	0	8568	2376	3960	0	0	0	0	1620	0	0	1620	0	0	0	0	324	0	0	0	0	0	0	0	0	0	0	0	0	0	0	0	0	0	0	0	0	0	0	0	228	36	60	0	0
2376	7776	1368	720	936	0	10320	8106	4974	936	576	1800	1584	2520	1368	0	0	0	0	0	0	0	0	0	0	0	0	0	0	0	0	0	0	0	0	0	0	0	0	0	0	0	0	0	0	0	0	0	0	0
1326	1440	78	156	732	156	312	720	0	8640	2520	2448	0	36	2004	306	324	18	0	300	0	0	240	0	216	0	0	0	0	2592	6	12	6	0	180	0	318	1794	24	0	0	72	48	36	120	12	12	0	0	180
1680	1200	3720	120	0	600	0	0	0	13068	5412	1992	120	600	0	0	0	24	18	378	0	108	1416	108	0	0	0	24	0	120	0	0	0	6	174	0	0	864	240	0	0	0	48	0	0	0	0	0	12	156
1296	864	1872	672	144	1920	720	1152	576	1440	768	1104	288	432	1440	1152	960	768	0	0	0	0	0	0	0	0	0	0	0	2880	192	288	384	0	0	0	0	288	0	0	0	0	288	0	864	0	0	0	0	0
3024	1152	2160	288	288	1512	3168	1368	1224	5856	1976	5128	288	0	0	0	0	0	0	0	0	0	0	0	0	0	0	0	0	0	0	0	0	0	0	0	0	0	0	0	0	0	0	0	0	0	0	0	0	0
504	1080	5760	0	0	288	432	144	720	6768	972	6012	0	0	3240	72	216	1008	0	0	0	0	0	0	0	0	0	0	0	1944	0	0	0	0	0	0	0	0	0	0	0	0	0	0	0	0	0	0	0	0
990	1512	1782	2820	576	1248	288	540	216	1296	1980	648	1764	6912	1764	0	0	0	0	0	0	0	0	0	0	0	0	0	0	0	1716	504	1092	0	0	0	0	0	0	0	0	0	720	0	0	180	180	144	0	0
306	441	1557	1441	2450	3633	1056	528	2826	780	4908	720	0	1134	0	0	0	0	0	0	0	150	150	150	0	30	150	0	90	0	135	180	585	0	0	0	0	0	0	188	20	8	180	450	90	0	0	0	60	60
464	2048	152	656	1136	728	1938	1560	594	1152	306	1878	36	24	24	0	0	0	0	768	312	944	2128	1272	0	0	336	0	72	0	0	0	0	0	1384	248	156	1956	624	0	504	1128	0	72	0	120	0	0	1282	1334
572	1622	608	630	1776	912	1568	1910	2024	540	860	1624	240	270	240	174	318	192	151	399	200	1265	551	644	174	144	354	0	96	0	444	618	306	84	486	132	1832	670	984	456	252	684	0	240	30	1152	1248	1104	300	372
1152	1668	276	756	1404	144	3819	1101	768	1446	1468	2918	1152	1008	1008	0	0	144	36	588	96	360	828	0	0	0	0	0	144	288	0	0	144	156	2072	256	360	828	0	24	252	84	0	144	288	0	0	288	120	348
144	126	270	345	2442	1911	0	1863	351	0	1548	1314	540	108	540	342	684	540	513	1593	540	879	1479	2664	1331	1196	1883	72	0	0	195	1932	1707	0	0	0	558	0	252	1053	0	405	0	0	0	0	783	459	105	255
792	816	720	720	520	200	200	896	152	40	396	356	720	480	480	312	432	120	80	184	328	880	372	444	480	152	416	128	32	32	200	200	0	0	40	160	420	216	708	240	72	600	400	0	0	400	1200	0	0	240
2488	576	938	1532	1322	1376	656	644	512	1824	1632	246	966	966	858	618	180	456	122	58	24	30	0	0	171	126	39	0	0	156	812	260	608	336	72	72	77	38	35	300	108	0	0	0	264	656	572	452	336	72
979	114	1721	2166	105	2475	480	540	480	1546	974	0	300	600	1500	1423	582	1301	620	80	800	200	170	140	638	652	0	390	330	510	1928	40	852	134	80	992	0	0	36	1220	1164	112	12	0	0	504	48	228	476	128
3531	2090	895	1572	804	2268	849	1677	1002	0	288	648	792	684	288	2697	1474	689	216	108	0	960	12	0	0	0	0	0	0	0	84	24	108	0	0	0	108	0	0	0	0	0	0	0	0	7503	6783	2886	1938	222
120	1800	240	0	0	0	2970	2430	4500	0	0	960	480	0	0	60	1080	120	0	0	0	1188	252	900	0	0	240	120	0	0	528	1980	192	276	468	48	1800	360	1116	36	36	96	336	360	144	3366	2214	3204	936	144
2472	1088	784	1116	1108	80	0	432	90	452	438	46	0	0	144	2424	706	680	2440	1400	960	1170	48	1980	366	910	1004	2400	456	96	216	810	72	1586	910	624	522	0	108	162	54	0	0	216	0	0	216	18	0	144
2088	2016	2700	2652	1824	2148	732	528	1044	1032	1272	1908	360	0	2592	432	648	1080	720	504	144	432	576	216	144	288	144	0	0	180	1920	1344	1488	1440	1116	432	288	312	120	900	276	408	0	1296	180	168	48	216	0	108
2544	8256	4824	6840	1800	2448	432	1872	0	2400	1584	768	0	2304	1080	852	804	504	0	0	0	0	0	0	0	0	0	0	0	0	0	0	0	0	0	0	0	0	0	0	0	0	0	0	0	0	0	0	0	0
204	36	1175	598	148	314	245	305	365	1283	1462	481	700	575	4938	0	0	1675	140	10	225	40	21	10	2425	75	15	239	75	75	15	80	125	140	10	25	29	5	1	210	120	0	140	130	15	15	125	95	200	29
0	0	0	0	0	0	90	240	210	0	0	0	0	0	0	0	540	0	0	0	0	945	135	0	0	0	0	0	0	0	0	2700	0	0	0	0	4725	675	0	0	0	0	0	0	0	504	1344	852	0	0
292	332	864	0	252	108	0	432	36	608	558	1046	0	0	0	392	394	1502	0	0	0	0	0	0	512	0	0	0	0	176	1896	792	2840	920	24	136	0	0	0	600	272	0	0	0	104	744	336	992	500	36
432	0	1296	1452	372	1704	399	491	406	1644	252	0	0	0	360	204	0	156	0	0	2520	0	0	0	1674	2382	468	0	0	0	0	108	0	0	0	3456	231	102	99	0	3912	0	0	720	0	855	759	870	0	300
4608	5760	4104	0	0	0	0	0	0	3780	0	0	0	0	432	496	1088	72	720	0	0	288	144	0	692	310	186	0	0	0	0	0	0	0	0	0	0	0	0	0	0	0	0	0	0	0	0	0	0	0
0	540	11772	0	0	0	216	0	0	8748	0	756	0	0	1512	0	396	6732	0	0	0	0	0	0	4104	0	0	0	0	0	0	0	0	0	0	0	0	0	0	0	0	0	0	0	0	0	0	0	0	0
1715	1323	1372	0	0	0	588	196	98	0	0	0	864	0	4320	2940	1728	2352	0	0	0	450	0	0	0	0	0	0	0	0	0	0	0	87	3	0	435	15	0	0	0	0	0	0	0	900	336	168	90	0
3336	2604	8370	630	0	0	54	216	0	270	0	0	1350	54	1350	1208	952	3060	720	0	0	0	0	0	0	0	0	0	0	0	180	0	0	180	0	0	0	0	0	0	0	0	0	0	0	18	72	0	18	90
72	288	72	0	0	0	360	0	1080	0	0	360	360	0	0	0	0	0	72	72	216	144	0	1656	0	0	360	2160	72	0	0	0	0	36	36	72	0	0	108	0	36	216	108	0	0	396	0	756	576	0
0	72	0	96	0	48	18	36	354	126	126	264	96	72	144	12	240	36	216	0	1080	264	0	1188	294	192	1182	2688	432	324	300	162	330	72	0	360	204	108	84	264	288	96	24	288	108	72	144	756	198	72
0	0	0	0	0	0	0	0	0	0	0	0	0	0	0	0	0	0	0	0	1200	5904	1440	432	0	960	1920	384	3600	0	420	840	240	0	0	240	0	0	120	660	780	120	240	480	480	0	130	2210	2412	570
0	0	0	4	68	468	360	1440	600	0	360	480	240	144	0	992	3248	1040	240	528	312	1304	376	192	1397	529	618	120	1104	360	20	484	60	0	0	24	1296	48	192	56	136	240	96	936	48	140	476	140	0	0
312	258	390	0	0	0	144	0	0	0	0	0	0	0	0	2640	2028	3300	0	0	0	288	0	0	0	0	0	0	0	0	108	36	0	1008	48	0	0	144	0	0	0	0	48	0	0	144	0	0	1920	0
2072	1948	1764	300	600	0	516	0	0	7014	312	918	900	300	4572	780	600	2520	60	120	0	0	0	0	300	60	0	0	60	900	60	120	0	108	96	12	72	60	132	0	0	24	252	24	120	0	0	0	0	0
0	0	0	0	0	0	0	0	96	960	360	984	0	0	0	0	0	0	0	0	0	0	0	1488	0	0	1344	0	0	0	0	0	0	0	240	336	0	576	1776	0	0	1344	0	0	0	0	0	0	0	0
9780	1320	10140	2280	240	360	0	360	0	1680	0	120	540	0	1440	3000	480	3180	600	0	120	0	0	0	900	0	0	0	0	0	780	120	0	300	0	60	0	0	0	180	0	0	0	0	0	0	72	36	36	0
600	1218	774	1944	1404	0	1980	1800	432	936	2418	2262	216	0	0	3612	4290	5490	1080	0	0	0	0	0	0	0	0	0	5400	2160	0	0	0	0	0	0	0	0	0	0	0	0	0	0	0	0	0	0	0	0
180	0	252	108	36	276	432	444	624	696	228	0	300	0	24	180	300	240	24	120	744	0	1200	2280	720	336	216	264	1440	576	0	0	0	0	0	432	24	216	360	0	1032	0	120	96	0	0	0	0	0	1800
0	0	648	0	0	0	0	0	0	504	0	0	0	0	4032	0	0	0	0	0	0	0	0	0	4032	0	0	0	0	72	0	0	0	0	0	0	0	0	0	0	0	0	0	0	0	0	0	0	0	0
0	0	0	0	6480	0	0	4752	0	0	0	0	0	0	1728	0	0	0	0	0	0	0	0	0	1152	396	1044	0	0	0	0	6048	0	0	0	0	5616	0	0	0	0	0	0	0	0	0	0	0	0	0
552	96	612	684	1364	496	54	366	72	556	268	532	288	108	1068	72	24	156	332	248	68	48	66	510	1485	1363	3020	1104	12	156	438	692	334	100	40	40	798	210	144	36	0	12	48	240	36	12	108	48	12	30
144	288	0	432	3024	0	864	7344	864	0	0	0	0	0	0	0	0	0	0	0	0	0	0	0	0	0	0	0	0	0	0	0	0	0	0	0	0	0	0	0	0	0	0	0	0	432	3600	288	0	0
0	0	0	0	12312	2592	0	6480	0	576	8352	5760	0	0	648	0	0	0	0	0	0	0	0	0	0	0	0	0	0	0	0	0	0	0	0	0	0	0	0	0	0	0	0	0	0	0	0	0	0	0
1080	0	0	4695	1311	7314	0	0	0	0	0	0	0	0	0	144	0	0	144	0	0	0	0	972	0	0	288	0	0	0	1555	475	2650	432	0	0	0	0	0	0	0	0	0	0	0	0	0	0	0	0
0	0	0	0	0	0	0	0	0	0	0	0	0	0	0	0	0	0	1440	720	0	0	792	0	0	0	0	288	0	0	1350	360	450	0	0	0	0	360	0	0	0	0	720	0	1080	0	0	0	0	2880
954	360	72	2346	720	570	630	450	0	126	90	0	1080	720	144	288	0	0	1080	0	0	360	0	180	72	240	156	2304	0	0	1944	216	0	1890	0	0	0	0	0	0	0	0	1080	0	0	1260	900	0	360	126
1424	136	126	867	154	185	132	264	204	318	148	152	0	0	0	520	128	120	384	197	1597	16	194	30	0	310	20	0	0	0	60	16	20	0	92	274	352	332	132	0	60	150	96	0	0	0	384	0	40	680
448	1104	2048	0	192	192	828	336	3564	3780	2214	8082	1152	576	384	288	960	2436	0	0	0	324	0	612	798	240	1326	384	192	0	0	0	0	0	0	0	0	0	0	0	0	0	0	0	0	180	48	768	48	0
302	166	0	600	360	0	435	175	290	36	32	166	2250	90	90	700	200	0	52	208	250	220	205	25	0	0	0	0	0	0	525	375	0	60	90	300	200	362	8	0	0	0	0	0	0	1185	35	790	60	15
0	0	0	9360	2160	1440	0	0	0	0	0	0	12960	0	0	0	0	0	6912	0	0	0	0	0	0	0	0	0	0	0	5616	1296	864	864	0	0	0	0	0	0	0	0	0	0	0	0	0	0	0	0
432	720	1368	1008	360	144	288	1440	720	2664	0	144	1512	2376	3240	576	432	1008	144	144	0	768	60	180	288	288	288	0	0	0	0	0	0	1080	504	432	0	144	0	0	0	0	0	0	0	0	0	0	384	48
144	0	144	384	360	768	0	264	576	0	240	288	336	288	1440	1080	0	1080	2040	4920	3000	1920	3720	3840	5760	0	0	1920	240	2880	0	96	0	0	192	0	0	0	0	0	0	0	0	48	384	0	72	0	0	0
0	0	0	0	0	0	0	0	0	0	0	0	0	0	0	17280	7920	12384	0	3168	288	0	1296	288	1296	1944	792	0	0	0	0	0	0	0	0	0	0	0	0	0	0	0	0	0	0	0	0	0	0	0
900	325	297	312	907	113	322	379	25	1858	342	445	0	0	572	3780	1240	520	880	1500	220	209	126	1755	1024	1225	340	1300	1420	7540	168	230	190	40	3	15	6	383	1	52	82	15	0	68	0	6	18	0	46	24
72	480	732	54	54	216	768	18	318	1086	456	312	972	600	378	72	48	408	152	24	160	456	60	1116	1140	0	600	984	240	264	54	54	216	236	240	382	36	384	204	264	660	192	648	270	372	48	18	30	672	60
100	432	68	156	1404	312	405	60	1239	0	0	516	1140	300	300	200	207	28	0	378	72	477	183	744	0	0	216	150	0	0	180	2007	348	585	2697	468	2261	619	3810	0	0	1830	1590	750	750	360	0	447	180	0
432	420	6600	972	2232	3276	360	0	0	13500	900	1800	0	180	10800	864	120	4200	0	0	0	0	0	0	0	0	0	0	0	0	0	0	0	0	0	0	0	0	0	0	0	0	0	0	0	0	0	0	0	0
4752	3240	7704	288	900	540	936	1116	540	12420	3672	4104	648	1944	3852	0	0	0	0	0	0	0	0	0	0	0	0	0	0	0	0	0	0	0	0	0	0	0	0	0	0	0	0	0	0	0	0	0	0	0
849	1854	375	483	24	375	1215	300	375	10512	1746	5760	90	90	90	49	126	875	0	0	0	0	0	0	180	0	0	0	0	0	119	56	875	0	0	0	0	0	0	180	0	0	0	0	0	147	28	875	0	0
1296	192	1560	3510	540	1350	90	0	90	420	1020	1752	0	0	0	1512	84	420	0	864	0	0	72	0	0	0	0	0	0	600	1980	216	540	432	1608	0	0	180	0	0	0	0	144	0	600	0	0	0	0	24
0	1800	900	0	0	0	720	90	4590	1620	1620	1260	0	3600	3240	0	0	0	0	0	0	240	360	0	300	250	50	0	1200	300	0	0	0	0	0	0	0	0	0	0	0	0	0	0	0	432	54	1458	48	72
2180	280	1140	1080	2016	5400	216	252	216	3870	3808	1322	0	0	288	776	64	600	0	0	0	0	360	720	216	0	0	0	0	0	0	0	0	0	0	0	54	0	162	0	0	0	0	0	0	0	0	0	0	0
27	675	630	0	144	0	0	3600	0	225	648	459	72	1800	2412	180	4500	1800	0	108	0	0	2700	0	2460	30	750	0	0	1260	0	0	0	0	0	0	24	24	24	0	0	0	0	0	0	0	0	0	0	0
800	2400	400	0	656	112	0	984	1176	270	246	144	0	0	180	20	30	460	260	2350	342	1680	4344	2016	550	56	84	0	0	810	0	350	550	20	40	120	428	834	400	460	0	860	180	180	810	0	332	748	2	4
0	0	3456	0	0	0	0	0	0	1944	0	0	0	0	648	0	0	11232	0	0	0	0	0	0	3720	2244	2244	0	0	2160	0	0	0	0	0	0	0	0	0	0	0	0	0	0	0	0	0	0	0	0
1120	4386	4754	432	792	216	1440	3600	1800	2934	2346	2532	720	2304	6624	96	396	372	0	0	0	0	0	0	180	0	0	0	0	0	0	0	0	0	0	0	0	0	0	0	0	0	0	0	0	0	0	0	0	0
894	760	698	706	490	376	788	684	556	1050	655	987	220	220	220	332	388	716	760	1333	1047	620	1020	924	48	16	918	368	368	502	228	228	308	476	784	752	316	648	412	42	18	418	224	224	286	216	240	308	616	1142
3110	2756	3134	660	1224	1308	1140	1968	1332	1248	1848	948	1476	3360	2016	992	560	992	300	72	228	636	192	348	488	384	340	324	576	240	0	36	12	24	0	24	0	0	24	0	48	108	84	48	48	336	704	496	584	128
0	0	0	0	0	0	0	0	0	300	108	168	0	0	288	0	0	432	0	0	0	0	0	0	2725	4758	3965	0	0	1296	0	0	0	0	0	0	0	0	0	0	0	0	0	0	0	0	0	0	0	0
716	1706	1010	199	750	371	540	767	839	688	334	428	286	0	180	672	1872	1044	165	492	183	456	1123	423	604	334	512	190	0	180	72	240	240	48	0	240	566	792	1808	254	394	1210	370	0	0	108	78	90	204	102
284	264	0	320	820	92	1162	442	152	64	72	24	160	242	320	796	354	0	682	304	162	378	252	70	368	192	240	340	170	160	442	1322	184	542	234	378	778	144	0	80	96	24	40	362	130	2470	1066	416	702	804
186	990	24	24	60	864	350	260	50	318	1364	52	0	0	0	24	0	6	0	600	24	200	5240	1160	0	5	1	0	0	0	0	0	30	6	0	6	25	250	25	30	120	72	0	0	0	3010	640	100	550	15640
315	3861	396	0	300	0	5094	2049	1359	150	50	700	0	864	0	30	330	72	0	120	0	1491	135	72	0	15	165	0	648	0	0	0	0	0	0	0	60	0	90	36	108	216	0	0	0	2916	1638	1350	1650	330
384	456	600	288	605	463	870	804	936	232	344	762	960	384	528	64	92	132	152	38	374	104	184	54	216	426	204	192	384	48	144	155	205	96	24	240	206	232	132	100	650	96	96	744	48	1774	1616	1962	752	604
540	2256	174	444	144	6	2469	1650	975	405	0	135	2160	558	2160	792	2190	618	300	0	150	117	90	165	228	300	24	144	600	132	135	45	0	300	144	330	1140	510	402	163	232	595	180	810	36	1909	1390	895	648	174
1126	1124	826	368	929	1149	400	1098	602	1035	949	722	500	844	734	64	4	140	213	1112	325	55	780	153	349	700	361	300	252	644	0	153	179	34	486	150	44	1168	164	219	256	389	332	270	844	76	286	186	206	722
1794	5064	1800	402	624	672	2340	684	408	495	363	294	108	720	0	0	0	0	126	462	954	0	2568	2496	0	936	1008	252	0	0	0	0	0	18	306	234	0	660	300	120	324	600	144	0	72	0	0	0	0	1062
2244	2676	7608	216	0	216	216	0	0	2160	0	0	432	216	2160	1404	2700	2376	0	0	0	864	0	0	8640	0	0	1728	0	0	0	0	0	0	0	0	0	0	0	0	0	0	0	0	0	0	0	0	216	0
432	3240	432	0	1296	0	0	0	0	0	0	0	0	1944	1296	576	1728	576	0	0	0	0	0	0	0	0	0	0	0	576	0	0	0	0	0	0	0	0	0	0	0	0	0	0	576	8064	3456	0	0	0
0	48	72	0	0	0	0	72	72	192	180	96	0	0	468	0	240	1260	120	0	120	3000	0	3000	3900	240	6000	3000	120	1200	600	2010	1890	0	0	0	0	0	0	0	0	0	0	0	0	24	78	78	0	0
0	0	0	0	0	0	0	0	0	0	0	0	0	0	0	0	0	0	0	0	0	0	0	0	0	0	0	0	0	0	0	0	0	0	0	0	0	0	0	0	0	0	0	0	0	0	0	0	0	0
0	0	1296	6888	19548	7692	360	720	0	0	0	0	0	864	2592	0	0	0	0	0	0	0	0	0	0	0	0	0	0	0	0	0	0	0	0	0	0	0	0	0	0	0	0	0	0	72	144	0	0	0
4680	0	8280	3072	0	2976	0	0	0	6480	2160	792	72	0	0	0	0	0	0	0	0	0	0	0	0	0	0	0	0	0	2928	0	2256	0	0	0	0	0	0	0	0	0	0	0	0	0	0	0	0	0
0	0	0	1260	180	5040	0	0	0	0	0	0	0	0	0	0	0	0	0	0	0	0	0	3240	0	0	0	0	0	0	0	0	0	0	0	0	0	0	0	0	0	0	0	0	0	0	0	0	0	0
512	40	152	260	0	1188	32	160	128	700	412	0	280	1276	448	1980	180	2356	332	36	136	3000	200	400	712	0	0	0	0	1028	48	0	556	616	48	128	40	20	120	3064	0	0	120	48	248	144	720	976	6000	400
8100	900	8280	432	648	864	0	216	0	720	2214	378	0	0	3600	0	0	0	0	0	0	0	0	0	0	0	0	0	0	0	8820	2160	1980	0	0	0	0	0	0	0	0	0	0	0	0	0	0	0	0	0
0	0	0	720	0	4032	0	0	0	0	864	720	144	1296	0	14280	3780	4620	0	0	0	0	0	0	0	0	0	0	0	0	0	0	0	0	0	0	0	0	0	0	0	0	0	0	0	0	0	0	0	0
0	0	0	0	0	0	0	0	0	0	0	0	0	0	0	0	0	0	0	0	0	0	0	0	0	0	0	0	0	288	0	0	0	0	1152	0	0	432	3024	3384	4896	2016	5760	0	1152	0	0	0	0	288
0	0	0	0	0	0	0	0	0	0	0	0	0	0	0	0	24	24	660	1344	684	192	768	1008	0	0	336	192	48	2688	2496	0	0	294	1464	1074	7200	4512	1344	240	240	0	480	1920	960	0	0	0	0	384
7128	1296	26568	0	0	0	0	0	0	6480	0	0	0	0	5184	0	0	0	0	0	0	0	0	0	0	0	0	0	0	0	0	0	0	0	0	0	0	0	0	0	0	0	0	0	0	0	0	0	0	0
3204	5904	5688	396	2736	2160	2412	1836	7272	3996	1980	7776	576	288	432	0	0	0	0	0	0	0	0	0	0	0	0	0	0	0	0	0	0	0	0	0	0	0	0	0	0	0	0	0	0	0	0	0	0	0
462	576	1176	216	468	2502	0	822	924	1200	6576	2430	1002	3618	2382	90	180	468	360	1080	360	360	72	72	684	180	216	192	0	816	60	120	882	96	12	72	540	24	72	1044	0	216	228	36	1764	0	60	120	0	0
3312	3708	2700	432	864	6480	216	864	1296	0	10368	2592	1512	7776	3240	360	396	540	0	0	0	0	0	0	0	0	0	0	0	0	0	0	0	0	0	0	0	0	0	0	0	0	0	0	0	0	0	0	0	0
4992	9624	3060	2376	360	360	2376	1716	768	1188	648	540	1440	1440	432	1000	1820	708	0	0	0	0	0	0	0	72	0	360	360	0	0	0	0	0	0	0	0	0	0	0	0	0	0	0	0	0	0	0	0	0
696	984	888	552	56	88	360	0	0	348	168	36	144	0	0	1488	3696	2160	2856	336	528	1512	1080	1800	2058	1614	336	288	864	0	1056	304	80	2296	448	544	128	464	200	288	534	18	0	144	0	844	82	82	1944	780
12	708	1140	0	0	0	900	216	948	48	387	513	60	180	384	0	2466	2682	150	150	96	2448	0	864	2496	288	576	816	1596	204	0	0	0	12	12	0	0	0	0	0	24	0	24	0	24	900	216	2028	5244	12
857	840	679	36	0	72	666	414	3564	804	1608	720	4500	0	396	1906	1860	914	720	180	0	0	0	0	360	180	0	0	900	756	0	0	0	0	0	0	0	0	0	0	0	0	0	0	0	289	231	956	0	0
0	0	0	0	0	0	48	0	144	0	0	0	0	0	0	0	24	0	492	84	0	288	0	768	6	0	60	288	1152	6	360	648	870	492	84	0	198	24	24	246	144	42	150	0	150	984	0	2952	360	0
0	0	0	0	120	0	1350	475	335	0	0	0	0	0	0	240	1320	0	512	2350	390	912	408	0	726	1089	885	0	3696	180	0	1080	0	772	2150	750	1728	900	0	512	2976	1264	0	348	72	432	56	376	0	0
312	576	120	0	0	0	0	0	0	400	0	0	0	0	0	970	1332	650	1236	912	480	774	480	366	958	534	468	648	2304	756	620	0	160	2448	1656	936	0	0	0	136	2280	0	0	0	0	260	0	16	306	144
0	108	540	60	120	0	0	0	0	0	0	0	0	0	1296	720	420	7140	3960	0	0	0	0	0	4320	2160	0	0	0	0	456	912	0	2160	0	1296	0	0	0	432	864	0	0	0	0	288	1080	432	0	0
0	0	2592	0	0	0	0	0	0	0	0	0	0	0	2592	0	0	5184	0	0	0	0	0	0	0	0	0	0	0	15552	0	0	0	0	0	0	0	0	0	0	0	0	0	0	0	0	0	0	0	0
48	48	48	0	1200	0	72	660	0	0	0	0	0	0	720	72	72	72	0	12	12	0	0	24	0	48	0	0	0	0	0	10800	0	0	0	0	3000	0	0	0	0	0	0	7200	0	0	0	0	432	48
144	320	16	0	432	54	480	1716	324	0	102	96	0	0	96	36	80	4	0	324	486	120	402	702	384	690	2364	0	0	312	0	672	48	0	0	0	816	336	696	18	72	276	480	192	192	0	324	36	0	0
240	120	840	500	730	2810	1550	960	1410	960	720	360	1800	1800	1600	2484	2392	1748	0	46	610	60	94	94	1028	288	124	0	360	40	100	110	190	0	14	146	100	0	48	0	564	76	200	140	200	166	132	174	12	26
450	0	3600	1350	1500	930	0	0	0	1350	270	0	0	810	2700	150	0	1200	0	0	0	0	0	450	0	0	0	1350	0	450	1350	1350	900	0	0	0	450	0	90	180	360	270	810	360	180	0	0	0	0	0
1764	2382	2406	432	1296	0	0	1296	2592	2016	756	2268	1296	0	1296	0	0	0	0	0	0	0	0	0	0	0	0	0	0	0	1404	972	864	0	0	0	108	96	156	0	0	72	648	0	0	0	648	1296	0	432
3990	600	750	2985	732	831	270	855	363	480	0	0	2400	744	600	180	0	60	360	0	108	0	0	0	90	294	336	720	48	0	1125	252	231	120	0	60	0	0	0	84	186	90	1080	192	0	0	0	0	0	0
2496	624	840	7200	1728	576	432	0	0	432	0	0	2160	864	936	384	96	240	720	0	0	0	0	0	72	0	216	2160	144	0	5112	1224	432	720	0	0	36	24	12	0	0	0	0	0	0	144	0	0	288	0
770	790	720	24	2802	474	360	3216	1908	1080	3023	3109	0	0	708	250	530	180	0	2886	1518	0	3543	537	360	846	1098	480	0	468	244	154	34	0	990	390	450	390	360	0	155	325	0	600	0	0	0	0	0	33
0	0	9072	0	0	0	0	0	0	15552	0	0	0	0	11664	0	0	0	0	0	0	0	0	0	0	0	0	0	0	0	0	0	0	0	0	0	0	0	0	0	0	0	0	0	0	0	0	0	0	0
200	40	120	928	1960	352	240	828	120	420	560	220	0	0	1980	40	8	480	144	504	360	240	1176	816	1632	252	396	0	0	1800	92	212	8	96	300	0	42	30	0	48	0	0	0	324	0	120	216	0	96	864
520	120	496	12	0	204	0	0	0	24	24	192	0	0	0	1224	580	1108	600	0	336	0	0	0	420	120	36	0	0	0	460	0	468	448	0	192	120	28	140	276	105	291	160	0	0	676	750	750	432	164
108	0	972	246	0	54	144	0	0	840	240	0	72	216	144	60	72	864	228	0	36	48	156	12	384	192	0	108	144	216	240	0	0	432	0	0	0	0	0	144	288	0	0	0	0	1026	120	54	1056	2964
300	0	2400	450	180	1050	0	0	0	2340	900	1080	0	0	720	360	0	2460	1248	0	1728	0	0	0	4200	480	0	0	0	0	1332	504	2244	468	0	1548	0	0	0	2520	1620	0	0	360	0	396	168	720	306	72
0	0	900	12	24	0	72	0	432	5160	1470	1890	264	36	180	48	72	1320	94	464	126	36	756	0	60	0	0	12	72	360	36	72	0	432	1728	648	270	684	690	96	192	288	228	0	0	0	0	288	0	0
234	364	1682	12	0	24	108	0	36	1140	36	36	36	144	180	144	504	252	0	0	0	0	0	0	1850	0	370	180	0	0	360	0	720	156	384	420	792	576	792	824	700	72	72	0	324	0	0	0	50	0
0	2160	0	840	1680	0	1464	716	5164	108	0	0	0	108	720	0	540	0	0	0	0	0	0	0	0	0	0	0	540	0	720	2520	0	540	0	540	240	48	0	0	0	0	0	1080	0	1260	492	4944	216	0
0	288	0	0	648	0	384	1536	3264	576	0	0	288	576	1296	0	540	0	72	0	0	144	0	0	0	0	0	0	0	144	0	540	0	0	0	0	0	0	0	0	0	0	0	0	0	80	320	680	0	0
180	252	1392	420	432	336	800	108	640	388	924	352	648	432	648	0	144	528	252	108	72	144	72	180	456	96	128	108	0	0	948	864	840	544	144	440	356	340	204	232	328	648	792	648	432	540	324	384	328	252
528	288	528	816	360	1788	0	336	336	939	351	342	0	108	0	144	288	144	192	96	696	0	168	168	696	96	192	0	0	0	240	648	876	960	480	1632	0	0	672	2400	984	1200	0	0	108	896	224	608	528	480
92	224	296	144	432	0	212	144	520	84	112	92	0	0	576	70	118	148	80	90	214	264	116	112	384	0	0	0	96	192	410	1462	144	192	816	324	2808	348	888	160	232	328	0	768	0	922	1464	1898	600	492
1140	0	264	804	1944	1536	0	0	0	69	69	174	480	0	720	312	0	192	392	240	28	0	0	0	324	0	900	0	0	96	408	792	1428	438	264	30	600	0	120	72	0	0	0	0	96	0	0	36	0	0
240	576	180	255	714	255	465	1782	309	168	90	1080	720	360	648	288	612	144	504	540	180	831	990	807	510	174	1266	288	144	0	241	622	223	432	108	174	432	108	108	197	250	27	30	216	0	529	870	221	405	234
220	504	392	420	1884	336	432	2544	432	240	504	144	216	648	792	176	576	340	432	672	1008	1248	768	192	264	1112	736	0	1008	360	120	0	48	120	0	96	348	344	412	72	120	0	144	144	144	180	360	48	428	324
314	488	962	1088	956	320	1030	904	286	358	130	220	60	0	564	163	226	607	448	424	208	378	428	274	210	64	146	60	60	240	1344	432	336	1200	384	288	1350	1326	468	288	240	96	48	96	0	1486	496	430	1158	356
412	380	1482	1440	1632	1104	1000	504	560	962	704	350	0	0	126	20	100	120	200	280	360	120	300	420	1156	586	112	0	0	0	720	864	420	204	432	2844	358	1832	1050	446	900	904	0	198	0	140	30	70	24	60
890	143	405	984	411	2353	178	390	540	1550	1729	178	479	431	551	30	0	0	285	273	610	0	80	100	30	465	150	155	75	75	576	480	1696	482	524	886	31	299	917	901	3408	469	631	400	640	0	0	0	36	372
1164	324	312	576	3168	648	432	1528	464	144	624	96	0	0	0	96	96	192	448	704	288	192	336	384	80	496	288	0	0	0	912	3972	456	384	912	432	2040	2151	765	512	96	688	0	108	0	288	768	192	0	672
18	6	78	462	1140	402	18	660	198	609	146	157	192	36	960	12	6	240	215	305	98	18	162	96	474	294	234	102	24	438	767	1654	471	761	749	212	2977	2108	1065	90	330	180	456	1506	1392	6	642	186	18	348
114	0	492	903	1120	1265	38	461	135	744	129	0	409	494	1326	192	78	328	466	413	279	52	300	0	500	960	405	403	212	310	317	436	431	267	140	203	682	253	339	248	178	137	273	662	432	52	382	119	262	473
72	36	2700	1152	216	792	336	693	231	1776	156	0	0	36	648	0	0	1776	396	0	468	99	216	117	1884	264	0	0	0	0	1476	432	1140	1380	0	1680	1920	1494	2490	1398	1332	162	144	792	144	816	288	1104	984	0
0	990	450	0	1080	360	1080	0	1980	360	0	720	720	720	1260	0	2880	1116	0	0	0	3600	0	1800	684	0	3240	0	0	3780	0	0	0	0	0	0	270	540	270	0	0	360	0	0	0	900	0	900	0	0
0	2070	3978	0	0	0	2160	0	0	4452	0	5700	0	0	1836	0	1500	4440	0	0	0	0	0	0	1980	0	0	0	0	720	0	0	0	0	0	0	0	0	0	0	0	0	0	0	0	0	0	0	0	0
0	0	4320	0	0	0	0	0	0	1296	0	0	0	0	792	0	0	1296	0	0	0	0	0	0	576	0	0	0	0	0	0	0	0	0	0	0	0	0	0	0	0	0	0	0	0	0	0	0	0	0
0	0	5400	0	0	0	0	0	0	4644	0	0	0	0	0	0	0	1188	0	0	0	0	0	0	108	0	0	0	0	0	0	0	0	0	0	0	27	648	1269	0	0	0	0	0	0	0	0	0	0	0
610	568	682	492	318	186	372	378	402	1000	406	748	360	288	534	398	344	266	324	864	162	396	636	234	282	432	222	360	360	1290	720	360	0	216	876	108	516	1284	360	144	378	450	1080	648	720	540	270	270	360	1020
2292	1767	1017	672	1512	1200	2448	2160	1008	2208	1884	1596	3096	1656	1584	640	882	674	0	0	0	0	0	0	216	0	0	0	0	144	120	240	0	360	180	0	60	0	120	0	0	0	360	0	180	72	0	0	72	36
288	2520	4608	720	0	0	2376	0	1080	8064	2736	7992	1080	1656	3168	72	360	720	72	0	0	0	0	0	144	72	0	0	144	144	72	0	0	72	0	0	0	0	0	0	0	0	0	0	0	0	0	0	0	0
2688	4416	13296	528	736	200	900	0	600	5100	0	0	300	3000	3000	0	0	0	0	0	0	0	0	0	0	0	0	0	0	0	2028	476	820	0	12	0	0	132	132	0	0	120	600	60	60	0	0	0	0	0
4080	1680	1320	1080	1560	720	720	720	1080	3840	5520	1680	1200	2640	11040	24	0	24	24	336	0	384	960	144	0	0	0	72	0	192	0	0	0	0	0	0	432	144	96	0	0	0	48	0	0	144	72	216	144	144
306	4284	1026	0	0	432	8964	1692	7056	1728	1296	6480	432	1404	0	90	1260	810	0	0	0	0	0	0	0	0	0	0	540	0	0	0	0	0	0	0	0	0	0	0	0	0	0	0	0	1512	252	2016	540	0
108	216	48	1680	1920	1200	2900	3264	1708	156	0	624	1200	2400	96	0	0	0	0	0	0	48	0	0	0	0	12	24	0	0	0	0	0	60	120	0	360	120	0	0	60	240	240	0	0	4900	6528	3332	480	936
2844	2700	0	180	2556	180	180	1260	1260	3696	4560	4200	2700	2700	5544	705	675	996	0	0	0	0	0	0	864	0	0	0	0	0	0	0	0	0	0	0	0	0	0	0	0	0	0	0	0	0	0	0	0	0
3240	162	1038	1200	1950	2250	180	180	180	828	1620	198	0	0	2040	1440	234	324	675	135	270	72	600	300	358	60	176	0	0	0	240	282	180	9	99	36	248	8	68	234	48	144	0	24	0	12	456	234	180	600
2340	1200	1572	230	531	451	1440	720	2520	5920	3000	1400	300	840	1800	642	720	1440	98	118	276	156	60	258	384	384	180	72	186	300	0	60	0	0	0	240	30	60	138	0	30	276	108	90	180	0	0	0	56	56
4791	2888	757	3480	2520	5970	2220	1530	750	1860	1890	0	0	2880	1080	2442	1496	814	0	0	18	0	0	0	0	0	30	0	0	0	216	144	504	0	0	132	162	282	276	0	144	102	864	216	288	0	0	0	0	18
0	180	0	18	18	0	396	168	48	0	0	0	0	0	0	0	0	0	0	0	0	1620	0	0	0	0	0	0	0	0	0	0	0	0	900	0	1320	756	264	0	0	0	0	0	0	3240	2160	1080	6444	0
36	180	0	0	1440	0	408	456	216	0	72	72	144	216	1080	180	900	0	384	24	384	1080	360	360	640	800	720	360	1440	0	0	0	0	108	108	108	0	0	0	0	0	0	0	0	0	0	0	0	0	0
1899	1728	4041	0	1350	1080	540	1620	1620	5598	4590	2052	720	0	1890	330	360	1110	54	0	378	0	180	360	218	530	854	126	0	0	0	54	0	0	0	0	0	0	0	54	162	0	0	162	0	0	0	0	0	36
0	0	0	1200	6000	1440	0	0	0	0	0	0	0	0	17280	0	0	0	0	0	0	0	0	0	0	0	0	0	0	0	600	3000	720	0	0	0	0	0	0	0	0	0	0	0	0	0	0	0	0	0
600	0	168	0	1008	1392	0	120	360	744	528	504	4200	240	504	0	0	0	1200	0	0	0	0	0	0	216	216	1800	0	264	0	1008	1392	0	0	0	0	0	0	0	0	0	0	0	0	0	0	0	0	0
1464	2478	1566	576	1656	504	3300	2964	2880	684	972	936	324	1512	864	228	582	270	0	72	504	0	0	72	288	144	72	0	0	0	0	0	0	0	72	504	0	0	180	540	180	540	0	0	0	408	348	324	0	72
2712	768	3900	1980	0	7740	468	864	828	3580	11080	1000	1440	3600	1080	0	0	0	0	0	0	0	0	0	0	0	0	0	0	0	0	0	0	0	0	0	0	0	0	0	0	0	0	0	0	0	0	0	0	0
2904	5316	4692	1056	1164	876	4560	1944	1956	2544	612	1512	1920	2784	2064	432	1080	888	480	120	0	600	0	0	480	120	120	0	0	0	528	264	168	0	0	0	240	0	0	0	0	0	0	0	0	1560	312	528	300	60
328	3888	7616	2096	560	800	1312	320	1824	3664	320	336	2592	1440	1440	200	1008	1792	864	0	0	0	0	0	0	0	0	0	0	0	704	224	320	480	0	0	0	0	0	0	0	0	0	0	0	632	160	288	320	160
4464	5508	4716	1296	2268	1476	540	900	5688	5292	2628	2808	2592	1620	4860	0	0	0	0	0	0	0	0	0	0	0	0	0	0	0	0	0	0	0	0	0	0	0	0	0	0	0	0	0	0	0	0	0	0	0
324	504	828	408	792	1392	492	984	360	2736	1344	2688	1944	612	1080	636	840	2484	444	24	0	18	18	468	0	0	108	1584	36	72	762	1404	3378	324	144	36	72	144	360	0	0	72	180	72	144	36	72	0	54	54
1476	2160	3276	7776	9072	8892	1728	1692	3924	1080	2124	3024	432	0	0	0	0	0	0	0	0	0	0	0	0	0	0	0	0	0	0	0	0	0	0	0	0	0	0	0	0	0	0	0	0	0	0	0	0	0
786	634	629	1164	960	240	1116	1209	1314	800	2464	909	1095	879	1023	766	696	683	666	462	540	237	822	45	133	124	31	45	216	102	430	148	127	216	315	120	264	69	168	0	0	225	225	225	75	234	174	261	508	1058
652	427	231	371	454	551	329	909	152	364	666	712	566	620	452	258	303	203	449	430	305	348	338	194	173	241	158	146	188	164	393	704	807	79	166	225	711	489	286	504	300	758	470	332	584	675	1261	624	604	594
630	54	612	336	504	1308	96	72	24	126	1786	176	540	216	360	489	33	414	0	120	0	208	640	760	0	6	102	432	0	504	78	96	402	216	144	0	208	94	370	0	0	0	648	0	324	324	252	252	180	576
618	6	144	4278	714	3582	0	0	0	492	4158	0	0	450	60	618	30	264	192	0	126	150	492	222	282	156	168	48	18	0	1134	222	750	264	0	138	24	0	84	894	72	30	186	24	540	192	144	144	860	3032
553	125	360	1130	900	3774	74	466	360	315	2881	0	260	776	260	547	263	360	581	162	717	632	814	694	270	790	80	110	40	90	848	580	1216	231	56	83	266	4	70	2620	670	574	100	100	666	232	578	360	662	652
34	0	34	282	1640	586	46	1326	330	0	432	0	0	20	0	769	386	153	330	335	55	286	284	48	32	38	2	168	276	228	210	2000	730	360	428	60	546	376	0	152	252	172	1008	936	512	32	912	192	40	704
960	1600	7616	176	320	176	176	512	176	944	2400	4000	0	0	7200	144	128	64	208	1280	0	208	464	0	640	320	480	0	0	0	16	352	16	40	440	0	2320	0	2000	0	0	0	0	0	0	16	352	16	40	440
228	130	242	148	440	68	52	40	128	362	344	110	128	160	288	212	66	172	0	94	94	40	84	8	232	100	110	92	20	26	998	448	328	1750	758	832	452	138	134	389	482	227	676	600	1234	86	484	136	230	110
40	48	152	80	48	112	40	0	200	372	492	96	0	240	360	140	144	496	854	197	1169	0	0	168	468	280	32	120	600	132	360	72	624	866	173	905	250	599	435	820	760	16	180	900	204	364	188	1488	1990	4418
960	612	942	552	426	60	7416	5130	1386	144	72	144	144	0	612	390	2880	330	0	90	60	0	0	0	0	0	0	0	1800	0	0	0	0	0	90	60	108	0	0	0	0	0	0	72	0	0	0	0	0	6
0	0	0	0	0	0	19008	9504	0	0	0	0	0	0	0	0	0	0	0	0	0	0	0	0	0	0	0	0	0	0	0	0	0	0	0	0	0	0	0	0	0	0	0	0	0	10368	5184	0	0	0
652	1538	0	300	150	450	490	40	300	336	420	108	80	2370	0	302	458	0	30	100	50	600	60	400	0	0	0	200	520	0	10	240	360	90	280	110	100	500	100	0	330	120	170	250	1200	36	12	0	4	120
2430	0	324	972	162	3258	120	330	90	1224	2700	324	342	540	0	0	0	0	507	819	1104	0	0	0	0	324	0	0	0	0	36	18	1170	324	378	630	0	252	162	1116	252	1044	504	504	2124	78	84	72	0	621
808	672	908	768	360	648	360	326	622	505	59	12	588	1860	588	72	0	360	34	293	729	0	0	0	60	180	0	0	936	432	264	120	204	170	547	1227	0	408	168	592	808	916	432	432	660	0	72	360	252	276
1190	152	1230	522	174	260	440	184	280	946	240	246	752	632	704	654	140	782	114	65	317	416	132	244	596	48	148	396	324	648	670	258	388	856	636	780	550	351	579	759	719	398	596	404	656	760	216	432	424	252
0	0	0	0	0	0	0	0	0	0	0	0	0	0	0	0	0	4320	1728	3456	0	0	0	0	3456	1728	0	0	0	8640	0	0	0	432	864	0	720	144	0	0	0	0	432	0	0	0	0	0	0	0
84	20	461	217	306	173	148	810	207	266	332	143	339	55	75	129	210	129	138	171	105	231	374	141	1656	1664	862	351	0	0	459	414	237	45	10	210	557	238	190	141	0	84	315	75	55	222	755	583	0	170
0	0	0	0	1188	0	0	1320	192	0	0	0	0	0	0	2376	3024	0	1440	864	0	4104	2880	360	0	0	0	72	432	0	0	720	0	0	0	0	432	0	0	0	0	0	0	0	0	0	1824	228	0	0
5280	1560	5280	1320	840	2160	3540	2460	1920	2280	1200	600	3360	3480	3672	0	0	48	48	0	72	48	60	132	60	156	0	0	48	0	120	24	0	48	120	168	168	96	336	216	126	42	48	168	0	240	48	0	144	180
360	0	0	3378	1640	1066	0	0	0	0	0	0	0	0	0	432	0	0	36	0	0	0	0	576	0	0	864	648	0	0	936	480	312	144	0	0	0	0	0	0	0	0	0	0	0	0	0	0	0	0
144	2784	2640	1224	1968	2088	2304	1248	2304	960	960	1728	1104	4704	3120	96	960	864	0	0	192	576	0	96	504	0	0	384	768	192	816	672	1392	288	144	0	1440	0	0	48	0	0	0	0	0	1536	528	1008	0	0
528	1776	240	96	192	0	1500	716	616	1808	264	1480	0	0	240	48	144	0	224	2376	280	0	768	0	48	1008	288	0	144	0	288	48	48	544	4632	968	936	6384	360	32	784	864	0	240	0	132	52	8	96	384
452	524	2240	78	42	240	288	0	900	1824	4452	960	1044	432	1440	240	240	960	168	576	144	138	60	330	240	0	36	228	48	1920	66	30	156	84	48	12	160	480	80	108	48	204	228	0	0	96	0	0	206	692
2028	1740	2820	378	972	2250	648	1836	1764	2676	2052	1044	324	324	2664	1128	678	2394	144	96	0	360	240	0	0	120	120	480	1200	600	90	108	90	0	0	0	0	0	0	0	0	0	0	0	192	216	396	108	0	0
3528	2898	2322	432	360	432	864	1368	0	5436	1479	2049	648	0	540	1000	950	1686	0	0	0	0	0	0	0	0	0	0	0	864	0	0	0	0	0	0	0	0	0	0	0	0	0	0	0	0	0	0	0	0
1248	1326	5346	0	30	450	0	370	80	5040	1392	1830	0	0	432	320	340	2220	0	30	450	0	370	80	216	976	1310	0	0	576	0	0	0	0	0	0	120	624	762	0	0	90	0	0	0	0	0	0	0	0
72	387	1839	200	144	616	560	402	1192	3317	66	1021	0	0	396	24	69	381	6	12	78	40	12	374	728	528	376	0	0	0	860	390	484	231	768	2451	180	438	564	236	1091	701	0	396	0	200	62	248	228	12
4	284	252	28	20	24	29	9	28	220	32	8	48	42	384	0	1384	1824	132	112	80	520	0	44	500	0	224	492	84	892	170	76	346	136	92	36	220	154	256	576	42	106	240	204	382	324	166	486	468	96
436	608	612	270	270	540	1932	1134	1416	1000	540	2600	36	360	0	448	2204	1560	54	567	99	252	180	54	1728	312	192	0	252	0	0	216	0	144	1368	360	1062	162	990	28	140	336	0	108	0	360	324	396	24	120
0	0	0	0	0	0	0	0	0	480	240	0	0	0	2880	0	0	0	0	12	60	0	0	0	624	150	270	0	0	180	0	0	0	0	0	0	720	0	0	0	36	144	0	720	180	0	0	0	0	0
0	0	0	1872	2964	780	0	0	0	0	0	0	0	0	0	0	0	0	0	0	0	0	0	0	0	0	0	0	0	0	0	0	0	0	0	0	0	0	0	0	0	0	0	0	0	0	0	0	0	0
0	0	0	0	4050	0	0	4950	0	0	0	0	0	0	0	540	720	0	108	702	0	546	516	0	0	0	0	0	0	0	0	540	0	0	0	0	4590	0	0	108	0	324	0	2160	216	0	3960	0	0	0
456	444	324	858	646	164	734	644	668	398	840	556	288	360	216	444	192	240	210	702	180	528	638	340	207	729	498	144	216	108	200	103	105	402	822	468	490	1174	436	132	351	357	36	54	54	417	747	600	888	1056
3132	450	2538	6000	960	1440	0	360	0	864	0	0	1800	1080	504	1596	270	1038	1200	0	0	240	480	0	0	0	0	3600	0	144	3000	480	720	0	0	0	0	0	0	0	0	0	1800	0	0	0	120	0	0	0
0	0	1728	0	12960	0	720	3600	0	0	0	0	0	2592	8640	0	0	0	0	0	0	0	0	0	0	0	0	0	0	0	0	6480	0	0	0	0	0	0	0	648	216	0	0	2160	0	144	720	0	0	0
30	60	0	366	561	315	0	750	0	90	0	0	90	18	450	24	48	0	120	0	24	0	264	0	0	0	0	0	0	0	2808	2340	1980	760	960	80	5500	0	1100	720	0	0	0	0	0	72	1152	0	72	288
0	0	0	0	0	0	0	0	0	0	0	0	0	0	0	0	0	0	0	0	0	0	0	0	2064	432	96	0	0	0	0	0	0	0	0	0	0	0	0	0	0	0	0	0	0	0	0	0	0	0
0	0	288	0	0	0	0	0	0	1548	36	360	0	0	360	0	0	0	144	288	0	0	0	0	1152	0	288	0	0	0	864	3456	0	720	2304	0	6405	1719	300	0	0	0	0	0	0	0	0	0	0	432
0	0	0	0	0	0	0	0	0	0	0	0	0	0	0	0	0	0	0	0	0	0	0	0	0	0	0	0	0	0	0	1728	0	0	0	0	11502	1701	1701	0	0	0	0	0	0	0	0	0	0	0
0	0	0	0	864	0	0	432	0	0	0	0	0	0	216	0	0	0	0	0	0	0	0	0	36	108	72	0	0	0	0	432	0	0	0	0	7056	2160	1800	0	0	0	0	432	0	0	648	0	0	0
0	0	0	0	0	0	0	0	0	300	36	96	0	0	0	0	0	0	0	612	0	648	432	972	0	0	0	0	0	1764	0	0	0	0	1008	0	2928	3924	3660	0	0	0	0	0	648	0	2592	0	1344	888
700	784	516	798	486	492	1192	304	1224	1108	384	1500	656	240	224	240	144	0	144	144	144	398	456	282	144	144	144	80	0	240	522	410	532	376	1048	480	376	640	144	72	250	174	32	32	144	408	240	1032	648	616
3225	720	606	2662	988	154	89	439	84	24	192	45	0	0	234	1524	216	270	654	972	210	30	420	90	15	174	36	0	0	0	1248	255	75	680	608	239	66	354	120	54	144	27	0	90	0	491	472	39	570	948
504	434	144	324	742	212	104	816	378	112	434	336	18	314	266	828	750	352	672	1384	456	868	548	236	309	486	441	344	92	344	236	882	172	600	152	48	740	248	112	186	51	183	0	68	224	300	548	256	472	528
210	306	192	290	195	165	160	500	570	110	570	180	0	100	0	2550	4610	3020	24	254	94	664	394	118	800	28	72	206	10	500	0	150	0	6	86	28	1332	138	180	40	0	570	0	0	50	10	50	40	42	258
0	0	1260	0	0	0	0	0	0	288	0	0	0	0	432	0	0	1620	0	0	0	0	0	0	12168	0	0	0	0	6480	0	0	0	0	0	0	2214	1062	612	0	0	0	0	0	0	0	0	0	0	0
1188	324	2160	0	810	1170	0	324	0	540	1746	162	0	324	648	1452	612	2184	648	0	144	0	0	0	1476	324	0	0	0	0	0	162	162	0	0	0	0	0	0	72	0	0	0	0	0	0	828	144	162	630
1882	1232	2040	1017	939	432	192	636	1080	4080	5160	1560	720	1440	7200	300	150	540	132	0	168	0	0	0	1260	0	0	0	0	0	55	35	108	66	0	84	0	0	0	252	0	0	0	0	0	30	60	180	0	30
3024	1872	11808	720	1008	2736	576	1152	2016	4896	6336	8928	1152	0	432	0	0	0	0	0	0	0	0	0	0	0	0	0	0	0	0	0	0	0	0	0	0	0	0	0	0	0	0	0	0	0	0	0	0	0
15840	1116	2880	8994	2700	3138	288	288	72	1548	2916	216	0	180	0	0	0	0	0	0	0	0	0	0	0	0	0	0	0	0	930	108	258	0	0	0	0	0	0	0	0	0	0	0	0	0	0	0	0	0
142	92	162	190	208	334	52	106	154	334	246	68	0	0	72	46	44	150	216	132	192	40	140	240	50	378	136	0	0	0	20	86	134	96	72	240	32	210	550	120	456	168	0	0	0	120	222	282	16	176
600	0	0	24	16	608	0	0	0	0	200	0	0	16	600	1672	24	400	720	240	800	384	48	2376	204	1220	248	1672	760	5224	240	160	80	0	0	60	0	0	0	0	0	200	0	60	160	120	160	40	284	80
1350	540	3150	696	0	24	0	0	0	648	0	0	0	72	0	990	396	1710	0	0	0	0	0	0	792	0	0	0	0	0	936	0	120	1068	0	276	276	300	720	12	102	534	600	0	36	432	0	396	348	276
0	10	2	36	1392	288	12	1680	174	12	60	150	24	36	2016	108	190	230	162	368	202	264	478	344	344	304	150	144	96	288	0	1690	170	0	30	6	3960	0	354	101	4	273	36	1500	108	12	2926	254	60	138
48	0	0	36	6	30	6	0	0	0	0	0	0	30	0	30	0	0	72	0	0	0	0	0	0	0	0	36	0	0	204	24	120	690	0	0	270	780	150	310	155	405	150	30	600	198	144	0	120	300
0	0	0	3816	5904	3240	0	0	0	0	0	0	0	0	2592	0	0	0	0	0	0	0	0	0	0	0	0	0	0	0	5472	3924	3888	1620	0	540	2700	540	648	1620	972	0	0	3996	0	0	0	0	0	0
5320	1600	8440	1824	48	744	400	550	66	1600	2520	1000	1016	0	0	1848	408	2160	168	120	12	400	0	40	1602	48	410	440	0	0	732	144	372	1072	160	400	40	0	400	168	12	80	440	0	0	80	110	74	16	96
0	0	0	0	0	0	0	0	0	0	0	0	0	0	0	0	0	0	0	0	0	0	0	0	3432	7176	3432	108	0	0	0	0	0	0	0	0	0	0	0	0	0	0	0	0	0	0	0	0	0	0
0	0	0	0	3456	0	0	10800	0	0	0	0	0	0	0	0	0	0	0	0	0	0	0	0	0	0	0	0	0	0	0	3888	0	0	0	0	2880	1440	0	0	0	0	0	1296	0	0	5184	0	0	0
0	0	0	0	0	0	0	0	0	0	0	0	0	0	0	0	0	0	0	0	0	0	0	0	0	0	0	0	0	0	0	0	0	0	972	972	972	0	972	648	900	936	0	324	1944	0	0	0	0	0
0	24	0	80	2560	240	232	720	824	508	1920	1100	0	0	720	0	0	0	0	1440	0	0	5520	3360	1376	2144	6560	720	0	1440	0	0	0	138	2250	1908	0	96	0	0	528	48	0	0	0	16	0	56	0	240
730	550	796	448	2784	864	344	2328	80	256	736	608	880	1580	1400	634	586	568	528	48	128	248	24	96	448	48	16	480	364	328	556	2112	828	84	0	68	714	174	408	614	274	300	512	600	312	376	1344	160	144	0
45	48	138	336	1188	861	252	1434	1824	372	1968	1482	525	750	594	63	213	54	59	82	30	148	176	0	430	270	290	135	252	102	120	432	618	21	42	18	999	12	249	255	468	207	171	1260	114	63	921	1581	10	8
4536	672	10344	576	144	936	216	72	0	1728	1224	864	288	0	0	3186	472	6962	0	0	0	0	0	0	1080	0	0	0	0	0	0	0	0	0	0	0	0	0	0	0	0	0	0	0	0	0	0	0	0	0
444	1164	1008	552	860	256	668	576	808	1852	1946	2042	768	768	576	112	288	256	0	0	0	96	0	96	96	0	0	0	0	512	416	352	512	160	192	32	160	224	0	320	64	96	0	0	1280	416	288	576	192	128
2304	1728	3744	4320	6048	1152	10368	6624	4608	1728	576	0	0	0	3456	0	0	0	0	0	0	0	0	0	0	0	0	0	0	0	0	0	0	0	0	0	0	0	0	0	0	0	0	0	0	0	0	0	0	0
1440	1440	0	0	12240	0	0	12960	0	216	576	576	0	0	360	3240	3600	0	360	0	0	0	0	0	0	0	0	0	0	0	0	720	0	0	0	0	0	0	0	0	0	0	0	0	0	0	0	0	0	0
0	0	0	0	48	480	24	48	168	576	120	144	0	120	0	396	270	630	0	96	12	12	204	48	0	24	24	0	12	1944	0	0	0	0	360	72	400	496	1384	0	0	420	0	0	0	0	0	0	48	624
420	168	1632	0	48	192	216	416	376	2208	420	168	0	0	4140	100	40	160	20	16	84	0	0	0	240	0	0	0	0	0	96	408	96	0	96	384	192	192	0	0	384	96	0	1656	0	228	436	260	60	0
3240	2376	9504	0	432	0	2376	432	432	15840	96	480	2160	648	4320	0	0	0	0	0	0	0	0	0	0	0	0	0	0	0	0	0	0	0	0	0	0	0	0	0	0	0	0	0	0	0	0	0	0	0
1392	2592	1008	0	7356	1584	156	6960	2844	0	2880	2544	2784	1920	1920	348	648	252	0	0	0	0	0	0	0	0	0	0	0	0	0	972	288	300	0	0	120	0	0	120	0	0	24	60	60	30	372	198	0	0
0	0	288	160	800	240	64	320	96	756	96	0	240	96	3600	0	0	48	0	0	0	0	0	0	1924	584	780	240	96	0	0	0	0	0	0	0	0	0	0	0	0	0	0	0	0	0	0	0	0	0
24	144	366	48	96	0	48	528	288	360	108	396	0	0	1332	120	240	390	0	126	162	0	360	1080	864	0	1728	0	0	936	78	996	864	30	234	270	1704	312	576	240	240	672	0	1224	576	78	420	576	30	144
286	650	0	225	81	18	36	0	0	108	0	0	54	72	270	613	1133	234	252	450	0	1486	102	1976	270	135	675	1188	108	270	666	306	36	504	18	18	108	0	0	72	0	0	324	108	72	576	108	36	1160	348
0	1620	960	0	0	0	1116	0	1392	660	0	972	0	0	0	0	720	720	0	0	0	936	0	6000	360	0	3720	0	0	0	0	0	0	0	36	120	0	36	48	24	84	132	0	0	0	504	0	936	1224	0
144	216	144	576	540	324	412	608	696	156	468	576	732	504	792	240	304	140	138	696	210	288	744	1176	168	108	396	528	252	756	324	300	96	54	360	54	228	198	318	108	108	516	372	432	756	200	256	348	336	696
684	810	180	564	3384	432	1326	1428	216	846	918	846	0	0	756	96	300	108	0	1200	0	372	917	457	81	162	459	180	180	936	176	376	60	0	882	0	528	3750	528	216	195	543	0	0	0	0	60	120	652	295
780	1878	2550	1512	2952	144	2636	4700	932	2108	2016	3100	1464	432	3948	732	1038	1158	0	60	0	0	0	0	300	60	0	0	240	300	0	0	0	0	0	0	0	0	0	0	0	0	0	0	0	110	320	50	0	0
805	1287	1876	373	267	374	241	477	230	1084	1098	414	354	612	1986	459	671	1634	525	435	244	492	560	470	782	1408	768	428	398	568	161	67	196	105	87	48	417	48	153	284	96	204	242	192	176	130	66	156	126	84
429	28	126	442	637	577	186	890	352	397	780	442	636	348	623	501	158	387	636	282	414	254	434	236	400	425	190	276	276	363	313	612	498	294	59	169	1042	174	938	687	74	483	865	479	363	269	1063	517	72	341
381	741	772	672	718	620	793	560	1547	902	429	723	351	370	370	120	354	208	372	340	364	513	333	583	585	505	1077	151	95	95	228	506	384	550	720	948	502	430	575	212	412	577	213	185	185	359	393	921	529	302
630	0	882	612	0	528	144	172	356	319	291	62	360	144	144	120	0	120	48	0	732	52	64	124	216	436	380	0	0	0	0	0	96	48	0	564	62	30	148	288	176	136	0	0	0	576	216	768	540	180
159	474	0	57	642	0	2799	3618	225	0	0	0	60	0	0	198	1140	0	72	915	0	993	507	0	24	0	150	150	606	150	204	1026	0	111	1410	156	1149	351	0	18	6	150	150	606	150	234	843	3	498	27
582	1690	416	432	1890	216	0	3510	0	0	162	702	0	0	0	780	1300	320	0	1530	144	3240	270	0	0	162	702	0	0	0	528	840	168	384	1200	240	3714	624	72	0	0	432	0	288	0	480	6540	240	2220	708
48	24	24	0	3480	0	0	840	0	0	0	0	0	48	2460	180	204	132	84	240	0	336	504	48	516	456	468	96	288	288	24	2340	12	24	48	0	2760	54	18	0	0	12	24	2736	36	0	540	0	72	144
0	0	0	0	1944	0	0	3924	0	0	0	0	0	0	4356	0	0	0	0	0	0	0	0	0	0	0	0	0	0	0	0	756	0	0	0	0	5184	0	0	0	0	0	0	3096	0	0	3240	0	0	0
0	0	864	0	0	0	0	0	0	1872	0	0	0	0	1728	0	0	720	0	0	0	0	0	0	1224	0	0	0	0	1944	0	0	0	0	0	0	2790	4050	2880	0	0	0	0	0	0	0	0	0	0	0
701	748	747	252	1632	216	288	1716	216	432	182	178	0	0	216	586	476	378	360	720	96	720	714	90	336	344	436	0	0	0	180	1440	0	180	456	12	1748	1124	2120	396	144	540	0	0	0	144	720	0	144	270
2696	2432	3296	5892	1212	1992	272	440	392	944	464	416	0	0	192	0	0	0	0	348	1080	196	444	608	0	1296	864	0	144	0	612	100	152	0	1116	2376	48	288	384	0	1080	312	0	192	0	0	0	0	60	24
1470	1488	2018	1576	568	1264	1060	1444	784	1244	552	576	60	24	464	834	824	1138	602	240	442	426	558	336	316	370	386	0	0	60	2208	1488	1356	1878	996	830	516	484	440	234	602	276	0	200	0	240	252	240	190	290
0	0	0	0	0	0	0	0	0	216	72	0	0	0	288	432	0	288	720	1152	2520	192	192	768	324	1080	180	288	648	2016	0	576	576	0	0	0	1248	96	384	108	2592	36	288	2304	576	0	288	288	312	1320
120	0	360	198	174	426	84	396	180	328	156	512	228	480	516	18	0	72	190	440	480	6	158	16	230	310	0	0	0	240	570	450	1230	250	3050	504	0	0	0	2404	4600	4	0	3012	1200	572	354	316	0	80
1104	360	744	2196	420	4440	742	2036	702	288	1656	0	0	216	216	576	324	252	0	72	1152	22	352	154	54	738	36	576	684	144	0	0	0	0	48	1584	0	200	400	0	2232	1008	0	0	0	188	496	108	80	488
0	0	0	2160	1080	6480	0	0	0	0	0	0	9720	0	0	0	0	0	0	0	0	0	0	0	0	0	0	0	0	0	2736	1152	4320	3024	432	0	0	0	0	0	0	0	0	0	2592	0	0	0	0	0
0	0	0	0	120	36	0	60	36	24	0	0	0	0	24	0	0	0	0	1860	0	0	3000	0	0	180	300	0	0	0	0	0	0	0	4560	240	0	3920	3040	0	120	840	0	240	0	0	0	0	0	2400
1440	0	0	1560	7320	120	900	5940	180	0	0	180	360	540	3060	0	0	0	0	0	0	0	0	0	112	392	360	0	0	0	0	0	0	0	0	0	0	0	0	0	0	0	0	0	0	0	0	0	0	0
0	0	0	0	432	0	0	2376	0	0	0	0	0	0	1152	0	0	0	0	0	0	0	0	0	0	0	0	0	0	0	0	144	0	0	0	0	176	68	44	0	0	0	0	0	0	0	360	0	0	0
0	0	0	0	2880	0	0	6840	0	0	0	0	0	0	0	0	0	0	0	624	96	0	0	0	0	0	0	0	0	0	0	720	0	0	624	96	0	0	0	0	0	0	0	3600	144	0	0	0	0	0
0	0	0	0	1728	0	4500	6102	1350	0	0	0	0	0	1512	0	0	0	0	0	0	0	0	0	704	1856	896	0	2160	0	0	720	0	0	0	648	0	0	0	0	4320	0	0	2880	0	1080	1476	324	0	0
960	2308	860	408	120	0	480	0	0	264	0	48	312	984	528	354	1016	490	180	60	0	192	0	0	72	0	24	96	480	240	924	540	0	1218	390	0	180	0	180	0	0	0	564	0	0	480	0	0	552	0
0	0	1332	24	32	220	90	120	222	1785	34	377	108	144	1848	80	32	1160	0	0	120	132	144	144	1484	60	52	0	0	2448	96	128	520	120	744	672	2322	2144	2110	772	420	284	240	480	864	240	320	544	36	432
480	30	0	2646	1896	288	150	360	0	34	137	9	0	0	750	870	60	186	0	108	0	0	900	216	420	96	960	0	0	750	0	0	0	0	66	0	40	18	8	0	0	0	0	0	0	0	0	0	0	1650
0	0	12	12	0	24	120	240	0	85	30	119	0	0	360	30	60	150	50	600	430	600	750	2250	540	930	2340	0	0	900	10	240	50	10	300	170	150	125	625	60	50	340	0	0	0	54	170	400	0	0
0	0	720	72	216	0	0	0	0	0	0	0	0	0	6480	144	0	5040	288	0	0	0	0	0	0	0	0	0	0	0	0	864	0	288	0	0	0	0	0	0	0	0	0	0	0	0	0	0	0	0
900	135	1017	1080	1800	720	432	180	288	936	720	72	0	0	0	0	0	810	900	900	0	360	360	0	36	360	36	0	0	0	540	0	2160	1125	9	0	1800	900	936	0	0	0	1350	0	0	108	0	432	225	45
0	840	3360	0	0	0	0	0	0	0	0	0	0	0	0	0	612	1152	0	0	0	0	0	0	1008	0	0	0	0	0	504	0	0	1776	0	0	0	0	0	0	0	0	0	0	0	4680	0	0	1320	0
0	0	0	0	0	18	0	24	156	120	12	102	0	0	0	0	0	0	465	1155	990	0	90	18	0	90	0	0	0	432	0	4500	900	0	900	0	3825	2229	2226	1950	975	2745	180	2700	1800	0	0	0	0	0
0	0	0	0	0	0	0	0	0	0	0	0	0	0	0	0	0	0	0	0	0	0	0	0	1944	0	0	0	0	10368	0	0	0	0	0	0	0	0	0	0	0	0	0	0	0	0	0	0	0	0
0	0	360	0	360	0	0	0	0	0	0	0	0	72	1800	0	576	4680	0	0	0	288	0	0	3264	0	192	0	0	0	0	0	0	0	0	0	1440	0	0	0	0	0	0	0	0	0	0	0	0	0
0	0	0	108	450	90	0	0	0	0	0	0	0	0	1944	0	0	0	0	0	0	0	0	0	720	180	0	0	0	0	216	2250	450	0	0	0	4536	0	648	0	0	0	324	2592	0	0	864	0	0	0
0	0	792	200	1128	256	120	252	60	180	0	0	0	144	2556	0	0	864	0	0	0	96	0	624	288	0	432	0	720	0	480	2016	384	0	0	1080	2952	360	1008	576	1728	0	0	4536	0	420	882	210	768	0
96	768	288	0	0	0	0	0	0	1440	0	0	0	0	144	520	3584	1224	144	0	0	1440	288	0	3264	120	1440	0	0	0	0	0	0	0	0	0	0	0	0	0	0	0	0	0	0	0	0	0	0	0
0	72	144	0	3888	0	1728	6912	1152	0	0	0	0	0	2736	0	288	576	0	0	0	0	0	0	792	864	648	0	1152	0	0	0	0	0	0	0	2268	756	864	0	0	0	0	0	0	576	2088	504	0	0
0	0	3456	0	0	0	1152	2304	5184	0	0	0	1728	0	17280	0	0	0	0	0	0	0	0	0	0	0	0	0	0	1728	0	0	0	0	0	0	0	0	0	0	0	0	0	0	0	0	0	0	0	0
72	48	1320	72	96	48	0	48	48	2400	72	48	144	144	2304	0	0	3240	0	0	0	168	156	204	4860	0	0	360	0	3060	0	0	0	0	0	0	0	0	0	0	0	0	0	0	0	0	168	168	120	108
516	2580	0	0	0	0	0	0	0	1800	0	0	0	0	3600	24	120	0	0	0	0	0	0	0	0	0	0	0	0	0	0	0	0	0	0	0	0	0	0	0	0	0	0	0	0	0	0	0	0	0
0	3888	0	0	0	0	0	38880	0	0	0	0	0	0	0	0	3888	0	0	0	0	0	0	0	0	0	0	0	0	0	0	0	0	0	0	0	0	0	0	0	0	0	0	0	0	0	0	0	0	0
60	0	30	229	1793	1038	198	1458	0	0	0	0	0	180	450	360	252	918	0	0	0	246	0	762	1104	3411	2811	522	1350	0	131	151	330	0	0	0	558	0	252	306	0	162	18	0	0	72	756	0	0	0
0	0	0	0	0	0	0	0	0	0	0	0	0	0	0	780	1320	6900	1200	0	1500	0	0	0	4156	2210	2130	1440	2880	0	0	0	0	0	0	0	0	0	0	0	0	0	0	0	0	0	0	0	0	0
0	0	0	48	240	0	0	288	0	0	0	0	0	0	0	0	0	0	0	0	0	0	0	0	1914	528	4686	0	0	0	60	1380	0	144	0	0	600	120	0	0	0	0	0	0	0	0	72	0	0	0
228	168	12	60	504	0	24	5220	564	24	192	504	324	0	1200	432	264	0	300	360	132	312	168	0	0	12	0	60	24	48	0	1152	0	120	108	12	2232	0	0	0	0	0	60	672	0	0	6084	540	72	24
0	0	0	0	0	0	0	0	0	540	0	0	0	0	0	0	0	0	0	0	0	0	0	0	0	0	0	0	0	0	0	0	0	0	0	0	576	1872	2736	0	0	0	0	0	0	0	864	0	1512	0
0	0	0	0	0	0	0	0	0	5184	0	0	0	0	25920	0	0	0	0	0	0	0	0	0	0	0	0	0	0	0	0	0	0	0	0	0	2160	432	0	0	0	0	0	0	0	0	0	0	0	0
0	0	0	0	4032	0	0	3744	0	2880	576	864	0	864	11520	0	0	0	0	0	0	0	0	0	0	0	0	0	0	0	0	1152	0	0	0	0	2880	1440	0	0	0	0	0	0	576	0	1440	0	720	0
720	864	1728	1872	1368	2088	6320	9488	7520	1728	720	1728	0	0	1008	0	0	0	0	0	0	0	0	0	0	0	0	0	0	0	0	0	0	0	0	0	0	0	0	0	0	0	0	0	0	2240	3680	2720	0	0
705	1509	1353	1458	1857	1125	6906	7131	1983	948	705	5199	75	435	291	33	186	81	0	15	0	0	0	30	0	0	15	60	75	60	210	945	345	0	0	0	375	0	75	300	165	150	300	375	0	792	882	576	75	15
108	0	72	1272	120	876	240	2352	432	0	108	108	108	0	2196	0	0	0	0	0	0	0	0	0	0	0	0	0	0	0	600	60	420	0	0	0	0	0	0	0	0	4320	1080	4320	0	60	48	108	0	0
240	918	930	3630	2772	2562	294	771	363	90	180	1422	120	360	900	624	246	330	240	120	132	0	32	256	0	16	80	672	24	60	174	228	258	0	0	240	120	328	200	60	196	20	780	96	240	0	0	0	0	0
1258	1720	1588	2778	2112	2880	150	450	600	1276	1332	1880	0	0	1152	40	400	472	600	360	138	154	176	918	96	72	264	984	0	144	2464	1936	2680	240	120	78	260	300	400	480	0	240	576	0	0	0	36	48	140	250
288	2160	3240	7416	4032	10224	216	360	1440	2520	5400	4824	4392	144	0	0	0	0	0	0	0	0	0	0	0	0	0	0	0	0	0	0	0	0	0	0	0	0	0	0	0	0	0	0	0	0	0	0	0	0
2880	3600	2016	1152	8064	2304	6336	0	576	3384	2040	3648	2880	720	5760	0	0	0	0	0	0	0	0	0	0	0	0	0	0	0	0	0	0	0	0	0	0	0	0	0	0	0	0	0	0	0	0	0	0	0
876	312	1932	696	912	264	576	564	396	2496	480	480	3024	1848	3024	428	128	1604	360	0	0	204	120	12	36	0	0	24	72	240	848	1184	80	720	0	0	0	0	0	0	0	0	0	0	0	576	636	180	480	0
108	0	0	0	108	108	216	432	0	108	216	648	0	0	0	108	216	324	1296	432	0	216	0	0	0	0	0	0	0	0	180	1260	1800	0	0	0	1080	0	0	0	0	0	0	0	0	108	216	324	0	0
1440	1260	288	3384	3960	1656	2484	3600	396	108	144	216	0	360	144	1798	1395	155	180	0	0	0	0	0	0	0	0	36	0	0	5428	9016	2116	0	0	0	0	0	0	0	0	0	0	0	0	0	0	0	0	0
756	1080	1620	2178	1350	792	1080	3780	540	5136	1164	2448	108	1620	8100	0	0	0	0	0	0	0	0	0	0	0	0	0	0	0	87	225	12	0	0	0	0	0	0	0	0	0	0	0	0	0	0	0	0	0
432	180	1728	360	180	180	588	504	528	3600	1152	1440	1080	0	432	0	0	0	288	336	96	0	0	0	0	0	0	0	0	0	0	0	0	504	588	168	0	180	144	0	0	72	432	0	0	504	432	1224	0	360
6372	6048	4536	1620	0	0	8316	2268	2808	7668	1620	3024	1728	0	648	0	0	0	0	0	0	0	0	0	0	0	0	0	0	0	0	0	0	0	0	0	0	0	0	0	0	0	0	0	0	0	0	0	0	0
2037	5289	7890	30	0	30	450	0	30	2280	0	0	240	120	300	870	2262	3828	150	0	30	240	0	0	600	0	0	120	360	900	108	0	72	0	0	0	0	0	0	36	0	0	0	0	0	738	0	78	480	0
0	0	2592	0	0	0	0	0	0	4104	0	0	0	0	0	0	0	2304	0	0	0	0	0	0	288	0	0	0	0	576	0	0	0	0	0	0	0	0	0	0	0	0	0	0	0	0	0	0	0	0
189	283	182	0	0	0	48	0	144	234	0	36	96	0	768	972	1444	776	288	0	0	192	0	0	3438	162	54	96	576	768	36	72	0	270	36	108	96	0	0	36	198	36	48	288	0	1338	576	990	252	0
228	51	729	540	260	652	504	102	288	495	546	39	864	432	522	672	84	540	144	194	466	0	30	0	2196	480	60	0	0	378	504	420	372	1296	546	2298	0	0	156	2592	1980	360	0	0	288	0	0	0	0	216
1088	640	272	2640	5648	480	1520	1408	1232	200	792	96	1984	400	4000	64	80	16	160	680	24	0	288	72	0	152	8	0	0	32	528	976	96	80	1444	204	932	1444	1296	0	152	296	0	0	392	160	128	112	0	672
0	0	0	0	0	0	0	144	288	6048	0	864	0	0	3456	0	0	0	0	0	0	0	0	0	0	0	0	0	0	0	0	3168	5472	0	0	0	2592	0	864	2160	1296	0	0	1728	0	0	1224	2448	0	0
90	30	0	840	1710	0	0	450	540	960	870	1230	120	0	1440	1380	60	0	0	3775	3575	360	2250	0	0	0	0	0	0	0	0	0	0	0	1750	2450	3300	1650	0	0	0	0	0	3600	0	60	1680	780	360	2100
512	368	1040	240	960	1680	96	704	1864	672	672	2448	240	96	480	264	678	822	348	180	936	252	36	252	1692	240	756	0	24	0	360	1800	1728	348	180	912	648	0	432	3096	720	1512	0	192	0	144	480	1128	132	150
2880	1080	936	3360	7980	5364	360	3600	1080	4608	4536	2880	720	360	4320	0	0	0	0	0	0	0	0	0	0	0	0	0	0	0	0	0	0	0	0	0	0	0	0	0	0	0	0	0	0	0	0	0	0	0
1980	720	468	828	3006	450	11520	4860	4500	1440	468	720	3456	0	576	0	0	0	0	0	0	0	0	0	0	0	0	0	0	0	2208	7248	912	0	0	0	0	0	0	0	0	0	0	0	0	0	0	0	0	0
0	3960	1800	3336	3336	456	720	0	720	3120	2664	840	1080	5400	5400	0	0	0	0	0	0	0	0	0	0	0	0	0	0	0	1272	1272	912	0	0	0	0	0	0	0	0	0	0	0	0	0	0	0	0	0
630	792	270	504	576	0	270	162	216	1260	2160	360	0	1080	0	450	612	810	216	486	162	1216	1536	1100	882	0	1062	972	216	0	0	108	36	72	162	54	72	162	90	0	0	108	0	0	0	90	54	0	1046	1344
0	0	0	0	1296	432	0	0	0	432	0	0	432	0	1728	432	0	432	0	324	108	864	1080	216	108	108	0	0	0	648	0	0	0	0	0	0	504	648	144	0	0	432	0	0	0	0	6912	1728	864	1080
0	0	0	0	0	0	0	0	0	0	0	0	0	0	0	0	0	0	0	0	0	0	0	0	0	0	0	0	0	0	0	0	0	0	0	0	1800	1320	1200	0	0	0	0	0	0	2160	3456	864	2160	1728
[truncated: 55 more columns]
