# Supplementary material for: Polygenic adaptation from standing genetic variation allows rapid ecotype formation
Source: eLife. 2023 Feb 28;12:e82824. doi: 10.7554/eLife.82824 (PMC9977305; doi:10.7554/eLife.82824)
Supplement: Supplementary file 2. [file elife-82824-supp2.zip › Supplementary_Data_1/Twisst_windows_5000/superscaffold31_all_output.weights.5000.csv]

topo1	topo2	topo3	topo4	topo5	topo6	topo7	topo8	topo9	topo10	topo11	topo12	topo13	topo14	topo15	topo16	topo17	topo18	topo19	topo20	topo21	topo22	topo23	topo24	topo25	topo26	topo27	topo28	topo29	topo30	topo31	topo32	topo33	topo34	topo35	topo36	topo37	topo38	topo39	topo40	topo41	topo42	topo43	topo44	topo45	topo46	topo47	topo48	topo49	topo50
1150	2255	1275	1822	1338	2190	1906	522	30	1564	1724	1332	2070	3366	1504	790	1008	758	180	172	72	124	408	156	100	20	270	714	60	280	604	410	732	330	276	18	108	344	108	150	70	140	588	90	480	64	8	0	134	328
2184	1836	1884	1908	1080	1332	576	720	864	576	1584	1728	1296	1584	1296	0	0	0	0	0	0	0	0	0	0	0	0	0	0	0	0	0	0	0	0	0	0	0	0	0	0	0	0	0	0	0	0	0	0	0
656	1104	180	338	711	207	1428	168	378	620	96	658	528	552	816	368	1538	222	256	40	24	556	0	274	560	0	390	1056	256	544	380	1086	486	656	190	210	472	480	198	248	172	190	320	32	128	780	188	528	604	0
4200	1754	1174	1950	11400	1050	2028	2400	1092	972	1440	540	0	0	1200	3000	1150	530	0	48	0	0	144	0	540	0	0	0	0	0	78	120	42	0	48	0	32	40	24	0	0	120	120	240	48	156	0	84	0	192
1577	115	423	2586	1063	1080	450	865	96	967	1139	165	2790	990	2200	262	30	83	520	160	200	60	70	30	0	0	45	135	45	160	870	285	360	230	75	85	155	60	120	100	200	150	675	690	135	690	1662	1023	195	465
1728	608	1192	320	1216	1752	240	432	592	400	2000	96	240	0	400	1380	392	1796	864	288	320	528	0	352	660	72	204	1456	408	16	168	248	792	300	0	132	304	88	72	152	132	52	0	216	0	680	866	846	968	288
2352	1654	2150	504	256	152	360	96	168	1152	208	224	252	192	288	1200	902	394	1788	724	308	920	1160	644	1144	1848	788	1080	120	168	180	110	46	968	628	828	56	156	88	128	448	108	0	144	96	186	144	150	448	676
696	808	192	776	1864	320	1998	824	234	992	1656	1496	1360	2560	2792	228	300	48	84	120	156	0	152	0	448	116	76	240	400	80	328	768	168	96	16	248	144	608	0	24	32	64	104	416	296	550	280	130	304	296
68	324	188	302	530	114	875	215	192	96	0	76	100	100	562	472	252	672	433	97	68	306	24	112	806	364	514	340	100	130	444	348	82	849	225	484	480	176	152	220	812	178	142	718	70	869	71	168	244	72
704	179	348	338	120	180	74	143	182	440	423	130	265	201	1281	1888	162	346	920	148	154	624	108	0	1410	441	411	455	498	1218	420	284	596	623	207	231	450	45	0	53	222	58	195	681	177	28	306	454	244	12
0	60	630	240	260	220	363	17	133	300	108	15	0	60	1530	0	15	795	36	6	318	0	0	225	3612	150	225	0	150	0	642	45	273	414	39	423	90	308	157	420	1680	351	174	840	120	531	39	240	428	36
0	0	0	0	0	0	0	0	18	6	0	0	0	0	0	0	36	18	6	120	414	9	180	801	2140	899	1071	252	252	1476	0	0	6	6	120	114	147	66	357	615	678	525	12	744	240	0	0	6	6	120
114	234	630	48	72	0	72	192	0	756	432	756	0	54	24	0	0	0	0	720	348	28	764	1008	0	720	900	0	96	0	0	0	0	0	690	774	44	642	2284	12	824	1084	0	156	270	0	96	0	62	736
432	72	378	36	198	54	0	72	0	162	198	72	0	0	0	936	0	0	414	0	162	0	0	0	2223	909	0	0	0	0	108	0	0	648	0	1458	0	0	0	306	648	1530	720	0	0	72	36	0	468	180
400	380	390	660	1833	477	55	867	488	459	270	243	810	450	1236	0	0	300	160	96	32	420	144	84	216	108	468	0	0	96	120	351	159	35	18	7	176	24	16	95	31	96	240	138	96	30	543	417	240	144
0	432	864	0	576	1152	0	0	2016	1728	3240	792	2592	2592	3456	864	1008	2016	3240	0	0	0	0	0	0	0	0	648	0	0	3240	5040	7920	0	0	0	0	0	0	0	0	0	0	0	0	0	0	0	0	0
692	552	476	200	240	288	160	72	186	266	196	180	328	638	616	370	479	369	428	92	52	265	665	178	282	256	360	724	476	696	312	164	322	88	52	68	377	563	198	140	0	138	688	112	498	324	428	268	190	452
1992	3120	1080	990	1464	1458	1008	1560	504	4488	1824	3408	0	0	0	0	0	0	0	696	300	240	1008	312	0	36	504	0	0	0	171	108	369	0	768	240	204	408	444	0	588	816	0	0	0	0	72	0	48	300
0	288	1440	0	0	0	0	0	0	7902	1530	5400	0	720	1728	0	72	360	0	0	0	0	0	0	360	0	0	0	72	0	0	0	0	0	0	0	0	0	0	0	0	0	0	0	0	0	0	0	0	0
3420	4059	6057	432	0	432	864	0	864	5148	360	720	576	288	2808	432	324	828	432	0	432	864	0	864	828	0	0	576	288	1728	0	0	108	0	0	108	0	0	0	108	0	0	108	0	0	0	0	216	0	0
0	108	468	240	1104	336	1865	1060	1239	1164	1266	2460	48	822	1284	0	54	234	0	0	0	72	18	72	162	0	54	0	0	486	0	72	72	120	270	90	576	1056	504	36	0	72	0	0	492	646	1184	1482	1512	1878
252	396	360	972	480	612	880	1056	1088	432	624	360	936	960	1008	348	372	240	176	64	48	256	64	64	0	0	0	192	288	192	972	720	612	0	0	0	384	192	0	0	0	0	0	576	576	1224	1248	1440	624	96
306	360	630	1674	780	600	1617	4479	3234	469	645	422	1368	288	2880	228	162	78	244	216	410	191	57	34	660	495	225	72	180	36	666	630	324	0	0	0	960	0	90	150	0	126	0	0	0	1197	2049	1794	0	0
528	432	1476	2280	2304	936	3640	3320	2688	1148	184	288	720	0	0	0	0	180	42	120	30	72	36	0	72	0	0	72	108	108	252	0	108	210	384	150	384	456	96	144	0	0	144	216	216	1918	1190	996	720	672
0	0	120	0	0	0	0	90	126	90	0	702	60	24	600	0	0	120	30	0	90	12	0	36	288	0	72	0	0	24	0	912	552	0	0	0	120	696	216	240	0	120	0	0	600	0	1200	1380	0	0
0	0	0	0	0	0	0	0	0	384	48	120	0	0	2760	0	0	0	0	0	0	0	0	0	0	0	0	0	0	0	0	240	48	0	0	0	2888	312	328	0	120	0	0	600	360	0	600	120	0	0
1104	0	11568	0	0	0	0	0	0	1296	0	0	0	0	4320	168	0	3288	0	0	360	0	0	0	5544	1152	1152	360	0	0	0	0	0	0	0	0	0	0	0	0	0	0	0	0	0	0	0	0	0	0
432	432	2376	270	702	0	72	1620	18	108	0	108	1350	432	3384	582	456	2130	630	36	54	144	0	0	0	54	0	270	216	36	0	144	0	180	0	0	810	0	144	120	180	276	90	1044	0	144	1728	36	144	0
0	0	0	492	1326	1800	0	0	0	2025	36	1857	726	0	18090	0	0	0	0	0	0	0	0	0	900	0	120	60	0	0	180	360	450	0	0	0	180	0	120	0	0	0	60	0	450	0	0	0	0	0
1268	1820	2168	738	156	234	552	1296	432	466	136	118	4752	792	2400	1128	1200	1452	1080	0	0	0	0	0	270	270	0	0	0	0	402	108	162	360	0	0	271	32	45	36	0	180	228	0	48	348	972	324	120	204
[truncated: 55 more columns]
