# Supplementary material for: Polygenic adaptation from standing genetic variation allows rapid ecotype formation
Source: eLife. 2023 Feb 28;12:e82824. doi: 10.7554/eLife.82824 (PMC9977305; doi:10.7554/eLife.82824)
Supplement: Supplementary file 2. [file elife-82824-supp2.zip › Supplementary_Data_1/Twisst_windows_5000/superscaffold35_all_output.weights.5000.csv]

topo1	topo2	topo3	topo4	topo5	topo6	topo7	topo8	topo9	topo10	topo11	topo12	topo13	topo14	topo15	topo16	topo17	topo18	topo19	topo20	topo21	topo22	topo23	topo24	topo25	topo26	topo27	topo28	topo29	topo30	topo31	topo32	topo33	topo34	topo35	topo36	topo37	topo38	topo39	topo40	topo41	topo42	topo43	topo44	topo45	topo46	topo47	topo48	topo49	topo50
48	936	2868	36	0	0	342	138	168	2160	36	108	108	144	1476	18	612	2286	72	72	360	444	348	288	2124	36	1224	288	576	1584	36	36	36	72	72	324	36	36	36	162	450	108	108	288	108	486	198	288	536	220
44	651	241	64	0	0	113	3	36	408	32	40	0	0	16	260	1473	1075	0	120	40	600	584	672	2902	536	1434	0	216	184	172	640	112	76	152	60	1104	280	140	76	84	56	180	408	180	124	12	48	126	112
48	0	0	426	576	162	12	96	0	96	48	216	72	0	1800	0	0	0	72	108	12	0	0	432	5390	931	2499	864	0	0	642	720	306	144	216	24	1944	72	144	0	0	0	168	180	0	0	120	0	0	96
945	496	275	824	800	384	153	952	423	790	666	564	448	88	256	490	224	150	404	944	536	138	926	184	195	821	496	608	152	608	464	304	220	572	576	844	284	1014	446	100	308	316	448	544	544	225	376	315	290	802
174	434	438	264	194	264	420	272	312	1004	634	590	452	524	542	192	418	640	502	647	365	564	464	240	466	278	170	146	410	404	359	229	728	836	530	562	750	1066	328	392	168	48	128	404	272	904	436	996	897	667
354	233	517	0	0	27	174	104	302	973	100	546	483	10	296	18	18	9	303	0	0	0	480	953	2600	660	1052	2019	15	609	993	543	627	820	526	874	185	231	299	295	725	680	933	575	235	96	48	126	30	381
993	1029	1290	0	0	72	288	576	0	2340	36	144	288	216	4176	673	745	916	0	168	276	48	292	308	1278	492	510	72	0	780	97	112	85	72	156	12	854	460	270	47	12	73	210	264	72	72	144	0	132	96
2772	231	5709	0	0	0	0	0	0	5760	0	0	0	0	0	108	9	531	0	108	1188	0	0	108	448	1392	788	0	0	0	0	0	0	0	0	0	0	0	0	0	0	0	0	0	0	0	0	0	0	0
156	0	1404	240	96	96	0	48	24	1020	84	0	72	360	528	12	0	2292	0	0	0	0	0	0	576	0	192	720	0	0	456	96	96	576	0	192	0	0	0	192	192	0	0	384	0	0	192	96	864	0
0	0	2160	0	0	0	0	0	0	0	0	0	0	0	10800	0	0	3024	0	0	0	0	0	0	3888	0	0	0	0	0	0	0	0	0	0	0	0	0	0	0	0	0	0	0	0	0	0	0	0	0
144	264	240	0	576	0	48	864	24	0	36	0	144	144	1872	864	1404	1332	900	1080	180	288	144	0	552	168	144	0	360	1440	0	1584	0	0	0	0	0	0	0	0	0	0	0	0	0	24	144	12	0	0
32	0	2800	612	120	0	0	0	0	0	0	0	0	0	800	96	0	340	236	360	80	40	84	60	864	36	36	632	128	2288	484	80	0	32	2160	640	0	0	0	0	0	0	0	800	0	32	208	0	80	336
868	12	128	2712	3216	1428	114	336	90	144	1188	108	0	0	0	576	0	0	216	408	180	0	36	72	180	180	0	0	0	0	1548	2256	804	1533	1419	516	630	1404	846	1320	1008	696	0	0	0	210	2076	234	240	344
0	0	0	126	656	154	0	324	0	0	0	0	0	0	0	0	0	0	0	0	0	0	0	0	342	288	270	0	0	0	162	1152	234	36	144	0	708	492	456	30	30	120	144	540	144	0	540	0	0	0
0	23	1	234	978	288	0	0	0	0	0	0	0	0	120	0	150	30	0	0	0	540	960	1800	0	0	0	0	0	120	372	624	1056	528	132	0	518	322	0	0	0	0	0	0	288	0	0	0	12	18
196	194	510	72	540	228	36	280	224	1008	192	312	0	0	396	388	206	618	232	260	396	516	390	738	2358	800	1990	72	36	324	0	720	48	152	100	36	176	128	236	124	90	110	0	0	0	0	200	184	36	90
768	1760	3520	1662	66	1152	432	72	72	5580	2016	792	144	288	576	444	1004	2008	0	0	0	216	1296	792	144	0	0	1152	0	4608	258	30	180	144	0	72	0	0	0	216	36	432	576	0	0	0	0	0	54	324
648	24	468	507	456	585	462	684	402	444	648	24	96	96	636	168	24	240	96	24	1944	12	282	366	2180	1584	1072	480	48	192	642	864	582	96	24	300	96	90	78	96	756	24	48	48	48	627	924	537	24	516
500	608	932	1620	1364	3748	126	618	672	408	1228	1832	0	0	0	360	1224	360	0	2318	166	0	1608	6612	0	432	1632	0	0	0	0	0	0	0	98	322	0	324	1200	0	72	1020	0	0	0	0	0	0	0	120
720	684	2250	589	966	665	804	40	380	3754	4058	1986	0	120	0	60	60	0	0	112	728	50	2079	643	0	122	232	60	60	600	86	24	190	0	1024	746	0	1200	480	0	450	0	0	60	0	513	200	1135	92	1014
1174	760	896	680	1594	2152	590	986	1892	1886	2230	2034	398	84	84	60	55	73	356	1066	1310	92	1321	755	116	622	512	100	76	76	56	58	188	234	756	1118	110	790	320	73	214	195	40	106	106	177	316	551	100	950
1350	1182	894	540	450	0	564	450	540	3756	1287	1005	0	0	120	0	0	0	0	510	180	0	450	0	0	0	0	0	0	120	0	0	0	0	768	342	0	1254	216	0	432	0	0	0	0	0	0	0	0	390
0	0	9504	0	0	0	0	0	0	12672	288	3456	0	0	864	0	0	0	0	0	0	0	0	0	1728	0	0	0	0	5184	0	0	0	0	0	0	0	0	0	0	0	0	0	0	0	0	0	0	0	0
0	1416	8736	0	0	0	0	0	432	10368	0	432	0	0	2160	0	696	6432	0	0	0	0	0	0	864	0	0	0	0	3456	0	0	0	0	0	0	0	0	0	0	0	0	0	0	0	0	0	0	0	0
2880	0	1116	1080	0	0	0	0	0	4122	810	0	0	0	216	720	0	144	0	0	0	0	0	0	180	0	0	0	0	0	0	0	0	0	0	0	0	0	0	0	0	0	0	0	0	0	0	0	0	0
288	1944	360	0	1440	0	0	9720	0	0	0	0	0	0	1800	0	0	0	0	0	0	0	0	0	0	0	0	0	0	0	0	0	0	0	0	0	0	0	0	0	0	0	0	0	0	0	0	0	0	0
0	0	0	0	0	0	0	0	0	0	0	0	0	0	0	0	0	0	0	0	0	0	0	0	0	0	0	0	0	0	0	0	0	0	0	0	0	0	0	0	0	0	0	0	0	0	0	0	0	0
360	0	1800	0	0	216	0	0	0	3960	360	0	0	0	5400	720	0	7920	0	0	0	0	0	0	8640	0	0	0	0	0	0	0	0	0	0	0	0	0	0	0	0	0	0	0	0	0	0	0	0	0
144	720	5424	0	0	0	1080	1080	1440	6048	0	0	720	0	3456	84	420	3072	120	0	0	240	480	480	1632	0	0	240	600	1968	0	0	0	0	0	0	0	0	0	0	0	0	0	0	0	408	288	384	192	384
306	1632	7134	1080	1620	0	5100	8400	0	0	0	0	0	0	11520	72	384	2028	108	0	0	510	30	0	0	0	0	0	0	72	0	324	0	216	0	0	0	0	0	0	0	0	0	0	0	300	2220	0	1110	6
0	0	0	0	0	0	0	0	0	0	0	0	0	0	0	0	0	0	0	0	0	0	0	0	0	0	0	0	0	0	0	0	0	0	0	0	0	0	0	0	0	0	0	0	0	0	0	0	0	0
784	520	1720	576	576	0	576	576	0	696	192	192	0	0	1944	682	589	1033	0	0	0	0	0	0	864	0	0	0	0	3240	0	0	0	0	0	0	0	0	0	0	0	0	0	0	0	0	0	0	0	0
[truncated: 55 more columns]
