# Supplementary material for: Polygenic adaptation from standing genetic variation allows rapid ecotype formation
Source: eLife. 2023 Feb 28;12:e82824. doi: 10.7554/eLife.82824 (PMC9977305; doi:10.7554/eLife.82824)
Supplement: Supplementary file 2. [file elife-82824-supp2.zip › Supplementary_Data_1/Twisst_windows_5000/superscaffold60B_all_output.weights.5000.csv]

topo1	topo2	topo3	topo4	topo5	topo6	topo7	topo8	topo9	topo10	topo11	topo12	topo13	topo14	topo15	topo16	topo17	topo18	topo19	topo20	topo21	topo22	topo23	topo24	topo25	topo26	topo27	topo28	topo29	topo30	topo31	topo32	topo33	topo34	topo35	topo36	topo37	topo38	topo39	topo40	topo41	topo42	topo43	topo44	topo45	topo46	topo47	topo48	topo49	topo50
0	0	0	0	576	0	0	4248	0	0	0	0	0	0	1872	0	0	0	0	0	0	0	0	0	0	0	0	0	0	0	0	792	0	0	0	0	3768	1200	0	0	0	0	0	1584	0	0	2880	0	0	0
0	0	0	0	432	0	270	2502	324	0	0	0	0	0	2160	0	0	0	0	0	0	0	0	0	0	0	0	0	0	0	0	144	0	0	0	0	6228	180	216	0	0	0	0	576	0	1340	6844	1608	0	360
264	96	0	840	7680	0	840	7848	1440	80	4240	2880	0	0	0	0	0	0	0	592	272	0	768	0	0	0	0	0	0	0	0	0	0	0	464	16	0	2760	1080	0	0	0	0	0	0	0	0	0	0	480
2026	2172	1978	2354	1980	456	1502	5134	108	80	244	8	968	164	3200	317	310	347	318	134	108	2	505	3	120	344	60	326	206	326	110	60	30	130	202	48	48	282	210	22	167	119	464	200	20	676	1764	92	54	595
888	1896	240	1620	1760	1096	2100	2120	1456	1854	1116	1686	864	864	3456	0	0	0	0	180	12	168	204	60	0	24	24	0	0	0	702	830	556	0	456	84	848	628	276	216	234	462	0	0	432	720	480	528	0	468
200	40	0	526	420	854	40	200	0	40	200	48	0	0	0	0	0	0	882	442	476	0	0	48	0	0	0	0	0	0	3980	3732	4276	468	560	1864	468	912	1128	1632	1036	2444	0	0	2700	0	0	0	0	200
528	352	800	240	576	960	168	272	664	1452	432	372	600	0	384	624	416	1240	296	624	568	96	64	704	1764	528	444	96	240	624	840	960	1680	1544	1440	1648	144	144	1440	2106	2232	1182	192	480	480	72	96	48	120	128
0	0	36	6	360	282	150	0	1650	334	511	1387	0	0	0	0	0	0	0	0	0	180	180	360	36	36	180	0	0	0	6	360	570	0	0	72	0	300	3300	576	684	2628	0	0	0	0	0	0	0	0
0	0	0	0	0	0	0	0	0	480	80	160	0	0	144	0	0	0	0	0	0	0	0	0	0	0	0	0	0	0	0	0	0	0	0	0	0	0	0	0	0	0	0	0	0	0	0	0	0	0
262	282	364	70	922	60	70	382	60	289	252	97	10	10	1174	24	144	132	0	314	40	0	494	40	92	0	0	60	60	1480	48	192	48	0	386	232	570	932	160	224	72	120	288	1104	316	144	720	144	0	1618
0	0	0	0	0	0	0	0	0	2336	304	4560	0	0	9216	0	0	0	0	0	0	0	0	0	0	0	0	0	0	0	0	0	0	0	0	0	288	224	64	0	0	0	0	0	288	0	0	0	0	0
0	108	1656	0	2160	0	0	0	828	3816	3996	3996	2160	720	4320	0	0	360	90	186	48	180	360	0	0	0	0	0	0	720	0	540	0	0	0	0	270	774	144	180	0	108	0	0	360	0	0	180	0	0
0	254	1962	1200	700	2200	300	500	744	5466	3753	2213	1300	2200	2680	0	22	106	0	0	0	0	0	0	24	0	0	0	0	168	432	168	584	176	256	48	340	436	184	656	0	64	96	96	1584	108	20	168	44	64
1350	270	1620	0	0	900	0	0	180	6195	2130	747	0	0	7380	450	90	612	0	0	0	0	0	0	1470	180	438	360	72	2160	0	0	0	0	0	0	0	0	0	0	0	0	0	0	0	0	0	0	0	0
0	0	1296	0	0	0	0	0	0	4962	744	558	0	0	5832	0	0	0	0	324	0	0	432	0	864	0	0	0	0	7452	0	0	0	0	0	0	486	1026	108	0	0	0	0	0	0	0	0	0	0	0
0	0	0	0	0	0	0	5184	0	432	0	864	0	0	2592	0	0	0	0	10368	0	0	0	0	1584	3168	0	0	0	5184	0	0	0	0	0	0	0	0	0	0	0	0	0	0	0	0	0	0	0	0
0	144	1152	0	0	0	0	0	0	0	0	0	0	0	0	0	576	1368	0	0	0	0	0	468	3600	0	1080	0	0	0	0	0	0	0	0	0	5940	0	3960	0	0	720	0	0	0	0	0	0	0	0
0	0	450	0	0	0	300	600	900	6750	0	0	0	0	4500	0	0	1800	192	204	900	0	0	0	0	0	0	0	0	1746	90	0	0	258	138	450	54	90	36	360	90	0	36	900	90	150	3900	5850	1800	450
0	0	14472	0	0	0	0	0	0	1692	0	0	0	0	0	0	0	4104	0	0	0	0	0	0	324	0	0	0	0	72	0	0	0	0	0	0	0	0	0	0	0	0	0	0	0	0	0	0	0	0
0	0	720	0	0	0	0	0	0	0	720	720	0	0	4320	0	0	2160	0	0	0	540	1440	0	240	120	0	0	180	6480	0	0	0	0	0	0	0	0	0	0	0	0	0	0	0	180	1620	540	360	1440
300	0	1500	0	0	0	0	0	0	0	0	0	0	0	0	0	0	0	0	0	0	0	0	0	0	0	0	0	0	0	0	0	0	2880	720	0	53	4350	2005	0	600	120	576	0	0	360	0	0	0	0
90	0	450	60	16	104	18	2	40	464	114	88	0	0	0	80	0	208	368	352	96	72	417	75	345	45	0	0	0	648	300	464	196	1240	368	192	704	1480	816	100	180	170	720	0	0	72	416	160	120	506
192	0	528	0	0	0	0	0	0	0	0	0	0	0	0	0	0	0	0	0	0	0	0	0	0	0	0	0	0	0	0	0	0	0	0	0	0	1584	3168	0	0	0	432	0	0	0	0	0	0	0
0	0	0	0	0	0	0	0	0	324	810	594	216	0	0	0	0	0	0	0	0	0	0	0	0	0	0	0	0	0	0	0	0	0	0	0	0	0	0	0	0	0	0	0	0	0	0	0	0	0
432	0	0	0	450	90	0	450	90	11910	1500	1080	2160	2160	2358	432	0	0	1200	300	0	1200	300	0	942	180	180	0	0	7608	0	0	0	600	150	0	0	0	0	0	0	0	0	150	0	0	0	0	600	150
0	0	0	0	0	192	1224	864	1152	468	444	744	0	936	3240	0	288	864	384	0	1536	0	0	0	4224	672	0	0	1152	0	0	0	288	0	0	0	0	0	0	720	432	0	0	0	0	288	720	576	540	144
0	0	900	0	0	108	0	360	0	256	1292	384	180	72	1800	240	0	2760	240	0	120	0	0	0	3120	180	0	0	0	0	0	0	48	0	0	0	0	0	0	60	0	0	0	0	0	0	720	60	0	0
812	0	208	72	0	36	0	0	0	660	72	0	0	0	180	740	0	328	168	0	48	0	0	0	480	72	0	0	0	0	156	12	72	132	0	24	0	0	0	72	84	0	0	36	0	840	1260	1224	1200	540
0	0	0	0	0	0	0	0	0	0	0	0	0	0	0	0	0	0	0	0	0	0	0	0	0	0	0	0	0	0	0	0	0	0	0	0	1140	1140	2760	0	0	864	360	0	0	0	0	0	0	0
0	0	0	384	1728	192	308	1060	504	0	0	96	192	0	288	0	0	0	0	0	0	0	0	384	192	576	384	768	0	0	0	0	0	192	96	288	448	1064	3096	0	0	384	1920	576	0	0	0	0	0	288
0	0	0	0	0	0	0	216	216	0	0	0	0	0	1728	0	0	0	0	0	0	0	0	0	0	0	0	0	0	0	0	432	0	144	0	0	1728	144	2448	288	288	1440	288	432	144	0	1944	216	0	0
0	0	0	0	0	0	0	0	0	0	0	0	0	0	0	0	0	0	0	0	0	0	0	0	0	0	0	0	0	0	0	0	0	0	0	0	1152	960	4800	0	0	0	0	0	0	0	0	0	0	0
216	0	3168	432	0	0	108	0	108	2664	144	648	792	432	1080	0	0	1152	72	0	0	0	0	0	0	0	0	72	0	0	0	0	0	144	0	0	0	0	0	0	0	0	144	0	0	0	0	36	0	0
1092	1452	132	768	384	0	414	342	0	3168	1752	1680	600	240	216	588	516	1392	0	0	0	0	0	0	2352	72	180	60	24	0	0	0	0	0	0	0	0	0	0	0	0	0	0	0	0	0	0	0	0	0
0	0	0	0	360	0	0	0	0	600	1200	1080	1440	0	720	252	0	504	0	0	0	0	360	0	0	0	0	0	0	720	0	0	0	0	0	0	0	0	0	0	0	0	0	0	0	0	0	0	0	0
0	0	0	0	0	0	0	0	0	72	0	72	0	0	0	0	0	288	0	0	0	0	0	0	2832	0	1200	0	0	0	0	0	0	0	0	0	480	0	96	0	0	0	0	0	0	0	0	0	0	0
0	0	0	0	0	0	0	0	0	0	0	0	0	0	0	0	0	0	0	0	0	0	0	1296	5184	0	2160	0	0	0	0	0	0	0	0	0	0	0	0	0	0	0	0	0	0	0	0	0	0	0
300	456	174	532	366	506	366	720	342	276	318	330	132	96	144	264	348	204	90	222	312	98	336	346	377	443	512	588	240	96	296	630	418	120	360	390	54	313	293	291	264	321	180	240	84	252	360	300	86	228
60	120	120	208	361	331	395	452	677	300	180	192	0	0	0	222	348	234	240	572	160	296	626	218	64	136	280	0	0	0	92	389	227	120	320	160	312	1776	972	90	96	1050	0	0	0	200	248	368	80	1100
72	288	216	312	609	1053	312	402	792	708	384	924	144	144	258	410	436	420	256	320	624	160	480	752	192	486	720	90	222	120	152	166	102	196	332	336	324	288	1116	648	1086	1326	36	324	72	720	1452	1440	1028	1296
164	1020	512	192	344	92	634	636	642	302	188	450	608	512	860	64	320	128	176	78	66	240	98	136	78	48	102	64	0	42	722	1396	508	232	102	18	1300	150	384	784	90	474	602	308	146	896	402	786	168	56
244	308	1092	1176	188	940	472	660	740	747	1062	423	288	288	180	84	164	340	264	384	72	210	36	186	36	96	84	252	0	0	636	424	932	856	128	48	180	144	144	396	324	36	108	72	144	344	420	628	450	204
108	306	666	54	72	198	756	108	432	1158	552	774	216	432	216	324	1002	1482	288	0	144	216	108	108	576	180	0	0	0	216	144	192	960	0	0	0	0	0	0	648	0	540	0	0	0	288	0	1008	0	0
0	0	0	0	0	540	0	180	900	1770	540	390	0	0	0	0	0	0	0	0	0	0	0	0	0	0	0	0	0	0	0	0	0	0	0	0	0	0	0	2700	0	0	0	0	0	0	0	0	0	0
0	0	0	360	360	0	0	1680	0	192	192	576	0	0	720	480	1440	480	0	360	360	0	1680	0	1440	240	720	0	0	720	0	0	120	0	72	0	240	0	960	288	96	96	0	72	0	0	96	0	0	0
10000	3320	7200	2040	1824	2856	1080	2016	720	360	3000	240	0	0	864	1440	192	288	960	0	0	288	144	216	960	480	0	0	0	0	120	192	168	0	0	0	0	0	0	0	0	0	0	0	0	0	192	0	96	48
792	544	542	714	452	706	232	292	190	1381	1311	266	294	450	450	194	209	194	258	274	314	26	280	42	293	244	183	204	30	150	333	59	205	305	264	271	214	298	100	307	273	164	204	66	150	496	244	307	682	1618
581	1734	523	198	1644	294	1638	4022	1708	205	441	1052	144	360	72	456	1584	264	102	430	548	0	655	185	288	882	312	0	0	0	0	0	72	42	110	358	56	160	324	198	283	185	0	0	0	2016	3360	1824	2304	1127
1092	3456	3606	472	448	460	1420	900	2660	3310	1024	1240	708	708	816	60	288	336	0	0	0	42	0	30	194	112	72	0	0	0	472	232	256	245	0	145	60	270	30	285	225	360	0	0	0	520	72	368	245	0
2556	6552	3564	648	1224	648	3672	3312	2808	2232	1728	3312	1584	3096	1944	1036	3024	1988	0	0	0	0	0	0	0	0	0	0	0	0	0	0	0	0	0	0	0	0	0	0	0	0	0	0	0	0	0	0	0	0
31	2	1311	2204	1896	2532	1412	2850	986	458	503	195	740	1248	2372	720	608	548	200	920	520	120	880	480	52	432	140	104	48	960	48	92	128	106	360	506	153	212	307	280	302	390	140	516	1060	4	78	42	68	240
1296	3090	2730	72	1224	144	1688	2204	1220	468	1152	3312	216	408	1548	1536	3644	3940	0	0	0	600	72	24	120	0	0	0	720	600	0	0	0	0	0	0	0	0	0	0	0	0	0	0	0	304	328	376	216	24
1094	256	1512	344	114	400	374	66	190	838	80	432	1062	222	270	568	72	1064	108	28	104	137	31	144	580	156	200	840	360	216	712	80	624	1016	192	640	188	180	160	548	720	196	1104	240	120	644	120	484	448	152
5808	2976	3384	1836	2124	1896	2440	780	692	2644	1080	1508	0	576	72	880	800	720	608	80	128	128	40	72	400	48	32	0	0	0	784	416	336	0	0	0	128	0	112	320	0	16	0	0	0	300	60	24	0	0
925	885	934	799	1099	1482	260	678	766	802	1230	1132	1164	1408	1268	258	298	308	272	240	364	185	152	419	232	420	212	368	328	304	203	329	280	176	104	232	248	32	272	636	815	573	600	740	424	832	720	608	475	460
10968	2904	3318	6480	1224	2712	270	960	330	630	600	60	0	0	0	2322	630	612	756	972	1956	54	438	204	342	354	54	0	36	108	414	96	138	216	456	750	0	144	120	0	522	48	216	0	0	0	0	0	18	18
1179	2190	3051	222	354	144	858	690	480	4467	1107	3942	972	672	744	475	846	1535	36	240	24	36	108	24	456	0	0	12	0	144	60	60	0	0	0	0	405	1145	1210	60	0	180	480	0	360	48	0	0	0	0
135	174	483	156	110	288	293	240	843	370	870	1820	80	80	102	191	681	1218	366	504	230	578	142	458	940	68	148	20	20	56	200	484	740	224	515	161	1039	221	824	616	64	316	50	0	50	347	486	699	206	210
[truncated: 55 more columns]
