# Supplementary material for: Polygenic adaptation from standing genetic variation allows rapid ecotype formation
Source: eLife. 2023 Feb 28;12:e82824. doi: 10.7554/eLife.82824 (PMC9977305; doi:10.7554/eLife.82824)
Supplement: Supplementary file 2. [file elife-82824-supp2.zip › Supplementary_Data_1/Twisst_windows_5000/superscaffold54_all_output.weights.5000.csv]

topo1	topo2	topo3	topo4	topo5	topo6	topo7	topo8	topo9	topo10	topo11	topo12	topo13	topo14	topo15	topo16	topo17	topo18	topo19	topo20	topo21	topo22	topo23	topo24	topo25	topo26	topo27	topo28	topo29	topo30	topo31	topo32	topo33	topo34	topo35	topo36	topo37	topo38	topo39	topo40	topo41	topo42	topo43	topo44	topo45	topo46	topo47	topo48	topo49	topo50
152	160	450	253	316	337	15	462	507	1112	916	480	0	0	432	410	316	1200	514	1864	1480	360	1740	576	569	355	372	0	0	2292	64	316	190	130	40	160	456	516	816	712	160	616	0	0	60	120	276	306	42	936
2694	3474	5016	1602	912	2028	3198	1884	2802	5112	3690	3492	1224	1368	2184	240	444	516	0	90	0	0	60	0	0	48	0	240	240	300	0	0	0	0	36	0	0	0	0	0	0	0	0	0	0	0	0	0	0	0
2592	648	3888	0	864	1728	648	1296	1296	432	2376	1080	2592	0	3888	0	0	0	0	0	0	0	0	0	0	0	0	0	0	0	0	0	0	0	0	0	0	0	0	0	0	0	0	0	0	0	0	0	0	0
518	45	127	648	912	132	120	408	20	330	300	50	350	96	720	112	35	21	120	0	120	0	20	0	500	12	0	254	0	0	4760	5264	1616	1095	75	240	1716	261	35	168	152	0	110	480	0	326	884	290	72	130
216	48	240	3496	600	3248	880	6208	1624	144	288	264	252	24	8712	24	0	0	24	0	48	0	0	0	24	24	0	0	24	72	252	0	0	420	360	960	60	0	120	684	600	120	60	180	540	0	96	48	96	288
240	0	1260	30	648	246	0	360	240	1419	501	1272	408	300	3756	96	0	504	432	0	432	0	648	324	2016	504	180	0	0	3456	174	0	174	0	0	0	0	0	0	288	0	0	0	0	0	0	144	96	0	0
1353	3075	19980	0	0	0	0	0	0	864	0	0	0	0	0	726	1650	1080	0	0	0	0	0	0	0	0	0	0	0	10800	0	0	0	0	0	0	0	0	0	0	0	0	0	0	0	0	0	0	0	0
864	0	3456	3636	9852	1632	720	3600	0	0	0	0	0	0	19440	0	0	0	0	0	0	0	0	0	0	0	0	0	0	0	0	0	0	0	0	0	0	0	0	0	0	0	0	0	0	0	0	0	0	0
432	432	0	864	5616	0	6018	9852	4434	864	864	1728	1728	0	5616	0	0	0	0	0	0	0	0	0	0	0	0	0	0	0	0	0	0	0	0	0	0	0	0	0	0	0	0	0	0	444	1416	300	0	0
1620	3528	1944	2520	2736	1872	2124	2160	2268	2844	3600	3276	4212	6120	5832	0	0	0	0	0	0	0	0	0	0	0	0	0	0	0	0	0	0	0	0	0	0	0	0	0	0	0	0	0	0	0	0	0	0	0
0	0	5184	0	0	0	0	0	0	29376	2376	9720	0	0	0	0	0	0	0	0	0	0	0	0	0	0	0	0	0	0	0	0	0	0	0	0	0	0	0	0	0	0	0	0	0	0	0	0	0	0
537	1167	3876	2576	1456	2808	1620	0	1188	6588	432	4644	468	3240	0	486	234	504	72	0	0	0	0	0	0	0	0	0	0	0	92	52	216	0	0	0	0	0	0	0	0	0	0	0	0	0	0	0	0	0
12	312	36	48	152	88	36	180	36	24	168	24	360	216	252	648	804	636	704	516	328	360	288	252	388	116	216	396	432	612	1080	876	708	1408	1320	368	468	144	0	732	528	180	576	648	360	732	504	564	792	324
550	0	794	324	276	318	1242	844	920	654	480	906	1578	210	750	226	228	740	44	0	46	330	50	70	190	32	150	150	6	690	150	126	48	18	0	36	300	0	300	90	0	0	300	0	0	1362	934	980	180	210
1152	2160	3168	0	3780	1980	540	5040	4680	3120	7350	9690	0	540	2160	0	0	0	0	0	0	0	0	0	0	0	0	0	0	0	0	0	0	0	0	0	0	0	0	0	0	0	0	0	0	0	0	0	0	0
0	1728	19008	0	0	0	0	0	0	0	0	0	0	0	10368	0	864	9504	0	0	0	0	0	0	3024	0	0	0	0	0	0	0	0	0	0	0	0	0	0	0	0	0	0	0	0	0	0	0	0	0
0	1080	5400	0	0	0	0	0	0	1296	0	0	0	0	0	0	5400	33480	0	0	0	0	0	0	0	0	0	0	0	0	0	0	0	0	0	0	0	0	0	0	0	0	0	0	0	0	0	0	0	0
450	900	1890	0	540	0	0	648	432	1386	1530	1404	0	0	108	900	1800	5940	0	0	0	0	0	0	0	0	0	0	0	0	0	0	0	0	0	0	0	0	0	0	0	0	0	0	0	0	0	0	0	0
864	864	7668	0	0	324	0	0	324	7308	3312	1692	324	324	2916	396	396	4968	0	0	0	0	0	0	1080	0	0	0	0	0	1704	552	2208	396	0	36	0	0	0	864	0	0	0	216	0	0	0	0	0	0
604	188	72	1040	424	792	0	120	0	732	2592	192	0	840	1092	342	126	36	0	120	0	352	248	576	0	0	0	576	0	288	432	480	912	0	0	0	414	266	208	0	0	0	192	0	1656	0	0	0	224	496
0	0	6336	0	0	0	0	0	0	1296	0	0	0	0	144	0	0	3744	0	0	0	0	0	0	216	0	0	0	0	144	0	0	0	0	0	0	120	264	912	0	0	0	0	0	0	0	0	0	0	0
324	180	1134	108	162	0	90	0	108	792	0	126	54	270	1350	180	180	990	0	0	0	0	0	0	0	0	0	0	0	0	756	1296	0	468	864	432	2592	1332	1872	1440	324	1260	0	0	0	18	0	36	0	0
756	384	0	468	456	468	96	192	96	48	96	0	192	480	1920	468	288	120	36	108	72	0	0	0	120	0	0	0	0	0	810	660	546	576	540	792	216	648	432	992	400	240	0	0	0	192	528	0	72	432
372	672	90	244	644	90	1055	688	123	217	56	357	54	90	90	12	0	0	16	448	16	126	1656	630	12	0	24	24	0	0	344	712	390	14	2816	14	148	4610	1290	0	990	1710	180	0	0	109	32	21	222	1416
36	72	1200	210	39	63	315	45	384	1254	762	516	372	324	624	240	100	800	602	1040	698	738	282	156	76	38	114	144	408	3600	616	108	116	576	912	468	816	624	240	200	580	300	0	60	0	120	300	480	432	144
1420	508	1834	1050	786	3870	240	2316	1080	3354	2310	1590	1980	1890	3510	0	0	162	108	108	0	0	0	0	324	216	0	0	0	162	0	0	54	0	0	0	0	0	108	36	0	72	108	0	54	12	6	54	54	126
6024	3384	17232	2880	360	360	1152	144	144	2160	0	0	288	720	1440	1062	594	2232	0	0	0	0	0	0	0	0	0	0	0	0	0	0	0	0	0	0	0	0	0	0	0	0	0	0	0	0	0	0	0	0
1180	2492	1788	420	840	1470	3510	3714	6216	1872	1242	2226	1500	30	2460	520	1448	912	0	72	270	408	360	576	168	240	168	144	30	240	0	0	0	0	0	84	12	60	72	90	108	96	0	24	0	180	636	624	102	390
0	2466	14814	0	0	0	216	0	216	4410	0	666	0	0	10800	0	90	450	0	0	0	0	0	0	0	0	0	0	0	540	0	0	0	0	0	0	0	0	0	0	0	0	0	0	0	0	0	0	0	0
0	0	0	0	0	0	0	0	0	0	0	0	0	0	0	0	0	0	0	0	0	0	0	4536	9504	0	4536	0	0	0	0	0	0	0	0	0	0	0	0	0	0	0	0	0	0	0	0	0	0	0
7560	6192	14760	72	144	936	10368	1008	2304	864	1008	1080	360	0	0	0	0	0	0	0	0	0	0	0	0	0	0	0	0	0	0	0	0	0	0	0	0	0	0	0	0	0	0	0	0	0	0	0	0	0
2016	4680	8928	360	360	288	576	720	936	4464	1152	2304	0	0	19872	0	0	0	0	0	0	0	0	0	0	0	0	0	0	0	0	0	0	0	0	0	0	0	0	0	0	0	0	0	0	0	0	0	0	0
2160	1080	1080	4338	1440	7686	1440	3360	1680	0	2232	0	0	0	4320	252	0	36	144	36	0	96	84	36	72	36	0	0	0	72	216	0	936	432	324	108	288	72	72	216	0	0	0	0	288	0	504	72	192	168
4536	2472	1488	3744	7008	4512	1008	864	1296	2880	1584	1728	0	7200	0	0	0	0	0	0	0	0	0	0	0	0	0	0	0	0	720	1272	888	0	0	0	0	0	0	0	0	0	576	0	0	0	0	0	0	0
0	0	216	135	324	2625	80	720	1360	2084	306	2092	0	0	0	240	0	192	48	0	24	0	0	0	0	54	0	0	0	0	201	1764	3447	6	0	6	522	0	30	2346	0	204	60	24	60	108	972	1836	864	120
316	560	540	512	811	549	480	432	240	608	432	400	432	648	648	418	464	630	0	0	0	184	0	152	272	0	112	144	0	0	1400	2194	2022	1672	376	520	2118	1032	738	2298	715	1055	144	288	288	462	846	456	536	0
394	48	64	164	1092	552	151	645	176	116	414	58	50	0	0	488	48	124	1190	614	774	280	668	0	60	498	150	120	372	120	912	1920	2148	120	120	100	1840	30	50	160	148	160	120	2532	120	270	810	360	40	190
1852	834	572	1614	2190	1686	832	1650	488	224	1068	520	1692	1374	1692	320	288	160	720	132	210	0	36	0	0	48	0	144	96	72	480	762	438	48	48	102	72	0	54	0	0	108	216	288	162	248	360	160	152	228
204	336	324	144	350	292	768	356	316	320	312	256	0	240	60	378	708	444	438	354	360	708	212	274	544	334	220	30	234	30	432	684	612	744	408	744	780	360	420	465	519	420	120	144	120	1168	504	680	432	156
220	205	355	985	299	1392	136	338	390	554	1078	120	30	270	60	1624	523	1015	491	99	544	746	278	704	1556	686	182	24	54	0	342	180	774	305	165	310	258	102	180	574	230	138	30	60	0	416	1534	780	520	160
88	40	496	86	52	342	9	72	129	1008	250	160	0	0	0	30	30	210	96	84	240	60	75	75	462	418	178	0	0	0	84	348	810	390	462	1248	438	420	1368	1209	1062	2231	0	0	0	27	216	243	106	313
1134	840	1068	1710	792	1224	288	288	144	2748	2088	1680	684	72	468	36	48	78	0	576	0	192	792	744	0	0	0	54	0	288	424	220	508	54	576	0	216	1296	360	144	36	36	108	0	144	54	0	54	408	2196
242	265	225	428	612	1012	854	1076	1358	438	900	1062	0	648	120	418	1097	585	72	792	348	360	1152	2112	360	1024	1496	0	0	0	46	66	80	60	132	132	294	116	274	108	126	270	0	12	360	376	220	292	336	932
180	36	24	180	36	36	102	150	36	448	1068	296	372	108	240	0	0	0	780	135	225	0	180	0	120	156	24	60	0	600	0	0	0	900	213	207	8	100	48	0	0	0	180	144	180	0	36	180	0	960
720	504	0	2592	0	0	624	432	1176	336	288	336	1296	1296	192	144	144	0	0	0	0	0	0	0	0	0	0	0	0	0	192	96	0	576	816	864	336	384	264	0	0	0	240	480	0	312	216	264	72	0
72	0	288	0	0	0	0	480	384	1764	0	252	72	0	1440	72	0	576	0	0	288	0	0	0	864	792	0	0	0	288	0	0	0	0	0	1152	432	1008	1440	0	0	0	576	5760	0	0	240	192	0	0
0	0	720	0	0	0	0	0	0	1170	0	0	0	0	0	0	0	390	0	0	0	0	0	0	450	0	0	0	0	0	1320	126	576	750	300	1470	0	72	0	510	720	372	300	0	0	18	0	0	60	0
0	0	0	0	0	0	0	0	0	0	0	0	0	0	0	0	0	0	0	0	0	0	0	0	0	0	0	0	0	0	0	0	0	1872	0	2880	360	4140	1980	0	1080	648	648	432	0	0	0	0	0	0
492	450	138	54	1116	270	276	432	66	0	135	45	162	1008	432	66	36	6	72	54	36	54	54	0	0	0	0	0	162	108	594	2268	2106	360	270	180	1584	0	792	864	0	270	810	1080	270	15	36	3	0	0
304	304	316	434	434	344	323	212	449	915	566	1327	432	432	432	668	560	620	490	182	0	392	160	0	0	0	0	0	0	72	778	694	592	312	120	0	402	114	0	0	0	0	0	0	72	381	420	963	392	160
4140	3240	2556	1296	864	3672	1440	6930	4806	0	3240	1296	3888	5184	1728	396	432	252	0	0	0	216	0	0	0	0	0	0	0	0	0	0	0	0	0	0	0	0	0	0	0	0	0	0	0	288	414	378	0	0
2484	3636	3132	180	2592	4608	2124	6408	5688	1512	3780	3852	2016	2016	2628	0	0	0	0	0	0	0	0	0	0	0	0	0	0	0	0	0	0	0	0	0	0	0	0	0	0	0	0	0	0	0	0	0	0	0
3936	10296	7224	72	396	396	1152	1656	612	6228	1020	1788	504	1584	5472	0	0	0	0	0	0	0	0	0	0	0	0	0	0	0	0	0	0	0	0	0	0	0	0	0	0	0	0	0	0	0	0	0	0	0
3888	0	18144	0	0	0	0	0	0	5184	0	0	0	0	19440	0	0	0	0	0	0	0	0	0	0	0	0	0	0	0	0	0	0	0	0	0	0	0	0	0	0	0	0	0	0	0	0	0	0	0
0	0	0	0	504	120	0	3816	3000	720	840	7680	0	0	720	0	0	0	0	96	0	0	96	0	72	24	24	0	0	288	0	0	0	0	0	0	624	0	624	0	0	300	0	0	0	0	0	0	0	0
240	510	1950	0	576	252	0	84	636	0	192	1788	108	540	2700	0	0	0	0	0	0	0	0	0	0	0	0	0	0	0	0	2700	0	0	0	0	0	0	0	0	0	0	0	0	0	0	0	0	0	0
1212	1374	3582	264	96	288	518	141	433	2676	520	722	0	0	0	696	952	2666	264	72	312	250	144	422	1158	1272	744	144	144	144	60	60	90	49	140	99	106	245	645	50	88	336	0	0	0	70	45	95	56	42
60	33	3	0	1230	210	24	2315	61	16	64	160	24	0	60	60	153	303	210	282	84	140	440	116	44	196	120	24	48	48	0	3210	42	30	54	12	4044	24	1080	600	4	608	24	60	0	0	830	70	20	164
0	0	0	0	1836	0	1134	1809	1053	0	0	0	0	0	5400	0	0	0	0	0	0	0	0	0	0	0	0	0	0	0	0	4320	0	0	0	0	5508	0	0	0	0	0	0	0	0	1232	2808	1144	0	0
576	0	108	1956	132	792	1026	3672	1782	180	1008	0	0	0	1728	0	0	0	0	0	0	0	0	0	0	0	0	0	0	0	720	3492	540	0	0	0	1728	0	0	0	0	0	0	1296	0	1330	4568	2310	0	0
1188	0	648	2268	3600	3312	972	4140	1152	108	2700	0	216	648	1080	0	0	0	0	0	0	0	0	0	0	0	0	0	0	0	1944	1800	2736	0	0	0	0	0	0	648	432	0	0	4320	0	360	1320	480	0	0
0	0	432	1512	3888	2052	1296	5832	4536	756	3132	864	0	0	0	0	0	0	0	0	0	0	0	0	0	0	0	0	0	0	648	2592	1620	0	0	972	0	0	0	0	0	0	0	4860	972	120	1260	780	0	0
0	144	108	612	882	1710	612	990	1710	3186	720	1134	180	180	9396	0	54	0	72	72	144	72	180	144	36	0	36	0	0	1152	162	369	495	72	72	144	1296	648	0	0	0	0	0	576	288	162	369	495	72	72
666	2004	912	1255	961	1114	716	1440	850	1427	888	703	2010	810	4770	264	840	360	324	120	222	96	144	0	48	72	0	480	360	720	650	614	476	252	120	78	378	0	0	66	0	0	282	450	90	640	780	662	0	0
1400	260	0	492	2508	168	256	1082	374	0	140	620	2440	640	636	144	208	8	256	48	80	400	172	100	0	24	16	40	120	0	0	600	0	160	0	0	116	0	0	16	0	0	4	192	40	484	1316	696	280	172
814	0	708	988	0	432	0	0	0	456	416	100	70	0	0	432	0	108	1310	0	180	0	0	0	72	468	0	0	0	0	450	0	90	930	0	290	0	0	0	132	408	0	0	0	0	1168	1219	421	1350	5224
120	50	754	216	92	748	1746	840	2886	732	330	630	180	24	1188	480	40	440	240	284	1540	200	200	296	1296	666	510	0	120	120	378	80	622	240	344	1576	208	278	342	132	2016	1200	60	252	24	496	152	2208	10	58
662	328	126	864	1131	951	20	778	102	825	2343	720	180	36	873	466	224	312	404	305	281	0	144	0	411	337	80	0	0	261	748	1270	1405	390	456	159	234	96	480	1236	1194	675	153	477	909	70	347	270	114	183
648	0	8424	0	0	0	0	0	0	16632	4680	6552	648	0	1296	0	0	0	0	0	0	0	0	0	0	0	0	0	0	0	0	0	0	0	0	0	0	0	0	0	0	0	0	0	0	0	0	0	0	0
864	5040	5184	0	0	0	3888	0	2448	4212	1512	3564	1296	432	0	0	0	0	0	0	0	0	0	0	0	0	0	0	0	0	0	0	0	0	144	0	0	72	72	0	0	0	0	0	0	0	0	0	0	0
1402	2296	3880	570	270	600	2194	480	2324	2046	24	1038	960	1824	960	134	278	164	0	36	108	60	0	402	1024	160	112	96	312	96	180	36	264	400	138	716	0	110	160	552	642	678	480	0	0	56	0	64	260	0
0	45	321	0	0	0	75	0	195	2378	0	388	0	0	0	0	78	1710	0	0	0	204	0	282	3142	0	200	0	0	0	228	84	516	182	75	205	114	45	111	684	402	120	0	0	0	122	0	1666	488	0
540	393	328	856	530	572	431	381	69	345	593	233	83	761	103	265	339	163	717	614	639	245	318	69	425	598	225	101	824	116	125	171	261	545	337	355	235	84	214	285	291	127	155	175	125	223	271	87	289	449
363	1444	785	128	267	238	2340	1116	1296	448	300	603	1374	957	444	183	776	523	184	227	48	1311	279	516	210	195	454	216	459	120	267	405	459	312	222	237	441	378	354	622	446	523	255	321	243	840	393	441	1533	297
402	630	648	318	585	783	156	486	762	1440	648	666	0	0	582	903	900	1749	534	390	546	171	297	612	1434	444	522	432	0	180	480	468	900	432	258	312	342	216	342	624	444	660	192	186	0	144	252	192	219	237
6	4	68	6	636	1176	55	312	422	2826	868	566	213	648	2049	342	384	1056	148	112	274	387	180	342	390	332	268	117	300	951	41	896	1106	25	25	25	589	16	136	1093	760	790	156	525	459	10	105	161	0	0
0	0	0	0	240	48	0	0	0	144	72	0	0	0	360	288	504	648	390	681	1845	120	645	1143	2868	3156	1716	0	0	504	0	0	0	0	0	0	0	0	0	0	0	0	0	0	0	0	0	0	0	0
0	0	0	0	0	0	0	0	0	0	0	0	0	0	0	0	0	1104	1440	0	960	1560	1200	1200	588	360	348	480	360	3600	0	0	0	0	0	0	0	0	0	0	0	0	0	0	0	0	0	0	72	0
2808	1260	5328	918	900	1926	204	306	894	3552	4872	1836	0	0	360	2898	1359	6543	270	0	54	0	0	0	2232	612	540	720	216	0	18	48	114	90	0	18	0	0	0	0	0	0	0	36	0	0	0	0	0	0
1254	600	2726	1720	128	2144	1750	640	1230	1546	1090	1300	800	800	6468	398	284	714	80	64	0	144	96	0	200	250	350	400	400	40	440	308	432	0	0	0	716	176	160	0	0	0	160	0	128	410	300	290	0	0
724	92	12	1620	3120	600	840	2820	300	24	184	128	0	144	0	892	506	96	600	576	96	400	80	96	80	136	120	0	0	0	1458	2349	255	0	0	0	2400	0	480	504	0	24	0	0	0	1560	6120	186	0	0
360	1008	792	0	2700	0	1728	1908	1980	0	2925	1575	0	1350	0	36	36	0	132	336	0	228	276	288	114	528	258	0	270	0	0	912	6	12	84	30	828	1152	90	375	333	534	126	198	126	396	612	360	312	336
0	0	0	0	0	0	0	0	0	0	0	0	0	0	0	3600	0	2160	0	0	4320	0	0	0	864	1728	0	720	0	0	0	0	0	0	0	432	864	0	0	0	0	0	432	864	0	0	0	0	0	0
0	0	0	0	0	0	0	0	0	0	0	0	0	0	0	0	0	0	0	0	0	0	0	0	0	0	0	0	0	0	0	0	0	0	0	0	0	0	0	0	0	0	0	0	0	0	0	0	0	0
1092	156	792	696	0	84	0	0	0	114	24	0	300	162	0	4062	624	2442	4410	720	870	480	240	300	726	120	240	4800	1230	780	2160	0	138	4302	612	900	0	0	0	102	240	30	450	0	324	180	0	60	120	60
0	0	0	5760	2880	2160	0	0	0	0	360	0	0	1800	0	0	0	0	0	0	0	0	0	0	0	0	0	0	0	0	0	0	0	7560	0	3960	0	0	0	0	4320	0	0	5760	0	1296	864	432	360	72
720	1440	720	15876	7704	9144	72	468	108	240	2628	444	252	936	720	0	0	0	0	0	0	0	0	0	0	0	0	0	0	0	0	0	0	0	0	0	0	0	0	0	0	0	0	0	0	0	0	0	0	0
1512	816	900	1416	588	312	372	456	306	48	240	342	1602	924	1308	636	384	492	408	72	48	456	144	300	252	132	144	492	96	48	1260	444	276	492	204	144	846	12	666	744	276	468	1248	504	72	252	576	342	12	0
804	420	180	1286	2256	1210	1362	2134	1688	576	1116	396	2772	612	396	240	84	36	972	0	324	180	0	108	158	60	214	612	180	0	130	372	398	756	0	252	72	0	0	0	0	0	0	180	0	942	1550	568	0	216
18	648	594	48	30	0	576	336	564	1092	408	1488	300	252	270	0	0	0	48	516	132	0	30	1320	6	96	726	600	0	30	240	0	0	552	744	144	408	1608	504	234	492	750	0	0	300	0	0	0	0	0
3456	1836	4536	2299	511	1726	540	0	216	14040	5472	2304	0	0	0	0	0	0	0	0	0	0	0	0	0	0	0	0	0	0	335	35	710	0	0	0	0	0	0	0	0	0	0	0	0	0	0	0	0	0
560	28	348	744	1014	210	24	408	0	0	0	0	0	84	792	1984	110	1482	72	0	0	4	0	20	1312	768	560	2448	156	360	1008	252	420	144	0	0	1600	240	80	200	30	10	1008	0	0	72	0	0	272	0
0	0	960	300	820	40	0	0	0	0	0	0	80	400	1600	632	80	5312	244	188	44	2000	0	1000	8136	708	6900	3716	616	664	100	220	40	30	30	0	120	40	0	0	40	0	80	180	0	0	0	0	0	0
972	940	1616	288	864	288	768	96	336	1672	800	1176	1728	960	2400	648	680	1120	920	768	232	768	528	288	2064	0	672	0	384	1152	144	864	288	128	48	16	944	172	900	192	0	384	432	96	288	480	64	128	0	0
0	150	2190	0	0	0	90	12	42	0	0	0	36	0	720	0	715	10355	192	12	84	0	0	0	1260	0	0	0	0	900	360	0	0	1302	114	114	0	0	0	72	276	12	90	0	0	324	84	42	216	0
508	964	1396	312	246	294	774	512	634	2020	364	580	0	0	180	603	1461	2214	420	144	288	768	324	396	960	324	480	0	0	0	328	192	398	240	152	712	508	693	1355	558	534	744	0	72	0	468	348	438	568	274
3052	4328	2052	900	0	0	900	180	0	1826	250	300	0	0	2592	1748	2392	864	0	36	0	0	0	0	864	0	0	0	0	0	0	0	0	0	180	0	705	639	60	0	72	576	0	0	0	0	0	0	0	180
728	1400	1118	216	342	54	1062	438	228	1815	231	810	48	126	444	700	1282	1084	138	342	72	942	206	334	1116	180	726	108	156	414	168	120	144	18	138	360	252	228	360	132	228	228	48	48	24	336	72	96	300	60
45	127	270	12	15	3	60	36	264	974	808	926	200	166	318	80	153	275	663	2337	360	170	1176	76	293	119	106	128	130	1086	76	377	37	588	2060	332	912	2154	812	75	60	239	506	256	952	34	90	80	212	1698
3040	1424	126	1620	4896	1404	1260	3690	630	270	324	108	0	0	0	385	218	99	189	180	297	225	198	261	171	1428	1983	270	0	0	258	384	114	198	0	180	368	134	110	117	27	126	0	0	0	288	675	63	210	72
888	1200	2582	640	620	452	640	764	452	1860	858	1304	1144	1144	2416	828	960	2360	198	0	30	198	36	30	390	48	48	144	144	192	772	550	690	342	48	96	96	0	0	360	66	96	288	108	144	772	550	690	342	48
0	0	3888	0	0	0	0	0	0	7776	6048	9504	0	0	19440	0	0	0	0	0	0	0	0	0	0	0	0	0	0	0	0	0	0	0	0	0	0	0	0	0	0	0	0	0	0	0	0	0	0	0
4320	2970	6840	60	90	120	630	0	1260	4315	659	4548	4050	810	3510	0	0	0	0	0	0	0	0	0	0	0	0	0	0	0	12	18	24	0	0	0	90	108	54	108	0	144	54	0	108	90	0	180	0	0
320	480	416	384	216	552	288	384	312	222	432	138	0	160	0	352	368	592	216	216	336	652	156	548	1016	640	900	0	256	0	2576	2000	2208	656	84	260	1208	176	484	1632	332	280	336	400	160	704	576	456	922	246
0	0	108	792	1728	576	216	1224	0	108	684	288	0	324	432	0	0	540	0	1440	0	252	1140	2028	432	1512	1728	1404	1080	540	90	360	198	0	0	0	0	0	0	0	0	0	0	0	0	0	0	0	1152	1920
216	0	216	216	1080	0	2424	12252	2820	0	0	0	648	0	2160	0	0	0	0	0	0	0	0	0	0	0	0	0	0	0	0	0	0	0	0	0	0	0	0	0	0	0	0	0	0	3192	17556	3876	0	0
600	300	216	108	4044	108	96	3720	0	180	660	240	1080	1116	5172	180	0	180	210	0	30	0	0	0	0	30	30	60	0	0	0	4200	0	0	0	0	0	0	0	0	0	0	0	600	0	0	3600	0	0	0
0	0	0	600	5775	645	900	6450	3000	0	468	1260	900	270	0	0	180	0	30	60	0	60	120	180	90	0	180	0	270	0	552	3090	354	0	0	0	4500	0	0	384	0	480	0	0	0	450	2820	1500	102	42
260	240	592	60	96	84	1172	1320	460	780	624	288	0	288	720	10	120	86	0	96	204	36	195	1065	0	264	672	0	144	0	0	0	0	0	480	1380	0	0	288	620	3756	2068	0	2448	0	100	120	68	0	78
0	0	0	0	0	96	984	192	312	0	96	336	192	384	0	0	0	0	0	24	72	48	12	732	2880	96	600	0	384	0	960	7440	4560	0	0	0	2376	0	0	0	0	0	0	0	0	1632	336	1008	48	12
486	108	840	1764	3258	1512	1404	1134	1242	817	1311	680	0	0	1176	0	0	0	0	666	984	0	1620	804	822	642	2100	0	0	528	0	0	0	0	738	672	0	36	72	0	522	18	0	0	0	0	0	0	0	1026
882	588	120	835	230	51	48	702	390	2520	1638	2142	855	48	480	51	24	60	120	509	301	0	255	0	120	123	72	15	15	3	175	401	87	462	1005	621	324	1542	297	188	175	252	375	375	795	24	26	70	0	54
5616	0	0	2928	1152	1536	0	0	0	0	0	0	0	0	0	0	0	0	6840	4560	5016	0	0	0	0	0	0	0	0	0	0	1872	288	3240	2160	1512	432	144	144	1440	864	144	0	0	720	0	0	0	0	0
0	216	48	600	120	576	30	0	30	252	0	78	0	0	0	0	36	18	0	0	0	0	0	60	12	0	30	0	0	0	2100	240	1602	1260	3360	8580	270	2040	690	4140	6780	1350	0	0	720	150	0	120	180	0
864	120	384	336	240	216	0	384	96	288	96	768	672	0	288	384	0	192	180	180	1728	0	576	144	144	1104	480	528	480	288	192	240	0	108	540	1008	768	1536	576	0	192	96	672	1920	0	0	0	0	0	0
1800	3060	0	0	9000	0	900	450	450	0	0	0	13500	0	0	1620	324	0	0	900	0	720	0	0	90	0	450	0	0	0	0	0	0	0	0	0	900	0	900	72	90	378	0	0	0	0	90	90	0	0
190	908	180	562	504	374	5424	2016	3012	194	160	462	1920	4980	228	20	4	0	337	34	325	240	60	0	18	189	45	0	0	0	490	315	335	847	172	883	132	116	100	1862	1183	195	0	36	0	480	192	288	780	30
874	744	344	912	1170	1134	488	2360	356	798	858	396	2340	1584	1692	1048	852	560	3144	324	0	702	702	0	660	1068	468	180	180	108	570	630	1080	216	54	0	216	0	0	0	0	0	0	0	0	140	536	200	117	153
0	0	0	483	3276	777	0	0	0	0	0	0	0	0	0	0	0	0	0	0	0	0	0	0	180	0	360	0	0	0	689	1092	883	432	0	0	2880	864	0	0	0	0	0	0	576	0	0	0	0	0
0	45	675	15	3	0	90	0	450	225	0	45	90	90	1350	0	405	2025	870	59	1915	0	0	90	11040	3600	3900	900	0	0	255	51	0	360	18	1620	0	18	0	720	150	30	0	900	0	0	0	0	0	0
360	1152	2520	36	144	0	0	36	0	180	0	0	180	36	2340	0	3240	5760	288	1296	576	648	288	432	1440	0	4320	1440	432	8640	0	0	0	0	36	0	0	288	0	0	0	0	72	144	0	0	0	0	0	0
1728	432	2304	3456	1152	3744	1584	2448	1296	1152	864	0	1440	0	0	2304	1152	864	864	0	0	0	0	0	0	0	0	0	0	0	1872	1296	1152	0	0	0	0	0	0	0	0	0	0	0	0	0	0	0	0	0
192	600	120	2034	7560	8370	804	648	3060	1832	2604	4132	72	2820	0	12	48	12	0	48	48	270	225	369	0	0	672	144	48	144	270	1080	810	0	48	48	0	0	0	0	0	0	0	0	540	12	24	60	186	183
1152	0	1584	990	1584	1350	0	792	432	312	1752	1608	1440	1584	1944	144	0	0	144	72	0	84	36	24	0	0	0	288	0	72	1518	1824	1302	0	0	0	0	0	0	432	0	0	0	0	432	0	576	0	336	144
2232	1224	1728	4546	3459	173	2832	5784	0	0	0	0	0	0	2592	378	192	384	450	60	0	210	90	0	90	210	24	324	324	0	1250	975	25	0	0	0	300	0	0	0	0	0	0	0	0	1572	2442	0	252	180
0	0	8640	0	0	0	1620	720	4140	8424	4320	12096	0	0	4320	0	0	0	0	0	0	0	0	0	0	0	0	0	0	0	0	0	0	0	0	0	0	0	0	0	0	0	0	0	0	0	0	0	0	0
2760	2280	840	2928	4992	1824	8040	10800	1440	480	0	0	240	480	480	0	0	0	0	0	0	0	0	0	0	576	192	0	192	0	0	0	0	0	0	192	0	0	0	0	276	60	0	192	0	48	48	0	96	0
108	432	0	2856	4236	2736	360	5144	1120	108	1188	432	1296	432	0	840	480	120	0	0	0	144	0	0	0	0	0	0	0	0	0	0	0	0	0	0	0	0	0	0	0	0	0	0	0	90	1070	280	0	0
0	294	4062	0	0	0	0	0	0	1548	0	0	0	0	2844	0	180	1512	0	0	0	0	0	0	1404	0	0	0	0	2124	0	0	0	0	0	0	675	645	1704	0	0	216	0	0	0	0	0	0	0	0
50	200	278	0	108	0	414	1908	216	120	36	828	432	54	288	30	120	294	0	0	0	45	9	108	312	120	0	0	0	48	106	475	235	256	230	516	432	348	624	428	1084	180	108	684	282	198	908	142	190	38
31	890	93	86	84	6	960	27	54	274	36	254	244	325	194	75	335	67	0	54	30	589	332	1260	30	50	420	360	313	186	1830	1130	1780	285	261	193	129	348	69	765	475	294	345	269	561	297	0	0	931	643
192	1008	1248	1440	1008	3108	324	192	276	3756	372	1224	216	216	828	0	0	0	36	612	168	0	588	1428	0	48	216	216	0	288	1152	828	2448	144	576	0	324	2052	288	120	168	480	0	72	1188	0	0	0	0	1224
1008	720	864	756	1062	846	504	72	1260	360	0	1188	648	144	288	864	540	540	36	90	90	0	0	2376	0	0	2520	2592	0	0	1404	1062	846	468	738	810	288	360	1404	144	504	1260	576	72	0	0	0	0	0	0
4584	312	1728	2160	576	1728	0	0	0	4032	1152	0	1440	0	1728	1088	64	1440	0	0	0	0	0	0	0	0	0	1152	0	0	2256	768	2304	1440	0	0	0	0	0	0	0	0	144	0	0	0	0	0	0	0
2922	6000	6150	252	1620	6	250	1250	0	101	505	0	3000	3000	7500	144	144	0	60	270	120	360	0	720	816	150	360	0	0	0	50	250	0	0	0	0	0	0	0	150	0	0	0	0	0	56	334	18	72	0
118	204	110	96	930	0	24	1518	0	24	63	21	0	0	72	588	642	390	480	330	0	120	390	0	480	504	168	0	0	108	160	800	0	0	0	0	1290	252	588	0	0	0	0	0	0	40	3200	0	0	0
156	60	24	68	1280	128	32	584	128	96	240	144	0	0	0	1368	312	240	1200	1588	224	414	578	112	180	300	0	0	0	0	140	1988	176	636	384	192	2148	100	32	276	12	192	0	0	0	152	956	296	144	156
72	156	36	144	384	192	48	552	96	500	356	200	0	0	120	80	0	160	480	120	120	64	616	160	108	352	80	0	0	120	720	2112	72	240	360	120	2040	600	984	560	40	132	48	360	360	12	832	32	72	288
0	0	0	0	0	0	0	0	0	0	0	0	0	0	0	0	0	0	430	788	150	0	360	0	0	0	0	0	0	144	0	4320	324	1290	2580	450	7818	936	390	540	0	1080	0	0	216	0	0	0	0	0
2208	672	936	4584	4524	5256	1392	1308	1224	3096	1152	1332	5328	2124	3168	0	0	0	0	0	0	0	0	0	0	0	0	0	0	0	0	0	0	0	0	0	0	0	0	0	0	0	0	0	0	0	0	0	0	0
272	456	316	420	360	624	729	1287	612	216	288	288	288	576	432	499	372	353	0	0	0	216	0	144	288	0	0	576	252	0	84	180	168	0	0	0	0	0	0	360	48	24	288	648	0	441	1359	684	432	0
792	1332	1116	3528	4248	3384	648	1584	2376	0	288	1944	144	0	1944	4032	1980	1764	0	0	0	0	0	0	0	0	0	0	0	0	0	0	0	0	0	0	0	0	0	0	0	0	0	0	0	0	0	0	0	0
771	633	2196	492	744	924	2088	2340	0	0	0	0	72	216	2160	930	2454	2232	36	0	0	0	0	0	0	0	1080	5436	1080	0	410	440	50	0	0	0	0	0	0	0	0	0	0	0	0	0	0	0	0	0
0	0	300	0	186	0	0	30	0	0	60	0	60	300	150	1182	1584	2748	150	0	0	4272	462	1344	1950	165	681	708	300	438	0	30	0	0	0	0	0	0	0	0	0	0	0	0	0	1200	750	240	4012	340
3127	53	4812	360	690	720	0	30	0	1944	3270	114	0	0	864	4189	71	5676	900	150	720	0	30	0	3024	3480	120	0	0	864	72	108	0	0	0	0	30	0	0	120	0	24	0	0	0	0	0	0	0	0
240	864	0	480	1680	0	2232	360	0	360	720	540	0	0	0	2280	3240	1260	720	3600	0	4368	168	0	1260	1980	1620	0	0	0	144	912	0	240	936	0	198	1512	882	384	144	336	72	0	0	24	72	0	1440	48
629	1266	2641	0	0	0	0	0	0	1680	300	0	0	288	0	1432	2028	1940	360	0	216	456	360	1200	5102	2838	3148	576	2052	288	0	0	0	0	0	0	0	0	0	0	0	0	0	0	0	0	0	0	0	0
183	24	3	240	4980	0	570	6450	1080	360	3690	4590	0	0	360	393	264	33	402	1086	204	120	996	0	0	0	0	0	0	72	90	600	0	96	102	12	1320	120	0	0	0	0	0	0	0	192	2010	0	162	48
[truncated: 55 more columns]
