# Supplementary material for: Polygenic adaptation from standing genetic variation allows rapid ecotype formation
Source: eLife. 2023 Feb 28;12:e82824. doi: 10.7554/eLife.82824 (PMC9977305; doi:10.7554/eLife.82824)
Supplement: Supplementary file 2. [file elife-82824-supp2.zip › Supplementary_Data_1/Twisst_windows_5000/superscaffold32_all_output.weights.5000.csv]

topo1	topo2	topo3	topo4	topo5	topo6	topo7	topo8	topo9	topo10	topo11	topo12	topo13	topo14	topo15	topo16	topo17	topo18	topo19	topo20	topo21	topo22	topo23	topo24	topo25	topo26	topo27	topo28	topo29	topo30	topo31	topo32	topo33	topo34	topo35	topo36	topo37	topo38	topo39	topo40	topo41	topo42	topo43	topo44	topo45	topo46	topo47	topo48	topo49	topo50
3240	2556	3024	2736	5184	2772	5400	11340	3348	1548	936	324	540	468	3240	0	0	0	0	0	0	0	0	0	0	0	0	0	0	0	0	0	0	0	0	0	0	0	0	0	0	0	0	0	0	0	0	0	0	0
4212	2772	4536	3420	936	2052	12816	7452	3888	1044	432	720	828	936	612	0	0	0	0	0	0	0	0	0	0	0	0	0	0	0	0	0	0	0	0	0	0	0	0	0	0	0	0	0	0	0	0	0	0	0
120	2472	432	1968	732	444	2448	1950	2286	2428	2324	1968	1824	3384	2352	0	240	0	0	0	0	0	270	270	0	0	0	0	240	0	0	12	0	0	12	0	0	0	24	0	12	0	12	12	12	72	144	120	240	240
48	596	568	1348	1220	792	682	752	666	400	800	1128	0	0	240	24	28	548	0	0	0	0	0	0	600	0	0	0	0	240	444	480	516	170	20	50	0	0	0	200	40	0	0	0	0	435	48	57	116	200
900	180	0	2988	864	648	0	900	0	216	900	180	0	0	0	0	0	0	0	900	0	0	1080	1440	0	720	720	360	0	0	0	0	0	0	0	0	0	180	0	0	0	0	0	0	0	0	0	0	0	3240
1332	2844	4320	1008	252	1080	7044	2910	5130	6600	1740	6780	2160	0	0	0	0	0	0	0	0	0	0	0	0	0	0	0	0	0	0	0	0	0	0	0	0	0	0	0	0	0	0	0	0	0	0	0	0	0
3858	1172	7570	0	2592	648	3600	3600	0	0	0	0	0	648	9720	936	1680	2280	0	0	0	0	0	0	0	0	0	0	288	0	0	0	0	0	0	0	0	0	0	0	0	0	0	0	0	2304	2160	0	0	0
1182	2552	2242	0	5638	6	0	11884	750	1076	1220	1670	0	0	5044	0	0	0	0	550	150	0	700	30	960	2230	1100	0	0	400	0	0	0	0	0	0	45	45	1100	0	0	30	0	0	0	0	0	0	0	0
1152	1440	2592	864	1584	4176	3096	4092	5412	2520	2016	2952	4320	4320	4824	0	0	0	0	0	0	0	0	0	0	0	0	0	0	0	0	0	0	0	0	0	0	0	0	0	0	0	0	0	0	360	444	492	0	0
1620	2880	7560	670	320	1134	3410	294	2488	8460	2700	3096	0	0	0	0	0	0	0	0	0	0	0	0	0	0	0	0	0	0	670	320	810	0	0	0	0	0	0	0	0	0	0	0	0	2295	333	2484	0	0
1296	0	864	864	4320	4320	0	0	0	0	4536	504	1296	0	0	864	0	144	648	648	0	0	432	216	432	0	288	1080	0	0	0	1296	1296	0	0	0	288	108	252	0	0	0	648	0	2592	0	0	0	0	0
90	258	308	176	308	284	270	292	590	388	448	724	608	464	608	83	215	268	148	252	144	276	236	416	316	244	464	256	256	256	156	230	308	184	212	164	324	144	436	224	200	408	320	256	256	111	214	369	144	200
332	390	1826	60	126	238	60	162	238	1308	1206	354	200	200	1208	336	420	1396	120	0	0	120	0	0	2336	180	180	120	120	456	150	144	166	120	0	0	0	240	240	320	0	0	120	480	240	150	144	166	120	0
948	1368	1284	432	432	180	2700	1008	3636	4104	2274	3306	864	1728	1728	408	720	888	0	0	0	378	0	162	720	0	72	0	0	0	0	0	0	0	0	0	0	0	0	0	0	0	0	0	0	1260	756	1800	630	0
440	2516	1328	36	144	108	4050	504	4050	2730	510	2772	0	0	144	24	420	204	0	0	0	0	0	0	0	0	0	0	0	0	0	0	0	0	0	0	132	60	24	0	0	0	0	0	0	246	24	270	0	0
0	0	0	0	0	0	0	0	0	0	0	0	0	0	0	0	0	0	0	0	0	0	432	0	0	0	0	0	0	1728	0	0	0	0	0	0	0	0	0	0	0	0	0	0	0	0	0	0	0	432
0	0	0	4320	2784	3264	0	0	0	0	0	0	0	0	0	0	0	0	0	0	0	0	0	0	0	0	0	0	0	0	9900	4980	9888	2880	0	180	2916	612	360	720	0	0	1080	180	0	0	0	0	0	0
0	0	0	2064	1056	2064	0	0	0	0	0	0	0	0	0	0	0	0	0	0	0	0	0	1008	0	0	576	288	0	0	3612	1848	3612	0	0	0	0	0	0	0	0	0	0	0	0	0	0	0	0	0
0	0	0	0	1980	0	0	0	0	0	216	0	0	0	0	0	3024	0	0	0	0	180	1980	0	2448	0	1224	0	0	0	0	180	0	0	0	0	4320	0	0	0	0	0	0	0	0	0	0	0	0	0
0	270	330	0	0	0	600	0	120	174	6	0	0	0	0	0	0	90	0	0	0	30	0	780	750	25	245	0	90	0	0	0	12	3	87	132	4	10	118	75	162	105	6	12	30	0	0	240	30	0
720	900	828	644	76	216	672	188	256	774	36	54	936	576	684	0	0	0	0	0	0	0	0	0	0	0	0	0	0	0	424	152	288	0	0	0	216	0	0	0	0	0	0	0	0	198	66	168	0	0
801	84	441	760	386	1020	355	529	166	487	639	158	780	480	630	678	207	567	304	368	816	88	276	194	364	1206	254	990	540	378	50	50	116	184	203	411	84	88	110	128	368	128	48	12	24	6	51	39	114	258
[truncated: 55 more columns]
