# Supplementary material for: Polygenic adaptation from standing genetic variation allows rapid ecotype formation
Source: eLife. 2023 Feb 28;12:e82824. doi: 10.7554/eLife.82824 (PMC9977305; doi:10.7554/eLife.82824)
Supplement: Supplementary file 2. [file elife-82824-supp2.zip › Supplementary_Data_1/Twisst_windows_5000/superscaffold9_all_output.weights.5000.csv]

topo1	topo2	topo3	topo4	topo5	topo6	topo7	topo8	topo9	topo10	topo11	topo12	topo13	topo14	topo15	topo16	topo17	topo18	topo19	topo20	topo21	topo22	topo23	topo24	topo25	topo26	topo27	topo28	topo29	topo30	topo31	topo32	topo33	topo34	topo35	topo36	topo37	topo38	topo39	topo40	topo41	topo42	topo43	topo44	topo45	topo46	topo47	topo48	topo49	topo50
0	0	360	0	0	0	0	0	0	1440	0	0	0	0	1800	0	0	3780	0	0	0	0	0	0	90	780	210	0	0	0	0	0	0	0	0	0	0	0	0	0	0	0	0	0	0	0	0	0	0	0
0	0	144	0	0	0	0	0	0	1386	627	363	0	0	720	0	0	3024	0	0	0	0	0	0	11952	0	0	0	0	0	0	0	0	0	0	0	0	0	0	0	0	0	0	0	0	0	0	0	0	0
0	0	6120	0	0	0	0	0	0	9072	0	0	0	0	0	0	0	648	0	0	0	0	0	0	2040	408	1224	0	0	0	0	0	0	0	0	0	0	0	0	0	0	0	0	0	0	0	0	0	0	0
270	0	4266	0	0	72	36	150	30	5274	270	0	0	0	1620	54	0	270	0	0	180	0	0	0	2424	324	420	0	0	648	0	1080	0	0	0	0	360	975	825	0	36	0	0	0	0	180	750	150	0	360
396	756	1872	0	1680	960	480	3840	480	900	2736	5028	0	240	1152	396	756	1872	0	168	96	48	384	48	504	288	528	0	24	504	0	0	0	0	0	0	0	72	264	0	0	192	0	0	0	0	0	0	0	0
1380	300	6240	1020	420	0	720	360	0	4008	1104	720	0	0	1440	774	450	2880	216	0	0	0	0	0	1764	180	0	0	0	0	132	84	0	0	0	0	0	0	0	0	0	0	0	0	0	0	0	0	0	0
8880	3684	3204	1728	5724	3024	1308	3750	1350	108	3132	216	432	1080	324	816	336	288	0	0	0	144	0	0	0	0	0	0	0	0	0	0	0	0	0	0	0	0	0	0	0	0	0	0	0	624	600	216	0	0
0	0	8640	0	0	0	0	0	0	12960	0	0	0	0	17280	0	0	0	0	0	0	0	0	0	0	0	0	0	0	1728	0	0	0	0	0	0	0	0	0	0	0	0	0	0	0	0	0	0	0	0
2619	1023	5580	378	90	0	375	15	0	2198	228	190	0	0	5184	0	0	720	275	75	550	100	90	200	1200	0	0	0	0	0	0	0	0	25	75	50	240	150	0	0	40	200	0	0	0	0	0	0	20	90
240	720	840	2056	872	408	468	336	420	426	57	393	96	48	288	160	576	770	234	108	132	390	60	552	588	96	774	282	162	114	1240	992	648	1938	540	396	636	288	372	368	160	336	96	0	0	176	96	640	174	12
1560	0	2760	180	90	120	2160	480	600	792	816	432	0	2160	90	390	1080	978	90	0	210	0	60	156	1149	318	375	90	0	432	18	0	0	0	0	0	0	0	0	12	12	0	0	18	0	4320	480	1320	0	360
0	0	504	0	0	0	0	0	0	1908	0	0	0	0	144	0	0	2808	0	0	0	0	0	0	4068	0	0	0	0	432	0	0	0	0	0	0	0	0	0	0	0	72	0	0	0	432	0	2160	1296	0
236	164	848	48	24	24	88	264	0	0	64	32	432	192	512	862	602	2376	748	192	536	460	752	460	2560	768	512	576	1308	824	144	216	532	168	12	52	371	128	381	380	340	40	152	308	152	590	502	236	416	424
258	416	514	132	2508	0	12	540	24	432	288	0	72	144	468	396	608	316	48	144	48	384	192	0	756	252	720	144	168	864	156	2964	0	0	288	0	4592	4024	1476	48	18	114	288	1212	0	0	120	0	0	0
0	1476	798	396	324	180	1686	90	1014	702	14	844	0	0	0	180	1575	927	228	78	54	816	72	714	802	52	706	0	0	0	1698	1998	1254	1542	1050	1290	1224	582	876	744	546	822	0	0	0	864	90	864	579	0
1328	1186	528	2472	848	318	456	760	224	561	1095	348	234	90	90	715	735	450	3200	0	80	144	272	94	240	600	90	100	0	0	7510	2714	890	1543	85	190	484	96	140	1435	340	85	90	90	90	400	248	136	96	288
1380	1050	1050	1452	392	1336	210	180	90	1326	606	432	0	30	0	1170	650	790	645	411	600	0	282	84	510	327	303	0	0	0	1674	432	1140	1350	642	696	0	120	72	840	972	192	0	0	30	394	330	266	270	168
50	136	150	174	546	294	304	992	960	394	156	242	0	0	0	550	32	1272	270	120	1920	110	78	244	2070	3318	912	0	0	0	108	828	126	150	88	350	936	168	624	144	678	150	0	72	0	800	2770	2100	33	99
492	252	336	54	294	672	0	240	336	414	870	216	108	216	1080	1116	684	1584	1728	648	1920	702	870	840	1287	1698	747	324	0	0	0	192	672	0	0	0	84	0	240	192	720	48	0	0	0	0	252	432	0	0
386	400	132	1800	4260	4860	180	3720	1740	900	3800	3100	900	0	0	0	0	0	0	84	108	0	204	0	0	122	82	90	0	0	0	0	0	90	270	126	348	610	1262	0	300	2160	450	0	0	54	360	0	0	336
636	492	96	2736	3600	1620	30	4710	1200	0	576	504	1440	540	1800	600	510	240	360	72	0	216	0	0	0	0	0	0	0	0	1764	4149	1269	720	144	0	1080	0	0	0	0	0	0	0	0	75	975	300	0	0
2997	807	948	1080	1689	2604	363	669	384	252	1104	774	810	423	432	1629	455	544	486	1329	1047	291	381	186	339	529	497	405	315	675	162	270	459	459	621	324	387	135	534	0	492	342	270	216	459	30	210	30	12	84
1151	1547	3110	948	156	282	986	524	650	1704	1027	725	0	0	144	349	295	550	204	680	418	213	537	222	234	228	66	48	48	264	108	156	114	144	660	240	298	1316	906	144	786	1050	0	0	0	156	174	48	117	801
960	1200	864	0	0	0	864	0	288	1296	0	0	0	0	0	928	1256	2088	36	12	0	1200	0	0	72	0	24	24	96	192	72	144	72	540	204	0	240	480	0	0	0	0	0	0	312	576	0	480	720	48
108	2466	1170	0	0	0	1056	0	96	288	0	0	0	0	0	166	3905	1521	272	401	119	1445	1236	2215	1272	96	612	360	324	540	900	240	60	1808	1433	647	180	1392	120	0	288	0	0	0	72	1120	0	80	3666	936
2096	352	352	1160	825	923	280	720	72	528	648	952	960	960	352	2104	440	392	2500	1892	2388	680	1696	264	232	968	464	160	160	432	200	487	389	740	700	780	584	272	328	484	48	284	268	48	64	80	296	16	64	440
444	1332	504	140	668	308	1032	1252	1688	456	120	936	624	960	96	1872	5616	2304	312	468	144	2880	1284	1056	0	102	498	96	0	0	150	672	330	872	544	60	447	99	210	0	36	96	24	0	0	720	912	1680	1152	400
2397	1622	1211	968	566	713	674	437	653	1859	855	531	420	270	372	1430	1040	1318	528	327	414	267	312	339	587	463	373	270	120	238	817	290	561	412	212	380	106	307	391	368	356	441	398	96	112	760	347	561	340	284
0	0	688	614	692	146	188	328	324	520	35	245	0	0	896	0	0	896	512	548	320	128	92	80	192	412	324	0	0	192	384	256	192	1072	48	740	969	1152	1287	656	412	428	1024	896	192	96	1024	288	448	192
45	27	144	0	270	405	0	90	585	786	894	642	0	0	612	135	171	612	111	204	36	147	600	36	144	90	144	0	0	324	0	315	405	144	630	108	2521	650	1140	297	0	315	450	450	2322	0	135	225	108	594
0	180	270	0	0	0	0	0	180	270	0	0	0	0	0	36	0	0	0	0	0	36	144	0	18	0	36	0	0	144	90	36	54	180	1620	270	2340	3060	1980	0	90	1260	720	0	720	90	0	90	144	576
180	36	0	150	72	30	54	126	0	0	0	0	0	0	0	0	0	0	450	450	0	0	180	0	1458	72	90	0	0	0	1158	504	570	1710	2070	0	2280	2280	480	0	0	0	288	0	0	270	378	0	0	1620
0	0	0	150	360	30	0	180	0	0	0	0	0	0	0	108	36	0	180	360	0	0	180	0	0	0	0	0	0	0	1470	1080	510	1512	1080	0	5280	2976	672	0	0	0	216	0	0	0	360	0	72	360
0	0	0	0	0	0	0	0	0	0	0	0	0	0	0	0	0	0	0	0	0	0	0	0	96	24	96	0	0	0	1080	2376	864	5688	4032	1008	2304	0	0	0	0	1152	576	576	4608	0	0	0	0	0
270	90	810	270	180	90	810	780	120	666	1026	450	450	900	1404	360	1080	882	1368	324	0	588	384	0	810	630	810	450	450	108	810	2670	930	504	198	0	792	258	192	0	0	0	90	0	162	900	1080	270	318	294
0	0	0	0	0	0	0	0	0	0	0	0	0	0	0	0	0	0	0	1296	0	72	792	0	3360	96	0	0	0	432	0	0	0	0	0	0	4320	1080	1080	0	0	0	0	0	0	0	360	0	0	0
144	1746	0	0	756	0	7470	1530	0	360	540	1800	540	5400	2700	72	1458	0	270	810	0	3960	180	0	0	0	0	0	0	0	162	828	0	300	870	0	2010	186	0	0	0	0	0	0	0	4860	990	0	1380	330
0	0	936	0	0	0	72	216	72	5382	1974	564	0	72	72	0	0	1224	0	0	0	0	360	0	592	160	400	0	72	1728	0	432	144	0	120	24	940	4220	1032	0	0	0	0	72	1440	36	108	36	12	1020
0	0	324	0	0	0	0	0	0	756	0	0	0	0	0	0	0	216	0	0	0	0	0	0	4212	0	0	0	0	0	0	0	0	0	0	0	3696	1368	120	0	0	0	0	0	0	0	0	0	0	0
0	0	7020	0	0	0	0	0	0	5032	1408	1408	0	0	3564	0	0	432	0	432	0	0	576	0	936	0	0	0	0	2196	0	0	0	0	288	0	1849	2774	3225	0	0	0	0	0	432	0	0	0	0	36
0	0	240	0	0	600	20	50	914	1434	1540	4976	264	60	150	0	0	0	120	150	480	0	2300	1012	330	150	30	150	0	750	0	0	0	336	4764	1248	0	1576	440	132	60	12	60	0	300	8	20	248	0	300
0	0	0	0	0	0	0	0	0	1441	605	330	0	0	0	0	0	0	0	0	0	0	0	0	0	0	0	0	0	10944	0	0	0	0	1872	0	0	360	0	0	0	0	0	0	4104	0	0	0	0	4320
0	0	0	0	0	0	0	0	0	0	0	0	0	0	0	0	0	0	0	0	0	0	1728	0	0	0	0	0	0	7776	0	0	0	0	0	0	672	2308	476	0	0	0	0	0	2592	0	0	0	0	4104
18	0	0	1023	2079	1848	18	360	0	18	360	18	72	0	0	198	90	180	126	108	0	396	416	1150	522	507	2463	198	0	0	852	2196	1992	288	126	72	1020	30	120	1020	30	30	144	180	180	72	270	72	522	507
0	0	0	612	3024	4284	0	0	0	0	0	0	0	0	14112	0	0	0	0	0	0	0	0	0	0	0	0	0	0	0	384	2400	2688	0	0	0	5760	0	0	0	0	0	0	1440	0	0	0	0	0	0
0	0	0	0	0	0	0	0	0	0	0	0	0	0	0	0	0	0	0	0	0	0	0	0	3888	0	0	0	0	0	0	0	0	0	432	0	8928	4032	0	0	0	0	0	0	0	0	0	0	0	0
0	0	0	0	0	0	0	0	0	0	0	0	0	0	8640	0	0	0	0	0	0	0	0	0	0	0	0	0	0	0	0	4320	0	0	0	0	0	0	0	864	0	0	0	0	0	0	0	0	1728	0
0	0	0	0	0	0	72	756	36	0	0	0	0	0	0	0	0	0	0	0	0	0	0	0	0	0	0	0	0	0	0	0	0	0	0	0	0	0	0	0	0	0	0	0	0	72	756	36	0	0
108	144	324	0	0	108	0	36	108	216	108	0	0	0	0	0	0	0	0	288	0	0	348	660	0	72	216	0	0	0	0	0	0	0	720	0	1944	576	1944	0	144	1008	0	0	0	0	0	0	0	60
0	1280	88	80	160	0	1194	252	2058	32	0	64	48	48	120	0	448	536	192	240	1188	960	0	0	1184	216	1480	0	648	0	608	1408	0	736	560	864	448	512	0	640	1828	1600	0	108	0	1244	168	1372	576	0
192	480	1292	366	556	310	484	498	290	868	112	240	0	0	608	0	0	0	0	120	104	0	8	220	96	228	256	0	0	576	108	64	52	0	2040	496	404	2858	2590	0	760	1440	352	384	352	240	120	120	0	336
498	180	906	408	546	786	39	593	442	278	1244	254	0	120	0	444	93	1257	875	547	942	64	326	168	712	2776	508	0	60	0	330	36	516	548	178	762	144	111	387	590	640	354	72	24	48	138	636	648	356	748
300	1356	24	876	1454	246	2622	600	108	396	460	524	0	270	0	314	308	68	68	248	52	869	378	319	93	66	213	0	270	0	1680	3005	243	526	956	284	632	1224	216	672	576	566	70	70	70	1242	288	72	954	348
654	331	57	2531	1785	434	159	642	7	214	136	203	25	61	25	582	174	148	498	301	141	242	421	22	204	254	650	25	40	40	2040	1566	316	594	575	293	270	545	185	194	62	9	25	25	61	256	594	270	421	595
384	0	0	2882	908	314	0	960	0	0	312	0	1440	1932	576	528	24	48	0	120	120	12	48	36	0	48	0	192	24	192	1786	736	382	180	96	60	72	90	30	324	104	28	228	192	564	60	1320	120	3210	2040
864	0	288	0	4272	0	0	1440	96	432	1296	0	768	576	2064	432	0	144	768	768	192	288	960	0	0	0	0	0	0	1056	0	1872	0	384	384	96	288	456	384	288	0	288	648	864	1584	0	576	0	0	432
53	103	50	180	1003	355	955	1965	1060	448	288	244	288	458	1350	8	32	18	50	142	102	120	120	88	0	44	100	92	126	98	98	557	177	56	166	258	2108	1264	486	104	100	214	506	1208	756	1196	1243	901	786	838
271	92	159	575	924	1015	0	456	324	168	688	366	544	398	430	554	236	306	420	224	272	96	164	606	440	816	472	1794	300	272	386	828	834	192	48	68	544	68	254	792	288	376	554	476	272	208	752	322	126	116
218	362	128	250	804	260	399	1047	292	36	224	320	300	228	316	199	368	215	318	908	514	704	652	688	474	958	1510	630	582	510	239	597	176	140	246	96	575	489	338	96	41	455	148	244	120	288	256	64	216	112
2572	2284	1408	192	1316	156	96	1376	48	2580	1537	923	720	1080	1016	1260	1115	817	296	504	0	220	580	36	1152	588	240	360	720	728	0	48	60	0	0	0	157	187	152	0	0	0	204	0	72	48	264	24	32	88
0	0	504	0	240	36	0	1200	0	0	264	24	0	108	360	12	132	288	0	60	0	216	768	36	3060	2100	240	0	72	0	0	0	0	0	0	0	1612	168	140	0	24	48	0	360	324	0	2700	0	0	0
179	510	227	204	249	93	48	525	21	130	476	528	442	482	224	691	2238	1091	2564	2544	544	1034	1976	130	969	1015	454	544	492	876	254	249	337	346	621	75	474	174	228	519	166	743	244	230	836	216	805	257	100	292
996	348	348	144	432	216	2040	1200	0	598	506	2460	1080	0	540	1632	2100	1776	180	1440	0	540	0	0	2700	1620	540	540	1620	1620	0	0	0	0	0	0	0	0	0	0	0	0	0	0	0	480	384	0	108	0
0	108	0	0	0	0	648	288	396	36	0	252	0	0	0	0	720	144	0	0	144	3584	1656	3580	180	120	3660	720	576	216	0	0	0	0	0	0	0	0	0	0	0	0	0	0	0	612	1248	1164	2392	1440
988	1000	1120	160	2012	480	324	1458	82	464	620	560	204	156	1336	244	534	666	344	604	104	440	912	656	1200	1640	2836	340	468	424	64	940	336	24	336	48	832	324	1312	132	240	1128	360	1524	264	24	236	44	64	160
376	173	179	436	1210	672	780	864	272	780	912	524	336	586	856	350	911	233	210	678	96	536	1886	430	242	350	314	182	226	990	74	283	51	66	264	0	450	325	61	64	190	226	80	160	546	230	366	70	238	809
352	1088	1288	156	220	568	370	388	1238	480	1280	1016	184	456	128	1012	2680	3280	176	756	592	1112	1374	1486	1164	1220	1344	396	496	1060	600	412	688	1048	748	632	164	208	568	348	144	748	124	32	312	68	80	228	72	76
992	600	456	192	816	144	604	780	344	208	0	224	160	0	1056	1328	900	684	192	816	144	604	780	344	208	0	224	160	0	1056	192	544	192	192	544	192	392	578	626	0	0	708	2000	192	192	420	672	408	528	672
492	12	6336	1080	0	2232	0	0	0	10320	2917	875	0	720	72	0	0	0	0	0	0	0	0	0	0	0	0	0	0	0	0	0	0	0	0	0	0	0	0	0	0	0	0	0	0	0	0	0	0	0
435	78	471	522	54	456	98	206	932	1326	744	318	378	174	294	339	180	567	1140	75	375	210	148	782	1002	336	318	198	36	180	570	306	948	2370	222	1038	306	435	363	225	219	300	522	24	552	324	516	654	268	774
168	24	144	688	200	312	0	0	0	168	468	0	0	108	72	828	84	552	408	234	2670	504	504	612	108	1530	6	1200	1728	324	550	182	564	360	90	1938	0	108	0	138	1419	159	0	360	0	264	288	168	240	360
30	30	246	138	96	306	0	54	288	300	60	90	630	252	180	60	60	276	180	240	1704	72	0	18	2076	1050	258	270	360	450	288	234	594	18	72	1440	90	270	0	2412	1680	30	90	1530	720	0	0	216	0	0
0	744	624	288	1332	360	372	630	168	416	164	284	0	504	324	0	96	48	0	324	72	420	126	768	264	776	832	0	792	324	72	468	180	0	972	36	602	2010	574	0	156	600	144	180	36	84	210	48	204	42
196	656	468	214	472	286	1860	752	1494	354	174	1790	788	144	264	324	882	462	242	390	124	0	384	326	60	180	338	104	36	408	152	232	204	448	1088	432	408	554	588	194	452	520	368	84	156	744	472	992	0	276
375	701	416	248	480	154	661	502	397	602	258	642	350	508	508	147	464	261	437	566	341	506	641	673	259	707	524	488	476	508	470	736	496	615	642	633	616	1250	604	236	636	560	354	690	686	245	194	181	502	618
546	216	378	300	1080	420	0	360	48	228	288	60	120	360	1500	558	192	414	292	232	256	90	206	16	32	24	4	36	432	564	600	3000	840	680	560	788	2580	1058	994	1016	1524	736	2232	2400	1680	160	928	160	138	210
1102	1114	772	516	750	154	792	1500	238	521	240	147	176	152	4040	440	470	310	200	247	155	304	177	175	890	864	764	670	646	480	416	740	116	392	304	308	700	286	64	97	168	97	168	1728	158	324	500	88	415	222
249	135	246	138	546	536	150	586	1668	163	350	1363	280	92	66	319	346	525	710	1498	2228	575	593	1692	1231	2336	1997	472	572	506	100	580	456	132	336	648	152	40	742	872	66	734	154	96	92	90	630	1568	0	0
332	309	465	210	541	513	90	191	571	384	240	388	480	592	534	240	123	465	972	568	432	468	328	366	512	497	523	288	288	686	406	834	718	1464	728	764	514	514	1256	788	498	1306	820	698	1586	392	571	597	258	188
252	162	954	117	312	1467	117	348	1173	2064	750	1650	1368	1368	1398	240	324	534	558	310	596	702	600	984	924	336	288	72	72	966	135	294	453	144	572	220	318	102	384	756	60	300	72	72	72	135	276	471	0	24
918	2778	2880	500	1019	563	768	990	960	1720	1520	1710	180	720	360	108	468	288	110	825	355	0	306	468	360	592	686	108	0	0	280	370	142	40	1200	440	596	1720	3174	360	378	2340	540	360	1080	0	0	0	0	252
762	896	368	696	758	584	593	7	288	1314	517	877	1412	294	322	177	755	172	464	1320	280	558	322	534	163	50	405	798	512	576	244	1030	100	994	2264	612	20	1872	10	304	628	818	1740	706	526	98	14	136	216	144
1080	1620	1404	2160	0	2160	0	0	0	2140	480	260	0	6480	0	300	450	186	0	0	0	0	0	0	72	0	0	0	0	0	2160	0	2160	0	0	0	180	540	360	4320	0	2160	2160	0	2160	0	0	0	0	0
284	267	529	524	272	338	580	410	1488	1005	435	1716	498	138	192	45	145	170	167	1066	543	36	286	170	0	421	197	108	90	168	0	48	144	416	2536	1524	472	971	1467	391	765	1136	354	192	288	100	80	420	0	238
108	60	354	92	32	200	60	0	120	467	204	355	0	0	108	84	0	156	51	48	495	26	12	88	462	298	50	0	0	162	826	268	1414	783	792	3045	482	442	1044	762	3030	2988	252	450	108	234	72	594	130	96
264	304	732	48	304	264	316	644	1300	712	358	710	40	52	160	44	160	104	20	332	228	52	360	812	148	472	1292	124	32	124	8	120	72	24	264	532	104	436	1716	92	826	598	112	128	112	96	232	444	0	120
157	77	16	40	376	220	160	589	308	21	104	69	0	331	0	255	339	25	109	279	101	424	234	991	375	642	1528	513	579	385	84	600	292	195	112	3	737	273	179	290	90	152	120	408	437	99	380	266	179	101
0	0	0	1200	4800	1200	0	2880	576	0	0	0	1440	0	0	0	0	0	0	0	0	0	0	0	0	0	0	0	0	0	480	2640	480	0	0	0	0	0	0	0	0	0	0	720	0	0	0	0	0	0
540	444	1680	48	0	144	360	120	912	1356	1050	1554	240	0	408	18	34	128	0	96	96	0	0	0	0	0	0	0	0	192	0	0	0	0	576	288	164	1248	1084	0	144	576	0	144	0	0	0	0	0	192
0	0	288	0	252	0	72	252	36	0	36	0	144	72	288	360	144	864	144	0	36	288	36	0	0	0	0	0	72	0	0	1368	0	0	0	0	1220	1748	92	432	144	1152	0	288	0	0	576	0	0	0
0	0	0	0	0	120	0	0	0	480	0	0	0	120	0	48	48	192	0	0	48	360	1440	360	792	264	0	0	480	4320	0	0	0	0	0	0	621	324	183	0	72	0	0	96	240	192	408	48	120	480
1050	900	2100	180	540	360	300	336	1128	1008	972	972	1296	0	360	924	828	1848	42	66	180	180	432	72	96	72	12	36	0	504	18	54	0	0	90	0	72	720	0	120	150	738	432	0	0	0	36	144	90	0
144	0	228	444	108	144	2560	6400	7744	72	72	648	48	0	108	30	0	42	0	56	472	0	0	0	0	864	0	0	0	36	72	0	72	72	116	1600	18	0	90	0	576	0	216	432	72	512	1280	1664	0	840
492	72	204	420	0	96	549	432	339	126	282	348	96	48	12	264	0	168	801	234	1089	0	72	0	132	948	48	288	288	36	192	0	96	495	198	495	0	0	0	48	576	0	0	0	0	3105	2448	3819	576	1404
14	310	126	28	92	120	832	326	1602	0	120	600	0	0	0	336	120	144	524	298	1866	452	172	108	75	87	18	0	0	0	476	220	600	670	467	1041	120	160	416	1590	1335	1215	180	0	0	908	484	2700	770	22
0	288	96	0	0	0	1500	690	510	60	0	900	0	0	0	0	144	24	480	432	384	0	0	0	24	36	0	0	504	0	384	0	96	2800	2088	2180	210	336	210	304	3032	312	0	1476	0	2576	920	2072	336	0
1944	0	2376	360	2448	2448	0	0	0	6880	6068	1524	0	0	2592	0	0	0	0	0	0	0	0	0	0	0	0	0	0	0	0	0	0	0	0	0	0	0	0	0	0	0	0	0	0	0	0	0	0	0
0	0	1080	0	0	0	0	0	0	1440	4800	1320	0	0	0	0	0	0	0	864	0	0	3492	0	144	0	0	0	0	792	0	0	0	0	36	0	30	132	90	0	0	0	0	0	72	0	0	0	0	324
300	288	192	1072	1728	632	264	144	312	288	300	480	0	0	60	0	0	0	40	840	320	0	242	190	0	0	336	0	0	0	92	156	52	344	2904	1552	0	4596	4296	0	800	2560	300	48	60	144	24	216	0	198
0	0	1368	0	0	0	0	0	0	1008	0	0	0	0	144	0	0	936	0	0	0	0	0	0	4416	0	192	0	0	0	0	864	0	0	0	0	7290	1782	1728	0	0	0	0	0	0	0	0	0	0	0
0	0	0	0	0	0	0	900	0	0	0	0	0	0	0	0	0	0	0	0	0	0	180	0	2664	720	1800	0	0	0	0	3600	0	0	720	0	4524	696	0	0	0	144	720	720	144	0	0	0	0	0
0	0	864	0	0	0	0	0	0	1818	126	0	0	0	0	0	0	1728	0	0	0	0	0	0	7698	294	0	0	0	0	0	0	0	0	0	0	0	0	0	0	0	0	0	0	0	0	0	0	0	360
60	465	1203	0	1950	0	0	120	0	216	0	0	0	0	30	300	1785	1911	0	72	0	324	450	114	4224	768	2352	0	216	24	0	1770	0	0	0	0	7128	1274	2548	18	12	120	0	1080	30	0	120	0	0	0
72	0	216	36	0	108	0	0	0	108	324	0	0	0	0	216	0	1080	1458	0	3114	0	0	0	2520	3204	0	0	108	0	756	0	1620	2952	0	8568	0	0	0	4536	4536	0	0	0	0	0	0	0	0	0
384	192	1008	192	718	626	80	88	672	1207	853	676	1176	432	864	148	92	756	112	162	182	160	32	72	492	48	48	384	288	504	300	305	595	372	258	318	162	74	136	549	168	219	372	216	324	384	408	1200	256	128
0	0	0	0	0	0	0	0	0	84	840	84	0	0	0	0	0	1260	0	432	0	0	648	0	2664	0	0	0	0	1368	0	0	0	0	0	0	564	96	204	0	0	0	0	0	0	0	0	0	0	864
36	0	732	36	36	72	56	160	24	1332	684	360	0	0	936	12	0	180	0	0	48	0	216	120	300	1200	828	24	120	1272	0	0	0	0	0	48	336	882	462	0	72	144	0	432	144	0	0	0	0	576
120	168	0	110	1180	0	72	1548	240	96	730	890	144	0	192	1560	600	720	55	960	275	0	1140	0	0	338	130	0	0	1440	0	0	0	12	0	12	456	1628	1000	0	0	0	0	48	0	18	102	96	0	720
48	60	1332	0	0	360	0	0	450	2907	4158	4185	0	0	450	228	285	6597	27	0	63	0	0	0	810	0	0	0	0	90	84	84	102	36	0	36	145	20	285	306	72	0	0	72	0	288	141	1785	1062	0
1065	1062	429	180	864	216	264	168	1008	1712	490	822	0	0	0	15	18	39	0	0	0	0	0	0	0	0	0	0	0	0	0	0	0	0	0	0	0	0	0	0	0	0	0	0	0	132	84	72	0	0
1732	1472	1984	828	1424	760	572	1202	770	2768	2444	1020	128	224	1040	240	240	368	208	704	492	116	616	468	152	632	272	32	32	288	172	308	104	152	464	492	472	608	376	144	352	696	128	352	224	148	156	88	236	516
1692	1631	1518	1408	1009	858	1142	409	520	2564	1052	919	529	479	529	792	1177	804	334	133	123	345	347	195	20	65	145	388	223	388	388	553	246	590	351	205	482	552	237	182	356	434	522	153	268	460	217	100	199	475
564	360	282	491	300	635	498	675	603	386	671	773	468	652	162	540	276	258	622	831	489	477	628	239	144	312	90	252	268	486	573	230	433	700	675	473	297	592	167	373	288	183	246	222	894	660	522	522	521	625
96	24	240	0	0	0	0	0	108	418	190	832	432	0	72	96	24	384	780	1280	388	0	144	36	402	48	126	144	72	648	720	720	180	2556	3696	1380	1584	3000	4200	0	360	540	2160	360	0	0	0	0	0	576
0	0	216	0	0	0	0	0	0	2808	864	0	0	0	864	0	0	0	0	0	0	0	0	0	540	108	0	0	0	0	0	0	0	0	0	0	6184	5770	1222	432	0	216	0	1296	3240	0	0	0	0	0
0	0	120	0	0	0	0	0	0	268	72	140	0	0	0	0	0	120	118	180	62	24	0	120	1902	510	732	0	0	72	876	936	696	902	1332	418	4106	1250	1484	12	300	144	720	1296	288	24	0	96	0	0
0	60	984	0	0	0	120	24	432	2720	0	1216	0	0	240	0	12	168	0	20	40	0	0	216	402	2244	474	120	36	156	1520	480	400	480	1000	1760	232	1824	704	0	240	48	0	4872	0	0	0	0	0	0
394	498	120	150	0	0	180	240	180	254	28	118	254	8	120	740	860	160	608	856	500	19	139	12	472	134	128	78	1140	548	162	0	0	1078	1184	520	2556	1680	412	0	1080	2160	2648	2810	162	0	0	0	40	200
915	1290	4869	0	225	225	18	300	240	5742	794	1114	0	0	0	330	480	1710	0	225	225	0	225	225	1335	782	997	0	0	0	54	333	45	0	225	45	648	1608	1266	0	45	225	0	108	0	18	75	15	0	225
0	0	360	0	0	0	18	0	198	1786	430	430	0	0	0	0	0	60	600	40	800	0	0	0	0	0	0	0	0	378	750	0	0	750	92	1750	50	126	40	60	360	30	150	0	162	810	0	6660	300	450
208	348	1736	372	396	552	408	1164	1560	984	264	486	972	0	0	552	504	2886	1350	230	604	36	78	426	432	942	414	108	0	270	924	132	1050	594	410	640	180	252	1404	108	468	672	648	0	54	108	0	432	72	276
36	576	252	992	608	416	756	378	2754	288	288	2808	288	0	0	1026	288	342	738	1026	684	252	252	1440	0	288	1260	144	0	144	880	760	592	852	1596	936	0	720	936	108	252	972	72	0	0	144	144	144	144	288
0	0	978	800	0	1000	80	0	100	762	108	972	1800	180	900	0	0	672	1096	468	200	284	108	1372	1554	0	0	0	0	288	986	0	1342	1200	504	210	882	45	45	762	252	0	0	0	0	158	0	550	104	0
5160	240	2160	720	1320	1440	144	144	192	1590	1388	478	3600	720	480	1080	0	720	2448	612	240	0	72	48	0	1620	0	0	0	480	360	840	864	948	222	210	216	120	0	336	420	84	600	60	240	72	72	96	60	174
6336	1224	3240	792	756	5868	0	1008	648	0	3564	756	2160	216	2160	6336	1224	3240	0	0	0	0	0	0	1440	0	0	0	0	0	72	180	828	1440	0	288	0	0	0	144	0	0	0	0	0	0	0	0	0	0
1050	300	2160	1080	840	1350	540	780	1350	2160	1680	1290	2430	2430	2430	630	180	1620	144	192	0	810	150	108	0	588	168	0	0	0	864	360	1350	2520	1152	432	1086	36	90	144	108	288	0	0	0	540	540	1350	1620	216
1440	0	15120	0	288	576	0	0	0	4992	1448	1768	0	0	1440	288	0	2016	0	72	0	0	252	108	1008	0	0	0	0	0	0	0	0	0	432	0	740	1469	4847	0	0	0	0	0	0	0	0	0	0	378
0	0	2592	1152	1728	576	0	0	0	1944	1296	864	0	0	4320	0	0	360	0	0	0	144	126	378	0	0	0	0	0	216	1440	2592	936	360	864	0	2304	3132	2556	0	0	0	288	0	216	144	0	0	1152	846
488	368	1512	180	760	80	164	460	0	1757	292	419	64	64	1252	112	48	268	64	308	248	96	364	100	299	360	265	80	80	348	0	0	0	64	488	208	882	2848	2170	32	66	238	640	800	384	0	0	0	32	268
0	0	144	204	5148	2280	600	5160	480	624	2304	4512	0	0	720	216	480	24	0	960	120	180	960	1260	0	0	120	0	0	0	84	1572	792	360	1680	120	1368	432	120	408	360	552	0	1800	0	120	600	0	180	408
0	0	0	0	900	180	0	1056	132	648	0	0	0	0	3240	0	0	0	0	0	0	0	0	0	648	270	378	0	0	0	0	1638	306	0	0	648	1476	144	0	0	0	0	0	3240	0	0	1128	168	0	0
0	0	144	0	0	0	0	0	0	369	145	20	0	0	432	0	0	366	27	0	513	36	0	396	2584	1916	1686	0	0	216	96	288	306	111	0	1437	0	0	0	654	576	312	0	1728	0	48	144	198	240	324
297	219	69	0	1494	630	45	1203	237	259	330	368	90	0	1212	392	474	559	198	567	90	230	765	895	1471	1098	1232	9	45	120	27	1353	735	174	264	240	1226	390	265	324	9	267	75	1212	75	90	948	333	480	540
0	216	0	150	858	0	414	4106	700	0	0	0	0	0	72	0	0	0	0	0	288	0	0	0	846	5376	1410	0	0	0	54	666	0	0	0	1728	756	0	0	0	1140	228	0	4320	0	612	4828	680	0	0
168	21	63	1008	438	600	72	132	24	0	12	0	36	108	996	634	98	294	54	504	36	36	2304	180	492	24	60	576	36	3912	162	0	0	0	432	0	544	272	0	0	0	72	108	108	648	0	18	0	18	2322
609	213	122	512	287	223	44	102	57	134	365	172	110	203	173	1916	541	353	736	2452	4713	1645	3404	1112	422	2280	600	401	1121	302	237	148	169	311	665	1057	213	507	149	300	500	156	77	563	134	379	335	149	611	1327
744	288	300	650	650	980	154	784	94	108	552	288	420	324	240	3348	1662	1722	3164	2471	2045	1061	1863	460	240	1032	504	384	240	384	524	764	1028	654	336	390	444	612	516	246	444	294	408	312	396	106	496	166	189	243
1005	1347	1176	185	341	230	264	180	708	117	207	678	396	144	144	1953	3627	2790	1620	1512	1710	540	1320	480	1020	1170	228	810	1620	1836	595	367	262	621	534	501	36	24	12	45	30	75	288	216	216	36	18	108	0	36
0	0	0	594	3546	1728	0	5400	468	54	1188	1350	0	0	360	3294	3942	2484	0	144	0	0	36	0	1944	0	0	0	0	36	18	126	72	0	108	0	450	0	450	0	0	216	216	216	108	0	396	36	0	0
0	0	0	0	0	0	0	0	0	126	216	78	0	0	180	0	0	300	40	80	600	20	112	300	1302	1782	3672	0	0	612	0	0	30	0	0	450	360	0	0	168	108	324	90	900	180	0	0	30	20	112
0	619	581	204	1842	750	1116	711	3801	1164	0	1518	300	300	264	0	136	200	0	0	0	355	0	1103	699	450	2553	0	150	0	300	1114	698	282	861	3033	937	852	533	300	945	585	0	294	0	172	219	1379	388	0
3392	3160	8388	4680	0	1080	936	0	216	5508	2640	528	0	0	1872	0	0	0	0	0	0	0	0	0	0	0	0	0	0	0	2340	0	540	0	0	0	588	396	600	0	0	0	1440	0	1440	468	0	108	0	0
6432	2340	6492	2016	924	1092	648	0	540	3744	1728	1116	1152	0	5184	336	252	564	288	144	0	0	0	0	0	0	0	0	0	576	576	264	312	288	144	0	864	0	0	0	0	0	1728	0	576	0	0	0	0	0
1344	1488	4296	0	720	2640	0	360	3360	5928	3840	5640	0	0	6720	336	372	1884	0	0	0	0	0	0	432	0	0	0	0	648	0	0	24	0	216	144	180	0	204	0	0	252	12	72	120	0	0	96	0	432
120	144	2550	190	0	50	190	48	50	1050	0	0	0	0	0	0	0	4200	240	0	1560	240	120	1560	13440	4698	1860	240	240	240	60	0	60	200	0	1390	0	0	0	240	450	0	0	0	0	60	0	60	200	0
602	910	912	0	1088	0	0	1072	88	732	177	339	96	0	1040	432	748	320	0	1076	0	0	1116	44	272	204	364	36	0	2240	216	264	48	192	504	96	960	2232	916	0	0	48	288	144	192	0	0	0	0	0
8	1280	1268	0	0	0	180	900	0	747	1725	525	45	1125	225	18	450	1710	0	0	0	900	4500	0	789	400	116	9	225	1125	186	174	0	45	1305	0	548	401	788	0	0	0	45	0	0	210	150	0	225	1125
642	3468	6072	144	48	0	1260	60	30	2670	714	804	576	1440	336	219	1425	2400	42	72	54	1212	447	855	798	348	1422	96	240	1488	412	124	16	597	660	261	75	204	207	0	18	6	384	48	96	780	40	20	876	399
560	2258	1574	376	56	1104	1728	2712	1296	1351	369	1496	48	420	1968	416	1568	1052	0	0	0	120	0	24	690	312	138	96	768	0	136	136	256	24	336	0	648	340	500	48	128	64	240	240	120	882	1752	846	280	0
152	432	1056	64	336	1600	980	302	46	80	0	16	32	320	896	262	298	1112	232	40	0	658	650	860	1280	832	256	80	464	1792	16	280	704	0	0	80	166	126	268	832	1048	104	80	416	1600	1780	1270	158	2782	3262
270	648	1458	0	0	558	264	60	324	510	1278	714	0	522	0	648	558	2628	360	0	756	1058	307	435	1224	396	0	0	342	108	0	0	1314	108	36	432	264	108	1104	2328	1368	516	144	72	324	1522	458	1746	2356	467
540	1165	2880	215	133	60	550	600	520	835	800	1505	100	50	125	1278	3589	6624	105	135	60	429	209	456	1744	599	1661	100	50	1853	25	53	10	5	175	10	251	455	1184	35	95	479	67	55	55	0	130	0	31	41
2664	4716	3804	432	648	216	1746	1092	600	3000	1350	1350	0	648	0	2916	5364	4896	0	0	0	270	0	180	1320	330	90	0	540	0	0	0	0	0	60	60	0	0	90	0	60	180	0	0	0	36	72	0	180	0
1662	1716	774	160	320	120	736	344	1896	216	0	864	1368	432	96	2538	2988	1506	1060	1560	500	2496	840	2232	288	0	1152	1728	720	816	120	168	72	12	48	12	148	30	302	0	0	144	192	72	72	456	192	1296	664	344
208	200	800	68	456	908	742	1588	142	240	296	240	8	800	840	800	5600	4352	8	20	212	3274	250	1324	768	992	192	0	200	0	0	0	192	80	140	120	192	0	288	2088	600	1600	0	840	60	1276	1228	364	1444	120
277	551	608	1296	1432	4296	376	503	197	304	584	168	184	888	1080	375	1429	1592	180	4	120	2612	644	4972	1376	608	1888	976	96	172	0	0	0	56	80	280	52	16	472	1044	470	634	244	188	0	864	234	414	904	344
270	440	790	120	0	0	150	30	0	20	100	0	0	0	0	1194	1564	2234	800	800	1400	1611	3807	2898	4272	0	4608	1728	72	2304	0	0	120	160	160	280	0	0	0	30	40	50	0	0	0	204	12	48	909	981
286	205	197	167	855	505	192	589	354	146	358	344	187	309	502	595	529	530	361	2038	598	1190	2521	1351	709	1135	987	421	468	1057	32	408	161	252	970	447	843	1014	1180	236	178	481	262	394	574	182	731	294	250	627
76	16	40	0	634	890	42	586	638	174	726	528	84	78	492	1321	1249	1684	1344	1560	1398	1888	1260	2462	1640	1554	1150	396	150	426	0	472	716	0	0	0	424	38	570	621	60	501	0	204	30	0	822	666	100	204
222	192	320	292	82	276	104	202	96	321	307	188	444	330	158	678	564	912	589	416	589	1075	1224	1229	474	458	160	1990	648	668	490	130	386	863	552	531	214	358	382	442	150	204	684	158	386	588	588	366	1191	1174
1295	454	712	554	328	652	168	184	488	402	795	837	557	372	222	999	334	550	1623	1604	2151	224	367	380	346	948	829	283	427	283	421	116	296	393	364	664	80	325	416	374	467	598	253	103	253	521	356	659	558	1261
172	150	326	72	32	232	48	128	688	562	168	1078	384	240	576	212	172	816	276	986	322	644	1713	223	464	176	64	360	432	1932	174	176	490	140	614	278	698	810	724	360	168	176	288	288	1416	276	344	1720	242	578
606	306	228	483	404	731	231	393	30	264	764	222	222	418	168	2198	1364	1402	699	1302	1651	419	1325	596	300	1376	934	780	676	572	25	0	73	84	156	228	78	136	392	448	182	40	246	48	302	382	522	388	905	992
695	643	356	260	329	151	1161	447	786	339	81	614	272	182	254	1076	1976	766	498	434	336	1402	398	1224	1450	334	1080	284	416	62	338	723	471	416	402	288	833	330	517	538	240	652	176	344	62	721	287	594	386	57
432	0	432	0	864	0	0	0	0	0	0	0	0	0	864	0	0	0	0	0	0	0	0	0	306	2214	3312	2160	0	0	0	0	0	0	0	0	0	0	0	0	0	0	0	0	0	0	0	0	0	0
0	0	192	0	0	0	96	0	24	42	0	0	36	0	0	0	0	522	189	1890	729	190	0	950	726	0	72	108	432	2160	240	0	210	299	1410	2479	1005	5170	2633	33	1569	528	216	0	0	240	0	210	210	0
1521	1524	837	825	999	366	1518	1572	576	1626	1218	1422	0	108	216	0	0	0	0	1533	333	0	1329	213	0	210	168	0	0	0	0	0	0	0	1542	108	168	1590	1080	3	381	534	0	0	144	0	0	0	0	981
3288	630	690	612	408	60	192	120	192	54	144	162	576	0	72	4140	945	1035	360	0	48	420	36	12	6	30	0	0	0	0	180	120	12	0	12	48	0	0	420	1080	540	60	1200	156	48	1606	468	338	2460	204
2640	3888	3360	1800	1074	534	1548	999	1005	1800	552	1224	1344	1344	1344	396	540	504	0	24	12	72	0	12	0	6	6	0	336	0	1080	198	162	0	72	72	144	144	120	0	96	24	0	336	0	702	180	54	456	0
1096	1128	1516	0	0	0	60	0	20	2094	288	398	440	320	320	712	728	800	160	272	0	308	286	566	152	16	20	440	32	3200	324	80	76	348	600	24	340	2900	1152	268	184	736	280	64	640	332	64	56	550	780
54	126	936	252	2106	162	936	3816	828	792	228	204	36	36	504	72	48	852	36	96	408	88	28	28	864	2664	1656	36	216	648	0	12	60	36	180	540	598	712	796	72	441	117	72	342	90	72	108	252	152	374
3182	1526	3156	1372	3046	6034	560	1142	1224	5182	2436	3184	502	0	1150	0	0	0	55	530	375	0	420	730	200	390	670	70	0	360	0	0	0	55	510	225	45	285	670	0	640	730	70	70	0	0	0	0	0	240
702	1440	1638	306	315	189	450	675	45	594	180	180	270	630	1674	783	1530	1197	540	270	270	720	1080	0	1080	360	360	0	720	3240	434	369	115	684	603	279	456	574	590	144	54	522	648	108	72	330	225	75	630	540
6732	12024	3060	1872	2880	1404	2592	3924	2196	144	1188	504	3528	3672	936	0	0	0	0	0	0	0	0	0	0	0	0	0	0	0	0	0	0	0	0	0	0	0	0	0	0	0	0	0	0	0	0	0	0	0
1890	720	450	2844	4644	864	1020	2688	360	288	576	288	0	0	7488	450	180	90	0	48	96	0	0	72	1776	1128	1488	720	360	0	414	1062	144	0	24	48	360	0	0	0	0	0	0	720	0	288	1224	108	0	144
0	0	0	0	0	0	0	0	0	0	0	0	0	0	2592	0	0	0	0	0	0	0	0	0	0	0	0	0	0	0	0	0	0	0	0	0	0	0	0	0	0	0	0	0	0	0	0	0	0	0
1708	2300	3048	360	864	216	624	792	216	1152	0	432	576	576	1584	1364	1588	1848	0	0	0	48	0	48	0	0	48	48	48	0	0	192	0	192	192	192	312	120	1464	66	264	1734	768	192	0	0	192	0	144	0
816	1260	192	540	1620	288	5856	9720	3324	108	144	324	0	8640	0	408	360	96	0	0	0	0	0	0	0	0	0	0	0	0	0	0	0	0	0	0	0	0	0	0	0	0	0	0	0	2460	4680	1500	2160	0
6570	7038	2700	1296	2664	0	252	3726	2034	0	792	1368	1296	36	0	1679	1771	690	0	0	0	360	0	0	0	0	0	0	360	0	0	0	0	0	0	0	0	0	0	0	0	0	0	0	0	1044	546	390	0	0
2475	1575	5265	585	675	675	945	423	315	6057	765	765	720	360	1890	180	90	405	0	0	0	0	0	0	0	27	0	135	135	0	375	150	150	0	0	0	0	675	0	0	0	0	675	0	675	375	150	150	0	0
0	1440	1440	0	0	0	0	0	0	2160	0	0	0	0	6480	0	1080	5400	0	0	0	756	0	108	864	0	0	0	0	0	0	0	0	0	0	0	0	0	0	0	0	0	0	0	0	1440	3240	1080	216	0
2520	700	20540	0	30	510	0	0	150	7690	3135	725	0	0	0	180	50	1570	0	150	30	0	252	66	360	0	6	0	0	360	0	0	0	0	0	0	10	180	560	0	0	150	0	0	0	0	0	0	0	0
0	0	0	0	0	0	0	0	0	1296	0	144	0	0	0	0	0	0	0	0	0	0	0	0	0	0	0	0	0	0	0	0	0	0	3024	1080	616	6148	2524	0	0	720	0	0	0	0	0	0	0	0
665	2185	570	0	90	420	210	240	630	1230	9	21	0	360	36	280	920	240	0	30	0	0	42	0	0	0	0	0	0	0	0	0	0	0	0	0	585	1170	195	0	0	0	0	0	0	150	150	450	0	30
4116	1124	1240	1080	0	0	630	270	180	336	144	240	720	0	0	612	228	240	0	54	54	0	0	0	0	0	0	0	0	0	0	0	0	0	126	126	0	36	504	90	474	552	108	0	0	1212	180	264	216	216
1320	2160	6600	0	0	0	2016	72	72	360	0	0	0	0	360	0	0	0	0	0	0	0	0	0	0	0	0	0	0	0	0	0	0	0	0	144	366	366	8484	0	3132	4572	72	144	0	0	0	0	0	0
3942	2088	744	982	1150	610	208	764	162	108	198	108	306	294	378	1122	490	368	990	18	36	438	210	180	70	176	126	210	96	30	170	218	128	30	18	36	18	18	216	114	36	498	306	108	30	38	196	36	96	30
3180	480	840	1110	2598	1932	1650	2364	612	96	834	168	390	3030	1056	0	0	0	588	1540	1100	120	300	108	66	528	186	102	60	252	12	342	294	150	468	396	486	502	998	508	72	518	336	336	738	0	0	0	60	1200
1400	4760	2240	0	408	0	240	1272	0	9240	420	1860	0	0	192	280	760	160	16	176	0	192	0	0	240	0	48	0	0	192	48	192	0	0	240	0	560	3360	400	0	0	0	0	0	0	0	48	0	48	0
438	240	294	720	108	414	216	162	162	324	414	72	0	0	0	2769	1680	1599	1440	216	450	1152	549	459	648	450	36	0	0	0	108	0	432	432	0	216	180	108	324	738	153	819	684	0	0	540	756	540	2376	918
12	72	108	0	192	144	0	180	108	342	696	558	312	168	264	30	72	162	264	1908	3276	378	2214	804	852	1800	660	60	624	1032	0	192	0	24	504	492	774	408	870	72	900	1116	96	1488	288	0	288	0	66	414
166	156	298	129	151	341	204	324	643	664	498	279	151	117	389	543	527	1522	1976	828	1357	543	462	940	675	820	626	667	429	597	414	807	1461	302	212	340	422	158	246	612	484	630	151	428	252	59	104	1025	330	252
144	0	696	48	0	360	120	360	240	1368	354	240	480	0	1152	120	0	690	432	672	504	0	432	0	900	360	0	0	0	2322	144	0	900	852	1008	756	432	792	972	690	696	0	612	1152	1458	192	384	450	162	642
240	138	180	111	295	206	114	234	372	450	132	342	270	132	702	1092	570	492	627	435	498	684	468	432	1038	399	531	378	168	594	546	846	558	1035	705	762	618	816	366	264	210	192	486	918	378	186	402	702	492	408
4	160	538	0	0	0	0	72	504	576	1008	288	0	0	144	316	976	2398	920	554	1262	1418	601	1005	2186	212	1094	648	648	648	162	120	312	694	394	802	18	198	72	54	594	144	0	144	0	162	36	396	744	273
0	0	324	0	0	0	0	0	0	765	90	225	0	0	270	0	0	1890	54	162	108	0	0	0	4860	1611	1197	0	0	162	0	1350	0	216	648	432	4012	1686	1160	0	0	0	0	2700	0	0	270	0	54	486
0	0	0	0	0	0	0	0	0	480	192	768	0	0	720	0	0	180	96	252	228	0	432	0	0	0	0	0	0	720	198	198	180	384	3384	1200	1934	1774	3636	306	612	612	216	432	108	0	12	24	0	432
0	0	0	0	0	0	0	0	0	1884	336	588	0	0	216	0	0	0	192	960	0	0	0	0	0	0	0	0	0	0	108	540	0	360	2340	0	318	4036	506	0	0	0	0	0	0	0	0	0	0	1728
2304	2592	2304	0	0	576	288	0	0	7662	1080	1554	576	720	576	0	144	0	0	0	0	96	192	0	0	0	0	0	0	288	0	0	288	288	1152	0	192	4224	768	0	0	0	1152	0	576	144	0	0	48	96
196	268	188	36	36	220	232	24	252	688	324	702	140	1004	140	656	1136	1248	176	480	64	3672	480	1248	658	12	20	0	0	0	124	60	516	454	1062	104	332	240	112	490	64	208	0	0	0	1088	48	1184	1882	210
568	454	1310	40	0	0	460	150	150	3754	4122	2120	160	1600	180	232	856	696	320	1120	0	710	3322	0	192	80	32	8	80	2000	28	92	20	0	0	0	80	310	70	0	0	0	20	0	100	220	50	50	330	966
240	288	1440	1104	480	576	372	744	228	1440	432	288	0	0	1536	48	96	336	0	72	0	0	48	144	816	108	180	72	0	144	144	288	240	2208	768	1296	384	984	168	288	1392	384	0	96	0	900	24	420	240	168
0	0	0	1392	812	1396	54	54	108	0	1134	108	0	1458	0	216	246	150	156	480	156	297	243	540	72	162	432	0	162	144	432	540	1224	648	1296	648	216	744	480	900	648	504	0	0	1872	936	72	720	540	396
75	318	201	315	213	594	264	156	444	216	345	144	0	156	45	225	630	378	78	234	627	78	213	618	522	258	477	225	177	189	126	78	456	276	540	630	230	518	248	1329	768	852	204	177	444	828	234	954	1206	639
200	288	700	600	608	1576	336	148	416	132	912	528	72	36	216	288	0	1440	0	288	408	864	528	408	132	516	528	0	0	1044	120	112	200	0	1488	2112	816	576	2064	2904	1104	1272	0	144	2448	264	424	2048	2016	1140
400	0	800	160	80	3150	200	100	100	1980	3769	560	800	600	600	550	120	998	283	46	313	0	56	56	883	86	252	236	24	156	180	90	858	30	0	42	0	56	56	914	24	283	236	24	156	280	470	890	50	112
0	0	0	224	2960	1376	0	0	0	1952	4144	576	240	624	2400	0	0	0	20	40	0	236	1480	36	450	354	732	60	240	1200	16	346	142	0	0	0	0	0	0	0	96	144	48	480	240	0	0	0	176	1144
168	168	192	216	948	756	0	1488	36	444	708	672	192	48	1248	1224	576	864	900	2796	792	168	2088	480	696	1356	180	72	168	1632	120	300	84	0	48	0	816	360	216	72	0	120	96	336	96	0	384	36	120	480
571	325	64	586	922	304	330	984	90	250	790	274	162	90	360	300	48	48	276	1653	537	108	1638	108	0	189	27	108	144	162	42	168	6	72	453	159	1215	657	468	6	78	132	162	450	270	132	570	162	172	2074
290	222	508	102	251	685	264	246	282	526	416	150	246	462	546	766	420	1052	297	135	204	504	634	872	1402	438	602	474	444	1896	219	197	688	447	669	486	176	610	216	628	332	138	60	132	1140	708	594	612	1306	1257
168	516	150	0	0	0	362	0	268	189	45	96	96	0	0	228	573	45	78	1209	45	988	1784	1926	225	297	564	384	0	0	144	102	24	80	604	150	0	362	268	45	189	96	96	0	0	981	0	369	1508	3451
1101	1119	750	311	128	914	382	385	304	303	1128	168	153	321	81	1482	700	884	315	720	1638	2112	1512	1143	278	1172	329	117	537	189	17	5	98	46	46	340	0	81	117	700	534	284	117	0	0	1192	532	532	1250	1284
684	1155	693	484	212	912	866	862	656	263	854	267	484	656	316	884	1107	829	548	288	916	1001	861	546	307	969	204	412	788	328	186	42	384	164	36	304	148	104	552	874	424	1018	988	600	552	440	526	498	454	393
948	1392	1032	852	144	2016	1620	2208	1344	675	1170	351	780	1356	492	12	108	132	180	132	120	84	324	168	168	1016	112	0	336	0	72	12	312	126	90	660	56	0	304	636	948	528	0	120	648	132	12	228	216	216
496	920	896	128	64	500	283	231	270	260	748	144	320	796	412	928	1696	1800	216	600	492	1083	855	958	884	1268	1792	1528	1324	1220	376	116	500	920	760	840	16	64	152	260	104	328	352	184	464	331	339	430	419	419
368	292	100	80	920	760	420	100	612	420	406	246	848	428	800	1410	826	670	720	2256	1860	198	54	234	224	0	148	52	1014	2628	188	704	184	344	636	312	708	824	516	224	156	1182	64	154	352	192	56	216	0	0
471	495	608	520	750	1760	549	675	1188	612	840	1344	60	24	60	339	769	616	314	668	1048	338	682	2324	276	744	1448	100	100	100	152	396	448	178	488	680	240	528	840	402	384	1230	0	0	0	113	111	232	266	340
321	264	627	198	735	507	48	432	501	498	603	354	666	687	975	621	468	891	453	270	876	429	915	624	1755	1407	1077	765	774	1071	72	531	345	357	402	636	195	45	528	897	387	615	177	306	99	120	549	468	201	285
0	0	0	0	0	0	160	300	512	90	0	18	90	0	450	0	0	0	0	0	360	0	0	0	1000	1960	8920	1800	0	360	0	0	0	180	36	1746	0	0	0	0	576	0	0	450	0	184	0	536	0	0
448	496	440	44	424	0	100	596	124	200	352	624	304	144	412	392	204	8	1084	2172	620	372	564	868	192	624	492	436	396	844	412	1188	264	836	1912	448	1344	640	1272	328	228	1192	1264	1780	1096	4	212	40	102	438
2640	3974	4490	460	292	598	1834	1190	514	872	298	130	10	430	1452	2060	3208	3260	0	0	0	680	0	184	1396	80	64	400	500	0	30	110	156	16	0	42	64	32	104	80	172	142	1012	50	40	230	370	110	780	0
5220	3920	4750	1202	1120	886	1215	675	810	1500	910	660	180	778	180	0	0	0	0	448	1248	75	336	417	0	1108	246	0	310	0	0	0	0	0	0	330	36	126	36	18	128	348	0	54	54	0	18	0	24	148
0	0	780	36	36	0	0	480	0	600	0	120	120	0	2580	78	120	3030	360	360	0	0	48	0	2334	390	12	12	0	2184	0	0	0	0	0	0	0	0	180	0	0	0	180	0	0	0	960	0	0	96
750	2544	4806	150	360	30	0	0	0	1210	98	192	1200	360	1260	1230	2814	6234	1488	240	0	0	25	5	132	0	12	150	0	1350	240	216	48	0	0	0	330	672	2808	78	0	1182	708	0	90	0	0	0	90	60
2520	0	2016	840	2520	1440	0	0	0	384	768	0	0	0	2448	6240	0	4440	1440	0	480	24	180	144	1344	432	456	216	12	1080	420	960	720	360	0	120	96	0	384	36	12	0	2400	396	240	0	72	0	0	0
1224	4824	1728	0	2304	0	0	18432	864	0	1152	5760	2592	0	0	612	2412	864	0	0	0	0	0	0	0	0	0	0	0	0	0	0	0	0	0	0	0	0	0	0	0	0	0	0	0	0	0	0	0	0
48	72	168	0	216	0	380	544	600	144	216	324	0	0	108	144	576	432	0	216	0	1723	1133	2412	495	306	639	0	0	108	54	0	54	0	0	0	84	48	108	0	0	0	0	0	0	1353	2211	2160	1455	1281
0	0	0	0	0	0	774	1602	324	0	0	0	0	0	0	0	0	0	0	0	0	0	0	0	0	0	0	0	0	0	0	540	0	0	0	0	156	270	114	0	0	0	0	0	0	4878	9054	2304	720	936
717	527	46	1012	1232	240	360	1233	381	348	1056	642	978	510	1590	300	300	150	1750	1028	0	536	664	0	0	0	0	0	0	0	1250	1750	750	600	372	0	2304	504	0	0	0	0	0	0	0	0	900	624	468	1368
90	24	6	808	1184	336	120	864	168	24	168	96	144	60	528	403	190	85	603	825	294	152	723	109	75	132	165	246	48	156	948	876	240	1482	234	516	1620	3120	804	222	600	294	876	1284	888	50	904	60	36	297
511	86	1410	580	778	622	180	171	126	1064	333	94	117	93	1305	122	4	402	296	180	328	12	75	159	700	1010	906	537	180	954	416	424	378	479	280	672	585	850	788	225	897	237	693	891	633	510	687	339	192	495
1710	2538	2232	2160	1236	1470	806	1200	868	2310	1530	1500	270	90	576	846	698	832	0	72	84	120	72	144	18	60	72	36	54	72	1050	590	700	408	24	72	120	144	144	16	48	32	0	0	0	354	318	246	0	132
50	60	10	1256	1444	1062	96	2578	170	0	90	0	0	0	1152	25	30	5	30	12	48	0	90	18	0	18	0	0	0	0	511	935	630	857	716	491	462	1050	1836	480	816	378	180	288	72	24	1032	120	120	300
1188	384	270	620	3732	697	144	930	252	92	846	142	486	414	486	1575	0	315	662	913	108	612	405	147	72	312	102	324	252	324	140	1260	526	232	188	72	492	624	624	208	80	234	432	288	252	156	1833	333	396	246
498	256	490	598	808	834	624	648	356	343	536	299	710	728	596	331	158	389	626	252	378	192	372	320	459	674	585	674	620	404	292	338	584	455	180	393	326	364	686	312	542	408	782	848	656	202	368	224	54	200
24	444	804	336	167	265	96	0	528	1166	94	372	216	216	1440	0	252	396	30	56	34	90	0	426	844	68	180	0	0	0	504	594	882	1350	604	926	924	648	468	876	288	696	0	0	0	48	0	132	66	60
444	966	336	300	90	96	666	126	48	118	38	36	0	360	0	704	1292	416	368	882	136	1896	676	536	300	254	394	756	684	756	48	216	96	464	474	160	156	354	126	30	60	150	0	0	72	270	90	0	1440	474
420	36	264	0	1782	2250	0	747	81	0	2112	420	0	0	0	642	1746	1092	120	900	168	1006	4794	2264	600	852	3024	0	0	0	0	90	510	0	0	0	336	24	684	710	0	310	0	0	0	0	320	160	744	792
1365	402	4425	48	0	72	144	24	120	9259	587	2502	240	0	0	360	144	1224	60	450	90	0	168	120	2670	975	1665	300	0	666	0	0	0	0	12	0	0	0	0	6	0	12	12	0	18	0	0	0	0	42
540	612	144	0	324	0	0	360	0	300	1275	1125	0	0	72	1080	1188	756	1080	5400	0	540	6840	0	900	234	270	0	0	1800	0	216	0	0	0	0	855	0	225	0	0	0	0	0	0	0	108	0	0	0
0	54	1146	240	72	288	24	6	78	550	744	604	1200	120	270	0	114	1678	20	10	216	2	20	182	3340	0	774	246	84	166	480	168	832	2980	264	3716	76	316	88	1384	120	324	0	300	88	48	12	88	298	16
0	378	6750	0	0	0	0	0	108	3796	0	1712	0	0	0	0	162	2214	0	810	54	0	0	0	864	0	0	0	0	1080	0	0	0	0	1260	36	2496	4680	6324	0	0	540	0	0	0	0	0	0	0	0
0	0	0	0	0	0	0	0	0	0	0	0	0	0	0	0	0	0	0	360	0	0	720	0	0	0	0	0	0	360	0	0	0	0	1512	0	1596	3444	1008	0	0	0	0	0	1080	0	0	0	0	0
182	126	916	320	40	80	80	160	320	1736	1090	3402	1296	84	80	686	294	2260	332	1150	38	42	1124	42	1488	160	440	288	48	800	544	400	16	820	3322	130	1244	468	848	8	8	80	384	0	0	52	40	4	54	300
0	0	1296	0	0	0	0	0	0	5400	0	0	0	0	2376	0	0	1080	0	0	0	0	0	0	1728	0	0	0	0	2160	0	0	0	0	0	0	0	0	0	0	0	0	0	0	0	0	0	0	0	0
462	0	3174	0	0	0	0	0	0	5472	0	0	0	0	432	228	0	1860	0	0	0	0	0	0	1584	0	0	0	0	432	0	0	0	0	0	0	576	1344	240	0	0	0	432	0	0	0	0	0	0	0
0	0	0	0	0	0	0	0	0	0	0	0	0	0	0	1152	1512	1296	528	192	288	240	120	288	10456	2584	1972	144	0	0	0	0	0	0	0	0	0	0	0	0	0	0	0	0	0	0	900	0	120	24
2250	1156	8738	120	120	0	0	0	0	1832	432	280	480	480	600	570	136	2054	240	296	844	192	234	390	2970	508	686	240	240	1248	0	0	0	0	8	112	0	200	280	0	0	0	480	120	0	192	168	0	120	210
648	420	9540	1170	36	2034	120	0	120	9624	1440	2496	0	0	0	0	60	2100	216	12	420	0	0	240	4182	918	720	0	0	0	174	12	678	216	36	744	0	12	12	324	912	120	0	0	0	0	0	0	0	0
1518	678	288	279	162	1092	1959	1950	3570	1746	1017	1278	2133	1233	1647	1851	912	474	546	465	945	0	0	0	1326	1023	0	0	1350	675	234	117	402	2094	705	2520	0	0	0	321	300	0	0	504	135	132	159	138	957	546
1254	732	972	807	1287	1392	1350	1686	5940	1350	2658	2568	300	192	192	0	0	0	180	1800	4140	0	780	576	0	1074	906	150	0	0	266	176	56	120	768	1800	135	1053	498	180	1014	576	30	138	138	0	0	0	0	1680
1716	228	1032	2236	576	720	592	552	256	380	444	388	260	100	264	588	76	344	476	64	352	104	104	16	228	48	0	128	40	96	1524	192	540	1296	128	688	236	318	30	316	192	0	440	228	192	1000	656	252	552	756
2550	507	1281	2499	576	1359	708	870	1755	396	738	99	234	72	276	1362	453	417	537	1242	2103	0	588	489	336	1062	267	126	72	372	27	45	60	447	813	1290	66	528	375	165	642	582	174	132	228	192	264	936	72	555
1152	0	576	540	36	720	450	720	630	216	432	0	0	0	0	0	0	0	0	600	5880	0	36	36	0	3240	0	0	0	0	0	0	0	0	300	2400	0	0	180	810	2160	1080	0	0	0	0	0	0	0	216
842	470	96	2320	154	464	168	390	64	280	420	12	176	104	176	1640	632	792	1276	142	304	884	722	296	1200	1827	93	1200	480	120	1648	68	256	282	6	48	390	40	80	220	64	100	480	0	0	2192	4716	512	148	316
702	834	840	1944	2778	1980	1368	1902	3276	1152	1254	1374	828	900	900	606	450	420	486	816	1980	630	837	1011	630	1377	2133	468	0	0	0	0	0	342	558	1296	0	489	513	0	1029	663	180	0	0	0	0	0	270	417
5544	800	2176	4496	1688	1488	728	1160	640	2360	3664	600	1232	2224	1440	1632	16	752	40	0	0	350	50	40	124	0	92	320	160	480	160	64	64	24	0	0	32	0	0	64	0	0	128	96	48	516	764	460	600	100
720	4932	1512	148	458	210	5884	1300	2080	468	360	756	720	2268	720	48	1524	456	240	60	240	552	120	36	0	120	36	204	1788	60	120	420	180	0	0	0	60	0	60	180	360	180	720	720	0	1008	144	576	144	0
1436	764	1876	592	364	60	2423	639	1402	876	706	538	664	1240	532	28	48	44	0	0	0	108	216	216	0	0	0	0	40	0	22	14	12	0	300	0	0	900	0	0	0	0	0	16	0	1323	243	594	172	344
540	1530	180	0	150	300	0	150	300	30	132	0	450	450	2286	3348	9486	1116	1440	0	1080	540	72	180	5400	0	0	0	0	72	0	0	0	540	0	0	0	0	0	0	0	0	0	540	0	0	0	0	1350	324
540	144	1800	0	0	0	252	270	90	720	0	180	0	216	2700	756	324	2160	0	0	0	378	360	90	1440	0	360	0	0	7200	0	0	0	0	0	0	0	0	0	0	0	0	0	0	0	288	270	90	306	360
1310	1452	1114	342	297	195	660	222	324	720	640	164	216	864	288	1716	2628	1728	1377	585	960	855	394	461	1680	1134	414	432	1728	576	360	306	270	151	127	166	81	94	239	330	280	266	216	36	0	788	232	348	1248	580
1398	288	1254	456	0	2172	318	678	678	984	1656	492	144	918	0	1572	252	1716	720	0	720	1248	528	708	756	36	0	1620	216	324	2148	810	3714	744	0	432	306	18	216	1680	690	348	540	270	540	60	534	804	648	264
140	4	216	80	1014	846	0	188	24	216	934	50	88	88	384	1052	44	1424	672	544	848	344	176	424	1164	2264	396	288	40	256	0	342	998	56	32	104	330	0	350	990	218	88	208	540	208	176	612	392	716	408
295	86	339	1005	360	1629	280	320	144	240	282	102	0	0	0	629	214	555	369	105	192	603	213	1200	1607	791	470	240	132	24	1593	720	3177	729	255	432	540	156	468	720	924	432	0	0	0	396	1098	108	1050	542
50	135	211	138	414	276	156	450	582	30	792	654	0	108	0	718	999	1127	180	0	0	1190	430	756	1112	308	1028	72	72	180	102	150	108	36	0	0	0	0	0	0	0	0	0	0	0	404	1146	1150	822	150
1644	1920	1764	1044	1080	1644	996	1116	2664	1908	1728	360	0	0	0	600	72	720	594	564	918	1098	798	1800	936	1260	288	0	0	0	324	48	408	318	348	486	636	360	972	840	756	240	0	0	0	372	660	1332	390	510
352	1040	624	408	184	272	864	1008	1056	312	148	20	0	0	2304	208	608	624	0	1024	272	568	1856	1800	192	208	80	0	0	2304	0	0	0	0	1152	0	120	0	360	12	360	228	0	0	0	96	368	256	360	1440
468	276	144	770	588	786	120	967	357	120	700	404	508	500	252	1272	348	284	1676	824	1204	584	1132	394	524	1248	260	388	158	68	900	580	850	276	288	492	504	278	422	738	480	408	442	414	464	112	983	341	148	204
786	1371	333	598	418	310	408	648	450	219	378	801	72	0	0	720	1926	426	1144	1651	463	1368	1184	826	360	220	482	216	0	0	234	444	426	312	681	201	396	324	546	104	131	827	72	0	0	120	288	216	204	210
2304	2896	1028	1272	1961	823	986	2048	296	975	792	861	0	0	0	288	334	188	480	1312	320	72	1728	378	60	648	480	0	0	0	234	279	81	306	618	120	321	945	540	150	384	414	0	0	0	106	160	112	47	440
712	1660	2068	176	476	326	834	575	821	675	215	722	0	0	150	412	1312	1336	576	480	354	0	509	641	123	195	742	0	0	150	652	664	436	0	444	516	240	922	5202	0	1035	3379	120	300	300	4	30	66	0	96
292	988	280	28	74	18	222	672	54	508	64	160	6	24	24	0	480	150	148	992	420	1614	1614	996	144	200	676	150	600	600	360	2082	12	82	524	330	378	1056	1110	1488	520	1724	630	696	2424	30	120	36	261	270
342	750	576	144	0	72	48	18	84	960	168	0	30	0	0	1800	2280	5520	510	420	138	480	60	0	60	72	18	6	1500	1212	330	30	240	627	385	404	44	1472	3488	1604	1328	1250	726	60	348	324	54	282	620	276
0	0	144	0	0	0	0	0	0	720	0	0	0	0	0	0	0	0	0	0	0	0	0	0	0	0	0	0	0	0	2376	432	2880	2232	0	1512	632	696	400	1380	420	0	0	0	0	0	0	0	0	0
72	1008	1008	864	684	468	1494	288	1026	1044	144	756	1008	216	432	360	1008	1008	936	0	0	288	72	288	648	216	864	1944	1296	648	360	252	252	1944	288	864	0	216	0	0	648	216	0	864	432	0	0	0	312	168
1092	486	2124	834	882	3276	582	1242	1794	1560	5244	1800	0	0	0	0	0	0	0	360	1416	0	1080	810	0	1032	156	0	0	0	0	0	0	0	90	420	0	324	486	0	696	312	0	0	0	64	61	91	0	624
804	1532	924	605	929	784	1012	1672	1758	560	592	644	0	200	0	26	54	20	0	712	1790	175	450	543	0	2280	1104	20	150	20	361	589	266	0	540	1692	0	360	450	178	2356	1280	200	500	30	506	440	384	170	334
912	462	1158	736	643	2011	454	1088	1152	816	2632	1646	0	0	0	162	150	174	147	953	346	99	453	258	389	624	409	0	0	0	88	127	163	54	450	264	96	228	426	580	212	270	0	0	0	114	198	174	72	948
810	360	656	370	77	329	81	51	8	243	561	216	252	200	792	414	100	188	465	125	210	123	123	142	468	468	492	606	240	372	312	151	355	192	85	261	177	166	579	113	894	63	574	592	348	280	345	65	370	616
168	48	1908	198	1782	72	432	1116	432	675	342	135	0	0	1260	48	24	0	0	144	144	0	24	48	850	1396	850	0	0	0	54	810	0	72	216	288	1650	1770	2700	40	80	24	0	1224	0	360	2400	480	360	1272
0	0	0	0	288	0	864	3564	756	288	0	0	0	0	0	0	0	288	0	0	0	0	0	0	528	1344	144	0	0	864	0	144	144	72	216	720	72	864	144	144	864	144	144	432	432	320	840	856	432	648
462	390	132	444	762	468	234	438	156	496	480	488	0	324	48	816	438	156	936	882	876	826	1288	502	348	978	558	366	624	366	312	384	168	180	216	684	504	684	504	48	156	300	432	180	486	354	1088	340	464	632
108	504	288	308	26	26	900	0	1620	60	0	1740	540	0	0	0	0	0	1080	384	336	270	144	666	0	0	576	576	360	0	144	468	396	2880	1536	1380	0	180	288	0	132	264	1548	0	72	1584	0	0	54	264
0	0	288	1440	288	0	0	0	0	1056	0	0	576	0	1536	1152	0	1152	960	0	192	0	0	0	288	144	0	0	0	1440	960	192	0	288	0	192	0	0	0	0	0	0	0	96	0	576	1344	1536	1152	1728
378	504	3816	324	0	486	540	162	108	1026	0	0	4050	162	810	180	240	1740	0	0	0	0	0	0	540	0	0	0	0	0	216	0	216	0	0	0	0	0	0	108	0	0	0	0	0	1044	378	792	648	0
1349	2621	2738	0	108	0	1500	120	804	3060	18	786	72	72	1140	528	1860	1812	0	180	0	144	72	0	552	0	24	0	120	1260	0	0	0	0	0	0	276	216	48	0	0	0	0	0	0	72	0	24	0	0
513	834	561	624	674	940	858	1806	594	216	348	588	0	0	360	543	384	393	472	482	768	512	554	824	1120	1798	718	0	0	72	348	652	668	404	292	276	630	234	666	366	582	348	144	180	36	540	1680	600	872	464
1920	1164	324	160	144	524	1136	520	168	0	684	120	120	1260	120	800	268	228	360	360	0	720	0	0	20	32	8	0	60	0	12	0	60	0	0	0	72	0	0	132	128	40	0	0	0	2912	1096	312	3648	1248
720	192	264	1624	560	1638	92	336	52	220	456	44	0	330	0	54	54	216	360	0	168	726	216	1266	108	562	464	0	330	0	576	360	684	960	24	408	36	32	52	960	364	44	0	0	0	690	270	660	1320	276
2712	504	1584	3948	660	3168	108	0	72	1412	2344	420	0	96	0	24	0	0	0	312	48	52	858	2246	0	0	720	120	72	120	1040	100	804	0	0	0	0	378	558	144	0	144	0	0	0	0	0	0	176	1560
108	174	0	90	180	162	72	150	18	18	0	144	18	162	108	324	594	0	1746	324	90	1422	1728	2190	600	576	696	828	540	810	1152	576	0	336	744	240	612	120	738	216	0	180	954	0	0	432	432	0	144	216
123	831	567	375	993	423	663	657	1635	495	123	1299	372	372	558	0	45	90	30	60	60	72	24	990	381	435	681	537	225	60	375	825	471	48	108	132	543	150	186	48	132	108	213	276	213	270	135	810	72	24
526	346	1152	197	415	188	194	34	56	968	1430	796	318	528	1192	132	204	828	596	434	562	990	566	450	446	733	565	498	612	860	218	350	8	124	0	4	184	72	228	520	50	32	126	512	384	650	1082	1052	642	606
1380	1032	4608	2064	1128	2748	1992	408	1680	4356	4848	3330	690	900	480	30	48	126	0	198	204	96	558	348	24	72	228	156	108	510	84	48	228	144	630	288	42	492	642	192	534	156	288	90	660	60	0	0	72	480
272	494	980	617	382	1180	842	410	582	1787	605	990	974	692	532	229	293	615	112	110	286	125	135	542	427	414	90	323	248	373	436	252	693	590	572	657	239	395	311	412	360	366	355	269	554	470	149	402	365	193
714	408	2322	1056	1320	816	696	1488	504	3332	1016	2036	72	0	144	42	168	930	190	526	340	0	360	384	600	1472	1528	192	0	192	240	312	216	86	794	668	84	818	958	132	648	312	324	348	324	336	42	762	198	402
0	1140	2640	0	0	0	570	420	210	780	0	180	0	0	720	0	3330	6480	1104	312	384	1020	540	1080	5100	360	900	0	0	900	756	384	192	858	396	456	72	120	36	108	84	84	18	36	0	1050	300	270	2310	720
354	488	1458	120	16	8	80	90	0	1266	322	140	0	70	0	306	388	594	70	12	0	60	220	0	700	108	90	20	50	500	300	450	150	80	600	0	60	308	540	0	0	0	0	0	304	490	480	0	130	1062
0	120	24	0	0	0	1776	360	1260	0	0	120	0	0	0	0	180	0	0	0	0	60	144	96	12	0	36	0	0	0	0	36	144	0	0	0	36	0	96	0	240	0	0	0	0	2568	576	1788	240	5328
32	624	364	270	482	104	2276	977	1543	350	420	772	10	206	108	98	500	218	12	94	616	164	274	448	270	515	691	12	492	138	280	1210	490	0	290	440	334	666	280	151	480	389	0	1080	140	460	300	500	200	530
160	174	62	0	0	441	234	600	930	0	234	387	324	135	540	477	621	495	144	36	1692	252	207	423	498	2016	780	351	2007	135	72	360	432	126	63	729	126	36	108	261	738	828	378	1350	153	81	225	315	0	54
0	0	0	108	0	648	0	0	0	0	684	0	0	0	0	216	0	144	0	0	756	20	360	700	72	756	0	0	1080	0	12	0	168	0	0	540	0	0	0	348	1956	0	0	0	0	90	108	414	12	216
144	0	1584	0	72	216	288	108	468	2592	492	372	216	0	360	0	0	0	348	174	2034	0	216	108	0	432	0	0	0	1296	0	0	0	1224	936	5004	204	2004	816	0	3168	0	0	720	324	0	0	0	0	828
150	420	600	84	16	320	942	492	1926	1384	100	628	0	0	0	30	180	120	168	168	264	20	8	32	170	856	6	0	36	0	1854	8	400	593	507	3598	450	890	160	228	1332	120	0	36	0	1281	590	2299	910	232
0	0	0	145	110	75	456	312	792	0	316	620	120	120	0	238	700	376	231	375	504	30	50	112	261	381	90	12	108	0	291	930	369	334	850	1096	1134	366	1440	2112	945	1947	240	516	240	120	186	432	0	0
114	24	102	1200	780	0	0	384	0	24	200	64	0	0	324	1334	316	654	2112	792	0	128	568	0	549	603	216	0	0	432	360	264	0	360	120	0	755	60	325	0	0	0	120	0	0	192	1104	0	224	640
12	54	78	312	1012	716	113	421	372	60	96	264	360	180	162	18	27	63	300	390	240	262	662	876	158	184	726	0	0	90	144	384	192	0	180	36	626	93	271	90	96	330	0	0	0	51	327	270	156	384
648	222	954	264	0	432	96	48	0	960	804	144	144	576	720	516	60	1800	168	60	216	48	60	0	576	657	135	72	216	1368	0	0	0	12	12	216	0	0	0	648	0	0	0	0	0	1536	984	1512	4548	2676
1428	1998	1386	1265	1238	1877	1912	432	896	2838	504	2646	168	96	84	300	354	282	112	208	64	380	156	256	144	96	240	240	312	408	857	374	533	288	240	144	380	280	180	848	688	768	240	360	0	284	108	256	400	104
240	288	2928	0	0	540	0	108	540	5828	936	2632	0	0	0	300	360	3012	0	0	0	0	0	0	2376	0	0	0	0	3456	0	0	0	0	0	0	0	0	0	0	0	0	0	0	0	0	0	0	0	0
1530	1122	3492	312	48	0	558	66	630	6696	1332	1098	0	540	90	345	261	906	414	126	0	246	318	240	1302	840	378	0	90	684	78	12	0	36	42	0	0	12	0	0	0	0	0	0	0	135	9	108	36	126
0	1368	7632	0	0	0	648	0	432	6408	0	1044	0	0	0	0	540	3024	0	0	0	324	0	108	2412	0	288	0	0	0	0	0	0	0	0	0	0	0	0	0	0	0	0	0	0	216	0	108	0	0
2968	1656	4808	0	432	288	1872	432	720	5248	1040	1344	0	0	288	576	432	1728	1200	0	0	360	300	420	1728	720	432	240	0	0	0	120	120	0	0	0	0	0	0	0	0	0	0	0	0	0	72	72	360	300
777	411	180	586	126	926	126	414	72	324	1062	234	612	936	792	1104	426	576	594	144	1548	81	135	36	243	945	72	180	756	612	342	90	378	0	0	324	36	0	36	0	72	540	108	180	144	354	720	312	126	198
0	0	1620	0	0	0	0	0	0	1236	882	294	0	0	324	0	0	3600	0	0	0	0	0	0	2736	0	0	0	0	0	0	0	0	0	0	0	0	0	0	0	0	0	0	0	0	0	0	0	0	0
0	270	918	0	0	0	552	0	0	648	0	216	0	0	432	0	1458	2502	0	0	0	120	0	0	2676	0	132	0	0	648	0	0	0	0	0	0	0	0	0	0	0	0	0	0	0	96	0	0	60	0
0	72	2016	0	0	0	72	18	18	432	0	0	0	0	432	0	0	1296	0	0	0	108	0	432	7020	1620	0	0	0	0	396	396	3960	0	0	216	4104	216	2160	648	1080	432	0	1512	0	432	108	108	72	0
0	0	22680	0	0	648	1296	1296	648	6480	0	0	648	3240	9720	0	0	0	0	0	0	0	0	0	0	0	0	0	0	0	0	0	0	0	0	0	0	0	0	0	0	0	0	0	0	0	0	0	0	0
520	1968	4920	52	238	308	178	442	722	3216	2923	2019	102	952	588	368	1520	4372	0	0	0	100	440	20	966	0	330	100	0	1864	5	20	25	0	30	0	22	308	330	0	0	20	100	10	150	15	20	15	0	20
800	2720	680	400	2120	1280	2738	7594	5604	336	36	1132	200	168	328	0	112	176	184	608	1480	260	348	712	330	3006	968	0	456	480	0	144	72	36	136	268	198	164	262	120	580	708	0	208	216	82	302	156	124	188
2340	13968	6048	5184	2844	756	5868	1620	2232	576	0	756	1188	1368	1908	0	0	0	0	0	0	0	0	0	0	0	0	0	0	0	0	0	0	0	0	0	0	0	0	0	0	0	0	0	0	0	0	0	0	0
2700	4380	270	528	9840	0	750	13656	0	0	0	0	0	0	864	600	840	60	0	0	0	150	0	0	0	0	0	0	0	0	792	2400	0	270	24	0	120	30	0	0	0	0	0	0	0	0	600	0	150	0
3456	1680	7248	900	1350	0	1080	2124	792	0	0	0	1296	0	5184	2160	1560	4200	360	90	0	1380	24	0	0	0	0	0	0	0	216	216	0	0	0	0	108	0	0	0	0	0	0	0	0	2448	1824	408	660	60
1296	594	54	1152	7398	2880	0	5040	0	0	0	0	0	0	450	990	414	36	288	18	0	72	108	1836	637	2940	3767	0	0	18	144	936	360	0	0	0	90	0	0	0	0	0	0	0	0	0	360	0	0	0
546	190	264	32	320	480	80	0	800	800	0	752	464	320	1616	1074	358	432	144	0	144	48	0	0	72	72	72	432	72	0	24	160	240	216	40	80	480	0	0	0	0	720	0	0	0	60	0	448	276	40
72	30	546	0	30	330	0	0	150	3744	1680	2046	0	0	648	0	0	300	60	30	270	60	0	90	1608	180	642	0	0	0	0	0	300	0	0	0	60	0	90	684	360	306	0	0	0	0	0	300	0	0
0	0	3024	0	0	0	0	0	0	10152	3240	3888	0	0	1728	0	0	1296	0	0	0	0	0	0	144	336	384	0	0	0	0	0	0	0	0	0	0	0	0	0	0	0	0	0	0	0	0	0	0	0
2730	3465	1365	0	0	0	0	48	0	6480	0	0	0	0	6480	0	0	0	0	1332	396	0	1020	1236	72	432	360	0	0	72	0	0	0	0	0	0	220	260	0	0	0	0	0	0	0	0	0	0	0	0
562	782	560	2508	1628	1656	454	226	280	1915	1002	839	144	5720	320	204	396	248	0	130	142	589	250	289	112	220	292	96	344	272	40	40	0	160	532	696	40	268	640	360	176	496	240	80	80	728	500	376	645	330
449	711	994	879	1104	1035	822	196	848	1110	234	858	822	696	390	270	456	540	126	18	138	606	75	285	414	66	678	282	156	282	720	702	648	684	342	624	396	702	678	486	828	216	282	192	192	762	162	342	786	147
1135	495	860	4198	1831	3100	282	327	282	1172	2287	399	138	114	204	288	72	132	132	216	543	124	518	783	164	515	461	300	60	150	306	228	252	534	301	593	108	44	463	268	197	741	300	0	0	292	605	291	113	579
0	0	0	0	0	0	0	0	0	6480	0	0	0	0	32400	0	0	0	0	0	0	0	0	0	0	0	0	0	0	0	0	0	0	0	0	0	0	0	0	0	0	0	0	0	0	0	0	0	0	0
0	144	4032	0	0	0	1104	192	1632	8064	0	1440	0	0	1440	0	0	192	48	168	216	48	0	0	0	0	0	0	0	864	0	96	0	432	1512	1080	336	0	0	48	936	168	0	144	0	768	96	960	48	0
0	0	4290	0	0	0	270	18	360	6468	0	522	0	0	150	0	0	3420	0	0	0	0	0	0	5928	0	1032	0	0	0	12	12	48	36	0	24	0	0	0	0	24	0	0	6	0	552	12	912	630	0
2412	1602	2226	3090	2268	1242	122	260	50	2400	600	0	0	750	12000	852	312	1206	192	6	162	30	0	0	600	150	30	120	180	0	300	504	66	90	0	30	0	0	0	180	120	0	0	480	30	971	2810	425	546	72
1180	5180	9012	0	0	0	432	0	144	3012	0	192	0	0	4608	980	2884	6072	0	0	0	1512	0	360	1584	0	396	0	0	0	0	0	0	0	0	0	0	0	0	0	0	0	0	0	0	108	0	36	72	0
1112	1761	5333	274	176	94	485	32	119	3462	70	392	354	180	450	658	965	4743	528	456	104	360	24	24	301	4	1	182	480	1200	275	78	85	200	144	30	92	1226	530	150	180	354	746	138	156	105	30	55	90	40
3616	7504	16096	0	0	0	720	432	1440	4320	1152	1296	432	576	2160	528	1392	3264	0	0	0	0	0	0	0	0	0	0	0	0	0	0	0	0	0	0	0	0	0	0	0	0	0	0	0	0	0	0	0	0
3996	4284	10260	0	1464	900	900	2196	900	3996	1476	2268	0	0	2088	444	576	1140	0	12	0	0	0	0	0	24	0	0	0	0	0	0	0	0	36	0	36	72	0	0	60	180	0	0	0	0	0	0	0	0
3600	5040	4680	0	684	420	2040	6768	1560	480	1440	480	720	480	7488	672	1248	1152	0	0	0	240	768	48	0	0	0	96	0	960	0	0	0	0	0	0	0	0	0	0	0	0	0	0	0	0	120	0	0	48
1760	800	6080	0	0	0	0	0	0	1728	0	0	0	0	4320	880	400	3472	0	0	0	0	0	0	0	0	0	0	0	2160	0	0	0	0	0	0	0	0	0	0	0	0	0	0	0	0	0	0	0	0
836	1700	704	132	684	360	522	1014	720	336	1184	2512	0	0	6576	456	888	384	0	96	0	0	96	0	0	0	0	0	0	96	0	0	0	0	0	0	1120	196	28	0	0	0	0	0	0	0	0	0	0	0
720	2880	5040	5184	1152	720	864	288	1152	3456	1368	3096	3456	3456	13824	0	0	0	0	0	0	0	0	0	0	0	0	0	0	0	0	0	0	0	0	0	0	0	0	0	0	0	0	0	0	0	0	0	0	0
5760	7776	25344	0	0	0	2592	0	0	0	0	0	0	0	0	0	0	0	0	0	0	0	0	0	0	0	0	0	0	0	0	0	0	0	0	0	0	0	0	0	0	0	0	0	0	0	0	0	0	0
4284	8592	10452	432	72	900	864	972	2628	432	1620	1152	864	1728	1296	0	0	0	0	0	0	0	0	0	0	0	0	0	0	0	0	0	0	0	0	0	0	0	0	0	0	0	0	0	0	0	0	0	0	0
11124	4176	9900	6912	972	540	1920	0	240	1440	0	0	0	0	0	0	0	0	0	0	0	0	0	0	0	0	0	0	0	0	0	0	0	0	0	0	0	0	0	0	0	0	0	0	0	0	0	0	0	0
24	384	222	5160	7800	12960	0	0	192	60	0	126	12	0	0	12	192	156	0	0	0	0	0	4800	0	0	2850	300	0	0	0	0	0	24	312	582	0	240	1320	300	390	1920	120	0	0	96	0	48	72	0
0	234	1602	4680	1170	7650	360	0	432	1956	0	336	2700	108	2700	0	0	0	0	0	0	0	0	1080	1260	0	0	0	0	0	0	0	0	0	54	90	0	36	72	54	18	0	0	0	0	0	0	0	0	0
1005	2234	1117	390	732	120	72	1116	96	693	198	561	1080	180	1746	429	2056	395	320	996	160	36	2178	48	900	180	960	1440	360	2790	0	0	0	0	0	0	585	945	186	0	0	480	720	0	0	0	0	0	0	0
0	0	4356	0	0	0	0	0	0	4032	0	0	0	0	1764	0	0	288	0	0	0	0	0	0	180	0	0	0	0	0	0	0	0	0	0	0	272	1760	1424	0	0	0	0	0	0	0	0	0	0	0
408	0	1416	140	0	100	0	0	0	248	236	380	120	0	0	308	0	772	160	0	800	0	0	0	836	2264	3920	1200	0	0	0	0	0	40	0	200	0	0	0	44	0	172	48	0	0	0	0	0	0	48
0	0	540	0	0	0	0	0	0	684	0	0	0	0	2700	0	0	0	0	0	0	0	0	0	2400	0	1200	0	0	0	0	4320	0	0	0	0	9190	1260	350	0	0	0	0	0	0	0	0	0	0	0
624	336	228	120	524	40	78	276	26	450	906	840	108	108	4544	924	376	340	200	80	0	400	24	64	0	0	0	200	0	80	30	840	10	0	0	0	1120	0	0	0	0	0	0	0	0	84	304	28	0	0
1890	2925	2079	30	420	390	180	390	420	1629	780	315	60	270	1506	1560	2358	1716	12	258	84	36	276	30	12	0	12	6	36	120	0	0	0	0	0	0	702	468	120	0	0	420	60	0	0	0	0	0	0	0
0	0	120	110	400	66	0	324	0	0	0	0	0	0	1296	0	0	960	0	0	0	144	0	144	2352	330	558	0	0	0	790	2204	186	240	0	0	1196	100	180	384	48	0	0	360	0	24	0	0	48	0
36	108	180	0	2736	234	0	1710	0	36	126	54	0	0	1728	180	486	252	0	432	54	306	702	198	1750	1024	1654	162	180	324	0	1512	198	0	0	0	2421	828	441	0	0	108	0	720	0	0	0	0	0	0
0	144	1584	0	0	0	0	0	0	432	0	0	0	0	0	0	72	1008	0	0	0	0	0	576	4104	1632	1464	0	0	0	0	0	0	0	0	0	168	384	168	0	0	144	0	0	0	0	0	0	0	0
184	88	448	0	0	0	0	0	0	0	0	0	0	0	0	1808	3344	6656	5184	936	720	0	504	288	4512	3800	1336	0	0	0	0	0	0	0	0	0	0	0	0	0	0	0	0	0	0	0	0	0	0	0
458	1252	270	556	300	44	1256	110	146	416	122	260	396	252	252	512	696	202	326	440	158	852	516	420	386	148	156	0	0	0	1576	504	386	1168	1960	400	528	1008	288	486	888	276	0	0	0	544	160	130	902	412
1856	406	1050	86	494	758	0	414	46	770	704	102	100	0	174	474	84	498	488	605	1445	45	549	94	290	1334	192	208	0	246	0	30	90	0	0	0	120	360	406	276	0	112	208	0	0	0	12	0	0	0
1272	2289	1699	400	1392	1138	542	2454	1944	340	2142	1246	100	298	124	756	918	622	256	1012	986	812	1704	860	568	1380	672	200	326	80	0	72	112	0	0	0	256	160	712	100	0	962	80	0	0	56	336	224	0	0
630	0	18486	0	0	0	0	0	0	1620	0	0	0	0	0	270	0	7938	0	0	0	0	0	0	324	0	0	0	0	0	0	0	0	0	0	0	0	0	0	0	0	0	0	0	0	0	0	0	0	0
5112	1944	5328	720	0	0	0	0	0	4740	876	0	0	0	144	1512	504	2520	0	0	0	0	0	0	792	0	0	0	0	0	0	0	0	0	0	0	0	0	0	0	0	0	0	0	0	0	0	0	0	288
1182	1338	664	528	638	248	1248	612	262	144	258	398	416	896	464	982	890	592	608	388	78	1544	294	100	136	114	102	0	0	240	624	420	172	480	648	0	552	524	190	372	280	168	0	0	240	1584	744	376	2056	628
138	324	36	330	300	540	306	846	168	330	378	300	180	4500	180	78	174	36	0	450	36	4125	237	270	0	90	450	0	324	0	120	240	360	120	170	100	210	120	90	54	144	18	0	0	0	1491	2043	498	5658	456
210	2340	210	1260	4392	864	7176	3693	615	0	0	0	0	1872	576	24	144	24	0	0	0	0	0	0	96	420	672	0	1476	0	0	336	48	72	0	108	72	18	18	0	48	96	96	576	0	452	206	50	180	0
840	450	2190	290	80	590	45	40	155	1100	648	262	0	30	0	0	60	120	70	104	252	48	252	252	330	24	366	0	30	0	10	160	250	120	300	372	244	1000	1732	140	114	1504	0	0	288	105	200	703	250	250
340	260	0	30	1472	10	0	1248	0	150	340	260	0	0	0	136	104	0	840	3120	600	400	3680	0	132	6282	5712	0	0	0	168	160	20	222	0	150	455	780	325	90	60	0	0	0	0	0	264	0	16	8
0	0	0	0	0	0	0	0	0	0	0	0	0	0	0	0	0	0	0	1080	2808	0	0	5400	2832	7440	18672	0	0	0	0	0	0	0	0	0	0	0	0	0	0	0	0	0	0	0	0	0	0	0
0	0	0	0	0	0	0	0	0	0	0	0	0	0	0	0	0	288	144	936	432	576	2232	1728	252	288	324	0	0	576	0	0	0	0	0	0	0	0	0	0	0	0	0	0	0	0	0	0	0	0
0	0	0	0	0	0	1012	1276	6856	0	0	0	360	0	0	72	0	36	60	0	660	0	0	0	72	540	0	0	0	0	0	0	0	115	0	785	0	0	0	0	0	0	0	0	0	1104	672	4452	0	0
792	2232	2268	168	1284	792	1404	1236	5136	1296	1680	5184	360	360	288	324	864	972	32	0	64	120	96	48	288	96	24	0	240	0	0	12	36	48	0	24	60	60	240	88	176	0	0	24	0	1506	886	3104	540	0
1135	938	1107	660	1980	1506	384	1734	834	1338	1789	1739	0	216	0	653	442	681	545	984	649	282	1001	529	453	837	792	0	0	0	192	792	504	208	336	368	300	595	653	686	452	728	0	0	0	240	558	618	210	301
468	148	384	844	312	1252	0	120	0	620	2572	120	120	1880	640	1079	473	868	294	100	1018	1190	478	540	582	810	236	336	884	404	384	192	8	146	0	2	0	0	12	744	144	0	12	4	8	780	608	492	1960	1080
280	160	136	384	576	0	48	336	0	0	0	0	0	0	192	1248	384	672	2304	3456	384	1152	4224	288	360	648	648	0	768	480	144	648	24	24	480	0	528	528	192	0	0	0	480	192	0	272	880	0	624	1920
0	0	360	0	0	0	0	0	0	1912	968	5544	0	0	720	0	0	0	900	1896	84	0	540	36	439	25	280	72	0	120	204	408	0	216	696	24	580	456	56	0	0	0	0	60	0	0	0	0	0	204
0	432	864	0	0	0	0	288	144	216	72	0	0	0	576	0	0	0	0	0	0	0	648	216	3456	432	432	0	0	1296	0	0	0	0	0	0	0	0	0	0	0	0	0	0	0	0	0	0	0	0
1650	2000	400	0	0	0	4180	1480	640	0	0	0	2250	0	900	540	1020	150	0	0	0	4	948	20	678	0	186	450	0	612	0	0	0	0	360	0	108	72	0	0	0	0	0	0	0	0	0	0	8	816
48	1536	144	216	72	0	1950	264	792	540	144	180	0	0	0	8	316	24	352	2144	1056	54	240	0	0	192	48	48	1200	480	0	204	84	704	3136	1536	298	2396	1068	124	828	1100	0	0	0	348	48	144	0	336
[truncated: 55 more columns]
