# Supplementary material for: Polygenic adaptation from standing genetic variation allows rapid ecotype formation
Source: eLife. 2023 Feb 28;12:e82824. doi: 10.7554/eLife.82824 (PMC9977305; doi:10.7554/eLife.82824)
Supplement: Supplementary file 2. [file elife-82824-supp2.zip › Supplementary_Data_1/Twisst_windows_5000/superscaffold27-PCRedited_all_output.weights.5000.csv]

topo1	topo2	topo3	topo4	topo5	topo6	topo7	topo8	topo9	topo10	topo11	topo12	topo13	topo14	topo15	topo16	topo17	topo18	topo19	topo20	topo21	topo22	topo23	topo24	topo25	topo26	topo27	topo28	topo29	topo30	topo31	topo32	topo33	topo34	topo35	topo36	topo37	topo38	topo39	topo40	topo41	topo42	topo43	topo44	topo45	topo46	topo47	topo48	topo49	topo50
648	120	384	3510	1620	0	0	810	270	24	1920	720	1710	360	216	2916	600	1056	1080	2160	0	0	540	0	147	2070	195	180	180	972	108	216	0	1170	2016	0	216	324	864	0	0	0	216	0	0	0	0	0	0	0
768	654	676	1271	315	0	389	291	30	512	654	170	380	320	760	1268	800	940	1708	774	0	298	842	10	1072	1348	420	840	840	1920	566	194	0	369	333	8	212	21	165	11	4	1	52	16	8	184	24	0	116	262
912	680	1686	432	462	548	1188	576	548	1274	384	720	640	640	3232	306	380	540	180	30	120	180	60	120	725	25	0	0	0	0	240	550	460	90	50	70	180	0	0	230	70	150	0	0	0	260	530	460	90	50
1740	1140	1080	720	5916	0	1380	2040	408	3384	10137	5487	0	0	0	48	144	0	240	60	0	48	36	0	48	126	42	0	0	0	0	768	0	144	0	0	240	60	0	0	0	0	0	0	0	60	108	24	48	24
1152	180	180	5400	3636	756	72	1800	0	0	0	0	0	108	792	108	36	36	1476	1080	432	36	540	108	0	0	0	540	0	360	1368	720	144	5166	1134	828	1320	3012	1140	0	432	0	864	864	756	36	144	0	0	108
5074	1576	4366	1272	702	870	144	504	72	3892	2041	1051	864	216	2304	2054	656	2438	324	0	0	0	0	0	780	156	0	0	0	864	168	90	66	0	0	0	0	0	0	0	0	0	0	0	0	0	0	0	0	0
3576	440	4120	1728	648	2808	0	144	0	6292	4476	500	0	0	360	900	60	1200	0	0	0	0	0	0	108	0	0	0	0	0	0	0	0	0	0	0	0	0	0	0	0	0	0	0	0	0	0	0	0	0
840	1188	1404	312	444	1140	240	1320	2280	1740	1620	1080	120	120	240	384	660	780	0	120	72	80	24	88	0	120	120	24	24	120	124	234	266	168	264	240	168	280	272	0	0	504	144	48	240	264	36	0	336	192
864	960	1056	1500	960	840	180	5940	1080	0	2100	6000	3600	1800	0	216	240	264	24	48	24	36	324	0	0	24	300	180	0	0	36	0	0	0	0	0	108	144	36	36	0	144	144	0	72	0	0	108	0	0
612	648	684	150	540	30	1134	336	42	0	360	792	360	0	0	136	360	152	690	2700	570	2592	2592	0	120	2400	3168	1440	1080	72	0	108	0	0	180	0	864	1728	0	0	0	144	720	540	36	432	288	144	1728	1728
0	1350	810	0	0	0	1800	0	5400	942	510	2040	0	1800	1440	0	450	90	0	0	0	0	0	900	240	0	300	0	0	180	0	0	0	0	0	0	114	204	114	0	0	0	0	0	0	360	0	1080	360	360
6840	4560	4944	1440	0	720	0	0	1440	1584	720	720	2160	1440	288	1080	720	792	0	0	0	0	0	0	0	0	0	0	0	0	0	0	0	0	0	0	0	0	0	0	0	0	0	0	0	0	0	720	360	180
8400	5808	6528	1728	0	288	0	0	0	864	0	0	0	576	0	0	0	0	0	0	0	0	0	0	0	0	0	0	0	0	0	0	0	0	0	0	0	180	1008	0	0	540	0	0	0	0	0	0	288	0
1554	9213	5883	1080	693	81	864	1638	540	1170	63	225	270	270	2070	630	3735	2385	540	0	0	0	0	0	0	0	0	0	0	0	1980	783	27	540	0	0	0	0	0	0	0	0	720	0	0	0	0	0	0	0
1104	2672	2664	1000	300	2690	1220	51	223	8800	942	2204	0	480	60	40	124	90	62	118	90	54	30	90	389	12	97	0	48	24	0	30	40	8	488	48	42	836	616	79	80	531	280	0	0	20	15	35	112	408
2017	1265	8850	432	72	0	1872	144	2664	16978	2254	3844	144	0	0	78	174	864	0	0	0	0	0	0	0	0	0	0	0	180	0	0	0	0	0	0	0	0	0	0	0	0	0	0	0	0	0	0	0	0
10152	4068	936	1629	1161	1242	540	648	72	4971	1305	420	36	468	36	0	0	0	0	0	0	0	0	0	0	0	0	0	0	0	801	117	54	0	0	0	0	0	0	288	0	0	0	0	0	0	0	0	0	0
72	0	108	1140	1020	0	0	0	0	108	108	0	0	0	2160	1728	0	1728	0	0	0	0	960	192	1512	324	108	432	0	2160	0	0	0	0	0	0	0	0	0	0	0	0	0	0	0	0	0	0	0	960
0	0	5472	0	0	0	0	0	0	5364	0	0	0	0	7884	0	0	792	0	0	0	0	0	0	3348	0	0	0	0	2988	0	0	0	0	0	0	0	0	0	0	0	0	0	0	0	0	0	0	0	0
0	0	0	0	720	0	0	0	0	0	0	0	0	0	2160	0	0	0	0	0	0	0	0	0	5472	3812	7348	72	0	0	0	0	0	0	0	0	0	0	0	0	0	0	0	0	0	0	0	0	0	0
0	0	576	0	0	0	0	1728	0	576	0	0	0	0	6912	0	0	0	0	0	0	0	0	0	2720	2080	960	0	0	0	0	864	0	0	0	0	168	480	1080	0	0	0	0	1728	0	0	0	0	0	0
4400	800	28640	3936	120	120	0	0	0	1080	0	0	144	0	1080	176	32	1232	0	0	0	0	0	0	0	0	0	0	0	0	1344	48	48	288	0	0	0	0	0	0	0	0	0	0	0	0	0	0	0	0
1872	588	1860	432	864	432	0	252	0	2610	2808	630	0	0	7092	1080	252	2124	0	0	0	0	0	0	864	0	0	0	0	0	0	0	0	0	0	0	0	0	0	0	0	0	0	0	0	0	0	0	0	0
0	0	0	952	2720	0	0	6000	1200	600	0	2160	0	0	3000	0	0	0	0	0	0	0	0	0	0	0	0	0	0	0	56	160	0	24	624	240	1500	120	60	0	0	0	120	1200	0	0	0	0	0	0
180	360	360	672	2568	0	90	4590	360	0	0	0	144	0	1800	36	0	0	0	0	0	0	0	0	0	180	0	36	180	0	1392	5736	0	144	0	720	0	0	0	0	0	0	72	3600	0	90	4590	360	0	0
0	0	30	42	36	12	0	0	0	420	0	0	60	0	510	0	0	90	396	12	12	0	6	24	1646	336	448	342	6	2280	1074	673	371	666	24	24	573	305	40	36	18	0	90	198	54	6	6	12	0	6
0	0	1296	0	0	0	0	432	0	0	0	0	0	0	2160	0	0	2160	0	0	0	0	0	0	3648	240	0	0	0	0	0	0	0	0	0	0	3786	666	3108	0	0	0	0	432	0	0	0	0	0	0
0	0	0	0	0	0	0	0	0	0	0	0	0	0	0	858	1026	132	0	372	0	324	330	174	5056	416	1440	0	0	72	0	2760	0	0	96	0	6000	0	0	96	0	144	480	480	48	0	0	0	0	0
236	216	928	0	880	0	0	1850	230	520	456	1976	60	0	400	24	104	304	0	3748	0	0	1396	0	320	48	208	0	0	832	0	0	0	0	0	0	648	360	1688	0	0	0	0	0	0	0	110	10	0	12
168	240	168	101	90	289	3812	0	0	240	156	24	660	2744	1524	136	218	280	464	16	16	515	15	0	840	120	40	80	2030	200	53	150	517	162	30	0	950	280	20	71	9	22	198	270	344	6528	0	0	2992	4
2640	432	1248	480	448	1568	120	648	672	144	1272	0	0	432	648	720	72	288	0	624	1152	64	448	448	0	768	0	0	192	0	0	64	32	0	144	192	324	168	564	272	0	544	192	288	528	0	0	0	0	192
0	0	0	0	90	120	270	0	0	0	60	90	0	45	0	120	480	150	60	648	342	1800	1950	1200	60	402	648	0	3909	0	0	60	15	60	528	357	140	280	75	1560	354	42	225	525	1125	645	30	15	411	744
0	324	396	0	0	48	1164	1248	2820	264	624	624	48	1344	5256	48	1020	1188	0	0	192	432	192	360	864	0	0	48	192	720	24	24	72	36	12	192	472	80	192	192	0	192	24	96	24	636	732	1128	600	120
264	336	1008	122	268	42	550	254	780	1182	540	270	144	0	216	24	24	96	0	0	0	0	0	0	60	12	12	24	0	0	784	512	864	72	0	24	2904	176	520	264	36	0	360	144	0	6840	1560	8208	720	0
740	1114	978	911	643	468	950	462	868	900	579	729	222	114	138	164	328	246	138	264	246	399	513	642	351	330	801	72	0	36	673	389	390	402	834	666	378	982	554	312	988	686	0	0	48	999	540	729	465	525
718	390	316	368	194	38	88	142	10	24	0	0	0	0	72	436	372	616	487	355	426	336	220	580	642	377	609	328	328	148	240	96	12	1492	820	1176	32	400	0	50	200	50	0	0	0	66	159	15	576	316
391	203	840	2462	1342	3504	252	344	124	1132	1660	832	48	0	216	55	35	294	150	186	180	102	249	369	132	240	84	0	48	144	560	880	1320	780	752	874	186	645	33	984	1560	936	0	120	360	18	60	18	98	375
0	252	528	36	432	582	300	420	1602	2284	200	2076	456	420	1230	1128	456	1326	506	734	962	216	276	300	480	192	228	0	30	1518	24	228	138	590	620	290	258	132	240	102	318	480	360	30	60	316	216	656	24	36
275	491	2174	227	82	232	481	275	821	1248	732	784	430	710	850	30	260	750	119	224	38	59	42	0	560	68	20	74	278	650	161	33	132	163	289	90	18	127	10	62	98	0	140	202	290	276	85	289	251	185
378	24	1542	12	726	360	108	378	450	4138	844	2572	756	0	4992	36	48	276	108	120	114	0	270	90	600	150	60	0	0	1368	12	186	90	180	132	96	102	132	90	0	90	144	144	348	288	216	720	792	0	72
264	1032	576	0	72	60	1260	300	756	1260	108	648	144	108	300	24	720	96	24	720	336	264	102	222	696	360	192	312	360	780	0	48	0	48	1440	672	564	96	780	48	0	624	0	0	48	312	12	36	204	0
754	368	210	200	1256	938	150	1071	453	903	1206	567	0	0	396	186	120	42	220	2199	407	220	3660	890	159	486	375	0	0	540	33	150	57	60	225	75	480	720	798	66	18	288	0	0	0	30	171	39	72	648
120	0	60	144	244	197	96	166	503	509	933	328	1860	180	255	95	15	85	244	145	121	84	156	78	107	277	48	327	15	195	28	172	28	88	24	32	197	0	4	95	65	98	144	3	36	336	516	1728	84	456
186	54	60	0	1035	765	956	846	436	10	222	1208	0	0	0	405	1215	630	1314	648	558	620	410	1208	445	163	436	0	0	288	0	2133	945	124	262	94	738	132	576	708	98	706	0	0	504	248	333	445	40	70
4692	2172	4686	2226	1116	1278	120	390	60	810	990	480	3240	30	30	0	0	0	0	54	0	0	210	156	0	18	42	0	0	0	6	0	0	0	84	12	0	288	522	0	0	180	30	24	24	0	0	0	0	354
1050	470	4480	204	700	1204	512	452	1064	5848	1860	1172	1504	604	1520	84	48	624	184	180	296	160	500	240	178	130	0	0	100	720	80	96	256	76	0	264	57	165	138	36	280	0	0	80	0	36	72	432	232	124
938	938	2096	228	0	48	0	0	384	2130	198	96	384	276	2100	1050	1050	2400	24	0	0	0	0	24	2640	0	0	24	24	3000	102	0	102	36	0	0	432	720	432	126	18	72	144	36	144	12	12	288	108	192
60	90	210	0	120	180	0	120	780	360	60	360	180	720	360	60	90	210	0	108	156	0	96	660	0	78	414	0	0	648	0	60	120	60	112	116	648	792	612	0	0	96	720	144	180	0	120	600	240	344
892	286	518	696	336	400	376	308	556	456	988	204	200	200	416	532	130	410	660	192	948	396	572	436	696	168	144	0	0	0	536	224	672	288	456	480	80	256	96	384	576	216	0	0	0	696	1084	2220	588	828
0	0	3000	0	120	0	840	0	1560	2400	0	0	600	480	12720	0	0	600	0	0	0	0	0	0	0	0	0	0	0	0	0	24	0	0	0	0	3406	1430	780	0	0	0	0	0	0	504	0	996	300	60
1900	266	990	452	248	120	260	108	16	1200	420	240	0	0	0	320	70	510	0	1132	48	0	320	40	0	329	91	0	0	0	176	104	0	0	892	0	200	1664	1800	0	122	182	1016	440	440	0	0	0	0	368
1788	684	3576	0	1980	900	0	360	0	900	450	450	900	540	5760	444	252	888	0	1800	0	0	0	0	0	0	0	0	360	3600	0	396	180	180	720	0	1371	1215	3318	144	72	324	540	108	1260	0	0	0	0	0
0	0	5832	0	0	0	0	0	0	9720	0	0	0	0	1296	0	0	2160	0	0	0	0	0	0	864	0	0	0	0	432	0	0	0	0	0	0	0	0	0	0	0	0	0	0	0	0	0	0	0	0
2442	1656	3232	1456	210	106	870	460	220	1496	1176	1208	3920	1280	1120	1328	758	1184	34	34	0	150	32	0	102	68	102	512	128	144	58	60	38	52	52	8	68	48	18	8	0	16	98	16	120	260	260	140	232	184
1185	1044	635	1134	302	44	1272	260	44	740	392	284	400	400	648	706	604	490	324	368	0	276	416	0	200	96	64	360	360	756	354	210	84	300	1104	0	164	676	112	288	450	234	252	0	256	312	252	84	348	960
0	0	0	0	0	2208	0	0	0	208	240	416	0	0	0	576	0	384	1344	216	0	224	736	480	120	168	0	0	0	0	0	0	672	0	72	0	372	156	480	0	0	0	0	0	0	0	1344	0	112	368
0	144	0	0	0	0	0	144	0	0	0	72	0	0	72	0	72	36	0	240	120	108	2880	612	72	0	432	72	216	720	48	72	24	36	1536	192	1512	3180	708	0	72	360	36	648	792	432	648	216	0	4680
250	30	170	104	598	378	60	450	120	42	396	528	30	300	60	650	180	520	900	435	315	75	650	325	1920	4500	2370	0	0	60	12	69	909	0	24	0	96	24	18	150	6	162	0	0	300	0	900	90	15	130
0	0	1440	540	1800	4140	0	0	0	6264	4104	0	0	0	4320	0	0	0	0	0	0	0	0	0	216	432	216	0	0	0	180	360	1044	0	0	432	216	360	144	648	2016	648	144	1440	1440	0	0	0	0	0
270	1350	1140	0	882	768	312	606	114	528	132	180	0	0	1320	60	450	300	12	516	384	45	1296	351	198	252	666	162	672	1404	0	48	12	0	0	0	900	72	144	72	408	1008	0	432	24	0	78	12	165	492
18	30	60	0	0	0	0	0	0	0	0	0	0	0	0	246	710	1420	180	0	0	0	0	0	0	0	0	0	0	0	0	0	0	0	0	0	0	0	0	0	0	0	0	0	0	0	180	0	0	0
540	1620	1080	0	3600	0	252	11520	0	0	0	0	0	108	7200	330	990	660	0	360	0	0	1080	0	0	0	0	0	0	720	0	0	0	0	0	0	270	150	300	0	0	0	0	0	0	36	864	0	180	144
5	15	1695	19	3	547	316	159	455	1460	61	71	359	840	792	0	0	2400	347	306	542	630	215	451	820	270	4	21	870	1470	30	0	1560	77	231	77	0	0	150	920	385	635	75	780	780	187	53	705	0	0
1008	468	1764	0	0	0	0	0	0	432	0	216	3240	648	0	3024	1440	5544	288	288	144	72	216	144	432	360	576	288	0	144	0	0	0	0	0	0	0	0	0	0	0	0	0	0	0	0	0	0	0	0
2070	0	0	6750	2334	1860	144	166	434	378	1296	270	2826	36	0	144	156	0	1015	1057	1150	12	138	144	0	0	0	216	18	0	0	570	300	1800	2070	2070	498	0	414	240	0	750	810	810	540	72	83	217	66	312
3784	1320	1460	1380	1560	1116	1843	1346	1875	664	1508	840	960	480	0	420	120	108	466	1016	1974	0	160	32	168	1296	192	192	816	48	24	132	96	116	352	492	240	96	264	304	574	622	312	672	168	901	782	705	660	1056
1512	1080	1080	1512	1728	2160	2808	4104	4968	3492	3060	4680	864	0	216	0	0	0	0	0	0	0	0	0	0	0	0	0	0	0	0	0	0	0	0	0	0	0	0	0	0	0	0	0	0	0	0	0	0	0
936	432	2376	2160	960	1560	5520	3912	5256	1728	756	1116	216	144	2448	0	0	0	0	0	0	0	72	0	0	0	0	0	0	216	0	0	0	0	0	0	0	0	0	0	0	0	0	0	0	0	0	0	0	0
216	144	468	2202	4480	5414	1656	8826	4926	828	2160	1656	0	648	2448	0	0	0	0	0	0	0	0	0	0	0	0	0	0	0	150	400	530	0	0	0	0	0	0	0	0	0	0	0	0	540	3210	1650	0	0
0	0	0	0	0	0	0	0	0	0	0	0	0	0	0	720	900	2700	0	0	0	0	0	0	2160	0	0	0	0	4320	0	0	0	0	0	0	0	0	0	0	0	0	0	0	0	144	0	1584	0	0
1386	144	1260	90	0	0	0	0	0	0	0	0	360	0	0	300	0	2100	2760	2025	3285	0	0	0	1440	2880	0	0	1200	1200	0	0	0	120	135	315	0	24	48	0	120	24	24	360	0	20	860	560	0	18
0	552	3336	0	0	0	0	0	1296	6606	630	7020	0	0	1728	0	240	1272	0	0	0	0	0	0	432	0	0	0	0	0	0	0	0	0	0	0	0	0	0	0	0	0	0	0	0	0	0	0	0	0
0	0	0	0	0	0	0	0	0	6048	2880	1440	0	0	20736	0	0	0	0	0	0	0	0	0	0	0	0	0	0	0	0	0	0	0	0	0	0	0	0	0	0	0	0	0	0	0	0	0	0	0
0	0	0	0	0	0	0	0	0	15552	864	14688	0	0	15552	0	0	0	0	0	0	0	0	0	0	0	0	0	0	0	0	0	0	0	0	0	0	0	0	0	0	0	0	0	0	0	0	0	0	0
720	0	2160	0	480	960	0	480	960	930	138	1380	1440	1440	3744	0	0	3888	864	144	288	0	0	0	864	0	0	432	0	432	0	96	192	0	0	0	0	0	0	0	0	0	0	0	0	0	96	192	0	0
960	640	704	5280	1000	3440	0	0	0	216	360	0	0	720	216	120	80	160	0	0	0	216	108	3096	48	0	240	360	0	36	2496	608	2368	1440	0	0	0	0	0	0	0	0	0	0	0	0	0	0	144	72
798	870	1020	2528	856	1548	96	144	396	384	126	558	720	288	144	0	0	0	0	0	0	60	0	780	0	0	480	0	0	0	4768	2000	3600	0	30	18	36	48	396	0	12	252	6912	0	0	0	0	72	24	0
872	1056	1168	540	1152	2772	432	1728	2952	1476	180	1224	4680	4392	2592	416	480	400	0	0	0	216	0	0	0	0	0	0	0	0	0	0	0	0	0	0	0	0	0	0	0	0	0	0	0	72	288	504	0	0
9504	11232	4320	2160	1296	0	0	864	1728	5760	1440	1440	864	0	0	1728	1728	0	0	0	0	0	0	0	864	0	0	0	0	0	0	0	0	0	0	0	0	0	0	0	0	0	0	0	0	0	0	0	0	0
1128	528	3312	0	432	432	144	0	720	1562	1034	4820	2088	648	1872	120	60	396	0	0	0	0	0	0	0	0	0	0	0	0	0	0	0	0	0	0	0	0	0	0	0	0	0	0	0	0	0	0	0	0
0	0	300	12	0	0	0	0	24	792	0	528	24	12	420	0	0	1050	36	0	0	72	36	36	1680	0	0	144	36	780	234	648	264	84	0	0	108	72	36	108	120	36	54	216	120	48	72	156	54	48
0	0	900	224	324	352	0	504	0	180	0	0	0	0	1116	0	0	0	0	0	0	0	0	0	6960	1500	540	0	0	0	476	0	748	0	0	252	1296	126	198	228	132	0	0	0	0	0	576	0	0	0
0	0	0	0	0	0	0	0	0	0	0	0	0	0	0	0	0	0	0	0	0	0	0	0	0	0	0	0	0	0	0	0	0	0	0	0	0	0	0	0	0	0	0	0	0	0	0	0	0	0
1872	720	1728	2880	432	288	144	0	0	3600	0	0	720	720	18000	0	0	0	0	72	864	0	144	216	180	0	684	0	0	0	0	0	0	0	0	0	0	0	0	0	0	0	0	0	0	0	0	0	0	36
336	288	444	297	1206	1047	616	1736	2292	762	918	360	108	108	378	529	726	665	768	396	3060	468	754	1100	864	3312	996	0	432	594	147	108	369	240	0	720	252	84	240	360	804	552	0	0	108	404	1132	852	294	122
96	918	1200	54	246	276	150	896	1600	3120	0	2700	0	0	1200	48	420	1260	108	100	80	504	332	370	1080	0	180	0	0	360	99	187	290	0	42	12	112	22	112	264	54	150	0	0	24	525	748	1895	0	180
0	0	468	0	0	0	0	0	0	2340	0	0	0	0	3456	0	0	4752	0	0	0	0	0	0	4772	1456	0	0	0	7776	0	0	0	0	0	0	0	0	0	0	0	0	0	0	0	0	0	0	0	0
618	294	8544	120	180	0	0	90	0	2286	30	168	180	0	2214	342	156	6102	36	54	330	0	300	0	5190	2154	2244	600	150	1770	0	0	0	0	0	60	108	66	96	0	0	0	180	90	0	0	0	0	0	0
2820	1752	5268	0	1920	0	12	12	0	672	72	12	0	480	9660	642	564	150	288	240	0	296	160	24	1159	376	325	240	60	1716	0	0	0	0	0	0	60	270	150	0	0	0	0	0	0	0	0	0	8	4
2880	2880	0	2430	0	2250	0	720	2160	0	1440	0	5760	3240	2880	720	720	0	0	0	720	0	0	0	540	108	0	0	720	0	270	0	450	720	0	900	0	0	0	360	612	0	0	216	0	468	360	1188	720	360
0	0	2100	192	0	0	1020	3960	0	480	0	0	960	960	6096	0	0	480	570	30	0	0	120	0	1020	1200	240	120	600	732	168	0	0	210	30	0	0	0	0	0	0	0	0	0	0	780	2280	0	360	624
0	0	36	0	0	0	0	0	0	66	0	6	0	0	0	0	0	108	0	0	0	0	0	0	3528	0	0	0	0	0	0	0	0	0	432	0	2160	800	64	0	0	0	0	0	0	0	0	0	0	0
0	0	0	0	0	0	3240	2592	0	0	0	648	3240	0	0	0	0	0	4320	864	0	0	0	0	0	2160	0	0	1728	0	0	0	0	2160	432	0	0	0	0	0	0	0	0	0	0	5400	4320	0	0	0
1728	2112	3360	432	0	864	864	432	216	1296	216	216	648	864	864	216	264	1392	0	288	0	576	288	864	1152	576	0	0	576	576	0	0	0	0	0	0	48	384	0	0	0	0	0	0	0	864	0	0	1152	576
1080	144	72	0	4320	432	1440	10800	720	1944	2088	2592	1296	6768	12960	0	0	0	0	0	0	0	0	0	0	0	0	0	0	0	0	0	0	0	0	0	0	0	0	0	0	0	0	0	0	0	0	0	0	0
1728	0	6696	432	0	432	0	0	0	4500	4320	468	0	0	12960	0	0	864	864	0	0	0	0	0	1080	1080	0	0	0	0	216	0	216	0	0	0	0	0	0	0	0	0	0	0	0	0	0	0	0	0
252	216	180	432	144	432	0	864	0	1800	2520	2160	0	0	3960	0	0	0	0	4320	0	0	2880	0	360	432	72	432	0	3600	0	0	0	0	0	0	1080	648	432	0	0	0	0	0	0	0	0	0	0	0
144	1008	1440	0	792	288	0	360	72	144	216	0	0	0	720	216	1512	2160	0	0	144	0	432	2592	3456	336	1968	288	0	288	0	0	0	0	0	0	1296	648	432	0	0	864	0	0	0	0	0	0	0	0
384	288	336	792	132	804	0	360	72	0	1248	216	0	720	0	64	24	56	0	168	264	0	64	296	96	48	264	0	144	0	432	120	456	1728	0	0	54	612	486	2088	952	2096	1440	288	1440	0	240	192	144	384
282	84	336	30	282	120	78	330	852	99	213	276	1338	72	60	354	96	216	156	480	504	114	426	702	340	206	588	990	414	414	42	144	60	528	930	1332	252	276	210	216	402	132	474	510	414	0	480	1032	120	162
280	200	40	180	2100	960	0	240	120	1242	360	142	104	320	1128	80	0	0	32	0	0	40	200	440	0	0	200	360	0	464	180	2100	960	40	152	40	2148	4860	1912	480	0	960	752	80	2400	0	0	0	120	600
0	0	0	0	0	0	0	0	0	0	0	0	0	0	0	0	0	0	0	0	0	0	0	0	0	0	0	0	0	2592	0	0	0	0	0	0	1584	384	1488	0	0	0	0	0	864	0	0	0	0	864
558	0	2250	628	428	204	0	0	0	0	0	0	0	0	2700	0	0	0	1058	1138	684	0	0	0	2160	540	0	540	0	10800	584	268	444	238	2210	792	810	810	612	216	0	0	432	684	252	0	0	0	0	0
1267	405	992	685	579	971	585	1006	323	940	1149	272	684	729	1314	174	117	87	817	783	647	105	441	252	302	582	547	828	189	828	112	129	350	331	153	257	59	475	117	170	161	98	129	147	129	93	226	23	66	650
168	528	528	144	600	120	600	300	900	408	972	960	1512	864	1044	144	768	768	1540	1316	528	1728	288	96	312	0	192	0	0	288	432	984	264	368	376	156	1488	0	48	752	120	352	0	180	0	888	444	660	168	144
0	0	0	0	0	0	4608	360	216	0	0	0	0	1296	0	0	1080	0	0	0	0	648	0	0	0	0	0	0	648	0	0	4320	1080	432	648	216	3024	0	216	0	648	0	0	2592	0	7224	480	288	0	0
110	440	110	0	130	80	100	210	90	160	16	64	0	0	0	0	0	0	0	1102	8	960	2560	282	16	160	640	0	0	0	48	20	4	0	550	110	456	1338	190	0	160	80	0	0	0	530	597	527	2016	5196
15	18	117	299	48	53	10	130	199	463	62	411	275	30	600	60	22	168	150	39	61	65	85	298	820	34	233	275	5	275	1293	286	337	490	390	618	1663	119	584	1396	401	374	409	2293	409	66	310	593	6	10
0	0	0	315	261	234	0	0	0	0	54	0	0	54	0	0	90	360	90	180	270	0	180	0	360	150	570	0	270	720	455	377	338	0	0	0	0	0	0	72	0	0	0	0	144	0	270	0	0	36
0	0	0	0	0	0	0	0	0	0	0	0	0	0	7776	0	0	0	0	0	0	0	0	0	10044	2356	992	0	0	0	0	0	0	0	0	0	0	0	0	0	0	0	0	0	0	0	0	0	0	0
0	0	216	0	0	0	0	0	0	1728	0	0	0	0	0	0	0	216	0	0	0	0	0	0	114	282	36	0	0	0	0	0	0	0	0	0	90	654	120	0	0	0	0	432	0	0	0	0	0	0
100	300	200	950	180	70	210	1580	70	0	72	48	0	240	0	120	294	162	604	24	404	168	228	72	480	3924	1200	960	1308	2400	100	120	20	720	0	0	60	300	60	16	40	64	0	0	0	153	801	42	120	40
1440	0	0	3834	2502	0	888	5484	0	0	0	0	0	0	648	288	0	0	0	0	0	0	0	0	1320	1344	216	1440	576	0	3510	1494	0	0	0	0	972	0	0	0	0	0	0	0	0	1416	2292	0	0	0
0	192	96	144	360	288	366	912	954	0	0	720	432	288	360	288	1632	672	2880	1656	1620	1152	0	864	1188	2034	1998	288	684	0	0	1200	312	0	0	0	720	0	576	936	504	1152	144	504	0	102	384	450	0	0
0	0	0	0	0	0	0	0	0	0	0	0	0	0	0	0	0	0	0	456	840	384	864	2736	2496	6720	3600	0	768	576	0	0	0	0	190	350	168	0	288	0	384	264	0	192	0	0	192	0	0	0
864	0	2376	360	0	2232	0	0	0	5880	2688	0	0	0	0	0	0	288	192	0	672	0	0	0	1080	720	0	0	0	0	576	0	1728	96	0	552	224	508	132	1728	1368	0	0	0	0	606	720	474	1440	1584
0	0	0	0	0	0	0	0	0	0	0	0	0	0	0	0	0	0	0	0	0	0	0	0	0	0	0	0	0	0	0	0	0	0	0	0	0	0	0	0	0	0	0	0	0	432	456	336	432	2592
0	0	648	0	0	0	0	0	0	432	0	0	0	0	1404	0	0	2304	0	0	0	0	0	0	7257	900	375	0	0	2376	0	0	0	0	0	0	0	0	0	0	0	0	0	0	0	0	216	0	0	0
389	183	124	526	724	892	184	283	157	100	205	121	138	30	72	562	144	98	1096	1379	879	0	1636	884	48	1851	483	594	378	396	13	97	82	312	440	286	136	327	209	55	211	316	138	210	222	0	0	0	0	1414
224	552	848	1152	532	588	480	664	224	388	40	236	160	280	1744	256	288	664	844	568	764	436	704	836	980	144	212	1024	704	1408	1672	576	1048	196	496	692	1404	504	548	176	402	350	376	1040	280	712	388	484	104	288
0	0	0	0	300	180	88	36	128	200	304	12	0	20	960	240	136	738	0	1000	210	540	4392	750	180	270	40	50	914	3650	0	0	0	0	0	0	320	420	760	100	12	308	0	0	500	8	222	476	192	540
1200	0	0	180	108	3360	180	360	0	0	0	0	0	0	0	0	0	0	0	240	0	0	504	144	0	120	24	0	0	0	0	0	0	0	240	0	90	765	225	0	0	0	0	0	0	0	0	0	0	1392
41	10	79	214	282	354	13	29	6	50	190	60	168	8	92	35	10	55	84	1605	541	0	4100	1516	18	432	342	240	20	380	164	190	374	36	1545	389	392	1220	1108	24	196	364	536	192	1440	0	0	0	0	3070
336	584	696	152	12	24	88	60	270	538	184	248	268	188	356	83	412	511	465	397	262	163	48	375	963	284	399	724	440	844	422	30	38	352	146	254	55	739	404	91	600	7	1192	212	448	247	139	416	308	128
1016	840	580	1398	1050	1200	864	1032	660	966	1388	634	1380	972	852	264	444	264	1080	312	384	200	472	264	372	348	372	720	372	408	180	132	12	780	168	240	116	388	192	144	216	216	576	240	576	240	144	144	572	910
556	430	314	4	1444	890	130	1754	300	100	808	510	354	238	352	1352	1136	848	114	288	250	170	392	122	372	582	576	0	130	0	8	440	188	12	0	160	306	90	900	84	90	1020	720	172	360	60	268	236	12	0
64	64	256	108	48	132	30	200	250	32	108	724	384	48	960	128	32	512	94	434	72	621	145	410	604	144	428	168	0	384	120	192	168	68	412	48	2410	310	2296	128	0	640	768	192	96	546	664	1490	267	59
527	222	201	718	133	103	272	411	105	164	334	66	244	276	742	420	56	28	245	428	157	204	336	180	172	119	65	164	116	200	360	84	84	77	900	83	464	440	96	40	224	110	176	182	160	634	856	250	802	2014
16	104	0	0	432	0	450	815	1375	0	40	260	60	24	60	32	208	0	10	410	0	1392	336	792	0	0	0	0	0	0	0	36	0	0	0	0	1284	120	660	0	0	0	0	0	0	1332	2686	4934	432	216
24	0	12	0	96	0	60	100	80	4	68	0	60	0	12	74	40	60	1208	432	580	100	882	290	4	2040	1094	870	1842	48	192	460	188	829	291	380	64	104	0	24	570	180	360	2826	192	64	144	32	60	342
375	0	75	0	3600	150	36	582	126	0	330	0	1200	1800	900	1291	600	311	462	378	90	552	186	78	1092	150	324	480	0	0	150	1620	240	216	54	0	864	0	0	189	15	66	480	180	1080	162	494	142	90	0
480	0	240	108	1656	396	0	0	0	0	0	0	0	0	1080	600	0	300	0	0	0	0	0	0	232	372	692	2160	0	0	2484	6696	1620	0	0	0	1980	774	1350	0	0	0	4320	1296	864	0	0	0	0	0
752	112	384	884	424	396	132	120	276	872	696	136	48	48	624	0	0	0	738	342	408	200	72	160	126	948	126	0	0	288	0	0	0	720	336	348	412	30	134	0	828	264	0	504	0	484	352	220	80	720
408	312	5292	1656	36	72	504	180	360	2172	408	516	1296	1296	1080	0	0	1080	0	0	0	108	36	648	360	0	360	1080	0	360	1620	0	0	1080	576	360	360	468	432	1080	180	360	540	180	540	324	0	0	108	36
2220	1536	2364	288	72	144	756	306	1026	2280	900	1068	576	0	720	0	0	0	0	0	0	0	0	0	0	0	0	0	0	0	288	144	144	0	144	1296	0	1920	960	0	936	288	1152	288	576	0	0	0	0	0
1768	1944	3904	1264	800	800	4920	2040	3200	4480	1320	2200	400	400	2200	392	504	824	0	0	0	40	0	60	600	0	0	0	500	0	464	280	400	312	20	172	36	24	40	440	212	20	0	572	0	296	72	0	320	0
1228	2928	3632	198	90	36	1404	384	1128	2492	378	1066	468	324	2112	1100	3168	2032	360	0	0	220	28	172	3480	224	148	180	480	900	36	60	24	0	0	0	0	0	0	0	0	0	0	0	0	432	180	408	1106	224
540	960	1092	360	240	120	612	172	80	300	0	60	768	1080	708	1020	1392	1620	48	0	0	912	240	0	144	0	144	0	72	924	144	96	48	0	0	0	0	0	0	0	0	0	0	0	0	3420	676	656	1596	420
0	220	644	10	220	50	20	660	100	334	258	734	50	100	2000	0	165	483	0	66	0	0	2200	0	1000	0	440	0	0	5150	0	0	0	0	2	0	0	0	44	0	0	0	0	0	10	0	0	0	0	100
0	0	1278	360	240	480	424	100	448	1182	0	1134	240	48	960	0	0	1134	15	0	45	3	0	9	1284	16	8	0	0	3660	30	60	180	225	720	285	155	620	365	330	210	120	0	0	480	6	300	828	1125	3600
288	288	1026	0	300	0	240	480	930	1518	360	1236	240	150	900	288	288	666	0	60	120	30	90	0	0	0	0	0	60	270	0	0	0	0	0	0	900	600	0	0	0	0	0	0	0	0	0	306	0	0
144	144	4386	0	0	0	174	480	96	3342	0	108	30	0	3000	6	6	282	0	30	0	0	0	0	282	42	0	0	30	150	0	0	0	0	0	0	0	0	0	0	0	0	0	0	0	150	0	0	0	0
0	0	576	0	0	0	0	0	0	11040	2000	1360	0	0	1152	0	0	144	0	0	0	0	288	0	0	0	0	0	0	864	0	0	0	0	288	0	176	880	96	0	0	0	0	0	0	0	0	0	0	288
738	900	810	792	414	810	802	764	180	1848	1236	1236	2160	810	810	378	432	0	0	0	0	0	0	0	810	0	0	0	0	0	540	270	0	0	0	0	0	0	0	810	0	0	0	0	0	198	126	0	162	0
1560	816	1440	480	576	888	288	360	648	360	576	576	2160	288	216	672	768	1152	576	0	144	288	0	288	360	0	0	2880	144	288	480	360	312	0	0	0	0	0	0	288	0	0	0	0	0	0	0	864	0	0
2256	1020	2556	1512	324	108	3177	486	657	1944	0	324	1296	1944	1296	288	612	396	0	0	0	0	0	0	0	0	0	0	432	0	972	270	54	0	0	0	0	0	0	0	0	0	0	216	0	2115	162	207	108	0
96	1020	1198	36	84	136	610	410	2140	2660	48	1640	0	0	538	0	480	800	0	0	0	0	96	408	220	0	784	256	640	96	18	42	68	0	3000	4380	752	2276	1276	0	1770	1920	64	930	64	60	20	240	0	96
0	576	3240	0	0	0	720	0	1620	10296	216	4356	0	0	864	0	252	900	0	126	18	0	0	0	576	0	0	0	0	144	0	0	0	0	1440	288	384	1968	492	0	144	180	0	0	0	0	0	0	0	72
462	219	807	360	486	144	144	684	36	744	1936	896	24	0	1026	424	297	1439	300	486	312	72	720	72	984	2168	928	60	0	594	112	180	32	140	180	160	342	222	462	60	60	0	60	0	0	48	372	12	120	420
120	950	400	288	444	48	2202	468	1032	160	320	354	48	480	480	324	486	0	0	108	0	1026	315	381	498	96	450	0	0	270	54	108	0	72	262	104	273	60	105	170	176	122	0	0	54	3078	1620	0	1998	672
240	268	3320	0	16	224	6	0	390	2212	790	1462	240	48	240	0	220	3080	0	24	336	30	0	618	6840	1620	1032	120	72	120	180	36	504	360	60	984	30	10	260	906	72	270	360	0	0	0	0	60	12	0
0	1152	5760	0	0	0	0	0	0	8640	0	0	0	0	1728	0	648	3240	0	0	0	0	0	0	0	0	0	0	0	7776	0	0	0	0	0	0	144	720	0	0	0	0	0	0	0	0	0	0	0	0
0	0	1296	0	0	0	0	0	0	1296	0	0	0	0	4752	0	0	0	0	0	0	0	0	0	432	0	0	0	0	864	0	0	0	0	0	0	0	0	0	0	0	0	0	0	0	0	0	0	0	0
0	0	4368	192	192	576	192	768	0	288	0	0	192	4800	2304	0	0	5376	0	0	0	0	0	0	576	0	0	0	0	0	0	0	0	0	0	96	0	0	0	96	96	96	0	96	0	3648	2496	384	8448	0
0	0	0	0	0	0	0	0	216	0	0	0	0	216	0	0	0	0	0	0	0	360	1800	0	0	0	0	0	0	0	0	0	0	0	0	0	0	0	0	0	0	0	0	0	0	0	0	1080	720	3600
1296	3888	3312	0	0	0	1152	0	1440	936	138	4110	864	0	7776	0	0	0	90	684	270	0	36	0	0	0	0	0	0	0	0	0	0	108	432	36	4248	264	924	0	288	1440	864	0	0	0	0	0	0	0
0	0	16416	0	0	0	0	0	0	10368	0	0	0	0	4320	0	0	0	0	0	0	0	0	0	0	0	0	0	0	0	0	0	0	0	0	0	0	0	0	0	0	0	0	0	0	0	0	0	0	0
2664	1170	666	2340	3330	2610	1440	3600	1890	360	1560	906	384	0	648	0	0	0	96	552	792	0	768	1002	234	1440	1296	480	0	0	0	0	0	0	90	90	0	78	180	0	198	180	48	0	0	0	0	0	0	96
0	0	96	432	288	144	0	0	72	168	0	0	216	288	288	216	72	264	1200	180	204	72	0	144	456	144	432	648	432	144	1668	1620	948	912	0	96	252	72	72	252	168	0	420	504	504	192	576	408	672	864
180	0	36	2124	480	456	0	0	0	216	0	0	1080	0	612	0	0	0	900	0	0	0	0	144	180	0	216	0	0	180	6318	1560	1482	720	0	0	0	0	0	0	0	0	1080	0	0	0	0	0	0	0
464	654	1006	276	1014	834	612	1488	1356	432	396	642	144	558	1626	316	330	794	24	0	12	360	12	294	834	534	732	1152	1728	24	300	726	522	24	0	300	582	84	408	210	540	366	396	984	84	450	1044	936	306	0
880	1510	5530	400	2000	0	2500	5360	540	0	600	0	1680	3000	10800	0	0	0	0	0	0	0	0	0	0	0	0	0	0	0	0	0	0	0	0	0	720	0	468	460	144	200	0	960	0	240	192	48	0	0
0	450	4050	0	0	0	108	0	0	480	0	96	0	0	1440	0	72	3744	0	0	0	540	2160	0	6000	0	1200	0	0	12960	0	0	0	0	0	0	0	0	0	0	0	0	0	0	0	0	0	0	108	432
0	0	96	0	0	0	480	720	240	48	48	96	0	288	720	0	0	144	0	0	144	0	0	0	480	240	480	288	0	0	0	0	0	0	0	96	0	0	0	48	0	0	0	0	0	240	360	120	0	0
450	615	2595	300	3600	600	1290	3000	1650	2750	1750	0	0	750	4500	450	75	1305	0	90	900	660	420	120	300	720	240	60	450	690	0	0	0	0	0	0	0	0	0	81	66	33	0	0	18	1857	5700	2685	1020	60
200	100	780	100	300	400	0	0	0	8	8	0	16	480	800	200	100	1140	66	436	490	140	0	700	1224	224	1568	1216	480	848	280	400	400	442	324	938	624	576	1424	482	174	368	160	480	816	700	800	0	470	400
216	0	0	3864	828	1518	0	1530	36	132	84	0	108	216	630	342	90	18	600	88	176	72	216	252	234	252	72	378	90	72	2464	528	968	1008	240	552	0	300	60	0	504	180	0	0	0	0	720	0	0	0
0	0	1360	288	0	288	216	0	216	1392	0	0	0	0	0	0	0	160	0	0	808	0	0	232	3332	68	552	200	200	416	1224	216	1224	0	0	6472	1296	1188	1188	0	6792	0	0	0	0	1512	288	1512	0	0
0	0	0	0	0	0	114	90	156	0	0	0	0	0	0	108	792	0	227	925	1080	1830	1350	420	875	525	3640	0	360	0	0	0	0	91	377	360	0	0	0	0	432	0	0	0	0	0	0	0	0	0
0	0	0	0	48	0	60	66	126	0	48	192	0	0	0	0	120	0	275	2490	5215	20	1200	340	295	1398	2303	0	0	120	0	300	0	215	2322	4951	40	1740	680	730	1404	5426	0	0	300	0	0	12	0	0
76	152	0	112	784	112	268	220	376	48	0	40	72	0	752	0	0	1280	104	232	240	96	192	144	2040	72	1448	144	0	2560	256	128	0	332	676	772	528	1072	1040	64	676	400	656	356	256	520	200	240	112	224
24	240	1152	0	0	0	600	960	600	1452	0	936	720	0	3240	12	390	1902	120	240	0	312	24	1176	1440	0	480	792	360	4464	108	324	144	240	480	120	96	60	60	72	120	108	72	0	0	0	288	0	72	72
4344	378	2418	2312	445	441	1836	1054	440	2496	1200	1458	300	0	240	670	162	224	434	234	706	108	168	114	756	150	246	324	132	246	188	61	39	212	294	298	64	210	116	60	126	78	192	192	138	486	279	45	0	300
0	0	12	120	840	60	480	1020	660	0	720	900	360	0	0	19	54	221	390	1344	2034	480	1020	1380	300	180	1716	360	0	0	40	160	70	168	576	528	54	270	180	38	190	456	72	0	0	250	565	55	240	360
344	530	800	387	904	315	214	947	773	162	262	663	366	320	497	247	400	115	303	862	585	1486	763	1317	758	1288	2389	558	512	437	126	853	380	130	497	576	594	0	616	116	0	574	255	483	87	328	336	287	100	75
0	144	144	6	12	22	184	440	432	210	210	636	120	140	180	0	316	314	30	380	590	154	0	2750	1881	45	2394	120	284	120	57	132	161	33	562	721	100	112	348	172	586	230	160	220	160	69	202	239	9	0
0	0	0	0	0	0	0	0	0	0	0	0	0	0	0	0	0	0	0	180	1800	0	0	360	5760	3960	720	0	0	180	0	0	0	0	12	276	0	0	108	0	1200	384	0	0	0	0	0	0	0	0
0	0	288	0	0	0	0	0	0	0	0	576	0	0	0	0	0	2112	96	0	624	0	0	0	6768	0	0	0	72	0	120	0	264	192	0	672	0	0	0	1200	768	264	144	72	0	120	24	336	0	0
2304	432	0	4320	7200	0	0	2880	0	0	0	0	0	720	0	2160	288	0	0	0	0	360	0	0	0	432	648	216	0	0	0	0	0	0	0	0	0	0	0	0	0	0	0	0	0	0	2304	0	72	0
0	0	0	0	1044	108	2848	552	2252	0	0	144	0	72	468	0	0	0	0	0	0	0	0	0	0	0	0	0	0	0	0	5652	36	0	0	0	2250	450	0	0	0	0	0	180	1080	4200	162	3234	0	0
0	0	19224	0	0	0	0	0	0	9936	0	0	0	0	6264	0	0	1080	0	0	0	0	0	0	1080	1440	1800	0	0	216	0	0	0	0	0	0	0	0	0	0	0	0	0	0	0	0	0	0	0	0
0	0	0	210	0	510	0	216	0	360	90	450	180	0	3060	108	108	432	450	90	270	0	324	108	1080	0	0	270	0	3240	405	540	873	528	588	360	2088	726	858	0	450	0	0	1080	180	0	108	0	0	162
192	90	732	272	1432	816	90	480	330	1008	128	364	120	0	2520	2112	702	3936	882	192	2502	186	36	828	2760	42	318	0	30	540	142	908	684	436	126	368	1048	186	656	816	324	252	60	1998	60	258	1326	876	474	144
0	0	0	0	8100	1620	0	0	0	2592	432	0	0	0	10800	0	0	0	0	0	0	0	0	0	0	0	0	0	0	0	0	2700	540	0	0	0	648	1296	3456	0	0	0	0	0	1080	0	0	0	0	0
900	600	2174	258	774	3512	1724	2024	2250	819	2298	1339	1900	2048	1724	1854	1986	2174	120	80	0	154	88	20	700	56	28	28	200	488	66	200	648	24	38	0	88	6	0	170	38	96	166	128	272	153	306	233	132	44
0	0	0	1440	900	3960	0	300	0	0	0	0	0	0	0	1008	24	0	1800	900	0	300	0	0	0	0	0	0	0	0	4064	120	11176	240	120	0	7500	0	0	0	0	0	72	0	0	0	1500	0	0	0
500	560	5	540	900	0	1215	363	18	156	13	221	54	900	270	135	180	30	10	169	1	510	264	90	60	3	129	366	90	180	3315	5760	900	7	949	1	1035	2115	228	3735	540	1335	828	0	1800	255	54	6	205	390
72	324	96	18	6	156	174	162	24	240	180	180	72	180	252	72	288	96	660	300	912	72	72	0	188	256	156	900	72	36	2700	2700	3840	720	600	1080	240	60	1320	3423	1455	1914	900	1800	360	90	54	24	48	198
486	234	0	324	504	0	990	1446	36	144	0	0	36	288	720	18	6	0	0	432	216	108	156	0	0	0	0	0	120	0	36	24	0	0	432	216	376	130	154	0	0	0	0	300	0	540	1332	0	756	2700
450	0	750	195	1962	27	276	909	540	69	27	0	390	102	1587	180	63	345	60	270	300	126	81	18	302	550	570	180	90	585	345	1287	9	320	375	400	2008	509	768	0	0	27	405	1215	81	378	387	180	534	135
0	720	0	24	24	0	634	614	2438	1550	108	1334	416	48	480	160	220	80	508	382	766	12	48	62	0	0	0	188	384	640	8	8	0	1360	808	1720	350	1410	810	0	0	0	1280	672	64	768	616	1944	16	64
30	168	90	102	540	90	132	186	132	432	420	624	144	72	558	30	336	90	36	66	0	252	108	270	288	0	144	198	324	198	240	1692	1116	420	372	540	2200	1100	1110	2130	1650	2700	360	1620	360	84	180	120	84	78
1714	1020	34	5633	7492	3687	900	5700	300	50	100	0	522	600	100	348	240	8	60	100	320	40	200	0	0	180	120	450	60	70	483	1008	357	410	298	792	260	470	170	128	628	344	326	1180	178	40	80	0	0	10
2652	3948	1056	2606	2370	700	1736	2626	1380	96	0	60	900	0	750	1428	1158	270	132	130	62	202	106	112	24	338	34	156	606	30	119	48	25	176	92	128	120	174	24	9	47	40	0	174	0	1974	2052	630	853	118
780	720	616	240	220	292	218	180	246	238	309	317	272	236	216	1070	1520	1214	2220	2240	2300	2580	1220	2420	1115	800	1445	720	360	2364	248	188	200	198	298	320	225	61	298	462	104	394	36	72	8	210	120	198	198	268
0	0	2160	0	0	0	0	0	0	798	555	555	0	0	2052	0	0	432	0	0	0	0	0	0	636	420	420	0	0	540	0	0	0	0	0	0	0	0	0	0	0	0	0	0	0	0	0	0	0	0
1152	576	2016	2160	1296	1152	0	0	576	504	0	504	1152	2304	2304	0	0	144	0	432	144	0	0	0	0	0	0	0	288	288	1764	1044	1224	144	3312	576	0	2160	288	0	1440	864	576	288	288	0	0	0	0	0
0	0	0	0	66	90	40	422	60	0	0	0	0	0	0	0	0	0	420	600	540	8	262	0	0	0	0	0	0	0	0	72	432	0	0	0	296	7	555	432	36	180	0	0	0	0	288	0	0	0
0	0	0	1224	504	864	0	0	0	0	0	0	648	0	0	432	0	0	0	0	0	0	0	72	0	0	1008	3240	0	0	0	0	0	0	0	0	0	0	0	0	0	0	0	0	0	0	0	0	0	0
0	0	0	1128	252	60	0	0	0	0	0	0	0	0	288	720	0	144	1728	0	0	0	0	360	192	0	456	2448	0	0	3384	1332	180	0	0	0	288	0	144	0	0	0	720	0	0	0	0	0	0	0
270	702	306	393	777	342	864	2178	1998	168	522	588	522	126	198	270	108	252	189	99	198	336	474	432	288	684	108	0	0	0	150	318	252	36	60	48	162	0	216	324	432	324	0	0	0	0	1125	729	384	48
1224	1392	2400	600	120	576	1752	2592	4896	600	720	120	4608	2304	4608	378	686	448	0	0	0	192	60	48	0	0	0	0	0	0	0	0	0	0	60	0	384	60	216	0	6	66	0	0	0	864	1296	2448	960	300
532	1400	336	0	2700	0	3996	4212	2592	0	0	1080	1080	540	2700	268	620	84	216	216	0	540	0	0	216	360	216	0	72	0	0	0	0	360	360	432	0	0	216	0	1728	576	216	720	0	0	0	0	0	0
7230	870	540	9171	3384	3465	36	396	180	1944	0	0	10620	828	1296	690	66	108	216	0	0	0	0	0	0	0	0	0	0	0	3753	756	891	216	0	0	0	0	0	0	0	0	0	0	0	0	0	0	0	0
71	668	275	390	240	750	285	2970	6765	390	564	1212	0	864	0	21	228	75	0	285	1575	216	576	960	0	858	324	0	0	0	0	0	0	0	15	375	0	60	180	225	75	450	0	0	0	45	450	1125	0	375
325	2895	1640	900	270	630	600	600	600	2700	1800	0	0	1800	2700	140	660	640	60	180	120	360	180	180	540	360	0	0	360	540	180	90	198	84	468	564	544	864	1220	436	704	1020	468	324	828	300	300	300	0	0
144	270	918	0	2160	180	0	288	144	2268	0	72	324	1620	5832	0	162	486	108	108	72	540	360	180	936	0	648	0	0	1620	0	1620	180	108	108	72	540	972	1260	720	0	720	144	144	360	0	72	36	0	0
639	40	365	710	67	422	546	577	696	495	447	42	268	268	796	364	17	465	618	42	1497	411	177	193	1138	610	12	210	442	356	437	61	484	577	44	1433	163	24	18	523	448	675	230	628	230	752	658	542	185	214
465	730	1297	160	1000	0	64	864	784	1936	1200	1376	480	864	2216	555	982	1315	320	160	0	128	400	0	2124	680	272	80	32	1060	0	320	0	0	0	0	40	88	32	0	0	0	320	0	0	0	64	64	0	0
0	0	2160	0	0	0	0	144	1152	2160	0	432	432	0	6480	0	0	0	0	0	0	0	0	0	1080	864	216	0	0	0	0	0	0	0	0	0	0	0	0	0	0	0	0	0	0	0	144	288	0	0
0	0	0	0	0	0	0	0	0	2592	8640	4320	0	0	10368	0	0	0	0	0	0	0	0	0	0	0	0	0	0	0	0	0	0	0	0	0	0	0	0	0	0	0	0	0	0	0	0	0	0	0
1008	270	1710	1400	400	3200	106	26	188	1861	0	399	40	1000	1260	0	30	280	2	0	250	155	0	385	698	0	62	252	60	60	3022	776	6012	38	96	1330	314	146	272	2510	1650	600	1504	260	0	440	70	480	665	0
544	768	844	80	0	80	0	0	640	1336	448	288	400	640	968	128	96	152	152	64	152	0	512	0	68	56	48	0	0	924	40	0	40	112	200	64	492	1144	1308	16	16	0	320	128	472	0	0	320	160	608
480	240	1312	212	4	304	72	48	264	226	90	612	388	544	904	136	80	224	0	2572	0	20	1568	4	154	90	72	124	104	5212	572	196	272	0	1864	0	304	848	128	160	200	40	400	680	1360	440	240	280	0	2176
1375	1344	1817	835	368	690	128	691	717	862	1520	519	840	1002	792	394	294	560	728	400	1173	252	1095	957	918	1008	495	516	474	924	838	254	462	528	618	792	24	129	417	210	318	771	462	210	510	6	72	54	198	636
572	98	278	938	208	516	0	176	124	240	298	272	1230	60	330	816	176	436	1752	431	757	117	309	144	184	336	92	18	90	582	1942	422	930	2964	998	1258	908	1150	546	884	710	272	1890	810	816	128	398	584	314	402
3288	376	2036	500	1700	1260	120	380	12	1827	2790	495	0	0	1024	216	24	84	0	550	366	0	404	60	36	396	72	0	0	280	16	248	120	0	444	84	370	1110	656	0	80	568	672	336	672	24	100	12	0	740
600	1680	546	8862	4966	2696	1146	642	180	1140	2004	708	1260	1440	2520	90	180	0	0	0	0	72	0	24	72	0	0	0	0	0	1530	1356	660	1242	432	324	198	630	132	144	360	36	180	72	144	0	54	0	162	0
900	900	360	3646	1678	1672	420	564	186	1000	160	160	120	960	2094	36	36	0	0	0	0	0	0	0	0	0	0	0	0	84	2203	1285	1012	360	210	0	325	359	306	380	236	764	1530	690	540	216	330	96	36	72
324	540	432	540	1224	540	108	216	108	216	216	0	216	1080	2448	480	2160	960	348	228	468	1680	582	1950	2280	120	120	180	180	648	180	360	180	348	48	36	0	0	0	0	0	0	0	432	0	36	72	36	1950	267
0	0	2376	0	0	0	0	0	0	2880	0	0	0	0	1080	0	0	3816	0	0	0	0	0	0	8280	0	0	0	0	2592	0	0	0	0	0	0	0	0	0	0	0	0	0	0	0	0	0	0	0	0
0	270	1332	36	30	24	558	0	1410	2016	1710	4746	504	18	90	90	114	462	282	504	384	24	0	0	144	0	48	0	234	810	144	30	24	276	198	408	84	366	210	48	192	0	90	0	0	324	0	1368	144	0
180	720	0	180	0	0	5520	534	16050	180	180	720	720	720	0	0	0	0	0	0	36	0	0	0	0	0	0	0	144	0	0	0	0	0	0	36	0	0	0	0	0	0	0	0	0	3000	282	9750	720	180
0	0	0	0	0	0	1032	0	5484	0	0	864	288	0	0	0	0	0	975	525	1740	0	0	0	0	0	0	0	0	0	432	0	144	1179	801	1908	0	0	0	72	936	0	0	0	144	1224	0	5976	288	288
0	0	0	0	0	0	1710	315	3159	0	0	2592	0	0	0	0	0	0	952	644	924	0	0	0	0	0	0	0	0	0	432	0	288	2864	2668	2964	0	0	0	0	576	0	0	0	0	1834	497	2925	216	0
264	156	408	406	284	342	948	864	768	1008	316	948	1920	0	72	828	720	756	1360	256	448	112	228	440	660	76	240	480	0	0	876	762	666	0	72	144	60	264	180	192	360	244	480	36	0	504	534	1698	432	372
308	388	288	280	464	116	540	388	120	108	12	78	152	172	384	390	234	264	296	194	618	336	272	240	688	914	1176	120	570	288	216	312	138	216	218	378	99	166	243	476	1793	473	90	282	76	368	384	112	288	112
0	0	0	0	168	0	0	240	0	0	0	0	0	0	0	36	24	0	36	0	0	48	72	48	4370	1330	2508	24	0	0	0	552	0	0	0	0	672	0	0	0	0	0	0	0	0	0	312	0	0	0
0	0	24	0	0	0	12	48	66	54	36	156	0	36	48	0	0	24	0	108	12	0	0	870	150	0	2280	600	12	96	0	0	0	0	342	42	756	144	774	108	36	522	0	144	288	0	36	36	36	72
0	0	0	0	0	0	0	0	0	0	0	0	0	0	0	0	0	0	0	0	0	0	0	0	0	0	0	8640	0	0	3960	1440	1080	0	0	0	0	0	0	0	0	0	0	0	0	0	0	0	0	0
0	0	0	0	0	0	0	0	0	0	0	0	0	0	0	0	0	0	1116	144	900	504	0	360	0	0	0	4320	432	0	1188	1872	1260	36	144	900	288	0	144	0	1260	0	108	1440	0	216	0	0	288	0
60	120	0	72	48	120	444	24	432	0	0	0	360	516	0	0	0	0	24	12	24	30	0	330	0	0	0	180	120	0	2172	480	3192	3324	420	4080	66	66	132	3888	4860	1596	600	240	60	72	0	36	84	0
5220	0	0	9300	8400	300	0	0	0	0	0	0	0	0	0	2160	0	0	1800	0	0	0	0	0	0	0	0	0	0	0	1860	1680	60	0	0	0	0	0	0	0	0	0	0	0	0	0	72	0	0	0
612	144	36	432	1008	576	144	144	0	240	1176	24	72	0	0	72	0	72	96	480	1440	0	288	0	0	576	36	36	0	0	0	0	0	240	480	0	1080	1080	360	216	216	0	360	0	0	144	1080	1080	144	360
0	0	0	0	0	0	0	0	0	88	528	440	0	0	0	0	0	456	504	56	448	288	36	36	144	0	108	0	0	264	1008	864	720	792	448	704	270	80	1090	1392	0	3600	4320	0	1128	0	0	1536	144	720
3	0	21	160	240	500	24	0	0	6	480	6	0	0	0	51	0	285	0	0	36	300	90	210	90	22	860	0	0	72	1140	2160	1800	0	396	120	0	654	150	4150	950	2100	300	0	1800	0	0	0	180	90
180	36	576	144	630	378	0	90	54	216	288	144	0	0	1800	180	36	288	0	300	60	0	60	12	396	36	0	360	72	720	1476	4095	2457	0	1500	300	1872	2385	387	180	0	540	1800	0	900	324	1287	513	0	300
288	48	48	96	528	144	160	544	448	384	216	180	96	96	1152	0	0	0	0	12	12	0	0	0	0	0	0	0	0	0	0	456	48	0	48	48	1188	640	2132	312	6	1326	960	144	96	76	190	238	0	240
18	0	0	60	468	408	36	576	180	36	36	612	72	0	0	18	0	0	48	666	366	168	1032	60	24	96	708	18	0	0	102	72	78	186	90	66	693	378	891	189	378	1719	252	162	162	0	144	90	30	30
270	552	144	288	576	96	172	638	0	356	978	706	120	240	504	234	612	360	268	886	58	338	856	0	162	387	267	48	96	1008	60	186	96	124	142	172	168	498	456	0	144	0	48	0	0	45	225	0	78	252
0	72	2610	72	54	90	180	0	90	1230	0	36	0	0	1008	0	108	576	0	0	0	0	0	54	540	252	510	0	0	72	60	333	75	0	900	270	1286	2664	3268	0	570	900	0	180	0	0	0	0	0	0
0	0	2736	0	0	0	0	0	0	1728	0	0	0	0	2880	0	0	432	0	0	0	0	0	0	2016	0	0	0	0	0	0	0	0	0	0	0	552	288	456	0	0	0	0	0	0	0	0	0	0	0
0	0	0	0	0	0	0	0	0	0	0	0	0	0	0	0	0	0	300	420	0	0	0	0	0	0	0	0	0	0	0	9000	0	900	1260	0	11328	2280	1584	0	0	0	0	0	0	0	0	0	0	216
180	548	1288	216	0	0	144	144	0	540	540	720	0	0	1800	207	437	496	120	1440	600	18	0	18	900	90	18	0	180	0	0	288	192	120	1440	600	6400	1920	3488	32	1408	960	0	1440	0	12	12	0	24	2160
168	558	342	252	690	366	980	340	90	408	208	626	0	0	108	0	0	0	0	555	105	0	316	446	0	32	166	0	0	0	0	0	0	0	3540	120	2070	1878	4926	0	1860	3270	0	0	0	0	0	0	0	24
952	1168	472	396	1566	54	1720	1232	360	1368	844	1568	432	216	468	616	940	208	456	840	0	1290	768	66	540	320	580	216	0	324	144	384	12	0	0	0	216	144	756	0	0	0	144	0	36	572	391	81	126	72
1280	720	2464	0	210	270	0	0	270	7527	1860	1251	0	0	60	448	252	2612	0	210	270	0	0	270	1404	1200	906	0	0	60	0	0	0	0	0	0	0	0	42	0	18	36	0	0	0	0	0	0	0	0
1452	1044	2184	478	2756	574	780	1444	260	878	2012	1402	320	396	916	1092	420	168	16	80	4	420	52	80	1600	560	800	320	420	160	6	36	6	0	24	0	0	80	80	0	0	8	32	12	96	132	528	0	0	0
1153	2863	7360	144	72	0	414	132	318	5208	666	2226	72	0	4392	660	1380	2460	0	0	0	360	0	0	2490	0	210	0	0	0	0	0	0	0	0	0	0	0	0	0	0	0	0	0	0	18	12	42	0	0
0	0	2448	0	0	0	0	0	0	2880	0	0	0	0	0	0	0	1584	0	0	0	0	0	0	720	0	0	0	0	0	0	0	0	0	0	0	0	0	0	0	0	0	0	0	0	0	0	0	0	0
450	450	354	170	2398	112	155	1757	120	23	472	313	20	44	374	374	338	314	68	1368	140	112	1344	96	22	510	414	50	50	308	0	0	0	0	0	0	2310	1205	2245	0	0	36	500	0	36	20	364	0	4	104
1180	1684	3472	216	604	0	800	920	0	1560	742	1802	0	0	2800	656	892	1176	308	368	0	504	376	0	532	228	608	0	0	2008	48	252	0	40	320	0	364	436	720	0	0	0	0	0	0	16	224	0	120	120
1716	2376	3036	0	1944	0	0	1404	0	450	1620	1170	0	0	540	312	432	552	0	2808	0	0	3888	0	540	1404	1944	0	0	1080	0	0	0	0	0	0	0	0	1944	0	0	0	0	0	0	0	0	0	0	0
0	0	5076	0	0	0	0	0	0	3060	0	0	0	0	3204	0	0	4032	0	0	0	0	0	0	1656	0	0	0	0	5256	0	0	0	0	0	0	0	0	0	0	0	0	0	0	0	0	0	0	0	0
4257	3636	4635	0	1350	180	0	1494	0	1391	849	604	180	540	1782	2448	2304	2160	0	0	0	0	0	0	0	0	0	0	0	1728	0	270	36	30	150	0	450	900	828	90	0	810	1494	180	342	0	18	0	0	0
360	4680	8136	0	0	0	1008	0	1476	1008	0	3168	180	0	0	72	936	1584	0	0	0	0	0	0	0	0	0	0	0	0	0	0	0	0	0	0	0	0	180	0	0	0	0	0	0	36	0	108	0	0
1632	4284	2508	560	556	180	6924	594	636	180	108	270	0	288	0	630	810	540	720	0	360	1890	756	684	1260	360	450	0	720	0	524	520	72	504	564	588	198	1224	180	180	0	18	0	0	0	432	216	144	3420	1368
384	0	0	120	150	840	600	0	0	2490	5010	1980	60	1200	150	558	600	3210	0	0	0	0	48	12	864	0	0	12	0	1320	6	0	0	12	60	0	48	150	252	0	0	0	18	0	102	120	0	0	192	1272
0	0	0	3600	0	0	0	0	0	880	2800	1600	2400	0	720	1200	0	1200	240	480	0	180	140	160	1080	0	0	240	0	840	3720	360	2640	1440	900	540	180	140	160	2700	0	0	240	0	3540	0	0	108	72	56
400	600	1880	220	1346	1026	0	540	1740	2400	704	1024	792	960	7320	0	0	0	0	0	0	0	0	0	0	0	0	0	0	0	56	628	252	0	0	0	1560	1224	804	0	0	0	468	0	696	0	108	348	200	160
1296	0	0	8856	14040	22464	0	0	0	0	0	0	0	0	0	0	0	0	0	0	0	0	0	0	0	0	0	0	0	0	0	0	0	0	0	0	0	0	0	0	0	0	0	0	0	0	0	0	0	0
120	312	432	0	0	0	0	432	0	0	0	0	432	0	864	600	1560	2160	432	0	0	0	0	0	1152	192	384	864	0	0	0	0	0	0	0	0	1728	0	0	0	0	576	576	0	0	0	864	0	0	0
1428	0	780	2784	4512	2592	1600	960	128	96	96	0	192	1920	2688	660	0	300	0	0	0	960	0	2280	1536	392	2224	1920	960	0	832	688	784	0	0	0	576	0	0	0	0	0	0	0	0	448	288	32	0	0
1728	468	3564	600	360	1200	216	0	432	2160	2832	768	1080	0	2232	1080	486	3150	648	0	0	0	0	0	648	180	0	0	0	900	480	288	960	648	270	54	864	360	396	216	0	0	1620	324	1080	0	0	0	0	0
700	162	512	294	300	354	1020	544	392	303	447	144	0	240	0	162	90	192	380	380	188	60	156	108	174	624	228	0	0	120	366	540	318	272	272	542	246	654	252	366	603	153	48	480	264	468	180	228	393	1545
1232	520	846	531	251	448	945	362	355	676	450	84	366	900	438	582	142	440	247	50	321	216	0	96	220	500	370	366	630	294	388	316	346	399	120	633	171	251	298	870	1183	411	408	456	330	356	56	212	701	230
36	108	0	0	0	0	140	600	220	60	0	60	72	0	360	184	184	40	0	0	0	0	0	0	1614	4028	2170	180	1896	0	8	30	10	0	0	0	0	0	0	0	0	0	0	96	0	42	180	66	0	0
312	240	168	0	660	408	0	288	0	336	624	480	288	144	3108	672	192	288	0	168	144	0	240	0	240	144	0	576	768	168	0	0	0	0	0	0	0	0	84	0	36	36	0	0	0	0	192	0	0	0
216	936	72	72	576	0	3576	5520	2496	0	0	0	0	0	360	0	0	0	0	432	0	540	900	432	0	0	0	0	0	144	0	0	0	0	144	0	600	156	396	0	0	0	0	0	0	648	1728	1944	1620	4788
264	64	824	0	0	0	0	144	48	0	0	0	48	0	0	306	88	494	300	1578	918	0	768	0	4654	3690	1760	480	120	1752	192	768	0	60	384	0	2116	722	738	0	48	48	252	2160	192	0	612	348	0	144
0	0	0	0	432	0	0	2592	1296	0	0	0	0	0	216	288	1296	144	0	0	0	0	0	0	864	0	0	864	1728	0	0	0	0	0	0	0	0	0	0	0	0	0	0	0	0	0	432	216	0	0
0	0	0	80	832	216	88	584	294	0	0	0	150	60	648	516	528	324	1680	1224	30	618	822	0	0	0	0	0	18	1296	590	3382	852	1626	216	36	4076	1820	872	276	0	216	864	462	864	196	1088	618	684	180
284	778	1627	170	316	110	288	813	124	1583	114	570	467	1231	1730	0	0	192	0	30	20	100	56	74	190	19	423	191	468	167	260	407	470	195	261	364	465	430	560	3	234	185	938	318	310	370	541	360	390	102
0	300	1380	0	0	0	420	0	720	2100	0	480	0	0	0	0	0	0	0	0	0	0	0	600	2520	0	312	0	0	0	0	0	0	0	120	552	0	168	288	216	624	192	0	0	0	0	0	0	0	0
2304	3240	11052	432	324	612	3474	942	4332	8064	4302	3402	0	0	0	0	0	0	0	0	0	0	0	0	0	0	0	0	0	0	0	0	0	0	0	36	0	0	0	0	36	0	0	0	0	0	0	0	0	0
450	180	2250	0	720	720	360	840	600	11530	1220	1830	0	0	5760	160	120	836	0	0	0	72	0	0	174	0	6	0	0	0	0	0	0	0	0	0	0	0	0	0	0	0	0	0	0	0	168	120	0	0
0	0	0	392	1882	390	0	3672	1620	0	0	0	648	0	0	0	0	0	0	0	0	0	0	0	0	0	0	0	0	0	568	3458	294	144	360	72	3366	2343	1383	0	0	216	360	72	216	0	2592	1296	0	0
108	0	1620	108	432	0	0	0	0	0	0	0	0	0	4320	0	0	540	108	0	0	0	0	0	0	0	0	0	0	0	108	432	0	0	0	0	0	0	0	0	0	0	0	0	0	6660	19800	0	2700	540
0	0	0	576	864	0	0	0	0	360	360	72	288	0	720	0	0	0	0	0	0	0	0	0	0	0	0	0	0	0	0	0	0	0	0	2880	0	0	0	0	0	0	0	4320	0	0	2160	1080	0	0
0	0	0	0	0	0	930	1643	811	0	0	108	432	0	0	0	0	0	0	0	0	0	0	0	0	0	0	0	0	0	0	0	0	0	0	0	0	0	0	0	0	0	0	0	0	1638	2289	933	2592	0
0	0	0	0	0	0	0	0	0	0	0	0	0	0	0	0	0	0	0	0	0	0	0	0	0	0	0	0	0	0	0	0	0	360	0	0	0	0	0	0	0	0	0	1080	0	888	2448	2064	360	0
216	0	216	0	180	0	1440	360	4680	216	216	648	540	0	0	0	0	0	0	0	0	0	0	0	0	0	216	360	0	0	2736	396	792	108	216	3060	0	72	72	0	720	0	72	180	72	720	180	2340	0	0
0	0	0	0	0	0	1488	1512	1320	0	0	0	864	0	0	0	0	0	168	0	840	0	0	0	0	288	0	0	144	0	0	0	0	180	0	828	0	0	0	0	1044	0	0	252	0	3968	4032	4960	0	0
201	855	1170	72	426	156	442	1376	1014	2064	828	3516	576	216	1704	183	639	786	0	270	72	108	456	216	690	81	513	96	72	1068	0	0	0	0	162	0	216	204	108	0	36	108	0	0	12	32	208	48	36	150
756	0	11340	0	0	216	0	0	0	17640	720	0	0	0	0	72	0	360	0	0	0	0	0	0	0	0	0	0	0	2160	0	0	0	0	0	0	0	0	0	0	0	0	0	0	0	0	0	0	0	0
540	628	1400	624	288	816	436	1632	668	564	1440	2304	720	0	0	414	450	576	960	2392	176	0	720	432	0	1224	192	0	72	360	0	0	0	180	588	192	0	576	2016	0	472	620	720	0	0	0	0	0	0	1152
8844	6468	8016	0	2952	1872	432	2088	1008	5184	3384	3816	0	0	0	402	294	600	0	0	0	0	0	0	0	0	0	0	0	0	0	0	0	0	0	0	0	0	0	0	0	0	0	0	0	0	0	0	0	0
5616	4392	10440	576	0	144	216	0	72	15696	2448	2808	1008	504	2736	0	0	0	0	0	0	0	0	0	0	0	0	0	0	0	0	0	0	0	0	0	0	0	0	0	0	0	0	0	0	0	0	0	0	0
180	0	0	720	6000	2640	378	3876	858	604	3272	1404	396	360	840	36	0	0	500	864	208	48	1584	192	0	288	144	144	108	300	0	0	0	0	0	0	0	0	0	0	0	0	0	0	0	72	1104	192	0	0
558	774	2214	180	288	108	1094	208	1434	4308	3648	5058	54	162	0	72	36	0	92	2496	1228	18	1950	12	0	144	144	72	432	540	0	0	0	130	2130	1268	0	2064	1194	0	504	72	36	0	342	294	48	738	0	540
144	760	4028	540	540	360	1900	412	700	4426	672	2300	0	0	540	0	184	440	120	24	0	138	210	36	203	48	55	0	0	0	108	120	72	45	465	30	108	340	620	10	30	50	0	0	0	140	80	80	39	195
822	552	258	256	832	472	376	1028	624	664	688	688	408	312	360	222	204	138	136	2470	538	164	1640	236	296	656	416	192	336	600	16	112	88	176	470	266	108	1044	384	380	104	296	168	264	732	156	132	324	16	1008
252	1548	72	144	240	0	528	408	840	720	390	690	0	0	0	252	60	144	168	144	432	342	531	687	156	156	156	0	0	0	96	96	0	288	648	432	96	312	288	120	120	120	0	0	0	128	96	184	360	579
80	240	352	190	90	104	0	168	192	160	188	120	0	0	384	280	480	500	390	1575	843	1060	1640	1860	220	960	800	960	768	960	84	0	72	72	576	300	360	60	444	162	318	216	0	336	0	96	216	228	90	204
48	0	480	48	144	96	120	504	348	1115	492	213	0	0	1920	168	0	0	120	144	48	48	48	0	1384	1240	480	480	192	480	48	144	96	60	45	207	0	0	0	64	400	48	0	768	0	120	360	240	24	24
2124	1044	3672	3720	4284	756	2184	3372	348	540	0	0	0	0	1620	744	504	648	120	0	108	0	0	216	138	468	474	432	216	108	1680	1944	216	360	0	0	0	0	0	6	66	36	0	0	0	1200	1800	120	336	24
288	1152	1152	684	2016	1620	864	720	3600	576	1944	1944	144	0	0	0	18	0	0	0	0	18	0	738	0	0	576	144	0	0	1026	2286	1746	144	576	576	738	486	1908	1368	336	1176	72	0	0	135	45	270	0	0
600	3450	6750	0	0	0	900	3300	1200	0	0	0	10800	0	5400	0	0	0	0	0	0	0	0	0	0	0	0	0	0	0	0	0	0	0	0	0	0	0	0	0	0	0	0	0	0	396	1452	528	0	0
0	0	0	0	5220	0	594	5598	2772	0	0	0	0	0	6264	0	0	0	0	0	0	0	0	0	0	0	0	0	0	0	0	540	0	0	0	0	0	0	0	0	0	0	0	540	0	180	2400	840	0	0
6104	894	10318	453	18	1041	0	0	0	7560	3672	0	0	216	3240	1240	186	4154	180	0	0	0	0	0	0	0	0	900	0	0	1074	180	690	36	0	0	0	0	0	0	0	0	0	0	0	0	0	0	0	0
0	172	3296	1056	32	1672	0	0	168	1524	3380	532	552	120	12	0	42	1098	192	0	48	48	0	192	144	0	0	1200	48	120	984	48	1488	192	0	48	0	0	0	600	24	0	0	0	0	24	0	168	48	0
168	6	114	810	1026	162	0	54	0	240	672	24	0	0	774	420	15	285	0	108	0	0	1728	0	180	0	0	0	0	936	1350	2430	270	0	0	0	1671	1149	3498	0	0	0	4050	0	4050	0	162	0	0	1080
76	107	96	750	405	720	148	1106	495	192	2124	1287	1035	1743	267	636	528	816	1224	1098	1158	135	150	60	348	1587	117	0	255	192	650	370	720	286	76	130	91	152	594	876	538	782	588	315	1440	10	821	231	120	123
0	0	180	0	0	1800	0	540	810	1410	900	570	900	2700	270	180	270	318	480	240	1188	0	0	0	570	342	90	0	810	60	0	0	1200	0	0	360	0	0	900	1520	852	1708	1800	180	600	0	180	270	0	0
744	3720	2520	0	0	576	0	144	2736	0	1716	156	576	2880	1440	1032	5160	3240	72	0	324	0	0	0	432	36	0	0	0	0	0	0	288	0	0	0	0	0	0	828	0	3312	1152	0	0	0	0	0	0	0
123	114	111	69	736	1166	205	303	356	82	759	308	60	222	156	753	1332	1203	450	170	577	893	808	2499	2280	1791	1770	150	162	0	56	378	1000	62	32	56	522	0	1200	382	0	1829	150	318	150	159	462	183	0	0
0	126	288	108	120	42	108	0	18	108	0	54	54	270	270	0	90	180	0	0	0	0	0	0	0	0	0	0	0	0	1080	1488	564	1332	2304	540	1296	3222	1674	1260	360	1080	1296	0	864	36	0	18	0	0
0	0	0	80	40	600	0	0	0	0	0	0	0	0	0	0	0	0	48	0	432	0	0	0	40	8	0	96	0	240	400	200	4440	240	0	2160	1400	500	3500	14064	2448	2448	0	1200	0	0	360	0	0	0
1600	4	7120	200	400	200	640	270	70	1410	110	60	20	20	3456	1700	538	5380	50	100	50	168	0	68	732	124	168	800	818	1000	985	485	166	0	0	0	344	6	120	212	12	136	800	90	40	344	207	59	0	0
0	0	0	0	900	180	0	0	0	1890	144	0	0	54	4500	0	60	300	0	0	0	0	180	0	450	0	0	0	90	900	0	0	0	0	0	0	1008	252	90	90	0	0	0	450	270	0	0	0	0	0
46	69	569	0	0	72	180	186	144	18	894	12	0	180	624	176	252	1702	0	0	0	738	540	240	768	0	6	0	0	1386	320	240	202	358	346	76	420	710	712	392	154	216	240	300	810	488	580	1020	1254	630
617	738	2560	225	351	360	1107	135	954	1046	625	1101	558	414	423	678	639	4650	243	0	270	1215	0	54	1605	48	273	891	567	603	78	0	192	540	18	117	306	684	684	153	333	108	162	81	36	342	0	1008	2700	90
0	752	328	0	0	0	880	110	1266	858	0	192	0	0	90	0	440	130	0	0	0	550	330	1376	998	0	232	0	0	270	86	67	39	59	171	136	132	337	569	224	394	276	18	0	36	1690	170	600	785	435
1623	5025	4710	756	612	756	1800	0	1200	1980	0	180	360	900	360	987	1995	1554	0	0	0	0	0	24	0	0	144	72	0	0	0	0	180	180	90	540	60	0	180	240	0	1200	540	0	0	0	0	0	0	0
1718	250	558	450	1200	1560	60	294	192	150	690	426	150	150	150	1866	288	600	176	693	817	60	312	678	86	454	438	414	174	162	0	93	69	0	102	72	60	60	1038	55	71	528	414	174	162	0	111	147	0	114
0	0	0	1116	1116	540	0	600	0	0	0	0	0	0	936	540	120	180	456	336	108	60	180	0	0	0	0	0	0	360	1188	1140	540	456	336	108	1098	750	3924	240	0	1740	3060	1908	900	0	1272	0	0	360
855	1620	1521	0	0	0	0	0	0	2052	0	0	0	0	1404	627	1188	1533	0	0	0	0	0	0	0	0	0	0	0	2592	0	0	0	0	0	0	494	950	1364	0	0	720	0	0	0	0	0	0	0	0
0	420	1740	0	0	0	240	192	0	864	0	0	432	0	2880	0	360	1080	0	0	0	0	0	180	1632	336	120	0	0	0	432	192	96	504	0	0	504	252	144	0	48	96	144	288	0	840	1248	0	720	0
0	80	1360	0	8	136	336	96	360	1320	0	192	720	144	1440	0	60	1020	0	0	0	96	6	78	0	0	36	0	0	0	0	6	102	0	360	72	2590	1178	3000	0	0	360	0	0	0	1860	552	1512	912	30
1296	960	624	0	0	0	360	1440	0	1440	0	0	0	0	1944	936	600	408	0	1080	0	0	0	0	384	1200	0	0	1080	1656	0	0	0	0	360	0	870	1290	720	0	0	0	720	1440	0	0	0	0	0	0
0	0	0	480	3200	520	1140	5514	2982	350	555	475	1080	120	1200	60	0	60	280	216	224	230	125	113	472	1023	821	216	0	120	600	4900	500	66	78	132	750	0	150	618	234	0	0	0	12	500	3650	1850	0	0
64	0	0	96	1134	30	96	744	188	0	0	0	32	0	256	484	212	64	240	2784	0	532	2088	436	80	300	220	80	0	760	0	140	20	0	64	0	1368	3240	2240	16	0	112	800	256	652	32	884	180	76	664
203	248	653	172	232	748	170	276	450	456	1184	472	264	664	480	563	556	1313	312	124	388	394	202	444	1656	880	628	160	280	172	244	440	1308	834	410	1084	666	107	849	1144	602	774	228	192	628	268	300	498	144	70
208	520	3592	72	576	216	288	1440	0	3552	5328	7104	0	432	2160	400	1000	7960	0	0	0	0	0	0	576	0	0	0	0	0	0	0	0	0	0	0	0	0	0	0	0	0	0	0	0	0	0	0	0	0
796	276	3080	1344	1284	252	3072	1344	576	1056	216	312	0	0	2112	272	112	816	48	264	0	156	276	0	264	24	72	240	336	792	384	408	72	360	324	60	52	554	234	0	36	216	456	216	144	512	160	96	750	474
305	361	294	174	306	12	70	494	282	340	152	126	204	6	378	385	485	372	312	396	324	351	192	405	348	12	552	540	12	336	588	822	228	735	501	216	360	714	234	654	438	804	516	996	444	598	668	588	483	228
0	0	240	0	0	0	0	0	0	216	144	0	0	0	0	0	0	0	0	0	0	0	0	0	108	72	0	0	0	0	48	12	108	0	120	396	84	282	546	84	184	572	264	168	492	960	0	1440	0	0
653	196	80	1056	1524	700	172	1984	120	172	1630	258	1910	760	760	336	70	40	70	280	60	183	150	33	183	150	33	136	330	330	50	80	30	25	160	0	476	232	152	80	100	80	110	160	160	266	1624	430	79	20
3388	687	989	1520	12	508	376	352	64	192	192	0	0	1080	36	1716	405	471	0	0	48	432	0	144	126	154	92	720	360	0	1376	120	448	0	0	48	180	60	480	353	295	804	2268	108	0	548	284	68	72	96
444	1282	188	927	273	42	666	459	517	513	543	492	858	552	648	180	224	184	165	91	14	412	168	390	189	243	468	318	0	0	585	209	406	264	466	68	270	162	370	624	810	1014	660	324	156	346	236	130	176	18
0	16	1382	250	1560	550	105	439	218	3280	0	20	448	400	8480	0	10	1970	3	0	3	20	0	10	15	5	30	150	40	30	400	5638	1900	1000	0	0	660	150	270	840	0	160	1500	206	0	60	1100	400	300	0
0	0	0	0	0	0	42	702	414	823	214	697	0	576	1152	0	1074	1626	510	303	267	1140	18	432	1644	120	546	0	72	288	0	2160	2160	1410	609	1149	1554	144	708	2736	0	606	0	144	144	240	864	1308	648	72
[truncated: 55 more columns]
