# Supplementary material for: Polygenic adaptation from standing genetic variation allows rapid ecotype formation
Source: eLife. 2023 Feb 28;12:e82824. doi: 10.7554/eLife.82824 (PMC9977305; doi:10.7554/eLife.82824)
Supplement: Supplementary file 2. [file elife-82824-supp2.zip › Supplementary_Data_1/Twisst_windows_5000/superscaffold59-PCRedited_all_output.weights.5000.csv]

topo1	topo2	topo3	topo4	topo5	topo6	topo7	topo8	topo9	topo10	topo11	topo12	topo13	topo14	topo15	topo16	topo17	topo18	topo19	topo20	topo21	topo22	topo23	topo24	topo25	topo26	topo27	topo28	topo29	topo30	topo31	topo32	topo33	topo34	topo35	topo36	topo37	topo38	topo39	topo40	topo41	topo42	topo43	topo44	topo45	topo46	topo47	topo48	topo49	topo50
192	280	752	210	36	438	180	0	180	836	352	120	360	504	360	1008	1176	1884	816	0	552	108	18	18	2820	432	36	36	0	144	408	216	564	384	0	192	432	72	72	612	192	144	144	0	144	468	624	672	276	126
792	0	8748	1512	0	576	0	0	0	6984	2016	0	0	0	0	288	0	1656	0	0	0	0	0	0	216	0	0	0	0	0	0	0	0	0	0	0	0	0	0	0	0	0	0	0	0	0	0	0	0	1008
2580	1008	7212	648	0	0	0	0	0	2232	360	0	0	0	0	0	0	0	0	0	0	0	0	0	0	0	0	0	0	0	0	0	0	0	0	0	0	288	576	0	0	0	0	0	0	0	0	0	0	432
226	344	654	240	630	606	276	864	90	216	318	114	0	174	900	313	572	843	0	132	168	16	80	258	264	342	150	96	276	252	16	750	26	0	486	12	642	90	2298	218	418	4260	1530	1512	258	0	0	0	130	110
270	1050	912	84	366	474	852	964	1952	634	786	980	96	972	432	576	2784	2496	480	0	960	104	108	52	1040	2448	256	120	1920	96	12	120	108	12	36	0	56	24	256	64	240	56	120	120	24	0	48	528	220	234
2496	1302	546	738	4806	900	592	2040	524	592	897	905	252	558	108	648	441	147	147	84	51	84	6	246	96	0	78	366	30	96	777	2415	540	438	234	24	242	278	128	562	340	448	1200	240	396	158	360	130	234	228
720	288	72	450	480	114	1080	1368	600	516	228	300	36	96	96	488	272	104	633	1593	618	144	1008	168	108	588	276	36	96	96	144	72	0	456	984	288	228	324	120	60	624	72	36	96	96	432	516	132	288	720
1588	640	5572	620	100	510	60	120	0	2490	2760	720	0	72	0	1260	420	4506	128	80	272	120	0	60	1394	700	900	90	0	0	1451	46	1227	1321	70	769	520	312	68	414	320	76	0	0	0	1359	248	1099	1270	280
0	3780	2520	30	62	28	1000	0	4880	180	1920	1140	0	0	786	120	2445	1215	60	0	0	150	0	0	36	36	36	180	450	42	360	520	248	240	0	0	156	0	0	48	0	0	480	138	96	1100	60	1660	600	0
126	432	612	90	0	0	747	165	222	360	90	162	216	360	270	438	1793	1549	0	90	90	108	0	0	0	0	0	0	720	270	360	0	0	216	432	522	486	486	3222	1110	1710	5460	576	720	360	279	15	30	360	90
1273	1217	795	366	450	156	494	689	176	261	415	251	543	279	603	822	745	251	680	1529	278	303	1800	336	378	678	390	594	765	1302	36	90	72	120	450	48	181	230	756	42	152	604	1128	309	306	72	180	0	72	675
2376	1512	2736	0	0	0	0	0	0	432	0	0	0	0	0	1932	1092	2160	0	972	0	108	324	0	360	378	126	0	324	648	0	216	0	0	972	0	432	864	3024	0	0	1620	4860	648	324	0	0	0	0	0
1248	144	564	336	540	1152	48	192	0	276	828	300	576	132	540	2820	84	1320	2124	480	480	0	24	396	1008	168	48	924	420	792	348	424	1160	1800	396	396	258	174	0	444	168	144	1056	744	348	84	294	150	0	24
263	253	240	191	1056	345	394	1390	694	915	325	512	210	156	2674	500	565	909	76	488	540	212	580	668	552	492	300	380	382	1036	92	552	114	254	256	306	1289	356	815	4	200	522	324	1672	384	172	144	24	162	176
89	947	1304	266	1406	0	370	528	0	1145	212	1775	0	0	1580	155	5	20	0	832	0	0	940	0	180	156	996	0	0	344	100	400	0	0	1208	0	1149	2390	1485	0	40	160	100	40	100	50	108	0	0	386
144	630	570	96	0	0	2400	0	0	0	0	0	0	0	480	288	666	1110	240	0	0	6000	0	0	688	40	1000	0	0	1200	0	0	0	0	0	0	0	0	0	0	0	0	480	0	0	0	0	0	0	0
1224	6480	1872	2152	660	536	504	1368	1296	450	54	648	144	72	108	2284	8280	1676	2520	0	360	0	0	0	1728	0	0	0	0	0	2192	1104	304	2160	0	432	0	0	0	432	0	0	0	0	0	0	0	0	0	0
486	234	360	0	0	0	0	0	0	0	0	0	0	0	540	2835	1365	2100	0	0	0	0	0	0	810	0	0	0	0	270	0	0	0	324	0	0	54	0	0	0	0	0	108	162	0	108	216	126	0	216
960	1920	3096	0	720	0	540	720	180	378	18	36	0	0	2160	864	1728	2592	0	720	0	0	1080	360	180	12	24	0	0	2160	0	0	0	0	0	0	0	108	36	0	0	0	0	0	0	0	0	0	0	72
0	0	108	36	288	108	0	0	0	0	0	0	0	108	432	0	2016	3564	0	0	0	360	360	720	3312	0	2196	0	0	540	360	0	1080	0	0	0	1152	0	0	0	0	0	0	0	0	0	0	0	270	30
0	0	5472	0	0	0	0	0	0	6778	74	2220	0	0	144	0	0	432	0	0	0	0	0	0	2058	294	1176	0	0	288	0	0	0	0	0	0	0	0	0	0	0	0	0	0	0	0	0	0	0	0
0	0	432	0	0	0	0	0	0	4440	0	1320	0	0	1728	0	0	720	0	0	0	0	0	0	1656	324	324	0	0	432	0	0	0	0	0	0	0	0	0	0	0	0	0	0	0	0	0	0	0	0
1656	0	2484	900	2700	0	0	0	0	1500	450	750	1800	0	5400	936	0	1404	78	0	30	0	36	0	1620	0	0	1080	0	0	432	720	108	0	0	0	450	0	450	144	396	0	1080	360	0	72	360	180	252	0
1080	0	1920	0	450	900	0	0	0	1320	1080	2700	1350	0	900	648	0	1512	0	1080	0	0	0	0	528	792	0	0	0	720	6	90	246	0	216	150	0	216	990	684	372	18	1098	306	558	120	72	240	0	72
400	0	160	476	48	1476	4	400	12	656	360	0	160	808	160	560	0	192	1060	20	120	0	0	0	640	320	0	0	0	0	308	96	1020	72	0	0	0	0	0	96	96	0	0	144	72	48	560	144	0	0
510	0	960	824	5356	1500	0	18	0	60	16410	12	6	90	810	870	0	1440	30	60	0	0	0	0	150	30	0	0	0	300	20	130	0	0	0	0	0	0	0	0	0	0	0	0	300	0	0	0	0	0
1650	3510	3960	90	90	180	5700	360	1980	3564	324	3276	0	0	0	150	150	0	48	24	72	240	48	264	480	72	240	0	0	0	6	6	0	12	0	0	6	6	0	12	12	12	0	0	0	120	0	0	360	96
0	4056	5544	12	12	0	3102	0	4266	3720	324	3120	120	48	36	0	360	480	0	0	0	240	0	0	0	0	0	0	120	0	12	12	0	12	0	36	0	48	0	0	0	0	0	0	0	2100	12	1824	240	0
126	11	511	330	445	825	168	40	897	1880	0	2125	378	0	328	300	200	940	60	1350	190	0	240	205	160	0	425	90	0	400	0	0	0	30	475	95	600	950	675	0	80	205	90	0	0	0	0	0	0	160
0	0	2520	0	0	0	0	0	0	4440	0	0	0	0	1200	0	0	2340	0	0	0	0	0	0	600	0	0	0	0	180	0	48	240	0	0	960	24	0	24	720	600	240	192	480	72	216	144	516	240	24
0	0	192	192	192	1152	0	288	288	624	456	144	144	384	696	504	96	672	1944	504	4776	480	84	156	516	1824	72	72	96	1524	384	384	936	0	0	336	0	0	240	2760	888	480	240	336	264	288	1224	1440	720	162
0	0	0	0	0	0	540	540	1620	0	0	0	0	0	0	0	480	0	1296	120	2904	1170	0	900	0	0	0	864	90	0	216	690	720	1008	180	1476	72	0	0	1440	1140	300	0	1458	0	1230	1950	5850	720	0
430	796	160	258	924	258	2040	150	960	96	294	576	30	1110	18	300	430	80	129	2145	516	1110	270	480	36	168	288	60	1500	48	153	42	39	78	994	104	288	1440	288	32	160	480	60	0	0	126	60	48	120	160
132	90	2763	75	558	0	75	450	0	4083	804	660	375	375	2481	414	360	4302	0	408	0	0	300	0	2598	507	390	150	150	1509	0	90	0	30	135	45	660	1341	1977	45	60	210	60	90	135	0	90	0	30	135
1596	240	1038	84	48	240	604	650	2136	1424	66	700	1350	66	1146	156	0	468	1650	600	4800	26	26	80	56	0	28	36	1200	2424	0	0	0	0	0	0	0	0	240	0	0	1320	540	0	0	514	500	2076	20	20
0	0	0	0	0	0	3600	4320	5040	0	36	0	0	0	0	0	0	72	108	0	1188	900	216	180	72	720	0	0	0	0	0	0	180	180	0	1980	0	0	0	180	0	1800	0	0	0	720	432	648	0	0
720	1080	420	1200	720	720	0	480	120	1290	780	390	480	960	420	348	300	528	480	384	240	0	360	0	60	186	186	0	48	0	3360	1440	2880	0	1080	312	360	0	0	480	624	408	1920	120	0	0	120	120	240	0
360	60	480	0	3910	5690	0	180	660	1056	1672	872	1800	1440	1260	384	108	564	1224	0	240	120	40	80	210	90	120	0	72	0	0	2990	4210	192	0	48	9	0	15	1632	48	252	1200	0	0	24	24	192	0	0
0	0	0	0	0	0	0	0	0	930	3360	30	0	0	0	0	0	0	0	0	0	0	0	0	12	408	12	0	0	0	0	0	0	0	0	0	96	24	600	12	252	24	0	144	1440	0	0	0	0	0
0	0	540	0	72	360	72	30	114	720	0	0	540	0	0	0	0	540	120	600	180	0	0	0	0	552	276	0	0	2700	0	0	360	420	2100	540	546	810	624	0	504	0	180	180	1800	0	0	0	0	900
0	72	1296	459	84	285	504	144	360	1080	0	0	0	0	1152	360	0	360	432	432	576	0	24	120	1419	309	36	360	0	1656	513	96	291	864	1152	504	36	144	432	0	960	840	1044	144	72	360	252	360	0	156
0	200	1600	54	125	96	0	100	0	1225	55	100	0	0	1125	0	60	660	24	173	78	0	100	0	525	55	80	0	0	1125	45	0	224	116	232	317	60	345	225	636	432	161	25	25	889	72	49	48	0	73
0	887	1123	147	1400	324	159	1013	258	837	4	968	594	639	2906	250	451	1018	117	290	201	402	720	464	637	6	1121	135	279	377	51	651	72	234	162	120	830	130	520	401	162	346	126	738	9	93	576	150	366	280
0	0	0	0	0	48	0	0	1440	5088	3228	4452	96	0	24	0	288	1464	12	0	276	264	0	312	480	324	540	0	0	144	0	0	12	16	0	368	4	0	92	168	0	216	0	0	192	0	0	2220	0	0
1440	0	1728	72	648	0	0	0	0	2700	0	6300	0	0	144	0	0	360	0	7200	0	0	0	0	60	0	300	0	0	1440	12	60	0	0	1260	0	84	2136	2100	0	0	0	144	0	0	0	0	0	0	0
200	256	984	420	120	300	200	0	400	720	0	0	216	0	0	348	456	288	120	10	218	180	120	0	1608	240	600	0	60	0	432	180	0	1008	240	2352	456	208	416	432	2448	0	0	60	0	768	60	1536	432	0
812	150	578	112	372	54	484	246	2160	1225	0	0	2	50	374	106	0	459	1000	1500	3750	40	60	150	919	0	546	50	1250	1700	110	306	135	503	750	2325	322	964	478	75	426	192	946	684	90	1322	288	2565	95	30
0	612	468	0	360	1080	216	0	336	2376	3240	672	288	0	720	0	552	312	0	0	0	0	1980	948	1080	0	240	0	0	1800	0	0	0	0	0	0	0	0	240	0	144	576	0	0	0	0	0	0	0	270
276	334	362	0	0	0	108	0	0	144	720	0	0	1440	0	1212	382	1286	408	0	0	3262	696	1334	432	516	0	0	492	216	0	0	900	24	0	0	48	24	108	1648	462	110	120	36	480	1440	0	0	5608	1200
96	48	0	324	12	828	356	56	548	24	216	0	360	672	72	348	348	48	384	24	948	324	224	460	72	504	120	456	768	192	756	48	1692	156	0	1212	36	126	60	2122	2262	590	288	342	726	766	196	1150	714	478
0	0	0	180	0	0	432	432	216	0	0	144	72	0	0	180	0	0	918	36	162	0	0	0	180	1116	0	0	0	0	1116	0	0	912	96	432	0	0	0	0	0	0	0	0	0	2880	6264	288	2544	1200
220	186	74	558	1046	467	1445	3673	1941	396	1202	2382	156	570	546	481	974	543	279	612	592	625	278	72	312	298	238	72	576	162	162	373	159	129	337	216	401	0	236	174	48	198	152	812	278	1077	2524	2165	404	36
0	1224	216	0	0	0	0	0	960	576	0	264	0	0	0	0	816	48	0	0	0	0	1800	600	144	0	444	0	0	0	0	0	0	0	0	0	2160	2880	480	0	0	600	0	0	0	0	0	432	0	720
340	135	220	13	2609	228	9	573	0	64	112	34	90	90	2126	210	86	120	104	573	23	72	557	71	8	14	18	80	80	640	6	1740	120	48	355	12	1434	180	870	60	90	466	982	836	440	5	673	0	40	330
1328	440	1136	936	96	144	356	104	20	192	108	0	0	0	0	1160	560	1184	924	410	490	206	434	128	428	856	864	864	144	72	208	40	16	828	626	466	72	0	72	100	208	40	0	0	0	848	272	80	1062	906
2400	960	3024	432	540	408	63	1074	591	1104	48	936	0	0	216	300	96	468	0	1488	1152	0	0	1152	359	1593	1108	0	0	432	0	108	72	0	120	144	0	400	1328	0	36	1152	0	0	0	3	94	83	0	168
240	0	576	60	360	300	0	0	0	24	144	0	0	0	24	480	0	1440	120	0	600	60	147	225	5920	496	580	0	0	0	384	0	0	200	0	616	0	0	0	1024	256	256	96	240	0	384	0	0	220	83
200	500	1544	192	0	64	480	0	160	1312	112	280	0	0	2784	96	240	976	128	0	0	320	0	0	2144	140	140	128	320	2352	96	320	16	72	480	180	280	420	580	100	180	320	0	320	0	72	128	40	96	192
68	184	72	0	0	384	224	160	912	344	272	302	72	480	0	372	1464	702	402	232	374	1098	0	522	1413	45	864	324	432	216	180	1080	1326	774	432	558	1218	72	618	1413	189	912	420	528	360	420	300	1278	180	0
1844	664	1032	946	806	1272	176	512	368	870	1374	546	216	0	72	652	236	342	508	400	820	296	780	340	365	661	396	144	0	0	419	421	366	308	488	512	320	610	558	414	300	480	432	288	504	146	332	140	205	546
2472	2946	1602	1100	2048	704	2178	432	1818	1368	72	144	360	270	360	507	1941	1170	1878	1200	270	1296	324	324	270	54	0	0	162	216	1846	1780	820	829	440	99	1314	216	486	306	36	36	108	108	144	702	108	324	0	0
2376	2904	1056	1308	3216	984	0	5940	0	0	0	0	0	0	2160	1350	1650	600	216	540	216	0	1188	0	0	0	0	0	0	432	2552	3752	356	1884	840	156	270	720	630	108	144	0	288	0	0	0	0	0	0	0
0	0	600	0	240	0	1200	5280	240	60	60	120	120	1200	3480	0	0	0	0	0	0	0	0	0	594	1197	153	0	0	300	0	0	0	0	0	0	120	0	0	0	0	0	0	0	0	480	6552	96	0	900
462	312	162	180	312	126	144	956	16	351	198	369	0	0	0	272	160	144	180	384	810	128	292	72	32	632	38	0	0	0	320	160	96	152	316	756	284	160	48	48	381	57	0	0	0	738	1764	342	384	1134
16	0	200	100	100	1000	48	12	540	804	2100	1912	348	600	204	32	0	0	72	0	72	168	408	600	28	90	154	96	24	8	0	0	200	16	0	116	24	96	276	100	258	658	132	108	200	160	280	1200	0	80
299	10	1587	468	100	722	312	0	574	4551	60	4405	1708	828	1638	420	114	1104	255	600	249	153	17	206	486	60	1120	502	54	1080	138	0	312	196	0	224	180	60	160	387	401	452	160	0	0	90	0	360	180	40
420	300	930	183	555	540	699	471	2268	1446	609	579	1278	918	3654	140	100	150	0	0	0	0	0	0	708	0	0	0	0	180	90	60	90	96	72	72	0	0	0	408	252	0	0	216	360	450	12	450	192	360
2280	4656	2280	900	0	900	696	132	156	960	2760	96	0	3600	864	960	2112	1104	720	0	0	96	48	48	360	912	24	0	2016	144	0	0	180	180	0	0	0	0	0	0	0	0	0	0	0	768	192	288	192	96
120	420	1512	0	120	0	588	60	936	5652	528	2640	120	324	2340	0	360	720	0	600	0	138	150	0	2520	120	240	0	180	2340	0	0	0	0	0	0	540	360	0	0	0	0	0	0	0	0	0	180	30	150
864	432	900	108	5676	2064	0	2160	1440	266	272	2450	0	0	4320	288	144	288	0	480	240	0	180	180	195	141	564	0	0	360	108	924	336	144	192	96	1440	810	630	0	0	720	0	1080	720	0	0	0	0	0
876	432	708	730	672	740	1152	1404	1944	608	712	876	468	72	144	0	0	0	105	735	618	120	180	348	0	756	324	0	0	0	0	0	0	114	510	672	240	84	540	0	576	504	0	0	0	156	180	564	160	1020
550	212	720	135	975	0	30	3750	0	2142	60	390	0	72	0	200	88	288	0	150	0	35	25	0	72	150	66	0	0	0	15	525	0	0	750	0	1760	4200	1540	108	15	525	0	0	0	0	0	0	1	5
0	0	4320	0	0	0	0	0	0	0	0	0	0	0	19440	0	0	14040	0	0	0	648	0	0	0	0	0	0	0	0	0	0	0	0	0	0	0	0	0	0	0	0	0	0	0	864	3888	0	1512	0
0	400	80	200	1800	1000	1360	3600	9560	800	32	1208	0	0	0	552	2608	368	0	80	40	1440	240	744	0	800	280	0	0	0	0	0	0	0	40	800	0	40	332	128	80	392	0	0	0	640	2400	4160	0	0
0	0	0	0	1698	954	0	642	18	0	336	96	0	0	0	851	400	117	54	1840	1010	240	1020	120	0	444	96	288	540	108	0	22	14	0	0	0	206	0	1174	0	0	792	0	0	0	0	126	18	0	0
180	0	0	96	288	108	180	180	0	108	180	216	0	0	0	72	0	0	120	0	1080	12	60	72	144	864	0	0	216	0	360	0	180	18	72	270	54	0	234	2133	2754	549	180	1620	0	0	216	0	6	30
360	536	400	872	858	486	508	416	80	784	222	170	368	64	336	138	192	248	234	64	166	142	128	320	406	416	514	302	112	38	356	498	670	2108	660	1280	868	1822	628	592	632	432	328	536	118	400	112	72	436	286
52	476	1200	244	784	460	1206	414	804	296	128	380	756	1332	1548	72	1012	1388	540	186	6	1038	126	420	1740	80	640	0	1116	0	360	1420	800	0	48	48	132	36	180	0	72	204	0	144	0	1140	324	696	852	84
821	147	472	38	405	19	417	99	156	2640	3672	2688	348	384	240	1838	222	1000	554	4140	196	828	2028	12	6	30	0	24	456	2400	10	75	5	78	180	12	18	1020	12	24	18	60	150	18	270	432	456	48	1290	3462
0	0	180	270	2700	2430	270	240	714	228	408	876	0	2700	0	0	900	720	0	0	0	1560	0	240	495	1125	1620	0	900	0	330	660	1530	52	72	92	720	0	720	1080	72	0	0	720	0	333	480	411	320	0
416	88	512	1086	1024	750	592	520	496	408	664	296	456	720	936	892	456	1088	130	52	126	453	50	333	660	110	318	476	136	148	514	200	658	106	20	106	1120	192	1408	1020	8	0	1792	376	604	176	268	232	167	46
0	20	0	0	0	0	90	60	0	0	0	0	0	0	0	642	6078	740	105	0	5	90	0	20	85	5	20	1870	76	70	48	390	0	25	0	25	1088	64	0	464	112	2304	0	150	0	420	240	0	50	0
0	60	270	0	0	0	30	0	30	90	0	0	0	0	0	48	240	912	0	240	1320	0	960	3948	100	980	2670	4848	1200	1200	0	0	0	0	60	270	0	30	30	0	90	0	0	0	0	90	0	30	360	660
656	64	672	864	812	348	1280	1224	720	948	472	236	360	0	1664	440	600	496	776	216	168	120	532	88	944	940	456	72	0	800	48	0	0	304	368	720	22	384	282	24	336	216	144	0	0	184	440	120	0	1448
302	303	293	538	410	442	276	450	724	356	680	1590	592	112	100	20	27	41	25	3841	872	0	1982	548	120	160	450	52	88	964	40	20	40	25	1642	179	0	520	174	122	394	82	112	100	844	80	100	220	0	896
0	0	0	1280	1600	4800	0	50	10	0	0	0	0	90	0	3120	0	0	1830	900	0	104	136	0	612	468	0	450	18	0	960	1200	3600	1360	200	216	48	0	600	444	12	24	420	24	1896	0	290	178	237	465
1384	2840	1878	1598	1152	472	3699	1863	270	312	24	864	1248	1728	3456	0	0	0	0	0	30	0	0	0	96	92	52	0	0	0	0	0	0	0	0	30	0	6	66	120	400	260	0	0	0	1893	1425	450	0	6
820	820	40	860	140	368	60	390	18	285	258	135	912	96	432	280	280	82	136	0	8	17	0	1	333	93	72	48	6	36	2208	480	474	408	0	24	153	0	9	234	18	54	144	54	108	190	95	87	34	0
488	244	972	960	6	48	1128	384	1056	1632	714	432	348	516	516	468	624	942	120	0	30	1068	144	1068	1194	198	270	150	120	120	192	18	312	180	36	240	108	0	180	384	156	546	492	324	324	1356	600	780	12	0
15	180	135	60	144	186	50	25	2505	1296	810	1116	0	0	0	71	912	1039	297	180	393	731	181	924	930	228	540	96	12	120	122	660	904	1101	936	1749	872	644	848	898	299	885	432	72	540	104	67	1947	261	21
240	18	390	12	288	204	330	72	966	648	498	456	216	558	1584	360	144	798	0	0	0	54	0	0	300	0	24	0	0	54	72	2304	1734	264	36	60	864	0	0	480	0	384	0	0	216	540	576	1506	195	9
393	90	603	1116	2666	868	610	720	350	520	600	272	0	0	216	287	370	375	18	180	0	531	561	300	448	242	870	0	0	0	2190	2586	1212	164	118	48	2174	154	372	506	87	115	24	60	60	548	204	244	265	121
400	234	1238	164	60	112	180	0	0	1783	773	576	144	108	1368	368	342	1474	448	224	672	144	0	468	1208	592	648	0	0	288	82	30	56	24	12	144	12	60	0	50	90	40	0	0	36	36	192	0	0	0
288	540	1152	180	90	66	110	0	904	5085	1017	162	216	1134	4320	120	150	480	0	0	240	60	84	336	144	288	720	0	0	0	0	75	75	60	24	96	690	360	0	0	0	0	0	0	486	116	0	466	360	90
0	0	1728	432	3744	1008	3672	5508	0	288	576	864	0	3456	2592	0	0	0	0	0	0	0	0	0	432	0	0	0	0	0	108	288	252	0	0	0	648	0	0	0	0	0	0	0	0	1296	1944	0	0	0
3510	0	540	2988	8028	2664	864	2754	540	0	1710	0	1350	270	810	0	0	0	864	216	90	0	0	0	0	180	0	0	0	0	120	2688	720	576	144	180	792	0	0	432	0	108	1800	180	360	0	594	72	18	252
2515	984	833	5106	3816	4446	1044	1608	540	1680	3420	2514	882	1500	1200	2426	852	1438	918	144	66	144	24	0	108	120	42	18	60	48	1308	864	1524	288	72	0	480	24	0	192	60	78	30	0	0	108	168	108	48	24
10224	4572	2160	1512	7308	216	216	2304	0	0	1152	576	1404	432	864	528	228	144	0	0	0	0	0	0	0	0	0	0	0	0	504	324	72	0	0	0	0	0	0	0	0	0	0	0	0	0	0	0	0	0
2035	396	3545	1320	720	840	132	648	84	2160	0	0	0	0	1800	300	0	2940	2160	720	0	648	648	864	0	0	0	4320	0	360	1920	720	960	0	0	0	360	0	360	0	0	0	720	0	720	588	288	348	0	0
200	40	1712	1104	920	2604	384	80	936	3504	160	16	232	160	160	700	200	1088	258	102	288	24	0	96	480	0	0	0	0	48	816	520	1552	192	0	192	48	96	336	768	576	0	0	0	48	168	280	520	48	0
372	180	1806	756	396	1800	294	507	810	1452	960	2628	90	450	882	198	174	546	186	350	562	330	357	600	810	666	738	36	234	0	24	306	228	120	464	712	597	591	819	720	426	528	72	450	0	126	441	405	120	363
126	378	90	84	2340	420	360	1614	126	60	90	390	144	720	324	108	504	108	72	756	216	840	660	1140	36	216	1260	216	396	684	42	1458	156	36	180	18	950	1944	574	60	60	780	72	540	360	96	156	0	100	84
630	120	662	1216	1280	764	708	1220	312	540	508	124	1168	688	904	534	216	918	752	232	164	88	192	224	246	364	554	1240	216	192	632	496	416	600	176	68	774	454	924	196	168	288	608	320	296	372	648	156	392	500
0	0	828	0	5400	0	0	2592	0	360	0	0	0	0	108	0	0	0	0	0	0	0	0	0	576	414	2070	0	0	1080	0	1728	0	0	0	0	3960	5520	3480	0	0	0	0	0	0	0	0	0	0	0
195	774	171	0	1912	2906	36	468	312	0	1665	93	0	0	180	405	90	135	100	268	382	466	1112	1614	120	300	222	0	0	0	0	828	1890	80	56	104	1290	174	1320	156	0	3666	0	0	0	30	420	180	60	60
210	312	0	716	1072	816	318	618	96	112	488	144	0	0	0	126	360	0	84	536	40	396	804	1632	80	112	192	0	0	0	372	762	648	414	366	390	1224	360	480	888	120	696	0	0	0	180	90	0	198	492
60	0	0	491	1722	1021	0	1500	0	102	811	125	120	534	3000	0	0	0	40	150	20	200	200	50	150	75	225	0	0	300	578	1236	814	372	0	96	2475	600	1425	468	126	0	0	0	930	0	0	0	8	8
360	0	480	480	360	360	48	96	48	136	272	0	96	240	960	0	0	2400	128	32	128	0	0	0	2160	0	0	0	0	1440	1260	540	1080	64	16	64	0	0	0	0	0	0	0	0	0	288	576	288	160	40
180	100	400	140	160	480	56	100	552	2420	928	192	228	12	780	130	116	464	341	249	294	38	402	0	206	90	36	100	100	1252	152	118	120	365	825	390	164	196	0	20	52	72	0	480	0	35	139	84	152	1020
35	50	59	60	12	18	60	45	51	24	18	24	0	0	0	50	68	50	0	0	450	72	12	228	3640	590	420	0	0	0	300	232	140	168	72	600	288	36	204	1150	1550	150	0	0	0	460	345	335	240	78
2076	1500	4182	1920	54	90	459	300	3	426	148	74	108	0	0	1488	1598	1894	800	12	2200	244	600	662	5265	90	45	0	0	0	1106	112	54	1040	213	2365	20	185	5	162	360	162	0	0	0	57	40	287	164	60
552	424	638	576	72	216	612	320	286	366	360	246	0	0	0	672	1088	844	1796	1360	1596	818	672	712	552	744	468	0	60	0	1932	1248	864	952	644	1674	1152	1680	702	510	672	222	0	60	0	552	256	272	373	552
360	1638	270	288	678	54	1171	1246	1039	324	144	504	0	0	0	384	2160	216	576	480	216	896	184	396	840	144	204	1080	216	216	1008	1788	108	624	510	270	952	362	414	792	108	72	0	0	0	803	698	323	400	104
1792	464	288	3248	2552	1400	172	1212	8	672	1872	336	0	0	0	1280	400	288	912	556	404	112	272	48	176	352	48	432	0	0	1676	1712	752	1536	648	576	480	840	288	800	600	328	0	0	0	106	186	44	80	172
32	44	44	2592	108	1620	0	288	0	54	720	0	144	360	144	144	228	228	660	102	102	36	36	0	99	153	90	0	0	0	720	30	450	480	84	1260	0	36	72	0	360	990	288	0	0	0	48	0	460	700
201	315	96	842	562	1572	195	499	254	542	1410	460	72	72	192	60	36	120	84	168	132	108	273	123	72	72	120	48	24	60	648	570	1122	528	984	312	320	464	560	1904	1754	1322	360	360	420	66	174	120	108	237
805	271	193	1046	2285	2006	311	898	177	246	867	243	486	1185	1149	203	80	38	241	455	453	169	206	63	72	162	114	42	189	189	781	763	565	262	371	624	1093	530	2328	2709	144	672	348	216	216	73	203	30	97	179
393	162	42	1210	1417	420	259	430	135	62	98	232	259	154	136	842	130	30	133	510	84	367	1101	480	10	20	520	575	86	86	470	477	135	259	519	33	262	296	354	144	97	197	483	138	228	252	39	2	320	710
252	60	0	168	420	276	252	420	72	120	252	156	0	0	48	288	288	96	352	272	240	192	192	96	192	216	72	0	0	288	576	768	1584	608	400	648	440	204	340	488	576	952	624	192	792	144	432	192	0	312
978	420	402	456	336	864	594	822	300	216	264	240	0	0	108	0	36	0	0	948	2040	0	888	1104	0	2808	324	180	180	180	0	0	0	0	432	1080	18	390	792	0	1440	1116	0	216	0	0	0	0	0	216
1200	1800	6864	1800	192	768	0	144	864	1674	558	1368	720	72	288	300	1272	5088	600	0	0	0	432	0	0	0	0	2160	0	864	0	72	288	0	0	0	0	0	0	0	0	0	1080	0	0	0	0	0	0	0
1400	496	1056	1104	352	1184	112	304	412	132	1530	126	180	0	0	1056	348	684	372	192	576	114	264	174	396	465	267	0	0	108	636	154	362	232	116	228	144	288	144	561	93	306	0	0	0	200	356	464	459	894
10	70	160	100	110	420	32	176	242	846	724	610	0	720	240	162	570	916	325	445	136	288	555	567	430	87	243	0	36	1240	120	960	4480	1669	1159	172	454	657	179	760	183	225	0	12	3640	320	140	480	380	620
720	390	1008	840	486	1998	192	344	196	3976	3342	1970	0	36	0	96	138	36	20	4	24	64	208	352	120	0	24	0	0	0	482	262	1578	160	170	120	36	252	60	777	451	140	0	0	108	354	64	68	182	644
444	552	330	497	124	207	101	63	112	314	126	178	78	132	246	492	378	408	333	18	159	0	0	0	210	54	0	0	120	84	542	304	546	342	9	99	870	780	174	180	84	192	0	120	78	595	867	932	660	480
1488	1737	2175	440	444	2320	1296	540	720	9120	1368	7032	0	0	0	624	648	2400	144	0	144	0	0	0	960	0	0	0	0	0	78	90	264	0	0	0	0	0	0	384	0	0	0	0	0	0	0	0	0	0
0	0	120	0	0	0	0	0	0	2160	0	1680	0	0	0	0	0	300	0	0	0	0	0	0	0	0	600	0	0	0	60	0	0	60	132	480	0	0	0	276	348	0	0	0	0	12	0	288	0	0
144	0	0	72	75	15	0	0	0	340	220	40	72	0	0	12	0	0	12	540	108	0	0	0	20	35	5	6	0	0	72	15	3	0	720	144	180	432	108	0	0	120	0	0	0	180	60	60	0	1440
0	0	0	612	408	60	0	0	0	90	0	270	216	0	0	0	0	0	0	0	0	0	0	0	0	0	36	0	0	0	0	0	0	0	5970	1050	396	2718	7506	0	0	900	0	0	0	0	0	0	0	0
1296	162	144	1674	1458	162	270	810	0	216	288	72	1350	270	0	756	0	144	162	0	0	0	1350	0	72	36	36	1566	0	0	234	1170	0	864	810	0	1530	3150	720	0	0	0	5454	0	1350	0	0	0	0	1350
0	0	0	0	0	0	1440	1080	1080	0	360	1800	0	720	0	0	0	0	0	0	0	0	0	0	0	0	0	0	0	0	0	0	0	0	144	0	0	0	0	36	72	0	0	0	72	0	0	0	0	2160
0	0	0	0	0	0	1600	0	800	0	0	0	0	2400	0	120	0	0	60	132	0	1040	665	575	60	60	0	240	600	240	0	0	0	0	0	0	288	592	80	0	0	0	0	0	960	3500	0	940	3624	2373
2304	144	2016	936	720	144	0	0	0	144	72	0	0	72	576	984	192	3936	3432	7344	3984	0	0	0	1440	720	0	0	720	5760	72	432	144	1248	2016	1056	1296	576	0	0	108	468	288	432	0	0	0	0	0	0
66	0	2670	480	1008	372	72	18	18	2136	120	0	540	108	7128	132	0	1260	240	192	96	0	0	0	912	48	0	0	0	3456	240	576	144	240	384	96	288	576	864	96	72	432	0	0	0	24	30	30	96	96
0	0	3024	0	0	0	0	0	0	4104	0	0	0	0	0	0	0	1512	0	0	0	0	0	0	1584	984	1968	0	0	5616	0	0	0	0	0	0	540	1620	1080	0	0	0	0	0	0	0	0	0	0	0
108	0	0	1134	0	90	0	0	0	0	0	0	0	0	0	180	0	0	1224	0	0	0	0	0	12	6	18	2052	0	0	1962	0	270	1512	0	0	90	54	180	450	270	36	432	432	432	540	936	0	540	756
0	0	0	0	0	0	0	0	0	0	0	0	0	0	0	0	0	0	0	0	0	0	0	2160	0	0	1044	0	0	0	0	0	0	0	0	0	0	0	0	0	0	0	0	0	0	0	0	0	0	0
546	968	1102	3168	1752	2880	480	1584	1200	1560	5160	1440	480	480	1272	516	208	1220	96	0	0	96	0	0	240	0	0	480	480	192	0	0	0	48	0	0	0	0	0	0	0	0	48	0	0	0	0	0	48	0
1140	2700	1560	1080	4104	972	1248	1776	1908	0	1188	1620	1800	0	0	0	0	0	0	0	0	0	0	0	0	0	0	0	0	0	2520	2268	972	0	0	0	504	0	72	0	0	0	720	144	0	780	678	810	0	0
432	108	0	5004	1014	462	0	540	0	0	0	0	0	0	0	0	0	0	0	0	0	0	0	540	135	216	405	0	0	0	3300	925	275	0	0	0	0	0	0	0	0	0	0	0	0	42	462	0	0	0
1836	216	0	2901	3156	255	1020	300	0	0	0	0	216	0	0	804	132	0	96	48	48	24	0	0	0	0	0	0	72	0	3051	2160	189	360	0	180	480	120	0	0	0	0	0	720	0	1164	2580	72	468	72
120	30	30	660	120	120	558	4566	1500	0	0	120	756	0	0	144	36	24	0	0	0	0	0	0	12	0	0	0	0	0	2280	480	360	330	0	30	0	0	0	120	0	0	0	0	0	990	150	2880	1020	0
10368	0	0	0	12960	0	0	0	0	0	0	0	10368	0	0	0	0	0	0	0	0	0	0	0	0	0	0	0	0	0	0	0	0	0	0	0	0	0	0	0	0	0	0	0	0	0	0	0	0	0
72	0	6336	216	492	5412	0	0	0	4752	0	0	11520	0	432	0	0	1152	144	0	0	0	0	0	0	0	0	0	0	0	0	96	1056	2160	0	0	0	0	0	0	0	0	0	0	0	0	0	0	0	0
184	46	838	672	0	192	0	0	0	204	0	0	0	0	0	232	58	598	1224	0	504	0	0	0	708	0	0	0	0	0	744	0	216	312	0	432	240	114	726	48	120	0	0	0	0	408	0	2952	144	0
0	0	1728	0	0	0	0	0	0	144	0	0	0	0	576	0	0	1836	0	0	0	0	0	0	1299	145	464	0	0	540	0	0	0	0	0	0	276	150	654	0	0	0	0	0	0	0	0	0	0	0
0	0	1296	0	0	0	0	0	0	1296	0	0	0	0	432	0	0	1224	0	0	0	0	0	0	0	0	0	0	0	0	0	0	0	0	0	0	6000	4500	5700	0	0	0	0	0	0	0	0	0	0	0
480	748	740	854	124	462	686	272	278	870	28	134	72	0	0	528	588	324	144	680	376	670	284	462	1092	544	548	360	396	540	738	612	378	852	1480	1244	378	846	336	0	1920	252	72	288	252	452	32	200	460	572
107	139	86	166	56	64	140	210	160	208	112	76	60	56	52	1010	1018	1196	1280	1540	1720	826	105	455	1784	1704	1228	330	200	400	278	116	208	1964	1494	2520	76	336	112	60	972	270	342	302	146	273	311	280	98	44
576	324	108	912	1036	272	864	396	180	252	474	708	0	60	0	288	972	816	615	486	759	792	960	264	1172	559	2175	0	60	0	300	808	560	552	864	168	792	288	360	288	153	369	0	0	0	612	582	330	720	1176
314	288	232	617	208	339	492	210	1422	471	369	786	654	60	60	479	84	145	428	641	923	96	160	344	109	320	165	768	180	180	947	526	615	881	1247	1478	90	732	294	261	757	404	786	300	300	210	192	558	108	355
108	0	780	180	12	120	420	192	540	225	465	300	0	288	0	0	0	240	32	152	152	40	48	200	629	184	237	0	0	0	0	0	24	136	814	682	0	72	0	126	750	66	0	0	72	0	0	600	660	204
0	72	360	204	122	34	48	0	600	702	0	1422	0	0	0	72	24	120	198	225	81	24	0	264	180	0	828	72	0	0	1068	782	274	834	1209	585	432	798	606	54	162	252	0	0	0	168	0	732	12	0
0	0	0	1050	30	0	0	0	0	48	0	528	288	0	0	0	0	0	0	0	0	0	0	0	0	0	0	0	0	0	2910	114	0	2676	1032	252	0	72	0	0	0	0	0	0	0	0	0	864	0	0
0	0	0	72	624	168	0	0	0	0	0	0	0	0	0	108	108	324	0	0	0	0	0	432	0	0	2592	864	0	0	0	360	180	0	0	0	972	0	2052	108	0	540	216	0	0	0	0	0	0	0
0	0	0	5100	3360	2340	0	0	0	0	0	0	0	0	0	0	0	0	0	0	0	0	0	576	44	352	576	0	0	0	680	448	312	0	0	0	0	0	0	0	0	0	0	0	0	0	1440	0	0	0
1140	876	1962	1464	984	1764	1008	972	1422	408	2682	288	90	90	90	176	144	292	180	408	1338	114	869	709	240	832	596	72	0	0	372	244	410	288	160	224	128	236	104	168	816	324	0	0	0	328	321	377	324	802
864	696	312	2592	3744	2304	864	2808	384	1764	5592	3396	384	192	216	0	0	0	72	1200	72	0	1824	600	12	348	456	384	0	48	24	24	0	24	432	24	6	372	6	0	24	24	48	48	144	0	0	0	0	816
798	0	5106	48	678	48	5	180	25	5108	3840	2311	249	45	705	45	15	390	36	255	36	26	462	58	1320	1518	660	192	51	780	45	399	150	120	573	84	714	1020	1452	8	4	150	192	399	612	30	304	56	31	681
559	704	1527	266	408	628	647	335	1250	1492	536	1560	0	0	768	106	200	522	60	408	690	0	222	1290	791	581	1604	144	288	624	145	150	257	120	588	834	258	592	902	80	820	972	96	168	96	133	41	282	36	242
1188	1302	1278	2415	1459	506	1270	2216	404	1596	984	1128	0	0	1824	96	100	174	90	596	292	100	708	510	284	656	680	210	100	420	585	661	186	230	1254	772	202	1080	432	132	360	396	0	208	0	138	132	176	18	690
12	72	192	60	0	72	750	150	180	746	542	440	0	0	0	0	360	24	6	1152	18	1254	1140	342	504	216	72	576	288	1152	96	216	36	6	288	90	1380	2400	540	50	18	40	0	0	0	1011	315	198	666	1560
777	231	36	1975	1309	1000	780	3714	0	56	174	166	0	0	0	657	681	0	846	630	0	345	477	0	86	52	42	0	0	0	1185	1173	600	288	72	0	831	192	15	0	0	0	0	0	0	336	1002	0	0	252
0	36	1422	0	0	0	132	24	144	1506	0	60	0	0	432	0	30	750	0	0	0	72	0	228	2016	156	258	0	0	0	99	78	231	252	72	594	48	66	126	666	348	120	0	216	0	66	12	270	270	0
80	160	480	270	172	24	290	336	126	96	0	48	0	0	320	204	84	412	246	126	1206	60	20	240	1908	1548	840	160	120	320	288	200	24	40	140	660	220	240	36	176	248	80	0	120	0	190	648	294	290	230
0	54	306	36	216	108	102	546	360	432	0	648	720	72	144	0	54	306	0	0	0	96	114	186	1080	432	1332	0	144	216	54	360	162	108	180	108	630	342	720	63	63	18	1080	72	108	198	522	216	168	114
0	0	800	0	400	0	496	417	957	1120	560	1130	400	400	800	24	50	268	303	411	826	146	332	516	200	1468	226	520	280	660	0	66	144	164	308	256	34	4	320	249	175	302	16	32	12	336	297	477	0	0
96	96	28	16	524	136	164	220	328	4	32	16	28	52	88	928	418	308	533	390	269	588	656	368	1948	1058	1558	748	388	856	136	672	150	276	264	460	518	112	22	188	276	92	28	352	208	636	1044	586	260	364
54	468	18	270	540	0	396	144	180	96	234	156	216	54	252	396	636	102	54	0	0	0	0	0	72	36	0	0	54	486	360	990	324	324	0	0	0	108	0	288	234	72	108	216	1026	396	882	612	0	0
2340	1320	2838	456	942	696	456	582	696	2934	1374	1044	408	408	4314	954	594	600	0	0	90	0	0	90	756	90	90	180	180	1350	285	255	240	120	180	30	420	0	120	120	60	180	360	0	360	285	255	240	120	180
185	238	393	24	448	368	312	568	992	516	540	516	0	0	96	570	540	318	276	600	492	414	804	282	396	558	702	12	120	1176	204	784	692	586	672	554	374	260	422	288	464	832	0	96	1056	624	372	1080	286	416
104	252	324	732	1720	676	576	1016	736	261	368	277	1520	840	744	104	188	398	205	456	195	498	152	358	258	144	588	960	240	480	668	1616	674	1500	944	596	690	1056	318	970	656	432	0	1008	480	392	424	474	72	56
256	120	416	160	540	988	80	1724	1128	936	422	422	104	524	824	312	0	564	404	216	404	148	256	196	812	528	172	72	0	204	156	468	1296	142	6	196	338	424	298	810	430	312	216	680	476	192	1244	1548	60	32
0	0	0	3024	2520	2232	0	0	0	0	0	0	0	0	7776	0	0	0	0	0	0	0	0	0	0	0	0	0	0	0	2016	1680	1488	0	0	0	0	0	0	0	0	0	0	0	0	0	0	0	0	0
1992	432	468	2316	13572	9012	300	4500	300	0	300	0	300	300	1500	558	108	42	240	336	300	60	12	84	66	0	66	60	60	12	144	48	1008	0	0	240	1200	240	0	0	0	0	0	1200	240	0	300	0	0	0
720	480	120	2880	4140	1800	1748	4932	580	260	570	490	360	0	540	0	0	0	600	480	144	0	240	96	60	960	360	0	0	108	0	0	0	60	108	96	0	36	12	0	48	0	0	0	0	0	0	0	0	216
568	720	2228	1212	336	144	1380	1140	360	1530	90	0	288	720	5904	145	0	167	80	0	16	200	0	40	516	96	384	192	480	480	468	144	36	140	0	28	0	0	0	72	0	0	72	0	0	675	855	90	350	0
0	60	60	0	0	0	60	0	0	0	0	0	0	0	0	0	492	396	138	84	258	556	216	3284	1500	216	2580	1872	288	840	456	312	192	20	0	100	240	60	0	0	0	0	0	480	240	96	0	0	456	228
252	90	454	90	0	90	66	48	66	317	45	30	0	0	284	144	120	356	196	476	156	70	80	30	268	324	84	0	0	408	227	718	127	416	1552	888	1746	702	720	648	984	2060	448	308	216	146	328	106	228	1152
48	48	732	48	48	12	456	648	756	180	0	60	384	0	2340	72	288	1476	474	0	90	0	0	0	360	24	0	0	96	0	96	384	96	186	0	90	0	0	0	0	24	0	288	96	0	564	1212	504	0	0
2814	0	1206	1800	0	0	5200	3200	3600	760	800	2760	1800	2400	0	84	0	36	8	280	0	0	0	0	0	0	0	168	0	0	0	0	24	28	500	0	1	32	147	120	540	60	108	0	240	320	160	0	0	114
160	130	540	438	84	134	860	258	502	982	198	620	1000	370	240	56	40	24	80	40	80	10	50	560	44	12	484	1000	50	0	1992	600	780	4120	2060	1142	288	1082	640	1338	3000	206	100	1158	662	40	58	22	16	0
52	0	260	284	222	174	480	48	600	289	482	169	1240	240	32	96	0	32	516	228	128	0	12	52	0	184	360	1336	32	128	20	2	22	3444	660	1248	16	0	128	400	2344	752	2104	80	996	96	0	0	32	200
90	0	0	48	598	272	369	276	174	6	450	204	234	528	81	297	162	117	234	396	288	477	312	390	117	426	237	234	516	81	60	503	262	117	198	120	1137	278	328	518	216	691	555	417	393	342	207	162	129	30
192	40	3020	230	118	162	1803	260	685	1684	48	90	180	54	532	0	58	112	0	0	120	24	0	0	1765	301	18	0	18	0	382	134	154	570	100	958	216	168	96	0	1644	232	160	352	0	3505	410	1435	72	208
0	264	456	6	6	0	437	615	3658	3360	0	900	60	60	744	0	188	292	252	132	816	165	111	294	340	0	104	240	240	744	96	36	72	36	0	0	168	66	0	216	48	528	0	0	0	312	360	1200	76	200
90	0	594	69	129	258	108	56	184	1920	168	0	96	36	840	294	150	1950	26	28	210	150	114	474	4257	1018	485	72	6	840	173	149	122	130	104	66	518	305	161	50	128	56	48	6	36	60	126	150	96	264
0	315	369	140	540	120	824	0	462	524	108	684	544	238	196	312	590	886	280	180	220	184	0	280	540	196	2944	1024	448	160	408	1746	198	816	366	174	162	276	966	156	68	310	616	198	204	246	126	162	262	108
312	719	661	480	530	22	192	320	136	0	0	24	432	0	768	408	984	456	288	6	642	0	0	60	444	1332	1776	1752	1536	0	972	882	54	1320	0	1920	0	0	60	0	264	216	108	2304	0	0	0	0	0	0
2898	252	630	1200	0	600	392	192	216	3000	400	64	272	0	0	2354	556	1782	378	12	150	256	24	40	1578	90	80	128	72	0	1924	416	1632	1572	48	432	224	48	48	1308	612	80	128	0	0	248	48	388	108	0
1580	1264	1980	216	504	0	0	576	0	5544	1360	1088	0	0	2880	920	736	1008	0	0	0	0	0	0	936	0	0	0	0	3888	0	0	0	0	0	0	0	0	0	0	0	0	0	0	0	0	0	0	0	0
1760	608	2672	560	160	480	7208	3400	4080	2600	16	0	0	0	960	360	144	576	60	10	50	0	0	0	260	160	0	0	0	60	48	0	24	144	0	0	0	0	48	52	240	80	144	48	12	480	0	240	2040	340
0	0	0	1728	0	5184	576	0	2880	0	0	0	6912	3456	0	0	0	0	0	0	0	0	0	0	0	0	0	0	0	0	1728	0	1296	648	0	432	0	0	0	3888	0	0	0	0	0	144	0	720	0	0
100	400	160	300	240	300	30	60	30	1316	187	513	0	144	0	0	0	1344	0	60	0	240	0	0	216	0	0	0	0	0	0	0	7920	2320	20	480	528	520	152	1080	0	0	1200	0	0	0	0	792	392	40
75	40	95	15	10	305	45	65	130	352	312	266	0	0	0	135	200	295	225	1384	341	2218	1242	6872	310	310	1702	0	0	0	315	410	2605	585	392	313	263	1137	760	190	115	145	0	0	0	825	325	212	2288	984
450	360	1134	1600	780	1190	900	805	365	537	600	717	180	180	180	36	0	72	348	180	294	30	570	786	54	672	0	72	36	36	96	0	96	288	144	264	84	231	111	32	174	112	96	96	96	36	0	36	108	54
216	954	756	36	234	468	250	496	1252	1674	108	2061	882	666	954	0	639	414	30	33	9	468	36	36	159	0	84	36	72	180	18	171	1512	0	0	0	636	6	150	114	0	93	360	0	72	60	132	3021	0	0
0	688	224	36	228	168	468	708	1812	300	0	1740	432	432	432	0	736	608	0	0	0	288	240	768	144	0	240	0	0	0	96	640	608	216	168	96	288	192	384	144	48	192	0	0	0	240	220	1100	144	48
156	96	108	771	1074	1023	84	876	1020	63	567	738	924	564	360	1458	1020	762	1728	1164	1068	432	312	792	408	1064	928	768	432	48	954	1086	900	306	198	120	816	128	868	438	168	738	864	936	576	0	336	0	84	42
1140	1428	2238	270	726	834	180	864	930	270	1446	1230	0	0	0	180	108	36	1215	1707	1824	180	2178	804	1242	912	954	0	0	162	0	432	1026	243	369	306	486	210	1494	108	1092	1422	0	0	162	498	242	448	72	522
4824	3216	13056	0	0	0	0	0	0	7128	0	0	0	0	0	576	384	1920	0	0	0	0	0	0	0	0	0	0	0	0	0	0	0	0	0	0	0	0	0	0	0	0	0	0	0	0	0	0	0	0
4792	4640	1368	0	960	600	1200	2160	480	952	1132	532	720	2400	384	936	1440	504	336	192	888	0	1464	168	304	232	160	0	0	432	0	72	0	0	0	0	24	0	24	60	60	0	0	72	0	0	0	0	0	216
0	0	928	600	200	800	60	20	80	1376	440	264	3200	320	896	0	0	0	0	0	0	0	0	0	504	0	424	0	0	80	0	0	0	0	0	720	0	0	0	32	800	0	0	240	32	0	0	0	0	0
2595	915	186	0	528	120	0	576	144	904	196	316	480	192	840	1335	189	294	2970	2946	0	630	1722	0	424	728	288	0	0	384	0	144	18	0	0	0	128	320	32	0	0	0	0	0	96	0	702	108	0	0
246	558	336	312	98	1102	36	228	508	468	987	2485	832	264	264	462	1302	546	556	568	508	558	1728	2026	504	402	202	352	0	0	420	330	480	1384	2360	468	438	576	754	403	153	600	208	0	0	72	100	410	228	256
60	324	288	63	535	176	336	831	1005	87	832	1529	48	36	96	852	636	720	780	150	480	270	170	100	1210	230	180	0	60	120	126	350	424	210	18	96	0	108	0	36	108	36	0	0	0	216	414	846	162	102
0	1680	3120	0	0	0	1784	1632	3640	3504	2112	3264	0	576	1728	0	336	384	84	1604	904	0	0	0	672	432	0	0	0	1728	48	0	24	30	734	340	216	720	648	180	588	504	0	0	576	40	96	152	144	0
360	1440	0	0	240	480	7260	600	4860	180	420	1560	1080	3480	0	0	0	0	90	30	60	0	0	0	0	0	0	0	720	0	24	120	252	54	162	12	36	72	108	60	216	12	144	180	204	2220	120	1620	480	120
300	644	2728	310	178	544	442	253	961	2226	1914	2784	0	0	0	372	268	1076	448	882	254	646	790	292	1518	192	504	0	0	342	110	326	176	260	432	88	408	634	470	114	162	210	0	0	90	392	278	632	98	410
2235	7235	1510	360	3924	612	1440	3468	2400	1880	1410	4234	2880	1080	2340	0	0	0	0	96	48	168	204	24	0	0	144	0	0	0	0	0	0	0	192	96	342	282	168	0	0	288	0	0	0	0	72	72	24	24
1044	458	862	536	28	408	1448	624	988	1700	912	1372	288	288	0	414	756	972	549	351	288	402	132	186	926	102	292	0	0	180	492	570	864	216	646	62	359	207	214	853	214	277	0	0	180	177	36	381	369	114
30	102	0	72	0	0	0	0	0	300	300	0	0	0	300	27	27	270	0	0	0	0	0	0	1000	0	200	0	0	0	108	180	360	0	0	0	0	0	0	870	0	30	0	300	0	180	540	900	0	0
838	607	511	554	980	350	643	1173	836	1441	681	968	1080	2232	1872	394	533	387	200	90	130	60	80	100	450	210	120	0	0	30	388	778	376	50	15	55	80	60	100	600	60	120	0	0	30	211	861	704	0	30
204	172	524	112	16	196	260	8	56	1028	454	402	468	324	1188	198	138	654	0	72	0	0	0	72	0	96	96	0	0	0	1216	40	274	100	128	144	0	0	0	0	48	0	0	0	0	2990	20	500	40	160
96	162	264	120	438	252	120	411	99	597	240	285	210	210	2154	256	258	560	96	120	24	72	60	36	78	24	6	0	0	0	520	828	32	624	288	72	1730	874	264	48	24	72	0	756	0	520	836	24	648	420
72	6	108	333	345	300	28	32	48	460	284	284	336	132	744	470	96	808	666	288	132	604	600	236	410	198	60	408	312	780	425	513	220	240	60	102	478	330	200	238	36	70	192	312	132	100	410	396	607	739
48	96	48	272	72	568	0	480	720	2952	576	1512	1920	384	2256	0	0	0	0	0	0	144	0	0	0	0	48	48	0	0	168	360	504	0	0	0	144	0	144	248	200	152	168	216	0	0	600	600	48	0
864	0	0	0	0	0	0	0	0	0	0	0	1728	0	0	3024	0	0	108	108	0	0	0	0	0	0	0	0	0	432	0	0	0	756	756	0	1152	0	576	0	0	0	1728	0	0	0	0	0	0	0
1440	288	0	3168	0	0	0	0	0	144	0	0	0	720	0	960	192	0	0	0	0	0	0	0	0	0	0	0	0	0	1440	0	0	5760	0	0	48	72	24	0	0	0	2880	0	0	1440	0	0	720	1440
0	0	0	760	570	270	0	32	128	8	250	12	0	0	160	2680	102	578	9252	902	1646	396	0	16	780	600	66	0	0	808	2480	1978	1614	0	0	0	584	0	24	824	0	94	0	0	0	0	464	772	0	0
1908	780	912	492	540	288	384	508	110	240	360	96	54	0	0	4326	1410	744	1680	360	630	597	375	240	1224	696	0	0	810	1080	1266	774	408	3408	1056	1350	142	402	80	346	542	24	0	162	216	72	216	18	540	300
2376	2418	4536	152	302	1772	1083	1467	3540	330	1752	3132	720	1410	360	570	702	1326	309	189	228	212	80	116	404	232	42	36	36	228	40	70	196	12	48	0	62	166	264	302	170	278	144	0	54	597	375	1002	370	79
380	1420	4884	1388	752	2036	544	626	618	1944	884	3880	1476	396	1188	176	676	444	0	0	0	192	0	144	2280	0	360	0	0	0	442	352	454	330	112	542	108	40	164	800	340	204	0	144	0	73	59	300	80	0
0	600	9000	1920	1800	600	0	0	0	3000	0	0	0	0	9000	0	0	1500	0	0	0	0	0	0	2500	500	0	0	300	0	0	0	0	300	0	660	1980	380	1264	0	360	120	0	1200	0	50	150	100	0	0
992	384	14	2028	1992	780	390	1662	0	155	310	135	0	0	0	350	150	20	648	348	900	18	729	9	12	0	0	0	0	0	665	795	270	2008	384	916	1150	1774	856	200	1325	155	110	864	0	854	3150	300	256	1803
438	100	282	419	756	347	362	613	303	380	355	317	334	378	328	571	408	415	110	1348	326	142	812	290	196	860	304	552	712	500	232	302	160	266	1090	538	512	241	1037	146	432	694	460	644	554	172	292	112	314	868
292	184	2308	280	40	736	112	16	1504	1272	32	80	360	144	3408	260	440	2564	196	60	512	280	24	608	2542	36	90	180	72	2256	40	40	256	100	60	320	120	0	60	120	272	632	180	0	0	16	16	640	40	24
240	312	600	232	56	112	328	116	372	368	608	464	0	432	0	520	416	992	360	232	340	1032	512	1216	786	300	906	572	216	648	232	296	508	228	348	324	128	252	388	552	180	468	60	0	576	632	336	936	1300	476
460	270	2630	405	402	270	660	471	1200	1190	460	270	120	120	138	125	105	100	90	195	120	280	355	880	660	420	600	0	0	90	1655	629	770	420	180	2520	211	520	640	420	1080	180	0	0	0	340	106	1360	30	30
1332	0	5400	432	0	0	0	0	0	3504	816	0	0	0	648	972	0	3780	0	0	0	0	0	0	1296	0	0	0	0	0	0	0	0	0	0	0	0	0	0	0	0	0	0	0	0	0	0	0	0	0
236	18	610	48	0	360	120	0	144	3164	380	320	312	276	384	174	36	1158	208	24	152	268	60	128	1720	280	112	48	120	1020	228	132	744	456	144	192	0	24	48	540	60	48	24	0	144	570	330	1104	1140	360
0	4320	540	0	0	0	7830	0	1080	972	108	1296	0	1350	0	0	0	0	0	0	0	3840	0	480	0	0	540	0	0	0	552	384	144	72	486	216	0	324	108	831	537	252	0	0	54	720	0	0	6000	0
0	480	5550	0	0	0	120	240	120	7854	444	444	0	480	1830	0	0	1200	0	0	0	48	48	0	240	0	0	0	0	1800	0	48	48	0	120	0	0	246	0	60	0	60	24	30	264	30	90	30	78	138
360	0	144	1134	726	1884	0	0	0	468	1296	0	0	3600	0	72	0	36	0	0	0	0	0	0	36	0	0	0	0	0	1980	1100	2500	540	0	180	0	0	0	2220	120	0	0	0	0	0	0	0	0	0
60	696	396	1170	1890	5940	0	0	0	0	0	0	0	4320	1800	60	516	36	0	0	0	180	0	360	684	0	0	180	0	0	720	1080	0	0	0	0	240	480	0	2700	0	540	360	0	3600	0	0	0	0	0
1190	3280	30	144	1152	72	0	3264	192	0	96	264	72	864	1080	1414	4016	510	144	0	0	0	0	0	0	0	0	0	576	720	288	0	144	72	0	0	60	12	0	108	0	0	72	72	108	0	0	0	0	0
3276	6048	12708	144	144	576	288	864	432	2592	2160	2304	72	144	1296	468	864	1908	0	0	0	0	0	0	0	0	0	0	0	648	0	0	0	0	0	0	0	0	0	0	0	0	0	0	0	0	0	0	0	0
952	3400	3280	0	0	0	0	0	0	6768	0	0	0	0	2304	238	850	1360	0	0	0	0	0	0	0	0	0	0	0	0	0	0	0	0	0	0	0	0	0	0	0	0	0	0	0	0	0	0	0	0
0	0	5616	0	0	0	0	0	0	0	0	0	0	0	5184	0	0	14256	0	0	0	0	0	0	0	0	0	0	0	0	0	0	0	0	0	0	0	0	0	0	0	0	0	0	0	0	0	0	0	0
0	0	216	0	0	0	0	0	0	0	180	468	0	0	2160	0	0	432	0	864	0	0	0	0	7344	0	0	0	0	0	0	0	0	0	288	0	8424	156	780	0	0	0	0	0	144	0	0	0	0	0
0	24	120	0	3564	324	0	6480	0	0	0	0	0	0	1296	0	48	240	0	0	0	0	108	324	828	1440	576	0	0	612	0	540	0	0	0	0	1908	900	216	0	0	216	0	0	108	0	0	0	0	0
0	0	432	0	0	0	0	0	0	36	0	0	0	0	0	0	0	540	0	0	0	0	0	0	3378	1845	861	0	0	0	0	288	0	0	0	0	2784	320	1504	0	0	0	0	1440	0	0	0	0	0	0
0	0	2376	0	0	0	0	0	0	5616	0	0	0	0	0	0	0	432	0	0	0	0	0	0	3096	360	0	0	0	0	0	0	0	0	0	0	3744	2448	1152	0	0	0	0	432	0	0	0	0	0	0
0	0	0	2592	9072	0	0	5184	1296	1296	0	972	324	0	2592	0	0	0	0	0	0	0	0	0	0	0	0	0	0	0	0	0	0	324	972	1296	2592	1296	0	0	0	0	0	5184	0	0	0	0	0	0
0	0	0	0	0	0	0	10800	2160	0	0	0	0	0	0	0	0	0	0	0	1296	0	0	0	0	0	0	0	0	0	0	0	0	0	0	0	0	0	0	0	0	0	0	0	0	0	4320	864	0	0
110	240	550	147	585	348	117	2547	90	2094	78	150	1872	900	6345	50	150	565	900	236	25	180	90	45	360	108	0	225	45	1125	60	540	120	108	30	42	450	0	0	210	90	150	0	225	180	36	2700	0	180	18
1000	640	0	320	1320	0	536	6636	900	800	800	256	1600	3328	3328	240	176	0	240	48	0	132	0	300	576	648	396	144	0	0	90	254	0	32	4	0	432	0	0	192	108	24	0	0	0	408	1688	720	0	0
324	324	2268	13572	3660	16572	0	0	216	1944	432	1296	216	108	540	0	0	0	0	0	0	0	0	0	0	0	0	0	0	0	0	0	0	0	0	0	0	0	0	0	0	0	0	0	0	0	0	0	0	0
2160	0	1080	9720	8244	19620	648	1332	612	900	2160	0	0	0	180	0	0	0	0	0	0	0	0	0	0	0	0	0	0	0	0	0	0	0	0	0	0	0	0	0	0	0	0	0	0	0	0	0	0	0
14940	1800	7452	10512	2664	2700	0	324	36	1728	1620	216	2664	0	0	0	0	0	0	0	0	0	0	0	0	0	0	0	0	0	0	0	0	0	0	0	0	0	0	0	0	0	0	0	0	0	0	0	0	0
2376	864	5400	0	0	0	8856	1080	3456	4536	0	2376	1296	0	864	0	0	0	0	0	0	0	0	0	0	0	0	0	0	0	0	0	0	0	0	0	0	0	0	0	0	0	0	0	0	2268	252	504	0	0
0	90	60	420	252	336	0	0	90	90	120	150	0	360	0	0	168	192	0	0	0	0	0	18	0	0	12	0	0	0	310	186	368	1080	90	60	1356	145	1037	354	219	579	540	720	216	2450	4800	2110	0	0
1512	2592	5292	216	432	0	3384	372	2220	4824	1440	108	648	1512	540	216	216	1188	0	0	0	0	0	0	0	0	0	0	540	0	0	0	0	324	108	0	0	0	0	0	0	0	0	0	0	1620	180	1440	1080	0
514	888	1322	237	318	177	1242	0	906	519	0	915	870	912	1266	245	294	937	156	54	36	1680	99	459	396	42	318	366	318	666	333	210	159	657	558	159	1416	1344	1032	234	420	768	192	114	108	1521	54	771	2253	6
576	804	360	704	1432	708	348	1101	609	228	1200	1308	684	612	432	72	126	0	189	903	204	558	648	564	126	168	462	72	72	36	362	820	708	324	780	540	774	756	1128	378	642	888	432	540	648	72	195	111	207	324
180	882	384	740	450	306	19	3219	422	350	260	752	24	24	1082	40	180	80	165	76	79	0	822	2838	55	820	661	660	24	260	1228	1761	857	336	696	300	1470	530	558	204	240	744	330	1512	330	1	1	2	0	16
800	472	360	448	1060	160	48	924	24	1368	1800	1104	888	1488	948	100	32	0	12	0	24	0	0	0	16	80	0	0	72	192	632	508	0	108	0	216	0	0	0	192	768	0	0	360	1920	96	444	48	72	0
840	288	612	672	288	2880	264	788	596	1128	2868	1884	504	576	756	48	32	16	32	164	20	16	960	0	16	16	4	0	48	0	16	32	48	0	0	0	136	720	120	0	0	0	0	48	0	84	494	158	0	640
1080	2448	1728	1800	3600	4896	1080	1080	4320	3312	4896	11376	2880	1440	720	0	0	0	0	0	0	0	0	0	0	0	0	0	0	0	0	0	0	0	0	0	0	0	0	0	0	0	0	0	0	0	0	0	0	0
7884	15300	1908	4032	3420	1260	2160	1260	540	0	180	1188	2844	2340	2340	0	0	0	0	0	0	0	0	0	0	0	0	0	0	0	0	0	0	0	0	0	0	0	0	0	0	0	0	0	0	0	0	0	0	0
432	0	0	5184	6480	10584	792	5868	1332	1224	7956	2268	0	1296	864	0	0	0	0	0	0	0	0	0	0	0	0	0	0	0	0	0	0	0	0	0	0	0	0	0	0	0	0	0	0	72	828	180	0	0
1560	17472	3900	180	180	0	9870	1650	3600	144	720	0	0	0	36	240	24	600	0	0	0	3456	0	0	0	0	0	0	0	0	0	0	0	0	0	0	0	0	0	0	0	0	0	0	0	1110	330	720	864	0
2880	1140	2460	0	0	0	0	0	0	1080	0	0	0	0	5400	4320	2280	600	1440	0	0	0	0	0	3600	720	0	0	0	0	0	0	0	0	0	0	1260	60	156	0	0	180	0	0	0	0	576	0	0	0
1512	3060	6444	216	0	0	1080	0	0	1944	1404	972	432	2160	216	252	735	1281	0	0	0	0	0	0	0	0	0	0	0	0	0	0	0	0	0	0	0	0	0	0	0	0	0	0	0	0	0	0	0	0
2580	6432	1512	1212	1020	216	3072	516	528	2514	960	1590	3072	1656	1824	1080	2808	936	360	90	0	102	84	30	120	30	0	0	30	720	456	456	48	1080	270	0	48	72	150	0	0	0	480	0	270	300	36	48	384	96
996	942	2262	2556	240	2280	2484	1800	3036	3120	1236	240	3600	3120	3600	1388	1678	1542	24	24	72	48	0	48	288	144	24	0	144	0	48	0	48	120	24	228	96	228	276	168	252	312	48	48	0	426	414	528	384	60
792	3780	1800	108	108	72	6504	1044	1416	354	168	702	432	0	0	0	0	0	0	0	0	0	0	0	0	0	0	0	0	0	0	0	0	0	0	0	0	0	0	0	0	0	0	0	0	4698	486	648	0	0
5088	5484	1884	1584	7056	5184	1152	1728	0	2448	3456	576	0	3456	3456	1440	900	900	0	0	0	0	0	0	0	0	0	0	0	0	0	0	0	0	0	0	0	0	0	0	0	0	0	0	0	0	0	0	0	0
1720	3050	3630	3388	300	164	0	12	60	0	0	0	780	240	1200	1000	1586	1014	144	180	108	1422	165	273	1866	300	1158	600	0	0	412	300	116	1040	790	1350	48	0	240	0	0	0	3120	300	60	0	0	0	0	0
6678	14961	4929	0	1044	468	5184	4248	900	144	216	36	0	2592	720	882	3003	651	0	0	0	0	0	0	0	0	0	0	0	0	0	0	0	0	0	0	0	0	0	0	0	0	0	0	0	0	0	0	0	0
216	1296	2376	0	0	0	0	0	0	2592	0	0	0	0	1296	432	2592	4752	0	0	0	0	0	0	0	0	0	0	0	5184	0	0	0	0	0	0	468	936	972	0	0	0	432	0	0	0	0	0	0	0
60	600	1140	0	0	144	0	0	1440	1748	704	860	144	1440	1368	60	600	420	0	288	288	0	36	36	648	0	0	0	0	864	0	0	0	0	720	720	2460	226	554	1440	0	1440	0	0	2880	0	0	0	0	72
180	0	3600	450	0	1710	0	0	0	16380	1980	0	0	0	0	900	0	12600	900	0	180	0	0	0	1080	0	0	0	0	0	90	0	1962	720	0	36	0	0	0	324	108	0	216	0	0	0	0	0	0	0
0	1440	13680	864	288	576	0	0	0	5760	0	0	864	0	2880	0	480	6000	720	96	48	0	0	0	720	0	0	0	0	1440	1296	288	576	0	0	0	144	72	72	144	0	144	432	0	288	0	0	0	0	0
1728	0	13824	0	0	0	0	0	0	7776	0	0	0	0	3456	576	0	2880	0	0	0	0	0	0	432	0	0	0	0	5184	0	0	0	0	0	0	0	0	0	0	0	0	0	0	0	0	0	0	0	0
2484	0	11556	0	1296	0	0	0	0	5832	576	1152	2592	0	3240	216	0	432	0	0	0	0	0	0	0	0	0	0	0	648	0	0	0	0	0	0	0	0	0	0	0	0	0	0	0	0	0	0	0	0
2592	2304	288	0	0	0	0	0	0	0	0	0	0	0	25920	432	576	72	216	0	0	0	0	0	0	0	0	0	0	0	0	0	0	0	0	0	0	0	0	0	0	0	0	0	0	0	0	0	0	0
1236	432	2730	750	540	780	198	918	1044	1428	966	486	240	0	648	1116	0	2064	120	108	2970	12	210	210	2022	2292	1806	120	0	108	90	0	150	120	0	1170	66	102	372	0	90	990	0	0	0	12	12	24	12	132
1925	284	1859	1344	0	720	0	0	0	2604	816	0	0	0	0	1617	204	1959	900	0	300	0	0	0	1140	444	0	0	0	0	792	0	432	468	0	144	0	0	0	216	252	0	0	0	0	312	504	264	408	888
813	672	1385	480	220	360	60	124	842	251	125	1040	68	80	62	416	1444	2128	1365	434	985	92	98	948	808	260	1498	276	232	364	158	182	292	405	126	299	519	369	1318	106	152	814	128	106	40	128	280	276	36	108
1213	1282	727	1086	88	110	250	148	42	236	114	64	360	72	144	480	1074	390	1080	36	132	164	150	54	300	162	24	0	0	0	408	60	60	772	100	154	496	368	272	45	81	144	0	0	0	676	640	504	592	428
6924	2250	11646	1470	250	860	780	180	540	5020	1270	550	1500	0	0	2148	500	4012	250	50	0	600	0	0	300	60	60	0	0	300	330	50	220	225	45	6	60	0	60	10	0	2	300	12	60	156	36	108	0	0
864	720	5400	144	3312	1728	360	2160	4320	3816	1728	4824	3456	3456	10368	0	0	0	0	0	0	0	0	0	0	0	0	0	0	0	0	0	0	0	0	0	0	0	0	0	0	0	0	0	0	0	0	0	0	0
108	0	1260	432	648	1080	0	0	0	13500	2700	0	0	0	11376	60	0	876	0	0	0	0	0	0	144	0	0	0	0	0	0	0	0	0	0	0	0	0	0	0	0	0	0	0	0	0	0	0	0	0
440	1336	0	90	270	120	120	0	0	480	720	0	240	1104	2400	280	536	0	576	0	0	0	0	0	0	0	0	0	288	1152	540	1620	720	576	0	0	5568	1056	0	1200	240	2160	720	0	1728	24	0	0	864	1728
2592	639	612	1162	1469	405	733	464	360	1112	880	144	1212	1806	1212	972	210	252	414	84	18	108	159	0	414	18	84	312	546	312	814	488	270	0	45	0	222	75	78	0	0	0	150	90	450	616	488	468	234	63
600	300	424	144	16	88	96	310	144	840	116	340	840	332	902	1760	1080	1212	520	232	648	400	1850	1200	2480	160	1860	3240	840	1490	116	60	80	180	116	112	0	0	108	26	54	124	220	24	32	76	70	224	124	250
54	10	176	0	150	54	0	150	0	140	150	70	0	0	360	564	660	1956	1560	0	2070	0	0	24	6480	2820	0	186	120	120	0	462	0	60	0	180	532	68	132	720	0	0	60	60	60	60	1380	840	375	40
0	0	0	0	12960	0	0	5184	0	0	0	0	0	0	5184	0	0	0	0	0	0	0	0	0	0	0	0	0	0	0	0	0	0	0	0	0	0	0	0	0	0	0	0	0	0	0	0	0	0	0
0	0	0	0	0	0	0	0	0	0	0	0	0	0	0	0	0	0	0	0	0	0	0	0	0	0	0	0	0	0	0	0	0	0	0	0	0	0	0	0	0	0	0	0	0	0	0	0	0	0
0	0	0	0	0	0	0	0	0	0	0	0	0	0	0	0	0	0	0	0	0	0	0	0	864	672	3648	0	0	0	0	0	0	0	0	0	0	0	0	0	0	0	0	0	0	0	0	0	0	0
0	0	54	0	0	0	0	0	0	54	0	0	0	0	162	1926	2184	3000	1062	276	408	630	630	1674	4770	2736	1926	1530	1170	990	0	0	0	90	0	0	540	0	0	0	90	180	180	270	0	0	0	0	18	0
0	0	0	96	384	0	1440	960	0	0	240	480	0	720	0	96	624	144	0	120	180	0	0	480	147	1617	2484	1728	1764	0	24	96	0	0	120	180	0	0	60	0	144	48	24	600	60	0	0	0	36	12
540	1740	480	192	288	0	3120	1320	0	0	0	0	0	0	240	678	3774	528	288	552	0	0	48	0	120	1080	144	96	3120	840	0	180	0	216	0	0	384	768	384	0	0	0	180	0	0	600	120	0	180	0
0	0	0	0	1008	24	0	0	0	0	120	0	0	0	0	3300	2880	300	4680	0	300	3600	9960	120	1512	1404	3192	0	720	0	0	360	0	0	0	0	288	0	0	90	6	24	0	72	0	0	516	60	0	0
150	0	30	228	2380	986	114	1087	95	80	154	0	0	0	648	0	0	0	40	0	110	0	0	0	1060	446	600	0	0	0	480	3188	1408	120	0	60	2316	144	240	450	60	0	0	324	0	180	1038	150	0	60
0	0	0	0	0	0	0	0	0	0	0	0	0	0	0	0	0	0	0	0	0	0	0	0	0	0	0	0	0	0	0	0	0	0	0	0	2178	13068	8910	0	0	1800	0	0	0	0	0	0	0	3888
3960	6960	6360	0	0	0	0	0	0	864	0	0	0	0	4320	0	0	0	0	0	0	0	0	0	0	0	0	0	0	0	0	0	0	0	0	0	384	480	648	0	0	1152	0	0	0	0	0	0	0	0
1920	1260	2220	0	0	0	0	720	360	0	0	0	1080	0	5400	4416	2898	5106	864	0	0	0	0	0	1800	360	0	0	0	0	0	0	0	0	0	0	0	0	0	0	0	0	0	0	0	0	216	108	0	0
5640	2352	3336	1824	2736	0	1296	0	960	480	240	240	5664	480	4512	2280	960	1560	0	0	0	0	0	0	0	0	0	0	0	0	480	720	0	0	0	0	0	0	0	0	0	0	0	0	0	0	0	288	0	0
1888	1476	168	1850	2874	0	468	1988	0	34	230	344	160	64	208	1364	524	72	572	2388	0	600	1856	0	16	248	344	160	64	208	2	66	0	104	552	0	239	885	760	9	12	171	336	96	96	88	352	0	16	304
2826	777	6777	3300	0	1200	308	210	238	4200	900	0	0	756	0	594	63	963	0	0	36	0	0	0	0	48	0	0	0	0	0	0	0	0	0	168	0	294	966	336	216	0	0	0	0	132	90	102	0	180
3240	864	792	1260	630	0	144	72	0	4752	1620	108	0	0	288	0	0	0	0	0	270	0	0	0	0	0	0	0	0	0	0	0	0	0	0	864	0	0	0	648	0	0	0	0	0	0	0	0	0	540
1164	1296	2544	540	1296	936	480	1008	816	1968	1296	1488	0	0	1296	312	1008	1560	240	1216	524	480	1872	1824	1188	804	2400	0	0	1944	72	288	216	48	440	124	96	216	912	48	160	656	0	0	0	24	216	48	96	360
720	720	180	0	1008	144	0	1152	0	36	144	144	0	0	1908	4080	4080	1020	0	1800	1080	0	2880	0	0	0	0	0	0	720	0	0	0	0	0	0	240	0	120	0	72	0	0	144	0	0	0	0	0	0
0	0	12960	0	0	0	0	0	0	0	0	0	0	0	2592	0	0	12960	0	0	0	0	0	0	432	0	0	0	0	0	0	0	0	0	0	0	648	0	3240	0	0	0	0	0	0	0	0	0	0	0
0	0	0	0	0	0	0	0	0	1224	15912	4896	0	0	0	0	0	0	0	1728	0	0	5400	0	0	0	0	0	0	432	0	0	0	0	0	0	0	0	0	0	0	0	0	0	0	0	0	0	0	216
0	0	144	0	0	0	0	0	0	11394	0	1566	0	0	5400	0	0	288	0	0	0	0	0	0	0	0	0	0	0	2160	0	0	0	0	0	0	0	0	0	0	0	0	0	0	0	0	0	0	0	0
6048	3240	6912	0	0	0	1080	216	0	0	0	0	0	0	3240	4032	2160	4608	0	0	0	0	0	0	0	0	0	0	2160	0	0	0	0	0	0	0	216	0	0	0	72	216	0	216	0	0	0	0	0	0
0	0	0	0	576	9792	0	0	0	7920	0	0	0	0	720	0	0	0	0	0	0	0	0	0	0	0	0	0	0	0	0	144	2448	0	0	0	0	0	0	0	0	0	0	0	0	0	0	0	0	0
0	0	0	6336	6912	2304	0	11664	0	0	0	0	0	0	0	0	0	0	0	0	0	0	0	0	0	0	0	0	0	0	3168	864	720	0	0	0	2376	216	0	0	0	0	0	0	432	0	0	0	0	0
0	265	5	0	0	0	1440	0	216	36	0	72	0	0	0	0	1190	70	0	0	0	0	0	0	0	0	0	0	0	0	1200	6900	450	6300	0	0	0	0	0	0	0	0	1350	0	0	1440	0	270	1260	0
0	0	0	0	0	0	0	0	0	0	0	0	0	0	0	0	0	0	0	0	0	0	0	0	0	0	0	0	0	0	0	0	0	0	0	0	0	0	0	0	0	0	0	0	0	21114	4356	6930	10368	0
0	0	0	0	0	144	0	0	0	0	48	48	144	0	0	528	0	168	1632	102	1362	0	0	0	432	288	0	0	0	24	720	0	1200	1752	12	396	0	0	120	1704	792	144	360	600	120	2544	2352	3744	4560	816
48	192	1440	48	588	240	1650	4500	9450	240	480	1920	7200	288	3120	0	0	0	0	12	0	0	24	24	0	0	0	0	0	0	0	60	0	0	12	0	0	42	90	0	0	60	12	12	60	90	720	690	0	180
4800	5688	5208	6264	972	2124	2268	288	684	1296	144	648	0	1728	1296	960	1008	912	0	0	0	0	0	0	0	0	0	0	0	0	3528	324	1188	1440	0	0	0	0	0	0	0	0	0	0	0	1476	288	252	576	0
1608	336	648	0	4560	2928	0	2016	0	432	1584	1008	0	0	864	0	0	0	0	0	0	0	0	0	0	0	0	0	0	0	0	0	0	0	0	0	0	0	0	0	0	0	0	0	0	0	0	0	0	0
1188	360	3024	756	0	1404	0	0	0	2124	6516	0	0	180	0	0	0	0	0	0	0	0	0	0	0	0	0	0	0	0	0	0	0	0	0	0	0	0	0	0	0	0	0	0	0	0	0	0	0	0
720	0	10728	216	0	216	0	0	0	21384	6480	1728	0	0	0	108	0	3780	0	0	0	0	0	0	0	0	0	0	0	0	0	0	0	0	0	0	0	0	0	0	0	0	0	0	0	0	0	0	0	0
1104	336	864	216	612	0	0	252	0	288	1104	336	0	0	7992	874	266	228	0	0	0	0	0	0	1728	0	0	0	0	2592	0	0	0	0	0	0	0	0	0	0	0	0	0	0	0	0	0	0	0	0
360	900	4260	240	0	0	600	0	0	1968	240	600	0	0	4008	600	1500	9060	240	0	0	600	0	0	3180	264	660	0	0	4008	0	0	0	48	0	0	0	0	0	0	0	0	0	0	0	0	0	0	120	0
522	797	433	1512	584	328	234	0	453	522	18	393	1830	72	288	996	686	304	792	1740	852	954	0	429	405	3	441	1230	36	432	774	379	257	1704	2655	1341	54	990	447	12	261	468	1410	36	108	81	0	237	348	36
2724	1524	13680	2952	324	3708	576	216	252	6120	4176	7092	288	288	144	588	168	1836	0	0	0	0	0	0	0	0	0	0	0	0	0	0	0	0	0	0	0	0	0	0	0	0	0	0	0	0	0	0	0	0
2592	648	2160	866	875	743	486	216	486	1512	432	216	864	432	1620	0	0	0	0	0	0	0	0	0	0	0	0	0	0	0	2542	913	1189	0	0	0	432	0	0	0	0	0	0	648	0	1782	792	990	0	0
1724	310	796	1818	120	986	46	0	14	432	0	0	252	60	60	508	270	974	50	0	20	10	0	60	150	0	40	5110	110	110	390	0	260	200	0	396	0	320	80	200	320	0	2000	80	80	30	0	20	40	0
970	270	440	84	948	984	24	360	168	246	324	138	24	96	288	1752	648	864	1824	2496	4896	384	1248	288	706	1030	292	672	672	768	0	360	360	0	0	0	360	330	438	756	648	324	192	720	120	0	72	72	0	0
60	144	48	0	1788	0	0	3924	0	24	120	252	396	252	492	240	540	48	78	270	0	336	636	288	0	0	0	108	0	240	0	708	0	42	54	0	1356	300	0	84	0	108	48	96	96	0	2076	0	132	72
0	48	636	0	120	24	0	0	48	648	184	1328	72	0	756	0	42	570	210	1000	14	0	288	192	4188	0	672	0	0	0	0	864	144	0	0	0	3002	700	858	0	0	144	0	0	0	0	0	0	0	0
1440	7128	3024	1296	720	0	1056	96	576	6432	1056	432	1152	2592	3456	480	1896	1296	0	0	0	432	144	0	0	0	0	0	0	1080	0	0	0	0	0	0	0	0	0	0	0	0	0	0	0	528	48	288	864	288
60	60	276	0	0	0	60	0	300	1026	0	270	360	0	0	120	120	1056	0	0	0	1440	0	360	882	0	1350	1800	0	0	0	0	0	0	0	0	0	0	0	0	0	0	0	0	0	840	0	4200	2880	0
1000	2520	560	0	406	56	0	2526	480	1080	632	1240	960	384	7080	110	750	160	560	210	40	300	270	480	60	90	90	0	0	0	0	104	16	0	0	0	66	0	48	12	0	12	0	0	0	0	60	0	0	0
2016	960	1776	576	1152	0	744	1296	624	0	0	0	1152	0	2304	0	0	0	0	0	0	0	0	0	0	0	0	0	0	0	880	776	0	0	0	0	1008	0	0	0	0	0	0	0	0	7392	6336	2112	0	0
36	12	24	72	36	0	36	0	0	0	0	0	0	0	0	672	224	112	720	0	0	660	180	60	288	240	48	144	0	0	264	132	0	864	180	144	1260	90	270	144	300	348	108	144	0	2880	4500	1980	1320	360
612	342	1134	1170	1800	1530	1080	0	720	240	0	60	972	9000	900	180	90	330	0	0	0	1200	0	240	150	0	450	240	0	0	1608	2100	3180	480	0	240	0	0	0	1500	0	0	0	0	0	360	0	240	0	0
114	330	456	101	123	144	482	96	92	44	60	68	60	400	40	48	480	432	88	140	140	452	72	266	196	36	156	384	400	40	531	477	1392	670	628	610	1104	458	684	1464	1300	1624	228	0	0	330	24	36	444	72
0	0	0	0	0	0	0	0	108	738	825	165	0	216	108	0	216	216	0	0	0	0	648	972	0	0	0	0	0	1620	0	0	0	0	0	0	0	0	0	0	0	0	0	0	0	0	0	108	162	1188
318	318	4728	0	0	120	0	0	0	4542	234	0	0	120	1188	114	114	3540	0	0	0	300	0	0	2160	0	360	300	0	1500	0	0	0	0	0	0	0	0	0	0	0	0	0	0	0	0	0	0	60	0
0	1152	144	160	128	288	624	0	192	560	0	448	576	288	144	0	72	72	0	0	0	1040	0	1456	0	0	0	0	0	0	80	64	144	0	576	0	468	156	720	0	0	0	0	0	0	720	0	2592	1296	0
224	1653	357	80	416	320	882	1215	945	398	362	766	576	1704	740	112	918	194	0	174	90	2344	1068	1034	278	52	664	408	516	420	0	72	120	16	121	81	554	282	262	43	117	142	192	92	168	752	1192	336	472	483
2624	116	130	632	152	208	56	0	0	256	32	0	176	416	500	2104	96	120	1368	92	72	232	24	256	104	64	4	2012	272	292	3888	768	952	2336	234	144	208	510	226	640	600	360	2192	368	304	232	0	0	520	36
990	210	180	0	0	0	100	500	0	174	150	42	6	30	5550	1380	0	0	30	0	0	190	100	100	750	20	10	30	150	780	78	210	0	162	54	30	1150	88	40	0	0	0	150	894	0	0	0	0	790	100
924	1452	4248	0	0	0	0	0	0	576	0	0	0	0	3168	84	132	360	0	0	0	0	0	0	0	0	0	0	0	288	0	0	0	0	0	0	0	0	0	0	0	0	0	0	0	3312	1584	288	288	144
256	384	620	608	672	0	776	2072	0	0	0	0	0	384	1604	0	32	140	144	2072	144	0	672	336	972	288	588	984	604	1496	0	0	64	128	512	128	32	384	0	0	0	0	0	64	384	176	144	0	0	512
1200	1032	1032	480	480	840	1200	1416	2100	180	0	576	1500	600	9060	240	192	192	60	120	0	24	48	0	240	0	0	48	120	1236	0	0	0	0	0	0	80	40	0	0	0	0	60	0	0	0	0	0	0	0
1302	2046	3672	300	1050	1350	1206	1506	3156	2124	1050	2550	1500	750	4824	294	480	1188	45	150	333	240	390	210	615	108	225	180	108	780	24	42	84	345	510	639	30	150	360	174	408	690	270	348	150	75	0	75	0	0
144	54	342	822	546	468	36	156	96	558	114	186	126	0	1032	288	0	144	432	486	552	0	126	162	540	90	408	564	0	852	1362	942	630	684	828	1566	318	1050	1926	0	630	1218	1710	522	486	24	24	168	0	72
0	0	20736	0	0	0	10368	0	5184	7776	0	2592	0	0	0	0	0	0	0	0	0	0	0	0	0	0	0	0	0	0	0	0	0	0	0	0	0	0	0	0	0	0	0	0	0	0	0	0	0	0
0	0	15552	0	0	0	0	0	0	31104	0	0	0	0	0	0	0	0	0	0	0	0	0	0	0	0	0	0	0	0	0	0	0	0	0	0	0	0	0	0	0	0	0	0	0	0	0	0	0	0
4032	144	1908	864	864	5184	156	2016	1176	2428	3780	1280	1872	3168	2016	0	0	72	144	144	72	18	198	144	120	408	120	0	0	72	0	0	360	12	36	24	18	18	36	216	36	36	0	0	360	0	0	144	18	198
1656	2700	972	5760	7272	6552	2988	6048	2628	1296	2124	1584	360	1836	2880	0	0	0	0	0	0	0	0	0	0	0	0	0	0	0	0	0	0	0	0	0	0	0	0	0	0	0	0	0	0	0	0	0	0	0
0	0	0	0	0	0	0	0	0	0	0	0	0	0	0	0	0	0	0	0	0	0	0	0	4320	0	0	0	0	0	0	0	0	0	0	0	0	0	0	0	0	0	0	0	0	0	0	0	0	0
58	76	4242	1640	120	1350	44	26	22	3246	220	10	66	510	362	0	84	520	112	0	38	125	50	125	232	78	0	200	50	150	2740	145	1715	0	0	0	0	100	0	1225	0	125	200	0	500	346	290	256	0	0
1920	480	1536	804	156	144	576	0	0	480	144	96	0	0	0	1440	456	1440	540	384	0	588	684	168	840	120	96	672	672	1968	396	60	0	960	384	0	0	144	0	432	240	48	0	0	0	432	0	0	768	624
216	648	216	4320	0	3456	1152	972	3708	4320	13824	0	1080	4320	1080	0	0	0	0	0	0	0	0	0	0	0	0	0	0	0	0	0	0	0	0	0	0	0	0	0	0	0	0	0	0	576	864	2016	0	0
360	2700	28260	0	0	72	3132	18	1278	3780	360	2700	0	0	108	0	0	0	0	0	0	0	0	0	0	0	0	0	0	0	0	0	0	0	0	0	0	0	0	0	0	0	0	0	0	3132	18	738	0	0
195	300	369	126	162	144	124	68	24	322	98	66	0	72	0	543	1428	1467	321	48	63	822	72	366	2547	324	855	0	0	0	774	2034	1278	381	240	99	4278	840	1614	1330	272	1188	180	0	144	284	676	102	322	168
0	324	1620	0	0	0	0	0	0	2916	3564	1080	0	216	9720	0	108	3780	0	0	0	0	0	0	324	4266	810	0	432	0	0	0	0	0	0	0	0	0	0	0	0	0	0	0	0	0	0	0	0	0
2928	6462	7530	720	0	288	252	360	1620	7200	1764	1872	936	2268	2520	168	378	534	0	0	0	0	0	0	0	0	0	0	0	216	0	0	0	0	0	0	0	0	0	0	0	0	0	0	0	0	0	0	0	0
24	48	108	36	30	24	1020	390	1320	72	0	288	240	0	600	72	144	156	12	606	372	0	30	24	852	510	30	84	1860	576	0	0	0	0	300	0	282	798	1458	0	390	2166	96	300	0	0	0	0	0	12
557	2104	2181	600	1500	1050	1380	345	1245	1728	72	1098	3150	1350	1674	848	1102	1128	120	330	150	492	246	30	378	0	342	30	150	414	192	300	180	24	66	30	318	69	123	198	30	342	672	30	186	204	15	45	12	6
114	42	144	334	376	250	80	120	40	510	164	270	580	92	640	282	66	72	270	0	60	102	210	188	340	280	40	280	90	540	1044	1231	761	2354	2000	1700	808	1600	4	22	24	16	22	3052	2162	48	484	632	160	400
0	288	936	0	0	0	72	0	144	1296	216	576	0	0	0	0	144	2592	0	0	0	648	0	648	1440	540	1620	0	0	0	828	108	1944	1248	672	1824	144	144	144	576	2016	720	0	0	0	0	0	144	72	0
96	0	768	216	480	1176	504	72	0	1496	260	260	1872	576	1008	2160	576	3168	1332	684	72	0	0	0	1440	576	0	0	576	1152	288	960	1344	1836	1044	504	480	0	96	1008	648	216	864	576	1440	0	0	0	0	0
864	432	144	432	1296	96	480	48	624	0	108	216	2400	432	0	1536	576	180	1344	576	0	720	216	432	264	96	540	2376	288	108	2928	2664	660	2106	654	288	648	576	648	396	144	216	3024	0	756	336	0	288	336	0
1116	1416	1548	1148	1426	792	1014	676	680	416	180	952	1908	1224	1764	810	678	612	155	25	0	312	0	450	0	0	0	2250	0	0	2988	2502	1584	405	111	0	310	80	0	0	0	180	900	180	180	114	154	80	24	0
0	0	0	0	1080	1080	3960	6360	480	0	0	0	2160	10800	0	0	0	0	0	0	0	0	0	0	0	0	0	0	0	0	0	540	540	0	0	0	0	0	0	0	0	0	0	0	0	0	216	72	144	360
819	4923	2610	180	612	216	2088	720	1728	1200	96	3024	0	432	0	297	2457	1350	0	360	0	208	72	476	0	180	252	432	0	1080	60	156	72	0	1908	864	0	1560	2436	0	618	2622	288	0	0	0	0	0	80	0
382	195	1038	387	237	766	175	125	292	893	284	700	411	323	326	268	254	643	258	61	239	65	63	584	432	110	427	523	95	214	493	453	738	96	303	339	152	236	597	405	263	277	166	95	211	336	236	584	395	335
696	864	888	1080	360	180	324	1890	486	480	720	1008	0	0	744	1500	1836	2064	666	252	990	1188	2880	1008	2400	1704	2880	0	0	648	360	120	60	90	180	450	0	0	0	0	120	0	0	240	0	252	894	42	0	288
87	201	162	150	192	144	360	84	396	281	187	312	0	0	0	399	999	618	3384	1498	1796	1062	1160	394	629	204	331	0	0	1440	1092	2424	1128	1788	906	1212	1317	402	273	1198	260	726	0	0	0	738	402	828	894	1198
12	0	48	0	0	36	0	250	230	468	120	156	0	0	300	54	240	1116	0	0	72	300	300	240	1216	270	152	0	0	450	12	1020	156	480	1680	18	3960	3060	2850	224	0	28	6	90	60	0	2000	1840	1620	900
609	300	381	567	487	1490	129	459	504	364	940	466	258	270	240	828	228	516	744	622	1178	194	485	899	394	528	488	774	96	336	276	244	1208	564	201	519	360	486	384	826	490	982	450	96	366	239	705	454	708	1328
0	0	0	0	0	0	0	0	0	0	0	0	0	0	0	0	0	0	36	0	108	0	0	0	918	234	720	288	0	720	1932	4347	1317	216	432	576	5670	2160	2430	576	216	0	0	1764	0	0	0	0	0	0
5283	3303	5598	288	180	0	2448	720	1620	6528	2028	2028	8640	0	0	405	225	450	0	0	0	0	0	0	0	0	0	0	0	0	0	0	0	0	0	0	0	0	0	0	0	0	0	0	0	432	108	324	0	0
4896	774	3096	5922	4794	3972	90	504	60	810	7680	870	120	0	180	0	0	0	0	0	0	0	180	90	0	0	0	0	0	0	0	0	0	0	18	0	6	12	36	0	0	0	0	0	0	0	48	0	0	900
1976	760	5256	0	0	0	0	0	0	6480	0	0	0	0	1944	312	120	2160	0	0	0	0	0	0	0	0	0	0	0	0	0	0	0	0	0	0	468	1560	2652	0	0	0	0	0	0	0	0	0	0	0
144	378	1476	2538	4482	4266	864	270	1998	1044	1368	1152	540	270	1350	2096	608	752	0	0	0	0	0	0	0	0	0	0	0	0	432	108	810	0	0	0	450	0	90	270	0	162	270	0	0	864	162	1674	0	0
1728	1728	3312	0	0	0	1872	1152	3168	3996	252	1296	2592	0	648	468	858	1086	252	294	174	0	0	0	432	0	0	0	144	288	0	0	0	432	648	432	288	648	432	0	648	936	1296	288	0	0	0	0	0	0
364	162	44	180	222	74	498	144	60	0	0	50	38	30	20	500	332	106	1189	1946	971	446	1260	776	395	679	320	314	836	782	570	396	446	261	384	501	566	897	625	80	330	0	200	596	300	370	226	126	146	281
0	0	0	0	0	0	36	408	72	192	0	0	0	96	384	0	252	288	0	384	192	1008	576	816	0	0	0	0	300	2304	0	0	0	0	384	192	1896	540	180	0	288	864	0	768	2304	0	2208	0	1584	0
293	107	144	640	536	416	182	650	24	0	64	0	128	584	1040	365	291	528	0	0	0	0	0	0	256	128	384	256	384	0	738	344	318	912	392	0	632	488	256	1024	768	256	1024	1024	256	240	1264	16	80	0
126	96	858	310	774	302	72	252	108	384	252	120	90	0	540	54	72	414	180	312	246	0	0	216	866	402	1216	810	0	756	563	981	508	45	399	132	546	812	2062	0	306	918	864	756	396	0	198	18	0	0
[truncated: 55 more columns]
