# Supplementary material for: Polygenic adaptation from standing genetic variation allows rapid ecotype formation
Source: eLife. 2023 Feb 28;12:e82824. doi: 10.7554/eLife.82824 (PMC9977305; doi:10.7554/eLife.82824)
Supplement: Supplementary file 2. [file elife-82824-supp2.zip › Supplementary_Data_1/Twisst_windows_5000/superscaffold10_all_output.weights.5000.csv]

topo1	topo2	topo3	topo4	topo5	topo6	topo7	topo8	topo9	topo10	topo11	topo12	topo13	topo14	topo15	topo16	topo17	topo18	topo19	topo20	topo21	topo22	topo23	topo24	topo25	topo26	topo27	topo28	topo29	topo30	topo31	topo32	topo33	topo34	topo35	topo36	topo37	topo38	topo39	topo40	topo41	topo42	topo43	topo44	topo45	topo46	topo47	topo48	topo49	topo50
6144	2960	7024	2016	792	2808	1152	1512	648	6912	4788	3420	0	0	0	0	0	0	0	0	0	0	0	0	0	0	0	0	0	0	0	0	0	0	0	0	0	0	0	0	0	0	0	0	0	0	0	0	0	0
1038	1146	1344	4068	2148	2640	1008	1668	600	3328	5168	3024	0	0	0	979	481	1492	0	252	0	0	180	0	144	36	0	180	72	360	0	0	0	0	0	0	24	0	192	0	0	0	0	0	0	0	0	0	0	0
9540	1008	6840	3492	1392	6276	184	66	254	1836	3780	1008	0	540	0	0	0	0	0	0	0	0	0	0	0	0	0	0	0	0	0	0	0	0	0	0	0	0	0	0	0	0	0	0	0	2576	1518	874	0	0
1360	664	2284	726	546	2520	696	372	468	1872	864	2124	0	72	0	932	362	1034	464	64	0	540	60	0	0	0	0	0	0	0	348	300	552	144	48	0	48	0	0	0	0	0	0	0	0	1062	1050	936	180	60
3456	2304	4248	792	1584	3888	2916	3636	4824	3384	6984	4608	0	144	0	0	0	0	0	0	0	0	0	0	0	0	0	0	0	0	0	0	0	0	0	0	0	0	0	0	0	0	0	0	0	1188	900	1800	0	0
744	768	1512	2160	1656	1800	2976	3216	4752	2448	3744	3168	864	2880	576	0	0	0	0	0	0	0	0	0	0	0	0	0	0	0	0	0	0	0	0	0	0	0	0	0	0	0	0	0	0	408	312	576	360	0
5940	1764	3672	2808	2988	4608	684	720	684	8820	8352	3456	504	684	972	0	0	0	0	0	0	0	0	0	0	0	0	0	0	0	0	0	0	0	0	0	0	0	0	0	0	0	0	0	0	0	0	0	0	0
0	0	0	0	17280	0	0	21600	0	0	3456	4320	0	0	0	0	0	0	0	0	0	0	0	0	0	0	0	0	0	0	0	0	0	0	0	0	0	0	0	0	0	0	0	0	0	0	0	0	0	0
1080	1512	792	2556	3483	2169	2461	2438	1653	624	432	960	1080	0	864	0	0	0	0	0	0	0	18	54	72	0	36	0	0	36	2496	2268	816	0	0	0	1710	18	36	504	0	216	0	0	360	1190	1156	714	0	0
2020	1500	860	5820	2680	1820	692	412	408	660	240	600	3840	960	480	0	0	0	0	0	24	0	24	96	64	104	228	0	0	0	360	400	200	0	24	84	0	12	72	512	164	200	1920	240	0	416	736	384	0	24
0	1740	1560	312	672	696	4740	360	7140	1320	0	2592	3792	1920	1920	0	120	240	0	0	0	96	0	0	324	108	108	0	120	0	0	120	240	720	120	240	120	120	0	540	1800	360	0	120	0	300	120	492	72	0
0	594	306	180	1206	234	2215	5202	4229	720	684	1422	0	288	648	0	0	0	0	756	2484	0	252	54	0	270	180	0	0	324	0	0	0	0	234	846	0	126	36	0	360	90	0	0	144	164	360	340	0	36
360	828	1980	36	0	0	577	173	366	1344	168	2304	0	0	1440	66	264	966	0	0	0	36	0	0	324	102	294	576	288	0	525	345	570	0	0	0	72	0	0	0	0	0	0	0	0	290	130	300	0	0
750	900	1782	604	848	840	1344	1964	1408	1224	818	106	120	204	924	182	168	790	208	210	122	360	435	93	204	504	252	180	360	276	252	96	312	48	90	6	396	132	204	51	33	108	180	0	240	828	592	728	204	243
736	256	928	12	644	3424	0	576	1728	2340	1960	4652	0	0	120	812	416	1508	416	44	32	88	8	0	110	10	0	24	48	60	84	212	640	72	72	36	0	0	0	0	0	0	0	36	0	240	572	1012	296	40
110	1156	484	216	616	200	816	536	2352	26	792	542	514	760	760	324	1360	800	406	216	800	480	496	200	192	224	272	256	1200	352	286	924	304	262	46	130	844	216	292	618	384	918	518	520	248	418	270	1414	592	164
0	0	1680	0	0	0	432	0	288	1152	576	0	0	0	0	0	24	1296	80	528	592	96	0	0	192	0	0	96	336	960	432	144	0	184	1848	1784	832	1684	796	288	1224	216	0	384	288	0	0	144	168	1296
328	326	362	244	166	126	240	268	106	120	80	50	326	236	716	224	432	480	584	932	532	426	582	434	674	136	220	506	560	2168	80	50	34	352	734	506	762	768	284	30	140	176	902	668	500	36	118	10	486	658
232	284	84	125	1027	354	96	1632	612	0	420	558	264	540	348	370	434	282	369	573	84	948	436	272	168	168	162	192	96	96	97	533	438	27	207	12	988	169	145	245	42	313	282	330	270	96	1776	1386	288	224
240	120	984	24	0	120	0	0	0	1476	528	468	192	96	0	1200	636	4344	420	420	840	0	192	0	10128	3612	2220	240	120	696	24	0	48	0	12	0	0	0	0	108	48	12	12	0	24	0	0	0	0	0
2928	4800	3216	600	1536	1128	1320	3008	1624	576	1152	1980	588	168	576	180	72	180	324	864	324	792	1728	504	432	216	972	324	0	432	24	0	72	0	0	0	480	96	192	48	0	276	228	0	96	48	96	144	0	96
66	540	306	648	3864	72	588	1836	288	616	492	452	0	240	0	84	168	612	0	196	164	208	824	48	0	416	1600	0	48	0	160	1040	0	0	1244	4	1248	2672	4264	0	48	24	0	240	0	40	184	16	32	568
0	0	1044	144	1584	0	0	0	0	666	0	90	0	0	0	0	0	720	0	0	0	0	0	0	1518	552	414	0	0	0	0	720	0	144	576	0	2352	1440	3408	0	0	0	0	0	0	0	0	0	0	0
660	300	4800	0	0	0	0	60	0	3600	0	6	6	0	0	110	50	1640	24	24	96	0	0	150	792	700	1196	150	0	0	18	180	18	0	0	0	314	1020	1570	0	0	150	150	108	0	0	90	18	0	0
270	0	810	216	1746	72	648	7020	216	54	54	54	270	0	5670	0	0	0	0	0	270	0	0	0	300	330	180	0	0	0	0	630	90	0	0	270	180	0	36	0	162	0	0	2430	0	0	2448	108	0	270
576	288	576	738	2214	720	510	1506	612	0	1152	576	0	0	1152	96	48	0	0	864	0	0	432	0	0	576	288	0	0	288	792	2016	864	144	1800	864	2586	1936	1490	0	216	2376	288	1728	864	180	468	216	72	792
0	1152	576	0	0	0	2160	2916	1836	0	0	0	0	0	3456	0	2304	1152	0	0	0	648	1512	1296	1728	0	864	0	0	1728	0	0	0	0	0	0	0	0	0	0	0	0	0	0	0	288	648	36	324	756
2652	2316	2592	0	0	0	432	0	0	11016	0	1944	0	0	7776	1020	60	0	0	0	0	0	0	0	648	648	0	0	1080	0	0	0	0	0	0	0	0	0	0	0	0	0	0	0	0	0	0	0	0	0
336	336	1128	1340	2072	980	1496	3188	1580	1176	360	336	96	240	1104	0	0	24	8	160	1128	16	56	456	144	2192	928	0	0	0	52	112	52	40	368	2712	528	336	336	0	1692	204	0	2088	0	160	376	184	104	424
0	0	0	0	0	0	0	0	0	0	0	0	0	0	0	0	0	0	0	0	0	0	0	0	0	0	0	0	0	0	0	0	0	0	0	0	3888	0	0	0	0	0	0	0	0	0	0	0	0	0
0	0	432	0	0	0	0	0	0	6480	0	0	0	0	8640	0	0	1332	0	0	0	0	0	0	1728	0	0	0	0	0	0	0	0	0	0	0	938	420	154	0	0	0	0	0	0	0	0	0	0	0
0	0	2448	0	0	0	0	0	0	16056	0	0	0	0	1296	0	0	576	0	0	0	0	0	0	720	0	0	0	0	0	0	0	0	0	0	0	0	0	0	0	0	0	0	0	0	0	0	0	0	0
0	0	10584	0	0	0	0	0	0	9504	0	0	0	0	11232	0	0	0	0	0	0	0	0	0	0	0	0	0	0	0	0	0	0	0	0	0	0	0	0	0	0	0	0	0	0	0	0	0	0	0
0	0	3024	0	0	0	0	0	0	3888	0	0	0	0	432	0	0	7488	0	0	0	0	0	0	864	0	0	0	0	0	0	0	0	0	0	0	0	0	0	0	0	0	0	0	0	0	0	0	0	0
2010	804	972	1068	432	216	275	524	243	345	636	585	1080	216	108	1308	176	144	1144	424	316	470	600	288	402	950	430	1080	440	108	729	251	162	564	190	194	218	159	837	72	90	324	1674	224	0	357	592	153	270	354
170	0	2310	0	0	0	0	0	0	240	0	0	0	0	0	242	0	2022	404	0	12	80	0	120	800	0	0	160	808	160	616	0	56	68	0	180	0	0	0	60	36	0	0	0	0	6160	0	560	680	0
2380	2720	906	45	0	63	225	0	315	7074	0	0	0	0	108	0	0	36	0	504	0	0	576	0	369	105	120	0	0	0	495	0	621	30	204	156	0	0	0	72	522	0	0	0	0	2475	0	3105	6	1020
144	0	576	24	0	0	0	480	0	0	0	0	96	0	2400	192	0	1632	396	0	252	120	120	0	1824	240	0	48	240	1200	24	0	0	60	0	60	384	162	174	0	0	0	192	360	0	0	960	0	120	120
330	429	117	204	852	0	168	1248	0	0	0	0	0	0	312	402	849	201	252	1374	318	360	1614	618	282	480	582	1200	840	912	84	516	0	252	534	126	732	552	528	36	138	78	108	492	144	72	312	0	72	246
942	441	192	360	1620	780	465	1779	144	534	1152	1086	630	558	504	588	267	72	54	192	108	90	150	0	0	0	72	90	90	504	189	804	402	117	216	54	345	459	372	99	27	288	1080	288	1152	60	291	18	18	423
0	10	14	0	0	0	3	28	5	380	125	505	0	0	1542	0	18	418	0	0	0	110	440	110	20	0	500	0	0	2080	0	300	160	160	790	130	494	1991	515	287	135	428	120	570	1000	9	640	405	132	480
630	360	180	450	1440	0	90	870	0	0	0	0	0	0	300	252	132	48	0	378	0	0	204	0	0	0	0	0	0	84	0	0	0	0	90	0	252	36	0	0	0	0	0	0	0	0	0	0	0	18
36	36	1080	0	162	0	0	162	0	510	1776	1998	0	0	1080	72	72	108	0	1530	0	54	1350	54	252	192	384	144	0	0	0	0	0	0	360	0	495	1056	1419	0	0	0	0	0	0	36	108	0	0	180
3888	2736	3204	1332	2232	3060	2844	1440	2412	1260	2808	3816	9792	4392	1440	0	0	0	0	0	0	0	0	0	0	0	0	0	0	0	0	0	0	0	0	0	0	0	0	0	0	0	0	0	0	0	0	0	0	0
3762	6066	3888	324	108	216	540	0	0	2448	768	240	0	1080	1296	1680	2928	2304	0	0	0	0	0	0	864	0	0	0	0	0	0	0	0	0	0	0	0	0	0	0	0	0	0	0	0	0	0	0	0	0
1867	120	227	644	1078	594	516	582	120	588	684	234	510	402	546	2125	351	494	1488	162	306	354	378	306	624	510	372	1050	726	690	216	648	198	558	90	90	244	252	242	278	294	202	834	198	90	288	453	87	114	330
564	0	1668	0	0	432	0	0	0	1920	456	0	0	0	3960	636	0	2352	0	0	0	0	0	0	1080	0	0	0	0	2016	0	0	0	0	0	0	0	0	0	0	0	0	0	0	0	0	0	0	0	0
108	48	2172	520	0	116	276	64	68	408	144	0	504	516	360	102	40	1730	640	160	64	780	64	32	360	80	112	924	288	792	1936	240	368	1000	320	96	36	24	12	576	256	80	192	48	744	696	160	152	1812	600
546	385	197	706	478	232	384	608	156	130	229	105	80	0	0	250	627	59	436	662	234	336	1113	299	252	282	296	116	0	0	552	336	216	252	494	130	600	372	116	45	192	131	80	0	0	360	784	128	976	2099
0	0	0	0	0	0	0	0	0	0	0	0	0	0	0	0	0	0	0	0	1440	0	0	0	5538	2393	781	0	5184	0	0	0	0	0	0	0	0	0	0	0	288	0	0	2592	0	0	0	0	0	0
288	432	144	216	0	0	0	0	0	0	0	0	0	0	0	1260	1080	360	0	0	0	360	0	180	2160	0	432	540	0	2700	0	0	0	0	0	0	0	0	0	0	0	0	0	0	0	0	0	0	360	0
996	1332	468	2304	3990	1554	1860	2856	708	744	966	1146	288	372	600	0	36	36	36	552	168	24	360	828	96	552	1176	408	108	72	360	654	318	60	324	132	12	228	24	60	312	240	84	96	48	12	0	0	0	168
1832	932	3536	3045	1563	4122	540	72	864	5690	3056	1550	0	0	216	426	84	480	90	0	0	0	0	0	0	0	0	0	0	0	165	51	234	0	0	0	0	0	0	0	0	0	0	0	0	0	18	0	12	132
744	750	198	2220	5382	1080	684	3102	234	90	0	0	90	180	870	2946	1248	390	920	828	112	1344	996	0	0	0	0	0	24	96	519	1494	243	92	354	4	232	674	648	53	123	112	324	204	198	320	2746	102	0	0
390	90	1392	0	420	180	0	216	0	450	1197	675	0	0	432	1473	423	5214	180	540	60	36	1020	204	1506	96	0	0	0	792	0	18	36	0	0	0	522	144	2034	18	0	0	0	0	0	0	180	90	0	0
216	0	3312	216	0	0	0	0	0	1032	120	0	0	0	576	264	0	2256	0	0	0	0	0	0	288	0	0	0	0	144	0	0	0	0	0	0	0	0	0	0	0	0	0	0	0	0	0	0	0	288
0	0	14256	0	0	0	0	0	0	11880	0	0	0	0	0	0	0	0	0	0	0	0	0	0	0	0	0	0	0	0	0	0	0	0	0	0	0	0	0	0	0	0	0	0	0	0	0	0	0	0
0	0	10368	0	0	0	0	0	0	11556	0	2700	0	0	7776	0	0	0	0	0	0	0	0	0	0	0	0	0	0	0	0	0	0	0	0	0	0	0	0	0	0	0	0	0	0	0	0	0	0	0
4356	1944	4680	1620	1452	1020	1506	906	1740	4788	5268	2064	264	168	672	576	168	816	0	0	0	216	48	24	120	0	0	0	0	360	0	0	0	0	0	0	0	0	12	0	0	48	0	48	12	232	200	432	96	24
100	380	120	0	1104	0	0	4956	0	120	100	380	120	120	2382	210	390	330	1080	960	150	540	280	110	1212	3264	768	150	150	510	0	804	0	0	0	0	336	0	0	0	0	0	0	30	0	0	4224	0	90	20
2592	5184	7776	0	3888	0	0	6480	0	0	0	0	0	0	11664	0	0	0	0	0	0	0	0	0	0	0	0	0	0	0	0	0	0	0	0	0	0	0	0	0	0	0	0	0	0	0	0	0	0	0
1776	0	6288	648	216	0	0	0	0	1320	2208	0	0	0	3168	1776	0	5640	0	0	0	0	0	0	1944	0	0	0	0	0	0	0	0	0	0	0	0	0	0	0	0	0	0	0	0	0	0	0	0	0
0	54	108	228	396	576	0	0	54	747	477	168	240	0	600	0	120	1284	486	138	240	90	216	0	1512	0	648	0	0	660	882	1614	2592	378	0	432	504	270	576	2064	54	90	0	0	240	90	0	594	54	108
1296	744	1032	40	16	4	384	0	384	4152	0	1296	0	0	606	1188	330	66	180	0	360	288	246	384	1168	288	464	0	0	30	800	614	116	270	576	204	1576	1552	256	140	120	286	450	450	90	216	0	0	408	216
0	360	1800	0	0	0	0	0	720	13680	0	10512	0	0	6480	0	0	0	0	0	0	0	0	0	0	0	0	0	0	0	0	0	0	0	0	0	216	144	0	0	0	0	0	0	0	0	0	0	0	0
0	12	48	972	6372	756	0	0	12	336	0	36	1620	0	1620	0	0	0	0	0	0	0	0	300	360	0	840	0	0	0	1296	7176	996	384	0	96	1488	1440	552	120	72	120	0	0	0	0	0	0	0	0
504	576	0	720	864	288	4770	3528	1638	72	432	216	216	288	144	0	0	0	0	0	1440	0	432	0	0	864	0	432	0	0	144	0	0	108	108	1008	144	144	0	120	2376	240	288	864	144	558	504	234	0	144
1062	324	1188	1602	594	2808	794	1327	687	585	1035	216	630	1134	486	0	0	0	63	0	1035	0	0	0	0	2538	0	0	594	0	54	0	54	135	0	693	0	0	0	675	999	0	0	378	0	0	0	0	378	666
1800	1620	1620	4200	4200	5520	2592	5256	4716	1320	1380	1140	840	720	660	0	0	0	72	0	144	24	96	168	0	108	216	144	36	0	0	0	96	192	144	312	96	144	480	144	528	288	192	120	0	0	0	36	12	120
320	96	400	1383	1342	1715	216	1872	240	0	1200	144	480	408	1920	372	144	24	432	72	72	0	144	144	72	600	144	240	0	0	1224	1428	1428	0	0	384	240	0	144	840	216	288	480	1920	192	0	1008	72	180	180
1290	726	744	504	0	0	0	0	0	1188	396	0	0	288	360	856	392	600	192	0	0	192	0	0	1452	168	84	96	384	600	288	144	72	96	0	0	96	264	72	432	144	216	144	288	216	576	864	0	720	576
1296	420	820	592	924	924	592	1024	608	1244	1180	304	1280	1280	2720	536	108	164	120	36	108	0	228	108	288	96	132	0	0	0	280	380	244	48	300	264	0	252	444	48	108	360	0	0	0	280	388	200	36	312
0	192	48	489	809	196	160	100	658	0	0	192	0	0	0	750	202	8	115	129	26	137	45	160	0	0	48	0	0	0	375	197	28	0	192	48	326	176	536	0	0	192	0	0	0	304	1090	1078	264	0
120	100	230	0	24	2184	0	720	492	40	1800	1712	0	0	0	768	400	1220	528	48	96	368	240	16	708	240	300	0	0	0	0	160	2228	270	60	120	260	0	40	450	30	120	0	0	0	0	2592	3876	1290	360
60	42	132	394	497	225	132	515	193	36	24	48	108	90	216	120	60	360	459	687	1110	176	448	606	903	2093	1024	1980	780	3000	238	275	99	317	559	654	384	486	222	64	206	210	144	1080	222	84	238	206	296	976
300	726	594	612	444	672	240	360	504	1536	924	918	0	0	150	210	342	300	66	72	216	432	120	600	188	814	216	618	240	474	222	396	330	600	264	360	288	96	0	768	780	336	0	60	0	324	114	186	144	240
71	1237	564	306	1908	54	1792	1980	136	304	0	968	972	1296	2268	33	711	396	181	221	30	844	240	112	95	50	479	0	0	0	150	900	42	277	149	30	720	384	92	192	28	80	0	0	0	580	880	84	914	126
272	60	336	554	315	759	636	942	1152	1648	954	1496	704	480	1920	108	15	219	139	330	87	63	252	75	207	108	15	0	0	768	88	60	218	184	170	58	37	98	15	61	74	75	0	0	192	142	310	274	210	188
222	84	120	300	180	0	316	448	2062	600	960	2040	120	0	0	54	270	360	0	96	0	18	126	90	0	90	90	0	0	180	0	0	0	0	870	1440	36	90	360	810	270	360	0	0	360	438	528	3282	684	426
0	750	0	150	750	0	2850	4260	2040	30	36	150	1080	0	0	0	0	0	0	0	0	6	96	48	0	0	0	0	0	0	0	0	0	0	30	0	0	78	72	0	0	0	0	0	0	0	0	0	66	1236
0	0	0	64	476	0	0	2492	0	0	0	0	0	0	1224	690	610	200	860	760	0	370	430	0	0	0	0	0	0	360	106	530	0	0	0	0	1076	0	0	0	0	0	0	0	0	0	2384	0	30	50
0	0	72	0	0	0	0	36	0	72	0	0	0	0	36	0	0	72	0	0	0	0	0	0	2838	242	88	0	0	360	0	144	0	0	0	0	1884	234	546	0	0	0	0	0	0	0	360	0	0	0
0	0	0	0	0	0	0	0	0	864	0	0	0	0	0	0	0	900	0	0	0	0	0	0	0	0	0	0	0	0	0	0	0	0	0	0	0	0	0	0	0	0	0	0	0	0	0	0	0	0
0	0	0	0	1440	0	0	1080	0	0	0	0	0	0	8640	0	0	0	0	0	0	0	0	0	0	0	0	0	0	0	0	288	0	0	0	0	6048	0	0	0	0	0	0	6480	0	0	720	0	0	0
0	0	0	0	924	408	84	1302	540	276	108	84	0	0	1548	312	1140	708	0	1008	432	126	1176	624	618	210	684	108	0	2412	0	84	24	0	0	0	336	1250	340	18	0	630	0	0	0	48	96	72	0	144
0	0	0	720	0	0	0	2040	0	0	0	0	0	0	0	60	120	0	0	0	0	60	0	0	0	0	0	0	0	0	306	606	48	708	852	336	408	504	576	984	324	156	1344	624	3000	0	360	0	0	0
24	294	6	18	198	0	577	1077	122	0	0	0	48	240	72	48	198	6	0	336	0	372	2184	396	36	0	0	36	324	144	24	132	48	0	144	0	359	623	194	0	24	24	12	96	192	742	1146	212	616	3362
1512	448	152	100	3792	128	0	768	36	220	460	268	384	228	276	4080	384	48	1080	4566	486	1344	1344	0	1224	1248	768	0	0	648	80	960	16	192	288	0	1098	648	1134	232	160	256	0	0	168	0	768	0	0	0
0	0	0	576	1848	816	0	144	0	0	0	0	0	0	0	0	0	0	0	0	0	0	0	0	0	0	0	0	0	0	4536	5238	6426	0	0	0	5976	0	0	0	0	0	0	0	0	0	72	0	0	0
0	0	0	0	0	144	0	0	0	288	612	180	0	0	0	0	0	1800	360	0	1080	0	0	0	120	1860	3420	0	0	0	0	0	72	0	0	0	0	0	0	108	72	36	0	0	0	0	0	0	0	0
0	0	0	0	0	0	0	0	0	0	0	0	0	0	0	0	0	0	0	0	0	0	0	0	0	0	0	0	0	0	0	0	0	0	0	0	1860	1560	1980	0	0	0	0	1080	0	0	0	0	0	0
0	0	0	0	0	0	0	0	0	0	0	0	0	0	0	0	0	0	576	2448	216	0	0	0	0	0	0	0	0	0	432	864	0	208	1424	24	6744	4404	5412	540	540	720	2880	0	0	0	0	0	0	360
312	840	1152	0	0	0	0	0	0	0	0	0	0	0	2880	260	700	480	0	0	0	0	0	0	0	0	0	0	0	2880	0	0	0	0	0	0	984	600	144	0	0	432	0	0	0	0	0	0	0	0
284	54	28	358	646	388	156	315	15	328	176	24	0	0	0	88	0	8	48	312	240	12	40	2	324	468	192	0	0	0	277	277	154	72	318	480	408	654	864	32	168	688	0	0	0	174	501	33	84	360
300	310	266	874	1170	224	454	468	272	381	90	75	0	0	36	108	90	114	13	15	8	140	0	310	294	378	606	0	0	0	796	756	188	380	468	244	753	417	276	202	232	112	0	0	0	362	486	136	188	36
684	84	120	144	648	936	220	264	196	238	615	131	288	288	432	1464	396	408	252	48	348	320	0	0	636	472	128	0	960	0	192	384	504	168	0	0	40	40	0	424	172	28	0	240	0	348	672	248	324	24
0	1560	600	0	0	0	768	1920	21072	0	0	9720	0	0	0	0	2412	1044	0	0	0	432	0	432	216	0	0	0	0	0	0	0	0	0	0	0	0	0	0	0	0	0	0	0	0	96	240	1824	0	0
0	120	0	240	240	0	280	280	280	0	0	48	96	240	240	0	1920	0	0	0	0	360	0	0	0	0	0	0	0	0	2400	2976	0	864	576	0	576	288	0	0	0	0	0	0	0	328	328	328	0	0
1623	2715	810	5805	3720	609	3480	5532	456	378	1377	303	1800	1800	1800	245	115	90	75	0	15	0	0	0	75	75	0	0	0	0	225	140	85	0	0	0	0	0	0	75	75	0	0	0	0	828	1566	144	375	90
1800	360	2700	504	408	1968	1890	1890	4500	5220	5220	1200	0	216	0	330	660	870	10	120	50	0	0	0	120	0	0	0	0	0	0	0	12	0	0	0	24	0	120	60	0	0	0	0	0	385	385	1090	0	0
540	360	432	558	234	1314	300	480	912	4344	2376	1488	0	0	0	486	450	1656	0	54	0	0	0	0	0	0	0	0	0	0	0	0	0	0	0	0	432	0	216	0	0	0	0	0	0	0	0	0	0	0
0	0	0	2736	1224	1008	0	1296	648	216	72	144	1296	0	1080	0	0	0	0	0	0	0	0	0	0	0	0	0	0	0	3708	1332	1332	1296	0	972	2304	1080	1368	864	432	0	1944	1728	216	0	0	0	0	0
144	48	428	240	1056	120	128	768	64	324	1440	584	0	0	272	440	1392	304	164	2360	344	968	6168	664	815	1200	1997	1236	1608	1608	72	144	36	0	0	80	360	208	344	40	0	40	0	272	0	16	264	8	0	0
252	4032	4356	0	0	0	0	288	2016	432	0	2736	144	0	0	0	0	0	0	0	0	4032	576	4608	0	0	10080	576	0	0	0	0	0	0	0	0	0	0	0	0	0	0	0	0	0	0	288	1728	0	0
74	56	158	184	379	395	246	754	486	70	407	511	244	88	52	352	322	226	814	1226	1464	231	606	513	383	989	374	278	320	242	187	139	170	149	377	392	134	451	433	368	710	408	358	112	178	162	678	556	69	150
136	166	98	200	1040	216	932	984	1310	88	254	320	431	148	328	204	100	112	404	214	406	74	76	90	440	578	172	155	206	184	102	224	138	196	90	150	88	20	84	324	206	108	107	326	124	910	1567	1264	72	78
1078	1032	278	429	1878	1029	1296	2376	1620	519	465	420	1104	1044	1224	284	390	202	312	135	447	486	240	318	615	618	387	72	90	72	285	858	465	102	45	255	732	30	66	350	70	138	90	180	90	1086	1488	1110	132	18
720	957	375	1439	700	1101	1340	4208	2424	552	792	70	898	0	0	164	4	180	318	28	974	84	64	24	129	1383	70	232	0	0	144	0	156	80	0	280	160	0	0	100	390	120	160	0	0	1180	2356	1564	126	246
78	150	144	48	1224	168	240	4240	1520	144	542	130	0	0	96	552	600	1488	0	120	1728	0	584	160	48	4756	1364	96	288	288	24	12	36	0	0	480	20	60	664	93	103	620	144	384	72	24	544	152	108	200
0	0	0	0	360	0	192	1464	384	0	0	0	0	0	3000	72	408	600	0	288	0	528	1596	444	984	240	996	72	120	1428	0	0	0	0	0	0	432	324	684	0	0	0	0	0	0	216	1992	432	0	216
620	259	1503	1344	816	408	780	1596	804	5235	2271	3258	36	0	0	16	44	540	72	576	456	0	168	120	0	768	528	0	0	0	12	0	0	222	1440	1032	28	980	528	58	350	120	0	0	0	168	32	1120	90	1222
414	148	26	396	108	216	671	575	98	0	72	0	72	144	36	117	182	13	0	0	0	84	0	0	0	0	0	0	0	0	420	600	0	450	2670	0	1380	1560	0	0	0	0	0	0	0	143	143	26	48	0
131	124	39	88	483	1033	286	1566	435	0	540	203	67	200	100	1458	854	2056	1090	1429	1263	45	425	775	3023	5088	1102	337	1050	1110	42	128	480	0	50	0	385	166	166	319	104	334	35	50	210	250	785	208	595	665
1530	237	2025	0	0	0	324	0	0	420	0	60	0	0	0	2754	141	2685	0	0	0	666	0	90	960	0	0	0	0	0	1728	336	312	2436	408	420	198	240	174	837	1593	462	528	0	0	1236	0	240	696	0
224	128	224	192	512	64	448	1120	544	464	224	176	288	0	384	512	128	320	208	256	1072	0	144	288	412	1380	560	1920	192	192	0	0	0	104	32	440	384	160	128	0	272	16	0	384	0	80	176	176	0	400
480	960	0	1648	4664	1104	840	5916	840	0	480	960	720	720	2880	96	192	0	0	0	0	0	0	0	16	336	80	288	432	0	84	168	72	0	0	0	72	0	0	0	0	0	0	108	0	144	864	144	0	0
474	474	144	744	900	738	242	1384	36	48	84	84	0	0	0	342	342	216	120	210	240	60	150	360	180	240	120	0	0	0	816	888	600	480	204	96	1032	330	36	72	54	90	0	0	0	424	1052	72	180	168
828	656	776	1568	1968	660	768	2152	412	680	1116	1112	1476	1412	1396	416	208	336	80	40	168	288	208	144	56	84	252	176	144	336	464	592	76	416	576	376	452	441	247	194	148	254	484	864	928	232	640	68	240	208
1160	72	768	106	927	4883	320	832	1040	320	4752	1296	1152	80	80	370	86	724	96	10	10	0	0	0	0	0	0	1600	40	40	330	599	2651	336	20	20	0	80	0	0	80	0	544	320	320	0	192	448	160	0
4620	0	2040	2196	0	14004	0	0	0	1728	3456	648	576	0	0	2328	0	1056	792	0	0	0	0	0	0	0	0	0	0	0	570	0	2166	324	0	0	0	0	0	0	0	0	0	0	0	0	0	0	0	0
924	1254	342	1092	1032	744	432	648	0	182	234	112	540	288	72	932	646	246	168	0	72	0	0	0	372	48	36	216	0	0	1776	1050	690	0	0	0	0	0	0	624	0	48	324	0	0	0	96	528	0	0
960	0	120	12096	1872	4098	0	960	120	0	1140	0	1080	1080	1080	230	0	160	0	0	30	0	0	0	60	0	0	0	0	0	504	78	216	0	0	0	0	0	0	24	0	0	0	0	0	0	230	160	0	0
515	1730	545	220	120	560	2136	1056	828	160	670	160	0	0	30	625	130	595	490	160	670	3124	2540	2616	320	560	440	0	0	0	200	210	760	140	80	320	38	52	150	595	262	283	0	30	0	558	1482	954	4106	3100
0	13620	2220	0	0	0	1800	7200	0	600	0	300	0	0	1440	0	4116	600	0	0	0	720	0	2880	1326	0	150	0	0	0	0	0	0	0	0	0	0	0	0	0	0	0	0	0	0	0	0	0	360	0
58	644	558	33	76	41	428	176	228	309	67	230	0	288	150	92	688	588	45	70	35	927	310	315	375	33	414	0	0	150	1251	942	879	927	300	657	360	544	348	840	792	420	60	150	294	1156	420	408	1414	452
256	70	82	1535	548	387	28	394	0	36	96	12	144	144	602	654	92	136	616	188	652	120	260	12	102	202	182	66	66	260	1002	608	234	2144	688	1532	488	940	312	176	1308	48	496	1264	496	124	848	0	144	144
80	20	320	0	462	306	20	240	160	2820	356	120	180	286	3780	30	0	500	10	90	100	0	30	30	790	0	0	160	70	670	0	426	216	0	0	0	120	720	360	8	350	700	0	600	226	0	350	180	0	30
252	168	3666	2854	408	692	656	826	666	2040	1560	486	0	270	288	168	45	855	300	60	120	135	60	105	320	218	146	0	54	0	2318	396	550	972	96	246	432	150	258	1104	345	207	0	72	0	796	512	228	417	228
20	16	1464	604	118	616	720	480	720	510	528	852	0	30	30	484	848	1272	864	72	270	30	108	144	2058	1038	210	60	480	450	768	768	768	48	4	296	0	96	96	170	230	8	0	30	0	0	0	0	0	0
48	0	2016	108	0	252	0	12	0	4048	936	272	24	60	168	0	0	1920	36	0	156	0	0	0	3840	0	0	48	0	0	168	12	828	750	0	1314	12	0	0	2088	1872	0	24	168	60	0	36	0	0	0
54	108	2682	108	66	78	600	36	444	2376	72	216	684	312	468	72	48	1656	36	6	102	186	36	90	1044	72	72	144	252	324	720	246	426	984	294	714	84	60	48	594	942	144	192	288	204	624	0	312	648	72
60	0	870	12	48	198	6	36	60	1200	66	30	72	108	1602	0	0	120	6	36	24	0	12	12	1638	0	702	84	6	1170	192	281	859	216	240	180	1768	1145	675	396	18	18	204	132	522	0	6	6	0	12
4243	3265	4111	2112	2327	1773	1199	678	1677	925	1477	2215	438	594	695	72	422	412	700	879	385	360	434	30	343	388	148	138	372	617	63	300	240	290	386	110	310	244	110	90	12	150	315	315	423	86	61	180	120	201
0	0	5184	0	0	0	0	0	0	7776	0	0	0	0	10368	0	0	0	0	0	0	0	0	0	0	0	0	0	0	0	0	0	0	0	0	0	0	0	0	0	0	0	0	0	0	0	0	0	0	0
0	0	0	0	0	0	0	0	0	0	0	0	0	0	0	0	0	0	0	0	0	0	0	0	0	0	0	0	0	0	0	0	0	0	0	0	0	0	0	0	0	0	0	0	0	0	0	0	0	0
0	0	9072	0	0	0	0	0	0	22896	0	0	0	0	0	0	0	1728	0	0	0	0	0	0	864	0	0	0	0	0	0	0	0	0	0	0	0	0	0	0	0	0	0	0	0	0	0	0	0	0
3828	3636	3336	720	0	720	2304	1872	1296	1392	960	1824	1440	720	1008	0	0	0	0	0	0	0	0	0	0	0	0	0	0	0	0	0	0	0	0	0	0	0	0	0	0	0	0	0	0	0	0	0	0	0
0	0	9360	180	0	1260	360	0	360	7160	976	1080	720	1440	7200	0	0	1440	0	0	0	0	0	0	1260	0	0	0	0	1440	0	0	0	0	0	0	0	0	0	0	0	0	0	0	0	72	0	72	144	144
103	4241	2856	0	72	0	1260	768	3624	7290	254	8332	0	0	36	18	846	936	0	0	0	72	0	36	720	0	72	0	0	0	0	0	0	0	0	0	0	0	0	0	0	0	0	0	0	144	24	120	72	0
0	0	0	0	108	252	0	540	3240	1872	72	1332	0	0	0	60	1170	1686	504	54	162	3024	1080	1512	1008	144	1296	0	0	0	0	432	756	0	0	0	756	0	432	180	66	438	0	0	0	0	30	4182	0	0
458	101	61	92	246	1076	0	1486	480	88	846	202	688	544	1184	448	154	122	212	198	264	180	458	120	12	360	28	264	264	696	52	48	268	16	24	0	182	0	80	32	540	228	80	80	160	0	728	360	0	4
360	864	0	1044	3708	1692	1188	2484	216	462	1554	1764	432	2160	864	0	108	0	0	0	180	0	216	0	0	0	0	0	0	0	486	1782	432	0	432	468	576	1296	1152	792	378	882	0	216	0	135	243	54	0	684
0	0	6696	0	0	0	0	0	0	4176	0	0	0	0	0	0	0	3780	0	0	0	0	0	0	4688	2912	896	0	0	0	0	0	0	0	0	0	0	0	0	0	0	0	0	0	0	0	0	0	0	0
96	480	1044	0	0	0	780	0	240	660	360	960	0	420	0	96	1440	2424	648	0	432	70	18	128	2510	1630	0	0	1440	0	324	204	480	144	0	216	0	0	0	270	114	72	144	192	0	660	0	540	660	108
0	0	0	1110	1170	1320	0	0	0	150	60	150	1800	0	720	0	0	0	86	112	162	0	36	0	0	0	0	0	0	0	222	450	264	1151	1612	4077	1312	2565	3755	1080	1980	4860	720	72	0	0	0	0	0	36
396	135	99	462	564	1512	450	462	168	738	758	1876	0	0	0	240	90	294	825	423	222	114	270	180	93	294	81	0	0	0	768	120	288	333	495	162	228	60	72	300	108	216	0	0	0	180	504	708	108	414
870	120	1230	3024	1428	1308	240	120	360	1200	2232	816	3660	480	2400	168	0	144	0	0	0	48	0	0	240	0	0	1140	0	0	1680	696	456	744	12	60	48	24	0	240	120	0	960	240	48	60	144	132	48	0
698	2708	1886	1172	688	396	3152	738	1070	544	218	658	598	3870	876	120	342	90	46	214	112	402	252	346	5	105	470	70	30	0	330	140	262	80	210	370	156	254	440	408	678	454	70	210	150	2170	510	518	504	324
1304	846	475	583	622	664	329	817	333	435	792	393	309	309	813	1004	630	439	815	397	900	445	1007	582	332	423	139	612	1044	201	430	310	385	231	171	246	413	154	159	453	229	212	324	540	57	738	732	603	287	700
328	602	270	54	227	499	288	152	472	588	822	828	0	0	0	384	1098	324	381	2006	517	1542	1494	1728	251	343	924	0	0	0	546	481	491	582	2076	702	654	984	438	509	191	518	0	0	288	1056	128	274	870	1578
996	165	210	398	969	685	102	591	54	204	518	124	192	270	450	657	177	168	562	390	476	153	1032	858	619	892	1057	816	108	132	539	393	586	306	75	204	348	33	240	174	210	12	258	450	294	318	612	216	231	438
144	216	504	240	0	444	0	616	536	0	748	596	156	432	288	120	252	348	168	1578	798	0	360	72	0	144	0	0	72	48	0	0	720	0	120	0	1056	768	1248	1800	120	528	240	240	1872	0	0	0	0	300
60	290	194	76	357	43	1438	1272	2206	88	64	498	160	130	584	76	260	112	124	374	226	367	307	720	214	384	446	188	508	442	0	94	14	78	172	118	376	430	542	20	16	88	120	432	92	1482	712	1614	136	300
452	468	1011	481	689	1074	262	412	729	1294	1438	1150	1007	592	864	194	129	253	160	312	300	143	525	517	544	228	386	325	144	822	240	353	393	183	579	371	390	556	741	427	279	814	485	244	758	160	290	375	143	574
100	400	130	191	434	215	1185	622	407	175	238	529	0	0	0	218	1022	356	114	948	282	696	3090	3780	164	384	2086	0	0	0	44	140	116	30	460	140	96	729	261	30	93	327	0	0	0	453	160	11	420	2088
14	412	258	24	108	84	778	498	500	40	16	1168	180	624	612	70	1280	1074	0	0	0	723	777	504	324	0	36	108	0	1620	0	24	0	48	48	0	72	48	0	72	96	120	0	0	48	1354	1254	1580	504	912
0	60	540	0	0	0	0	0	360	1260	0	1530	0	0	0	0	300	2250	420	96	1284	70	60	1022	5490	360	5040	0	0	0	120	72	558	90	48	462	0	0	144	300	510	1296	0	0	0	120	0	630	90	0
0	36	54	0	0	0	0	0	108	144	0	18	0	0	0	0	72	108	0	0	0	0	0	540	684	18	108	0	0	0	558	540	162	474	120	36	780	390	90	36	18	108	216	0	0	18	0	54	24	0
90	90	90	0	150	174	0	45	45	540	180	180	0	0	0	144	0	720	36	0	720	378	324	1908	3756	1824	4104	0	0	0	540	510	246	90	90	90	45	0	45	180	540	180	0	0	0	108	126	414	0	27
738	216	1422	738	264	564	540	297	651	2268	1304	1366	0	0	0	126	168	786	234	201	807	36	270	474	438	1711	1337	0	0	0	114	28	74	150	315	615	34	75	347	132	696	174	0	0	0	192	264	264	216	702
284	284	272	390	600	360	650	240	160	590	540	280	30	210	150	664	496	676	444	252	996	560	472	708	1248	1108	752	0	336	0	132	324	264	140	140	458	48	176	160	176	280	72	0	60	0	654	636	528	268	284
666	99	831	366	84	264	378	234	90	384	216	0	0	0	0	216	0	216	669	258	951	136	196	154	708	1464	360	0	0	0	36	36	0	136	938	534	54	306	414	184	640	304	0	0	0	0	0	0	88	394
1530	3510	1340	340	680	780	1060	4100	780	516	1584	216	240	960	336	30	30	320	600	1080	1240	440	5520	920	280	528	72	20	20	8	0	200	0	200	0	220	120	240	720	416	236	488	200	0	0	0	200	0	280	1200
2652	1920	4380	4350	1980	1800	930	360	360	1710	120	120	1650	8130	8430	48	0	0	0	24	0	0	0	0	0	0	0	0	24	48	60	0	0	240	390	120	0	96	0	60	120	120	60	300	60	18	0	0	72	72
933	480	1724	324	426	506	394	781	643	1651	1078	971	1088	423	1728	586	99	436	752	732	329	363	783	276	1090	640	303	153	153	2045	128	114	114	405	328	36	215	540	631	84	224	348	324	324	551	39	111	125	236	505
970	750	552	1438	336	314	666	306	472	650	688	548	966	1322	860	498	212	84	554	414	204	380	382	90	220	64	196	394	390	622	1246	120	96	820	434	158	416	480	684	322	170	422	674	448	1574	302	114	146	650	640
440	760	528	384	120	144	522	240	462	720	744	480	0	0	0	1400	2644	3300	0	0	72	1800	0	0	0	0	0	0	0	0	0	0	0	0	0	0	0	0	0	1152	144	864	0	0	0	378	168	462	1656	0
0	960	96	0	0	0	3600	0	24	96	0	672	0	288	0	0	3480	576	0	0	0	3072	0	408	96	0	672	0	0	0	126	246	360	60	348	192	60	48	768	1626	900	1314	0	0	0	1320	0	144	1656	0
0	2760	960	0	0	0	3444	0	504	492	0	1188	0	0	0	0	3360	1200	0	0	0	600	0	0	204	0	36	0	0	0	138	114	156	90	222	216	552	336	708	312	432	528	0	0	0	1434	0	498	720	0
0	5016	1464	0	0	0	2700	972	2628	612	0	1152	0	0	0	0	9156	1356	0	0	0	4644	0	1656	2232	0	1692	0	0	0	0	0	0	0	0	0	0	0	0	0	0	0	0	0	0	324	324	432	756	0
5400	9882	5274	1404	180	144	4160	240	100	540	0	180	0	0	0	2024	2898	1702	0	0	0	1440	0	0	0	0	0	0	0	0	0	0	0	0	0	0	0	0	0	0	0	0	0	0	0	5842	552	230	1440	0
648	216	0	972	528	264	208	380	0	336	684	420	0	0	0	204	480	564	1080	1368	648	840	1608	1464	816	396	372	144	0	0	120	56	16	540	720	324	48	504	0	288	0	72	0	0	0	64	128	0	1032	1824
432	216	480	48	576	144	320	704	296	456	264	384	96	48	432	0	0	0	0	1632	528	0	870	210	420	324	120	0	0	1536	0	0	0	0	2604	816	1600	3884	2496	300	1020	1920	0	720	720	0	0	0	0	1650
1872	1308	1332	5856	7122	6444	1104	1674	2142	1500	2070	840	0	0	0	0	0	0	0	72	270	0	246	774	0	216	954	0	0	0	0	0	0	0	96	252	0	120	144	0	90	144	0	0	0	0	0	0	0	168
617	683	386	486	586	736	451	505	406	439	543	398	0	0	0	446	268	268	313	168	249	120	858	312	82	475	577	70	0	30	168	142	136	312	318	276	165	228	153	180	111	129	0	0	30	94	404	268	362	386
120	30	4410	162	6	822	420	5106	2196	1146	48	1596	3750	1500	7500	0	0	750	500	0	100	0	0	0	1275	1275	0	0	150	0	0	0	150	250	0	560	0	0	0	100	110	0	0	30	0	405	954	615	0	40
1500	540	2640	2880	2130	3000	840	1082	616	660	1530	810	2880	0	60	0	0	0	0	54	180	0	126	360	44	360	196	0	0	0	120	200	400	0	108	156	0	0	162	0	408	240	720	24	0	1320	2320	1760	0	180
432	96	1008	960	384	1968	1120	1170	3950	2064	1920	2928	1440	720	144	0	0	0	0	0	216	0	24	24	48	656	112	0	0	72	0	0	0	0	24	1296	0	320	448	600	1032	96	0	0	1080	0	0	0	0	216
276	120	36	0	2880	432	1632	1104	1296	0	144	288	0	0	0	1380	600	180	0	0	0	4320	0	0	0	0	0	0	4320	0	0	0	0	0	0	0	0	0	0	0	0	0	0	0	0	1704	8556	3348	2160	0
896	568	1056	1008	288	432	1696	1536	1520	360	756	288	0	1548	0	64	20	60	0	0	0	0	0	0	0	0	0	0	432	0	0	0	0	0	0	0	0	0	0	0	0	0	0	0	0	3392	3072	2752	0	0
112	648	16	238	680	162	424	72	248	336	594	300	36	624	0	292	96	46	1022	314	388	928	1744	588	186	264	464	352	832	208	42	120	168	32	704	28	0	392	520	66	140	136	0	0	108	384	144	282	2109	4038
360	708	1920	2439	1347	288	1674	786	180	657	906	669	0	0	0	2274	1938	2844	930	804	636	1290	1158	780	938	670	660	0	720	0	378	54	108	1164	324	960	200	1028	128	12	168	72	0	0	0	633	369	258	1164	324
90	166	110	0	400	80	440	0	376	156	40	236	0	0	0	60	100	20	0	100	20	20	0	244	90	120	342	0	0	0	0	300	60	90	166	110	20	440	356	40	156	236	0	0	0	3550	2400	2672	1192	600
36	684	432	0	36	0	144	72	756	0	36	396	0	0	0	0	0	0	0	180	0	0	300	3120	0	180	1980	0	0	0	0	0	0	0	0	0	0	0	180	0	0	0	0	0	0	0	0	0	0	60
760	1240	880	144	768	912	0	1440	1152	576	1984	1280	0	0	0	0	0	0	72	984	768	0	1440	1152	0	1440	672	0	0	0	0	72	0	72	216	0	132	336	1092	360	288	888	0	0	288	0	0	0	0	0
6792	864	2184	2877	1515	1992	2106	1098	1116	3018	1944	378	0	0	0	1728	216	216	768	96	156	162	0	54	612	120	36	0	0	0	2619	1293	1524	1392	120	372	324	336	204	594	516	54	0	0	0	618	438	168	594	204
600	780	1560	138	138	264	188	6	370	1560	2132	1852	420	480	5232	120	144	288	12	54	102	6	6	132	144	96	36	312	204	84	1650	2850	3024	60	102	222	400	248	48	232	224	264	348	636	624	680	1110	1222	30	30
0	0	432	0	0	0	0	0	0	6480	1080	2160	0	0	5832	0	0	864	0	0	0	0	0	0	3888	0	0	0	0	0	0	0	0	0	0	0	0	0	0	0	0	0	0	0	0	0	0	0	0	0
0	720	8280	0	0	0	1314	216	990	5880	0	912	0	0	1800	0	96	864	0	0	0	0	0	0	0	0	0	0	0	240	0	24	0	24	312	528	240	240	744	72	624	504	72	216	24	438	72	522	144	36
4824	684	8292	0	360	0	0	0	0	3930	270	0	0	180	1440	1728	168	2184	0	360	0	0	0	0	996	174	0	0	180	1590	12	0	6	30	6	24	0	36	36	0	12	0	0	0	6	2508	312	792	792	366
108	216	36	0	540	0	1440	324	396	180	72	144	0	0	0	252	504	0	520	76	160	0	108	0	72	0	0	0	0	0	2400	0	300	920	500	1100	144	64	8	180	594	54	0	0	0	4260	2256	1584	3240	0
0	90	90	0	0	0	0	0	0	0	0	0	0	0	0	0	0	0	0	0	0	216	216	216	0	0	540	0	0	0	0	0	0	1116	972	2808	0	1404	972	0	3654	774	0	0	0	0	0	0	150	150
0	6840	3132	0	0	0	5442	0	3378	3072	0	576	0	324	0	0	864	0	0	0	0	1824	0	1488	912	0	1008	0	0	0	0	0	0	0	0	0	0	0	0	36	12	48	0	0	0	0	0	0	2304	0
2304	0	864	2700	672	2820	0	144	144	1008	2736	0	576	1440	576	432	0	0	1482	462	2232	0	0	0	432	1296	0	0	0	0	1044	264	492	1266	210	1836	108	0	216	2616	780	852	504	468	432	0	0	0	0	0
0	0	0	570	1260	2520	180	180	150	0	0	0	150	750	720	0	0	0	200	105	175	0	0	0	60	200	40	60	0	60	1314	2692	2804	792	501	711	1530	404	1348	7372	728	3504	0	1530	0	25	25	100	0	0
0	0	0	144	3456	2880	0	0	0	0	0	0	0	0	1296	0	0	0	0	0	0	0	0	0	0	0	0	0	0	0	0	0	0	0	0	144	0	576	2880	0	720	2160	0	0	0	0	0	0	0	0
0	0	0	2250	1350	2880	0	0	0	0	0	0	0	0	0	0	0	0	0	0	0	0	0	0	0	0	0	0	0	0	450	270	576	0	0	0	0	0	0	0	0	0	0	0	0	0	0	0	0	0
0	1350	774	48	144	192	1430	1078	1884	1368	96	2280	1920	576	192	0	144	36	0	0	0	108	0	108	174	0	66	0	0	24	12	36	48	96	228	144	0	324	0	48	264	432	0	0	48	506	418	336	264	0
0	144	288	0	0	0	972	5580	1728	1092	0	2796	216	0	1440	0	0	0	220	2415	2585	0	0	0	0	0	0	0	0	720	0	0	0	48	468	564	0	72	0	0	0	0	0	0	0	108	540	432	0	0
216	504	720	0	1728	0	360	3672	936	864	864	1152	0	0	2160	342	894	852	288	384	624	456	432	48	252	0	36	0	0	432	72	180	144	36	108	0	432	120	384	180	240	300	0	0	0	180	1512	648	288	0
648	1776	4140	574	376	322	1392	352	800	2532	1536	2412	0	0	0	72	8	16	38	644	482	24	356	340	240	480	360	0	0	0	68	80	92	66	1296	498	60	1276	1136	32	1280	800	0	0	0	294	206	280	0	488
1280	556	1464	310	370	220	246	528	366	1480	530	390	180	30	420	328	140	360	174	260	178	72	492	180	84	316	284	180	42	480	20	20	50	39	353	130	510	1612	1682	0	52	614	270	48	60	120	0	120	84	1524
342	480	411	348	408	1260	900	1404	936	108	864	0	513	504	540	90	348	219	288	288	288	360	0	0	132	90	30	117	504	252	165	348	468	261	36	108	288	216	216	174	330	72	351	540	252	2529	4104	2601	1917	432
215	369	1702	0	180	0	520	39	779	670	440	762	0	0	144	250	1128	2288	0	0	0	873	0	489	1213	0	263	0	0	0	372	732	1242	171	195	84	360	75	255	348	324	768	0	0	0	592	93	869	294	0
250	1070	492	248	254	284	672	144	900	381	204	739	216	300	0	140	1024	488	36	114	240	732	442	2114	296	180	1056	300	300	200	100	376	432	440	464	500	352	412	1144	276	284	1356	0	0	200	420	36	200	136	240
540	207	1011	360	0	360	179	176	431	2916	1845	1017	0	0	0	480	440	3160	800	256	672	830	69	511	1887	879	348	0	0	0	360	220	1220	150	108	348	420	126	264	773	221	152	0	0	0	340	220	1240	140	42
384	112	1680	372	108	408	454	120	186	2836	980	1176	336	376	792	256	112	1600	0	0	0	120	0	152	1058	594	940	336	0	0	976	528	1712	1124	240	1184	192	324	88	1280	1604	644	168	192	64	166	40	106	380	0
156	228	264	50	229	465	48	372	432	204	558	1062	36	0	120	72	108	132	0	5340	1800	428	2788	5976	48	1440	2880	0	0	24	134	331	567	102	846	372	675	750	2115	96	12	1080	108	12	60	60	60	120	40	500
288	192	0	1120	4680	2360	0	804	0	90	216	144	0	0	0	836	204	40	528	192	48	128	352	480	120	330	0	0	0	0	240	948	444	12	0	12	24	48	24	18	0	0	0	0	0	32	1008	40	80	220
0	0	0	726	2910	1584	0	1584	0	0	0	0	0	0	0	0	0	0	0	0	0	0	0	0	0	0	0	0	0	0	2706	9210	5904	0	0	0	72	0	0	0	0	0	0	8640	0	0	324	0	0	0
0	0	0	1056	8784	4632	0	2700	540	0	648	0	0	0	0	0	0	0	0	0	0	0	0	0	0	0	0	0	0	0	648	4536	3240	0	0	0	3240	0	0	0	0	0	0	0	0	0	540	108	0	0
216	756	540	5508	12546	3978	1728	0	2700	648	0	756	432	0	0	0	0	0	0	0	0	0	0	0	0	0	0	0	0	0	2322	5289	1677	0	0	0	0	0	0	0	0	0	0	0	0	0	0	0	0	0
468	1368	1584	4932	4416	11784	684	396	1440	2616	2040	2976	216	216	288	0	0	0	0	0	0	0	0	0	0	0	0	0	0	0	1224	1032	1200	0	0	0	0	0	0	1728	0	0	0	0	0	0	0	0	0	0
210	384	858	3655	409	7060	289	2208	851	3144	1440	168	0	0	180	6	12	78	0	0	0	0	0	0	0	0	0	0	0	0	2831	941	6260	480	0	0	1924	68	204	960	192	0	0	0	0	469	2496	1451	48	0
180	0	240	340	150	770	10	123	47	750	900	0	0	0	1350	0	0	0	0	0	180	0	0	0	120	0	0	0	0	0	380	111	805	0	0	420	1665	1702	2213	1200	450	0	1080	1350	5400	24	144	48	0	36
1200	2088	3096	2400	450	990	804	624	1272	7512	6444	2820	0	108	864	360	288	432	240	0	0	108	36	72	270	90	0	0	0	0	432	90	198	120	0	0	0	0	0	0	0	0	0	0	0	192	144	96	108	12
0	864	1248	120	60	36	430	14	804	480	576	528	144	216	576	36	1716	2208	296	100	72	485	77	200	1250	54	226	288	306	954	372	438	234	624	228	0	738	498	72	360	300	600	108	252	324	272	112	312	256	112
1050	1800	1818	84	0	240	36	216	180	156	138	210	24	24	0	354	0	90	108	432	204	532	414	230	72	360	252	48	48	132	144	0	0	472	972	248	300	1548	900	66	1122	732	60	0	0	180	180	0	772	672
1770	1680	300	531	1581	330	3024	2196	330	0	36	168	0	0	0	186	162	60	432	384	102	302	339	205	200	692	416	18	0	0	738	1254	144	474	630	54	162	480	96	112	455	129	0	0	0	1398	1026	162	522	495
412	528	332	24	2182	416	312	4692	792	126	534	1266	0	180	0	288	360	402	109	932	573	120	672	648	360	924	966	0	0	0	0	990	222	76	164	78	1029	741	1020	210	42	576	90	90	54	12	228	90	0	240
1641	300	4365	4029	1574	1915	504	312	336	3105	2085	300	0	0	600	564	144	660	192	36	18	72	160	56	426	90	162	0	0	0	996	520	620	234	108	156	30	48	66	426	108	228	384	24	0	0	48	60	192	766
0	0	1908	624	48	480	0	0	0	1728	0	0	0	0	144	432	0	4644	1368	0	1944	0	0	0	5220	0	0	0	0	0	1098	90	1080	2160	0	2520	0	0	0	1404	1512	0	0	288	0	360	72	1188	324	0
258	598	1484	1533	2220	2403	90	36	162	2046	1592	790	558	1026	2880	1260	480	1680	450	750	60	36	0	36	270	0	306	342	90	900	735	1020	2025	900	510	30	450	870	1740	90	0	180	1710	180	1980	12	0	24	0	0
63	192	2742	612	126	1161	216	18	369	3075	987	1230	477	225	693	63	165	2868	360	18	396	72	0	414	984	816	216	1116	396	459	1350	270	2700	750	54	708	402	240	132	612	918	234	360	180	135	279	36	549	150	3
0	0	0	2660	11500	6720	0	0	0	0	0	0	0	0	4320	0	0	0	0	0	0	0	0	0	0	0	0	0	0	0	416	2440	1392	0	0	0	1062	1148	1174	216	0	648	648	72	432	0	2160	0	0	0
0	0	180	800	5632	1128	0	6264	0	0	0	0	0	36	720	0	0	0	0	0	0	0	0	0	168	444	288	0	0	0	496	3008	384	0	0	0	2580	330	330	180	0	0	0	0	180	0	3168	0	0	0
849	378	657	1390	1720	1942	554	1460	650	558	396	318	60	24	600	10	20	90	240	120	0	60	0	0	0	0	0	0	0	0	2900	1730	3230	360	180	0	3180	120	0	0	0	0	0	0	0	1745	2870	1445	180	360
1008	3024	1368	486	72	0	2016	288	0	1872	168	984	0	0	0	1782	5040	2952	270	540	180	1986	414	1308	4014	462	2868	0	0	0	54	0	0	0	72	36	18	18	0	0	0	0	0	0	0	360	126	0	876	216
270	810	900	60	300	720	732	288	2940	720	0	3600	0	0	0	126	534	780	108	0	0	510	30	216	774	126	180	0	108	0	12	132	432	0	0	0	0	0	0	0	0	0	0	216	0	734	336	2530	270	54
0	125	15	0	200	1000	0	200	1000	8064	7504	5892	700	700	1240	0	25	3	20	60	0	20	60	0	40	36	24	20	20	472	0	0	0	0	0	0	25	0	25	120	50	80	0	50	250	0	0	0	0	0
252	420	1008	48	360	450	96	486	648	1173	1173	1716	240	48	240	171	105	234	162	522	126	135	360	135	102	410	418	0	0	240	24	135	303	288	288	0	165	600	225	120	198	168	0	0	192	96	126	288	18	36
90	45	135	81	309	294	84	240	654	168	866	520	0	0	0	1398	399	117	574	3850	1984	1068	3870	432	128	352	210	0	0	0	99	243	156	192	786	264	540	612	894	90	135	633	0	0	0	96	462	60	252	918
0	252	0	54	162	0	450	440	280	294	120	198	36	180	360	72	324	72	144	1296	0	1584	1158	660	140	40	36	0	0	0	126	378	144	108	540	0	2790	2304	900	180	198	54	0	0	0	1620	2370	690	1536	1652
0	0	0	0	1116	0	240	4032	840	168	276	1032	0	0	792	612	4284	1908	0	2124	0	0	1152	216	3792	768	876	0	0	504	0	0	0	0	0	0	1848	32	784	0	0	180	0	0	0	0	0	0	0	0
144	438	2634	176	108	148	132	24	402	832	24	194	864	96	744	360	408	2880	160	144	560	204	8	802	1944	3296	466	288	288	480	56	72	40	232	138	554	136	148	82	72	336	246	144	144	48	60	40	212	60	40
144	0	696	0	0	552	0	0	48	3042	432	72	96	96	510	240	18	1122	0	0	1152	0	0	72	3412	3008	552	144	216	540	72	54	138	24	36	228	36	0	72	24	918	36	72	162	72	0	0	12	12	108
0	0	1392	192	0	168	0	0	0	1680	0	0	0	0	0	0	0	1272	0	0	0	0	0	0	4992	0	0	0	0	0	384	0	432	348	0	1632	0	0	0	1272	840	144	60	0	0	468	0	744	300	84
288	24	1296	12	0	180	0	0	0	1452	612	0	0	24	1440	348	0	1140	96	0	648	0	0	48	2620	800	348	96	192	96	132	0	324	552	0	1584	0	540	180	1324	1532	96	480	2880	360	0	0	0	0	0
72	18	1242	548	105	1003	144	0	72	2955	642	477	0	120	0	936	216	3870	1388	80	944	54	0	54	2394	2388	408	0	300	0	568	111	1607	826	28	586	78	36	18	588	630	192	36	120	48	36	0	18	0	0
180	132	624	0	900	0	0	660	0	432	396	756	0	0	240	0	0	5076	0	360	0	0	264	0	5816	1738	3318	0	0	96	0	0	0	0	144	0	1554	168	798	0	0	0	0	0	0	0	0	0	0	0
234	2904	558	0	464	0	420	2756	840	1270	196	886	0	0	800	186	1368	258	192	524	120	2004	1156	400	610	370	580	0	0	800	48	336	96	20	100	120	376	776	688	80	0	400	0	0	0	100	828	200	120	0
1100	184	2332	0	156	474	252	15	105	108	1056	144	0	0	0	925	310	1823	750	0	600	213	27	60	1350	1650	0	0	0	0	1664	336	702	1260	104	1020	276	288	60	660	192	60	176	0	0	800	66	144	744	144
270	720	558	288	234	252	1440	864	1692	960	270	1350	540	540	144	36	252	354	138	432	312	240	324	1164	324	96	972	0	0	72	108	162	228	48	360	168	72	306	342	48	288	552	0	0	0	900	306	1524	576	1116
72	624	648	192	312	336	864	264	1512	708	444	1848	384	384	384	598	1928	1938	288	96	96	384	0	240	2232	672	672	672	816	672	96	156	132	0	0	0	0	0	0	0	0	0	0	0	0	144	24	216	0	0
0	0	480	592	368	288	272	624	64	32	672	352	0	0	0	768	768	768	384	384	768	512	512	800	768	128	448	0	0	0	384	192	0	0	0	264	64	144	320	400	168	272	0	0	0	576	576	0	0	0
0	0	0	240	498	810	0	120	0	40	408	80	0	0	60	1728	480	1680	1312	160	1072	0	0	120	2194	2196	422	60	0	0	240	570	462	0	0	0	48	0	0	504	16	32	0	24	0	0	720	144	1472	960
310	204	326	533	1563	136	12	768	48	186	246	102	18	48	348	432	216	168	264	108	228	261	189	42	288	387	243	162	120	564	494	2208	94	810	30	60	1812	1472	718	336	54	270	270	240	60	12	1656	108	17	17
394	232	364	913	231	36	57	991	12	308	210	142	240	240	932	1144	766	900	599	202	387	380	408	100	888	744	84	880	880	1088	499	371	84	263	60	307	192	320	36	48	24	24	48	64	48	156	822	96	196	178
176	384	616	208	2098	364	158	1276	24	551	391	222	0	108	408	220	390	20	120	984	6	562	1336	472	1960	2408	4032	30	0	120	44	224	182	54	120	42	1194	364	392	0	24	144	0	0	0	25	119	0	56	236
480	48	1392	552	1536	2232	996	588	576	1536	1320	240	0	0	3000	336	264	456	0	180	588	0	180	588	1392	228	384	240	24	1140	0	0	0	0	144	480	228	384	144	240	1032	312	0	876	0	640	560	240	0	1440
78	32	418	504	1056	2760	104	174	1786	1824	4608	1392	504	144	408	585	240	975	24	96	300	0	0	192	360	330	234	48	0	0	108	0	0	0	0	72	24	24	408	540	108	708	96	72	24	60	585	1155	0	0
1664	794	4130	132	0	144	338	140	218	1880	208	312	72	132	2340	1486	907	3385	456	30	294	72	216	324	1888	1192	676	144	324	1164	0	0	42	48	6	6	0	0	0	0	24	0	0	0	0	851	362	281	264	192
1082	1952	1158	2376	1564	2736	2156	728	1132	2080	1060	1008	476	1000	496	124	180	186	64	202	428	346	358	690	172	374	392	254	754	346	328	86	280	320	452	1026	224	410	472	222	1090	802	194	310	190	568	92	196	476	452
150	150	1860	0	168	96	24	2	166	1215	984	741	72	144	1080	430	430	6580	120	60	120	998	32	710	5224	1900	1756	0	288	0	0	0	24	0	0	0	6	0	6	12	12	0	0	72	0	120	16	356	314	20
120	1560	1440	120	0	0	446	406	228	840	168	144	0	0	2880	432	2736	1152	0	60	60	1142	46	828	7344	1812	2364	0	936	0	0	0	0	0	12	12	0	0	0	0	0	0	0	0	0	120	24	0	230	10
2016	1008	1728	0	432	432	0	432	0	3024	2016	1008	0	0	6912	2304	1152	3456	0	0	0	0	0	0	0	0	0	0	0	0	0	0	0	0	0	0	0	0	0	0	0	0	0	0	0	0	0	0	0	0
150	0	750	0	0	432	0	0	0	2460	420	0	0	0	5760	624	0	3408	0	0	0	0	0	0	7560	0	0	0	0	432	0	0	0	0	0	0	0	0	0	0	0	0	0	0	0	0	0	0	0	0
0	0	1080	0	60	0	240	720	540	1680	0	0	300	300	1560	0	0	0	1200	0	2400	0	0	0	2682	1080	1782	720	0	7200	0	300	0	300	0	300	0	0	0	600	300	0	0	0	0	0	0	0	0	0
0	0	0	0	0	0	0	0	0	0	0	0	0	0	0	0	0	0	0	0	0	0	0	0	0	0	0	0	0	25920	0	0	0	0	0	0	0	0	0	0	0	0	0	0	0	0	0	0	0	0
72	504	288	0	432	0	0	1728	0	864	0	0	1728	432	4320	180	828	432	0	0	0	144	0	288	288	0	0	0	0	0	0	216	0	0	0	0	0	0	0	0	0	0	0	864	0	0	864	0	0	0
730	876	1898	960	0	0	0	9600	0	1056	0	0	4800	1920	5280	250	300	650	0	0	0	0	0	0	0	0	0	0	0	0	480	0	0	2400	0	0	0	0	0	960	0	0	0	4800	0	0	0	0	0	0
0	0	720	3600	18000	0	360	1800	0	0	0	0	0	0	14400	0	0	144	0	0	0	0	0	0	2040	240	2400	720	72	0	0	0	0	0	0	0	0	0	0	0	0	0	0	0	0	0	0	0	0	0
0	0	600	720	2736	432	180	360	108	360	0	0	0	0	1200	0	0	72	0	0	0	0	0	0	48	0	0	0	0	0	1200	2400	720	360	0	240	2760	300	180	0	360	0	0	1200	0	480	960	288	144	0
444	792	372	1512	1656	684	2148	2784	1332	144	306	378	0	0	5184	96	288	24	108	120	24	0	72	144	120	60	72	0	0	0	480	1152	144	708	528	372	324	162	162	432	144	252	0	0	0	624	864	288	816	648
576	144	720	0	0	1152	0	576	0	240	1824	240	288	432	2880	864	0	288	0	0	1152	144	0	144	240	1056	144	288	288	1152	0	0	144	0	0	0	0	0	0	504	144	216	0	0	144	0	0	0	0	0
212	348	244	156	628	116	294	582	1212	36	112	110	60	78	60	170	192	268	180	708	660	252	530	544	219	285	684	180	0	150	0	30	24	90	240	258	378	489	693	72	72	180	0	0	132	510	1110	1998	221	594
54	261	783	231	156	21	180	120	150	369	135	0	150	60	1050	174	498	1746	594	60	42	294	162	282	684	210	258	294	60	1050	291	228	105	495	90	63	120	0	0	24	0	60	60	0	0	930	1050	60	540	540
702	726	666	834	714	1188	918	546	552	1698	504	1086	648	1296	954	523	455	606	360	144	216	552	132	324	396	36	192	144	0	0	516	516	696	584	272	92	586	168	182	816	212	238	0	162	0	372	264	228	276	264
796	600	848	841	2590	1369	2196	436	2432	900	180	840	0	300	864	24	0	24	10	75	35	72	0	108	84	0	36	0	0	0	1080	1680	888	72	180	156	576	240	864	408	24	336	0	0	120	1092	572	544	128	48
216	24	84	1176	342	1632	0	270	0	132	18	30	0	0	0	108	12	108	384	54	192	0	54	0	564	153	255	0	0	0	1922	534	4144	2304	144	1272	675	345	330	1080	840	600	120	0	0	168	120	360	204	72
582	170	598	300	588	120	140	144	76	195	66	615	450	90	1080	162	75	183	264	192	210	164	318	496	2535	216	1023	900	180	810	12	129	99	80	56	44	64	110	114	204	228	282	0	72	36	30	126	192	32	120
0	2160	7848	0	0	0	618	36	1794	5424	948	1656	0	0	180	0	432	1368	0	0	0	0	0	0	576	72	0	0	144	0	0	0	0	0	60	12	54	0	486	0	54	90	0	108	0	150	0	210	0	0
7560	0	0	9000	17280	5040	0	0	0	0	0	0	0	0	0	0	0	0	210	1008	294	0	0	0	0	0	0	0	0	0	0	0	0	150	720	210	1296	1296	864	0	0	1008	720	0	0	0	0	0	0	0
2352	2448	2304	2184	3264	2304	2526	618	2448	6648	4416	4968	2400	960	960	0	0	0	0	0	0	0	0	0	0	0	0	0	0	0	0	0	0	0	0	0	0	0	0	0	0	0	0	0	0	0	0	0	0	0
378	2286	18072	0	0	0	0	0	0	7488	6048	3744	216	1080	216	18	102	960	0	0	0	0	0	0	216	0	0	0	0	0	0	0	0	0	0	0	0	0	0	0	0	0	0	0	0	0	0	0	0	0
1308	4680	12156	2160	216	1116	360	108	540	8952	1620	3792	0	72	72	150	180	750	0	0	0	0	0	0	0	0	0	0	0	0	0	0	0	0	0	0	0	0	0	0	0	0	0	0	0	0	0	0	0	0
2547	1386	2367	90	0	0	450	1350	0	2250	0	0	360	450	9000	1512	576	72	0	0	0	90	0	0	0	0	0	18	0	450	144	0	0	90	0	0	0	0	0	0	0	0	90	0	0	0	270	0	90	0
648	0	6480	0	0	0	0	0	0	0	0	0	0	0	16200	540	0	2700	0	0	0	0	0	0	6912	0	0	0	0	0	0	0	0	0	0	0	0	0	0	0	0	0	0	0	0	0	0	0	0	0
0	162	1062	0	1800	600	0	0	36	9888	1992	276	480	0	12000	0	18	198	0	0	0	0	600	300	3000	0	300	0	0	3000	0	0	0	0	0	0	0	240	120	0	0	120	0	0	0	0	0	0	0	0
720	2520	2484	360	1584	756	3510	4716	2610	540	2340	8352	828	1404	1404	0	0	0	0	0	0	0	0	0	0	0	0	0	0	0	0	0	216	0	0	0	0	0	0	0	0	0	0	0	0	0	0	0	0	0
2610	3612	3378	108	162	216	3822	378	534	4896	684	2838	48	150	0	0	0	0	0	324	108	12	162	24	0	90	18	0	54	0	0	0	0	0	1992	120	0	2268	1434	48	1872	1554	0	0	96	0	0	0	12	108
0	0	6480	324	648	324	324	216	108	7560	0	0	1296	648	8640	0	0	3240	0	0	0	432	0	216	4860	0	648	0	0	0	0	0	0	0	0	0	0	0	0	0	0	0	0	0	0	324	216	108	216	0
852	3480	10692	0	0	0	1776	0	3336	8666	388	4674	216	0	0	108	432	1620	0	0	0	96	0	48	480	0	0	0	0	0	0	0	0	0	0	60	0	0	0	0	0	60	0	0	0	144	0	288	240	0
2288	1988	14444	288	0	0	3744	324	2592	10620	1440	900	0	0	1116	28	94	310	0	0	0	0	0	0	0	0	0	0	0	0	0	0	0	0	0	0	0	0	0	0	0	0	0	0	0	0	0	0	0	0
30	18	0	0	30	0	48	66	0	0	0	0	0	0	0	120	264	0	144	1758	0	144	2202	0	400	2275	2725	0	0	0	24	72	0	48	432	0	228	570	0	0	0	0	0	0	0	48	48	0	48	792
176	186	492	866	2778	762	72	1462	128	1230	656	358	428	318	1560	150	180	60	74	308	18	128	372	232	884	608	1298	1146	210	414	464	1696	240	482	382	250	60	516	894	132	20	112	264	660	450	20	1020	40	544	632
90	105	345	0	150	0	420	378	270	445	210	605	0	0	120	168	532	524	90	540	120	168	0	192	576	0	144	0	0	150	144	558	228	75	1415	190	4146	528	2706	75	255	1530	150	120	150	0	78	0	54	180
238	292	394	0	0	0	12	0	0	1140	0	48	0	0	72	840	732	120	0	0	0	228	0	0	1872	234	234	0	180	0	210	1590	0	0	120	360	4108	1666	442	54	57	249	252	1800	0	0	0	0	24	0
0	0	360	0	0	0	0	0	0	0	0	0	0	0	0	0	0	540	0	0	0	0	0	0	540	0	0	0	0	0	192	96	900	0	0	504	0	0	0	540	3888	0	0	288	0	0	0	0	18	0
0	0	0	0	300	0	0	552	78	0	0	0	0	0	0	66	198	216	156	42	78	60	66	0	24	78	78	0	60	0	0	720	0	72	0	36	4570	3680	3840	0	0	540	540	600	108	0	948	12	0	0
0	32	160	0	1044	252	360	2088	1008	0	0	360	0	0	972	0	96	480	0	0	0	0	0	144	828	342	270	0	0	0	0	696	348	192	48	240	4608	255	1473	0	0	720	0	1404	0	990	2880	2322	0	0
0	0	0	0	2910	720	0	870	180	60	120	0	0	0	990	0	0	0	0	600	0	0	750	450	0	0	0	0	0	450	0	0	0	0	0	0	880	440	756	0	0	180	0	0	0	0	0	0	0	0
1296	1944	8208	0	0	432	0	972	324	5976	216	432	864	648	2592	0	0	576	144	72	0	0	0	0	0	0	0	0	0	288	0	0	144	0	0	0	0	216	0	0	0	0	432	0	72	0	648	216	0	0
624	1284	1980	1188	1104	672	1308	84	864	1032	168	900	636	636	768	72	216	288	288	48	0	192	96	192	432	528	312	240	504	192	768	696	408	408	288	384	1728	312	840	432	312	240	384	360	240	3552	2448	2064	264	192
90	180	222	300	420	168	260	152	272	282	180	306	0	0	0	462	564	522	366	480	282	436	275	225	564	132	228	0	0	0	1030	1558	808	1384	2076	872	3348	2052	1692	1290	859	1811	0	0	0	172	952	268	352	380
0	0	108	0	0	54	0	0	36	0	0	252	72	108	54	630	720	2610	0	0	1710	0	0	2340	0	408	3804	1440	1260	1710	36	18	126	1080	810	1494	0	0	18	0	0	108	36	72	144	0	0	0	0	0
318	348	300	282	587	205	144	726	546	155	600	661	0	0	0	399	687	624	322	470	282	366	336	534	594	570	648	0	0	0	432	750	456	230	262	150	286	140	630	276	96	300	0	0	0	342	720	648	264	201
540	375	315	17	451	277	1332	570	356	12	231	387	725	385	705	300	360	120	235	165	225	525	365	240	256	333	353	245	385	225	6	218	154	0	0	0	310	50	155	47	300	8	5	600	120	3737	1406	1175	1319	747
180	654	378	180	735	261	1010	1148	956	560	308	674	126	0	360	270	573	381	99	204	999	276	417	405	60	942	468	0	144	72	192	168	72	165	444	1521	126	546	390	98	369	787	0	0	0	336	468	132	276	90
1082	866	1136	196	704	804	222	678	348	1140	1272	1080	408	816	1236	778	634	760	828	570	114	976	506	186	732	378	414	72	192	1224	120	528	468	234	54	0	480	458	514	216	12	156	480	180	468	180	564	288	260	250
630	585	2565	0	72	138	108	228	0	6372	520	884	0	0	720	160	176	1104	0	90	0	0	60	0	432	0	0	0	0	1440	0	0	60	0	1140	0	571	4477	2056	0	60	540	300	120	300	0	0	0	0	180
96	136	56	458	284	162	108	124	0	48	222	58	184	40	112	1188	48	288	2012	1120	928	676	1542	678	234	381	1009	1420	256	328	462	204	158	784	488	176	192	424	120	160	120	0	320	160	160	206	842	352	768	1672
132	336	336	408	186	66	312	192	84	282	174	132	252	156	468	432	450	594	360	264	48	144	288	162	0	6	108	414	132	468	396	300	180	18	186	24	420	264	2562	0	30	408	2166	96	336	36	240	0	144	312
246	66	132	48	0	0	48	0	0	24	0	0	96	96	192	372	132	264	0	0	0	0	0	0	48	0	0	192	192	0	252	48	24	96	0	24	108	0	864	72	72	1680	2580	144	0	252	48	24	96	0
0	0	3312	0	0	0	0	0	0	2628	0	0	0	0	2556	0	0	576	0	0	0	0	0	0	3912	0	1200	0	0	1800	0	0	0	0	0	0	0	0	0	0	0	0	0	0	0	0	0	0	0	0
270	1530	360	675	540	135	1098	1998	774	600	336	1332	0	0	720	0	0	0	0	240	30	200	755	575	0	75	285	0	0	0	345	1290	525	0	1470	240	1206	1347	1137	0	855	1935	0	720	1080	0	0	0	88	883
414	308	620	286	156	221	307	174	241	1010	150	160	664	592	786	305	230	574	180	221	76	158	110	72	350	290	44	400	374	462	811	354	394	563	521	354	212	225	217	252	466	254	304	410	376	768	417	498	695	402
31	30	134	203	126	202	42	150	27	30	93	60	75	243	249	30	0	15	12	0	168	0	75	0	40	55	25	0	15	90	230	505	666	199	150	1571	995	1300	3030	1062	2406	3156	300	1215	240	10	170	45	0	15
34	808	280	30	60	30	900	848	900	0	0	360	4	0	480	16	352	160	50	172	234	36	114	110	36	774	42	178	2112	96	124	152	60	168	288	666	96	192	212	40	320	108	10	1452	0	702	528	544	492	130
0	0	0	0	0	0	0	0	0	0	0	0	0	0	0	0	0	0	0	0	0	0	0	0	0	0	0	0	0	0	0	0	0	0	0	0	1050	700	2570	0	0	1800	864	0	0	0	0	0	0	0
0	0	0	0	0	0	0	720	0	90	0	90	0	0	1080	0	72	108	0	0	0	36	180	0	114	0	66	0	0	216	0	720	0	600	2100	0	588	372	120	24	0	84	2700	540	108	0	180	0	0	0
0	0	0	0	498	240	0	144	96	0	240	60	0	0	300	30	0	60	0	0	30	30	90	60	120	60	0	0	0	240	0	3618	1260	0	0	120	4553	636	6091	2640	0	3960	600	600	1260	0	276	234	0	0
96	24	0	240	156	0	60	120	84	0	0	0	240	0	60	480	120	0	2874	4938	5796	0	792	0	420	1890	930	1800	840	1080	0	0	0	162	450	468	174	178	368	0	0	0	720	540	0	18	36	18	0	72
0	0	0	102	450	96	0	216	0	0	0	0	0	0	432	0	0	0	0	0	0	0	0	0	0	0	0	0	0	0	1950	8190	1380	0	0	432	11628	1962	3150	36	0	396	576	4320	972	0	0	0	0	0
180	270	1044	108	432	0	0	0	0	36	0	0	0	108	216	576	864	2358	0	0	54	162	0	108	1116	450	540	270	216	54	90	360	36	0	0	0	3243	798	3357	18	18	540	1350	270	0	144	684	36	0	0
96	0	0	786	1947	597	248	2200	264	28	620	576	0	0	0	6	48	18	42	36	36	0	24	72	0	0	36	0	0	0	1224	3756	1428	408	204	204	4521	2906	3205	540	270	2826	432	0	0	180	1350	90	0	240
956	293	444	613	280	211	12	354	16	486	48	253	604	148	499	50	20	0	0	0	540	34	257	199	16	275	16	220	160	115	2336	741	976	114	233	1483	1967	352	585	40	465	155	4883	767	1199	12	153	16	34	554
540	648	3996	0	0	0	0	0	0	0	0	0	0	0	0	1800	2160	13320	0	0	0	0	0	0	0	0	0	0	0	0	0	0	0	0	0	0	0	0	0	0	0	0	0	0	0	0	0	0	0	0
288	184	520	96	440	272	32	448	432	342	100	366	208	192	544	88	176	600	510	1278	992	312	960	276	480	184	316	72	264	1692	48	600	240	484	492	848	936	1500	1128	456	432	1168	528	664	1344	0	288	360	64	296
1073	778	583	529	876	446	470	704	587	530	451	607	795	543	910	753	464	379	610	792	425	559	859	910	430	311	530	771	474	837	436	702	425	398	518	297	618	314	541	254	142	787	828	400	540	185	240	250	108	201
996	444	396	165	744	621	0	603	99	360	757	272	60	180	900	600	210	90	35	1018	3105	180	1503	495	450	1770	465	240	0	0	60	120	0	0	0	0	165	350	667	385	0	380	240	0	0	0	30	6	0	0
678	724	1094	96	66	126	162	36	216	1248	66	126	0	90	0	900	2040	2460	1080	54	0	90	90	18	840	186	72	0	18	0	48	60	108	0	168	72	1980	708	1182	0	24	1344	0	0	0	0	1080	0	72	96
129	25	1150	269	2644	475	266	4039	522	75	80	40	113	50	2636	0	0	500	0	84	100	0	25	50	87	930	558	77	50	800	118	252	30	60	336	100	1912	1862	1781	200	650	115	189	1476	360	6	149	52	50	225
384	0	864	440	440	1484	0	864	96	0	156	0	192	624	3648	24	0	72	48	0	24	0	0	0	96	24	0	0	0	0	940	940	2680	0	432	288	0	288	288	1288	826	1114	0	144	288	0	216	24	0	0
1044	2568	3204	2088	360	468	1356	0	384	912	756	264	1836	3780	5508	0	120	12	0	0	0	0	0	120	0	0	48	0	0	48	240	240	120	360	660	180	0	60	60	0	60	60	540	0	120	144	0	96	144	72
292	1601	213	544	891	987	510	345	510	61	677	255	90	144	0	836	3652	396	454	990	186	673	2586	4430	662	370	1485	738	288	360	260	231	113	218	555	185	461	427	289	186	197	806	290	212	212	252	99	81	124	505
6600	8124	7740	180	0	180	240	0	480	7048	204	668	792	360	720	132	192	252	270	270	180	396	0	288	576	0	360	468	720	360	0	0	0	0	0	0	0	0	0	0	0	0	0	0	0	0	0	0	0	0
567	1144	701	816	712	424	902	314	376	699	423	704	1072	1162	1044	921	1572	1135	1208	602	214	916	262	206	686	268	356	376	410	576	544	654	496	1198	356	52	504	570	332	304	248	286	246	90	338	564	276	304	816	197
0	162	342	288	996	696	390	180	1308	480	240	756	0	162	0	0	12	60	0	0	0	72	0	24	48	0	24	0	0	0	2232	7314	7494	360	480	360	5460	240	1800	3018	156	1368	600	750	300	324	0	906	36	0
0	432	1152	0	0	0	0	0	0	720	0	0	0	0	4500	0	0	0	0	0	0	216	0	0	1368	540	180	0	648	216	0	1620	0	0	0	0	2516	572	584	324	972	648	0	4860	0	324	1620	0	108	0
108	0	0	2262	2844	4074	72	720	360	144	1908	648	1296	432	324	0	0	0	0	0	0	0	0	0	0	0	0	0	0	0	5922	5760	9846	0	0	0	1800	0	0	2376	0	216	0	0	0	36	144	180	0	0
720	0	0	960	3510	858	180	360	0	36	72	108	0	0	0	0	0	0	0	360	0	0	0	0	0	0	0	0	0	0	4080	5670	942	0	2520	0	12060	3690	990	1680	480	3240	0	0	360	540	1080	0	0	360
144	104	192	270	1974	1496	280	1724	956	780	436	904	100	352	856	6	4	6	0	60	76	6	36	30	12	40	56	32	48	108	72	1424	1848	0	720	200	3400	2540	3020	522	650	1128	880	1480	1720	230	874	736	30	120
600	600	1680	504	360	336	144	0	48	672	0	0	240	960	2400	648	648	1776	0	0	0	288	0	36	480	0	0	0	0	0	1776	1200	960	384	0	96	3120	600	1464	2076	180	648	432	0	0	144	0	48	480	0
60	36	18	48	12	0	6	12	0	36	18	0	0	0	0	0	0	54	60	300	1740	5	300	145	954	0	504	0	0	0	0	0	270	177	120	4593	63	1314	2025	3426	5400	264	0	0	0	0	0	54	41	960
0	0	0	0	0	0	0	0	0	0	0	0	0	0	0	0	0	0	0	0	0	0	0	144	0	1080	0	0	0	0	0	0	0	0	288	2160	0	792	3240	1380	11076	3528	0	0	0	0	0	0	0	0
865	105	230	898	524	348	94	263	9	66	162	54	60	24	138	1235	75	370	3788	2716	1446	190	1265	15	198	882	270	0	0	510	1370	1348	858	5036	3652	1848	892	1386	386	486	666	414	372	144	144	230	385	45	460	1880
230	80	206	464	698	188	122	304	54	192	228	72	0	0	162	260	80	140	0	708	1818	0	255	585	20	1108	822	0	0	0	368	536	296	240	1404	4704	2175	1392	993	8	2480	320	0	4050	0	88	296	96	96	816
310	355	463	382	355	415	668	781	783	420	222	492	24	60	60	22	37	31	0	408	1368	30	306	708	520	2516	1062	0	0	0	22	37	31	0	408	2184	30	612	1050	325	2776	997	0	0	0	132	147	171	0	276
810	990	1350	675	540	675	480	630	600	810	405	135	0	0	0	0	36	0	18	54	90	18	54	90	360	2970	1260	0	0	0	489	54	465	54	108	2340	60	198	300	30	2115	501	0	0	0	414	216	270	162	432
451	621	408	224	272	480	280	488	424	516	504	48	472	688	1216	322	366	432	290	286	436	456	898	306	160	492	356	364	412	400	144	408	472	204	220	216	520	120	240	416	392	584	352	928	640	188	284	312	336	424
414	636	464	174	524	138	213	464	199	255	169	227	310	405	918	258	245	191	63	519	130	324	744	634	291	333	517	470	395	656	141	449	71	210	699	292	719	338	294	102	182	473	659	701	521	265	542	345	292	392
66	108	18	0	0	30	0	30	30	192	12	18	0	0	0	330	540	1086	533	2580	2617	533	2245	3462	1592	4380	5962	0	0	0	96	0	96	12	360	108	40	100	160	68	820	30	0	0	0	96	0	96	12	300
360	396	60	408	4200	1080	592	608	3024	200	450	1510	0	360	0	78	228	18	92	508	0	794	2240	1190	216	612	3636	0	0	0	18	603	135	136	1724	1980	240	336	72	72	378	414	0	0	0	72	144	216	124	208
108	0	54	72	288	456	270	792	810	234	1296	1800	0	0	0	0	0	0	0	3648	5760	0	1704	1824	411	1824	2247	0	0	0	0	0	0	0	1080	1350	0	0	0	0	270	0	0	0	0	0	0	0	0	840
0	0	0	0	0	0	0	100	80	0	0	0	0	0	0	630	1170	1080	48	1740	2424	0	2520	4140	1652	2498	2762	0	0	0	0	0	0	1032	2580	2796	48	0	24	0	0	0	0	2880	0	0	120	24	0	0
0	0	0	0	432	504	0	144	864	1152	144	1080	0	0	0	0	0	0	0	960	2640	0	408	1824	1920	3840	1800	0	0	0	0	0	0	0	696	4056	0	864	0	0	0	0	0	0	0	0	0	0	0	96
396	816	624	192	224	460	602	534	1396	1524	666	1794	0	0	0	324	288	468	321	639	456	542	437	557	492	318	498	0	0	0	432	780	228	468	1128	564	396	968	748	284	168	640	0	0	0	238	318	488	202	295
0	0	0	0	432	432	0	1080	648	1152	1152	288	0	0	2592	0	0	0	0	0	0	0	0	0	0	0	0	0	0	0	0	1152	1008	0	0	0	2592	0	1728	864	2592	1728	0	5184	0	0	648	648	0	0
792	1332	1575	126	114	222	306	36	357	942	102	816	804	141	450	840	1296	900	210	249	207	543	288	24	1245	72	339	438	183	1212	276	606	213	48	105	63	234	387	525	168	60	492	417	129	453	288	126	396	63	84
372	1260	720	252	156	96	453	294	684	198	93	369	54	36	180	663	1980	1203	234	393	381	1053	522	2142	990	498	1908	270	270	90	105	906	297	168	486	222	924	444	1017	528	366	1314	324	450	414	84	102	276	261	102
[truncated: 55 more columns]
