# Supplementary material for: Polygenic adaptation from standing genetic variation allows rapid ecotype formation
Source: eLife. 2023 Feb 28;12:e82824. doi: 10.7554/eLife.82824 (PMC9977305; doi:10.7554/eLife.82824)
Supplement: Supplementary file 2. [file elife-82824-supp2.zip › Supplementary_Data_1/Twisst_windows_5000/superscaffold43-PCRedited_all_output.weights.5000.csv]

topo1	topo2	topo3	topo4	topo5	topo6	topo7	topo8	topo9	topo10	topo11	topo12	topo13	topo14	topo15	topo16	topo17	topo18	topo19	topo20	topo21	topo22	topo23	topo24	topo25	topo26	topo27	topo28	topo29	topo30	topo31	topo32	topo33	topo34	topo35	topo36	topo37	topo38	topo39	topo40	topo41	topo42	topo43	topo44	topo45	topo46	topo47	topo48	topo49	topo50
416	448	1440	1152	3360	768	600	1992	1632	1056	0	0	2880	816	3168	512	592	864	768	96	96	192	0	0	0	0	0	0	96	192	1536	3584	1024	0	0	0	384	0	0	0	0	0	0	384	0	396	756	576	192	0
0	0	1728	0	0	0	72	36	252	1664	228	988	0	0	864	0	0	0	0	0	0	0	0	0	0	0	0	0	0	864	0	0	0	0	0	0	0	0	0	0	0	0	0	0	0	1512	756	2700	0	1728
4320	0	1440	10080	1800	720	672	1512	840	180	180	0	6840	0	360	0	0	0	0	0	0	0	0	0	144	144	0	864	0	0	288	144	0	864	0	288	0	0	0	144	0	0	432	144	0	1248	2808	1560	0	0
432	720	144	1368	0	0	216	1944	1800	0	0	0	1080	0	576	360	0	0	1296	0	0	90	2484	18	144	0	0	72	720	432	1296	0	0	216	0	0	0	0	0	0	0	0	0	0	0	0	1080	1080	540	1944
0	2520	1080	0	0	0	720	4320	2160	0	0	0	0	0	2160	0	0	0	0	0	0	0	3240	1800	54	54	36	0	0	2232	0	0	0	0	0	0	0	0	0	0	0	0	0	0	0	0	0	0	0	1080
6	2232	1446	0	24	12	2152	456	3656	225	0	2025	0	0	612	12	1620	732	3	48	21	1458	1476	90	396	0	1134	0	0	360	0	174	78	8	248	56	141	36	831	82	204	164	96	144	72	596	84	2140	480	948
0	576	3438	6	6	15	306	333	603	3645	0	585	27	27	4185	0	117	927	0	0	0	81	0	135	1320	75	0	0	459	0	165	183	264	126	0	729	0	0	0	126	846	99	0	837	0	2241	2304	2241	612	0
195	81	180	207	189	234	66	186	324	105	345	360	135	54	0	108	81	234	252	96	48	0	45	1368	600	621	912	675	207	135	1110	945	1476	1422	1740	2292	702	108	2817	846	837	2106	2679	1863	1773	36	120	144	72	63
0	0	0	0	0	0	0	0	0	0	0	0	0	0	0	0	0	0	0	0	0	0	0	0	0	0	0	0	0	0	576	648	360	2160	1224	2376	3744	6048	1224	1008	1656	576	5760	864	288	0	0	0	0	0
0	516	5400	0	0	0	2008	0	8	550	0	200	0	0	0	0	250	8420	0	0	0	1108	900	8	550	0	200	0	0	6480	1100	400	150	1558	1592	150	10	820	10	150	440	160	180	0	0	0	0	6	2434	1980
0	0	324	216	783	513	0	0	0	324	486	0	27	486	972	243	81	675	756	1566	1188	27	81	27	378	567	0	27	621	1107	270	891	918	108	1080	702	135	1404	1620	0	783	2268	1755	783	675	0	0	0	0	0
2808	1224	5040	0	2664	864	120	2304	600	2856	3744	960	2520	1152	6408	264	72	384	0	0	0	144	0	0	0	0	0	0	0	0	0	0	0	0	0	0	0	0	0	0	0	0	0	0	0	24	288	120	0	0
228	360	1788	120	600	360	216	198	198	1290	288	486	330	0	2070	0	0	0	6	12	36	0	1800	0	2700	0	300	600	0	5454	0	0	0	0	0	0	36	0	12	0	72	0	24	72	0	432	216	216	0	3600
0	222	828	14	694	588	30	0	0	66	0	6	0	0	792	0	0	0	0	0	0	0	0	1830	6552	1512	3456	0	0	0	52	2948	2184	0	30	0	3552	126	1224	0	96	696	0	432	0	0	864	0	0	0
8	40	0	0	0	10	22	146	42	0	0	0	30	50	0	8	40	0	0	0	0	93	187	512	2200	580	440	4	500	500	354	930	286	222	186	0	1197	405	108	48	0	48	174	480	242	130	782	234	42	116
360	248	472	16	24	104	192	0	528	1140	1092	996	504	1152	0	1224	1512	3144	438	144	498	1176	0	1704	2184	2448	3024	864	2304	0	64	24	356	0	0	0	60	0	228	60	324	612	144	0	0	96	0	204	0	0
540	6000	360	1580	880	72	3132	0	0	364	120	176	60	60	60	232	2176	112	480	240	0	960	0	0	0	0	0	0	0	0	1100	460	0	440	160	0	480	0	1920	92	60	208	3840	0	0	960	0	0	0	0
920	1564	300	1088	1496	608	1452	1176	2940	432	216	864	1248	960	288	128	268	84	192	0	60	0	72	360	0	372	1104	360	96	0	208	256	112	252	216	828	108	216	540	288	532	1760	624	144	0	350	200	410	0	36
6075	2610	855	4347	216	27	3720	3510	1950	360	810	180	1008	0	0	0	0	0	0	0	126	0	0	0	0	0	54	0	0	0	180	0	0	0	0	108	0	72	108	0	630	540	900	180	36	0	0	0	0	72
0	8028	4860	0	0	0	3456	576	2952	1800	0	3960	0	0	0	0	2772	1980	0	0	0	0	0	0	0	0	0	0	0	0	0	0	0	0	252	36	0	144	864	0	288	1296	0	0	0	0	0	0	0	0
6048	4644	6048	4680	1560	780	1980	0	0	540	0	360	0	0	0	708	1404	1488	1080	270	270	360	0	0	288	0	72	1080	0	0	540	180	0	360	90	90	180	0	0	144	0	36	0	0	0	3612	1134	150	675	270
1384	1148	2172	0	200	560	652	1051	975	1293	692	496	800	400	1640	1076	1313	1990	224	36	30	393	260	235	220	0	145	298	90	414	984	872	737	717	226	221	513	637	1120	395	282	448	854	272	220	1072	777	840	836	196
2172	2364	3648	10908	918	1734	180	0	120	816	0	0	60	300	240	24	66	150	0	0	0	0	0	0	0	120	0	480	60	0	0	0	0	0	0	0	0	0	0	0	0	0	0	0	0	36	0	24	60	0
4032	1464	1344	4800	3912	5928	720	4128	1440	904	3040	472	288	288	3288	336	24	24	192	48	0	192	48	0	0	0	0	0	0	216	384	264	312	0	0	0	0	0	0	0	0	0	0	0	240	144	768	48	0	0
2056	776	1152	2496	1008	2880	624	432	720	2268	1620	864	144	0	3264	370	110	276	0	240	96	0	528	528	912	168	216	0	0	768	0	0	0	0	288	144	78	404	334	0	48	192	0	48	0	0	0	0	0	1056
1926	666	2700	1080	684	1440	900	396	1116	3744	1818	2178	2268	2268	2736	0	0	0	0	0	0	0	0	144	0	0	360	0	0	0	0	0	0	0	72	72	0	0	144	0	144	432	0	0	0	0	0	0	0	0
0	2304	1800	432	576	1584	900	1944	3564	2148	2724	4920	3456	5472	2448	0	0	0	0	0	0	0	0	0	0	0	0	0	0	0	0	0	0	0	0	0	0	0	0	0	0	0	0	0	0	648	432	648	0	0
180	240	390	2	236	374	308	262	624	900	472	410	78	204	180	204	258	336	66	204	108	420	282	654	372	204	636	120	90	66	851	1280	2393	225	315	492	308	402	718	1812	1442	1054	450	360	756	234	132	558	528	372
14	211	140	60	0	0	0	225	0	325	50	375	0	0	0	44	166	440	155	225	460	750	0	375	345	507	150	0	1350	0	541	1125	3144	255	0	1090	216	211	338	3055	7600	475	130	1350	0	190	120	300	296	60
628	1012	922	733	1531	484	1148	1600	1092	936	900	1944	648	246	432	1102	1642	1582	825	948	447	552	724	704	416	446	578	348	402	384	282	786	468	226	376	166	420	348	840	135	200	475	234	216	48	164	220	120	84	152
1428	901	1991	864	576	0	460	314	234	432	144	144	432	144	864	8160	3736	8840	0	0	0	2880	0	0	0	0	0	0	4320	0	0	0	0	0	0	0	0	0	0	0	0	0	0	0	0	1020	510	270	720	0
1508	700	816	619	1031	1518	24	1788	276	216	1224	648	2016	432	756	2288	880	1044	1468	432	152	748	380	780	620	580	636	1188	72	360	379	347	318	124	72	20	216	0	648	132	0	264	1476	144	72	48	600	144	20	76
72	36	972	1638	594	1170	462	1368	546	954	324	162	162	162	270	882	765	2394	396	324	576	252	252	1926	1638	1356	1434	2268	972	1062	1935	1296	1566	810	234	198	846	588	888	387	603	630	540	0	90	339	468	282	162	99
192	0	0	96	0	24	0	0	0	420	1464	2028	2688	48	0	576	0	0	786	852	198	48	72	0	0	0	0	0	0	60	0	0	0	900	432	108	0	0	0	0	0	0	0	0	360	0	0	0	96	144
216	0	408	32	268	480	0	120	120	1344	480	0	48	60	816	276	60	696	192	96	480	32	96	136	1056	480	0	24	72	288	684	612	972	960	192	1344	360	492	300	648	636	216	252	828	288	624	792	792	848	624
272	40	240	448	384	728	0	0	360	1452	264	264	1800	240	600	0	0	300	3092	100	168	0	0	0	0	0	0	0	600	1500	1800	1800	3492	1728	0	72	576	0	24	528	0	0	120	360	900	0	0	0	0	0
0	0	36	48	12	60	0	1260	240	912	60	300	600	180	3264	0	0	180	0	0	0	36	12	12	12	0	0	0	0	60	432	0	0	0	108	36	90	30	0	360	120	120	0	0	0	0	4500	0	0	0
0	2160	0	36	180	0	5880	0	0	0	144	288	216	3480	432	0	2160	0	0	0	0	1440	0	0	0	0	0	0	0	0	144	528	48	264	288	0	768	168	0	0	0	0	0	0	240	1800	0	0	960	0
0	0	0	0	0	0	0	0	0	0	0	0	0	0	0	0	0	0	108	3132	0	9720	3240	2700	0	0	0	540	0	0	0	0	0	0	0	0	1296	432	1404	0	0	0	108	0	0	2160	2160	0	1080	1080
810	0	1620	0	4860	0	0	162	0	4644	702	5184	4050	162	1134	0	0	0	0	810	0	0	0	0	225	45	1350	0	0	0	0	0	0	0	0	0	270	3240	1350	0	0	0	0	0	0	0	0	0	0	0
658	120	410	1968	240	300	686	676	522	642	356	208	3276	36	36	1875	630	375	4900	970	1030	120	1080	0	0	0	0	180	720	900	645	180	75	4020	600	780	60	420	0	0	0	0	0	720	900	260	100	36	60	300
552	1112	768	440	604	464	1160	480	624	444	416	852	616	280	280	298	424	402	340	380	348	748	440	636	356	352	540	336	0	0	752	412	632	536	412	300	642	438	504	688	792	584	336	0	0	1000	368	608	772	368
1167	138	837	4188	1644	2745	36	90	198	324	783	90	1026	216	738	2560	80	720	480	0	255	0	0	240	90	489	36	1380	120	60	636	426	558	540	60	240	258	120	450	222	201	132	1140	270	120	353	1122	397	90	15
648	1566	864	342	396	126	450	90	1170	144	504	846	2088	864	702	576	1008	1008	0	0	0	864	0	1062	0	0	576	360	0	0	684	360	252	72	126	72	450	90	234	0	0	126	72	54	0	540	108	648	0	0
128	80	356	0	0	66	280	338	270	141	351	270	180	0	660	198	0	1212	30	0	0	2988	36	696	662	85	51	612	0	0	256	240	362	320	200	80	1742	284	194	1130	300	196	324	660	0	1600	2630	1884	664	56
0	720	24	270	2430	0	4780	800	1980	312	0	48	0	0	0	0	0	192	0	0	768	936	0	600	275	33	220	384	192	48	90	810	0	0	720	96	2000	3580	900	576	768	96	0	0	0	2180	700	2340	4920	0
72	1464	3108	1800	0	1620	138	0	240	2790	0	0	756	1170	378	72	996	1848	216	0	0	630	270	540	756	0	0	720	432	1440	540	0	0	1008	0	0	0	0	0	540	648	432	720	0	0	66	0	240	126	54
1296	3408	5700	1212	360	660	288	144	648	6228	1404	3528	144	0	1980	1188	1836	6372	324	108	0	0	0	0	720	144	0	0	0	540	120	36	60	0	0	0	0	0	36	0	0	0	108	0	72	0	0	0	0	0
4008	7308	5100	864	1008	0	0	1296	216	9688	2288	1848	0	0	72	168	252	444	0	0	0	0	0	0	0	0	0	0	0	0	0	0	0	0	0	0	0	0	0	0	0	0	0	0	0	0	0	0	0	0
724	56	120	176	16	240	116	36	28	592	0	104	0	0	0	820	104	528	552	24	720	112	24	104	644	0	52	864	0	0	420	120	240	384	108	96	110	74	56	432	424	56	0	0	0	472	612	380	380	408
810	810	1080	0	0	0	0	0	0	0	0	0	0	0	5400	378	378	0	0	0	0	0	0	0	0	0	0	0	0	1080	0	0	0	0	0	0	0	0	0	0	0	0	0	0	0	0	0	0	0	0
1300	885	1475	180	1020	1800	480	720	1200	1654	950	660	120	960	180	3692	2415	3709	12	24	84	1344	24	120	480	0	0	0	2208	0	0	0	120	4	24	44	24	0	264	264	260	124	144	108	48	120	600	672	684	48
3991	2185	1960	2808	248	1024	1296	512	640	2112	288	96	2112	1680	1440	942	402	624	192	0	24	192	0	0	240	0	0	192	192	96	384	32	160	0	0	48	0	0	0	208	16	64	0	0	0	288	128	160	0	0
774	1272	1314	282	252	234	72	264	720	432	520	470	306	312	456	1344	2400	2208	270	804	402	1800	312	624	404	716	1082	2334	1224	2988	0	48	0	12	84	84	144	0	108	0	0	114	30	0	0	0	0	552	0	24
1800	3240	1728	696	1416	696	1896	72	516	1164	48	1452	2682	540	540	558	2076	1308	1260	1530	270	162	0	54	108	0	180	54	1620	1620	510	870	510	180	360	0	330	0	480	90	0	180	270	540	540	300	36	150	0	0
0	0	180	0	0	0	0	0	0	0	0	720	0	0	0	0	0	90	0	0	0	0	0	0	0	0	0	0	0	0	0	558	252	510	138	252	474	366	420	660	180	1032	0	0	0	450	0	1800	0	0
444	72	780	1152	468	702	0	468	180	2736	540	234	3240	432	2700	576	108	720	2592	255	735	0	450	18	0	18	0	0	108	2772	1296	432	864	1008	325	899	171	303	246	135	271	188	1512	288	108	0	0	0	0	180
0	0	0	304	24	272	120	480	840	60	180	600	720	240	120	26	88	30	0	0	528	120	264	48	32	192	256	0	240	120	128	112	96	0	160	1040	528	1000	968	360	432	504	528	480	336	160	880	1600	160	320
868	168	344	616	298	646	288	450	330	339	610	101	0	180	90	822	54	204	327	330	423	120	416	280	266	428	116	0	0	90	2264	800	1904	834	948	1086	846	604	1016	1434	842	370	3780	1620	2340	36	438	174	384	860
2876	2228	2384	1440	720	0	1343	998	527	264	960	0	480	3672	2160	1076	1022	998	1500	300	0	572	560	512	400	1500	80	480	1332	0	180	0	0	120	60	0	0	0	0	0	0	0	0	0	0	329	218	113	316	400
2004	636	1680	864	0	2592	288	288	576	768	1920	384	1152	1152	1152	2052	684	1896	1008	0	1152	288	336	528	1152	480	288	1872	1152	1152	0	0	672	360	0	288	0	0	0	768	216	72	216	0	0	0	0	96	60	72
613	821	618	322	1654	664	704	1636	1872	704	996	1444	0	504	0	468	948	792	552	1176	564	376	816	1112	400	836	1692	0	0	0	614	2222	1064	408	876	540	448	772	2164	660	456	1236	108	0	288	76	188	192	120	252
1128	564	540	1320	534	1008	576	444	276	312	876	324	0	0	0	954	468	288	138	132	0	648	144	396	198	90	144	0	0	0	1651	680	1215	1680	984	432	1260	492	84	882	594	684	0	0	0	480	594	348	468	180
543	738	525	562	736	472	1032	644	1060	180	132	1080	240	48	96	303	438	255	180	108	54	36	42	618	216	360	504	180	48	24	256	448	256	0	180	90	0	72	324	140	328	444	0	0	0	93	54	117	0	66
158	98	440	558	354	396	312	441	75	228	72	300	144	144	348	78	78	780	1212	240	0	510	1038	612	304	60	116	648	0	0	1229	345	982	1284	120	0	1296	612	0	332	186	154	108	240	648	648	84	420	468	324
0	125	960	5	250	25	100	22	213	220	604	296	20	100	500	0	160	780	40	103	15	102	227	66	1352	0	458	10	10	338	0	577	49	35	105	101	544	743	1564	100	0	172	72	0	252	251	98	507	36	509
144	12	60	0	108	300	0	1080	264	144	684	252	0	0	72	648	102	486	216	168	456	84	672	264	956	1196	176	0	0	144	0	120	120	0	0	0	258	90	276	80	40	480	0	0	0	0	1680	648	64	432
480	240	2736	0	72	198	0	110	220	2475	54	255	0	0	750	600	681	9297	750	90	510	501	3	258	4952	270	658	0	0	0	0	240	210	40	60	50	555	300	1635	250	0	320	0	30	0	0	130	200	45	15
270	204	1866	426	30	300	21	12	249	818	364	780	60	12	60	450	378	3780	468	408	288	317	44	509	1038	36	192	120	36	696	210	210	324	528	342	210	798	300	3060	299	72	823	60	0	72	261	132	627	150	96
788	220	252	432	888	624	611	1422	199	347	538	603	0	0	288	644	616	468	156	810	474	198	620	226	280	312	248	0	0	306	464	768	598	394	1021	529	434	650	1292	562	744	800	792	1008	810	209	522	271	36	702
1518	235	380	1121	4939	3810	968	3422	1286	510	606	702	90	54	210	307	37	40	40	370	160	3	162	27	36	42	72	90	390	114	46	74	60	0	165	150	0	788	442	180	60	540	0	120	120	783	2838	459	0	522
296	48	592	948	168	1656	288	432	504	54	1206	648	540	216	4320	472	168	836	996	504	48	470	516	22	180	72	144	180	72	792	1656	954	3330	630	0	90	3792	576	672	180	0	0	540	0	0	432	720	1008	252	0
656	1312	240	4800	5936	1408	1952	592	744	216	312	1032	2400	240	6000	24	102	18	288	72	0	72	72	0	0	0	0	0	0	0	1440	1770	390	0	0	0	1440	0	0	0	0	0	0	0	0	240	48	72	0	0
514	666	332	2200	1588	484	809	824	863	252	192	192	1044	48	1200	160	228	80	168	24	48	60	24	0	0	0	0	0	48	0	2860	3052	748	540	0	0	1056	144	0	0	0	0	0	1200	0	742	160	550	156	0
1215	0	891	3861	0	1485	0	243	567	0	3015	225	2106	810	810	1620	0	1107	760	476	600	60	18	30	180	1170	0	0	0	0	1404	0	1323	1328	784	1344	180	36	108	258	702	606	864	0	432	0	324	351	0	0
300	180	2220	2880	192	6528	288	0	816	2562	80	2398	0	0	1992	3400	408	2312	0	0	0	0	0	0	0	0	0	0	0	0	1440	96	3264	0	0	0	702	90	120	0	0	0	2400	0	960	144	0	336	0	0
1164	810	1410	7440	5592	4320	792	72	432	864	0	288	144	144	288	4938	585	741	1080	0	0	0	0	0	0	0	0	1080	0	0	2046	1518	1188	0	0	0	0	0	0	0	0	0	1296	0	0	0	0	0	0	0
2058	12	60	1515	45	60	102	18	0	370	216	80	0	0	0	7200	0	0	150	30	0	96	0	24	240	90	120	1800	0	0	900	0	0	3675	15	60	60	240	0	75	300	75	0	0	0	314	294	40	1344	110
468	3276	4356	0	0	0	0	0	1512	2052	164	2536	216	0	2340	234	1638	2898	0	0	0	0	0	0	360	0	0	0	0	540	0	90	0	0	0	0	54	0	0	72	72	36	0	108	0	990	270	828	702	54
0	0	0	0	30	18	48	432	384	100	12	56	0	12	180	150	150	150	0	0	300	80	696	112	0	450	900	600	300	450	0	0	0	1440	1728	3060	1900	2136	3434	6	0	30	4500	4500	18	12	708	456	50	270
24	780	1260	0	0	0	416	2120	320	0	0	0	240	0	6000	12	150	390	0	0	0	20	212	32	0	0	0	24	216	600	0	0	0	0	0	0	7044	1806	2586	60	1140	1560	0	3000	300	405	2265	330	40	328
0	140	0	70	120	210	20	0	0	100	0	0	100	80	400	80	72	80	322	472	326	64	152	0	100	0	0	100	40	472	1402	2184	1710	317	364	695	2336	1492	4508	602	787	1915	1504	712	1472	120	320	80	0	200
0	369	351	0	0	0	470	0	394	252	0	90	0	0	0	0	744	648	0	0	0	732	86	118	120	0	102	0	0	120	3060	3615	1485	4196	2744	692	3030	4930	680	180	360	330	0	0	120	368	0	520	996	136
240	0	240	108	0	252	224	160	96	0	0	0	0	0	360	120	0	120	72	288	360	144	240	96	0	0	0	0	0	720	180	600	420	180	2952	900	400	2400	2216	288	288	504	1416	0	432	0	120	0	0	360
0	0	0	26	44	20	0	0	0	0	0	0	0	0	0	732	120	120	90	0	0	0	0	0	0	0	0	0	0	0	1248	2256	1140	432	1080	756	1152	1440	1872	324	648	936	540	144	72	0	0	0	0	0
294	234	576	315	1080	0	102	885	183	750	45	159	309	234	4770	12	69	48	105	0	120	3	0	12	521	106	612	291	231	375	567	2964	72	288	78	150	2475	420	288	195	36	0	291	375	15	36	330	66	6	0
360	648	144	576	5400	0	653	4458	1261	0	0	0	0	0	1440	144	324	144	252	108	72	468	144	288	0	144	0	144	72	0	0	3780	0	504	504	144	3060	0	0	0	0	0	0	1080	0	769	5514	1313	576	288
0	288	648	936	2088	1728	216	648	576	1008	864	720	0	0	648	0	0	0	0	0	0	0	0	0	0	0	0	0	0	0	832	1856	1920	0	0	0	0	0	0	0	0	0	0	0	0	2048	10752	5632	0	0
48	90	474	72	120	240	96	1084	32	312	3704	208	108	720	1044	328	2454	674	72	240	120	1557	3288	99	162	1170	60	72	360	360	0	0	0	0	0	0	64	0	56	112	0	128	72	0	0	84	896	28	351	288
24	66	360	72	0	0	360	36	270	360	18	108	0	0	72	48	150	234	0	0	18	215	19	216	372	66	354	18	36	18	432	468	270	180	126	144	576	393	615	1260	972	1278	0	54	0	864	252	180	318	42
2160	1620	4320	0	0	0	0	0	0	0	0	0	2700	0	0	0	0	0	0	0	0	0	0	0	0	0	0	0	0	0	5400	0	0	0	0	0	0	0	0	0	0	1080	1080	0	5400	1620	0	540	0	0
0	0	7920	360	144	72	990	252	126	1296	0	0	0	0	2880	288	144	2448	288	0	0	144	0	0	72	0	72	288	144	144	7200	3384	1152	1440	0	0	1440	360	360	0	0	0	1440	0	0	2790	972	486	720	0
762	858	378	432	5400	108	414	180	3006	18	36	270	558	936	4140	54	144	0	12	6	0	108	0	36	180	0	180	396	90	18	0	3780	0	24	12	0	1800	0	900	180	0	180	1980	180	36	90	0	810	0	0
128	352	1312	0	256	384	96	64	320	1392	384	432	256	192	1728	64	160	640	0	128	384	128	128	320	912	480	384	0	240	1152	0	0	0	0	64	64	0	0	2304	0	192	768	0	0	384	0	0	0	8	0
1100	1320	6220	0	0	0	0	0	0	1440	0	0	0	0	720	1120	1344	6464	0	0	0	0	0	0	1152	0	0	0	0	1008	0	0	0	0	0	0	120	156	156	0	0	0	0	0	0	0	0	0	0	0
7150	0	4730	594	10242	1584	0	0	0	900	2340	0	0	0	5400	3250	0	2150	0	0	0	0	0	0	0	0	0	0	0	0	0	0	0	0	0	0	0	0	0	0	0	0	0	0	0	0	0	0	0	0
0	0	0	0	0	0	0	0	0	0	0	0	0	0	0	72	864	144	0	0	0	0	0	0	3600	0	0	0	0	0	0	0	0	0	0	0	0	0	0	600	300	900	0	0	0	0	0	0	0	0
108	72	252	216	0	0	288	144	216	864	432	648	0	0	0	0	0	0	0	216	216	0	0	0	0	0	0	0	0	0	0	0	0	0	432	432	0	168	4368	0	270	4590	216	0	0	0	0	0	0	432
3756	1176	0	4320	1908	288	390	1590	0	0	0	0	0	360	0	3240	1332	0	1152	72	180	396	54	270	0	0	0	2700	360	0	990	522	72	288	0	72	72	0	0	0	0	0	0	180	72	120	600	0	432	54
1680	82	482	576	264	60	848	176	320	144	16	56	636	72	360	2256	364	1196	2376	96	48	1056	840	312	104	80	32	600	72	0	384	300	72	1560	0	72	48	380	52	32	84	28	132	288	0	1780	844	688	2304	1440
1320	2160	660	1500	1020	180	4824	1620	324	300	252	204	0	864	0	465	1161	192	0	90	54	882	330	1146	0	270	450	1170	828	234	720	360	0	0	90	54	0	18	18	0	0	594	540	1080	54	1620	0	0	36	138
600	108	1200	102	174	564	216	90	18	72	48	0	0	0	720	1440	144	2280	0	0	0	270	54	1296	2640	120	6840	4800	0	600	2040	3480	1920	0	12	12	240	288	1440	300	144	216	1200	120	108	0	156	0	210	42
1200	0	600	600	1230	510	24	80	4	0	720	0	0	0	0	320	0	160	0	0	0	0	0	0	0	0	0	0	0	0	5760	2040	2040	1800	0	0	468	72	0	0	0	0	0	0	0	288	128	64	72	0
1404	1512	4284	900	1800	0	1440	2340	108	0	0	0	540	0	9000	1170	1260	2070	0	0	0	0	0	0	0	180	0	900	900	0	0	0	0	0	0	0	0	0	0	0	0	0	0	0	0	0	0	0	0	0
3300	600	1500	0	0	0	0	0	0	0	0	0	0	0	0	660	120	300	0	4752	0	0	864	0	0	0	0	0	0	2160	0	0	0	0	0	0	0	0	0	0	0	0	0	0	0	0	0	0	0	0
0	0	0	2700	720	180	0	0	0	150	150	60	720	0	1800	0	0	0	1488	132	12	0	300	60	0	12	48	240	0	300	13680	3648	912	0	0	0	660	0	0	0	0	0	0	60	0	0	0	0	0	0
9120	4544	8296	0	0	0	1080	0	0	6960	0	960	0	0	720	2304	1140	2172	1296	0	0	540	324	0	672	576	480	0	0	216	0	0	0	0	0	0	0	0	0	0	0	0	0	0	0	0	0	0	108	108
0	0	0	4320	0	0	0	0	0	1728	0	0	864	0	8640	0	0	0	0	0	0	0	0	0	0	0	0	0	0	0	0	0	0	0	0	0	0	0	0	0	0	0	0	0	0	0	0	0	0	0
1080	1080	8640	2160	432	0	4320	864	0	0	0	0	0	0	4752	0	0	0	0	0	0	0	0	0	0	0	0	0	0	0	0	0	0	0	0	0	0	0	216	0	0	0	1080	0	0	0	0	0	0	0
20328	6216	9744	0	0	0	0	0	0	0	0	0	0	0	0	0	0	0	0	0	0	0	0	0	0	0	0	0	0	0	0	0	0	0	0	0	0	0	0	0	0	108	0	0	0	0	0	0	0	0
3040	10840	3040	720	720	0	6000	4800	0	0	0	0	0	1800	1440	560	1040	560	0	0	0	180	0	0	0	0	0	0	1620	0	0	0	0	0	0	0	0	0	0	156	396	600	0	576	0	300	240	0	0	0
235	275	300	228	2340	972	1118	4078	2334	180	276	48	234	804	4770	26	58	60	36	48	90	118	38	84	0	54	0	0	30	144	12	300	48	0	0	72	540	84	336	150	150	0	0	360	0	78	678	414	0	0
0	0	0	0	0	0	0	0	0	0	0	0	0	0	0	10620	0	9180	2160	0	1620	504	756	468	3980	1620	340	720	3456	0	0	0	0	0	0	0	0	0	0	0	0	0	0	0	0	0	0	0	0	0
1020	144	800	132	300	960	36	24	20	688	810	226	16	40	2128	1400	0	1400	550	0	250	88	24	32	300	300	0	500	0	0	32	128	200	58	96	50	2122	120	2	120	12	48	408	216	180	0	56	56	110	30
3240	0	6840	3240	324	324	648	648	0	1620	1620	0	648	1296	3240	0	0	2880	2160	0	1080	0	0	0	2160	0	0	0	0	0	360	0	0	720	0	1080	0	0	0	0	0	0	1080	0	0	72	0	0	144	0
1728	0	576	2484	5274	2538	1152	4608	1440	720	2880	360	0	216	0	0	0	0	216	648	0	0	0	0	0	288	0	0	0	0	684	2430	774	432	864	288	756	636	1488	288	432	720	0	0	216	0	0	0	0	432
1584	96	240	744	816	1536	240	120	24	720	648	192	0	0	600	3360	16	80	810	1734	3576	432	432	96	720	1560	240	0	0	1080	0	144	396	810	726	1104	156	708	744	180	1068	1104	1080	600	180	0	216	0	216	504
0	0	0	0	0	0	384	960	384	0	0	0	0	0	864	0	0	0	0	0	0	0	0	0	0	0	0	0	0	0	0	0	0	0	0	0	7560	0	0	0	0	0	0	2160	0	5440	13744	5440	0	0
0	0	0	0	0	0	0	0	0	648	72	432	0	0	1728	0	0	576	60	240	240	288	72	72	144	0	0	0	0	144	0	1080	360	420	600	1680	5070	1650	840	1440	0	0	0	4320	360	0	864	576	0	540
282	156	30	300	1136	252	106	1566	382	29	435	72	100	70	304	505	418	175	300	1136	252	140	1662	432	29	435	72	100	106	304	72	300	36	18	300	36	948	663	465	80	65	95	130	0	0	70	1260	230	306	1164
498	774	204	36	1890	108	684	3852	1404	72	486	930	192	108	0	422	870	220	384	510	108	460	1649	507	160	250	370	0	216	0	20	592	60	24	24	0	598	80	354	78	56	322	0	0	0	240	1204	164	0	720
450	92	172	54	752	1390	246	1002	2340	1820	2234	1040	144	252	606	0	40	86	210	300	390	48	0	120	56	106	60	0	0	30	36	634	980	40	70	40	268	112	496	330	520	350	60	150	150	60	690	1200	66	180
288	456	1116	1212	2964	1920	522	1566	978	1476	858	504	648	594	2646	0	168	504	0	0	0	0	48	48	90	108	234	912	288	192	168	468	672	384	192	144	984	528	576	438	246	264	780	1140	864	60	120	186	24	108
4392	972	1836	4680	216	432	840	636	144	384	192	0	0	648	1260	2520	360	936	2160	216	216	540	54	54	432	108	0	1296	324	864	1080	0	0	360	0	0	0	72	0	72	0	72	720	72	144	510	318	36	180	0
1152	0	1584	1320	480	432	864	288	288	576	432	624	1200	1440	1920	0	0	144	288	408	0	0	72	72	0	108	108	576	144	96	288	72	72	96	96	0	192	0	0	36	0	36	288	288	192	432	0	144	0	288
3168	2664	0	0	0	0	2916	0	2304	0	0	0	1728	1800	0	0	432	0	0	0	0	0	0	0	0	0	0	0	0	0	432	252	72	0	0	0	0	0	0	0	54	18	108	144	0	612	0	288	0	0
768	0	480	4800	2400	0	0	1392	240	96	0	1632	1440	0	576	128	0	64	0	768	0	0	0	0	32	64	0	0	0	480	0	0	0	0	4800	0	1200	480	720	0	0	0	4800	2400	0	0	0	0	0	0
184	20	60	1520	3560	1320	8	4808	2288	560	688	1088	2080	64	1912	8	4	0	244	172	320	0	80	0	0	160	80	160	8	60	440	1240	440	120	320	120	460	40	420	60	210	210	560	2840	360	0	1040	400	0	32
684	0	0	1008	1548	468	144	468	900	72	864	1080	4212	648	576	0	0	0	810	252	342	0	0	0	0	0	0	0	0	0	288	936	180	360	36	36	108	0	180	108	216	0	216	144	0	72	612	900	0	432
0	192	96	288	144	144	0	0	1536	200	160	1368	1152	288	576	0	0	48	0	0	0	0	0	0	0	0	0	0	96	0	1296	864	864	0	216	216	1344	192	600	0	0	216	432	384	0	0	0	288	0	0
0	0	0	3240	0	0	0	0	0	1080	0	0	3240	0	1080	0	0	0	0	0	0	0	0	0	0	0	0	0	0	0	0	0	0	4320	0	0	0	0	0	0	0	0	540	0	0	0	0	0	0	0
1512	0	4956	12	36	60	24	72	120	732	0	36	216	108	2052	420	0	1020	0	0	0	0	0	0	612	0	48	0	0	0	960	360	120	900	0	480	0	0	0	18	312	90	360	540	0	3120	900	300	720	0
810	324	3672	810	0	810	216	216	216	2073	1260	1311	810	0	216	1350	216	3780	0	0	0	486	0	486	900	72	756	2430	324	432	0	0	0	0	0	0	0	0	0	0	0	0	0	0	0	162	0	162	0	0
270	0	340	875	423	498	2	1236	1206	700	340	0	1264	1648	1450	1422	828	730	890	8	758	34	100	130	300	0	0	108	204	510	939	455	370	150	2	2	30	0	0	500	50	218	616	0	0	100	818	750	6	50
672	288	576	768	0	888	240	48	96	1924	468	104	0	120	1344	0	0	0	0	0	0	0	0	0	0	0	0	0	0	768	0	0	24	0	240	0	48	240	960	24	36	216	120	12	96	0	0	0	0	768
1215	288	1647	321	177	366	62	230	206	612	828	48	444	810	756	2076	960	3084	80	188	128	504	36	372	612	63	669	804	720	576	96	105	141	109	127	196	126	747	759	782	528	1168	1398	162	252	784	328	472	72	252
5880	1248	2202	1080	720	360	162	558	0	1128	720	132	120	1440	1530	1080	144	216	24	36	138	0	36	90	576	90	72	294	360	360	904	184	442	6	18	222	36	78	66	18	210	42	60	108	90	962	358	240	0	144
32	0	6560	320	144	464	320	112	400	7520	80	0	320	464	1760	160	0	3600	480	48	0	0	0	0	240	48	0	0	0	144	480	170	650	0	0	0	0	0	72	0	0	0	0	0	72	1680	700	2100	1080	216
0	1080	1080	408	1368	384	3240	2400	1800	480	240	2520	0	1632	540	0	1440	540	0	0	0	0	0	0	0	0	0	0	0	1620	24	228	72	396	324	0	648	1716	144	0	0	0	72	0	696	528	1704	1008	2640	2160
360	390	270	528	144	216	429	249	198	552	564	156	480	756	432	282	228	402	246	0	78	216	152	232	132	12	48	576	0	0	372	16	164	200	60	40	88	74	78	44	32	44	264	0	0	1643	163	606	1332	684
240	0	1200	0	240	240	240	100	380	1330	2580	170	360	0	120	0	0	0	0	480	720	0	0	0	1440	3600	720	0	0	240	0	0	0	0	0	0	480	0	0	360	0	360	0	720	480	48	20	76	0	288
432	432	5184	432	0	0	864	0	864	5616	1296	0	1728	432	864	0	0	1728	216	0	0	216	0	432	2592	2160	0	648	216	432	0	0	0	0	0	0	0	0	0	0	0	0	216	0	0	0	0	432	216	0
0	0	0	0	0	0	0	0	0	0	0	0	0	0	0	0	0	0	0	0	0	0	0	0	0	0	0	0	0	0	0	0	0	0	0	0	0	0	0	0	0	0	0	0	0	0	0	0	0	0
0	0	0	0	2520	1440	36	144	0	0	0	0	0	540	360	0	0	0	0	0	0	0	0	54	0	0	0	0	0	36	0	1512	1188	0	0	0	180	36	774	0	0	0	2700	0	540	54	216	0	0	0
1380	540	336	512	80	32	320	128	0	192	32	64	320	576	576	1416	568	416	32	32	128	128	16	96	436	208	212	896	1312	176	96	80	64	32	80	224	312	232	248	208	756	300	704	496	152	128	128	0	192	128
1296	1458	2646	210	0	90	660	60	180	1725	30	135	450	0	0	582	666	1440	0	12	0	300	0	60	408	18	168	324	0	0	0	60	0	120	150	270	93	540	1023	148	396	1022	180	0	0	420	0	180	0	60
1593	840	555	1356	1404	1128	60	450	1254	576	36	288	576	72	432	1332	312	444	270	54	36	360	0	432	468	540	1476	864	72	144	48	72	60	474	210	864	36	144	864	156	0	2508	1152	0	0	12	90	78	48	24
0	0	0	0	960	0	0	0	0	192	0	96	1440	0	192	0	0	0	720	240	0	0	0	0	0	0	0	0	0	192	720	3096	144	1440	576	0	144	0	2208	0	0	0	288	0	288	0	0	0	0	0
324	0	0	72	234	342	0	0	0	0	0	0	648	0	0	324	0	0	1182	180	150	0	0	0	0	0	0	2376	0	0	2436	1383	2157	5796	432	360	180	0	36	180	0	0	4104	0	0	0	0	0	0	0
80	112	16	0	20	20	128	80	188	178	20	234	80	0	0	0	16	316	1710	1538	720	780	800	0	170	100	410	640	64	64	1600	3240	340	1540	2044	480	1372	704	272	400	160	720	1840	2560	2560	0	0	300	240	400
0	108	72	0	0	0	36	0	36	180	0	0	0	0	0	0	0	0	0	0	0	0	0	0	0	0	0	0	0	0	0	0	0	0	0	0	0	0	0	0	0	0	0	0	0	936	864	1224	972	432
360	1068	192	228	1812	360	666	2004	2052	360	0	270	120	90	510	180	468	96	12	144	24	72	204	144	48	0	0	0	0	48	1176	5148	780	510	510	60	966	216	1182	168	0	144	1272	600	228	612	1566	942	216	162
126	660	450	30	0	222	120	780	1980	390	510	270	0	300	180	198	1920	900	1530	204	102	66	96	354	126	54	54	0	0	36	2550	6120	3420	4560	900	420	391	65	984	722	256	264	0	0	120	360	300	630	618	396
452	144	160	456	216	216	78	264	0	110	160	90	120	0	0	736	108	380	659	865	528	714	570	978	1524	675	369	888	78	276	972	414	432	769	347	372	317	523	336	412	332	0	300	66	192	569	403	240	828	342
860	430	494	536	140	392	476	340	392	330	690	80	712	892	568	508	230	310	896	96	576	108	90	18	540	474	210	728	648	216	806	14	248	468	84	144	300	60	132	1212	588	492	528	408	264	500	28	280	456	496
144	222	288	0	0	384	0	144	294	510	732	318	3	12	12	147	288	201	112	572	996	171	468	519	1179	564	213	75	300	480	477	252	1131	320	508	1266	753	810	543	839	144	337	435	936	1116	306	180	681	407	625
72	528	360	72	336	96	704	208	528	736	360	584	432	432	672	72	888	576	146	64	18	888	288	192	396	96	660	240	288	552	376	864	320	856	632	348	1124	592	660	796	528	1232	408	420	408	1292	460	264	528	72
262	117	143	252	102	102	288	300	462	1056	300	558	738	288	354	448	420	224	742	654	242	684	118	122	447	81	240	360	630	624	741	75	18	3212	2875	2331	345	1344	567	128	289	549	978	1488	732	354	48	72	1102	1022
1442	1906	804	306	162	36	1704	18	18	78	36	258	468	1128	264	1430	2518	756	720	96	0	1728	48	0	24	0	0	120	120	432	696	252	96	432	192	0	96	0	0	0	0	0	720	0	96	1272	48	48	576	96
1308	1110	1080	870	270	60	1200	780	120	360	180	360	540	540	1080	2112	2400	2160	2340	1064	460	1980	1416	180	144	216	288	216	216	252	1806	1050	540	540	314	304	690	444	210	0	36	72	756	108	36	1476	720	480	540	438
1294	944	1502	534	120	126	150	0	150	168	0	0	1056	240	600	1510	1136	1766	1077	330	773	20	152	604	360	564	80	1060	628	1096	3282	720	402	4519	1590	1879	0	300	300	0	360	0	2112	300	120	30	0	30	0	0
1200	723	1029	996	162	234	1128	588	480	696	402	360	288	0	0	672	396	648	446	303	715	312	456	420	189	345	348	180	756	180	216	36	60	584	300	736	24	168	240	12	672	486	288	0	0	372	150	6	394	510
96	192	432	240	0	384	114	72	54	102	240	306	0	288	0	1584	1728	2808	672	576	672	2160	2256	2304	1080	0	1440	720	0	720	480	120	984	1672	1696	952	528	624	168	504	0	0	0	0	432	390	240	270	180	216
810	240	1494	180	480	960	90	180	210	492	1656	912	0	0	0	2430	720	4458	144	192	312	72	72	48	384	860	388	0	0	1440	1380	480	2040	1736	432	592	416	448	192	580	320	372	0	0	720	534	360	666	686	212
2016	4382	1820	483	475	0	2308	2419	1868	740	108	1082	2090	1190	911	192	469	199	40	35	30	487	55	328	0	278	0	465	387	85	42	23	0	160	86	6	63	112	32	12	50	30	36	87	28	1541	968	736	792	48
696	492	828	3736	1748	1932	528	816	708	838	1032	434	1368	1224	504	264	132	108	0	0	72	0	36	0	90	60	30	0	0	180	136	56	96	0	0	0	0	0	0	36	0	0	0	0	36	348	816	276	0	0
240	120	0	420	0	192	360	0	576	108	0	420	480	72	36	2160	1008	144	3396	1592	280	160	80	360	0	0	0	480	240	180	540	108	0	1362	930	180	0	108	0	96	156	660	1608	0	48	72	0	144	32	16
144	144	0	192	0	0	0	0	0	0	0	0	1152	0	0	1512	792	576	2904	456	1056	0	576	0	0	576	0	288	576	576	0	0	0	2112	576	768	0	0	0	0	0	0	144	0	0	96	96	384	0	0
42	24	90	72	0	48	72	0	408	60	0	180	420	24	240	4338	1116	2526	3230	1550	3860	480	120	480	3120	0	0	1080	1080	780	144	0	48	142	22	52	0	0	0	24	0	144	216	0	24	144	0	624	0	0
0	0	120	0	0	0	108	0	540	552	36	360	1248	60	0	6240	3540	5460	720	720	720	180	0	900	5401	1207	1468	1680	2220	2160	0	0	0	0	0	0	0	0	0	0	0	0	0	0	0	0	0	0	0	0
2304	720	1152	864	72	144	1512	324	324	1320	192	216	1080	1872	1296	846	504	666	432	0	0	216	72	576	0	0	432	1296	576	432	0	0	0	432	0	0	72	72	0	0	108	36	0	72	288	216	108	108	0	0
738	534	690	414	985	363	660	1464	538	527	539	776	450	210	430	632	292	420	596	591	317	602	914	264	468	652	416	120	192	100	326	325	279	244	157	391	842	544	530	132	368	136	12	240	0	996	1528	656	680	184
292	514	262	326	482	398	888	1198	1238	624	526	824	900	168	216	246	378	216	324	96	162	170	175	243	260	186	184	156	120	168	269	821	470	354	270	120	208	252	524	342	121	371	132	0	72	980	1070	1526	710	287
460	36	140	284	132	256	148	40	76	256	92	168	108	36	168	488	240	220	312	96	168	420	152	580	556	316	292	1236	588	480	320	240	40	468	180	360	120	48	204	724	532	688	1260	384	72	442	156	182	420	208
424	0	244	312	68	180	180	70	70	488	283	257	296	296	260	664	288	712	784	136	240	272	328	152	588	486	326	464	464	536	332	36	252	352	0	40	64	60	76	454	320	398	392	200	272	304	172	312	116	256
1068	954	1302	660	228	342	438	204	582	312	144	384	540	636	672	1322	958	1734	1666	116	180	1094	630	544	840	540	204	1104	960	864	708	204	306	104	58	90	0	0	144	72	24	192	336	96	72	762	618	522	592	318
1144	603	1781	2400	3360	3840	840	0	1104	1788	3630	2550	960	1080	768	3784	1197	3011	336	240	384	144	0	0	1668	576	180	96	144	48	96	48	144	0	0	0	360	0	120	300	108	216	384	144	0	72	0	144	0	0
648	546	552	144	576	288	144	432	288	144	144	288	0	0	72	444	324	420	0	0	0	0	0	0	0	0	0	0	0	0	1626	1302	744	810	0	0	560	112	552	360	72	288	2592	0	0	1626	1302	744	810	0
1806	1176	1074	2230	1106	1008	1408	128	0	576	192	0	1320	1536	912	616	544	472	72	0	144	0	0	0	288	96	0	984	768	0	2070	1122	1008	696	0	576	96	0	96	84	168	948	1512	1248	96	1256	520	432	576	0
416	836	764	753	153	528	666	384	1014	1356	436	458	2154	534	858	40	1210	100	1440	0	528	90	0	42	622	664	46	0	0	528	950	320	80	1500	86	424	45	45	42	426	632	46	0	0	132	518	320	800	315	424
360	0	0	430	775	775	0	60	60	0	120	120	2070	30	60	180	0	0	1980	0	0	0	0	0	0	0	0	198	150	300	310	25	25	3240	0	0	0	60	0	0	30	0	270	120	240	264	396	324	30	120
0	266	292	0	0	0	130	36	352	312	0	120	0	0	0	0	376	392	81	27	108	182	0	192	612	216	540	432	0	0	304	208	256	252	114	216	172	130	192	684	306	378	288	0	0	344	84	480	526	0
0	84	12	0	96	0	24	210	318	72	96	72	120	0	36	432	912	264	84	616	404	720	2736	3000	600	1272	2688	1200	360	336	24	108	24	0	0	24	276	68	484	40	8	288	96	12	24	0	360	240	0	0
33	573	444	132	190	56	506	778	258	304	15	443	402	90	270	105	879	516	36	120	48	426	216	426	336	42	534	1440	264	192	528	562	224	46	122	72	204	132	348	132	138	474	96	72	0	254	820	294	274	156
0	0	0	24	0	0	0	0	0	0	0	0	0	0	0	36	0	0	792	1062	6510	0	180	144	492	5088	0	108	1140	288	228	0	0	180	234	1710	170	142	48	300	960	540	24	1500	144	48	144	96	168	1032
224	124	796	462	125	439	156	134	269	802	790	116	448	280	733	306	59	785	27	9	162	40	30	105	764	548	228	352	328	85	542	307	762	514	25	622	319	72	260	564	474	267	497	629	509	156	473	566	274	65
3132	1848	5088	1392	1566	3246	414	444	576	768	1992	1944	3840	1374	3936	192	0	192	24	18	48	24	0	66	864	0	246	96	30	0	0	0	96	24	0	48	12	18	60	192	0	192	96	0	0	0	96	96	48	0
1152	768	576	1632	1344	1344	960	960	0	672	384	288	1248	2688	2112	1056	240	720	288	288	0	1248	96	264	768	480	648	336	192	48	192	0	0	480	0	0	216	216	0	0	0	0	0	0	432	768	288	0	1536	48
209	1083	228	40	523	39	0	1018	540	4	36	120	260	160	352	1963	5481	1116	460	760	50	3152	1666	812	24	40	136	360	120	600	160	289	15	44	92	4	196	0	114	100	0	24	200	88	88	600	920	504	1240	440
180	60	80	38	56	376	120	80	88	0	0	152	272	320	320	1276	508	552	1150	160	0	2984	998	3890	3116	1385	3691	2330	1280	1280	656	752	1192	280	40	0	724	260	144	512	240	0	272	320	320	200	270	472	1008	414
588	1284	1584	192	0	0	384	0	0	1632	288	576	192	96	192	804	1788	2232	456	456	0	2682	687	1623	2220	1128	3180	768	384	768	48	0	0	144	192	0	0	0	0	0	0	0	0	0	0	2112	192	1344	2910	1017
248	172	60	480	658	182	432	696	546	128	280	114	96	240	96	32	313	3	390	630	1560	800	1200	910	210	2940	2100	0	1200	0	48	178	14	210	780	1890	200	600	490	45	1110	495	0	480	0	126	312	354	748	900
480	672	168	144	1584	768	432	0	2976	96	924	1956	1248	5328	960	0	288	72	0	0	0	0	0	96	0	24	24	0	0	0	144	2304	1152	0	0	48	0	0	768	48	0	144	0	0	192	72	0	288	0	0
1716	45	309	3024	0	2592	516	1248	216	81	972	81	0	0	0	3016	636	554	0	0	0	330	0	30	432	0	54	0	0	0	3708	1440	2742	1440	45	225	840	300	120	828	45	45	0	0	0	285	1209	336	405	0
0	918	594	0	0	0	1212	168	1392	324	0	972	0	360	0	0	54	54	0	0	0	0	0	0	0	0	0	0	0	0	6660	12120	7320	540	0	0	1800	0	0	0	0	0	0	0	360	728	44	704	36	0
0	0	3384	360	2160	3960	180	0	1980	216	1800	216	648	3240	6480	0	0	0	0	0	0	0	0	0	0	0	0	0	0	0	360	2160	3960	0	0	0	0	0	0	0	0	0	0	0	0	108	0	1188	0	0
4908	2316	13368	0	0	900	4500	900	1800	0	1080	0	3600	4500	3600	588	876	1128	0	0	0	0	0	0	0	0	0	0	0	0	0	0	0	0	0	0	0	0	0	0	0	0	0	0	0	0	0	0	0	0
0	3600	1800	6480	1440	2880	0	0	0	0	0	0	0	5400	10800	360	444	492	216	0	216	0	0	0	0	0	0	0	216	432	0	288	144	648	0	648	0	0	0	432	0	0	0	0	0	0	0	0	0	0
5616	0	0	4320	12096	4320	0	0	0	0	0	0	0	0	0	432	0	0	648	3456	1080	0	0	0	0	0	0	0	0	0	216	216	432	432	864	648	2160	864	2592	864	432	0	0	216	432	0	0	0	0	0
0	0	0	612	192	636	0	0	0	0	360	0	0	360	0	0	0	0	1008	0	144	432	432	2664	0	72	72	2016	1800	0	162	216	270	576	0	0	0	0	0	144	432	0	0	144	0	1620	324	216	1008	1008
1500	522	3666	720	0	0	0	0	288	0	1260	612	720	144	1440	360	420	1764	2208	576	648	192	216	0	1920	0	0	960	384	3840	960	0	0	1344	0	336	720	900	1260	192	240	648	1440	0	0	0	0	48	0	0
3772	1880	8172	0	0	0	810	90	180	1200	0	0	0	0	720	2554	1460	7146	1512	864	360	1040	400	720	2752	2408	0	0	288	864	0	0	0	0	0	0	0	0	0	24	0	72	0	0	0	270	30	60	192	240
0	3292	5780	0	0	0	3024	0	2160	6048	0	4608	0	0	0	0	1590	2658	0	0	0	480	0	0	1800	120	240	0	240	0	0	48	0	24	108	84	72	0	144	24	12	108	0	24	0	480	0	480	0	0
132	426	3330	576	0	72	724	240	548	2160	108	0	216	432	648	108	270	810	102	144	78	0	0	0	0	0	0	0	540	0	540	0	0	554	240	394	288	432	144	100	180	260	180	432	0	744	144	480	252	108
1252	1306	1138	712	760	1624	192	918	2202	752	1448	1112	552	2088	120	1781	1277	1634	240	0	240	972	180	180	240	240	0	180	3240	180	64	160	256	0	0	0	0	0	0	0	540	180	720	480	0	0	216	384	24	0
7492	7496	1788	4950	300	0	2250	1500	0	1350	600	300	450	450	450	2095	2750	717	1920	90	0	420	630	0	144	216	90	90	90	90	0	0	0	960	30	0	0	60	0	0	0	0	0	0	0	0	0	0	300	150
252	324	459	0	0	0	120	84	132	648	0	36	0	0	234	618	924	1428	621	162	513	480	282	222	2778	486	714	1296	648	828	168	246	180	369	114	264	306	120	138	132	192	72	0	162	0	360	468	414	261	330
1136	336	2128	120	0	120	0	0	0	1980	180	0	0	0	1080	408	108	684	96	0	0	0	0	0	1290	78	0	0	0	360	24	0	24	0	0	0	0	0	0	0	0	0	0	0	0	0	384	0	144	720
854	126	454	510	762	708	0	384	0	304	628	16	132	96	258	1830	222	870	276	1176	924	300	396	84	328	1090	88	222	402	240	288	216	72	0	0	552	66	204	174	336	516	228	228	288	0	72	1332	324	436	904
86	1232	1634	0	0	0	1632	0	0	0	0	0	0	0	0	81	1692	1323	0	0	0	2790	0	282	606	180	510	0	864	0	252	756	0	288	108	360	300	156	0	0	0	0	0	432	0	3168	0	0	2160	0
312	192	636	522	354	180	456	324	144	1032	720	144	204	624	1020	428	260	548	232	456	272	624	804	180	570	222	276	312	552	1380	564	348	240	296	372	220	496	412	220	660	444	480	840	420	708	740	280	24	888	1308
480	276	540	1400	0	200	160	0	0	3240	4920	480	0	72	5120	200	64	144	160	0	0	16	0	0	1264	160	16	0	0	368	760	0	160	80	0	0	2264	1200	264	200	0	600	760	400	4000	92	0	0	8	0
0	0	576	0	0	0	0	0	0	4032	3456	10368	0	0	2304	0	0	0	0	0	0	0	0	0	144	144	0	0	0	0	0	0	0	0	0	0	0	0	0	0	0	0	0	0	0	0	0	0	0	0
0	180	0	0	540	1260	1890	2250	1080	0	360	1440	9000	1080	360	0	0	0	0	0	0	180	0	0	0	0	0	0	0	0	0	108	252	360	0	0	72	0	0	0	0	0	0	0	72	1188	2700	1296	900	0
960	240	600	0	200	340	600	1000	7832	792	1440	1440	9000	576	1944	288	72	180	540	0	360	0	0	0	360	0	0	0	0	0	0	40	140	0	0	0	0	0	0	0	0	0	0	0	0	300	500	3700	0	0
202	180	778	180	140	240	1225	640	3945	660	220	2080	2240	540	720	170	170	1050	1590	1700	3062	490	240	320	940	870	752	240	1520	470	170	110	360	20	180	260	280	166	184	415	556	169	96	560	230	125	0	725	80	80
7848	2880	7848	2160	0	0	1080	0	0	0	0	0	0	0	2160	2340	720	2340	0	0	0	0	0	0	1080	720	360	2160	1080	0	0	0	0	0	0	0	0	0	0	0	0	0	0	0	0	0	0	0	0	0
1500	1866	6048	2136	492	738	540	216	90	3132	810	648	270	54	2790	600	660	1440	0	0	0	0	0	0	900	0	0	0	0	0	48	24	36	540	0	180	0	0	0	108	216	0	0	144	0	108	72	90	0	0
3616	170	170	1880	540	0	180	300	80	200	200	100	1540	700	760	3616	146	146	722	30	0	320	0	0	206	30	24	16	76	100	416	224	0	400	0	0	30	40	50	0	0	0	620	0	0	330	340	90	340	360
3184	1740	3248	1794	1773	969	1272	846	546	900	0	0	864	756	1512	372	180	996	180	36	0	180	0	0	240	216	336	648	216	0	186	423	75	648	0	504	180	288	900	336	720	1140	972	108	0	168	342	66	432	0
2259	1347	918	600	300	216	720	88	56	864	324	432	0	0	240	3024	1392	984	990	594	360	1872	36	36	1380	552	828	144	0	0	792	216	0	810	246	48	392	360	112	216	216	216	0	96	0	792	132	84	816	48
102	366	2676	500	192	1972	466	200	3696	2970	2580	1716	1728	2304	2304	24	64	488	0	0	36	240	3	147	1017	123	186	0	0	0	80	48	448	240	170	238	320	78	112	840	360	138	0	0	0	96	48	864	240	3
84	72	352	768	1172	1440	224	480	480	416	312	1152	640	1600	640	40	48	1176	384	504	180	2784	0	1152	1512	0	960	2088	96	72	208	248	360	376	480	300	48	288	336	24	24	192	256	0	0	168	12	60	688	0
3504	0	9240	432	0	432	0	0	0	4320	1728	0	0	0	0	3120	0	10920	0	0	0	0	0	0	0	0	0	0	0	0	0	0	0	0	0	0	0	0	0	0	0	0	0	0	0	0	0	0	0	0
685	130	910	50	10	85	165	15	469	220	20	1795	1570	100	100	1315	436	1810	9	0	36	273	0	51	165	20	19	104	125	125	95	10	220	21	0	204	20	20	60	345	200	515	520	25	25	80	10	163	55	10
1968	64	560	2400	960	960	320	0	0	320	0	0	160	0	0	3936	144	624	2160	960	1200	280	0	40	464	0	0	160	0	0	2080	640	640	2160	640	1040	200	400	200	200	400	200	6640	0	0	112	0	0	128	0
1560	1344	1416	0	0	0	0	0	0	864	0	0	0	0	0	0	0	72	126	432	810	0	1488	240	48	108	60	72	144	1440	0	0	0	90	2160	630	0	1440	0	0	576	1152	5760	720	0	0	0	0	0	1320
378	432	918	216	0	216	0	0	0	0	0	0	0	864	864	378	0	918	0	0	0	0	0	0	0	0	0	0	432	0	432	0	432	0	0	0	312	0	1632	1176	294	5550	1728	216	0	0	0	0	0	0
72	72	216	72	0	0	0	0	144	534	408	402	144	72	72	60	60	360	96	0	192	0	0	0	1500	288	1332	720	1296	0	240	90	630	144	0	288	0	0	0	282	876	378	240	2016	0	24	0	0	0	0
2063	315	2773	1125	0	0	225	0	0	1419	270	546	1125	225	1245	1276	180	1661	900	0	0	180	0	0	219	180	36	0	0	1065	378	12	3	1035	75	12	0	0	420	33	30	60	1500	60	105	90	60	15	225	90
0	0	0	0	0	0	450	450	0	0	0	0	0	0	180	0	0	0	0	0	0	0	0	0	0	0	0	0	0	0	0	0	0	0	0	0	180	480	2040	0	540	2700	0	540	0	2250	3150	0	0	0
0	60	0	960	4140	0	0	1440	0	0	60	108	12	840	300	72	420	0	12	492	0	600	36	0	1104	720	1632	432	216	864	960	5040	0	0	2160	0	6060	3240	0	0	0	0	0	3240	0	0	240	0	0	0
0	0	0	1080	0	0	0	0	0	0	0	0	0	0	0	0	0	0	0	0	0	450	180	18	0	0	0	648	0	0	4212	0	0	432	0	0	0	0	0	0	0	0	0	0	0	216	0	0	2934	1260
408	1164	228	540	2484	648	0	6696	1980	270	1269	1053	0	0	0	3264	7512	1824	600	300	0	1890	0	270	600	0	300	1800	180	1800	129	576	195	120	60	0	360	0	0	60	36	12	0	0	0	0	1296	504	0	0
7344	5328	13248	1872	0	0	0	0	0	0	0	0	72	0	0	204	148	368	0	0	0	0	0	0	0	0	0	0	0	0	576	0	0	144	0	0	0	0	0	0	0	0	144	0	0	0	0	0	0	0
4785	3121	13154	1404	144	180	540	0	180	10680	720	300	0	0	0	585	345	2310	0	0	0	0	0	0	0	0	0	0	0	0	0	0	0	0	0	0	0	0	0	0	0	0	0	0	0	0	0	0	0	0
3978	8929	12725	1008	600	840	1680	120	1200	3528	552	600	3240	0	0	270	335	475	0	0	0	0	0	0	0	0	0	0	0	0	0	0	0	0	0	0	0	0	0	0	0	0	0	0	0	336	24	240	0	0
280	60	560	120	0	0	900	540	360	600	0	0	240	600	1200	300	0	600	0	0	0	0	0	0	0	0	0	0	600	0	60	120	0	300	0	120	0	0	0	0	0	0	0	1200	0	3738	2100	1398	684	0
540	1602	522	36	0	216	540	432	648	900	2016	0	8100	540	324	468	198	198	0	0	0	216	0	0	0	0	0	0	216	0	0	0	0	0	0	0	0	0	0	0	0	0	0	0	0	336	42	486	0	0
48	96	48	0	240	0	256	128	576	0	0	0	0	0	240	0	0	0	0	24	0	48	32	16	0	0	0	0	0	24	384	480	0	5376	48	0	776	936	232	0	384	480	2016	2016	1152	416	208	936	72	144
147	150	177	219	312	597	252	252	336	702	420	414	282	588	528	270	72	174	176	220	198	98	92	140	51	33	66	48	462	114	300	375	969	114	138	144	378	400	812	480	528	534	396	1482	834	504	552	1008	100	94
500	76	24	1842	609	1197	267	493	12	480	1324	2	1220	0	0	259	83	78	709	513	158	150	396	118	20	162	40	428	0	0	272	134	278	324	236	40	72	96	112	54	288	48	380	0	0	342	994	640	348	1308
261	15	880	586	176	598	1696	736	368	512	400	196	304	1120	304	62	20	198	72	224	140	136	128	136	204	172	0	64	52	64	804	288	700	400	704	352	176	16	160	1568	2056	544	136	784	640	288	84	124	408	205
0	0	0	16	2650	508	0	1950	0	0	0	0	0	0	1248	0	0	0	320	186	220	0	78	0	0	0	0	0	0	1248	16	1600	208	608	216	208	980	320	470	0	300	540	480	672	1824	0	600	0	0	24
278	146	120	660	242	556	312	874	116	180	92	4	64	216	700	478	174	264	700	432	278	526	804	98	400	184	16	136	162	880	776	280	904	1170	544	402	250	24	50	516	80	24	448	190	640	548	1554	496	1638	1406
168	196	260	298	452	354	88	288	320	128	188	284	456	192	168	288	256	500	408	1256	532	714	998	1444	480	2024	1300	2028	324	492	128	368	152	232	572	408	318	210	684	212	228	424	456	336	564	180	104	244	432	848
0	0	0	60	780	600	1968	492	132	16	112	800	120	0	0	0	216	0	150	186	276	228	30	90	124	322	122	12	108	72	0	2160	0	240	0	120	1176	1404	108	840	420	1252	120	1080	720	1296	540	0	864	0
108	324	0	0	0	0	0	0	1620	0	0	1440	540	0	288	144	96	0	0	0	0	0	0	0	0	0	0	0	0	0	4320	8480	6400	0	0	0	1440	0	0	0	0	0	0	0	0	192	128	1600	0	0
0	262	104	110	25	15	245	0	25	116	165	55	30	615	24	0	0	12	0	0	0	501	125	2500	0	0	0	0	3	0	50	25	0	40	625	10	230	1850	605	195	140	115	135	75	375	2000	0	100	2202	550
0	0	0	0	0	0	0	0	0	0	0	0	0	0	0	0	1800	360	0	0	360	720	180	180	540	360	0	0	1440	540	0	0	900	0	0	1800	330	330	1896	600	1200	1152	180	1800	900	0	0	0	0	0
0	0	0	0	1080	360	2760	960	1680	0	0	0	0	1800	0	360	1800	0	0	0	0	2592	0	0	0	144	0	0	720	0	0	0	0	0	0	0	0	0	0	0	0	0	0	0	0	9672	4992	3696	360	0
0	0	0	864	24	0	96	1152	768	0	0	0	576	0	0	312	768	0	480	0	0	0	0	0	0	0	0	0	0	0	4800	7224	0	0	0	0	0	0	0	0	0	0	0	0	0	672	552	288	696	96
336	0	96	0	0	0	0	0	0	0	0	0	0	0	0	9456	0	3072	1296	0	0	0	0	0	8712	792	0	0	0	0	0	0	0	0	0	0	0	0	0	0	0	0	0	0	0	0	648	0	0	0
182	100	630	155	0	134	0	0	0	888	268	0	0	130	0	468	450	2754	20	0	125	0	0	0	2110	1170	0	0	130	0	508	0	680	364	0	200	0	0	0	684	557	219	348	0	0	355	125	600	290	10
15	3	0	0	45	30	33	75	0	0	0	0	0	15	0	0	0	0	0	45	30	0	0	0	0	0	0	0	15	0	0	75	0	0	120	45	896	1498	2721	450	600	2640	15	375	375	0	0	0	75	375
0	0	0	48	24	72	0	0	0	0	0	0	72	0	0	0	0	0	0	0	0	0	0	0	0	0	0	0	0	0	480	384	936	840	168	0	0	0	0	924	504	84	144	0	216	0	720	360	0	0
0	0	84	90	90	360	0	0	0	246	102	0	0	0	84	0	0	0	0	0	0	0	0	0	0	0	0	0	0	0	330	330	1380	0	0	0	1788	768	1812	940	0	320	480	0	960	420	3120	1740	0	0
108	252	720	0	0	0	72	0	0	90	0	0	18	0	0	0	0	0	0	0	0	25	65	0	0	0	0	90	0	0	0	0	0	54	54	0	294	408	612	0	120	744	450	0	0	36	720	72	147	303
576	0	288	0	0	0	0	0	0	216	432	1080	1728	864	0	720	216	576	108	180	0	72	72	0	0	0	0	0	0	216	0	0	0	0	0	0	792	0	1080	72	0	144	864	0	216	0	0	0	0	0
0	0	0	0	120	0	0	0	0	0	798	2052	0	0	0	0	0	2250	0	48	0	0	0	0	750	840	2160	0	0	0	0	0	90	0	0	0	1440	0	0	30	0	120	0	0	0	0	0	90	0	0
0	0	0	0	336	444	0	30	10	0	60	0	0	0	120	60	0	20	0	100	80	284	1140	1296	432	84	396	240	56	300	0	32	48	0	0	0	120	80	0	0	20	100	0	56	0	205	1103	244	24	120
2520	2664	9792	1152	864	576	2880	288	1440	12096	888	1056	3312	2232	2304	0	0	0	0	0	0	0	0	0	0	0	0	0	0	0	0	0	0	0	0	0	0	0	0	0	0	0	0	0	0	0	0	0	0	0
124	222	350	198	126	228	406	223	733	1094	1204	534	672	1404	738	38	102	160	40	24	206	80	42	418	269	175	102	66	84	462	110	78	172	129	123	612	99	192	213	328	246	134	60	132	924	340	157	505	126	108
1426	1266	1268	2148	942	1506	627	164	433	1641	1950	1257	1428	3012	960	580	372	536	48	0	24	1440	840	360	0	0	24	1488	48	960	576	276	492	480	720	0	210	165	45	0	144	144	696	72	120	468	40	80	600	420
345	1275	1500	0	384	60	0	1836	0	0	288	1632	480	0	0	900	5100	4800	320	0	40	0	0	0	1200	0	0	240	0	0	0	216	168	0	0	0	0	0	0	48	0	0	0	0	0	1560	1050	1110	4600	180
390	814	1772	1519	228	1007	1410	525	1251	1951	496	1417	2682	1530	2250	36	183	816	0	0	0	0	0	0	390	0	0	0	0	0	222	119	550	1674	0	456	0	0	0	408	306	0	0	0	0	135	42	174	450	0
181	427	1118	266	104	268	1304	963	975	680	162	24	694	208	1762	439	1255	1841	374	28	492	106	210	182	1798	704	570	150	864	432	141	0	270	684	8	1238	102	0	102	10	1470	1700	922	900	282	57	9	45	150	130
108	0	1260	0	1152	288	0	0	0	1182	524	814	0	0	5760	0	0	0	0	144	0	0	12	24	1800	0	360	0	0	720	0	0	0	0	0	0	480	332	664	0	0	0	0	0	144	0	0	0	0	0
0	576	576	0	0	0	972	432	324	96	0	1632	0	0	432	0	2304	1728	756	0	108	1512	0	216	1080	0	0	432	864	864	384	816	672	576	0	144	0	0	0	336	24	72	432	432	0	1524	624	1596	1152	0
16	90	250	40	480	120	40	480	120	648	48	152	160	160	1340	16	256	488	480	40	80	480	40	80	832	480	1696	344	344	1172	0	0	0	0	0	0	16	64	80	0	60	20	120	320	40	0	0	0	0	0
96	168	192	0	0	144	96	96	240	144	0	0	0	0	144	132	252	264	0	0	0	144	0	0	0	0	0	0	0	0	552	792	432	576	144	0	528	72	72	24	72	0	240	192	192	408	384	384	408	0
96	24	60	0	72	144	144	108	48	36	396	276	48	0	0	432	0	1836	0	0	180	855	45	180	480	420	360	180	0	0	0	0	360	444	180	204	150	120	270	164	260	404	576	0	0	48	336	1080	1743	213
0	0	0	0	0	0	0	0	0	0	0	0	0	0	0	0	0	0	0	0	0	690	138	1530	1830	900	2508	0	1350	270	0	0	0	0	0	0	0	0	0	0	0	0	0	0	0	0	0	0	360	72
420	612	156	606	804	186	135	1602	360	72	45	216	744	393	1182	69	864	39	291	15	30	147	18	60	600	9	300	780	609	102	99	0	0	135	0	0	36	24	78	0	12	129	411	207	63	276	3168	264	1140	180
1152	1728	9216	0	0	0	1440	720	2160	7872	1344	5184	2880	0	3456	0	0	864	288	0	0	0	0	0	0	0	0	0	432	576	0	0	0	0	0	0	0	0	0	0	0	0	0	0	0	0	0	0	0	0
1056	1920	3168	48	84	60	960	1104	5232	1548	1986	5166	2208	0	1812	0	0	0	96	144	144	0	360	600	360	324	684	576	0	432	0	0	0	0	0	0	144	0	144	0	144	96	192	48	0	0	0	0	0	120
0	88	872	720	768	144	120	648	1680	1500	660	480	3600	384	1488	0	0	72	0	0	0	0	0	0	108	36	0	0	24	0	0	0	0	120	0	120	0	0	0	512	160	48	0	480	0	0	0	0	16	0
0	0	7560	3600	3600	3600	360	360	360	1800	864	1656	10800	1080	4320	0	0	0	0	0	0	0	0	0	0	0	0	0	0	0	0	0	0	0	0	0	0	0	0	0	0	0	0	0	0	0	0	0	0	0
2745	2745	4410	9825	1460	955	750	100	50	1560	150	0	6750	900	2070	360	270	540	1080	0	0	156	0	60	0	0	0	450	0	216	1725	230	115	0	0	0	0	0	0	90	0	0	450	90	0	180	42	12	0	0
384	0	1152	0	2304	0	192	576	96	0	0	0	768	0	4608	0	0	1152	0	384	0	0	0	0	0	0	0	384	0	1152	0	1536	0	0	0	0	0	1008	1296	0	0	0	0	0	0	512	2688	256	576	768
0	144	0	0	0	0	270	0	702	288	0	1152	0	0	0	0	72	0	0	648	72	0	0	1800	0	0	1800	3600	144	360	0	0	0	0	0	0	0	0	0	0	0	0	0	0	0	0	0	0	0	0
468	252	504	1296	0	0	0	432	216	0	1296	216	0	0	0	864	432	1008	864	0	0	0	0	0	0	0	0	0	0	0	5112	1296	3024	3456	0	0	2016	576	0	1728	432	0	1080	432	432	576	864	864	864	432
528	60	132	480	204	612	240	576	528	120	384	288	1152	360	432	696	48	48	432	168	192	366	232	350	324	288	216	756	288	360	1188	828	1404	1944	1608	1560	600	408	540	252	972	1368	1728	1404	1368	120	0	120	174	344
2052	0	324	1296	9000	0	0	0	0	0	0	0	2016	0	1080	2640	0	528	864	0	0	0	0	0	0	0	0	864	0	0	390	6090	0	2304	0	0	0	0	0	0	0	0	576	0	0	0	0	0	0	0
2178	540	792	2052	1080	1026	75	1152	753	0	1548	720	2970	1080	1080	1362	108	204	135	135	0	396	0	72	0	0	0	216	270	270	1296	1296	702	162	162	54	576	0	0	54	0	54	108	162	162	45	1080	711	0	0
1188	108	432	2160	1260	2520	1944	3456	1080	108	1080	0	1296	1548	6588	0	0	0	72	0	36	0	0	0	0	0	0	0	36	0	864	576	720	72	0	72	0	0	72	720	0	0	288	36	360	720	2160	0	72	216
369	306	289	338	628	358	464	684	556	357	725	574	688	260	284	627	222	247	668	412	624	440	440	568	854	528	534	392	504	168	506	796	586	300	224	328	352	312	388	464	328	416	248	432	180	404	732	644	208	112
240	0	30	432	918	324	225	558	225	6	252	48	432	72	162	762	306	192	388	228	140	330	90	30	139	94	37	540	108	162	630	1080	630	360	90	108	738	198	198	386	144	136	576	756	72	378	1152	378	336	180
290	10	0	7958	0	2062	100	2900	0	0	120	0	60	960	600	580	20	0	0	0	0	0	0	0	0	0	0	0	0	0	506	0	154	60	0	0	600	0	0	0	24	0	12	120	120	200	5800	0	0	0
1140	759	81	1863	1974	219	420	1110	495	24	366	135	555	1320	480	2055	448	32	798	0	0	565	217	43	195	159	195	141	0	0	725	340	210	312	99	15	293	24	34	147	96	132	105	30	150	330	2070	210	865	267
609	305	313	797	723	445	382	678	275	110	282	145	327	357	675	1170	478	272	742	570	362	655	850	361	528	645	222	408	450	591	168	444	450	836	633	445	288	213	135	353	366	268	246	954	597	540	915	435	691	697
560	408	436	696	672	360	294	672	90	78	222	384	108	156	0	708	300	288	696	768	312	504	864	216	160	360	440	96	96	192	1000	56	288	96	0	96	90	336	186	36	72	36	864	0	72	1137	336	399	96	192
472	60	1820	6048	1056	456	1128	2376	456	1326	3324	1776	720	720	708	240	0	102	108	162	90	108	342	90	90	30	60	180	180	318	1242	264	264	60	190	50	120	0	24	134	25	45	72	420	570	462	1044	264	60	190
420	44	544	374	168	238	120	168	360	232	706	430	768	168	504	708	184	1040	1040	224	380	412	148	592	256	640	256	1056	240	504	728	232	492	348	24	228	596	220	936	464	528	160	888	192	192	216	572	568	240	144
330	30	0	11001	987	1332	0	600	0	0	0	0	3096	2400	0	360	60	0	600	0	0	0	180	120	0	0	0	1740	0	0	3228	300	432	0	0	0	30	30	0	0	0	0	900	0	240	0	0	0	0	0
722	200	320	3314	1420	594	288	1242	1962	46	112	742	2970	288	324	532	64	178	894	222	558	0	18	414	0	246	708	1980	0	18	1274	76	54	1008	288	630	531	150	741	180	99	405	1710	378	180	0	0	0	0	126
1644	504	336	2304	2688	1692	270	702	204	210	574	272	540	0	216	2940	504	336	540	36	12	12	132	48	0	24	144	0	0	0	234	186	120	0	0	0	90	54	48	0	0	96	0	0	0	0	108	0	36	288
1865	490	1785	1740	2112	5028	600	240	792	810	660	1458	3120	1200	1200	6235	1502	2763	432	0	0	0	0	0	0	0	0	600	0	0	1800	1104	2196	2148	0	0	60	60	60	60	60	60	636	0	0	0	48	72	120	0
1812	1968	564	1464	1584	1536	3074	1420	558	1312	374	1098	2424	2784	2436	372	504	108	96	0	288	144	192	72	144	0	0	0	120	0	588	564	432	540	192	276	480	384	312	0	0	360	120	240	72	776	352	132	262	368
383	1011	436	156	120	240	450	306	360	470	102	460	0	240	180	701	1875	952	192	80	16	56	0	4	52	0	32	24	96	0	710	350	200	810	60	60	235	95	30	291	123	114	180	180	0	2007	857	1156	3018	0
[truncated: 55 more columns]
