# Supplementary material for: Polygenic adaptation from standing genetic variation allows rapid ecotype formation
Source: eLife. 2023 Feb 28;12:e82824. doi: 10.7554/eLife.82824 (PMC9977305; doi:10.7554/eLife.82824)
Supplement: Supplementary file 2. [file elife-82824-supp2.zip › Supplementary_Data_1/Twisst_windows_5000/superscaffold22A_all_output.weights.5000.csv]

topo1	topo2	topo3	topo4	topo5	topo6	topo7	topo8	topo9	topo10	topo11	topo12	topo13	topo14	topo15	topo16	topo17	topo18	topo19	topo20	topo21	topo22	topo23	topo24	topo25	topo26	topo27	topo28	topo29	topo30	topo31	topo32	topo33	topo34	topo35	topo36	topo37	topo38	topo39	topo40	topo41	topo42	topo43	topo44	topo45	topo46	topo47	topo48	topo49	topo50
16	3	639	480	0	2080	0	0	0	164	1400	536	1312	0	0	48	21	273	130	127	195	69	48	459	289	208	331	192	0	0	414	0	1944	444	3	59	9	23	76	738	222	168	504	0	0	276	640	1034	345	532
363	40	59	252	792	144	100	250	225	18	96	40	425	0	30	4626	875	715	2670	1075	575	137	162	456	212	180	800	605	180	180	98	308	50	15	0	15	175	100	300	36	16	30	425	30	0	50	220	435	60	45
1502	1006	1086	400	0	0	36	0	0	400	0	0	0	112	0	3412	1272	2516	320	80	0	900	0	0	320	0	80	0	112	0	60	180	120	200	50	140	144	216	1296	1118	357	789	0	0	0	456	60	60	1206	60
62	70	12	0	0	0	228	0	600	12	6	18	0	60	0	318	1110	0	240	72	0	932	96	412	180	0	276	264	516	408	180	270	90	1340	160	300	36	1086	30	300	240	360	0	0	600	532	0	2300	1000	48
774	288	870	276	12	432	192	66	234	729	363	204	972	492	492	906	258	828	666	156	318	326	0	82	1064	312	196	480	216	192	1528	32	396	996	0	204	352	208	64	747	348	153	228	108	120	1070	108	862	1452	900
252	708	768	144	180	108	522	126	540	1845	1224	1503	720	612	684	0	684	252	324	108	0	576	72	0	852	384	564	360	144	72	0	108	108	108	36	0	72	0	0	0	0	0	0	0	0	162	54	216	288	72
540	1590	1380	90	880	650	360	252	2484	1758	630	1716	1080	1350	3924	1080	2634	2172	0	0	0	0	0	0	54	162	108	324	486	0	180	620	388	0	0	0	0	0	0	0	54	0	54	108	0	0	0	0	0	0
60	0	180	885	492	543	30	1050	120	630	1050	360	1140	420	1380	0	0	1020	3120	600	120	1032	1872	1584	1968	2952	744	1776	120	2400	30	12	18	120	0	0	0	0	0	18	0	18	36	60	120	0	60	0	264	624
144	342	666	1872	96	192	384	408	0	216	288	0	288	216	1944	1656	801	1671	1800	72	0	288	288	0	612	180	72	0	0	1440	1794	36	234	0	0	0	144	0	0	0	0	0	0	0	0	912	1620	0	672	480
313	742	1461	1136	147	676	506	166	529	887	77	1022	1094	1174	680	440	829	1745	103	12	0	444	25	112	946	36	96	130	210	40	90	180	620	1143	273	528	235	80	120	329	216	323	1210	0	0	520	111	415	360	0
954	1494	384	1778	3528	1210	1385	2913	1330	210	180	270	540	0	600	1452	1292	280	150	442	200	276	288	240	120	0	36	0	0	60	72	72	0	108	132	72	252	168	264	144	48	72	0	0	0	1276	2688	572	600	204
1056	0	126	502	888	188	258	430	422	186	296	808	2286	210	210	1522	210	254	736	636	116	276	400	104	240	380	1960	360	0	324	120	252	48	474	126	60	15	279	90	30	120	90	72	0	0	360	270	600	90	30
0	540	180	0	0	0	144	0	0	864	0	0	432	0	0	0	0	0	0	0	0	0	0	0	0	0	0	0	0	0	0	0	0	216	144	0	480	1770	1710	0	36	612	1080	0	0	216	0	0	0	0
468	504	1188	0	0	108	0	78	966	288	2052	432	936	0	0	234	252	594	0	0	0	0	0	0	0	0	0	0	0	216	0	0	0	0	0	0	0	900	360	0	0	720	1800	0	0	0	0	0	0	0
360	600	1920	0	0	0	0	0	0	960	0	0	0	0	0	216	360	1152	0	0	0	0	0	0	96	0	0	0	0	0	1872	0	72	2124	0	972	1530	2490	1380	620	972	472	432	0	0	0	0	0	720	0
0	0	0	216	144	0	0	0	0	36	0	0	72	0	180	0	0	0	0	0	0	0	0	0	0	0	0	0	0	0	4200	3240	120	792	792	0	1638	1062	1476	0	540	0	2808	2700	360	0	360	72	0	0
108	0	108	108	324	0	0	162	0	162	162	0	162	108	540	162	54	216	702	486	486	0	972	648	1728	540	648	324	54	1404	1296	2052	864	810	0	0	252	504	0	234	144	0	486	648	810	324	1296	486	0	0
0	1728	3744	0	0	0	144	144	144	288	0	0	0	0	288	0	216	3984	0	0	48	1152	0	3264	6720	48	768	96	48	96	144	144	1440	0	0	96	0	0	0	864	96	1680	0	96	0	0	0	0	216	0
884	857	1715	416	824	344	772	1168	624	1286	992	1058	492	248	924	496	558	678	544	968	420	208	1108	440	268	408	368	216	228	1356	364	470	338	344	743	261	328	740	512	200	230	362	392	204	368	76	152	8	92	324
584	592	1320	1696	328	16	288	800	16	852	192	180	552	480	2088	8	16	456	432	0	288	72	360	0	48	12	84	144	432	720	496	208	16	1320	384	1056	252	828	72	24	120	0	144	240	0	104	80	8	264	240
1520	0	400	2498	702	400	480	1696	3680	1124	908	1888	6480	480	884	16	0	0	846	376	458	0	120	0	0	400	0	600	24	180	594	260	0	2166	698	1226	162	300	0	250	220	60	770	578	330	0	202	400	4	242
360	360	0	36	36	0	336	672	144	648	36	36	1224	1440	144	3600	3600	0	1008	0	0	4032	0	0	0	0	0	0	0	2016	360	360	0	576	0	0	0	0	0	0	0	0	0	0	0	480	960	1440	2304	0
24	72	324	0	36	156	48	348	996	1448	532	1020	276	300	564	0	0	0	528	960	2112	0	144	0	1260	1152	72	0	0	4464	0	0	240	336	2280	2424	180	180	720	948	216	900	0	540	1320	0	0	0	0	648
825	735	1110	267	346	443	565	557	633	935	1059	565	279	300	408	216	156	306	320	252	226	251	404	77	114	66	102	123	105	633	92	140	122	529	231	224	52	508	616	94	275	405	435	129	477	660	378	669	88	358
681	273	1644	677	223	576	186	120	264	1167	231	78	138	84	660	480	288	2184	1244	558	1300	52	16	64	2310	675	87	60	342	720	399	159	276	820	330	794	375	312	237	576	714	402	420	438	240	330	558	714	382	298
0	0	0	360	48	24	0	288	0	0	0	0	0	0	288	0	0	0	960	0	0	0	0	0	9600	960	2496	4800	0	1920	3120	368	184	840	0	0	1224	200	16	24	24	0	0	96	0	0	288	0	0	0
60	0	180	0	0	0	0	0	0	240	0	270	288	0	150	228	0	3000	496	192	716	762	0	1272	8874	120	216	2556	810	810	264	24	48	132	0	108	108	60	120	318	480	0	144	150	0	60	60	216	204	0
97	272	480	72	16	128	496	64	328	567	294	507	600	396	264	159	480	432	72	68	4	118	8	150	412	40	184	204	144	456	1733	504	1438	1995	1728	882	328	120	1460	359	524	1253	1926	192	744	501	20	190	497	112
1144	520	1540	416	20	140	500	100	0	202	50	60	60	240	600	168	168	552	120	930	210	92	345	115	288	456	36	36	240	480	40	40	664	60	186	30	400	80	840	218	218	920	1380	144	96	4	56	12	40	150
2685	1680	12735	1080	144	72	0	0	0	750	0	0	0	0	1800	1118	688	5322	936	144	216	0	432	0	2040	0	510	216	0	1728	900	120	60	96	192	180	0	0	0	0	30	0	0	72	0	0	0	0	0	0
3272	1280	1280	1964	2220	2440	0	2400	0	0	2400	0	1224	0	0	1588	520	520	510	528	150	0	480	0	0	480	0	540	0	0	640	1152	872	684	504	108	144	144	960	216	72	960	2664	1368	1800	0	0	0	0	0
540	432	3060	0	936	3816	0	792	4536	432	1656	2736	3168	7200	3096	282	432	366	144	0	0	0	0	0	0	0	0	72	0	0	160	208	352	0	0	0	0	0	0	0	0	0	0	0	0	0	0	0	0	0
80	24	88	437	41	247	7	24	82	107	111	106	109	289	60	2320	290	300	1136	614	340	2745	2795	895	700	885	820	250	435	2065	343	20	244	1500	2484	910	496	930	219	108	344	170	15	100	1023	201	957	197	1589	1771
120	710	100	105	145	110	330	0	168	275	150	121	0	540	90	48	536	232	0	900	0	1121	1920	4363	354	200	2320	0	0	450	237	291	282	40	960	20	112	450	128	434	571	243	18	90	990	240	0	120	337	1050
150	900	900	30	270	60	4155	795	5400	4225	2750	5625	7200	300	0	0	0	0	0	36	0	84	0	126	0	30	150	0	0	0	0	0	0	480	6	240	18	36	0	0	180	0	0	0	12	72	0	0	240	30
1746	783	723	991	416	543	352	136	282	1048	992	452	786	676	484	1248	335	139	516	288	350	144	332	276	344	292	246	958	688	744	135	58	89	884	408	492	0	92	1116	106	666	326	1798	64	528	576	234	280	674	846
272	208	40	480	784	592	480	1312	256	48	64	136	296	680	464	128	32	0	548	728	436	240	952	136	96	64	16	224	320	320	320	32	320	408	32	88	368	312	264	272	176	256	384	560	560	0	480	0	0	480
1244	1264	3272	480	300	1028	1060	446	646	1082	1264	468	392	1580	1196	50	72	578	64	220	464	112	116	436	1184	546	348	432	728	576	160	88	316	134	228	454	16	192	292	866	852	496	424	328	488	152	58	138	404	398
60	20	352	100	124	88	152	60	76	392	288	112	108	72	48	0	0	120	104	192	124	70	90	20	0	0	0	0	180	120	748	100	736	344	756	436	572	828	304	1248	1752	960	480	1224	864	120	0	60	96	0
442	130	556	152	1222	522	252	600	444	475	689	420	288	144	552	350	158	428	232	16	148	30	6	12	100	20	0	24	96	96	824	64	144	1080	126	378	0	0	0	240	480	180	360	300	0	0	256	56	60	12
0	258	1032	24	96	0	78	0	168	2214	88	824	510	24	600	0	96	384	288	90	72	0	0	0	0	0	0	0	90	2250	114	456	0	1488	596	400	528	2548	884	48	264	408	396	144	144	6	0	6	0	0
960	208	704	156	1404	3624	0	288	144	0	720	0	144	1440	2160	1500	520	860	0	0	0	0	0	0	0	0	0	0	0	0	60	540	1560	0	0	0	1090	560	1590	720	0	720	2520	0	1440	0	144	72	0	0
1575	0	99	1768	1160	1032	304	160	64	216	216	0	0	48	1440	180	0	36	0	0	0	0	0	0	0	0	0	0	0	0	4500	900	2160	810	0	0	480	120	0	120	0	240	1080	1800	120	564	420	168	138	0
72	48	96	443	896	1133	72	984	172	168	360	48	144	144	744	608	232	560	528	192	96	362	426	456	1280	588	508	420	32	312	309	560	1851	648	144	0	2684	120	120	728	8	200	1008	1328	1008	0	996	160	138	18
270	30	60	270	90	300	114	285	171	42	402	36	60	60	960	390	180	540	270	18	24	270	48	300	1818	276	774	804	300	300	1026	1260	1296	240	0	0	2700	180	270	1080	90	270	360	360	0	198	495	297	0	96
324	108	1940	1055	315	592	148	170	228	300	1868	16	618	714	2196	114	78	1208	614	204	12	20	180	240	64	0	100	490	400	1600	1733	141	562	326	90	96	980	890	1268	392	100	132	810	36	1338	12	40	32	0	320
450	246	30	252	1044	648	207	792	567	19	393	248	402	456	798	537	387	87	744	324	570	174	402	162	462	609	681	552	192	138	94	797	846	786	435	849	1417	0	125	810	180	288	870	1242	630	462	699	936	0	0
4608	1188	2424	3112	432	2120	2208	1632	720	2340	3420	240	960	2244	1920	0	0	0	0	0	0	0	0	0	0	0	0	0	0	0	1676	864	1516	96	0	0	276	84	192	276	84	192	840	96	96	72	288	120	0	0
1200	1348	968	1652	1608	664	748	1292	408	402	162	156	192	720	720	600	368	232	192	0	0	160	0	80	130	98	24	480	480	168	384	248	712	144	0	0	144	36	36	160	40	40	456	312	72	442	530	108	0	0
0	0	13824	0	0	0	0	0	0	1728	0	0	0	0	0	0	0	15552	0	0	0	0	0	0	0	0	0	0	0	0	0	0	0	0	0	0	0	0	0	0	0	0	0	0	0	6912	0	864	0	0
12000	1560	300	432	3048	300	1920	840	300	6516	1440	1080	180	180	180	1760	440	1100	0	0	0	0	0	0	0	0	0	0	0	0	1584	616	1100	0	0	0	0	0	0	0	0	0	0	0	0	1760	440	1100	0	0
2376	3024	5238	1098	756	1476	1242	342	1530	4194	180	648	1314	1170	1602	1620	1692	2826	0	0	90	0	0	90	162	0	0	450	450	450	0	0	0	0	0	0	0	0	0	180	0	0	0	0	0	0	0	0	0	0
2880	1872	684	2148	360	516	924	864	372	1332	576	432	2592	1728	2160	0	216	216	0	0	0	0	0	0	0	0	0	432	0	0	1248	288	192	0	0	0	0	0	0	0	0	0	0	0	0	672	0	192	0	0
1980	1692	13320	4668	636	2976	2880	144	1980	4392	792	2880	1188	864	1080	0	0	0	0	0	0	0	0	0	0	0	0	0	0	0	357	105	186	0	0	0	0	0	0	0	0	0	0	0	0	0	0	0	0	0
1200	3100	1028	840	1080	948	1336	976	1044	900	64	1564	768	560	620	0	0	164	4	208	68	436	406	894	80	24	240	176	68	8	0	0	164	0	292	36	388	196	648	80	64	176	176	56	8	60	60	200	72	252
0	0	0	0	1800	5796	0	4248	9504	4752	4320	2592	0	0	900	0	0	0	0	0	0	0	0	0	0	0	0	0	0	0	0	180	900	0	0	0	180	0	0	0	0	0	0	0	0	0	270	1890	0	0
0	216	704	30	66	104	360	0	920	540	240	396	100	40	40	0	144	192	0	0	0	192	64	1376	1184	560	1424	0	0	40	60	132	144	0	144	576	192	400	608	576	512	352	0	0	40	48	0	288	0	0
248	900	958	358	320	402	2502	612	2442	976	282	614	984	1092	1044	86	198	190	167	36	151	303	321	1650	581	307	738	270	162	282	24	0	54	169	180	293	48	324	396	84	174	198	54	0	96	120	60	306	849	447
30	15	246	180	915	246	450	4290	510	345	60	30	75	75	5295	0	0	15	15	0	75	0	0	0	657	507	108	60	75	0	0	0	63	0	0	0	120	300	1080	0	0	0	300	15	300	0	0	75	0	375
800	116	3188	1788	100	776	848	560	392	1344	1164	228	1728	1728	2952	372	60	1272	144	0	0	144	0	0	288	0	0	144	144	72	1284	12	480	0	0	0	0	0	0	0	0	0	288	0	0	888	600	288	0	0
920	1032	6724	450	72	414	1098	450	630	1854	396	774	1476	612	4338	136	156	2120	288	144	0	360	414	360	828	144	468	828	288	2214	72	0	216	144	72	0	0	72	0	0	0	0	144	0	144	90	0	270	180	468
576	486	882	144	2088	1440	396	1458	2304	1674	1368	2286	2736	2628	3078	0	0	0	0	108	108	48	78	180	36	0	72	0	0	234	0	0	0	0	0	0	144	576	1296	288	0	792	0	0	144	0	72	0	192	132
992	1212	1888	348	24	24	504	168	48	2400	392	952	96	300	1164	1240	1080	1496	96	48	48	1770	84	462	1984	88	1540	876	0	0	12	0	0	12	0	0	0	0	0	0	0	0	0	12	12	180	180	0	330	12
520	224	0	788	100	0	394	380	90	128	240	160	240	480	336	600	216	0	432	0	0	180	180	0	176	112	96	0	48	0	1612	308	0	1264	192	32	480	240	0	624	240	288	0	480	0	520	296	168	486	414
260	312	133	20	248	68	860	100	300	260	100	120	36	900	180	400	480	140	25	0	425	376	12	38	780	120	18	150	1878	150	50	20	80	35	36	898	15	30	135	1742	1300	750	0	0	0	227	250	153	500	0
230	184	870	316	16	40	660	36	216	316	220	16	384	384	384	600	480	1800	480	0	0	192	0	0	480	0	0	96	960	96	2136	240	600	480	0	0	0	0	0	0	0	0	0	0	0	864	0	288	192	0
188	152	1050	466	204	842	96	112	480	1182	866	956	416	416	368	80	260	2004	1020	96	464	160	88	136	1486	631	343	372	0	0	526	360	2246	1732	72	730	236	108	168	2102	1146	120	64	160	64	96	64	408	192	30
540	1080	1332	2520	0	360	72	216	1152	1368	0	0	720	5760	288	180	360	1260	864	0	72	0	0	0	468	108	0	0	1440	0	1800	0	720	3600	0	0	0	0	0	1980	1584	396	360	0	0	0	0	0	0	0
696	664	1112	592	240	272	324	36	336	1428	372	252	192	240	384	426	346	1304	288	144	0	792	96	48	372	0	168	432	288	240	3904	1320	3008	1896	840	288	1296	0	0	1800	720	720	0	720	960	324	36	408	0	0
1080	216	1224	3600	3888	2880	360	216	288	1800	0	0	0	0	1080	360	72	1224	576	144	0	144	0	0	144	180	36	0	0	0	1440	0	720	4464	576	720	1296	1152	1008	2160	2880	0	0	4320	0	144	0	72	360	144
1500	1404	1800	1827	1341	0	2616	732	180	344	432	376	216	0	288	252	300	216	288	1008	1116	468	588	1104	348	476	832	0	180	0	882	462	0	64	608	1044	528	984	72	64	104	120	288	252	288	600	168	36	96	528
164	512	668	548	476	888	216	96	576	1080	144	360	492	0	108	216	192	552	330	446	284	288	432	912	840	222	420	930	768	1236	864	256	480	372	776	716	264	556	768	1064	1240	304	452	344	1136	280	110	276	96	176
328	1358	410	918	1492	286	1460	116	454	444	1033	667	322	328	208	52	334	126	164	192	36	421	2089	276	28	22	618	346	184	208	32	76	76	448	792	120	512	1418	680	48	192	156	224	0	0	164	46	166	575	1479
777	285	180	504	915	1713	2304	3702	1800	189	1431	390	1650	2550	1650	129	27	0	144	84	90	24	0	0	96	64	32	0	180	0	438	354	534	324	12	18	810	168	180	990	278	598	234	558	198	384	582	0	120	0
1614	2646	180	828	198	210	672	552	90	1032	228	216	540	540	1476	966	1008	90	294	1278	24	1692	1458	0	18	18	0	0	0	180	96	36	60	414	576	30	18	180	0	60	192	0	0	0	0	72	228	0	564	384
0	0	0	0	0	240	0	30	30	0	420	30	90	0	0	66	12	90	714	540	1506	96	156	324	228	456	90	594	132	2772	0	0	1500	600	0	300	150	0	750	2472	1788	2310	1350	600	1800	0	300	180	0	0
624	870	508	540	148	472	306	816	644	666	558	376	112	328	344	768	638	782	56	100	356	398	0	120	688	524	256	256	976	32	277	245	334	164	96	206	132	198	228	676	651	801	160	328	16	496	704	700	394	0
532	152	664	704	592	768	708	1132	1280	568	2104	616	216	312	368	84	64	48	392	208	360	64	80	0	320	744	208	48	48	80	844	624	464	284	16	120	964	312	176	936	324	484	424	152	596	488	860	584	204	660
360	216	816	604	108	1088	258	396	300	330	464	442	0	0	0	72	36	72	0	0	288	243	180	315	392	16	144	0	0	0	1184	504	1300	120	264	1872	180	396	594	1703	820	657	0	0	0	60	72	48	360	180
338	310	464	36	178	460	192	340	358	844	1236	544	260	1544	260	292	96	184	60	210	266	348	66	164	672	348	392	302	464	224	64	144	310	42	72	14	69	114	155	1202	456	330	284	284	464	16	332	224	240	24
520	160	1060	450	30	2304	348	368	508	1249	1610	591	720	1080	90	260	80	470	536	0	1252	0	0	0	600	1200	360	0	720	0	150	0	648	210	0	270	0	0	0	1125	1388	73	0	90	0	36	130	176	194	156
0	192	1740	1228	372	1352	504	360	432	1380	1104	1260	900	0	0	0	60	780	48	60	108	248	64	228	1152	0	144	216	216	216	1076	348	1180	912	336	1404	180	612	252	1392	1830	594	72	72	360	48	0	72	192	0
144	864	1008	0	0	36	864	144	288	504	54	594	0	0	0	36	432	432	720	0	360	60	540	480	720	0	0	1080	1080	540	2016	1296	288	0	0	0	0	0	0	1800	0	0	0	0	0	576	36	288	60	540
237	336	879	230	98	380	0	168	192	1092	1062	702	396	744	516	93	120	267	0	0	210	15	15	168	766	892	634	342	570	84	567	297	990	252	36	1356	15	15	198	1446	1912	1136	552	780	126	0	12	72	15	15
54	138	816	672	930	2298	72	288	528	502	934	664	672	1512	1176	18	54	48	79	65	180	8	120	16	104	106	174	144	48	24	344	748	996	256	452	192	560	352	480	2238	1852	2054	480	192	504	36	72	120	32	120
756	324	540	855	1455	840	324	954	234	405	837	180	1386	2268	2106	126	0	378	756	0	108	0	0	0	40	210	2	36	0	0	1125	3105	1080	567	0	81	0	0	0	498	486	6	90	810	0	0	378	126	90	216
66	312	294	88	48	152	264	0	216	564	384	540	528	864	360	372	156	312	96	0	48	468	90	402	628	304	352	96	288	432	304	174	722	480	324	516	192	600	600	672	1200	780	384	144	1008	306	36	378	648	108
56	0	632	128	120	352	176	0	500	788	868	328	112	400	136	260	172	400	60	36	144	52	0	144	247	792	273	112	160	88	600	604	1808	60	36	1296	108	336	924	1412	2408	1268	296	80	200	104	20	348	52	0
408	108	396	96	0	1104	240	696	792	396	1224	108	432	1944	864	0	0	0	0	0	1968	18	66	132	1680	2384	112	0	864	0	0	0	0	0	0	240	0	0	0	2184	504	336	0	0	0	0	0	0	126	342
552	16	184	416	230	1150	0	240	0	128	1096	96	120	160	160	124	24	24	200	40	664	240	104	176	96	392	32	340	240	96	940	680	1280	240	48	1664	0	100	500	2040	1716	1884	300	400	400	0	208	440	180	56
264	228	780	632	476	524	144	288	288	918	588	360	432	516	876	206	172	492	140	362	386	0	132	132	912	630	576	504	180	372	1221	1031	1234	486	696	702	904	512	432	336	510	1020	432	684	516	296	464	374	126	216
996	0	300	2064	348	432	0	0	0	600	1344	216	648	0	252	2112	0	1344	940	2264	432	0	0	0	171	1557	0	0	0	180	0	0	0	780	1812	0	0	180	0	0	396	36	0	216	0	0	0	0	0	324
0	0	0	0	288	96	24	468	1348	0	144	1056	0	0	0	384	1232	624	32	112	48	392	0	168	832	160	64	0	320	0	0	560	240	0	0	0	808	40	312	208	40	136	0	320	0	400	888	1656	288	96
478	568	682	238	1002	296	456	984	480	624	552	360	96	288	1104	248	212	212	24	780	792	294	1506	1944	274	292	1210	504	480	1476	220	372	272	16	160	76	156	156	888	0	216	312	96	252	0	0	0	0	48	180
444	0	736	264	202	426	1150	3410	2920	2334	1004	1616	1714	1360	2980	46	40	314	42	56	146	440	180	20	60	60	10	130	280	64	42	126	112	0	0	88	40	0	0	10	0	0	10	160	88	1290	3832	3378	80	20
280	1536	486	214	504	228	3396	1008	1208	872	262	1754	794	292	442	216	1704	616	0	0	64	496	200	0	472	8	232	128	96	398	628	1512	600	504	204	190	272	184	144	584	156	272	152	96	392	1408	360	544	520	194
372	176	228	542	272	520	432	384	440	388	284	344	296	344	200	308	352	224	422	348	588	358	1142	524	328	416	356	296	392	224	264	176	264	692	592	668	396	816	668	384	308	768	560	320	440	296	200	280	450	1246
2730	2072	3946	72	330	84	486	144	222	1290	36	108	36	18	3258	3120	3100	5390	180	0	720	75	150	375	2378	1300	960	270	360	0	0	0	0	0	60	30	750	135	765	0	45	375	270	0	0	0	0	0	15	30
0	0	8424	0	0	0	0	0	0	6996	4250	850	0	0	1080	0	0	11124	0	0	0	0	0	0	2376	0	0	0	0	648	0	0	0	0	0	0	0	0	0	0	0	0	0	0	0	0	0	0	0	0
700	1576	4732	0	48	0	1159	140	1263	1120	160	1840	240	480	48	467	1310	1907	16	0	80	126	72	216	1728	0	0	0	24	96	48	0	432	0	0	240	700	350	3600	970	920	870	600	0	0	618	36	522	420	0
150	228	174	92	432	1132	288	444	384	1382	106	306	102	408	984	0	72	216	288	156	0	24	168	468	54	0	96	306	240	252	34	968	3822	450	324	78	1683	544	137	441	159	198	234	600	1908	140	372	868	264	492
64	40	400	660	224	1080	360	350	450	737	483	220	0	0	812	40	400	376	104	624	264	220	1336	1812	1760	536	512	0	0	1784	76	212	72	120	480	360	40	420	780	120	240	360	0	0	0	288	168	360	208	2000
0	0	0	0	0	0	0	0	0	0	0	0	0	0	0	0	0	0	0	0	0	0	0	0	0	0	0	0	0	0	0	0	0	0	0	0	0	0	0	0	0	0	0	0	0	864	1440	180	1638	552
72	0	192	144	0	24	0	0	0	48	48	0	0	0	0	72	0	168	120	0	120	0	0	0	48	120	0	0	0	0	144	0	96	180	0	228	0	0	0	48	48	0	0	0	0	2160	2448	2496	3792	2124
78	0	48	120	0	330	186	264	150	24	96	0	150	168	120	648	48	192	1284	480	2856	96	0	0	456	1740	60	192	384	216	240	0	624	576	216	1392	0	0	0	1230	744	234	0	0	312	438	840	474	288	156
120	240	540	180	0	360	0	20	100	60	0	120	180	180	570	440	396	970	297	9	0	138	22	104	288	0	72	360	180	174	906	546	756	864	108	126	15	0	33	435	300	75	90	270	90	792	1826	772	1638	90
432	552	786	336	192	96	240	264	72	588	132	0	288	144	1530	222	510	816	270	18	48	0	0	0	360	72	0	0	0	540	522	402	120	1125	279	168	750	604	374	276	318	450	558	1026	108	594	594	144	927	525
0	72	72	0	0	288	0	0	288	1008	168	168	288	288	144	0	48	48	0	0	0	0	0	0	48	0	0	0	0	384	0	0	96	48	192	48	1480	304	880	0	0	192	576	0	384	0	0	96	48	192
1620	1836	2160	360	360	0	1080	360	0	2268	684	1368	0	0	0	1620	2268	5832	0	144	0	0	144	0	1080	0	0	0	0	0	0	0	0	0	432	0	378	516	1554	0	0	0	0	0	0	0	0	0	0	144
255	255	477	153	189	516	462	30	375	496	255	101	12	165	60	195	195	468	204	75	801	635	506	818	294	225	255	330	225	66	288	126	1425	348	0	2112	384	552	1284	2352	2451	2007	375	75	345	456	60	390	242	212
0	0	1440	24	0	0	96	72	288	5280	0	0	48	48	1560	0	0	1200	0	0	0	0	0	0	4320	0	0	0	0	1440	0	0	0	0	12	12	0	0	0	0	0	0	0	0	0	48	144	468	240	240
0	0	0	0	0	0	0	0	0	3888	0	0	0	0	3888	0	0	1152	0	0	0	0	0	0	4752	0	0	0	0	2592	0	0	0	0	0	0	1392	432	768	0	0	0	0	0	0	0	0	0	0	0
0	0	0	0	0	0	0	0	0	216	0	0	0	0	10368	0	0	0	0	0	0	0	0	0	0	0	0	0	0	0	0	0	0	0	0	0	0	0	0	0	0	0	0	0	0	0	0	0	0	0
0	0	0	0	936	0	0	72	0	0	0	0	0	0	4176	0	0	0	0	0	0	0	0	0	0	0	0	0	0	0	0	0	0	0	0	0	7400	1000	600	0	0	0	0	0	0	0	0	0	0	0
0	144	720	0	0	0	480	720	600	1080	0	0	0	216	9000	0	0	0	0	0	0	72	0	0	1800	216	0	0	144	360	0	0	0	0	0	0	0	0	0	0	0	0	0	0	0	96	144	120	0	0
0	0	60	0	0	24	30	570	0	492	0	0	120	120	300	0	0	2100	3096	0	0	0	0	0	3888	7776	0	0	0	0	0	0	840	144	0	0	0	0	0	0	0	0	0	0	0	0	0	0	0	0
826	118	828	517	873	1431	170	306	96	700	3481	486	160	664	202	208	77	265	252	54	129	0	0	0	306	414	75	50	90	0	259	315	726	174	38	158	30	115	105	564	241	0	50	20	500	85	156	249	114	63
3021	2337	2508	1968	120	270	810	639	135	1224	462	384	1800	3222	1800	354	384	774	780	60	330	270	480	510	288	90	180	1980	450	540	270	0	18	228	12	102	0	0	0	0	36	0	72	0	72	162	81	9	90	96
246	713	385	0	0	0	1296	0	0	534	0	666	0	0	0	150	1225	905	0	0	0	114	0	102	660	0	0	0	0	0	1560	0	660	330	0	90	0	0	0	30	30	0	0	0	0	168	0	60	342	0
2280	81	873	1412	58	174	210	50	280	1492	520	148	312	240	1512	2280	15	615	80	10	30	96	0	168	1400	0	136	0	0	120	480	90	180	310	80	240	18	14	148	315	245	256	0	0	0	360	150	240	374	480
744	1560	672	928	504	152	1240	424	544	848	576	736	576	216	0	302	756	424	508	394	238	366	342	300	216	560	232	0	528	0	1728	618	312	1296	732	948	648	1152	168	640	816	560	0	384	216	488	50	176	624	216
1014	402	972	1542	1872	1368	1014	2490	1170	480	1080	384	324	432	1080	132	24	60	135	624	615	0	282	300	168	828	300	0	72	0	186	174	180	393	678	861	156	1146	1008	48	1020	660	0	288	0	144	396	180	0	924
852	618	1716	2700	864	468	1296	972	234	1140	120	36	612	630	1908	270	216	540	135	171	450	0	288	324	1183	604	535	1188	648	702	648	81	99	441	459	630	297	375	264	138	420	126	450	180	180	444	336	138	144	342
1088	790	1116	360	1188	732	278	24	16	630	6	12	612	810	1620	736	410	900	196	602	420	420	0	0	405	9	162	630	360	720	648	1224	672	538	545	507	724	960	1118	36	252	504	1152	216	162	106	48	32	180	48
1530	768	4488	450	0	360	305	45	130	3015	405	216	0	0	0	300	176	1036	18	90	54	48	0	0	192	72	24	0	0	0	0	72	0	126	630	414	252	2496	3900	108	828	1404	0	0	0	183	27	78	0	810
[truncated: 55 more columns]
