# Supplementary material for: Polygenic adaptation from standing genetic variation allows rapid ecotype formation
Source: eLife. 2023 Feb 28;12:e82824. doi: 10.7554/eLife.82824 (PMC9977305; doi:10.7554/eLife.82824)
Supplement: Supplementary file 2. [file elife-82824-supp2.zip › Supplementary_Data_1/Twisst_windows_5000/superscaffold16B-PCRedited_all_output.weights.5000.csv]

topo1	topo2	topo3	topo4	topo5	topo6	topo7	topo8	topo9	topo10	topo11	topo12	topo13	topo14	topo15	topo16	topo17	topo18	topo19	topo20	topo21	topo22	topo23	topo24	topo25	topo26	topo27	topo28	topo29	topo30	topo31	topo32	topo33	topo34	topo35	topo36	topo37	topo38	topo39	topo40	topo41	topo42	topo43	topo44	topo45	topo46	topo47	topo48	topo49	topo50
72	0	792	96	0	0	0	144	1152	1728	192	960	192	432	288	48	0	528	0	0	0	0	0	576	1296	0	288	144	288	0	960	768	1920	792	936	1632	1792	1088	3456	1152	576	1728	576	384	384	0	0	0	0	0
877	788	1161	756	792	638	603	614	585	963	486	579	90	18	1106	288	260	334	936	1800	1592	204	1190	342	252	120	282	0	0	1664	396	488	232	648	1484	640	364	1236	456	362	1184	908	0	0	0	190	172	184	164	343
1650	1134	936	1476	408	336	1446	1308	990	2724	1512	1416	540	108	972	0	0	0	90	180	210	0	144	0	0	0	0	0	0	0	216	0	0	180	360	744	198	678	60	36	36	72	0	0	0	0	0	0	0	384
627	594	2739	54	558	1032	540	874	1826	2058	2442	1536	552	1080	912	114	108	498	78	90	372	0	60	156	288	612	360	72	0	0	0	24	288	144	0	36	96	60	384	612	666	150	12	48	0	180	138	402	0	30
240	1680	640	304	230	150	369	366	465	0	0	726	288	360	504	88	820	428	252	0	0	846	246	336	686	125	155	288	360	504	240	266	390	240	256	40	362	98	338	515	80	1145	344	270	270	193	152	305	170	0
640	1172	630	215	648	267	1180	948	928	206	310	504	390	2262	510	536	1176	480	170	150	170	669	102	73	242	274	216	190	808	102	160	263	207	100	180	110	358	126	666	414	468	588	0	70	0	160	372	308	465	75
1308	1836	1608	360	72	0	735	18	147	576	0	288	1440	900	648	939	1413	1716	828	576	684	1518	408	738	1080	864	216	1728	1944	1512	0	0	0	108	54	198	0	0	0	0	0	0	0	72	0	1215	162	387	1593	918
1404	1620	2808	36	72	0	2772	360	720	2124	540	1080	72	918	2016	966	828	1932	18	0	36	828	0	0	36	0	0	18	1674	108	18	36	0	0	0	36	0	0	0	0	0	0	0	72	0	1656	162	108	1764	0
0	0	4320	0	0	0	0	0	0	6831	3510	675	0	0	13824	0	0	0	0	0	0	0	0	0	366	780	150	0	0	864	0	0	0	0	0	0	0	0	0	0	0	0	0	0	0	0	0	0	0	0
979	2721	2540	288	468	288	576	1692	1080	656	947	1901	0	0	288	1139	3417	3484	72	0	36	540	0	0	336	0	0	108	540	216	120	0	120	0	0	60	0	0	0	0	60	0	0	0	0	1640	840	1240	1140	0
580	1624	3892	72	342	0	322	194	420	912	840	480	72	360	1152	930	696	1884	90	0	0	690	30	1440	4968	324	324	0	0	0	0	18	0	24	0	72	0	0	0	0	0	0	48	0	0	1078	524	492	1824	48
0	0	432	1200	2100	2100	684	144	792	360	36	360	180	180	72	24	240	168	630	630	900	0	0	360	0	0	684	36	0	0	1600	2800	2800	930	750	2460	360	1800	3420	900	3420	1800	540	720	180	0	0	0	0	0
24	0	48	1404	108	108	0	240	48	0	288	0	0	0	0	0	0	0	0	0	108	0	0	0	240	0	48	0	0	0	4116	1416	984	5670	1044	1242	1324	1540	1096	456	1092	252	1296	0	0	0	1200	240	0	12
0	0	0	0	0	0	0	0	0	0	0	0	0	0	0	0	0	288	0	0	0	0	0	0	504	0	360	0	0	0	4560	7680	0	2160	0	0	0	0	0	0	0	0	0	0	0	0	0	0	0	0
0	648	648	720	936	936	0	0	0	0	0	0	0	648	2916	0	1008	2016	0	0	0	2340	540	1440	2700	0	972	0	0	864	144	1440	1008	972	0	0	0	54	54	648	0	0	324	324	216	648	324	0	450	270
24	552	1728	144	192	0	0	960	2448	0	192	4416	576	1152	576	936	5112	6912	48	408	144	0	120	0	648	60	12	0	0	0	72	72	0	120	1320	360	1536	276	4140	552	0	2616	432	360	144	0	0	0	0	0
1257	2124	1803	723	468	825	1149	717	885	1275	1167	1188	381	687	543	0	252	0	132	399	210	180	654	720	348	378	720	516	138	357	612	252	636	600	1269	948	210	816	576	519	687	720	276	126	525	96	0	0	120	312
513	492	135	2280	2886	3264	138	1479	231	402	1422	918	270	252	30	0	0	0	54	432	138	480	459	975	0	324	552	270	360	0	1200	1518	900	0	54	54	6	162	108	1134	477	261	756	732	90	0	0	0	384	291
1080	324	2016	1044	144	1332	144	0	288	5605	9311	6972	936	540	288	0	0	0	0	0	0	0	0	0	0	0	0	0	0	0	0	0	0	0	0	0	0	0	0	0	0	0	0	0	0	0	0	0	0	0
2700	300	1500	3200	3520	7380	0	0	0	900	12000	0	0	1800	0	120	60	0	180	0	60	324	1548	720	120	60	120	828	0	0	200	220	480	0	0	0	0	0	0	300	0	0	0	0	0	0	24	12	0	0
1320	1248	696	288	756	372	504	744	336	420	432	480	432	624	276	432	288	432	432	2256	840	1824	2088	1248	384	1008	1656	1488	216	0	96	216	96	96	432	72	720	288	792	264	348	576	360	204	480	1008	768	672	0	864
1120	2060	1608	1897	729	1352	992	646	528	2480	1826	1118	0	150	0	373	515	552	328	178	376	110	208	156	355	445	76	0	114	0	397	135	410	341	252	589	201	636	417	256	376	226	114	96	60	466	358	526	506	490
154	383	679	402	280	300	721	167	174	436	84	210	172	172	298	56	263	339	114	413	71	328	188	744	62	42	230	136	238	598	508	296	214	600	2453	563	983	2048	995	376	1666	1544	508	238	508	580	132	218	370	282
186	30	126	504	504	612	84	558	222	304	316	108	0	0	0	1578	654	658	1398	624	498	236	778	66	1276	1188	564	0	0	832	630	216	748	391	202	397	522	342	108	514	78	168	0	0	400	222	1008	916	798	740
0	0	1200	900	10380	2520	0	3000	0	0	1050	150	600	2400	4800	0	0	240	120	180	0	360	660	0	576	360	1224	0	0	240	0	0	0	0	0	0	0	30	6	0	0	0	24	0	0	0	0	0	24	48
630	280	530	1920	2880	4650	480	900	1140	720	1440	990	0	0	5280	0	0	0	0	324	270	0	666	1134	864	162	468	0	0	192	320	600	1000	0	24	72	72	420	768	0	60	42	960	96	1920	80	180	220	0	96
492	636	2004	558	558	396	384	222	546	762	840	648	1188	756	972	198	216	612	54	171	27	309	90	213	396	246	366	810	162	540	36	72	108	36	72	36	60	0	120	27	63	126	0	18	0	180	240	732	220	240
522	18	0	1360	240	1208	12	276	240	0	360	180	1584	480	540	1496	40	0	0	132	816	160	80	0	72	48	0	240	120	24	1248	216	864	732	596	1492	1062	564	198	945	336	507	1680	1188	1248	24	696	456	0	0
540	72	540	2397	669	4944	36	36	0	1413	1845	198	0	0	108	917	43	552	900	342	756	0	0	0	270	270	0	0	0	216	2094	582	2724	1080	540	0	0	0	540	3240	1080	1080	1080	0	1620	0	0	0	0	0
16	232	16	1118	1150	1118	362	1552	436	92	68	284	432	492	1418	94	176	50	96	329	103	202	434	610	482	591	1021	566	252	260	718	574	718	32	310	38	947	236	511	96	136	388	448	1438	448	112	424	128	225	260
6480	1080	4272	576	1008	144	244	32	84	2880	630	0	0	360	1152	3384	564	3192	0	0	0	0	0	0	270	0	0	0	0	0	96	0	36	12	0	108	0	0	0	36	0	18	0	0	0	870	240	270	960	0
1066	262	1136	656	160	312	416	136	48	960	252	36	1056	384	384	1094	362	1248	800	0	496	212	180	100	864	432	0	288	192	192	1168	68	488	2896	60	1216	224	232	144	304	432	92	572	60	60	400	368	236	836	232
4050	486	0	936	18	0	2000	418	0	0	0	0	0	0	0	396	36	0	960	54	480	120	450	0	0	0	0	0	180	0	96	48	0	480	180	240	0	240	90	0	0	0	0	0	0	1128	456	0	378	1062
1546	804	1322	872	828	1536	1296	495	803	1110	1062	1452	96	192	160	626	274	454	160	286	664	428	110	314	288	420	618	122	194	70	204	84	168	168	144	360	219	130	393	336	360	672	144	92	0	528	360	264	432	288
3494	4452	2566	2648	398	770	2044	650	174	948	120	144	240	588	612	882	252	306	336	324	696	1440	360	0	180	180	216	0	720	780	552	66	102	336	924	564	0	0	276	0	432	72	144	0	0	2482	854	294	1422	1052
1290	879	279	1656	844	200	570	330	180	258	147	27	0	0	72	414	837	189	1350	270	720	120	300	120	214	214	40	0	144	0	756	392	112	2120	180	760	90	810	180	24	387	21	0	360	0	1736	1678	336	1398	2232
936	2192	2920	4014	2546	3628	2612	1872	1396	2772	1728	2304	216	0	0	504	592	884	492	12	0	180	60	60	0	0	0	396	0	0	1566	1078	1856	132	12	0	300	0	0	0	0	0	36	0	0	592	432	656	36	12
156	364	296	184	716	564	300	516	912	161	416	859	360	228	100	836	1252	688	109	916	271	550	1082	1752	468	660	1396	1032	384	1016	206	348	286	198	600	278	657	1062	957	384	280	1088	160	100	680	144	260	340	36	120
1488	2366	1744	1328	140	338	606	206	268	1796	377	119	370	370	406	886	1461	1160	456	95	189	320	86	184	812	49	185	776	200	200	1596	75	252	944	16	80	284	160	146	512	360	54	200	200	200	1314	229	236	764	24
0	0	0	0	0	0	0	0	0	0	0	108	0	0	0	0	0	216	0	0	0	288	0	2592	600	30	2826	144	216	0	0	0	0	0	0	0	0	0	0	0	0	0	0	0	0	0	0	432	54	0
420	1056	1704	312	0	48	376	488	216	4400	760	72	0	0	0	20	320	80	204	484	152	0	0	1440	560	1312	1920	0	0	0	156	0	24	84	284	268	320	928	192	0	96	0	0	0	0	312	216	432	172	344
32	96	32	44	60	40	248	378	496	92	240	308	24	0	256	152	1038	376	80	336	424	0	810	5544	12	48	1724	1008	120	216	33	207	30	395	1275	350	276	350	628	48	80	464	60	304	0	96	136	128	270	360
4320	1584	1728	6768	1152	6048	4392	7128	4320	2664	3024	936	1152	1152	288	0	0	0	0	0	0	0	0	0	0	0	0	0	0	0	0	0	0	0	0	0	0	0	0	0	0	0	0	0	0	0	0	0	0	0
1440	3600	10740	360	120	0	900	300	0	10920	1440	1080	960	2400	4620	0	0	0	0	0	288	0	0	720	240	48	420	0	0	1440	0	0	0	0	0	72	0	0	0	0	0	0	0	24	0	0	0	0	0	0
3872	2898	1852	3467	3397	3390	1905	978	2547	648	0	1512	288	0	1878	76	42	32	0	0	0	0	0	0	6	0	0	30	30	0	1005	795	450	0	0	0	0	0	0	0	0	0	450	0	0	855	990	405	0	0
1890	640	1070	6096	1896	1002	903	1355	310	246	960	216	0	0	0	510	112	170	470	179	125	216	51	117	110	74	206	0	0	0	3360	804	684	346	109	85	1002	90	108	208	112	130	288	0	0	282	410	100	100	239
0	0	0	600	1272	0	0	0	0	0	0	0	0	0	0	144	0	0	864	1008	0	0	0	0	0	0	0	0	0	0	1032	2568	0	720	720	0	2288	0	1024	1280	0	1600	1728	2880	720	0	72	0	0	0
6720	840	216	8424	11376	3240	0	2880	0	1296	4608	576	0	0	0	960	120	216	0	0	0	0	0	0	0	0	0	0	0	0	0	0	0	0	0	0	0	0	0	0	0	0	0	0	0	0	0	0	0	0
1008	360	5760	216	540	756	0	540	0	4968	2052	1080	0	0	2160	112	40	712	0	1080	0	0	810	270	1440	360	360	0	0	4320	0	0	0	0	0	0	0	90	990	0	0	0	0	0	0	0	0	0	0	1242
900	990	756	486	594	810	1350	0	4050	2385	0	3825	0	0	270	558	1350	900	0	738	720	0	0	2700	1440	0	1530	0	0	270	0	0	0	0	396	90	186	195	213	0	270	540	0	0	0	0	0	0	0	0
6152	2696	392	5400	2400	1800	600	2286	480	208	272	216	120	600	288	6448	2734	208	102	2316	102	96	924	0	1448	200	80	0	30	120	0	30	0	48	984	48	84	336	0	0	0	0	0	30	360	0	24	0	12	108
3024	9072	4320	432	864	0	8640	4320	3888	2592	648	648	0	0	432	720	4320	1440	0	0	0	0	0	0	0	0	0	0	0	0	0	0	0	0	0	0	0	0	0	0	0	0	0	0	0	0	0	0	0	0
1074	972	1122	720	0	288	846	666	1656	4824	3024	2880	720	288	1440	156	144	60	0	72	144	0	0	0	180	36	0	0	72	1080	0	0	0	0	0	0	0	0	0	0	0	0	0	0	0	156	84	48	0	0
60	0	750	90	0	150	0	0	0	1770	630	300	0	0	0	60	0	690	150	0	1530	150	60	870	7350	750	0	0	0	216	180	0	570	0	0	1350	0	0	0	1350	1950	1200	0	0	0	162	48	540	0	60
10386	504	3150	3096	1638	2862	810	879	615	0	828	72	5400	1080	0	5262	168	1050	0	0	0	0	0	0	0	0	0	1080	0	0	0	0	0	0	0	0	0	0	0	0	0	0	0	0	0	918	813	645	396	0
3990	0	960	3250	1490	330	240	198	12	180	439	20	150	312	150	870	0	180	300	2592	408	60	0	0	30	705	0	300	90	90	3750	906	324	750	3672	1428	120	1014	612	90	135	414	150	150	240	420	246	24	120	384
5724	954	990	7344	2016	1872	396	0	108	324	0	144	0	0	0	3060	342	342	864	0	0	0	0	0	0	0	0	0	0	0	2484	504	468	864	0	0	0	0	0	0	0	0	0	0	0	1856	2160	160	864	0
396	48	96	2484	1620	3672	0	720	720	0	3456	0	180	0	0	504	48	384	450	90	0	144	0	0	0	0	0	180	0	0	621	261	1782	0	0	0	576	0	0	0	0	0	0	0	0	108	672	444	96	48
1654	30	544	2232	14	1098	67	169	40	741	443	24	250	250	100	1166	14	242	1701	130	1715	0	0	0	846	618	0	0	10	0	1740	6	558	2883	210	2925	0	0	0	1058	1120	1050	762	4	0	648	846	990	680	810
150	265	170	120	552	72	435	897	216	563	96	253	0	0	252	15	45	30	0	282	84	144	534	264	75	140	259	90	90	414	15	177	24	0	483	30	980	2076	1660	0	114	438	0	0	0	144	1440	0	432	1263
105	40	605	15	0	15	0	225	0	160	355	205	45	75	675	102	38	496	72	189	72	0	165	33	160	275	201	66	30	363	0	225	45	65	107	65	369	929	4282	45	0	225	630	630	543	15	450	45	30	481
100	20	0	92	316	0	0	360	0	0	280	56	60	48	480	200	40	0	0	0	0	32	528	40	0	0	0	0	0	240	14	70	60	60	60	0	352	196	1252	48	0	0	600	240	264	0	720	0	0	0
50	266	20	483	774	663	0	270	0	0	48	24	24	348	1200	0	24	0	6	6	12	40	4	10	84	144	72	78	48	0	1180	472	1336	672	0	0	3254	874	2622	1544	134	482	2136	1140	600	192	1230	48	8	2
0	0	0	432	390	438	0	360	135	24	250	56	0	0	360	196	91	103	684	633	267	60	182	73	70	80	72	0	0	684	918	2757	1287	516	270	42	1584	890	3541	530	516	1852	1332	60	888	0	820	200	20	90
480	240	720	1200	2688	2880	180	1764	504	2928	2640	3504	2448	2160	1872	96	48	144	144	144	144	72	288	72	288	0	432	432	0	288	24	84	36	0	0	0	36	36	72	144	0	144	144	0	144	0	36	0	36	0
4176	5274	4518	1872	1008	648	3198	1500	2070	5160	1668	1560	72	108	432	1632	2038	1946	0	0	0	288	0	144	720	0	0	0	0	0	0	0	0	0	0	0	0	0	0	0	0	0	0	0	0	222	156	54	144	0
1260	4428	13032	0	0	288	2892	552	2784	5070	4044	6510	432	288	0	0	0	0	0	0	0	0	0	0	0	0	0	0	0	0	0	0	0	0	72	0	0	0	36	0	0	0	0	0	0	0	0	0	0	0
2196	2592	1080	1080	1944	972	1980	5940	4608	3204	4284	5220	1908	1440	432	0	0	0	0	0	0	0	0	0	0	0	0	0	0	0	0	0	0	0	0	0	0	0	0	0	0	0	0	0	0	0	0	0	0	0
2448	1350	5022	972	612	900	390	492	702	2664	1584	2376	1224	1548	2124	950	669	2125	0	0	0	0	0	0	0	0	0	0	216	0	0	0	0	0	0	0	0	0	0	0	0	0	0	0	0	2480	1360	2280	0	0
960	1968	3552	468	318	258	1432	868	2200	1368	2700	3132	72	288	1224	182	782	1196	0	36	180	576	72	0	0	0	0	0	0	0	0	0	0	0	0	0	132	0	444	240	432	336	0	288	0	1332	468	1440	0	0
3288	1168	1592	608	568	432	1392	444	972	1392	384	1104	1248	288	720	624	363	357	252	208	320	768	336	624	864	0	624	96	360	780	32	64	24	24	16	32	12	0	72	48	0	72	24	48	72	1224	492	684	0	96
2460	1428	3132	540	2052	1620	216	1296	432	4536	8424	3240	216	324	324	0	0	0	0	0	0	0	0	0	0	0	0	0	0	0	0	0	0	0	0	0	0	0	0	0	0	0	0	0	0	0	0	0	0	0
350	885	3913	180	0	540	252	0	468	11292	5880	7776	720	1080	1872	50	75	955	0	0	0	0	0	0	0	0	0	0	0	0	0	0	0	0	0	0	0	0	0	0	0	0	0	0	0	0	0	0	0	0
0	0	0	0	0	0	0	0	2160	2592	1296	3672	0	0	0	0	3780	12960	0	0	0	2916	0	324	3240	0	216	0	0	0	0	0	0	0	0	0	0	0	0	0	0	0	0	0	0	0	0	1944	432	0
0	1536	768	0	960	0	192	672	0	2240	0	640	1440	192	2208	60	860	544	240	0	0	576	0	0	3168	0	1584	0	48	480	0	480	0	0	0	0	0	0	0	0	0	0	0	0	0	672	288	0	0	0
276	516	360	192	96	0	432	192	96	720	288	432	48	288	96	291	723	942	0	804	0	240	1596	576	1350	603	1671	960	192	480	0	384	0	216	648	144	1056	432	336	0	0	96	48	192	96	96	0	0	96	960
0	3564	7884	0	0	0	972	0	0	1908	0	468	0	0	0	0	972	6480	0	0	0	0	0	0	1620	1620	0	0	4860	0	0	0	0	0	0	0	0	0	0	0	0	0	0	0	0	0	0	0	0	0
879	954	945	255	963	732	288	648	702	1062	990	900	810	810	2754	42	108	258	420	207	477	402	174	252	213	39	90	0	0	324	108	180	186	54	72	18	198	0	54	153	60	93	24	324	0	1182	1353	1557	612	864
926	1440	622	504	234	1134	1350	3708	1548	506	221	101	324	1386	1044	366	216	354	468	36	144	846	702	1080	144	288	0	432	828	252	54	0	162	108	0	0	0	18	0	0	72	0	72	216	54	216	936	576	306	612
285	420	1072	535	270	431	338	228	416	809	210	367	894	465	678	390	515	964	499	322	505	334	239	623	593	451	576	804	587	882	431	282	329	242	252	492	343	371	509	165	310	275	719	407	417	479	476	566	355	259
508	306	522	981	454	525	218	338	147	276	272	92	580	724	721	424	180	420	388	50	292	252	121	168	396	532	198	736	742	205	1165	642	750	416	80	279	160	75	36	417	372	160	313	829	151	318	640	189	1012	427
18	12	1014	240	12	666	0	0	24	3252	564	522	0	0	0	180	60	1020	60	0	210	0	0	0	1970	108	172	0	0	0	240	60	960	48	0	528	0	0	0	1077	704	37	0	0	0	480	450	2214	624	126
72	189	9	168	780	204	324	744	48	15	54	75	0	0	54	0	0	0	28	1274	84	207	1725	138	12	108	168	0	0	54	132	420	528	44	742	204	419	421	1158	336	204	1332	576	720	504	108	312	48	123	1217
288	0	36	198	168	30	756	1428	864	258	364	860	0	0	180	400	1208	522	0	0	0	860	16	444	792	54	48	0	0	12	48	232	266	30	90	60	304	164	924	426	336	816	72	180	156	270	510	330	0	0
24	0	24	25	162	65	20	30	70	120	36	12	24	0	72	204	18	42	72	96	0	72	24	0	0	0	0	0	0	96	99	414	219	96	480	0	626	654	964	498	744	1062	216	0	96	60	414	258	96	384
952	644	1428	0	780	540	0	2280	1260	0	840	780	0	0	0	748	506	1122	0	156	252	0	168	108	0	456	156	0	0	0	0	0	0	0	0	0	0	0	3900	0	0	2700	0	0	0	0	0	0	0	0
3159	2517	2964	4320	2160	1620	1636	4316	456	504	648	144	648	972	3384	3564	2860	2288	0	0	0	720	0	0	0	0	0	0	0	0	0	0	0	0	0	0	0	0	0	0	0	0	0	0	0	583	869	132	0	0
0	0	0	1080	0	1512	0	360	720	10464	2400	3120	1296	0	7776	0	0	0	0	0	0	0	0	0	0	0	0	0	0	0	0	0	0	0	0	0	0	0	0	0	0	0	0	0	0	0	288	576	0	0
66	30	120	1368	1224	288	0	1440	360	1224	720	936	1080	0	4320	528	240	960	0	252	108	0	180	540	900	360	1080	1224	0	540	0	0	0	0	468	216	72	324	144	0	144	0	0	72	0	0	0	0	0	0
72	216	144	616	1080	968	1052	3522	1546	0	648	216	216	216	432	144	432	288	0	0	0	0	0	0	732	2514	426	1296	1728	0	176	576	400	360	0	936	72	0	0	252	1044	0	0	864	0	748	2094	902	0	0
576	216	360	864	648	432	288	0	144	288	0	0	0	0	0	0	0	216	216	216	144	216	0	0	72	0	72	0	0	0	1152	0	0	864	864	576	576	1152	2592	576	1152	1152	2304	0	0	1152	0	0	864	1152
615	150	171	1278	918	1332	300	1590	90	180	918	612	720	72	288	753	318	99	228	96	144	66	108	6	533	135	106	0	0	0	198	198	270	150	84	126	180	0	0	90	0	180	0	0	0	492	2226	180	638	324
1368	1044	3168	4944	568	1832	144	288	1008	2308	3916	760	1440	5904	2880	0	0	0	0	0	0	0	0	0	0	0	0	0	0	0	1098	546	1596	0	0	0	0	0	0	0	0	0	540	0	0	0	0	0	0	0
1881	1027	872	360	1674	0	144	1494	0	1020	513	1311	0	0	1944	18	38	16	0	3582	0	0	1890	0	156	54	114	0	0	1584	0	0	0	0	720	0	912	1095	855	0	0	0	0	0	0	0	0	0	0	72
162	432	1974	60	30	90	60	60	300	2226	1386	1392	0	60	0	48	128	1000	0	96	264	0	60	324	270	288	54	48	36	120	816	120	1368	0	0	144	0	72	216	180	306	162	0	0	0	416	32	716	0	30
939	225	72	2061	597	1092	132	645	45	948	2640	540	60	480	240	24	0	0	27	612	543	18	267	9	0	48	0	12	96	48	360	60	96	0	1566	1806	0	951	159	0	1944	384	456	264	744	12	102	0	0	354
440	2400	3600	920	600	900	1000	500	2540	5772	720	1940	3520	2200	4300	40	0	0	0	0	0	80	40	24	0	0	4	96	0	20	208	0	0	96	0	0	336	192	48	4	8	4	48	0	80	200	100	100	0	0
0	0	0	3320	2200	864	0	0	0	0	180	360	2400	0	0	0	0	0	0	0	0	0	0	0	0	0	0	0	0	0	8390	3310	1224	1500	4500	0	3240	0	0	1050	1200	450	0	0	0	0	0	0	120	0
0	0	0	0	0	0	2160	1540	620	0	0	0	0	0	0	0	0	0	0	0	750	24	0	408	0	150	30	150	2160	0	0	72	78	0	0	0	0	0	0	216	2304	0	0	2160	0	3672	3080	1270	540	0
54	54	0	24	678	0	747	1269	0	970	55	55	0	0	1188	0	0	0	0	54	0	46	0	62	186	57	117	0	72	180	144	2628	216	0	216	0	3168	1944	0	72	450	18	0	504	0	819	1125	0	225	270
[truncated: 55 more columns]
