# Supplementary material for: Polygenic adaptation from standing genetic variation allows rapid ecotype formation
Source: eLife. 2023 Feb 28;12:e82824. doi: 10.7554/eLife.82824 (PMC9977305; doi:10.7554/eLife.82824)
Supplement: Supplementary file 2. [file elife-82824-supp2.zip › Supplementary_Data_1/Twisst_windows_5000/superscaffold24_all_output.weights.5000.csv]

topo1	topo2	topo3	topo4	topo5	topo6	topo7	topo8	topo9	topo10	topo11	topo12	topo13	topo14	topo15	topo16	topo17	topo18	topo19	topo20	topo21	topo22	topo23	topo24	topo25	topo26	topo27	topo28	topo29	topo30	topo31	topo32	topo33	topo34	topo35	topo36	topo37	topo38	topo39	topo40	topo41	topo42	topo43	topo44	topo45	topo46	topo47	topo48	topo49	topo50
288	0	0	1260	3600	1188	108	1512	108	0	0	0	288	0	432	144	0	0	144	4608	72	0	936	0	72	144	72	576	72	504	216	576	216	0	2376	0	468	2232	3276	0	0	216	576	360	2160	18	108	18	0	216
0	0	0	0	108	0	0	0	0	0	0	0	0	0	0	0	0	0	0	0	0	0	0	0	150	30	36	0	0	216	0	540	0	0	0	0	6480	1728	1296	0	0	0	0	0	0	0	540	0	0	0
0	480	960	840	1750	560	80	760	204	768	0	240	0	0	2880	630	300	960	1440	0	0	390	480	30	192	84	12	90	0	0	1920	4000	1280	0	0	0	0	0	0	136	0	8	0	576	0	1360	5270	1020	114	96
282	304	384	1260	4003	645	545	1645	720	1434	3440	862	0	125	2012	517	109	512	300	335	425	5	25	0	246	144	18	0	5	380	86	53	52	50	169	80	131	437	727	72	80	150	305	153	81	110	1900	840	474	852
1056	1452	708	693	678	621	478	979	547	672	528	456	0	0	324	1947	2208	573	568	212	0	852	216	168	1112	300	316	0	0	144	438	840	270	1128	300	216	966	450	534	396	204	282	180	162	90	323	578	329	446	240
0	0	1008	0	0	0	0	0	0	4452	0	480	0	0	576	0	0	720	0	0	0	0	0	0	1404	0	0	0	0	432	0	0	0	0	0	0	0	0	0	0	0	0	0	0	0	0	0	0	0	0
1020	1230	1830	384	432	144	280	260	180	1136	64	0	0	0	2160	630	831	1119	384	576	0	280	320	120	416	64	0	0	0	2880	192	0	24	12	0	12	408	312	144	12	0	12	576	0	288	1110	585	165	400	800
594	585	1881	36	180	0	216	0	0	90	0	18	0	216	1620	1890	2385	5985	0	0	0	540	0	0	0	0	0	0	0	0	0	0	0	0	144	0	1080	0	0	0	0	0	0	0	0	0	0	0	144	0
0	0	0	0	0	0	0	0	0	0	0	0	0	0	0	0	0	0	0	0	0	0	0	0	0	0	0	0	0	0	0	0	0	0	0	0	9570	8265	8265	0	0	36	144	0	0	0	0	0	0	0
48	18	174	0	0	0	0	0	0	0	0	0	0	0	480	336	330	918	0	0	0	0	0	0	72	0	0	144	360	0	48	96	0	0	0	0	4260	780	864	0	192	1176	240	480	0	120	240	0	0	0
1620	7560	3564	1800	360	0	2160	0	0	0	0	0	0	0	0	1136	3120	1144	216	0	0	0	0	0	0	0	0	0	0	0	360	72	0	0	0	0	0	0	0	0	0	0	0	0	0	0	0	0	0	0
1643	1219	5814	0	0	0	0	0	0	1008	0	0	0	0	0	3663	2439	8406	360	0	360	360	0	360	10472	740	740	360	360	144	0	0	0	0	0	0	0	0	0	0	0	0	0	0	0	0	0	0	0	0
0	144	360	378	258	444	600	288	456	240	0	168	0	0	288	0	96	288	0	0	0	216	0	552	440	76	216	0	0	0	1692	3228	3192	576	1608	2064	576	360	384	1776	2352	1548	2400	1152	0	96	216	192	720	0
456	0	8040	0	0	216	0	0	0	11124	2448	3564	432	0	1080	180	0	4140	0	0	0	0	0	0	720	0	0	0	0	0	0	0	0	0	0	0	0	0	0	0	0	0	0	0	0	0	0	0	0	0
490	412	746	1191	1960	1047	568	565	543	1013	914	365	10	94	2700	310	198	372	339	258	273	171	308	275	720	444	506	350	152	868	586	1045	575	257	178	123	564	370	244	310	178	128	644	786	768	430	876	430	219	325
72	72	576	456	0	216	124	32	84	648	320	40	96	312	528	978	258	1566	496	320	240	12	0	0	408	192	12	12	336	984	426	240	216	1032	624	240	96	408	168	144	384	96	150	0	0	524	1936	60	3510	2328
1344	1332	6612	432	324	288	0	510	0	4608	936	1512	0	0	180	1188	1146	2952	120	264	660	300	60	300	4770	1110	2100	0	30	120	0	30	0	30	36	150	60	0	0	60	12	72	0	18	0	0	60	0	0	0
708	0	60	2322	2350	840	288	1204	48	164	124	0	36	144	652	144	0	0	546	316	282	48	256	240	0	456	264	840	96	400	1110	1362	336	1206	576	522	514	1028	1130	0	270	330	1020	1548	660	132	372	180	0	396
0	0	2160	0	0	0	0	0	0	3384	0	0	0	0	6192	0	0	3744	0	0	0	0	0	0	2160	0	0	0	0	1584	0	0	0	0	0	0	0	0	0	0	0	0	0	0	0	0	0	0	0	0
270	135	171	144	1026	0	162	882	0	189	132	219	0	54	846	462	312	360	144	18	144	261	84	429	1476	585	693	1296	648	360	0	216	0	72	36	72	60	0	30	0	0	0	0	216	36	294	1146	0	225	78
0	0	0	0	0	0	0	0	0	0	0	0	0	0	0	2232	1800	0	1080	576	0	720	504	144	8064	3312	2880	72	0	1296	0	0	0	0	0	0	0	0	0	0	0	0	0	0	0	0	0	0	0	0
0	6	288	228	402	1140	210	810	552	58	394	460	24	30	210	120	270	0	658	1100	432	609	612	2151	1596	4116	2568	30	0	180	126	690	630	28	122	144	240	72	72	108	288	12	24	30	30	36	540	144	99	328
108	0	0	324	792	0	162	810	0	0	0	0	0	0	0	36	0	0	0	72	0	0	0	0	0	0	0	0	0	0	0	180	0	180	360	0	426	948	462	0	0	0	0	0	0	0	72	0	72	144
227	266	937	998	308	902	116	88	144	596	80	92	432	360	420	25	232	999	1708	728	1064	172	116	92	644	100	56	40	400	640	2882	476	1574	2478	748	1024	120	300	360	1620	1200	120	1002	900	1800	137	22	111	126	58
0	0	0	0	432	0	396	36	216	0	0	0	0	0	432	0	0	0	0	0	0	0	0	0	0	0	0	0	0	0	0	432	0	0	0	0	768	624	336	0	0	0	0	0	0	2700	324	1944	1764	0
40	152	3528	804	408	1032	304	520	784	2186	869	389	2328	1272	1704	197	214	2013	12	12	0	60	60	0	96	6	30	120	24	1596	492	24	480	0	0	0	300	0	180	0	0	0	480	0	996	136	100	136	0	0
1080	648	216	744	4520	352	864	3664	944	0	384	192	0	0	0	200	136	24	0	688	32	0	296	136	0	96	48	0	0	0	48	280	32	72	488	88	0	1184	1696	0	0	288	0	0	0	1368	4896	720	360	1224
932	356	392	713	888	337	368	702	214	624	816	192	0	0	0	366	90	36	556	970	1048	342	1506	348	88	136	256	120	0	0	242	204	106	428	632	848	126	575	259	124	428	36	0	0	0	460	546	374	208	704
348	648	396	102	1336	230	408	876	324	536	380	752	360	672	1248	72	1032	768	504	816	240	1288	512	696	436	238	898	360	60	744	0	1304	52	288	464	196	1140	933	1047	612	180	696	120	168	96	264	588	396	616	152
2422	680	6240	432	632	736	96	1032	312	2286	1340	484	0	216	780	874	140	1350	144	950	1366	42	576	126	2886	3156	768	0	216	420	0	25	35	108	90	288	92	60	448	78	216	336	0	72	0	48	6	66	54	0
2748	552	2892	1332	1452	0	930	1296	480	3750	1590	852	648	648	2496	830	212	1190	72	60	72	380	123	355	741	546	501	924	228	276	36	48	0	36	0	36	0	0	42	0	0	0	0	72	0	660	636	480	96	72
342	162	234	708	204	420	144	474	264	270	720	408	1038	738	1002	676	441	647	612	516	378	0	324	108	478	656	342	468	864	1320	0	252	360	1224	936	444	144	72	120	216	36	0	0	0	156	0	0	0	0	72
66	873	531	463	301	274	528	120	840	790	471	713	564	1050	564	60	498	492	24	48	0	524	24	352	168	0	192	144	180	144	477	261	396	480	372	174	292	234	68	120	44	88	72	342	648	462	84	660	754	66
748	2022	1534	254	128	70	2160	240	928	2072	492	736	204	1216	844	256	564	472	36	72	108	483	79	286	398	28	478	56	0	84	416	212	280	552	420	480	372	664	316	196	548	184	56	276	660	600	108	236	1230	268
3024	824	5344	2672	624	2464	120	0	240	3900	2880	1524	864	0	1200	288	64	224	144	0	0	18	153	117	384	96	48	0	0	0	686	102	436	144	48	96	64	192	176	288	12	108	0	48	0	0	96	48	174	615
2208	1032	5040	288	36	432	36	108	36	2644	1684	532	72	108	0	1932	840	4140	0	0	0	0	0	0	3024	0	0	0	0	0	0	0	0	0	0	0	0	0	0	0	0	0	0	0	0	0	0	0	0	0
0	0	1728	0	0	0	0	0	0	6912	0	0	0	0	8640	0	0	2304	0	0	0	0	0	0	2304	0	0	0	0	288	0	0	0	0	0	0	0	0	0	0	0	0	0	0	0	0	0	0	0	0
4860	7380	12060	1620	468	1044	1620	972	2124	5520	3078	1374	0	3240	0	0	0	0	0	0	0	0	0	0	0	0	0	0	0	0	0	0	0	0	0	0	0	0	0	0	0	0	0	0	0	0	0	0	0	0
6624	2880	5040	4032	720	2016	6192	3384	4824	3600	5760	288	0	1296	0	0	0	0	0	0	0	0	0	0	0	0	0	0	0	0	0	0	0	0	0	0	0	0	0	0	0	0	0	0	0	0	0	0	0	0
3276	1224	1404	1296	972	756	2628	2208	960	1008	648	648	0	900	72	180	72	108	0	0	0	48	24	0	0	0	0	72	0	360	252	258	138	0	0	0	0	0	0	432	0	0	0	0	216	396	312	192	324	252
0	255	1933	39	115	54	275	0	305	1184	0	146	80	116	404	0	210	4090	0	0	0	1117	0	1643	7100	0	1186	0	0	0	293	51	152	660	460	1220	84	150	246	376	580	130	0	0	0	326	0	50	322	0
230	0	1120	98	4	48	0	0	0	1015	95	0	0	0	30	20	0	3040	1222	1	7	0	0	0	3120	1560	0	0	0	60	60	0	60	168	24	252	30	0	0	156	90	18	60	30	60	29	1	24	240	96
60	80	340	96	160	1220	8	190	810	2380	1694	1400	0	0	240	90	120	510	24	121	335	10	142	280	1200	415	265	24	60	420	0	125	475	96	124	260	80	200	320	1740	637	763	0	60	720	12	0	0	0	12
1038	542	66	1116	1272	504	566	544	88	339	222	159	0	128	0	620	424	144	708	1240	272	164	1109	41	51	167	154	528	192	192	270	270	180	192	466	124	480	730	132	0	90	90	0	0	128	212	312	60	52	529
370	110	0	660	200	100	0	0	0	0	0	0	0	0	0	540	180	0	1416	648	396	0	540	0	0	0	0	0	0	0	660	168	84	2976	1809	603	96	240	0	240	96	0	528	312	528	0	0	0	110	370
0	45	63	1008	72	0	425	30	285	83	105	210	1080	640	256	0	45	9	170	0	30	0	0	0	122	90	0	100	150	40	3728	472	420	3980	100	200	175	80	45	500	360	0	250	150	100	725	30	15	0	0
1566	2736	2898	0	0	0	720	0	180	960	0	12	0	0	144	1638	3960	4050	864	432	720	1952	496	1656	3124	656	756	0	0	504	0	0	0	0	0	0	36	36	0	0	0	72	0	0	0	144	0	0	336	168
588	288	120	316	704	744	215	169	324	1108	228	212	168	432	1344	504	312	576	128	76	156	384	120	504	1024	104	408	264	216	792	608	640	744	168	84	180	1152	288	456	804	60	576	624	480	792	366	354	372	432	72
1402	3240	2114	756	108	0	756	12	132	1984	256	160	0	0	0	770	1260	874	216	0	432	108	0	36	528	0	0	0	648	1296	168	0	420	156	0	216	0	0	0	360	636	204	60	0	0	852	84	288	396	0
1008	2160	0	1368	180	216	1104	6072	2760	138	381	2001	1260	720	720	1680	5376	1524	0	0	0	558	0	90	900	0	0	0	0	0	0	36	60	30	0	6	60	0	12	84	0	0	72	36	36	896	1400	1136	186	0
270	459	153	699	234	777	182	300	148	909	273	456	198	306	126	666	441	693	0	0	0	0	0	0	0	0	0	216	0	0	2051	868	1113	0	0	0	0	0	0	0	0	0	0	0	0	574	800	1092	0	0
24	0	3672	1826	420	1426	2856	480	2184	3048	96	144	240	48	3000	24	0	0	48	0	0	0	0	0	0	0	0	96	0	0	510	180	390	12	0	0	180	0	0	48	24	0	36	780	24	1734	660	1326	0	0
150	750	0	184	1964	48	480	6450	216	48	40	200	144	0	1368	30	60	0	0	0	0	0	0	0	0	0	0	0	90	0	236	2170	132	126	0	90	734	118	48	30	42	0	36	630	72	480	4560	108	360	0
36	138	162	222	543	327	182	810	124	42	84	126	216	522	696	0	126	402	213	426	291	342	549	405	1226	282	328	576	252	984	345	1071	564	285	642	411	883	178	223	426	414	342	564	1176	1014	276	690	168	420	681
210	36	126	200	904	0	84	456	0	150	100	50	0	36	1560	198	36	138	328	72	80	108	108	0	4101	1722	2097	552	144	816	168	792	0	152	48	40	200	40	0	0	0	0	0	240	0	156	1056	60	126	234
0	0	8208	0	0	0	0	0	0	5184	0	0	0	0	0	0	0	8208	0	0	0	0	0	0	5184	0	0	0	0	0	0	0	0	0	0	0	0	0	0	0	0	0	0	0	0	0	0	0	0	0
0	0	432	0	0	0	0	0	0	72	168	192	0	0	432	0	0	1296	0	0	0	0	0	0	3492	588	672	0	0	2592	0	0	0	0	0	0	0	0	0	0	0	0	0	0	0	0	0	0	0	0
0	0	0	1440	1704	1152	0	0	0	0	0	0	0	0	0	2856	0	0	1140	180	270	72	1008	0	566	244	0	270	216	18	510	438	444	270	0	0	0	0	0	0	0	0	0	270	180	0	816	0	112	32
1020	1260	8850	720	0	360	3516	2208	1656	3768	1152	264	0	540	4680	60	180	834	222	24	0	42	84	84	450	150	6	6	258	798	0	0	72	72	0	0	0	0	0	0	0	0	72	0	0	480	240	180	174	348
912	312	1224	504	1152	0	0	1152	0	1188	414	162	36	0	4464	0	0	0	312	576	480	0	576	0	360	540	0	180	0	1296	0	0	0	120	0	240	480	348	360	0	0	0	360	0	0	96	480	144	0	144
718	512	72	810	312	48	296	520	192	447	345	156	0	0	0	1024	464	168	215	700	195	432	552	192	612	288	300	0	0	0	48	264	48	37	428	129	1216	768	1232	0	0	384	0	0	0	86	190	48	144	474
264	60	240	230	24	538	32	34	54	182	582	136	0	0	0	640	180	500	1626	180	1614	336	792	936	200	2451	13	0	0	0	388	0	260	168	60	336	26	32	62	858	182	136	0	0	0	612	423	345	480	1800
24	0	336	0	1404	0	0	5400	216	288	0	0	0	0	432	90	0	1314	0	0	432	0	0	0	1220	4582	966	0	0	0	0	216	0	0	0	0	324	120	420	0	0	0	0	0	0	0	3840	156	0	0
141	158	430	36	8	304	0	0	60	582	2400	120	180	900	90	90	60	225	92	8	248	12	0	48	450	1600	620	180	900	90	9	6	450	39	6	66	40	30	326	2119	749	324	24	150	150	45	30	90	123	30
2330	196	1770	756	0	36	0	0	0	576	192	0	0	0	120	816	120	624	467	402	1399	72	144	0	308	994	390	0	0	60	1302	24	186	477	210	1149	30	18	36	276	468	48	336	108	192	108	90	18	480	720
2116	124	1546	480	0	288	0	0	0	480	48	0	0	0	0	652	52	484	420	336	996	0	96	0	396	600	72	0	0	96	108	0	0	59	90	205	120	184	656	60	108	0	480	192	0	148	376	940	162	192
0	0	0	12	216	12	0	0	0	0	0	0	0	0	0	0	0	0	0	420	0	0	0	0	18	42	84	36	0	720	36	648	36	0	1440	0	2038	3944	5430	0	0	36	144	180	900	0	60	0	0	60
1584	576	480	344	1608	52	278	676	138	30	130	40	576	240	768	1464	480	376	126	3696	54	144	1584	96	124	372	120	456	396	1288	142	352	26	354	948	150	0	26	1378	14	46	208	576	216	220	42	92	14	0	384
120	388	166	209	457	90	108	789	39	84	350	295	359	624	464	110	897	439	600	1346	138	1130	2477	230	139	110	225	213	225	1091	106	511	75	252	700	128	344	941	570	217	86	329	535	319	877	58	872	67	511	1420
210	210	84	720	0	0	288	0	0	1368	720	792	1440	576	1440	330	150	60	0	540	0	180	540	0	36	108	144	0	0	0	360	0	0	660	2100	480	0	0	0	0	0	0	0	0	0	144	0	0	384	720
210	298	515	148	333	674	114	471	516	813	342	918	51	39	393	342	386	862	250	635	282	333	741	768	342	228	432	171	84	450	186	228	324	17	710	134	1194	915	1512	126	72	681	45	285	225	25	301	154	258	304
1013	846	268	177	389	98	636	736	540	72	148	120	1108	271	274	617	162	4	721	736	515	448	1058	718	16	372	372	1828	2095	730	234	167	57	298	404	188	271	453	267	107	497	420	785	541	397	80	324	237	361	600
864	576	540	972	2196	648	859	918	743	216	108	108	288	144	972	216	216	216	216	0	108	288	108	756	216	648	216	1368	216	108	72	0	72	240	36	120	288	180	288	48	192	48	144	288	0	761	990	409	72	108
1440	1140	216	1698	2382	1212	300	2700	0	240	432	480	648	0	0	180	180	72	216	108	0	0	36	312	0	144	432	648	0	0	246	414	204	0	12	0	0	24	72	0	0	0	216	0	0	0	0	0	0	24
36	150	264	54	0	0	0	0	216	54	0	0	216	54	216	18	72	126	72	900	2628	0	486	3402	1611	2601	5148	720	234	720	36	0	0	72	492	1254	0	144	0	36	126	36	36	108	144	0	0	72	18	504
1728	3456	4104	1080	1296	1080	2808	0	1512	1944	0	2592	3024	3456	3024	0	0	0	0	0	0	0	0	0	0	0	0	0	0	0	0	0	0	0	0	0	0	0	0	0	0	0	0	0	0	0	0	0	0	0
576	288	0	2832	1776	4320	480	6576	4320	1584	4488	1056	0	0	2160	0	0	0	0	0	0	0	0	0	288	360	0	0	0	0	264	168	864	0	0	0	0	0	0	0	0	0	0	0	0	96	336	864	0	0
1104	284	400	608	1076	168	208	1544	80	282	810	1004	188	104	168	332	180	264	518	1756	126	140	768	276	200	416	708	816	32	124	160	236	12	126	156	6	444	256	772	36	0	72	440	0	100	68	163	41	48	272
0	0	1608	24	72	0	60	180	0	3444	900	432	48	120	1128	0	0	0	0	0	0	0	0	0	2400	720	336	0	0	1080	0	0	0	0	72	0	72	96	48	0	0	0	0	0	0	0	0	0	0	180
0	0	2160	0	0	0	0	0	0	2448	462	546	0	0	0	0	0	3456	0	0	0	0	36	0	1512	0	0	0	0	0	0	0	0	0	108	0	704	812	572	0	0	0	0	0	108	0	0	0	0	144
[truncated: 55 more columns]
