# Supplementary material for: Polygenic adaptation from standing genetic variation allows rapid ecotype formation
Source: eLife. 2023 Feb 28;12:e82824. doi: 10.7554/eLife.82824 (PMC9977305; doi:10.7554/eLife.82824)
Supplement: Supplementary file 2. [file elife-82824-supp2.zip › Supplementary_Data_1/Twisst_windows_5000/superscaffold16A-PCRedited_all_output.weights.5000.csv]

topo1	topo2	topo3	topo4	topo5	topo6	topo7	topo8	topo9	topo10	topo11	topo12	topo13	topo14	topo15	topo16	topo17	topo18	topo19	topo20	topo21	topo22	topo23	topo24	topo25	topo26	topo27	topo28	topo29	topo30	topo31	topo32	topo33	topo34	topo35	topo36	topo37	topo38	topo39	topo40	topo41	topo42	topo43	topo44	topo45	topo46	topo47	topo48	topo49	topo50
1884	692	80	748	1132	104	432	1288	48	1064	750	2758	1412	596	740	1812	420	48	1656	4500	0	624	1260	0	0	0	0	0	0	320	664	160	16	552	624	0	738	1470	0	0	0	0	0	0	320	192	108	0	236	160
304	656	1040	112	536	200	320	112	2192	1040	816	2880	1424	0	0	240	400	720	512	512	0	0	0	0	0	0	0	192	320	1280	144	152	248	928	768	0	0	0	0	0	0	0	480	128	512	40	12	108	0	128
0	0	0	912	0	48	0	0	0	0	0	0	0	0	0	0	0	0	720	0	240	0	0	0	0	0	0	0	0	0	1440	0	0	8280	0	2520	0	0	0	360	360	0	0	0	0	624	240	1008	288	432
528	0	468	684	0	684	280	384	464	810	360	0	96	72	192	720	0	1512	3582	0	1914	0	0	0	648	1866	72	288	48	0	216	0	1566	918	0	876	0	0	0	414	1134	342	1494	96	0	198	696	282	366	240
20	160	0	228	204	0	100	228	374	1112	560	1768	20	400	400	462	330	0	408	126	62	52	26	0	0	0	0	0	40	0	722	646	0	480	192	104	60	90	0	0	0	0	0	40	0	120	376	20	304	164
1680	720	1380	2148	2820	1728	4788	5512	2732	900	792	360	0	0	432	198	108	18	36	0	36	0	0	0	252	0	0	0	0	0	608	1492	420	288	0	216	708	352	308	216	72	108	108	0	0	2016	3008	1168	648	144
975	1860	945	1512	5360	1396	2835	6705	3270	1320	0	0	360	540	1200	586	1040	246	16	136	124	177	183	210	108	0	108	0	36	0	450	2100	330	473	233	194	430	387	473	0	420	0	0	408	0	0	96	48	240	0
540	144	72	486	3294	180	1296	2376	504	0	216	0	0	0	324	144	0	36	90	198	0	180	108	0	0	0	0	0	0	108	594	3114	252	270	594	0	5730	3924	2514	0	0	0	648	0	432	1188	3924	576	720	1008
352	96	152	500	1550	770	0	436	236	90	504	126	0	0	180	0	0	0	0	1824	432	0	496	176	0	756	132	0	0	0	0	0	0	0	1920	1080	2604	3744	2556	0	14	4402	0	612	0	90	474	84	0	440
[truncated: 55 more columns]
