# Supplementary material for: Polygenic adaptation from standing genetic variation allows rapid ecotype formation
Source: eLife. 2023 Feb 28;12:e82824. doi: 10.7554/eLife.82824 (PMC9977305; doi:10.7554/eLife.82824)
Supplement: Supplementary file 2. [file elife-82824-supp2.zip › Supplementary_Data_1/Twisst_windows_5000/superscaffold3_all_output.weights.5000.csv]

topo1	topo2	topo3	topo4	topo5	topo6	topo7	topo8	topo9	topo10	topo11	topo12	topo13	topo14	topo15	topo16	topo17	topo18	topo19	topo20	topo21	topo22	topo23	topo24	topo25	topo26	topo27	topo28	topo29	topo30	topo31	topo32	topo33	topo34	topo35	topo36	topo37	topo38	topo39	topo40	topo41	topo42	topo43	topo44	topo45	topo46	topo47	topo48	topo49	topo50
0	0	0	0	0	0	0	0	0	0	0	0	0	0	0	0	1008	0	0	0	0	324	0	324	432	0	0	0	0	0	2376	1728	1800	864	432	288	2520	1188	396	672	432	984	0	0	0	0	0	0	0	0
480	0	192	4130	440	1190	200	1520	80	16	368	0	216	48	840	0	0	252	24	24	48	0	0	0	0	132	0	0	0	0	2194	1024	694	768	372	792	78	546	156	74	406	0	144	3084	420	404	3728	224	72	192
576	576	1752	0	0	0	720	0	2160	1920	2420	2140	2880	0	288	192	192	816	0	240	720	0	0	480	288	1324	356	480	960	624	0	0	0	144	216	312	72	24	192	0	0	0	288	192	0	0	0	0	0	0
119	678	607	0	0	72	432	648	288	1416	0	48	504	144	1872	225	738	1737	750	216	234	348	0	120	834	528	402	276	720	780	0	0	576	24	0	0	72	0	0	108	0	0	36	48	72	1512	2268	1548	504	0
126	81	63	285	471	180	78	798	126	135	189	162	0	0	90	288	381	171	246	618	306	282	594	876	784	426	914	846	90	90	187	311	12	102	105	63	1278	66	90	135	135	216	0	90	0	93	534	63	12	72
0	0	1080	0	0	0	0	0	0	7200	810	1530	0	0	1350	0	0	1314	0	0	0	0	0	0	870	105	105	0	0	2682	0	270	180	60	300	0	105	810	435	0	0	0	0	0	900	0	270	180	60	300
576	152	128	248	624	312	104	224	136	8	56	0	160	160	208	1280	456	320	612	3044	1944	340	1420	336	568	1232	208	64	400	712	88	240	280	544	1232	848	816	664	104	376	472	528	816	1200	888	256	416	152	160	672
502	482	356	196	562	424	306	476	634	150	470	674	156	132	118	1774	1802	1492	244	1134	818	1024	1228	1126	284	716	718	612	756	252	326	402	390	792	776	484	244	498	782	478	318	762	266	412	246	304	320	422	222	448
860	308	860	524	614	674	252	578	366	1190	1576	986	608	588	852	668	332	728	136	724	262	260	612	384	680	616	416	464	264	1080	82	142	106	136	548	294	612	810	860	76	258	136	662	390	870	42	104	178	370	1050
0	72	0	30	150	0	324	312	624	76	210	620	270	180	54	90	396	192	1006	3012	1142	540	1800	30	522	216	0	60	672	492	360	300	150	1050	3384	1260	1647	936	567	553	827	756	180	594	1440	306	247	707	90	360
15	54	579	0	0	0	0	0	0	0	0	0	0	0	0	105	378	4053	0	0	0	0	0	0	0	0	0	0	0	0	0	0	0	0	0	0	0	0	6480	0	0	2448	0	0	0	0	0	0	0	0
15	0	665	37	0	33	0	0	0	21	9	264	80	0	0	0	0	708	304	114	92	320	120	76	460	228	152	180	180	2130	709	0	1135	792	846	366	2184	2824	1144	406	274	0	160	808	706	696	135	1257	720	735
282	135	1490	1126	980	1400	120	406	708	342	922	776	99	510	930	386	183	800	229	40	377	281	260	865	250	424	962	1123	278	230	925	750	1050	344	105	830	502	232	1056	590	346	454	67	620	620	211	407	296	263	300
357	241	329	320	318	243	267	339	368	351	30	93	459	216	628	229	246	353	295	244	126	301	559	360	336	51	279	531	150	772	1067	920	837	888	365	350	1376	1176	812	549	234	907	2903	722	1328	188	442	217	193	464
0	0	0	6	76	30	0	400	0	484	228	276	40	100	2200	128	100	900	160	120	20	250	622	16	640	224	0	8	20	1688	2	100	10	132	736	80	2680	914	970	100	0	0	160	400	220	20	1360	100	150	498
108	60	312	48	468	642	48	174	336	604	892	520	0	0	144	322	320	840	1053	273	936	728	1350	820	906	642	852	0	0	360	224	422	836	535	669	800	575	570	493	900	312	324	0	216	252	224	506	752	735	1293
180	1452	4260	180	216	144	864	1164	1092	7920	540	2160	360	540	4536	0	120	480	60	264	12	0	0	0	150	66	0	0	192	600	60	72	48	60	408	72	276	0	0	0	0	132	60	276	180	120	180	60	84	84
3852	792	2580	3480	1416	1440	324	720	252	2520	3600	1092	324	288	1272	144	0	24	60	384	60	48	960	144	432	150	366	696	120	720	0	0	0	24	96	24	0	180	180	0	12	96	72	24	0	0	0	0	114	1254
864	0	9288	864	864	0	0	0	0	2808	432	0	0	0	5760	0	0	0	0	0	0	0	288	0	1440	0	288	0	0	1440	0	0	0	0	0	0	0	0	0	0	0	0	0	0	0	0	0	0	0	432
1500	2388	2070	852	780	1278	816	1272	1002	5088	2238	4458	660	300	1050	0	0	0	72	774	144	0	258	120	0	216	72	24	0	0	0	30	30	36	552	192	150	1518	450	0	90	180	180	90	240	0	0	0	0	228
2452	4710	2000	300	1320	804	1134	1734	900	594	216	732	0	192	780	248	420	196	0	348	348	96	144	504	384	864	726	0	480	96	0	72	48	0	108	354	120	228	1044	0	78	1272	240	60	24	162	414	144	0	0
1350	618	738	522	504	348	624	642	330	654	564	660	156	126	156	144	60	108	432	1668	960	72	1272	636	144	810	744	900	240	312	150	108	60	12	720	90	96	1032	1332	156	1056	936	930	258	336	24	96	72	48	558
1242	1117	2874	405	380	570	335	520	580	962	712	550	1405	1145	3075	1800	1600	4135	283	339	108	140	460	30	2006	434	370	260	0	515	170	120	285	824	72	184	535	35	250	364	240	46	260	0	25	140	120	315	909	117
804	1962	5730	690	60	402	612	240	1596	2772	2052	2340	504	396	216	240	648	2712	0	0	0	0	0	0	0	0	0	0	0	0	660	120	660	0	0	0	0	0	0	0	0	0	0	0	0	648	48	744	0	0
3150	150	2100	480	1470	5580	0	60	240	240	3210	60	1080	0	1200	1635	75	1290	0	15	75	3	150	417	360	27	687	1200	66	120	36	174	630	0	0	0	0	0	30	60	27	75	0	66	0	0	0	30	10	500
594	1119	1929	264	264	588	534	36	318	1016	114	190	648	972	972	108	270	594	264	56	148	0	48	0	216	36	12	0	324	324	504	720	1476	1662	568	860	1200	1596	2580	1984	1674	1646	486	0	72	330	24	132	0	96
2642	1356	5104	80	202	864	150	134	400	4692	2460	624	0	120	864	608	444	808	388	138	200	100	150	170	1900	240	140	0	0	0	40	152	192	30	120	60	448	500	576	80	0	400	0	0	120	24	280	80	40	60
600	648	984	144	4176	576	288	4032	432	1632	1344	2208	432	1152	2520	456	504	768	0	0	0	0	0	0	0	0	0	0	0	432	0	0	0	0	0	0	0	0	0	0	0	0	0	0	0	0	0	0	0	0
0	324	1620	0	0	0	0	648	324	2160	0	0	0	0	4320	0	648	3240	0	0	0	0	0	0	0	0	0	0	0	0	0	0	0	0	648	216	2520	2664	1404	0	0	648	0	432	0	0	0	0	0	0
340	1632	8858	150	0	150	150	60	1230	3480	3210	900	0	0	0	240	1152	5808	0	24	36	0	0	0	2088	0	0	0	0	0	0	0	0	0	60	90	108	156	24	0	0	432	0	0	0	0	0	0	0	150
3888	864	1584	720	4608	360	576	1512	648	48	1992	192	144	0	144	1944	720	792	0	552	204	0	2304	0	1344	384	1296	0	0	72	0	0	0	0	144	0	192	240	72	0	72	144	0	0	0	0	0	0	0	360
2448	1584	5040	0	288	936	0	504	288	1656	1368	1224	0	0	216	3060	1980	7920	0	0	0	0	0	0	864	0	0	0	0	0	0	0	0	0	0	0	0	0	0	0	0	0	0	0	0	0	0	0	0	0
0	6168	7980	0	0	0	360	0	0	1026	396	198	0	720	108	0	1392	1740	0	0	0	0	0	0	0	0	0	0	0	0	0	0	0	0	144	0	468	2064	924	144	72	1512	0	0	288	0	0	0	0	0
0	0	4104	0	0	0	0	0	0	4140	0	396	0	0	0	0	0	2160	0	0	0	0	0	0	0	0	0	0	0	0	0	0	0	0	0	0	0	0	0	0	0	0	0	0	0	0	0	0	0	0
0	0	6048	0	0	0	0	0	0	6048	0	0	0	0	0	0	0	0	0	0	0	0	0	0	0	0	0	0	0	0	0	0	0	0	0	0	0	810	270	0	0	0	0	0	0	0	0	0	0	0
672	1188	2868	72	198	108	0	144	396	2424	1176	882	0	240	0	240	420	1500	0	270	0	0	360	0	288	36	54	0	0	0	24	30	18	0	450	90	1056	2900	1996	36	0	414	144	0	960	0	0	0	0	330
1368	1176	1680	384	456	3024	384	1056	672	1824	3090	3222	192	576	192	24	0	24	0	912	36	36	678	402	0	192	84	48	96	192	0	0	144	24	528	12	6	1068	378	72	48	192	96	132	576	0	24	24	72	972
3156	4680	10044	2892	996	792	2424	288	864	1392	672	1440	312	144	72	0	0	0	0	0	0	0	0	0	0	0	60	0	0	0	0	0	0	0	0	120	0	0	0	0	420	360	0	0	0	96	96	48	0	0
1176	1920	456	756	912	72	570	1260	378	2043	1182	1407	768	384	252	24	0	24	168	1296	84	0	624	0	0	0	36	48	72	192	0	108	0	24	720	24	24	2832	36	0	60	180	348	84	444	24	168	0	48	1536
174	216	666	288	54	144	184	30	182	784	850	586	240	240	54	182	208	546	60	300	90	36	180	0	348	0	12	0	0	180	48	288	24	60	660	90	1773	1338	465	111	72	447	72	18	600	64	12	68	0	810
72	600	120	48	96	72	120	0	420	240	0	120	0	0	0	144	480	240	1296	504	360	432	432	252	216	270	126	0	0	0	1728	1296	432	4536	1476	1260	2400	3000	540	1260	1350	1530	0	0	0	792	216	720	432	288
0	420	0	12	12	0	180	0	0	150	12	54	48	0	0	0	240	0	252	504	588	0	72	0	0	0	0	0	480	480	12	660	0	1092	2544	2964	192	2184	4320	2306	3562	4212	1368	264	1344	0	0	0	0	72
0	0	0	0	96	96	0	192	576	224	288	640	384	0	96	0	240	240	128	352	240	3040	144	2000	160	320	1440	960	960	0	1920	4848	6288	160	512	336	480	0	480	4500	1368	204	0	1104	192	0	32	64	640	0
192	40	40	152	396	156	96	224	240	48	132	144	344	284	272	652	372	280	1584	2064	1892	392	1040	184	380	1148	272	320	740	920	8	1348	404	408	240	80	1240	1032	784	1284	576	1152	1064	1088	1136	124	356	248	68	108
48	54	508	0	150	293	9	300	334	431	206	533	40	120	802	48	184	1268	228	336	867	228	69	958	2460	5400	2610	540	540	310	60	6	678	140	55	815	432	143	600	518	417	175	0	1836	132	74	6	664	100	20
234	146	390	534	984	774	118	794	434	334	394	370	852	452	744	1467	954	825	1995	981	816	478	448	968	441	492	549	1014	258	126	663	1393	1094	950	418	566	1080	134	492	596	506	344	606	1014	374	122	386	206	52	22
133	28	565	366	532	668	24	1074	306	48	282	48	24	24	1152	114	24	690	72	72	1494	44	38	566	3492	3866	1252	72	72	72	234	520	830	198	0	96	837	213	354	165	165	48	24	1584	24	108	720	360	94	190
0	0	60	0	750	330	30	486	510	0	282	24	12	180	300	360	360	2100	18	342	1440	840	900	3510	1935	2802	8493	0	240	180	0	108	0	0	0	0	150	0	600	378	0	0	0	0	0	30	354	312	0	120
128	44	260	0	576	144	0	1008	36	432	0	36	0	0	0	1192	484	2572	936	252	180	72	144	180	3240	2808	468	0	0	0	0	324	36	0	0	0	1080	108	612	0	0	360	0	0	0	0	3888	144	0	0
1176	210	2070	0	0	0	0	0	0	1512	0	0	0	0	0	1212	255	2745	108	0	108	0	0	0	1728	108	0	0	0	0	0	0	0	0	0	0	2112	1856	1972	0	0	216	432	0	0	0	432	108	0	0
0	0	810	36	0	72	0	0	0	720	0	0	54	0	0	162	0	2160	36	0	126	0	0	0	2844	54	0	0	0	270	36	0	72	174	54	258	162	0	0	0	252	0	162	162	108	540	486	702	0	324
252	252	1224	216	540	36	84	522	186	408	72	60	0	36	396	672	780	2724	336	72	600	60	36	120	3528	1200	852	72	216	36	0	180	36	168	18	246	1980	540	1260	0	48	312	0	720	0	324	882	450	0	216
424	104	1419	200	400	241	22	326	47	1642	660	200	115	125	675	690	90	2067	120	150	126	100	1015	135	1872	288	166	110	56	1325	0	55	0	25	125	0	557	325	368	54	3	15	130	126	305	0	375	40	0	495
612	1428	660	192	0	24	0	0	0	1080	144	0	0	0	0	432	1008	720	432	0	0	0	0	0	1440	288	0	0	0	0	348	0	48	0	0	0	3024	5124	3948	0	0	2376	36	0	0	0	864	0	792	432
942	936	1794	432	504	72	0	324	108	756	432	324	0	0	1260	480	576	1104	324	864	108	108	936	108	144	108	288	0	0	576	108	72	36	108	0	0	1188	1512	1620	0	0	540	0	0	0	108	324	0	108	432
432	918	1404	489	720	1461	513	522	747	975	717	414	1134	1782	1926	792	1170	1692	384	144	240	960	0	120	3060	336	780	0	0	0	198	276	426	0	0	0	96	0	12	180	0	36	0	0	0	792	504	612	320	96
24	24	4572	60	0	24	72	192	72	4320	48	72	120	192	7140	0	0	2910	36	12	54	108	30	12	630	48	0	30	126	1830	60	0	0	48	0	54	0	0	0	12	24	0	0	0	12	264	528	240	96	60
468	318	1194	272	768	940	128	514	720	1600	924	1714	520	232	1196	774	492	1734	432	374	250	584	248	290	1145	114	303	40	40	560	220	466	610	64	60	20	504	116	282	420	0	258	184	144	492	192	558	726	0	0
984	288	1944	2274	1308	2346	480	672	792	1176	936	960	1296	720	1680	432	288	720	0	0	0	0	0	0	0	0	0	960	0	0	990	540	870	480	0	0	360	0	0	480	0	0	720	240	720	480	936	600	288	0
708	438	114	936	696	444	472	880	280	450	528	276	840	702	612	528	288	72	264	456	36	108	444	48	0	114	0	288	438	168	300	510	210	816	504	240	504	288	192	540	552	360	1152	696	408	324	348	144	162	518
0	1092	1248	150	320	280	534	142	1664	0	0	2400	0	108	0	90	2352	2304	38	96	76	1446	510	4092	960	0	5760	0	216	0	270	576	600	24	288	228	192	0	960	204	120	588	0	0	0	216	54	768	573	185
0	54	270	0	0	0	72	240	120	0	0	0	0	0	1080	0	216	1080	0	0	0	0	144	72	216	324	2700	0	648	1080	0	216	0	0	0	0	720	496	512	0	0	0	0	648	0	144	336	168	0	144
324	0	0	0	1296	0	612	2268	1224	0	0	0	0	0	0	2268	216	0	0	1296	3888	0	432	0	0	0	0	0	648	0	0	0	0	0	0	0	648	0	0	0	0	0	0	1944	0	216	1512	432	0	864
1160	400	2760	200	532	120	0	144	0	2124	1316	304	0	216	324	1455	750	3555	600	0	0	0	0	0	2400	480	0	0	0	0	12	60	72	0	0	0	0	0	0	0	0	0	0	0	0	0	0	0	0	0
850	306	1724	0	300	312	0	36	288	1600	1055	441	0	0	288	1620	972	4320	720	0	0	0	0	0	2376	288	0	0	0	0	0	96	192	360	0	0	240	384	96	144	0	0	360	720	144	0	0	0	0	0
1260	0	4824	180	0	0	0	0	0	5172	372	0	0	0	0	1528	0	5492	180	0	0	0	0	0	4314	366	0	0	0	648	0	0	0	36	0	0	0	0	0	0	0	0	0	0	0	0	0	0	0	0
0	0	720	0	0	0	0	0	0	7359	848	901	0	0	0	0	0	324	0	0	0	0	0	0	1707	656	697	0	0	3456	0	0	0	0	0	0	0	0	0	0	0	0	0	0	0	0	0	0	0	0
0	0	1944	0	0	0	0	0	0	3798	198	0	0	0	0	0	0	0	0	0	0	0	0	0	2958	174	0	0	0	0	0	0	0	0	0	0	0	0	0	0	0	0	0	0	0	0	0	0	0	0
4926	2892	3062	1069	1064	779	200	612	164	320	650	570	1448	760	1000	1506	852	862	508	325	55	64	356	64	182	86	120	592	172	412	1655	436	409	180	252	84	96	140	284	20	36	20	280	64	100	130	134	100	104	292
0	0	3312	0	0	0	0	0	0	1440	0	0	0	0	1080	0	0	4752	0	0	0	0	0	0	15480	0	0	0	0	0	0	0	0	0	0	0	3900	364	1352	0	0	0	0	0	0	0	0	0	0	0
0	0	12960	0	0	0	0	0	0	8424	0	0	0	0	648	0	0	1944	0	0	0	0	0	0	216	0	0	0	0	1296	0	0	0	0	0	0	0	0	0	0	0	0	0	0	0	0	0	0	0	0
0	0	0	0	0	0	0	0	0	0	0	0	0	0	0	0	0	0	0	0	0	0	0	0	0	0	0	0	0	0	0	0	0	0	0	0	10800	0	0	0	0	0	0	0	0	0	0	0	0	0
0	0	432	0	0	0	0	0	0	3744	0	0	0	0	144	0	0	0	0	0	0	0	0	0	0	0	0	0	0	0	216	72	1872	0	0	0	5220	0	1044	0	0	0	432	0	0	2160	720	18720	0	0
0	0	0	0	0	0	0	0	0	0	0	0	0	0	0	0	0	0	0	0	0	0	0	0	0	0	0	0	0	0	0	0	0	0	0	0	1944	0	0	0	0	0	0	216	0	0	0	0	0	0
1440	240	0	5252	1044	544	420	2360	580	280	1240	280	480	0	0	12	0	36	16	96	140	56	118	354	16	116	336	0	0	0	8284	4668	2408	6	12	30	360	24	72	360	0	0	0	0	0	60	160	20	184	566
0	432	2232	0	0	0	792	144	792	1296	0	0	0	0	288	0	432	1152	0	0	0	720	144	0	504	0	792	0	0	432	1224	1008	648	792	972	1620	720	144	0	1152	2016	1440	0	576	432	792	144	504	0	234
340	180	212	864	480	720	516	2352	1632	168	1136	256	144	0	0	1040	1680	640	640	832	1072	1380	246	378	940	480	212	0	0	0	324	1072	584	440	356	236	942	50	160	760	204	512	60	60	60	400	1760	1200	80	488
0	610	494	123	240	87	240	378	162	756	0	750	0	0	0	0	350	382	153	207	90	430	426	140	486	51	969	0	24	0	443	884	749	621	609	786	477	705	810	441	723	714	60	120	60	426	288	522	350	246
255	201	174	159	111	360	101	217	372	473	394	303	0	0	24	172	248	510	225	87	210	825	148	1013	690	174	462	0	0	0	810	582	1890	792	168	882	336	177	417	1146	292	668	0	60	0	628	416	1566	360	162
75	343	110	79	516	5	406	1214	552	130	250	730	0	0	0	153	233	100	186	2898	756	2212	1524	2240	114	1296	2220	0	0	0	39	216	15	102	1194	528	213	826	377	94	607	265	0	144	0	98	118	54	316	102
0	0	0	0	0	0	0	0	0	0	0	0	0	0	0	0	0	0	0	0	0	0	0	8352	4756	2436	7496	864	0	0	0	0	0	0	0	0	0	0	0	0	0	0	0	0	0	0	0	0	0	0
0	0	864	0	0	0	216	0	216	864	0	0	0	0	0	0	1944	7776	0	0	0	360	60	660	5760	0	0	0	0	720	0	0	0	0	0	0	0	0	0	0	0	0	0	0	0	216	0	216	1512	72
0	0	0	0	0	0	0	0	0	648	0	0	0	0	0	0	0	3240	0	0	0	0	0	0	5400	6912	5184	0	0	0	0	0	0	0	0	0	0	0	0	0	0	0	0	0	0	0	0	0	0	0
0	0	0	0	1260	0	0	1152	0	0	0	0	0	0	900	0	0	0	0	0	0	0	0	0	210	336	750	0	0	0	0	2808	0	0	0	0	2052	0	0	0	0	0	0	3456	0	0	0	0	0	0
0	0	0	0	0	0	0	0	0	0	0	0	0	0	0	0	0	0	0	0	0	0	0	0	552	1680	360	0	0	0	0	0	0	0	0	0	0	0	0	0	0	0	0	0	0	0	0	0	0	0
78	114	456	0	468	0	0	684	0	48	156	228	0	0	144	2210	3230	2120	0	0	0	0	0	0	11664	0	0	0	0	0	0	0	0	0	0	0	0	0	0	0	0	0	0	0	0	0	0	0	0	0
0	372	6612	0	0	0	216	0	0	4980	0	492	0	0	1728	0	246	3246	0	0	0	0	0	0	1188	0	0	0	0	1692	0	0	0	0	0	0	0	0	0	0	0	0	0	0	0	0	0	0	0	0
1656	0	9792	0	0	0	0	0	0	2736	0	0	0	0	144	162	0	1134	0	0	0	0	0	0	72	0	0	0	0	432	0	0	0	0	0	0	0	0	0	0	0	0	0	0	0	0	0	0	0	0
1296	84	132	720	840	168	0	0	840	72	0	1248	1728	0	0	0	0	0	720	1536	336	0	0	336	36	0	492	864	0	0	360	276	84	0	552	168	144	864	384	0	0	336	0	0	0	0	0	0	0	0
288	42	354	38	76	228	90	36	810	270	525	1605	720	72	60	414	6	30	0	300	780	0	306	72	70	203	189	90	198	90	40	80	240	0	240	480	0	132	516	120	948	144	360	240	360	168	180	480	84	396
0	96	48	72	672	120	960	1712	1984	68	408	1276	216	0	0	0	0	0	0	0	0	24	96	72	0	0	96	0	0	0	0	0	0	0	96	48	264	408	672	0	0	240	0	0	0	168	680	484	120	1776
0	0	360	0	0	0	0	0	0	0	0	0	0	0	0	0	0	540	0	0	0	0	0	0	432	0	0	0	0	0	0	0	0	0	0	0	0	0	0	0	0	0	0	0	0	0	0	0	0	0
0	0	1224	0	0	0	0	0	0	2016	0	0	0	0	3744	0	0	2736	0	0	0	0	0	0	3312	0	0	0	0	6336	0	0	0	0	0	0	0	0	0	0	0	0	0	0	0	0	0	0	0	0
0	0	6480	0	0	0	0	0	0	1440	0	0	0	0	7200	0	0	1728	0	0	0	0	0	0	0	0	0	0	0	0	0	0	0	0	0	0	0	0	0	0	0	0	0	0	0	0	0	0	0	0
0	450	18450	0	0	0	1620	0	1080	13590	0	450	0	0	0	0	0	2700	0	0	0	540	0	0	0	0	0	0	0	0	0	0	0	0	0	0	0	0	0	0	0	0	0	0	0	1620	0	1080	0	0
912	0	72	1430	324	534	144	240	0	198	618	96	0	0	0	1168	192	264	1980	232	852	64	672	128	100	840	236	256	240	240	680	32	328	1512	144	264	0	96	96	144	528	0	0	0	0	288	688	192	112	896
0	0	0	0	0	0	492	168	60	0	0	180	0	0	0	0	144	36	0	0	0	288	0	0	0	0	144	0	0	36	0	0	0	0	0	0	0	0	0	0	0	0	0	0	0	6636	2856	1920	1728	0
0	1800	10656	0	0	0	1440	4320	1440	6264	216	864	0	1800	10368	0	0	1440	0	0	0	360	0	0	0	0	0	0	0	0	0	0	0	0	0	0	0	0	0	0	0	0	0	0	0	288	864	288	0	0
0	6048	864	0	0	0	11448	2808	11232	3456	432	8208	0	2160	0	0	0	0	0	0	0	0	0	0	0	0	0	0	0	0	0	0	0	0	0	0	0	0	0	0	0	0	0	0	0	0	0	0	0	0
400	296	480	456	336	776	108	16	16	424	120	0	160	412	160	1040	208	464	176	8	8	704	416	176	408	72	288	0	0	80	576	432	864	1104	16	208	0	0	0	488	168	160	704	0	8	2016	144	720	1800	784
1296	792	576	1800	360	1152	0	360	504	1212	1650	1098	2160	1080	144	0	0	0	0	144	36	180	360	180	0	0	180	0	0	0	0	0	0	0	0	0	72	468	180	0	0	180	0	0	0	0	576	864	1080	2160
1848	1146	2082	3792	6396	5940	2214	2538	2268	1044	2880	1728	0	0	36	0	0	0	0	0	0	0	0	0	0	0	0	0	0	0	672	1092	828	0	0	0	0	0	0	0	0	0	0	0	0	0	0	0	0	0
252	96	180	244	740	544	32	460	600	20	40	320	796	64	580	484	224	420	212	58	106	16	80	128	0	0	240	376	32	240	940	2772	1960	492	0	320	2948	1204	5156	776	320	2600	5012	860	408	0	0	0	0	0
177	72	3	171	468	207	180	90	630	12	186	90	99	288	120	849	333	75	345	189	690	189	666	36	465	726	504	279	891	279	267	603	303	804	882	2568	399	222	162	1398	1317	648	531	759	639	192	270	408	156	234
252	126	0	144	36	0	1623	1663	194	288	0	0	720	720	1152	576	894	288	192	74	256	1932	306	288	472	296	582	198	990	198	36	132	0	312	172	128	48	36	0	96	36	12	72	360	72	3219	3539	922	252	126
0	90	72	679	198	419	48	120	168	216	1080	108	0	18	0	446	188	662	400	336	452	228	126	372	720	1254	294	0	60	0	256	72	440	300	270	180	108	150	222	282	450	300	60	0	30	144	696	840	744	444
258	20	178	192	384	228	18	126	0	312	604	176	0	0	72	366	44	322	186	24	210	12	36	0	554	418	132	24	24	24	366	568	650	502	40	634	90	36	18	1678	820	466	36	144	0	330	966	972	600	414
282	202	536	172	72	152	96	108	132	804	312	216	36	72	108	204	170	514	188	448	300	112	360	368	1278	972	786	108	288	432	232	96	308	228	564	480	50	108	142	316	1504	256	0	144	0	510	324	678	328	810
396	372	696	0	156	0	0	96	0	660	96	192	96	12	348	864	348	1896	2124	1044	960	552	0	0	3792	4968	1128	300	2400	1200	312	132	192	492	348	720	0	0	0	120	780	0	0	300	60	0	0	0	0	0
288	1224	216	360	3300	660	2880	5328	1368	144	408	1968	0	0	0	0	0	0	0	0	144	0	0	0	0	0	0	0	0	0	360	2220	300	0	0	0	0	0	0	576	0	0	0	0	0	1536	3120	816	0	0
720	0	576	1440	900	6300	432	1200	960	0	3960	0	0	0	0	1008	0	216	396	0	36	0	0	0	720	216	0	0	0	0	288	180	1512	0	0	0	0	0	0	180	0	0	0	0	0	0	5040	1080	1224	432
1188	1944	432	1512	972	108	3666	3906	3660	7974	4218	3900	2268	4320	4212	0	0	0	0	0	0	0	0	0	0	0	0	0	0	0	0	0	0	0	0	0	0	0	0	0	0	0	0	0	0	330	306	444	0	0
0	2880	8640	2304	720	432	2960	2348	1532	4058	1431	3331	0	0	2160	0	0	0	0	0	0	0	0	0	0	0	0	0	0	0	0	0	0	0	0	0	0	0	0	0	0	0	0	0	0	1600	880	1120	0	0
8064	5328	3672	1728	1872	0	4104	936	2160	1152	240	1200	10800	0	216	0	0	0	0	0	0	0	0	0	0	0	0	0	0	0	0	0	0	0	0	0	0	0	0	0	0	0	0	0	0	0	0	0	0	0
1716	1122	2424	1498	1252	802	960	1092	804	2980	1134	638	60	78	432	0	0	0	180	1272	1626	620	818	758	0	1644	3168	300	0	0	68	650	68	120	1068	1530	72	552	396	174	954	186	30	366	84	0	0	0	80	560
1728	2268	720	2484	4464	1584	2340	4212	1044	648	540	468	108	216	648	0	288	0	360	1116	252	216	972	72	72	144	72	0	144	432	144	144	0	216	1080	180	468	1152	2556	72	180	900	864	144	432	216	0	0	216	972
400	1000	3904	1368	288	216	1680	584	496	792	144	120	0	0	0	136	340	1204	324	48	60	344	120	136	284	32	20	0	0	0	384	72	24	396	24	156	66	186	12	120	312	192	0	0	0	1728	328	272	920	120
458	208	1428	264	64	344	264	132	396	630	444	954	0	0	0	144	192	918	508	132	608	172	92	168	2550	786	456	0	0	0	126	48	180	194	180	640	36	12	120	450	54	312	0	0	0	126	48	180	334	392
270	270	840	273	63	462	102	96	492	2190	1710	732	0	0	0	132	28	152	246	84	684	53	251	134	400	288	128	0	0	0	219	51	258	534	138	1428	156	966	180	174	327	315	0	0	0	230	118	504	173	893
876	108	1968	720	0	1512	486	486	648	2880	4056	360	540	0	0	192	0	288	48	0	744	60	102	162	840	1272	0	108	0	0	72	0	120	48	0	456	0	0	0	768	192	0	0	0	0	774	630	1812	180	294
90	0	360	630	0	6300	60	924	1176	4092	5028	1452	0	0	0	0	0	120	30	0	60	0	0	0	96	96	48	0	0	0	0	0	480	210	0	420	0	0	0	2328	2868	624	0	0	0	30	462	420	24	18
0	0	0	0	7092	288	0	9072	1260	720	720	360	0	0	5400	0	0	0	0	0	180	0	0	0	12	48	120	0	0	0	0	648	72	0	0	0	372	868	668	0	0	72	0	0	0	0	2088	360	0	0
360	0	0	0	900	0	450	3240	90	0	0	36	72	180	1800	0	0	0	0	0	0	0	0	0	0	0	0	0	0	0	0	0	0	0	0	0	3660	330	510	0	0	0	0	0	0	90	540	18	0	0
0	0	0	0	3360	240	0	792	48	0	420	60	0	0	120	48	96	48	72	360	600	240	1020	660	288	492	300	0	240	120	0	1776	384	0	0	0	552	1404	780	144	48	288	0	240	144	0	192	48	48	180
0	312	900	66	807	67	94	124	114	528	144	264	144	468	2404	0	422	600	240	364	0	812	1842	100	48	0	72	420	206	2404	330	1019	279	139	220	13	274	362	592	192	3	219	180	206	792	265	480	171	264	612
0	0	0	0	600	120	0	1200	96	16	48	272	0	0	0	0	0	0	0	240	48	0	480	240	60	130	146	0	0	0	0	498	138	0	300	156	2592	405	5307	126	42	1164	588	1740	696	0	0	0	0	0
112	256	16	144	992	232	352	584	160	72	314	190	0	192	0	0	0	0	0	578	226	236	421	259	0	164	220	0	240	0	112	608	192	0	446	130	2352	612	2296	216	200	2272	168	192	144	120	160	72	192	431
456	36	228	540	3510	1560	90	960	120	120	720	120	0	0	180	0	0	0	0	738	192	0	90	0	48	288	48	0	0	72	120	360	240	0	864	576	90	3300	4980	0	0	3840	0	0	0	180	1380	240	0	528
0	0	432	2160	17064	1944	522	11124	1530	648	3240	432	0	216	2808	0	0	0	0	0	0	0	0	0	0	0	0	0	0	0	0	0	0	0	0	0	0	0	0	0	0	0	0	0	0	102	3060	510	0	0
6480	5580	6660	3420	0	360	3600	1620	1260	180	1440	720	3240	2160	2160	0	0	0	0	0	0	0	0	0	36	36	0	0	0	0	0	0	0	0	0	36	0	24	552	264	492	612	36	0	0	0	0	0	0	0
0	0	0	0	5220	0	2220	13048	2072	12	120	300	0	0	900	0	0	0	0	0	0	30	90	0	0	0	0	0	0	0	0	1620	0	0	0	0	1140	0	0	0	0	0	0	360	0	630	3642	588	0	0
780	1074	2502	0	48	132	198	144	126	1692	474	624	0	18	0	120	60	0	1080	1080	1620	546	2604	1710	576	6606	5328	0	450	0	0	24	192	0	0	0	84	0	132	84	192	48	0	0	0	0	36	0	84	456
38	812	734	0	0	0	288	48	240	1332	0	180	0	0	360	38	668	554	0	0	72	488	128	2192	1468	520	1828	36	360	144	0	0	0	0	216	0	144	96	48	0	0	72	0	72	0	0	0	0	330	60
40	48	8	0	300	30	0	186	66	240	126	120	0	0	0	105	126	165	0	150	60	0	102	78	720	18	180	0	0	0	0	825	75	480	440	40	1350	0	90	96	48	126	0	0	0	0	300	60	192	160
0	339	1560	32	17	131	312	75	555	3283	36	1448	0	0	378	0	150	450	0	0	0	40	5	525	510	170	1519	0	0	0	200	170	230	120	213	402	55	80	111	926	1579	594	0	90	0	48	0	0	80	16
0	108	336	50	250	60	60	0	0	384	0	48	0	0	432	0	0	0	0	0	0	0	0	1500	960	2130	510	0	0	0	0	0	0	0	60	0	144	156	0	0	12	60	0	0	0	0	0	0	0	0
120	184	1346	135	54	135	225	180	189	840	18	60	0	0	0	132	110	586	0	54	270	0	108	270	548	358	1776	0	0	0	0	0	0	0	420	270	475	877	322	0	225	225	0	0	0	0	0	0	0	420
0	0	0	0	0	0	0	0	0	0	0	0	0	0	0	108	0	540	0	0	324	432	216	1080	972	1188	2052	0	0	0	0	0	0	0	0	0	972	468	720	0	0	0	0	0	0	0	0	0	0	0
156	186	972	45	165	18	18	30	0	894	12	48	36	0	72	216	288	1332	0	24	72	132	17	235	1728	216	450	180	0	0	630	990	0	180	270	0	1492	1497	1991	90	15	345	900	0	0	0	0	0	12	1
30	0	318	60	0	30	162	273	195	768	18	108	0	0	1152	406	1386	974	66	90	54	606	18	126	864	90	360	60	60	24	224	886	504	0	0	0	450	0	180	651	0	147	0	0	0	354	1141	791	0	0
60	90	0	2	472	216	1020	2040	1080	160	320	3480	0	0	0	0	0	0	0	570	180	768	192	840	0	0	936	0	0	0	4	284	288	0	570	180	0	0	0	144	0	0	0	0	0	0	0	0	8	2
0	0	270	147	1764	1689	648	576	3816	1590	144	1596	0	0	360	72	0	252	192	372	408	78	338	340	801	693	540	0	0	360	27	324	297	204	888	1770	0	486	54	36	270	0	0	0	0	135	432	945	30	130
444	2428	1124	180	0	0	220	20	0	1905	75	180	0	0	0	144	564	276	12	60	0	96	0	0	600	0	48	0	0	0	0	384	0	132	660	0	1878	6504	2718	72	216	3060	0	0	0	44	4	0	0	360
116	461	421	318	921	551	508	520	690	750	272	1212	344	308	548	282	607	457	114	616	454	314	278	1492	458	1038	2424	446	446	374	70	417	151	203	539	634	570	512	474	322	948	766	218	638	290	84	64	202	56	74
690	582	480	1242	711	441	741	917	196	400	1136	648	0	0	360	420	524	160	317	989	104	547	1147	424	120	246	282	0	0	0	458	325	249	521	695	224	554	660	148	452	268	288	0	144	0	567	449	76	638	1442
1290	190	56	1152	1376	604	186	212	52	354	498	0	54	0	0	564	140	112	444	429	123	390	714	282	192	148	80	270	0	0	1896	1200	1140	732	450	126	408	246	534	378	248	280	342	0	36	420	564	216	372	432
108	372	360	444	636	360	588	1102	536	522	222	354	24	30	30	204	342	210	192	96	84	332	96	184	744	376	356	0	36	0	810	3042	1188	140	295	285	2780	860	920	432	248	484	0	360	0	888	2216	1066	250	186
285	288	1197	520	1060	520	1620	1290	870	818	338	44	0	0	360	225	252	153	0	36	336	180	42	102	340	965	399	0	0	0	246	696	120	126	72	960	936	432	180	352	2320	256	0	720	0	1896	2701	1073	810	252
0	0	0	0	600	1824	0	0	0	1598	492	16	0	0	450	960	0	768	180	0	516	360	184	32	564	48	0	0	0	0	0	720	2736	360	288	72	750	144	114	180	1494	0	0	450	0	0	2160	1296	180	92
2824	776	3120	2480	2752	2688	1200	1968	1152	5184	0	0	0	0	3744	512	208	480	0	0	0	0	0	0	0	0	0	0	0	0	880	992	768	240	0	0	0	0	0	0	0	0	0	0	0	720	1344	576	240	0
0	2160	1080	0	20	4	750	3500	3790	12	12	4020	0	0	0	0	1440	720	0	200	40	100	350	750	120	120	600	0	0	0	1200	3040	1520	480	280	140	150	50	1000	44	66	550	0	0	0	738	532	1250	278	49
1589	321	4198	1880	44	800	0	0	0	2220	132	0	0	0	288	1133	195	1354	208	0	308	0	0	0	1860	60	0	0	0	0	1898	66	538	1416	0	1356	0	0	0	846	786	0	0	288	0	608	398	284	632	140
0	1800	2400	0	0	0	1200	0	480	3720	0	2280	0	0	48	0	1320	2160	0	0	0	780	0	180	2208	0	240	0	0	0	504	96	576	72	0	96	294	42	48	384	192	96	0	120	0	1500	0	1440	180	0
0	1512	3168	0	0	0	900	180	540	2916	0	972	0	0	216	0	108	504	0	0	0	324	0	0	144	0	72	0	0	0	0	0	0	0	0	0	0	0	0	0	0	0	0	0	0	2484	324	1692	1872	0
0	0	360	0	0	0	600	600	2400	1008	0	0	0	0	432	0	3600	1656	0	0	0	4050	0	3150	1176	0	480	0	0	0	0	180	0	0	0	0	360	0	0	0	0	0	0	0	0	1020	1380	1920	180	0
0	864	2052	0	288	0	2736	0	3024	1944	0	1296	288	1440	324	0	2736	2826	0	0	0	864	0	0	108	0	216	0	0	0	0	90	0	0	0	0	0	0	0	0	0	0	0	180	0	3384	36	4302	864	0
0	3600	2736	0	0	0	4500	0	13500	4932	0	6300	0	0	0	0	0	288	0	0	0	720	0	0	36	0	180	0	0	0	0	0	0	0	0	0	0	0	0	0	0	0	0	0	0	180	0	2700	720	0
0	0	4860	0	0	0	0	0	0	5220	0	2880	0	0	0	0	0	0	0	0	0	0	0	0	324	0	648	0	0	0	0	0	0	0	0	0	0	0	0	0	0	0	0	0	0	0	0	0	0	0
0	0	1404	48	24	36	180	0	840	2148	0	3936	540	108	108	0	96	936	0	0	0	216	0	264	936	0	720	0	0	0	144	48	72	0	0	0	24	0	0	24	0	12	0	0	0	792	0	3408	624	0
0	1440	3168	0	0	0	1440	0	7632	8208	324	5004	0	0	0	0	288	792	0	0	0	360	0	72	648	0	144	0	0	0	0	0	0	0	0	0	0	0	0	0	0	0	0	0	0	0	0	2160	720	0
0	0	540	0	0	0	24	0	72	1260	0	360	0	0	0	0	144	1872	0	0	0	528	0	144	1932	0	192	576	0	0	1938	1380	714	0	0	0	768	0	0	0	0	0	0	0	0	216	0	648	0	0
900	2736	5184	108	0	0	3594	108	4470	7596	132	2964	720	576	432	180	462	654	0	0	0	288	0	0	828	0	180	0	0	0	0	0	0	0	0	36	0	0	0	0	0	0	0	0	0	1332	0	1080	612	0
0	1296	3888	0	0	0	4176	0	2880	4752	0	1296	432	0	0	0	0	0	0	0	0	0	0	0	0	0	0	0	0	0	0	0	0	0	0	0	0	0	0	0	0	0	0	0	0	4464	0	3168	0	0
186	2172	2610	0	0	0	6768	0	3276	2376	0	2808	0	0	0	30	1824	630	0	0	0	540	0	0	2484	216	540	0	216	0	0	0	0	0	0	0	0	0	0	0	0	0	0	0	0	1800	0	900	0	0
0	1728	2592	0	0	0	7920	0	8064	3840	0	5160	0	0	0	0	0	0	0	0	0	0	0	0	0	0	0	0	0	0	0	0	0	0	0	0	0	0	0	0	0	0	0	0	0	3024	0	3672	0	0
720	3240	360	0	144	0	2268	3024	972	1170	180	1674	0	0	4392	0	0	0	0	0	0	0	0	0	0	0	0	0	0	0	0	0	0	0	0	0	0	0	0	0	0	0	0	0	0	6588	7560	2700	0	0
864	1476	1116	144	252	180	5184	1656	7740	4200	1500	4128	720	576	504	0	0	0	0	0	0	0	0	0	0	0	0	0	0	0	0	0	0	0	0	0	0	0	0	0	0	0	0	0	0	3840	1140	6252	0	0
792	648	216	36	0	0	2424	84	5268	3240	108	4644	252	0	0	0	0	0	0	0	0	0	0	0	0	0	0	0	0	0	0	0	0	0	0	0	0	0	0	0	0	0	0	0	0	3264	96	10032	0	0
0	1160	2572	192	0	24	1200	888	1008	2184	0	1440	216	216	1980	0	160	620	0	0	0	0	0	0	60	0	0	0	0	0	48	0	0	312	216	384	0	0	0	24	96	0	0	0	0	2208	1620	1812	1560	0
228	810	1122	0	180	180	1314	558	1728	360	120	1680	0	0	0	180	810	882	44	20	80	288	0	72	216	0	0	0	0	0	720	72	432	360	648	720	72	72	0	720	1152	288	0	0	0	1918	506	2328	1728	0
436	2754	2918	72	72	72	7520	1360	8064	2838	333	3861	72	0	144	84	1458	654	0	0	0	360	0	240	504	0	120	0	0	0	0	0	0	0	120	0	24	0	96	0	120	120	0	0	0	912	240	576	360	0
390	2300	460	216	318	60	740	628	1032	102	18	660	0	0	36	24	738	450	168	378	48	2000	24	400	240	0	0	0	0	0	90	358	44	152	222	112	440	180	40	24	0	0	0	180	0	1238	838	1668	2472	414
120	1260	240	68	76	216	732	108	1656	468	0	936	0	0	0	240	132	12	36	168	516	250	50	756	36	0	180	0	0	0	1012	380	1152	1668	1032	3660	108	834	306	228	2036	1192	0	0	0	2160	60	2004	584	40
102	1470	36	72	144	0	2301	309	1014	464	48	1168	0	0	120	93	573	54	561	398	553	1176	72	72	72	90	162	0	108	0	504	756	108	1524	1196	484	654	636	102	492	1224	552	0	48	0	3459	639	1182	1164	36
228	0	864	96	60	240	1938	1020	2874	1980	168	1296	0	0	144	0	0	0	360	360	180	0	0	0	0	300	0	0	0	0	0	0	0	792	792	996	0	0	0	0	300	0	0	0	0	1938	1020	3198	0	36
1458	432	306	0	0	0	1680	144	516	1092	0	960	72	0	324	570	348	450	0	0	0	558	0	54	108	0	108	0	0	0	0	108	0	0	0	0	72	0	0	0	0	0	0	108	0	6756	900	3648	3618	0
69	1100	439	90	0	18	900	108	1152	886	87	383	30	0	0	159	372	663	72	48	18	2160	396	1908	576	174	534	0	0	0	72	108	114	48	18	144	0	180	36	0	78	54	0	0	0	1560	330	1680	2656	438
550	168	986	72	0	288	208	40	136	864	576	216	0	0	0	462	0	906	0	0	1152	336	168	456	216	2142	306	0	0	0	120	24	0	0	24	324	0	48	0	126	36	126	0	0	0	2132	530	2018	1554	1569
0	630	72	0	0	0	2220	734	1114	186	0	894	0	0	72	0	960	192	0	0	0	684	612	792	0	0	360	0	0	0	144	144	0	72	90	180	180	36	36	72	36	36	0	144	0	1776	676	1364	2653	1631
0	1566	252	0	0	0	2592	0	1620	486	0	972	0	0	0	0	810	54	0	0	0	648	0	2268	324	0	810	0	0	0	54	0	54	72	0	126	0	0	0	0	54	0	0	0	0	1674	0	1134	1926	0
170	200	50	120	48	12	396	114	720	40	20	180	0	0	0	0	270	0	26	114	40	600	336	1650	165	12	663	0	0	0	0	54	0	82	288	110	126	90	330	33	60	147	0	0	0	1224	198	1440	580	1200
12	648	78	0	0	0	659	713	482	72	0	138	24	0	0	0	396	0	0	0	0	177	1260	525	120	0	270	60	0	0	456	192	720	234	36	252	270	156	180	0	450	0	60	0	0	440	368	128	792	1836
0	108	240	0	0	0	176	76	54	60	0	768	0	0	0	0	216	720	0	0	0	243	351	288	90	0	1566	0	0	0	120	60	0	204	132	0	0	162	0	90	60	30	0	0	0	880	200	2160	1254	946
0	24	12	0	0	0	144	24	84	0	0	60	0	0	0	0	0	0	0	0	0	1350	0	630	0	0	600	0	0	0	324	432	3456	432	24	192	0	0	144	0	660	612	0	0	0	1782	756	378	1746	0
384	280	32	672	96	832	0	0	0	96	304	0	0	1600	24	192	240	0	1920	192	448	0	0	0	0	688	0	0	1600	0	288	144	0	108	108	144	0	0	0	44	252	264	432	60	0	632	460	60	868	1248
540	72	0	984	672	288	126	216	18	0	0	0	180	0	0	432	0	0	216	198	198	288	864	288	0	0	0	432	0	0	624	294	126	162	279	639	0	252	252	216	336	132	36	72	180	216	648	0	576	1152
120	148	128	366	336	162	152	280	321	18	150	234	462	186	24	288	51	150	629	631	324	143	270	274	22	225	161	318	306	54	594	606	183	392	724	126	409	270	506	579	739	614	480	330	240	572	637	606	212	468
741	516	399	322	56	132	1368	0	0	504	210	576	0	0	0	351	324	189	0	204	114	648	156	276	144	102	372	0	0	0	864	324	324	1512	684	1080	108	144	144	462	1283	121	0	0	0	3024	0	0	1728	897
0	720	0	0	0	0	336	768	1092	288	0	612	0	0	0	0	288	0	560	476	1700	198	0	1458	72	864	1008	2160	144	0	240	96	384	144	72	504	144	360	180	192	840	516	0	0	0	456	528	600	432	0
120	0	24	0	252	0	0	0	0	0	0	0	144	0	36	240	0	48	4920	2088	192	0	0	0	72	0	0	1512	0	288	576	7812	0	1920	864	96	2880	0	0	0	0	0	0	180	0	0	0	0	0	0
144	0	48	382	57	851	78	27	165	0	270	0	96	0	0	0	0	0	150	45	615	30	57	183	0	270	0	0	0	0	534	9	537	490	39	1127	120	120	30	1700	2184	886	72	0	0	0	0	0	720	660
0	0	0	255	60	495	0	0	0	0	0	0	0	270	0	810	270	0	750	450	3930	0	1080	0	0	270	0	4320	1350	270	435	60	1305	1530	540	2070	144	72	216	920	4090	390	0	0	270	54	0	0	36	342
90	240	90	144	96	216	540	360	612	166	284	222	0	72	0	15	6	33	108	84	540	152	130	366	18	471	135	0	144	0	75	30	165	0	24	960	26	196	210	54	1599	627	0	0	0	540	540	270	380	322
24	774	168	6	18	12	360	540	1692	54	144	162	0	0	0	6	1350	24	114	48	18	2775	165	840	180	720	360	0	0	0	495	315	750	478	176	2760	270	54	108	2454	486	1128	0	72	0	690	1530	4140	2365	85
374	263	129	583	371	1430	74	188	250	64	506	124	436	262	134	259	82	39	454	202	626	256	628	1164	106	530	328	566	238	152	331	265	1040	257	140	559	84	48	196	530	476	190	546	330	660	100	180	184	440	1040
34	292	118	0	0	12	144	6	174	252	102	54	0	48	0	0	0	0	0	300	0	148	806	1146	195	195	870	0	0	300	0	0	0	0	0	384	0	96	48	0	162	54	0	0	60	0	0	0	436	3542
480	0	0	990	360	90	240	720	240	0	0	0	480	0	0	480	240	0	1376	3256	1032	0	1200	0	150	1100	550	0	0	180	570	312	558	1680	4032	1008	1968	960	0	205	913	682	0	432	180	0	0	0	0	1200
330	234	0	228	324	36	114	534	0	0	0	0	0	0	0	102	114	0	532	2154	494	0	2520	0	0	0	0	0	0	0	432	0	36	344	438	286	286	1048	286	360	108	0	0	0	36	0	0	0	0	780
392	274	18	448	48	368	380	40	138	148	14	54	0	0	0	712	512	0	520	164	36	1024	638	792	252	144	324	384	0	0	784	84	644	224	64	360	0	18	36	0	198	126	0	0	0	664	320	0	3912	2184
208	154	387	458	315	318	554	566	458	389	366	367	619	436	868	261	112	144	310	474	491	143	247	129	189	309	279	327	745	337	104	260	153	310	474	401	143	49	327	277	329	279	327	745	337	377	590	387	142	163
120	240	432	0	144	48	414	396	78	96	24	120	72	0	960	0	0	1536	480	528	360	1536	672	192	960	144	1296	192	0	384	0	288	0	0	0	0	336	0	0	96	0	144	0	0	0	0	3840	0	3072	2064
1944	1182	3246	0	36	0	0	180	0	1080	54	270	540	108	252	2664	1782	4410	1368	180	1620	318	60	1206	3816	2088	3348	3312	2016	1512	0	0	0	0	0	0	0	0	0	0	0	0	0	36	0	0	0	0	0	0
169	502	275	460	542	178	721	474	283	418	360	456	366	544	640	126	310	278	101	545	284	398	738	640	309	198	857	460	498	726	420	612	368	112	496	150	333	660	247	322	252	446	278	470	674	271	296	129	228	492
[truncated: 55 more columns]
