# Supplementary material for: Polygenic adaptation from standing genetic variation allows rapid ecotype formation
Source: eLife. 2023 Feb 28;12:e82824. doi: 10.7554/eLife.82824 (PMC9977305; doi:10.7554/eLife.82824)
Supplement: Supplementary file 2. [file elife-82824-supp2.zip › Supplementary_Data_1/Twisst_windows_5000/superscaffold1_all_output.weights.5000.csv]

topo1	topo2	topo3	topo4	topo5	topo6	topo7	topo8	topo9	topo10	topo11	topo12	topo13	topo14	topo15	topo16	topo17	topo18	topo19	topo20	topo21	topo22	topo23	topo24	topo25	topo26	topo27	topo28	topo29	topo30	topo31	topo32	topo33	topo34	topo35	topo36	topo37	topo38	topo39	topo40	topo41	topo42	topo43	topo44	topo45	topo46	topo47	topo48	topo49	topo50
48	96	720	0	0	0	0	0	0	648	0	0	0	0	1800	48	96	720	0	0	72	0	0	144	1440	240	480	0	0	72	0	1800	360	0	0	0	1440	1560	4200	0	0	1440	0	0	0	0	900	180	0	0
2004	830	1000	286	2052	860	289	1613	516	767	1003	786	0	0	396	486	532	656	1147	2661	1490	742	1320	524	382	1088	774	0	144	252	8	966	268	95	225	202	756	1832	298	228	60	1104	0	252	0	280	1010	312	140	750
972	3780	0	432	1620	0	4536	4212	0	0	0	0	0	0	0	966	4002	0	0	2484	0	1440	8004	600	0	0	0	0	0	0	0	0	0	0	432	0	672	948	0	0	0	0	0	0	0	144	288	0	720	3336
120	360	870	0	192	384	30	1382	2080	1431	591	3396	0	1080	1494	208	1056	3128	288	0	0	1386	270	144	556	140	384	0	180	324	0	96	192	0	0	0	0	0	54	24	0	12	0	18	108	60	1900	3638	858	150
0	1080	540	0	0	0	450	1200	450	1404	648	2268	0	600	432	0	108	108	0	0	0	90	450	0	0	0	216	0	0	0	0	0	0	0	300	0	288	1908	504	0	0	0	0	0	600	0	0	36	46	50
0	6	0	12	36	0	18	0	0	0	0	0	0	0	0	96	48	0	0	480	0	180	0	90	0	0	0	0	0	0	18	54	0	36	330	0	0	450	0	0	0	0	0	0	0	48	96	0	972	240
102	252	294	0	18	100	0	114	318	276	1392	384	162	324	594	82	228	392	36	24	208	90	138	420	318	306	480	0	0	378	0	498	928	36	156	208	540	1260	868	1066	0	1086	320	464	1940	0	126	252	0	0
0	0	0	0	0	0	150	0	30	258	234	498	0	540	180	0	360	360	972	2304	0	1216	1388	132	30	6	24	0	0	894	0	720	2160	144	432	0	1042	2192	222	30	18	12	0	0	4494	840	180	570	1616	433
120	240	3312	216	0	0	3618	2160	1674	864	0	0	864	432	3456	60	120	2088	144	0	432	0	0	0	720	792	0	0	2268	0	216	0	0	288	0	288	0	0	0	162	1125	225	216	216	0	600	576	336	0	0
451	1299	212	726	876	438	3066	2334	2640	90	390	528	192	384	432	978	2376	552	468	396	252	3324	1992	1200	60	264	180	0	1152	216	180	12	42	102	0	36	276	228	288	102	54	156	144	48	0	1380	1590	1488	1230	780
1344	3120	720	360	0	216	0	0	0	3816	204	0	0	0	0	160	320	420	90	0	54	0	0	0	420	0	0	0	0	0	432	0	324	0	0	0	216	2304	936	300	0	336	144	0	0	0	0	216	576	288
0	0	1800	0	0	0	0	0	0	288	2244	204	0	0	0	0	0	1728	0	0	0	0	0	0	672	3960	264	0	0	0	0	0	0	0	0	0	0	0	0	0	0	0	0	0	0	0	3888	0	432	1728
0	0	0	0	810	0	0	0	0	1200	1290	48	162	0	4050	0	0	0	0	0	0	0	0	0	0	4050	0	0	0	4050	0	0	0	0	0	0	0	0	0	0	0	0	0	0	0	0	0	0	0	810
0	1080	2448	0	0	0	3384	504	2664	1998	240	1218	0	2304	216	0	216	360	0	0	0	0	0	0	0	0	0	0	0	0	0	0	0	0	0	0	0	0	0	0	0	0	0	0	0	1152	144	1008	0	0
0	0	9540	0	0	0	7200	0	1800	3240	360	1800	0	1800	0	0	0	0	0	0	0	0	0	0	0	0	0	0	0	0	0	0	0	0	0	0	0	0	0	72	0	0	0	0	72	0	0	0	0	0
216	1080	1836	0	0	108	0	0	0	0	0	0	0	540	108	324	1620	14688	0	0	2160	1620	0	1080	1836	0	0	540	10800	2160	0	0	0	0	0	0	0	0	0	432	0	0	0	0	0	0	0	0	0	0
108	216	0	108	540	108	180	876	516	120	372	396	216	324	216	150	294	60	108	288	180	582	540	306	240	192	240	72	144	216	0	156	240	36	36	36	336	0	252	432	0	48	0	144	108	360	1428	588	720	432
1152	4032	6048	288	0	288	432	288	0	864	288	144	0	864	864	0	1008	3312	1152	0	0	2376	1008	1656	3492	432	1476	1152	1728	2376	0	0	288	288	0	0	0	0	0	0	0	0	0	0	0	0	0	0	216	72
172	224	348	242	454	288	156	262	122	370	282	260	324	288	396	328	248	300	300	72	252	60	120	180	372	276	216	0	0	0	1010	368	602	888	672	876	280	84	284	1188	1128	324	216	288	288	144	322	146	124	56
284	282	24	1066	490	1036	168	340	90	164	1420	266	230	200	60	213	53	124	214	416	1152	28	448	82	18	644	108	200	360	120	175	55	604	330	348	1922	76	445	557	384	1554	1244	416	516	416	90	63	21	50	852
0	0	540	0	0	0	540	0	1620	0	0	1620	0	0	0	0	0	0	0	0	0	0	0	216	324	0	0	0	0	0	612	756	576	216	0	0	864	108	216	0	0	216	432	216	108	0	0	0	0	0
216	216	0	0	0	0	432	432	5616	36	72	540	2160	864	0	72	72	0	0	0	0	0	0	0	0	0	0	0	0	0	0	0	0	0	0	0	0	0	0	0	0	0	0	0	0	2016	720	13608	432	0
0	30	0	6	42	282	36	96	48	0	0	0	0	60	0	300	30	0	0	120	1404	300	30	0	0	330	0	1506	450	210	0	0	0	0	0	12	0	0	144	0	1440	240	0	72	0	360	960	480	300	0
2040	408	288	0	6048	432	0	1296	0	0	1080	216	0	0	936	2520	504	72	864	2160	3456	0	1296	0	360	900	180	0	0	360	0	576	288	0	0	0	1440	576	0	0	0	0	0	3456	144	0	0	0	0	0
78	234	4152	0	0	72	144	72	432	6312	1032	216	216	216	1080	48	144	3804	0	0	72	216	0	432	3330	2592	846	216	216	792	0	0	0	0	0	0	0	0	0	36	0	0	0	0	0	72	36	216	0	0
0	0	0	24	72	24	0	120	24	0	0	0	24	0	0	336	180	192	812	960	772	64	620	336	156	2272	500	240	120	1200	48	144	84	158	351	715	1542	450	360	312	64	32	744	2064	228	0	0	0	0	0
24	108	60	2440	2180	1440	48	288	72	48	360	24	0	240	276	32	204	172	0	48	48	128	268	120	108	16	308	48	0	36	2862	1326	1164	1500	876	1596	1724	1730	926	1168	1034	534	72	96	240	168	0	36	64	128
2376	720	432	0	288	792	0	0	0	1404	540	0	0	360	216	4176	1080	2592	2160	2880	5760	0	0	0	1512	4320	0	0	3600	2160	0	0	432	0	0	0	288	0	288	216	432	504	0	0	0	0	0	0	0	0
292	390	1646	374	198	208	225	37	228	485	34	153	0	0	0	275	185	1648	292	388	1840	386	534	1668	888	5346	2082	0	110	0	560	68	112	528	624	2964	104	804	264	160	640	148	0	110	0	156	22	72	417	387
96	72	0	300	204	72	0	0	0	336	432	0	384	432	96	0	0	0	384	768	672	336	336	0	48	48	0	576	912	192	924	384	72	378	606	1488	456	912	0	396	504	552	96	24	828	0	0	0	408	468
816	3756	3564	300	114	90	1008	198	918	984	414	402	72	3744	180	272	1288	1176	36	0	36	18	54	72	90	90	0	288	1116	720	24	12	36	72	0	72	0	0	0	0	48	96	144	72	0	0	54	18	18	54
1416	4800	2712	144	0	180	1896	918	1506	576	108	432	0	4320	0	120	480	264	0	0	0	0	0	0	0	0	0	0	0	0	0	0	0	0	0	0	0	0	0	0	0	0	0	0	0	264	54	114	216	0
1752	328	928	1440	176	1288	2048	2432	1472	960	1984	240	1488	840	928	248	186	38	928	256	1440	64	512	416	144	1888	24	328	256	256	32	0	32	672	192	544	0	0	96	64	928	704	352	160	0	16	48	0	192	768
0	0	0	0	0	0	0	0	0	0	0	0	0	0	0	0	0	0	492	492	2796	0	0	0	0	1152	0	0	360	0	432	648	216	180	180	2124	0	864	432	1980	2048	2344	0	540	0	0	0	0	0	0
0	0	72	1008	0	432	72	360	360	240	48	0	720	288	360	0	0	144	0	0	0	0	0	0	144	144	0	0	144	0	3024	0	1296	0	0	0	0	0	0	864	216	3240	6480	1080	0	0	0	288	288	0
0	0	0	0	0	0	0	0	0	0	0	0	0	0	0	0	0	0	0	0	0	0	0	0	0	0	0	0	0	0	0	0	648	0	0	0	7452	5940	18360	0	0	0	3240	0	3240	0	0	0	0	0
0	6624	3456	0	0	0	288	0	0	5220	0	396	0	0	8640	0	864	864	0	0	0	2052	0	396	0	0	864	0	0	0	0	0	0	0	0	0	0	0	0	0	0	0	0	0	0	0	0	0	108	0
1728	3744	9792	5112	2448	2232	1728	1152	864	648	1584	1512	4896	2880	6336	0	0	0	0	0	0	0	0	0	0	0	0	0	0	0	0	0	0	0	0	0	0	0	0	0	0	0	0	0	0	0	0	0	0	0
702	2052	2646	0	864	540	288	2304	1440	1260	1422	4158	0	72	72	234	684	702	0	0	0	0	0	0	540	0	0	0	0	0	0	0	0	0	0	0	0	0	0	0	0	0	0	0	0	408	504	924	324	0
432	432	2160	3672	216	4320	2160	864	2592	2304	2736	2736	7776	5184	3888	0	0	0	0	0	0	0	0	0	0	0	0	0	0	0	0	0	0	0	0	0	0	0	0	0	0	0	0	0	0	0	0	0	0	0
1488	174	3090	2916	0	2700	0	0	1080	3456	4752	0	2160	2160	1080	0	0	0	0	0	0	0	0	0	0	0	0	0	0	0	0	0	0	0	0	0	0	0	0	0	0	0	0	0	0	0	0	216	0	0
2568	1872	1608	864	0	0	0	0	0	7056	1152	0	0	0	0	924	504	516	0	0	0	0	0	0	2376	0	0	0	0	0	0	0	0	0	0	0	0	0	0	0	0	0	0	0	0	0	0	0	0	0
0	0	1080	0	0	0	0	0	0	12810	2756	2650	0	0	1440	0	0	1404	0	0	0	0	0	0	1188	0	0	0	0	108	0	0	0	0	0	0	0	0	0	0	0	0	0	0	0	0	0	0	0	0
0	0	2376	0	0	0	0	0	0	14196	0	1140	0	0	0	0	0	1296	0	0	0	0	0	0	0	0	0	0	0	0	0	0	0	0	0	0	0	0	0	0	0	0	0	0	0	0	0	0	0	0
1008	108	1152	0	0	2304	288	576	432	2784	960	72	864	864	2664	1920	144	2112	1080	540	540	0	0	0	2160	216	0	0	0	1728	0	0	1152	576	288	288	144	48	96	576	0	288	576	0	576	0	0	0	0	0
576	0	5184	2016	0	0	96	480	0	4392	1800	1008	1152	576	1152	288	0	2160	1152	720	360	0	0	0	648	216	0	0	0	1728	1440	0	0	144	144	72	0	0	0	288	0	144	432	0	864	0	0	0	0	0
2232	2952	1692	4572	1440	3348	1302	1560	1458	5130	5962	1220	900	72	0	1548	864	1548	0	0	36	0	0	0	0	0	0	0	144	180	0	0	0	0	0	0	0	0	0	0	0	0	0	0	0	0	0	0	0	0
1620	1098	6786	2538	342	360	1944	432	1440	5312	2400	352	216	0	0	180	234	666	0	0	0	0	0	0	0	0	0	0	0	0	522	198	360	0	0	0	0	0	0	0	0	0	0	0	0	0	0	108	0	0
1906	986	648	1441	1240	1237	583	306	377	916	356	828	846	288	180	216	108	0	192	366	102	150	238	824	32	0	340	792	90	180	270	270	522	516	1344	240	30	1912	1502	32	350	890	2322	270	540	6	12	0	204	508
444	498	228	2538	1962	936	2058	5300	1390	990	4086	6246	900	36	0	24	6	6	0	36	0	0	0	0	0	0	0	0	72	18	108	18	54	36	234	72	0	0	0	0	0	0	0	360	90	468	1128	1536	108	54
5388	6900	2688	2232	2304	1296	6852	3660	2016	3720	1500	1476	0	648	504	660	876	264	0	0	0	0	0	0	0	0	0	0	0	0	0	0	0	0	0	0	0	0	0	0	0	0	0	0	0	1068	588	360	360	0
96	528	96	3072	4704	3168	1200	1296	1488	912	432	1008	1632	432	720	0	72	0	432	216	216	0	0	1152	96	384	2256	1584	288	216	1712	2744	1736	0	0	0	72	0	0	0	0	0	0	72	0	48	0	0	72	216
0	756	324	0	0	0	0	0	1872	360	0	1656	0	0	0	0	0	0	0	0	0	0	0	0	0	0	0	0	0	0	108	0	324	702	0	1134	0	0	0	120	564	0	0	0	0	0	0	1152	0	0
768	1976	4360	0	72	144	516	92	1120	2628	498	1818	0	0	0	72	192	312	0	0	0	48	0	24	288	0	48	0	0	0	0	0	0	0	240	0	0	240	480	0	720	240	0	0	0	360	24	192	48	0
184	32	204	0	24	288	0	48	144	378	444	192	0	0	168	262	152	582	160	304	856	384	336	672	444	834	288	0	0	696	222	162	756	236	416	728	690	627	1323	474	636	1560	96	144	456	372	396	1008	336	624
0	0	0	0	0	0	0	0	0	240	128	432	0	0	1920	0	0	490	90	60	210	720	1056	1680	1210	0	0	0	0	370	0	352	138	0	0	0	192	0	0	282	264	88	0	576	178	0	3520	1380	180	264
984	1230	1656	24	1176	1344	150	1134	1530	120	1584	1638	288	180	66	315	1530	2985	40	824	1104	330	1176	1614	120	1660	1772	0	90	540	12	24	48	0	12	12	354	304	1658	438	162	1536	12	12	72	30	54	438	150	60
0	0	0	576	144	864	0	0	0	0	144	0	0	0	0	0	0	0	0	0	72	0	0	0	546	894	0	0	0	0	0	0	0	0	0	0	0	0	0	84	0	60	0	0	0	0	0	0	0	108
2180	2340	3804	539	231	126	2400	176	480	930	40	10	100	208	100	464	1060	2204	1080	108	60	876	264	180	288	72	0	0	0	0	120	50	30	240	48	0	0	96	108	0	36	0	96	0	0	2000	160	260	1396	424
1600	2	900	795	4460	7755	621	2600	1101	1502	4000	0	0	600	2510	450	20	160	450	0	200	300	750	1340	720	555	435	0	24	350	75	1080	1755	180	20	70	100	0	0	225	20	25	0	0	0	9	540	9	120	100
474	906	384	0	432	216	1152	984	4056	1512	1728	864	0	936	0	150	150	600	0	0	0	2160	0	0	0	0	0	0	0	0	0	0	0	0	0	0	0	0	0	0	0	0	0	0	0	4644	3048	15240	540	0
144	0	0	720	0	1008	60	720	660	144	576	432	432	0	0	960	720	480	0	0	0	0	0	0	216	0	0	0	0	0	432	72	360	0	0	0	288	0	0	0	0	0	0	0	0	180	2160	1980	216	0
0	0	0	4	8	288	0	12	348	0	1182	1050	0	0	0	195	60	567	1734	48	576	253	977	900	2025	189	60	30	30	30	164	328	2016	750	774	270	450	126	180	300	176	352	0	0	216	0	204	960	0	0
0	0	180	36	0	72	0	0	0	216	72	72	0	0	0	57	0	285	0	0	0	324	0	288	144	0	396	0	0	0	600	1320	330	0	0	0	0	0	0	0	0	0	2700	0	0	625	375	1250	540	0
36	24	12	0	0	0	0	0	0	0	0	0	0	0	0	0	0	0	0	0	0	0	0	0	0	0	0	0	0	0	0	0	0	1188	4356	7992	1560	2328	3024	0	6096	4344	648	648	0	0	0	0	0	0
631	1036	513	934	523	1067	820	1987	915	483	267	574	800	340	1580	379	386	241	59	470	181	108	748	202	184	218	238	310	604	428	392	260	520	355	808	737	404	345	485	19	260	1565	1488	1380	828	184	362	160	126	238
0	0	1800	1500	15600	900	0	0	0	0	0	0	0	3600	9000	0	0	360	0	0	0	0	0	0	0	0	0	0	0	0	0	0	0	0	144	0	576	576	2592	0	36	180	216	0	0	0	0	0	0	0
1640	1040	1520	120	60	120	2580	120	1620	4180	200	1200	720	900	180	144	144	522	18	24	54	180	0	0	36	0	0	36	0	0	108	138	276	666	264	918	64	328	544	480	432	348	360	0	0	306	18	486	180	48
0	0	0	102	2190	408	0	720	0	0	192	96	0	0	0	0	0	0	0	252	408	0	360	288	0	1200	672	0	0	0	12	180	48	0	48	48	0	0	960	0	480	1920	480	480	48	0	0	0	0	72
0	0	0	1272	900	168	0	180	0	0	0	0	0	0	0	720	0	0	90	0	270	0	360	0	0	0	0	0	0	0	1956	1500	216	36	0	216	12	42	18	36	36	36	0	0	0	0	360	0	0	0
48	72	24	0	0	0	0	0	0	0	0	0	144	0	0	552	342	114	1284	630	714	1176	2016	1524	561	624	1539	540	0	0	504	0	0	1460	2010	1030	480	1344	1776	320	1388	1880	972	0	144	288	0	288	918	828
12	36	144	0	0	0	0	0	0	0	0	0	0	0	0	0	0	0	288	624	816	0	0	0	0	576	0	0	0	0	648	180	396	984	1256	2680	1360	1700	1872	2871	2988	4113	72	0	36	0	0	0	0	720
84	5	31	2070	2076	1668	0	1290	162	158	608	50	0	0	993	129	15	66	210	40	212	0	62	58	166	250	28	24	60	117	2370	2075	1678	150	5	454	852	60	210	195	122	508	861	2277	765	0	1427	172	0	67
1032	516	6192	0	0	0	0	0	0	0	0	0	0	0	0	2016	1008	12096	0	0	0	0	0	864	4320	180	5868	1728	0	0	0	0	0	0	0	0	0	0	0	0	0	0	0	0	0	0	0	0	0	0
45	36	204	12	144	57	0	15	30	1110	285	114	51	69	735	45	36	219	153	342	270	69	495	552	2117	790	861	447	120	1710	36	540	96	30	45	0	306	459	942	117	180	228	363	915	723	0	15	21	6	0
192	0	360	452	1292	200	312	1176	48	688	208	364	192	48	600	312	192	120	581	1224	115	0	576	0	240	96	264	144	0	0	1272	984	480	784	384	80	4608	2304	1152	360	120	0	0	120	0	0	0	12	12	768
192	48	60	168	276	132	96	144	0	0	144	36	0	96	0	256	384	80	120	420	180	996	996	1620	480	360	1140	0	0	0	624	600	456	40	20	0	102	102	180	100	60	20	0	0	24	984	96	24	620	364
1096	816	2840	576	306	366	360	24	240	888	144	72	0	0	0	968	660	2524	584	760	1080	984	372	864	2052	96	936	0	0	288	276	56	148	244	104	408	104	144	100	396	624	192	0	0	0	2376	504	528	1604	1108
1008	828	588	552	0	312	432	48	528	234	924	858	3312	1056	936	2448	588	900	1152	0	0	1152	192	384	2304	0	0	576	1200	288	840	0	408	384	0	0	120	96	48	0	0	240	384	24	96	384	0	816	192	0
312	1344	1620	0	288	0	204	534	792	2568	368	1222	0	0	180	48	204	468	0	0	0	72	0	18	90	0	0	0	0	0	0	72	72	96	1104	1680	678	2220	2448	216	0	2394	0	0	0	24	12	108	0	0
206	961	189	1008	1074	942	1908	2616	1206	570	184	656	120	48	48	480	912	216	144	138	54	228	594	132	96	49	125	0	288	0	252	264	264	0	216	36	60	204	54	0	108	126	0	0	0	1888	2336	1416	0	756
264	684	1524	336	24	72	272	48	160	448	36	176	0	36	0	376	520	928	48	24	72	176	80	368	416	36	208	288	36	720	32	640	0	176	664	72	556	3244	4276	192	192	1392	0	0	0	256	96	320	268	700
612	2028	1440	162	378	108	708	1080	552	444	318	798	0	240	216	144	336	300	0	1140	360	162	438	648	36	252	264	96	120	456	43	39	38	60	336	24	134	1894	1692	114	234	972	0	0	180	96	120	84	39	54
1446	876	360	504	3270	1440	534	282	2448	396	132	1056	432	0	0	496	392	408	864	3198	1152	1014	120	2022	432	120	600	432	0	0	18	54	144	0	18	0	546	90	936	216	90	270	216	0	0	132	48	288	30	30
126	198	456	126	60	180	153	108	369	1020	174	378	72	180	186	60	0	30	36	150	450	0	36	72	144	87	81	0	0	186	348	240	798	486	600	4218	108	1239	1401	4563	825	240	360	360	396	45	60	45	18	186
2544	1344	6624	288	756	1620	1188	108	864	3156	1524	4176	0	0	0	108	648	1404	1080	0	1512	0	0	0	2736	2664	0	0	864	0	216	324	540	0	0	0	0	0	0	648	432	0	0	432	0	0	0	0	0	0
1870	820	442	2388	840	84	120	0	120	3240	3672	180	0	0	360	960	360	96	456	0	1560	0	0	0	190	410	120	864	600	0	360	120	72	576	0	1440	0	0	0	0	0	0	0	600	0	0	0	0	0	0
250	470	660	120	90	372	120	204	0	1472	80	368	0	0	456	490	404	1056	80	40	360	198	0	162	2620	1752	1604	390	720	0	76	31	49	100	32	288	84	36	0	180	660	120	24	264	96	60	66	0	72	0
120	0	408	208	80	528	120	120	336	1110	558	0	0	0	0	0	0	0	12	60	744	0	144	432	924	899	385	0	0	0	0	72	0	236	316	1128	54	288	306	214	1886	648	0	144	0	0	0	0	0	96
0	0	72	0	0	0	24	0	36	72	0	72	0	0	0	0	12	72	0	0	0	36	12	12	0	18	18	0	0	36	360	300	720	420	480	180	1320	990	1350	4420	3405	6575	0	0	180	120	0	252	96	60
216	81	219	96	57	51	276	216	114	0	108	186	102	24	120	432	108	324	1017	456	1281	12	126	780	180	1626	1260	1800	0	300	336	24	72	945	532	1277	54	60	156	130	393	191	360	0	60	372	288	276	162	45
978	216	588	702	252	324	738	846	720	426	354	552	0	252	0	1360	480	320	108	2157	705	36	504	252	864	1728	288	0	0	0	1026	198	306	1296	2280	2400	96	402	24	822	1650	210	90	90	486	180	36	216	144	342
80	1440	856	0	0	72	2592	1152	16992	3888	360	0	0	0	216	4	720	140	0	0	0	0	0	0	0	0	0	0	0	0	0	0	0	0	0	0	0	0	0	0	0	0	0	0	0	648	288	4248	0	0
0	0	0	0	0	432	0	216	864	3024	540	756	432	0	864	0	0	0	0	0	0	0	0	0	0	0	0	0	0	0	0	0	432	432	72	792	216	0	432	144	240	480	1296	648	432	0	864	2592	0	0
1632	288	384	6960	912	2496	1296	4464	1656	576	1728	1320	1296	1152	1536	48	0	0	0	0	576	0	0	0	0	0	0	0	144	192	24	0	0	24	96	3240	0	288	96	0	1152	0	96	72	96	432	1488	336	96	384
396	162	396	3042	480	1350	540	312	360	522	552	186	72	180	4500	436	134	432	600	96	360	54	168	90	36	144	72	0	0	864	776	568	306	1260	360	810	162	486	672	270	450	720	576	0	0	54	72	60	108	216
432	432	192	1344	888	792	220	150	618	576	600	600	288	0	0	174	104	82	384	596	496	0	60	1372	0	240	948	1152	0	0	112	134	114	1728	1728	768	0	748	2124	0	1728	1764	1152	0	0	88	24	120	0	60
0	264	888	36	0	36	240	0	324	720	0	0	564	72	720	0	200	1000	504	0	0	240	0	36	240	0	0	276	504	480	60	0	60	288	0	0	24	144	216	24	0	0	384	288	48	636	264	624	360	0
528	288	624	1472	584	740	192	144	240	0	1224	648	288	288	0	148	48	104	60	0	144	0	336	960	88	560	360	576	0	0	1024	328	100	384	960	960	0	0	3024	688	1392	1520	1728	576	1728	112	108	80	0	0
180	1320	204	60	120	0	744	40	152	288	120	144	360	240	60	120	320	136	0	0	120	144	120	0	0	0	0	0	0	60	0	0	0	0	360	720	0	840	1440	1304	2732	4388	0	0	240	384	40	152	0	60
0	0	0	0	0	0	0	0	0	0	0	0	0	0	0	0	0	0	0	0	0	0	0	0	0	0	0	0	0	0	144	0	144	288	3240	1872	1264	6240	7040	300	3126	5250	288	0	0	0	0	0	0	0
0	3240	0	1296	0	0	5616	1728	5616	0	0	648	1296	6480	648	0	0	0	0	0	0	0	0	0	0	0	0	0	0	0	432	0	0	0	0	0	0	0	0	0	0	0	864	0	0	0	0	0	0	0
0	1200	0	480	0	0	1944	1782	1134	0	0	120	240	2400	240	0	600	0	0	0	0	600	0	0	0	0	0	0	0	0	192	24	0	0	0	0	24	0	96	0	0	0	2304	0	0	600	550	350	0	0
0	960	0	72	96	72	2336	2560	1920	48	0	192	1200	480	48	0	192	0	0	0	0	96	0	0	0	0	0	0	0	0	0	0	0	0	0	0	0	0	432	0	0	432	432	0	0	2200	1760	1320	48	0
0	0	0	0	0	0	0	0	0	0	0	0	0	0	0	0	0	0	0	0	0	0	0	0	0	0	0	0	0	0	0	0	0	0	0	0	0	0	0	0	0	0	0	0	0	10296	1728	2340	3132	864
0	0	0	216	0	108	0	540	0	0	0	0	0	0	0	0	0	0	0	0	0	0	0	0	0	0	0	0	0	0	0	0	0	0	0	0	0	0	0	0	0	0	0	0	0	3240	1080	0	9720	0
408	180	4884	432	0	432	1278	156	714	1660	2096	300	0	0	0	416	0	2704	0	0	0	1500	0	0	300	0	300	0	0	0	0	24	24	0	0	0	0	0	12	0	12	0	0	0	0	7200	1344	5376	3780	0
432	252	180	288	108	1440	108	1008	0	792	864	504	540	108	1152	432	36	180	0	0	1728	216	1008	0	0	0	0	0	0	720	0	0	0	0	0	576	0	0	0	324	936	1620	0	0	0	216	1836	540	324	1296
120	840	4440	360	180	900	360	0	1800	12240	0	2160	2160	720	7200	480	480	3360	0	0	0	0	0	288	1584	0	144	144	0	0	0	0	0	0	0	0	0	0	0	0	0	0	0	0	0	0	0	0	0	0
354	162	1116	662	360	754	140	480	100	340	732	248	756	828	1260	280	300	2024	1080	40	176	60	12	48	800	352	0	24	48	120	860	360	820	336	212	304	1073	163	1020	1536	354	414	120	72	216	400	1440	200	354	234
681	516	1203	138	48	90	221	26	533	3147	237	48	96	480	192	427	424	961	22	5	45	216	0	144	1164	0	12	48	0	0	528	336	216	60	30	270	144	0	96	432	0	648	480	0	0	364	64	772	324	0
72	180	558	84	60	36	0	0	0	0	0	0	0	0	0	36	0	0	144	24	12	18	90	0	0	0	0	0	0	0	1572	1740	1044	1314	690	174	3906	2156	2758	1428	1090	1658	72	0	0	0	360	0	27	135
666	1983	1815	564	24	240	1125	300	375	1710	90	180	252	360	432	198	473	385	126	126	96	96	0	0	192	72	0	48	48	96	300	84	300	280	280	496	324	120	264	170	276	670	360	180	120	315	84	105	48	144
1164	1216	2660	864	768	240	240	48	0	480	96	0	288	1440	2880	840	640	1400	0	0	0	0	0	0	0	0	0	0	0	0	468	768	276	144	0	144	0	0	576	0	108	72	324	576	144	240	48	0	0	0
2496	1696	728	480	1320	1752	1136	1776	208	160	408	104	192	1296	912	1056	616	308	0	0	0	120	0	0	0	0	0	0	120	0	144	72	72	96	120	120	96	48	120	36	36	24	48	48	96	836	1056	88	120	0
1092	324	324	1260	1312	1376	40	344	576	416	1048	936	1512	0	0	0	0	0	0	652	1028	0	432	528	0	606	498	0	0	0	0	0	0	0	300	468	0	456	708	168	72	1068	0	0	0	0	0	0	0	552
0	0	0	0	108	0	924	828	624	0	0	0	0	0	0	0	0	0	0	0	5580	0	0	0	945	2817	378	0	108	0	0	108	0	0	0	3780	0	0	0	0	5580	0	0	5580	0	1155	765	780	0	0
72	360	0	0	0	36	0	180	0	0	0	0	0	0	0	108	540	0	684	570	798	0	900	0	306	447	255	0	1080	0	2160	900	180	1188	2790	1206	0	0	900	2484	2514	690	0	2880	0	0	0	0	0	0
462	354	732	168	354	132	648	108	444	372	420	240	0	18	0	0	0	0	0	90	2214	0	96	0	0	840	180	0	60	0	0	6	0	0	318	3042	0	42	318	0	5586	2916	30	30	24	0	0	0	0	138
0	3888	4104	432	0	432	1944	0	4104	5544	540	4068	1728	1728	1728	0	0	0	0	0	0	0	0	0	0	0	0	0	0	0	0	0	0	0	0	432	0	0	0	0	0	432	0	0	0	0	0	0	0	0
0	0	0	0	0	0	0	0	0	0	0	0	0	0	0	0	0	0	0	288	2160	144	432	0	0	0	0	0	432	0	0	0	0	0	0	0	72	0	72	0	360	180	0	540	0	0	108	0	0	0
0	72	144	0	0	0	12	0	60	0	0	144	0	0	0	0	0	0	216	972	2340	0	0	0	0	0	0	0	360	0	864	0	0	1128	3708	8772	396	1476	3024	3768	8868	1620	0	0	0	0	0	0	0	0
0	0	2400	1152	384	0	384	384	768	2112	0	0	768	3072	1632	0	0	1152	0	0	0	0	0	0	0	0	0	0	0	0	576	192	0	0	0	2592	0	864	0	0	0	0	0	0	0	288	288	576	0	0
2304	2136	2400	180	0	300	1740	120	2460	12240	1920	0	2160	360	0	0	0	0	48	0	48	0	0	0	0	24	0	0	0	0	0	0	0	576	0	576	0	0	0	0	240	0	0	0	0	0	0	0	0	0
468	144	396	216	1620	2160	1944	2916	5076	2664	4536	11088	72	288	108	0	0	0	0	0	0	0	0	0	0	0	0	0	0	0	0	0	0	0	0	0	0	0	0	0	0	0	0	0	0	0	0	0	0	0
16272	1728	6192	2160	0	432	0	0	0	1728	0	432	2160	0	0	0	0	0	216	1728	6048	0	432	0	0	2880	216	144	432	0	0	0	0	36	216	828	0	0	0	0	216	0	0	0	0	0	0	0	0	0
2272	1272	2216	920	2580	100	864	288	648	0	0	72	144	0	1440	312	1026	246	0	0	0	0	0	0	0	2880	2880	5760	1152	0	2360	2580	100	0	0	0	720	0	1440	0	0	0	1440	2160	0	48	24	72	0	0
1080	864	2016	576	576	576	432	1368	216	2322	860	688	0	0	2664	1116	432	2340	0	0	0	0	0	0	1242	1368	396	864	1152	0	0	0	0	0	0	0	0	36	36	0	18	36	0	36	0	252	792	396	720	0
160	240	7400	1740	432	1140	0	0	720	2842	5386	2152	480	1080	3600	0	0	3000	0	0	0	150	0	30	1200	0	0	120	0	0	412	144	680	566	24	190	60	0	12	404	168	16	48	360	108	0	0	300	0	0
22	5	33	145	511	596	0	65	25	340	113	7	60	252	780	22	0	88	156	130	534	0	30	0	424	20	50	36	0	50	745	2380	1045	104	60	356	200	40	310	3885	4740	21	200	3800	1450	0	110	0	0	0
702	390	24	1844	3510	2638	192	1728	84	300	2904	768	1152	1416	1788	162	90	0	0	0	0	0	360	0	0	0	0	540	24	120	144	384	192	108	0	36	72	0	0	324	108	0	216	480	312	0	468	0	90	960
300	888	2256	300	108	48	780	96	72	718	204	446	144	192	144	180	300	600	72	48	168	288	96	468	360	168	1056	96	288	216	0	132	240	36	84	84	72	84	36	216	216	12	240	456	180	960	120	0	96	52
426	588	1974	672	640	2408	216	96	1032	5544	5148	3216	0	0	0	30	84	174	72	96	168	0	24	312	360	720	264	0	0	0	180	192	348	72	144	504	0	96	384	972	1068	1032	0	0	0	0	0	0	0	0
240	672	1296	240	0	0	456	120	3048	7248	1536	1536	672	528	240	0	0	336	72	72	336	48	240	0	0	0	0	0	336	480	0	0	0	72	72	336	0	0	0	0	0	0	0	0	0	144	0	1272	288	240
36	55	59	68	180	72	47	37	126	394	342	246	216	30	0	382	81	881	195	233	486	72	99	159	1908	432	424	288	138	216	218	150	552	323	223	500	300	70	160	1256	158	350	424	1216	388	65	135	316	64	33
[truncated: 55 more columns]
