# Supplementary material for: Polygenic adaptation from standing genetic variation allows rapid ecotype formation
Source: eLife. 2023 Feb 28;12:e82824. doi: 10.7554/eLife.82824 (PMC9977305; doi:10.7554/eLife.82824)
Supplement: Supplementary file 2. [file elife-82824-supp2.zip › Supplementary_Data_1/Twisst_windows_5000/superscaffold39_all_output.weights.5000.csv]

topo1	topo2	topo3	topo4	topo5	topo6	topo7	topo8	topo9	topo10	topo11	topo12	topo13	topo14	topo15	topo16	topo17	topo18	topo19	topo20	topo21	topo22	topo23	topo24	topo25	topo26	topo27	topo28	topo29	topo30	topo31	topo32	topo33	topo34	topo35	topo36	topo37	topo38	topo39	topo40	topo41	topo42	topo43	topo44	topo45	topo46	topo47	topo48	topo49	topo50
0	0	0	4350	7650	8250	0	3150	900	0	0	0	4050	4050	0	0	0	0	662	0	256	0	0	0	0	0	0	810	0	0	30	504	420	90	0	720	0	0	0	162	1116	540	72	1530	0	0	0	0	0	0
80	470	800	1225	75	100	1700	800	10040	625	80	1875	2400	6300	240	0	50	50	80	4	16	0	60	30	0	100	20	40	300	150	290	0	0	125	152	833	0	0	0	850	200	0	0	0	150	125	0	875	15	211
0	100	710	0	0	0	80	0	340	1495	0	725	0	0	0	0	32	688	0	0	0	120	20	100	810	0	90	0	0	120	86	80	746	404	104	2	116	150	250	1104	900	204	0	0	120	154	0	710	120	10
1548	504	108	1656	0	108	348	580	464	36	60	120	1368	648	324	2592	720	0	0	0	216	1032	0	0	288	0	36	324	432	216	864	0	324	0	0	1080	0	0	0	0	432	0	108	0	0	624	1040	832	192	0
0	0	0	0	0	0	0	0	0	0	0	0	0	0	0	0	0	0	0	0	0	1200	984	840	0	0	0	0	0	1296	0	0	0	0	0	0	0	0	0	0	0	0	0	0	0	2376	864	1080	5856	1968
68	112	300	520	1530	680	975	654	891	118	18	158	180	630	450	408	312	0	0	30	72	15	3	0	570	180	750	0	360	0	1260	4860	2160	960	226	338	225	75	150	0	600	0	0	900	0	704	834	820	706	14
108	36	0	0	216	288	0	144	0	204	2748	2376	288	72	1872	108	36	3456	0	0	864	2304	288	1224	960	288	480	216	0	0	0	288	432	0	0	0	336	0	384	1728	0	0	0	864	0	0	1800	5184	1188	144
0	252	324	0	0	0	612	864	540	288	72	720	0	216	864	0	1404	1620	0	0	0	1344	3552	1008	864	0	432	0	432	2592	0	0	0	0	0	0	0	0	0	0	0	0	0	0	0	120	384	360	528	1056
120	0	240	0	0	366	69	36	9	608	446	1106	738	54	1080	552	48	1296	252	754	248	204	324	72	1065	24	291	318	36	1068	162	282	378	252	438	156	1014	764	694	180	0	18	396	126	240	339	450	387	384	576
0	0	1200	60	78	24	0	0	0	3280	2480	2640	0	0	960	162	0	480	256	490	352	90	450	0	420	180	120	0	0	72	180	174	48	152	464	392	398	422	308	48	120	48	120	96	72	216	258	1512	276	216
0	0	0	0	108	108	0	0	0	54	360	72	324	0	324	144	0	0	1752	816	960	88	2120	132	149	301	180	108	0	1080	0	36	36	576	144	360	0	180	0	0	18	0	36	36	360	0	0	0	192	2040
240	248	184	288	0	0	454	326	252	128	176	128	0	0	24	240	500	208	696	488	1168	324	1152	624	48	544	128	0	0	240	1440	1532	640	1476	2836	3272	900	2976	1848	12	1008	348	432	0	0	294	198	180	48	720
384	240	208	84	624	604	303	488	1691	108	720	2672	506	224	608	138	306	308	304	176	594	410	94	72	108	36	0	72	90	172	180	96	92	132	12	138	96	0	0	270	72	72	138	384	190	474	1232	2688	128	160
116	48	172	24	72	72	72	36	108	120	84	348	480	48	144	716	336	628	304	104	276	744	102	666	1044	366	1434	1548	192	96	888	1656	432	670	332	462	1224	196	452	524	176	188	1368	576	96	360	636	1116	456	24
0	0	234	260	140	320	180	0	360	180	180	492	540	360	72	0	0	234	220	80	60	360	0	540	432	0	708	900	0	0	1800	990	3420	3510	360	180	414	294	372	630	270	120	180	0	360	630	0	360	90	0
754	240	296	772	84	14	130	135	5	0	0	5	0	0	10	1464	276	391	1446	2008	5744	300	2170	752	60	1552	885	0	0	128	634	68	3	720	1488	3080	60	270	0	20	305	50	250	250	80	312	269	4	575	2656
[truncated: 55 more columns]
