# Supplementary material for: Polygenic adaptation from standing genetic variation allows rapid ecotype formation
Source: eLife. 2023 Feb 28;12:e82824. doi: 10.7554/eLife.82824 (PMC9977305; doi:10.7554/eLife.82824)
Supplement: Supplementary file 2. [file elife-82824-supp2.zip › Supplementary_Data_1/Twisst_windows_5000/superscaffold61_all_output.weights.5000.csv]

topo1	topo2	topo3	topo4	topo5	topo6	topo7	topo8	topo9	topo10	topo11	topo12	topo13	topo14	topo15	topo16	topo17	topo18	topo19	topo20	topo21	topo22	topo23	topo24	topo25	topo26	topo27	topo28	topo29	topo30	topo31	topo32	topo33	topo34	topo35	topo36	topo37	topo38	topo39	topo40	topo41	topo42	topo43	topo44	topo45	topo46	topo47	topo48	topo49	topo50
1224	2064	2112	288	0	72	840	60	0	830	100	150	0	360	0	972	2052	1296	576	816	372	1389	545	550	720	324	828	0	0	1440	0	0	0	288	228	132	0	36	0	0	0	0	0	0	144	0	0	0	924	556
54	162	108	0	216	0	252	324	72	0	240	48	0	0	0	0	0	324	144	108	288	192	108	24	720	1080	216	0	864	0	108	0	216	108	0	432	162	30	24	144	144	288	0	0	0	1476	864	144	732	216
168	708	36	0	480	0	1560	3240	756	404	392	140	0	72	36	48	264	504	0	132	0	90	690	0	399	1060	173	24	816	60	168	1104	0	24	96	0	1748	1000	468	0	0	0	0	0	0	3540	5580	1260	840	2160
0	360	216	0	0	0	0	2880	576	252	288	576	0	1728	108	0	3672	0	0	0	0	0	0	0	1512	1008	0	0	2592	0	0	0	0	0	0	0	0	0	0	0	0	0	0	0	0	0	0	0	0	0
144	144	0	0	0	0	240	960	3696	72	0	288	576	0	0	72	72	72	0	0	1440	0	0	0	72	720	0	0	1440	0	0	0	0	0	0	0	0	0	0	0	0	0	0	0	0	156	624	2316	0	0
0	72	216	2760	7920	1200	0	0	0	96	0	0	0	0	1224	0	30	138	0	60	108	0	0	1140	717	36	3975	840	84	336	0	0	0	0	228	612	252	966	222	0	180	72	0	252	0	0	0	0	0	0
0	0	0	3344	6480	4576	0	1440	0	0	1956	132	0	288	0	0	0	0	0	144	0	494	730	720	0	348	2640	0	0	0	1672	3960	2288	0	0	0	0	0	0	0	0	0	0	0	0	0	0	0	325	575
2544	360	0	5322	13446	1974	600	1650	0	0	0	0	2880	0	0	408	0	0	240	30	0	72	30	0	0	30	270	600	60	60	780	1680	420	600	0	0	1080	270	0	0	0	0	0	0	0	72	216	0	60	0
90	630	360	567	3051	594	3570	1740	7110	0	306	1674	432	216	1728	0	0	0	0	0	0	0	0	0	150	0	210	0	0	0	901	5709	1166	0	0	0	3240	0	0	0	72	0	0	0	0	1122	408	2142	0	0
36	0	108	12	168	360	192	144	720	228	450	1518	0	0	0	0	0	0	0	0	0	0	0	384	120	1200	120	0	0	0	0	0	0	0	0	0	0	0	96	330	30	0	0	0	0	0	0	0	0	0
347	569	992	707	776	1289	1074	552	1590	1902	864	1326	816	960	240	221	251	548	516	84	144	0	0	0	124	56	0	108	72	120	1209	1152	2655	756	276	180	0	0	0	900	360	0	0	288	480	84	48	252	120	90
248	64	1116	294	18	648	81	99	156	1510	1152	800	168	168	168	216	36	786	321	90	105	69	18	273	288	102	216	648	0	0	723	93	1902	546	0	90	246	120	186	550	164	0	168	168	168	300	438	420	360	108
330	30	480	1578	2014	944	0	216	0	60	660	60	0	0	180	946	86	0	240	0	0	0	0	600	156	0	0	1200	120	300	402	686	208	144	0	192	0	0	0	288	24	0	0	72	0	0	0	0	0	0
840	48	256	364	1102	604	34	54	104	558	1080	30	96	168	168	234	12	124	70	12	28	10	0	202	362	70	308	400	40	40	1547	1627	2776	0	0	0	230	0	70	812	0	208	400	0	0	114	228	208	0	0
1080	120	0	5164	3592	3724	0	600	0	0	0	0	0	0	0	2784	156	0	1764	156	0	456	234	126	144	224	352	120	0	0	2716	2128	2356	1080	120	0	600	0	0	0	0	0	0	0	0	192	2568	0	60	60
0	0	72	432	486	162	0	216	0	0	0	0	0	0	0	0	0	180	0	0	0	162	0	162	288	72	72	0	0	0	4392	5670	1530	1440	0	0	2808	360	1152	864	288	576	2880	0	0	72	0	0	0	0
0	0	0	0	0	0	0	0	0	0	0	0	0	0	0	0	0	0	0	0	0	144	0	0	0	0	0	0	0	0	2976	7200	1488	864	0	0	5040	1440	720	216	216	0	0	0	0	0	0	0	432	0
0	540	0	264	288	48	1284	0	0	0	0	24	120	300	120	0	840	0	0	0	0	936	0	0	0	0	0	0	0	0	984	2304	528	1176	1848	528	864	768	1536	216	216	0	0	0	0	984	0	0	696	0
0	504	1656	3240	3132	108	432	0	360	1944	0	936	0	1296	3240	0	0	1080	0	0	0	864	0	144	432	0	720	0	0	0	0	0	0	0	1800	360	0	1728	360	0	0	72	0	0	0	0	0	0	864	0
24	252	2232	120	1383	375	120	1752	90	1290	150	90	0	0	1440	6	0	0	0	3	3	0	0	2250	8775	7695	5580	0	0	0	0	75	75	30	15	15	210	123	261	0	0	90	0	0	0	0	150	0	30	30
570	762	0	216	1512	0	792	1692	342	0	252	396	108	648	162	1290	2328	162	108	2052	0	855	2241	864	504	513	765	216	486	324	72	144	0	72	180	0	1248	579	297	0	0	0	0	0	0	198	306	90	225	675
278	306	363	118	92	204	276	20	22	358	225	80	306	432	384	626	702	711	360	554	1242	845	1287	840	643	1258	546	1336	2422	1336	173	52	198	96	138	515	29	159	142	247	293	177	198	372	234	777	144	192	518	859
117	36	483	335	88	141	731	619	783	298	450	342	303	849	461	235	451	612	120	150	381	1108	352	712	176	102	198	456	240	397	118	86	270	220	212	583	25	106	313	1124	718	510	104	200	385	1364	866	932	548	327
104	156	0	0	472	256	0	116	84	0	208	72	16	160	568	144	216	240	64	1024	160	340	981	1055	64	384	576	24	240	448	36	96	24	0	144	0	198	0	354	160	0	96	36	528	184	360	1460	388	360	1254
0	0	0	0	0	0	54	0	54	288	144	0	0	108	432	0	0	0	0	0	0	50	330	52	0	0	0	0	0	0	0	36	36	0	0	0	582	2772	1074	0	0	0	0	0	972	306	0	414	2182	3180
360	432	504	0	0	1224	630	189	261	360	1440	0	432	1512	432	288	432	576	288	0	828	0	0	0	432	900	0	0	540	0	0	0	1944	648	0	648	0	0	0	1296	2724	804	648	0	0	1608	660	756	1728	1584
1344	892	460	646	2042	864	974	2914	780	360	414	324	202	688	344	560	468	160	552	480	304	66	379	75	252	258	48	114	108	80	320	602	308	178	144	104	51	539	48	116	136	60	96	114	178	1061	2639	494	898	943
475	572	567	496	749	746	330	470	588	860	622	624	522	497	504	454	464	604	310	220	567	368	481	355	522	510	234	300	525	408	328	489	594	172	124	445	316	352	317	366	312	206	345	505	453	248	410	424	182	232
186	208	902	136	28	320	192	52	828	1316	2456	2048	576	348	628	254	168	778	1048	1048	800	264	1252	204	676	188	168	288	240	1024	372	96	228	512	690	334	522	468	422	272	192	160	144	48	336	140	224	908	408	696
248	112	16	652	968	1160	158	156	270	0	268	156	752	1328	592	408	224	192	696	460	376	254	296	130	296	402	46	260	680	392	524	1120	1088	228	224	32	590	500	250	784	278	838	596	844	1292	604	940	768	1588	1156
288	0	576	360	216	288	144	504	288	1152	684	216	288	576	1440	288	0	576	0	0	288	72	72	36	216	72	0	0	288	864	288	216	216	288	288	576	864	1056	3840	576	288	2700	1584	720	864	0	288	0	360	360
0	0	1080	180	0	0	0	0	0	0	0	0	0	360	540	360	720	3456	216	0	0	1188	0	0	720	0	252	108	144	324	36	324	72	0	0	0	0	0	0	0	0	0	648	0	0	720	360	0	216	0
36	72	48	0	0	48	60	96	60	12	0	36	84	144	72	84	216	132	168	768	336	0	264	312	408	408	192	408	324	456	0	0	240	108	948	492	528	1056	3216	618	1206	2832	1680	636	624	24	36	12	0	384
520	596	360	156	336	228	772	452	444	138	196	362	792	708	216	848	952	558	810	414	426	850	432	488	542	318	934	1410	1866	522	444	588	480	774	384	600	472	336	272	348	366	414	636	588	384	484	350	342	744	384
214	66	152	252	108	84	72	198	108	80	93	199	168	36	276	92	60	64	792	1638	630	0	555	75	87	156	27	216	0	1170	906	384	78	1410	3405	1113	1041	2712	861	227	552	355	576	432	1290	0	0	0	0	330
2	703	175	63	142	259	46	526	6	1155	440	480	152	646	625	36	434	215	132	746	451	88	48	23	962	928	117	61	651	1125	170	272	290	93	202	405	614	947	1097	654	601	734	308	705	1200	20	40	20	95	55
0	0	0	0	1000	0	80	256	64	0	0	0	80	800	168	0	480	240	24	8	8	1260	3060	1800	248	0	248	80	600	728	160	3348	1600	48	16	16	1176	544	400	480	160	160	240	380	2400	80	550	94	675	1095
106	24	200	480	2196	132	180	2760	974	66	138	244	460	330	1800	54	16	100	0	0	60	160	48	182	340	380	1012	460	170	24	510	2122	34	0	0	42	1600	22	670	304	304	632	472	2450	42	0	510	340	0	22
180	0	300	432	216	0	0	240	240	216	528	48	0	240	216	306	216	510	288	1440	432	144	1080	0	468	144	180	72	0	1080	0	576	192	0	0	0	2016	0	864	432	0	720	0	0	960	0	48	48	0	1080
48	0	96	0	0	192	0	0	0	164	78	166	384	0	96	48	0	96	64	376	712	0	36	0	384	360	120	288	0	612	144	720	384	416	716	1172	642	1200	678	240	0	768	288	2160	696	0	0	0	0	0
173	338	185	96	562	215	280	600	464	116	224	269	348	255	360	245	338	233	108	1167	288	382	1994	882	258	624	825	126	225	762	108	376	137	114	837	348	298	937	1216	193	224	780	267	315	531	146	451	219	227	1009
144	96	32	206	426	300	8	140	34	96	68	212	448	208	160	134	134	306	820	383	405	186	176	148	122	413	293	336	240	512	764	1872	482	704	376	408	642	664	452	1242	260	454	684	480	512	120	308	338	128	256
552	174	108	404	302	194	160	262	328	234	294	276	0	0	0	1332	474	168	1466	862	660	1056	1410	348	572	268	300	0	0	0	1118	464	200	922	470	474	718	668	204	486	108	186	0	0	0	560	458	248	396	348
0	1764	504	32	132	76	1008	186	1998	648	180	1116	0	480	0	60	540	0	24	156	60	942	156	1494	162	0	486	0	0	0	112	642	302	240	588	156	216	1260	576	167	172	777	120	0	192	360	30	450	140	40
444	432	564	552	210	444	336	339	237	588	78	84	216	432	1608	180	360	192	0	48	54	0	54	270	156	162	222	144	72	264	2412	1170	1098	180	144	72	2520	594	414	864	144	474	828	720	744	1044	612	432	72	18
245	102	121	116	1324	120	36	348	132	16	548	48	192	192	576	609	114	293	560	1168	448	364	1514	366	234	326	508	320	240	528	136	1094	114	96	456	32	1177	1796	539	312	143	417	256	640	256	0	860	84	60	270
178	466	644	240	718	866	152	186	370	891	1011	628	728	560	630	162	54	272	8	292	140	232	832	204	426	138	110	240	144	932	240	484	584	240	640	306	104	852	260	352	80	612	356	170	1464	284	284	680	584	1876
1494	1272	798	534	192	324	768	262	206	140	221	95	180	414	120	819	705	468	500	286	324	434	362	386	291	201	168	300	336	420	606	220	236	506	604	168	203	529	222	186	316	338	474	30	408	882	184	134	528	660
0	672	360	60	198	198	268	640	536	884	0	820	552	300	1152	0	256	72	0	0	0	119	42	247	300	200	280	0	112	60	512	568	328	232	262	370	952	340	652	145	807	992	240	1072	24	532	568	812	427	42
78	116	154	4	480	272	278	1002	708	1279	285	524	288	564	2040	84	120	508	76	144	224	154	138	432	1926	894	864	180	268	492	138	510	268	159	168	237	1252	624	456	152	104	320	120	460	252	310	926	620	363	93
104	208	156	266	100	510	54	342	0	120	120	0	0	468	108	368	1000	492	216	288	60	1442	310	624	276	396	504	396	396	180	326	412	642	360	0	180	440	240	1156	660	192	1968	1620	324	540	414	150	120	548	262
0	0	216	0	0	0	0	0	0	768	0	960	0	0	432	0	0	0	0	1296	0	0	0	0	0	0	0	0	0	0	0	0	0	0	1728	0	4320	5184	5184	0	0	0	0	0	0	0	0	0	0	0
60	0	390	150	90	600	30	26	88	0	360	960	0	0	414	0	0	0	0	2288	904	0	4200	10200	480	540	1260	0	0	360	0	0	0	0	3432	816	900	1200	1500	0	390	0	0	270	0	0	0	0	0	600
167	40	777	412	334	1070	705	795	1734	1247	989	542	648	534	2598	226	34	588	240	50	216	142	82	76	652	304	70	80	84	228	211	268	593	296	58	408	42	0	0	818	626	32	132	342	150	294	422	1062	407	203
1164	204	1062	1242	414	96	969	1182	297	1089	698	247	1080	264	1368	0	0	234	474	782	160	48	456	0	27	36	9	108	96	846	132	114	18	420	830	106	414	918	564	100	148	130	204	150	228	135	324	81	60	1308
1430	1577	2465	2430	2430	954	1542	1290	750	2520	1926	180	3654	5274	5166	1564	1498	1744	72	90	108	150	84	36	324	0	270	270	270	270	144	72	0	0	162	0	0	0	0	0	0	0	0	324	108	0	0	0	18	36
3660	664	284	3024	11904	6744	72	744	1512	0	0	1272	288	72	288	0	66	6	522	1176	480	18	138	66	0	0	84	18	18	72	66	1386	150	240	450	30	1110	1680	1050	90	0	1560	720	720	1566	0	24	48	0	12
960	660	1740	1320	750	2520	420	450	720	6684	7236	5700	0	0	0	1073	435	4108	0	108	306	0	66	156	648	606	726	0	0	0	0	0	0	0	66	198	0	36	114	0	138	366	0	0	0	0	0	0	0	24
645	912	966	879	336	1155	1197	864	1437	1132	1062	881	1356	2790	1620	128	49	159	84	42	594	204	387	483	480	405	252	72	270	18	96	0	96	60	126	285	58	54	224	308	249	472	192	90	0	8	4	24	204	387
450	228	1074	401	193	642	162	614	352	652	1384	1372	486	144	768	252	180	900	221	610	393	72	504	156	502	425	381	102	36	240	384	192	0	68	328	216	364	148	538	256	146	288	378	60	0	42	154	200	72	402
384	370	990	70	122	316	110	95	211	776	466	842	300	420	380	422	498	854	390	156	170	314	204	138	1471	324	255	182	336	240	488	174	720	636	380	640	492	362	438	448	500	188	148	140	84	706	337	825	742	256
1752	39	1267	478	792	302	306	420	354	1438	624	0	0	0	220	784	56	360	376	0	1808	0	0	0	933	695	402	0	0	0	718	308	330	520	0	1206	472	398	354	439	1131	0	0	508	0	763	594	599	520	726
72	48	200	128	136	168	160	292	228	544	338	366	192	0	272	117	93	560	168	400	320	224	268	380	316	752	540	240	240	992	196	216	304	326	240	336	542	521	697	185	272	447	318	656	416	458	704	576	356	536
62	56	278	362	1038	286	108	556	126	284	238	166	352	204	1192	630	219	492	102	294	216	36	132	118	322	36	78	352	54	376	600	2269	538	1157	892	677	1640	788	816	729	261	384	1166	1660	1138	168	1177	274	405	381
72	24	48	0	0	72	63	27	114	261	144	123	60	24	0	120	56	160	360	660	180	126	624	138	192	180	24	24	60	120	120	1200	240	630	1335	375	2080	1930	1630	240	120	1320	600	0	120	21	9	18	90	1800
818	368	894	327	278	479	804	638	650	627	575	130	678	552	582	923	584	769	907	641	512	650	494	502	379	427	190	1226	962	846	371	257	484	822	358	496	714	734	468	373	252	179	626	722	576	320	424	380	596	488
540	184	48	714	948	462	198	1074	96	128	264	152	128	104	430	298	252	88	268	208	128	216	308	672	458	316	912	352	84	440	2748	3994	1644	902	1324	454	2708	1632	696	700	360	912	704	1058	656	120	482	0	126	180
1000	796	912	480	520	1000	354	1082	444	864	380	434	544	1792	748	448	124	332	40	260	180	64	0	32	86	20	32	96	1104	320	1340	1090	1570	380	610	1050	1220	880	930	520	560	690	1380	1140	1040	832	1032	510	440	160
264	0	72	18	18	36	36	18	54	180	36	204	192	108	204	204	54	210	84	60	24	216	132	120	48	144	12	24	288	96	852	732	1680	2400	2700	4560	1860	1740	3300	3504	4440	2340	3720	3000	2100	216	126	306	36	156
600	0	120	112	240	72	0	0	0	0	0	0	0	0	40	0	0	0	290	960	386	0	0	0	0	0	0	0	0	100	3044	1000	300	1256	4012	1872	1832	4184	4668	632	3132	1300	2448	1800	2400	120	80	0	0	800
648	856	542	1128	972	732	1722	2034	1050	453	296	219	396	510	390	180	132	6	138	1050	390	42	366	222	208	1494	538	318	954	318	200	26	110	256	896	912	102	364	218	208	694	144	258	414	258	222	48	120	300	540
458	188	722	497	408	226	48	212	244	66	1224	152	504	456	552	297	144	412	357	108	522	72	12	156	171	133	474	510	240	268	350	282	461	490	200	774	246	90	192	552	247	291	528	648	580	130	307	344	315	369
360	120	36	396	288	132	60	84	0	0	0	0	0	72	36	1614	372	126	1992	2748	1296	594	2298	396	90	90	0	360	600	180	852	444	216	1044	1380	660	864	1116	264	60	156	0	348	564	576	12	84	0	120	552
0	0	432	0	0	0	0	0	0	540	756	1152	0	0	3600	0	0	0	6	294	120	0	600	120	936	240	216	48	0	516	0	96	0	12	408	96	1884	936	840	48	0	0	24	768	240	0	0	0	0	120
0	54	438	324	162	450	54	0	126	612	60	60	396	288	696	90	36	390	84	36	150	0	0	66	528	96	48	90	150	180	1032	540	1524	732	252	1410	270	756	702	1218	1248	930	540	720	270	78	120	180	72	0
444	468	924	588	276	492	408	144	360	1232	216	340	240	300	120	600	438	390	309	198	417	490	326	204	846	482	604	492	444	264	904	376	784	342	282	876	264	342	330	300	930	258	276	0	0	634	122	588	802	490
1008	1128	1392	176	528	496	696	486	690	524	348	796	1176	636	1392	144	264	288	72	296	748	318	306	492	352	500	468	456	420	744	48	144	0	0	144	0	540	396	528	262	186	752	312	0	0	342	264	234	405	243
357	318	171	984	1764	1824	181	595	292	144	764	412	72	240	126	667	250	271	120	876	720	78	492	594	0	345	477	72	204	72	60	192	60	276	696	420	748	648	980	690	992	1468	192	462	192	117	75	132	102	204
585	427	738	1135	288	801	532	1038	436	780	610	440	1070	1020	1136	262	169	399	458	398	412	255	249	142	416	628	314	70	100	210	276	138	306	334	514	292	79	141	60	284	596	128	0	30	60	228	452	262	476	332
734	748	276	561	192	375	545	292	267	610	650	252	252	689	288	680	535	42	458	443	356	600	300	282	426	690	333	81	485	405	636	240	352	942	702	706	326	625	373	369	741	294	200	152	725	629	256	108	708	468
100	244	24	102	426	162	584	416	440	250	324	402	264	384	632	112	756	192	252	300	78	630	552	642	516	140	408	240	264	532	214	840	258	296	428	76	420	858	474	344	48	448	504	488	652	592	388	392	332	656
763	442	747	378	234	514	298	334	388	743	482	314	162	113	598	350	208	326	95	865	493	170	660	394	537	708	345	201	227	847	285	271	217	140	976	338	162	408	326	272	853	318	168	302	257	182	183	139	201	811
1260	420	1044	1920	1830	4890	840	3180	2220	332	2348	1820	1080	360	324	360	120	336	0	0	432	0	120	0	148	318	158	0	0	96	400	340	1108	400	100	628	490	218	360	642	810	168	168	180	348	162	942	996	208	232
3240	6300	4860	1848	2274	2214	5400	2340	1440	2700	1800	1260	1440	2880	3420	0	0	0	0	0	0	0	0	0	0	0	0	0	0	0	880	740	540	0	0	0	0	0	0	0	0	0	0	0	0	0	0	0	0	0
618	360	174	72	0	0	2904	1908	1860	336	24	96	288	48	456	672	384	96	108	0	0	0	12	12	144	0	0	36	72	48	0	0	0	0	0	0	0	0	0	0	0	0	108	0	0	540	1260	0	6120	900
771	445	360	1156	2430	1010	916	590	510	1223	3295	2454	608	396	0	108	238	18	126	120	90	24	96	24	120	32	88	152	36	0	684	855	533	208	96	124	780	120	360	520	106	394	688	180	0	450	473	481	512	681
96	48	24	48	48	0	504	360	0	0	0	0	0	0	24	288	1428	72	384	1200	780	492	4368	756	318	312	1494	432	432	492	216	1008	108	2076	6156	2640	1230	2466	468	360	702	1278	1104	1332	1116	168	120	0	72	1620
256	696	320	240	280	120	108	724	0	260	0	572	712	160	576	0	60	0	0	64	0	196	228	0	40	48	168	244	64	120	32	24	16	96	256	104	184	120	48	0	128	216	256	264	48	3152	4692	2992	672	1040
144	264	144	144	0	216	0	0	0	192	0	0	216	72	0	0	240	240	384	408	312	0	144	240	0	0	240	480	120	240	192	0	192	288	336	144	0	0	0	0	216	0	0	0	192	1224	1548	1476	876	648
528	752	1120	56	96	88	144	76	674	720	476	759	394	0	0	800	924	1843	360	744	288	384	409	439	1225	662	534	154	10	416	136	576	143	78	126	48	975	1157	1164	105	50	802	538	250	80	0	36	85	53	229
96	216	144	408	924	1452	528	420	468	1392	3168	1812	432	1104	612	0	96	0	48	1140	132	360	2064	240	0	96	168	288	288	1128	0	0	288	0	774	114	96	384	0	0	48	0	96	216	1008	216	0	240	360	1920
972	612	2664	0	0	216	3720	504	6792	5256	1080	3600	72	0	0	36	36	360	0	0	0	0	0	0	0	0	0	0	864	0	0	0	0	0	0	0	0	0	0	0	0	0	0	0	0	5040	432	10080	0	0
0	480	0	96	864	0	1200	1584	1536	0	0	0	0	0	0	192	960	0	0	96	0	0	324	396	0	0	0	0	0	0	0	0	0	0	48	0	72	144	216	0	0	0	0	0	0	3360	5088	3072	2304	1812
0	1080	3780	0	0	0	1692	0	2844	5940	2520	5040	0	0	0	0	0	0	0	0	0	0	0	216	630	126	0	0	0	0	0	0	0	0	0	0	0	0	0	0	0	0	0	0	0	168	0	696	0	0
1344	1140	0	330	480	600	1356	2118	42	270	153	225	1326	120	0	96	120	0	90	180	0	60	180	12	0	0	0	18	0	0	30	30	0	0	0	0	60	0	0	0	0	0	30	0	120	5136	4776	96	708	1170
864	480	2328	108	432	468	4560	2936	4492	4572	2232	7092	1044	1296	1224	0	0	0	0	0	0	0	0	0	0	0	0	0	0	0	0	36	36	0	0	0	0	0	0	0	0	0	0	0	0	1992	1192	3728	0	0
818	914	1040	528	536	596	1048	1384	2272	2316	2302	3234	1152	484	1080	570	978	1212	156	336	196	80	280	96	942	310	192	24	160	840	48	32	40	60	160	92	120	12	108	4	28	96	24	24	144	304	340	316	168	376
708	576	1326	216	252	108	652	660	1424	3168	1332	1260	144	72	630	42	36	84	108	108	468	0	270	540	114	755	517	324	162	324	36	0	0	0	0	144	72	0	0	0	72	0	72	180	36	928	480	2048	0	1008
600	0	480	288	96	288	220	40	604	1502	952	102	72	0	48	864	0	756	300	180	300	0	0	0	536	832	0	0	0	444	0	0	72	48	48	408	24	0	24	0	144	0	0	0	0	378	540	702	1080	900
0	0	0	0	0	0	1032	360	1200	0	0	0	0	0	0	0	216	0	0	0	0	288	0	144	0	0	0	0	648	0	0	0	0	0	0	0	0	0	0	0	0	0	0	0	0	8622	2700	9630	2304	0
1512	0	432	1188	720	684	0	0	0	792	2304	0	0	0	0	432	0	144	144	0	4392	192	720	240	0	1152	0	0	0	0	0	144	0	144	0	1476	0	0	0	72	756	0	0	0	0	3132	4536	5868	0	1512
0	0	0	960	0	768	432	432	0	0	0	0	0	1728	0	0	0	0	0	0	0	2880	576	0	0	3072	1536	0	6912	0	0	0	0	0	0	0	0	0	0	0	0	0	0	0	0	2376	2376	0	6336	576
0	0	0	18	0	0	5928	0	912	0	0	0	18	90	0	0	6750	0	0	0	0	2700	0	1800	0	0	0	0	2250	0	54	0	0	0	0	0	0	0	0	0	0	0	0	0	0	3570	90	570	6456	0
0	1728	0	0	0	0	0	0	0	864	0	0	0	0	0	0	1728	864	0	0	0	3516	2400	1860	288	0	2304	0	0	0	0	0	0	0	0	0	0	0	0	0	0	0	0	0	0	864	0	432	2532	1056
0	0	0	0	0	0	0	0	0	0	0	0	0	0	0	0	0	0	0	0	0	0	0	8964	0	0	936	0	0	0	0	0	0	0	0	0	0	0	0	0	0	0	0	0	0	0	0	0	0	0
0	0	0	0	0	0	0	0	0	0	0	0	0	0	0	0	0	0	0	0	0	0	0	1296	0	0	0	0	0	0	0	0	0	0	0	0	0	0	0	0	0	0	0	0	0	0	0	0	0	0
0	0	0	0	0	0	0	0	0	0	0	0	0	0	0	0	0	0	0	0	0	0	0	4680	0	0	11880	0	0	0	0	0	0	0	0	0	0	0	0	0	0	0	0	0	0	0	0	0	0	0
0	0	0	0	0	0	0	0	0	0	0	0	0	0	0	720	0	144	3744	1080	1656	0	0	0	3780	19116	504	144	3888	216	0	0	0	0	0	0	0	0	0	0	0	0	0	0	0	0	0	0	0	0
512	256	288	272	128	272	16	224	16	288	512	256	0	0	2080	0	0	0	0	32	2176	0	384	160	0	960	0	0	0	160	304	672	304	0	192	1856	896	64	64	0	1856	192	448	2080	448	24	528	24	0	576
330	0	240	474	699	561	180	1080	90	108	144	18	450	270	1494	300	0	420	1064	800	392	180	540	0	0	0	0	0	0	1440	558	738	990	660	0	216	1188	864	828	432	216	144	36	0	0	120	1800	60	315	1545
0	0	0	0	1080	0	1776	3048	48	0	0	0	0	0	0	135	969	0	501	1479	108	1812	540	0	232	8	48	0	144	0	0	2004	0	72	348	12	768	0	0	435	15	90	0	144	0	886	1894	520	756	0
0	0	0	0	36	0	1392	6706	1334	0	0	0	0	0	1116	0	0	0	0	0	0	0	0	0	0	0	0	0	0	0	0	504	0	0	0	0	2622	0	294	0	0	0	0	5688	0	1680	4594	962	0	0
0	0	0	72	396	18	0	8076	618	0	0	90	360	0	270	0	0	0	144	504	72	0	90	18	0	0	36	144	0	180	0	90	0	72	252	36	90	90	0	0	0	0	0	360	90	0	2448	162	0	0
747	576	459	1170	3084	2430	1824	2412	2124	1341	705	1860	540	540	1026	516	630	414	120	0	0	330	90	240	90	60	30	120	0	0	396	1806	1188	180	0	0	786	0	36	216	0	0	90	36	90	684	1668	1296	0	0
19	10	97	48	288	672	132	660	264	144	864	3096	0	0	36	190	100	610	0	0	0	480	608	2752	0	0	0	0	0	0	15	315	1470	450	0	0	160	16	784	0	0	0	0	0	0	450	150	300	0	30
54	1674	360	252	180	0	1800	648	1872	840	360	960	0	0	0	0	0	0	0	288	576	0	360	648	0	72	792	0	0	0	0	0	0	0	2304	2592	0	2016	2448	0	2664	5544	0	432	0	0	0	0	0	504
108	432	0	108	1080	0	8900	4092	13360	540	1188	4752	0	0	0	0	0	0	0	0	0	0	0	0	0	0	0	0	0	0	0	0	0	0	0	0	0	0	0	0	0	0	0	0	0	944	528	1984	0	0
0	0	0	540	984	1032	270	1980	1800	360	2070	1350	2700	108	36	36	0	0	3072	1482	5274	42	888	240	72	2448	540	540	594	252	0	6	48	108	0	0	0	0	0	0	0	0	0	162	36	144	1596	2688	0	0
0	0	0	544	2644	1132	0	4224	816	0	216	0	0	0	0	0	0	1200	540	0	1620	0	0	0	480	2304	1536	0	0	0	160	100	268	0	0	0	864	0	288	144	0	0	0	0	0	0	2352	264	0	0
0	0	900	450	270	1980	0	0	0	3852	324	0	0	0	540	108	0	324	216	0	324	0	0	0	1128	1020	624	0	0	0	450	270	2088	90	0	702	0	0	0	324	180	0	0	108	0	480	2628	2616	120	150
0	0	0	0	480	0	200	900	580	72	24	84	0	0	1440	576	288	864	396	312	1044	0	192	0	5400	1152	360	0	0	576	0	0	0	325	130	1057	960	0	0	0	288	0	0	360	0	740	1794	2182	0	0
2220	0	2730	5160	540	6780	56	123	37	2520	1920	0	0	0	120	0	0	0	0	0	192	0	0	0	0	780	0	0	0	0	0	0	0	0	0	222	0	0	0	0	264	0	0	12	0	504	1107	333	0	810
0	0	0	0	0	0	0	0	0	4500	0	0	0	0	21600	0	0	5220	0	0	0	696	24	144	1080	0	0	0	0	180	0	0	0	0	0	0	0	0	0	0	0	0	0	0	0	0	4320	900	0	0
4824	0	1728	0	0	0	0	0	0	3024	0	0	0	0	3888	432	0	0	2592	0	0	0	0	0	0	648	0	0	0	648	0	0	0	0	0	0	0	0	0	0	0	0	0	0	0	0	0	0	0	0
1080	6840	720	432	4680	288	5616	19224	6336	0	0	1440	0	0	0	0	0	0	0	0	0	0	0	0	0	0	0	0	0	0	0	0	0	0	0	0	0	0	0	0	0	0	0	0	0	0	0	0	0	0
864	4536	1368	468	144	1008	3600	8460	9540	1560	2598	4122	108	6912	72	0	0	0	0	0	0	0	0	0	0	0	0	0	0	0	0	0	0	0	0	0	0	0	0	0	0	0	0	0	0	0	0	0	0	0
0	0	0	0	720	0	1320	900	2100	0	0	0	0	0	144	0	0	0	0	0	0	0	0	0	0	0	0	0	0	0	0	7200	0	0	0	0	16560	0	0	0	0	0	0	0	0	3388	2310	5390	0	0
0	0	0	0	0	0	0	0	0	0	0	0	0	0	0	0	0	0	0	540	0	255	60	225	0	0	0	0	0	0	0	0	0	0	2160	0	3200	4100	800	0	0	0	0	0	0	576	720	288	1455	3144
0	0	0	0	0	0	0	0	0	0	0	0	0	0	0	0	0	0	0	0	0	0	0	0	0	0	0	0	0	0	0	0	0	0	0	0	4440	60	1980	0	0	0	0	0	0	0	6768	6192	0	0
324	0	240	264	0	456	0	0	0	912	0	0	0	0	0	108	0	0	0	0	0	0	0	0	84	0	0	0	0	36	864	0	1368	216	72	168	738	132	210	216	624	0	0	0	72	2820	3600	4560	540	180
0	0	0	0	0	0	0	0	0	0	0	0	0	0	0	0	0	0	0	648	0	756	432	0	0	36	180	0	108	0	0	0	0	0	2376	324	2808	2268	0	0	738	2178	0	324	0	216	324	864	1944	1512
505	623	600	288	1074	372	777	852	675	528	741	795	0	0	0	304	284	228	384	594	432	510	822	828	548	370	390	0	0	0	36	360	108	96	216	156	384	736	608	372	84	288	0	0	0	84	294	150	200	394
928	340	796	1752	548	1660	280	420	260	1192	1240	388	0	72	0	48	24	0	54	576	54	384	540	624	108	318	462	0	0	0	408	312	540	258	332	490	70	55	115	384	472	92	0	0	0	36	0	0	136	440
112	166	1114	408	337	545	536	654	760	228	756	510	0	0	0	428	419	263	472	932	1062	79	493	358	99	1329	510	0	72	0	24	77	169	203	406	783	385	114	251	224	856	570	0	0	0	280	402	308	16	220
108	60	228	288	120	192	0	72	0	129	433	86	216	108	36	482	110	578	604	580	622	1132	1420	1246	662	330	262	198	162	342	474	166	458	724	640	778	574	430	490	634	374	66	162	162	486	924	1532	1432	1448	1088
378	72	36	216	108	342	324	288	288	288	324	216	486	756	540	144	0	0	72	0	0	0	0	0	72	0	0	0	144	0	864	936	1260	396	0	144	72	144	0	720	432	0	324	792	1080	1800	1440	1332	2304	1368
0	0	0	0	0	0	1050	1290	3060	0	0	0	0	0	0	0	0	0	0	0	0	0	0	0	0	0	0	0	0	0	0	0	0	0	0	0	0	0	0	0	0	0	0	0	0	2964	4308	6444	0	0
0	0	0	36	0	0	1242	3186	1404	0	0	0	0	0	0	0	0	0	0	0	288	54	372	114	0	0	0	108	540	0	0	0	0	0	0	108	0	0	0	0	0	0	0	0	0	92	560	104	360	1488
0	108	0	0	0	0	232	232	256	0	0	0	0	0	0	0	36	0	0	0	0	98	74	596	0	300	0	0	3480	60	0	0	0	0	72	360	96	432	624	528	720	192	0	5760	288	1578	1218	1344	658	286
0	0	0	0	0	0	204	128	388	0	0	0	0	0	0	0	0	0	936	312	7968	0	0	0	0	792	0	0	4680	0	0	0	0	756	252	6984	0	0	0	0	288	0	0	1944	0	612	384	1164	0	0
2516	1064	2360	1008	864	2160	90	2144	178	360	2196	5400	4860	1188	540	496	184	472	0	0	0	0	0	0	0	0	0	0	0	0	0	0	0	0	0	0	0	0	0	0	0	0	0	0	0	1206	1012	1958	216	0
20	20	40	64	192	592	40	28	260	88	108	168	224	190	160	52	36	168	403	234	679	214	100	406	240	70	116	248	110	80	826	1058	2538	474	236	1016	1594	666	714	2407	671	3100	534	70	70	80	60	340	0	0
60	12	180	80	168	280	36	48	72	0	60	300	72	0	0	0	0	0	171	96	117	0	48	108	240	80	400	0	0	0	344	1044	2968	504	432	288	2037	60	759	1296	180	216	144	0	0	0	0	0	0	0
720	72	288	1602	906	3108	0	360	0	0	0	0	0	0	1440	0	0	0	180	84	600	0	72	0	0	0	0	0	0	288	1440	636	2424	1230	754	1724	588	348	936	2916	3780	648	576	432	0	0	360	0	0	72
0	0	48	0	0	0	0	0	0	144	0	0	0	0	0	0	0	0	0	0	0	0	0	0	1008	0	1008	0	0	0	4896	8640	5040	384	0	360	9180	1320	4620	2160	360	0	0	0	0	0	0	0	0	0
0	72	144	0	0	0	72	0	72	216	0	0	0	0	0	0	1080	1800	0	0	0	0	0	0	0	0	0	0	0	0	1440	0	2160	720	360	1080	4560	1104	3912	7200	1080	5760	0	0	0	144	0	144	0	0
72	108	108	0	108	108	732	588	432	24	36	468	384	216	0	0	0	0	0	0	144	288	288	0	0	144	0	576	144	0	0	108	108	720	720	360	0	72	720	0	1008	576	792	1080	216	1392	816	864	210	210
576	468	72	1800	3060	1800	4248	12960	5184	2736	864	1044	2700	1548	7596	0	0	0	0	0	0	0	0	0	0	0	0	0	0	0	0	0	0	0	0	0	0	0	0	0	0	0	0	0	0	0	0	0	0	0
216	702	1458	216	54	522	540	504	1386	576	360	1242	0	0	0	0	0	0	0	6210	6030	0	1800	2250	0	1980	270	0	0	1080	0	0	0	0	0	900	0	1260	4950	0	2460	2670	0	0	0	0	0	0	0	0
1818	2394	3756	384	264	432	1104	336	1656	7488	1368	1368	0	0	96	0	0	0	0	252	552	0	396	120	48	324	132	0	0	96	0	0	0	0	0	1824	0	2184	1236	0	1392	840	0	0	0	2024	308	2420	0	288
1080	6750	1890	0	972	324	11529	4068	5895	648	0	972	0	0	648	216	702	378	0	0	0	0	0	0	0	0	0	0	648	0	0	0	0	0	0	0	0	0	0	0	0	0	0	0	0	486	648	810	1944	0
1808	0	976	832	640	496	210	74	148	832	1280	0	0	0	0	736	0	320	1728	0	180	0	0	0	368	712	1056	3024	0	0	368	320	368	240	0	276	0	0	0	32	376	0	0	0	0	678	718	524	336	576
5852	292	2028	4020	2532	2724	614	22	4	1900	956	104	408	2416	3272	1120	240	440	430	90	860	0	140	0	40	120	0	120	0	360	150	120	210	230	190	300	16	84	0	0	80	0	120	320	400	0	0	0	0	320
2280	900	1380	540	2880	4500	864	720	576	1260	5460	840	360	1440	0	300	90	210	0	0	0	0	0	0	0	0	0	0	0	0	969	876	2415	120	0	0	528	24	24	1206	45	117	264	0	0	768	1080	792	120	0
0	288	720	792	1392	984	1872	2088	2376	1704	2064	3288	720	720	1152	0	0	0	0	0	0	0	0	0	0	0	0	0	0	0	72	192	168	0	0	0	0	0	0	0	0	0	0	0	0	1680	2760	4344	0	0
710	1160	686	1058	750	592	1004	644	328	616	48	152	696	1104	996	166	80	418	240	0	240	224	256	160	0	144	144	48	256	0	461	235	232	752	512	656	128	752	0	64	640	256	480	1216	240	434	302	112	512	320
1600	597	449	2180	2261	1883	483	192	399	1158	2304	726	0	0	0	960	135	645	128	0	640	442	528	440	370	319	211	0	0	0	570	345	825	164	66	304	428	120	142	330	75	63	0	0	0	870	1920	1434	176	480
371	783	335	371	358	1887	904	1066	1996	1750	3985	1987	87	933	231	336	532	660	294	456	675	432	150	390	952	733	310	0	345	0	15	77	144	72	118	220	57	85	134	275	304	240	80	75	0	525	658	1063	241	884
408	0	1208	480	2472	960	2	0	0	2348	2284	3080	1004	6	4524	22	4	30	210	200	358	8	16	56	216	212	0	140	12	0	140	790	190	80	0	380	300	230	120	215	275	70	240	900	150	96	984	832	50	428
220	1560	140	1320	300	200	7613	4930	1527	250	10	60	0	110	1440	0	388	20	50	50	10	382	0	8	55	160	15	0	110	0	120	90	30	347	335	290	90	48	12	395	1092	185	0	0	0	563	0	277	3816	550
1752	504	1896	2088	1368	1224	1872	1728	2088	1752	936	744	396	288	432	168	0	0	72	168	336	24	72	0	64	2480	1152	720	480	24	60	0	0	48	144	552	48	228	288	0	552	0	180	120	60	228	612	156	336	336
120	120	1872	3072	222	2496	2112	5886	2400	1008	120	120	1152	0	60	0	0	0	0	30	240	0	30	240	0	2496	0	0	0	60	0	0	0	0	0	768	0	48	102	0	1632	0	0	0	0	0	0	0	0	0
636	2760	4704	0	0	0	1656	0	1080	4068	0	1692	0	0	0	60	600	600	0	0	0	0	0	0	360	0	0	0	0	0	36	0	72	72	1224	1620	432	2736	4248	228	2580	2520	432	0	0	228	0	168	204	0
528	504	1416	144	0	0	0	0	0	360	72	0	0	0	0	0	0	0	0	0	0	0	0	0	0	0	0	0	0	0	0	0	0	528	2112	3408	0	0	0	0	3456	0	0	0	0	0	0	0	0	0
288	2880	2304	0	432	0	3576	1656	2544	1584	144	1440	0	0	432	0	0	0	0	0	0	0	0	0	0	0	0	0	0	0	0	0	0	0	0	1440	0	1440	2016	0	2016	0	0	0	0	0	0	0	0	0
192	210	246	6	6	24	288	36	168	216	12	60	24	0	0	0	0	0	0	160	200	882	72	1050	0	2202	1302	96	900	0	0	0	0	48	1558	3074	0	2110	1838	118	2452	1726	240	0	36	0	0	0	1134	72
594	660	60	1422	1170	318	1083	369	222	590	729	910	396	162	0	780	240	285	528	576	240	831	1476	735	135	126	114	450	90	180	756	648	243	105	1098	75	84	666	60	345	168	132	0	0	252	285	645	375	732	1584
288	0	288	174	117	339	402	60	384	200	253	177	972	0	0	423	261	396	720	123	291	138	63	249	162	81	27	324	324	0	588	414	618	324	108	216	72	80	154	216	36	18	324	324	0	495	171	738	0	0
96	576	564	180	0	12	0	168	792	12	0	1248	288	144	432	336	1200	1536	580	160	220	876	180	336	568	120	1592	432	0	0	888	696	696	940	472	652	752	608	752	555	537	612	144	216	72	672	408	1848	1768	568
1512	1512	2700	0	0	0	216	0	0	432	0	108	0	0	0	1026	432	1350	1368	0	468	792	1080	828	1512	2808	1836	216	324	1080	144	0	0	36	0	36	0	0	0	0	0	0	0	0	0	0	0	0	330	450
608	0	92	204	12	48	0	0	0	266	10	0	0	0	84	100	0	0	0	432	148	0	40	0	99	169	468	200	200	80	0	0	0	0	288	136	0	0	0	0	648	0	0	168	0	0	0	0	0	260
0	912	816	0	0	0	672	1584	2304	768	192	1536	0	0	432	0	768	672	0	0	0	144	0	1104	0	342	498	0	0	0	72	72	0	0	72	0	288	360	192	48	24	24	0	0	0	48	144	384	144	0
0	0	4536	0	0	0	0	0	0	11376	990	1890	0	0	0	0	0	648	0	0	0	0	0	0	1152	1584	2448	0	0	0	0	0	0	0	0	0	0	0	0	0	0	0	0	0	0	0	0	0	0	0
2160	3072	6912	544	884	1092	384	0	1152	1374	54	2820	0	0	1728	0	0	0	0	288	792	0	0	1536	864	0	2592	0	0	0	1664	544	672	0	480	936	0	96	288	108	366	714	0	432	36	0	0	0	0	0
54	1350	2376	0	0	30	0	150	600	2184	66	1650	0	0	900	96	2400	5424	1152	60	978	0	150	600	5400	312	2328	0	0	0	756	330	786	432	90	666	0	0	30	648	432	120	0	36	0	0	0	0	0	0
192	44	14	98	390	40	211	315	122	2260	1040	2032	0	0	1252	0	104	2110	136	720	104	102	0	78	542	300	450	0	0	0	0	430	800	204	180	106	660	750	390	330	160	90	0	100	0	65	235	930	238	480
0	240	48	0	480	24	7440	0	48	78	0	174	288	216	288	0	3000	0	0	0	0	1104	72	408	240	0	120	0	0	432	0	6000	0	2400	1632	288	2000	2656	240	480	0	240	0	0	756	3000	0	0	1968	72
24	0	24	24	24	0	0	0	0	0	0	0	0	0	12	72	0	36	0	288	192	156	676	968	432	720	1848	0	0	180	0	0	0	0	72	48	72	0	0	0	0	0	0	48	0	240	300	0	192	1792
800	432	802	2070	846	1170	264	414	246	202	251	303	0	0	0	686	252	286	336	276	18	82	557	345	118	130	508	0	0	0	420	66	270	216	216	54	359	225	184	84	174	318	0	0	0	150	180	102	240	1560
529	175	154	375	725	0	488	652	0	360	147	255	210	1506	210	1527	605	26	266	1016	0	2071	935	684	0	0	0	520	0	0	315	425	0	712	1040	0	760	938	72	48	261	123	0	0	0	304	1422	0	3696	1536
0	0	0	0	60	120	0	0	60	198	150	72	0	0	0	6	2	4	0	0	0	1120	6160	1300	12	0	1500	0	0	0	0	40	80	0	1476	252	325	324	83	120	0	60	0	0	0	0	480	120	1560	8580
0	420	120	54	516	2520	350	250	360	489	145	116	600	600	144	18	198	0	0	90	0	796	270	3770	0	25	5	0	0	0	0	0	0	0	420	0	120	50	130	100	405	125	0	120	0	1200	600	960	2168	90
0	0	0	0	0	0	0	0	0	120	0	0	0	0	0	0	0	0	0	0	0	0	0	0	48	0	0	0	0	0	0	0	0	0	0	0	0	0	0	120	0	0	0	0	0	960	576	1344	1440	6240
349	1273	180	150	0	120	10	30	0	60	0	60	68	480	160	49	223	12	18	0	36	0	100	0	48	0	0	44	192	400	0	0	0	6	0	12	850	2550	0	344	0	0	52	640	1600	20	60	0	0	650
0	0	0	0	300	60	0	0	0	0	0	60	0	0	300	0	0	0	0	0	0	0	0	0	0	0	180	0	0	0	0	150	30	0	0	180	5070	1680	150	24	30	246	900	1500	516	0	0	0	0	0
528	240	2904	480	312	0	192	168	0	7536	1650	750	0	0	600	264	120	960	180	216	0	72	108	0	1344	264	120	0	0	600	60	60	0	60	120	0	12	84	0	0	0	0	0	0	0	24	24	0	24	48
90	96	1146	300	611	205	0	0	54	1011	72	159	36	0	1800	36	48	834	60	36	120	90	0	180	756	1483	875	72	0	900	480	998	520	555	1125	2100	828	1710	1116	375	930	225	720	5400	900	0	0	18	0	0
1170	630	3780	540	540	810	270	90	270	1800	3720	3090	180	630	1380	720	420	2460	72	162	180	0	72	72	144	684	432	36	108	54	840	300	1380	807	60	357	0	162	0	816	252	288	0	480	72	0	72	0	36	0
1680	2760	3120	1530	0	630	0	0	0	2520	0	0	0	0	0	0	108	0	0	180	0	36	504	108	147	183	246	324	72	180	102	0	42	144	336	276	0	0	0	0	252	0	0	0	0	0	0	0	576	720
0	0	0	0	0	72	0	0	0	60	258	42	0	0	0	0	0	0	0	0	0	0	0	0	0	0	0	0	0	0	0	0	0	0	0	0	0	0	0	0	0	0	0	0	0	0	0	0	0	0
1080	1080	6300	900	0	900	0	0	0	17640	2700	1440	360	0	0	0	144	432	36	0	36	0	0	0	432	72	108	144	0	0	0	0	0	108	0	0	0	0	0	0	108	72	72	0	0	0	0	0	0	0
144	48	0	864	354	0	48	222	480	0	0	0	1056	0	0	36	12	0	24	1230	12	0	1740	0	0	6	18	48	24	240	144	48	0	0	600	0	160	800	240	0	0	24	48	96	960	12	78	108	0	870
120	50	626	112	0	128	57	135	300	350	160	320	220	44	300	286	36	1146	216	400	104	18	77	265	76	38	560	316	32	420	160	498	50	164	800	20	682	1298	6190	11	17	16	1208	50	290	15	165	100	46	194
352	209	609	90	66	48	0	204	0	227	134	227	96	0	66	484	323	873	276	0	84	320	420	220	504	66	0	240	0	0	192	156	84	372	960	30	4700	2600	5300	90	18	1200	3000	270	600	300	1050	570	480	90
260	316	720	30	0	120	0	0	0	192	282	0	0	144	0	532	506	1650	120	0	30	0	0	0	240	90	0	0	0	0	6	0	18	0	0	0	4806	2654	7120	6	0	0	0	0	1440	0	1050	150	96	420
56	53	136	23	0	85	0	0	0	163	113	14	10	55	0	390	257	954	206	0	334	0	0	0	1689	467	78	10	55	0	40	0	44	13	0	11	2405	605	1015	115	148	3	3	625	625	165	1225	1025	465	295
0	0	1008	0	0	0	0	0	0	312	408	1152	0	0	0	0	0	432	0	1728	0	0	1296	0	792	0	0	0	0	432	0	0	0	0	2592	0	4928	1760	5984	0	0	0	0	0	288	0	0	0	0	720
0	0	360	0	432	0	0	792	0	720	0	0	0	0	864	0	0	0	0	0	0	0	0	0	112	644	252	0	0	0	0	0	0	0	0	0	320	1040	1520	0	0	0	0	0	0	0	144	0	0	0
0	0	1728	0	0	0	0	0	0	3456	0	0	0	0	0	0	0	3456	0	0	0	0	0	0	4284	1260	504	0	0	0	0	0	0	0	0	0	0	0	0	0	0	0	0	0	0	0	0	0	0	0
0	0	7884	0	0	0	0	0	0	11664	2052	0	0	0	540	0	0	2700	0	0	0	0	0	0	2592	0	0	0	0	0	0	0	0	0	0	0	0	0	0	0	0	0	0	0	0	0	0	0	0	0
0	0	3024	0	0	0	0	0	0	11232	0	0	0	0	0	0	0	2592	0	0	0	0	0	0	432	0	0	0	0	0	0	0	0	0	0	0	0	0	0	0	0	0	0	0	0	0	0	0	0	0
0	1080	720	280	436	388	108	5400	72	1584	460	2156	480	1980	4440	0	0	0	0	0	0	0	0	0	0	0	0	0	0	0	72	1152	360	48	360	0	120	576	0	200	92	140	720	288	960	0	0	0	0	0
0	0	1800	0	0	0	0	0	0	0	0	0	0	0	1800	0	0	0	0	0	0	0	0	0	0	0	0	0	0	1800	324	0	468	792	0	864	0	0	0	72	360	0	0	0	0	0	0	0	0	72
0	150	750	0	0	0	0	0	600	600	0	2400	0	0	0	0	0	0	0	0	0	0	0	60	60	0	240	0	0	0	180	120	600	0	12	60	576	72	276	0	180	840	180	180	4500	0	0	0	0	0
108	72	144	126	282	234	600	486	228	0	0	252	0	0	90	123	98	73	73	187	130	287	207	100	36	0	144	0	0	36	138	486	210	172	217	205	1093	1218	1127	207	90	693	360	270	360	1644	1734	912	1437	1035
0	2880	1440	0	0	0	0	0	0	0	0	0	0	0	1440	0	240	240	0	0	0	216	648	0	0	0	576	0	0	0	360	120	0	0	288	144	0	0	0	0	0	0	0	144	0	0	0	384	0	0
540	1440	1620	0	180	144	54	270	276	36	252	432	0	0	36	324	336	684	0	144	72	336	0	48	0	72	144	0	0	0	0	228	252	288	72	0	144	180	60	0	0	324	0	0	0	288	396	516	288	0
1200	1440	120	816	372	222	1035	365	160	329	415	336	360	240	60	72	84	30	230	154	18	500	641	275	207	63	42	0	0	36	160	120	50	180	348	0	220	288	140	308	64	48	0	0	72	90	180	300	36	336
2016	2160	1584	60	18	138	864	0	432	8640	0	1152	0	0	0	144	180	36	144	216	144	0	540	0	36	144	180	360	360	396	2160	432	3240	432	576	432	216	288	144	1512	2880	648	0	0	0	288	0	144	144	288
744	252	756	312	762	534	12	480	48	588	672	708	1092	516	1524	546	54	96	474	342	432	132	360	48	600	660	708	1092	516	1524	150	366	216	0	48	48	84	36	120	216	0	12	120	204	132	0	264	0	0	24
96	372	20	464	0	288	192	288	0	56	134	40	80	752	32	800	832	320	184	1008	220	3296	3508	2028	64	382	192	608	782	512	56	64	158	40	624	40	32	168	46	320	26	28	56	62	512	944	1328	320	3404	3184
192	384	2016	135	18	171	0	0	576	1359	594	2727	288	0	0	96	192	864	0	0	72	0	72	216	924	180	480	72	0	288	405	150	705	612	288	864	0	36	108	1080	504	360	36	0	144	0	0	0	0	0
670	188	2070	216	492	96	76	444	200	528	168	24	48	12	120	938	268	2994	320	40	600	60	0	180	684	1512	1200	360	180	0	36	90	30	16	8	72	288	276	996	0	48	72	144	0	0	56	696	136	48	528
384	0	2016	2840	175	4155	200	800	1160	2320	9080	0	0	0	480	6	0	0	18	96	24	0	0	0	186	384	414	96	0	24	380	25	585	48	600	492	0	60	0	1200	960	240	0	60	180	200	650	800	0	24
672	0	144	288	0	0	1634	3741	1033	192	144	2928	96	0	0	576	0	288	0	800	160	0	0	0	0	384	0	0	0	0	264	0	96	0	360	120	0	0	0	0	96	0	72	0	0	378	669	825	1152	1476
192	336	144	528	456	504	294	192	162	168	690	276	0	312	0	336	342	288	319	1021	364	342	390	396	132	780	348	0	156	90	1680	1344	2406	428	2444	1256	1290	2910	1680	2724	1296	2340	720	240	2250	294	192	72	192	336
24	48	168	476	737	1037	60	300	768	115	565	778	144	60	0	459	233	328	508	430	484	30	192	252	239	573	106	0	30	36	1332	2859	4509	2280	1200	2280	480	1368	3792	2520	3480	1080	600	600	810	0	0	120	0	18
0	144	0	120	2520	960	304	1048	628	60	212	412	0	60	576	144	230	124	589	693	374	126	92	142	55	58	55	0	48	48	396	6126	1428	238	126	248	4775	1265	2432	1400	615	1525	180	780	480	96	282	144	72	0
72	104	154	660	618	474	148	230	288	380	152	432	138	84	498	402	474	524	656	596	494	382	490	832	482	186	414	0	294	536	480	928	1216	3840	1200	1080	1594	2792	654	704	588	132	0	1272	704	32	544	362	528	264
0	0	144	0	0	0	4608	3600	1152	0	0	0	144	0	720	0	0	0	0	0	0	0	0	0	0	0	0	0	0	0	480	16800	0	0	0	0	576	7632	1872	0	0	0	288	0	0	72	0	72	720	612
2576	1732	660	1372	272	324	528	300	132	336	195	9	60	480	360	608	456	256	474	50	298	10	14	6	84	28	128	30	150	120	1130	232	306	792	82	428	360	282	120	185	169	6	402	186	132	772	314	96	666	558
980	320	548	120	144	144	42	42	168	1008	558	774	480	240	1248	678	300	444	496	842	438	24	200	160	260	370	420	444	324	1350	228	450	402	836	1330	780	2244	1308	882	426	96	582	2226	2178	1656	0	0	12	6	14
1260	3420	4356	4284	1728	2808	720	540	108	1620	720	1152	1800	4500	17640	0	0	0	0	0	0	0	0	0	0	0	0	0	0	0	0	0	0	0	0	0	0	0	0	0	0	0	0	0	0	0	0	0	0	0
4562	3766	2628	132	48	132	60	12	12	1876	414	812	1800	1818	0	1043	847	576	796	496	754	440	620	740	168	624	240	144	90	450	0	0	0	158	74	32	0	168	96	162	28	680	0	0	90	0	0	0	76	28
1320	1620	1440	1620	6126	10446	960	1740	1932	2220	1560	2460	1212	3312	960	6	6	0	24	0	216	36	48	60	60	168	60	12	168	0	48	72	72	12	36	168	96	0	264	528	1152	312	48	768	0	12	12	24	0	0
2694	2640	2514	3138	2610	2940	540	1548	972	3000	3732	2442	3390	2700	2940	24	60	24	60	0	120	0	36	72	0	270	36	234	108	72	546	384	522	90	36	126	36	0	72	60	408	102	258	204	72	0	0	0	0	0
558	1278	4752	468	582	660	28	74	1512	6410	3745	4377	0	0	0	0	0	0	0	590	220	0	340	350	0	612	552	0	0	0	0	0	0	0	700	200	0	810	660	0	70	350	0	0	0	0	0	0	0	710
1492	220	2484	1924	1872	4144	1944	1952	2392	3492	5984	1200	192	596	480	336	0	560	160	72	32	16	16	80	160	32	72	128	208	128	380	500	1480	160	40	40	320	100	180	320	72	200	320	0	0	40	520	720	340	80
11400	4500	600	2664	4272	1098	3900	2850	150	0	450	150	150	3000	2400	0	0	0	600	1200	450	0	900	0	0	90	30	30	0	0	666	636	162	126	420	114	384	156	24	42	0	90	6	96	120	0	0	0	0	750
1629	699	1065	1779	1041	1311	240	201	405	2151	1530	2475	2088	639	1629	81	84	42	105	165	18	123	525	408	78	87	156	585	87	426	336	174	291	120	99	33	174	30	42	42	111	168	315	87	264	126	66	36	231	579
930	1020	630	2730	3582	4476	1260	2904	3012	1416	2028	2844	2676	2280	3396	96	0	0	0	0	0	72	0	0	36	36	0	36	96	0	942	1638	1572	156	72	192	282	114	132	228	300	144	192	360	264	0	216	48	144	0
432	0	288	918	8262	972	3636	5184	3060	108	792	1296	0	1080	0	0	0	0	0	216	0	0	0	0	0	144	0	0	0	0	78	774	48	0	432	144	408	2748	2460	0	108	540	0	0	180	180	216	144	0	1116
3960	528	792	900	1566	1254	0	132	24	2208	3114	3696	1500	192	8784	540	60	90	792	480	168	90	54	0	0	0	0	0	60	306	396	684	546	390	282	60	18	6	0	288	528	48	0	924	138	0	24	6	0	0
192	144	624	0	72	120	48	48	72	1476	240	300	192	48	768	0	0	120	72	216	768	0	0	360	2202	3042	1212	480	648	1440	0	0	24	0	0	0	0	0	72	0	60	60	432	72	0	48	48	48	96	384
1944	1866	636	3324	1848	1512	2256	672	1050	1320	576	648	1596	1596	2496	240	240	42	180	36	216	198	234	174	30	120	120	144	288	198	810	378	144	594	660	666	450	660	450	192	522	366	702	342	612	510	84	126	336	456
0	0	0	0	0	0	0	0	0	0	0	0	0	0	0	0	0	0	0	0	0	0	0	0	0	0	0	0	0	0	0	0	0	0	0	0	0	0	0	0	0	0	0	0	0	0	2592	0	0	0
288	1728	360	1470	3372	1278	1944	2160	6048	72	144	1440	1152	432	144	0	0	0	0	0	0	216	288	1224	0	0	360	288	0	0	294	804	342	144	864	180	576	906	2622	72	36	720	576	72	216	0	216	216	504	264
120	0	120	156	84	324	0	0	0	594	276	204	276	0	636	240	0	960	90	0	534	750	108	198	270	300	12	144	600	264	672	168	768	1032	336	2364	453	318	933	3120	1518	1800	1032	2352	624	360	900	1440	600	216
156	66	18	804	3330	450	165	1833	90	42	318	90	0	0	360	372	366	180	246	258	120	726	660	1062	1575	943	2072	36	36	72	780	3174	456	312	30	6	1830	330	0	294	30	126	0	180	0	120	942	0	156	264
0	270	1350	0	0	0	0	0	216	2700	0	324	0	0	8100	0	600	4260	0	0	0	0	0	0	4860	0	0	0	0	0	0	0	0	0	0	0	0	0	0	0	0	0	0	0	0	0	0	0	0	0
0	0	360	0	0	0	0	0	0	0	0	0	0	0	720	0	0	0	0	0	0	0	0	0	0	0	0	0	0	0	72	144	0	0	0	0	0	0	720	0	0	0	360	0	0	0	0	0	0	0
5778	1548	2826	1080	810	2970	180	0	630	8532	6192	3312	864	648	4320	162	126	522	810	0	162	0	0	0	0	0	0	0	162	0	216	0	594	0	0	0	0	0	0	0	0	0	0	162	0	0	0	0	0	0
840	4818	2298	1848	4752	2364	3240	5004	576	4506	3144	6534	1476	432	1548	0	0	0	0	0	0	0	0	0	0	0	0	0	0	0	0	0	0	0	0	0	0	0	0	0	0	0	0	0	0	0	0	0	0	0
0	0	21600	4320	2160	0	0	0	0	0	0	0	0	0	10800	0	0	1080	0	0	0	0	0	0	3240	0	0	0	0	0	0	0	0	216	0	648	0	0	0	0	0	0	0	432	0	0	0	0	0	0
252	1524	1788	6072	5340	6792	912	408	1128	2388	3756	3120	1752	2124	948	12	84	84	0	12	0	0	0	0	0	0	0	0	36	60	456	552	432	180	168	36	0	0	156	240	48	144	360	360	480	0	0	0	0	0
840	3120	540	0	0	0	0	0	0	900	900	1260	900	4500	0	1680	6240	1116	1872	3216	96	9684	3852	1296	60	0	480	504	0	1908	0	0	0	0	0	0	0	0	0	0	0	0	0	0	0	0	0	0	0	0
6912	6912	0	384	3072	0	0	3240	0	0	0	0	0	0	0	5616	4536	0	540	0	0	1080	540	1620	0	0	0	1620	0	0	12	96	0	0	0	0	0	0	0	0	0	0	0	0	0	0	216	0	0	0
7956	1530	12546	0	0	0	0	0	0	0	0	0	0	0	0	8424	1620	11988	0	0	0	0	0	0	1296	0	0	0	0	0	0	0	0	0	0	0	0	0	0	0	0	0	0	0	0	0	0	0	0	0
12350	130	10920	0	0	0	0	0	0	720	0	0	0	0	3600	4930	50	4200	900	0	2340	0	0	0	720	2304	0	0	36	0	0	0	0	0	0	0	0	0	0	0	0	0	0	0	0	0	0	0	0	0
6192	8784	5760	0	0	0	0	0	0	0	0	0	0	0	10368	0	0	0	0	0	0	0	0	0	0	0	0	0	0	0	0	0	0	0	0	0	3456	0	864	0	0	0	2592	0	0	0	0	0	0	0
[truncated: 55 more columns]
