# Supplementary material for: Polygenic adaptation from standing genetic variation allows rapid ecotype formation
Source: eLife. 2023 Feb 28;12:e82824. doi: 10.7554/eLife.82824 (PMC9977305; doi:10.7554/eLife.82824)
Supplement: Supplementary file 2. [file elife-82824-supp2.zip › Supplementary_Data_1/Twisst_windows_5000/superscaffold13_all_output.weights.5000.csv]

topo1	topo2	topo3	topo4	topo5	topo6	topo7	topo8	topo9	topo10	topo11	topo12	topo13	topo14	topo15	topo16	topo17	topo18	topo19	topo20	topo21	topo22	topo23	topo24	topo25	topo26	topo27	topo28	topo29	topo30	topo31	topo32	topo33	topo34	topo35	topo36	topo37	topo38	topo39	topo40	topo41	topo42	topo43	topo44	topo45	topo46	topo47	topo48	topo49	topo50
2544	3132	2580	636	1140	600	1692	930	1386	2010	2160	1554	1656	2136	2550	186	114	54	210	276	306	186	378	144	246	462	144	324	828	510	84	102	0	12	36	48	84	48	0	72	42	36	60	162	150	1056	582	756	294	414
720	1170	648	668	970	1038	1018	1322	846	1188	1326	1170	0	0	0	168	264	132	272	872	512	752	952	426	236	760	600	0	0	0	320	400	276	156	918	168	355	1082	261	300	792	696	0	0	0	312	234	150	687	510
0	1440	288	0	0	0	3392	2400	8608	1248	0	3648	5760	0	288	0	0	0	0	0	0	48	144	528	0	0	144	0	0	0	0	0	0	0	0	0	0	0	0	0	0	0	0	0	0	640	336	1328	96	288
3420	2724	2424	240	486	240	532	128	324	678	813	489	912	2472	1920	42	78	48	360	174	504	366	348	288	48	162	294	624	288	600	144	344	136	144	0	96	576	64	128	576	96	384	960	192	408	280	302	516	132	102
0	0	0	1638	1170	5616	0	0	0	0	0	0	0	0	0	0	0	0	0	0	0	0	0	0	0	0	0	0	0	0	3486	2490	11952	0	0	0	0	0	0	0	0	0	0	0	0	0	0	0	0	0
0	0	0	5832	3132	14364	0	0	0	0	0	0	0	0	0	0	0	0	0	0	0	0	0	0	0	0	0	0	0	0	0	0	0	0	0	0	0	0	0	0	0	0	0	0	0	0	0	0	0	0
0	0	0	342	4104	3762	0	0	0	0	0	0	0	0	0	0	0	0	0	0	0	0	0	0	0	0	0	0	0	0	990	11880	10890	0	0	0	0	0	0	0	0	0	0	0	0	0	0	0	0	0
0	0	0	2520	2760	3360	0	0	0	0	0	0	0	0	4320	0	0	0	0	0	0	0	0	0	0	0	0	0	0	0	4284	4692	5712	0	0	0	0	0	0	0	0	0	0	0	0	0	0	0	0	0
600	1260	660	6480	2280	5400	0	0	0	120	600	0	0	1800	240	0	0	0	0	0	0	0	96	156	0	0	132	120	0	0	3480	1440	2760	600	1260	660	0	0	0	600	120	0	0	240	1800	0	0	0	0	0
0	0	0	552	312	1728	0	0	0	0	0	0	0	0	2592	0	0	108	0	0	0	0	0	0	1512	0	108	0	0	0	1794	1230	5076	0	0	0	2304	0	72	324	0	0	0	0	0	0	0	0	0	0
54	0	216	54	36	0	210	6	0	0	0	0	0	0	0	0	0	0	0	90	0	0	180	0	0	0	0	0	0	0	0	0	0	0	1350	0	13500	1080	1296	0	216	1080	0	0	0	30	6	0	0	270
0	0	1800	0	0	0	0	0	0	720	0	0	0	0	3960	0	0	0	0	0	0	0	0	0	0	0	0	0	0	9000	0	0	0	0	0	0	0	0	0	0	0	0	0	0	0	0	0	0	0	0
0	0	0	0	5184	0	0	0	0	0	0	0	0	0	25920	0	0	0	0	0	0	0	0	0	0	0	0	0	0	0	0	0	0	0	0	0	2376	216	0	0	0	0	0	0	0	0	0	0	0	0
0	0	0	0	0	0	0	0	0	0	0	0	0	0	0	0	0	0	0	0	0	0	0	0	2808	4212	1404	0	0	0	0	0	0	0	0	0	0	0	0	0	0	0	0	0	0	0	0	0	0	0
874	2394	1772	120	0	0	400	80	480	1180	140	240	0	0	0	1078	2718	2924	0	204	276	1038	480	1314	905	688	759	0	0	0	36	0	192	156	12	60	132	156	192	264	168	240	0	0	0	2348	112	912	990	344
0	0	0	0	2592	1296	0	0	0	576	864	0	0	0	2592	0	0	0	1152	576	864	0	1836	540	1296	648	0	0	0	5184	0	0	0	0	0	0	0	0	0	0	0	0	0	0	0	0	972	108	0	4104
36	36	288	36	84	288	250	108	506	0	204	684	432	408	360	108	108	1008	192	342	48	876	822	918	390	138	54	1014	600	1206	12	156	96	0	78	0	1224	846	2226	126	66	462	174	168	174	276	192	276	260	188
0	3516	1164	24	72	48	624	1560	5232	288	0	2880	144	720	72	0	2172	924	0	0	0	2160	0	0	288	0	288	0	0	0	24	72	48	0	0	72	0	72	144	24	120	0	0	0	0	912	960	4608	2448	0
864	216	0	936	3096	1152	936	24	48	36	108	72	3456	1296	0	864	312	0	450	414	0	240	228	180	36	0	144	0	216	36	384	768	408	0	0	0	1176	72	48	0	0	0	240	0	360	1224	120	240	1008	732
310	332	462	3278	672	950	270	55	511	912	624	852	1000	188	840	620	24	220	437	681	1242	28	60	72	140	300	16	0	72	480	186	64	50	1919	1595	3534	0	1408	64	0	1632	288	60	0	80	950	95	1223	88	340
42	84	126	0	0	0	0	0	360	216	138	726	288	0	0	300	312	684	256	28	220	120	120	480	792	252	612	144	0	144	384	192	720	800	308	440	60	60	240	964	1576	484	72	0	72	1512	132	660	540	24
222	242	472	272	258	946	226	159	535	1164	729	2763	264	186	186	195	85	880	165	151	224	130	210	120	584	292	224	0	70	178	198	110	882	306	236	298	193	284	169	1064	524	448	0	70	178	271	399	1784	448	286
720	120	840	624	360	1176	192	0	528	240	624	840	0	0	0	0	180	468	972	912	564	792	672	1128	216	0	528	0	0	0	192	360	744	324	168	132	464	384	808	432	96	360	0	0	0	432	1296	864	396	912
960	0	228	96	48	360	108	36	1368	324	48	984	120	72	108	0	0	108	80	312	1024	72	48	960	184	72	464	432	324	312	0	0	48	64	432	800	16	32	48	144	216	0	0	72	96	0	0	1080	72	48
0	0	0	0	0	0	0	0	720	0	0	120	480	0	0	96	120	24	0	0	0	0	0	288	60	0	288	192	0	60	240	360	540	540	156	168	288	288	96	216	0	480	480	0	60	0	0	240	48	12
0	0	0	0	0	0	0	0	0	0	0	360	0	0	0	0	0	72	0	288	0	72	72	0	0	0	0	0	288	72	0	576	0	2880	8496	15120	576	144	144	144	576	0	0	2304	144	0	0	360	0	0
0	0	0	0	0	0	0	0	0	0	0	0	0	0	0	0	0	1944	0	0	0	882	882	4284	7542	2286	828	0	0	1944	0	0	0	0	0	0	0	0	0	0	0	0	0	0	0	0	0	0	396	396
0	0	0	0	0	0	0	0	0	0	0	0	0	0	0	0	7776	0	0	0	0	2880	1200	456	6372	0	1908	216	0	3240	0	0	0	0	0	0	0	0	0	0	0	0	0	0	0	0	0	0	1152	480
1728	0	432	6048	4320	3456	0	0	0	36	1872	468	3456	0	0	1728	0	0	0	1224	504	0	0	0	432	432	0	0	0	0	0	0	0	0	2736	288	0	2160	0	0	1008	720	0	0	0	0	0	0	0	0
0	628	614	48	144	48	3240	0	3240	0	0	2160	0	0	48	0	1246	158	0	0	0	0	48	0	1080	0	0	0	0	72	126	840	216	240	120	180	496	328	376	624	84	204	90	0	240	1866	0	2460	1200	72
384	0	264	2340	0	1620	0	0	0	168	1458	360	1440	0	0	48	0	48	0	108	108	0	0	0	0	114	0	0	0	0	480	0	480	0	768	672	0	0	0	0	906	0	0	0	0	0	0	480	120	360
264	2448	3792	0	150	0	150	150	1050	2700	270	2490	150	150	600	48	336	1344	0	0	0	0	0	960	0	0	1452	120	0	0	0	30	0	0	120	0	30	480	1200	0	0	120	120	30	120	0	0	90	0	0
876	588	1326	913	668	105	1458	864	72	942	581	1150	198	198	567	300	408	723	390	990	0	159	780	15	222	231	168	180	180	387	471	213	18	216	1944	45	305	284	635	108	261	171	81	117	63	432	429	39	552	921
468	342	54	2982	5970	1938	0	1530	180	288	4566	600	90	0	0	0	0	0	90	900	180	0	5148	1080	0	540	1656	1746	0	0	492	960	276	0	0	0	0	180	0	0	0	36	18	0	864	0	0	0	0	864
414	1457	912	117	310	112	1054	1398	1603	834	647	2058	505	859	1117	90	350	102	79	126	308	426	135	45	226	107	255	105	234	204	186	236	162	63	638	526	201	231	315	192	849	6	153	513	153	119	468	411	528	36
180	1128	1380	0	162	0	192	612	96	762	42	156	0	0	810	180	360	1140	64	288	80	756	162	0	138	108	42	0	0	510	96	864	0	80	552	100	626	2687	1547	840	216	2844	0	540	240	0	144	24	84	120
0	288	2448	0	0	0	648	324	2268	8928	1176	2280	0	0	720	0	144	504	0	576	288	0	432	0	0	0	0	0	0	1944	0	0	0	0	864	216	0	324	108	0	144	144	0	72	0	0	0	0	0	0
0	0	1440	30	18	6	54	0	486	9240	3450	2070	0	0	0	18	0	0	72	248	400	0	90	0	0	360	90	90	18	450	0	0	0	216	24	840	0	450	90	0	180	0	0	0	0	594	0	5346	0	0
540	2700	720	1080	720	324	5040	3588	13116	4680	2664	8352	360	180	0	0	0	0	0	0	0	0	0	0	0	0	0	0	0	0	0	0	0	0	0	0	0	0	0	0	0	0	0	0	0	0	0	0	0	0
1456	2264	1752	624	2154	714	492	1704	1020	768	1116	1248	360	288	624	272	316	324	0	1074	822	294	1128	642	48	600	972	96	96	264	0	0	0	0	384	192	348	396	1188	0	0	1296	0	96	0	0	144	0	168	192
672	1392	432	1152	0	0	720	882	192	144	144	0	144	72	144	222	468	96	46	206	108	16	170	0	4	0	68	24	72	24	182	116	8	50	226	72	126	300	1128	48	288	1248	384	144	24	398	492	112	54	270
1512	952	384	1368	2791	3105	175	2432	493	260	1620	416	56	56	416	1392	712	264	184	164	12	118	222	188	40	0	80	624	0	360	620	1223	837	268	200	12	389	193	198	264	12	180	888	312	888	37	118	29	25	165
480	480	0	2288	848	416	40	2600	48	144	360	360	0	0	288	0	0	0	168	48	24	0	240	0	0	0	0	0	0	0	2202	2418	492	1992	1152	264	1036	1852	196	732	600	540	0	252	0	190	1166	84	0	240
0	0	0	432	288	144	0	72	0	0	0	0	0	0	2592	0	0	0	0	0	0	0	0	0	0	0	0	0	0	0	1062	3300	354	0	0	0	1872	0	0	0	0	0	0	1440	0	0	720	0	0	0
0	0	0	0	432	0	0	216	0	0	0	0	0	0	0	0	0	0	0	0	0	0	0	0	0	0	0	0	0	0	0	7020	0	0	0	0	18576	0	0	0	0	0	0	0	0	0	540	0	0	0
0	0	0	0	1080	0	0	900	0	0	0	0	0	0	4572	0	0	0	0	0	0	0	0	0	0	0	0	0	0	0	0	0	0	0	0	0	4140	0	0	0	0	0	0	1980	0	0	0	0	0	0
480	1440	6144	360	360	0	1080	1080	0	6840	1440	4320	0	0	3744	240	720	4728	144	0	0	432	0	0	672	192	576	0	0	216	72	72	0	0	0	0	0	0	0	0	0	0	0	0	0	1512	1152	2016	1224	72
288	360	0	160	200	720	1280	304	0	64	216	80	648	1584	360	0	120	0	0	0	0	1440	0	360	0	0	0	0	0	0	0	0	24	0	0	0	0	0	0	0	0	0	0	0	360	600	0	0	7200	0
0	2232	2304	0	0	0	1728	0	0	0	0	0	0	864	0	0	1560	2112	0	216	0	1944	360	180	504	0	252	108	216	1512	0	0	0	0	0	0	0	216	0	0	0	0	0	0	432	2808	0	0	2052	360
1500	0	5520	2340	810	198	0	0	0	294	120	18	324	0	2376	732	0	1320	216	216	0	0	0	0	0	0	0	0	0	1620	684	270	18	0	0	0	108	540	0	0	0	0	648	0	972	0	0	0	0	0
342	120	210	390	360	168	120	96	0	132	168	12	336	204	282	108	48	36	72	288	0	36	1008	24	0	0	0	192	0	768	66	72	36	60	240	0	196	1858	484	12	12	36	390	12	702	96	96	0	66	1980
1584	2112	1980	888	792	816	672	576	864	6798	4176	3294	0	0	0	0	0	0	0	768	192	0	924	132	0	72	240	0	0	0	0	0	0	0	672	24	0	2112	384	0	186	702	0	0	0	0	0	0	0	1020
2162	1606	3492	1512	1060	380	804	360	384	2820	1620	1620	1260	720	936	124	68	492	180	144	36	420	960	312	288	252	588	612	144	684	0	0	0	285	753	138	180	1200	1500	0	252	984	1044	0	0	180	0	0	300	660
643	174	278	696	522	387	637	701	1092	791	803	584	90	0	542	560	530	602	300	2667	3204	142	2147	435	370	1012	652	0	0	1070	99	178	63	196	1398	2205	618	1269	765	154	117	1059	80	80	32	98	134	168	98	2594
771	123	756	1662	1200	1374	300	660	0	1220	4674	1600	0	30	0	259	77	234	18	660	18	221	938	221	510	36	0	0	0	0	224	240	286	108	300	108	84	102	84	690	0	0	0	0	30	84	24	78	238	1582
0	0	0	0	180	0	0	0	0	60	120	0	36	0	900	0	0	0	36	180	0	0	72	0	0	0	0	0	0	360	0	720	0	6	30	0	1130	2730	1540	0	0	0	0	0	180	0	0	0	0	0
216	96	132	292	520	0	0	660	0	192	264	252	84	60	564	234	234	576	196	1048	0	0	468	0	786	132	174	24	0	720	88	52	0	28	88	0	2214	736	1102	20	0	60	700	100	208	0	360	0	0	396
506	88	198	384	156	0	96	0	0	336	324	96	0	0	0	246	24	162	72	3510	198	48	300	132	54	1350	0	0	0	0	228	60	144	192	3060	420	48	1400	112	54	570	240	0	0	0	144	144	144	216	1170
516	490	254	396	1100	352	420	1704	936	396	1188	1272	540	108	432	744	596	460	1230	1648	1382	432	1890	522	720	684	372	0	0	216	36	120	60	315	414	207	240	408	360	24	200	196	0	0	0	88	224	120	96	336
420	544	512	624	800	568	420	496	332	264	228	480	1464	192	480	156	32	52	64	128	96	208	24	8	60	0	108	72	48	24	996	816	468	176	832	120	1716	1436	184	144	144	528	768	912	1248	546	600	630	176	48
1980	5314	3038	864	432	0	792	1152	936	1784	1032	712	0	0	0	180	470	250	0	2016	576	0	3792	2400	480	1584	1104	0	0	432	0	0	0	0	576	288	12	564	0	0	0	144	0	0	0	0	0	0	0	576
1512	1944	2736	4032	3168	1080	2736	2160	0	864	2160	2376	0	0	0	144	72	216	192	720	456	576	288	576	624	360	816	0	0	0	576	144	0	240	864	1200	720	2016	0	180	288	612	0	0	0	720	720	0	432	0
1455	468	723	1140	1190	1484	500	322	276	716	1112	440	460	504	422	767	324	327	712	444	680	326	608	426	406	336	240	458	254	364	402	392	364	346	98	252	217	161	318	365	402	365	382	236	428	314	320	224	296	640
4392	8280	4896	576	1008	936	3060	3060	3852	3564	1908	3852	2592	2484	2196	0	0	0	0	0	0	0	0	0	0	0	0	0	0	0	0	0	0	0	0	0	0	0	0	0	0	0	0	0	0	0	0	0	0	0
12420	5400	9072	3456	1512	1296	1620	1512	1188	972	2808	1404	2700	0	1296	0	0	0	0	0	0	0	0	0	0	0	0	0	0	0	0	0	0	0	0	0	0	0	0	0	0	0	0	0	0	0	0	0	0	0
1260	540	8892	540	0	360	324	72	144	18360	5400	2880	0	0	108	0	0	0	0	0	0	0	0	0	0	0	0	0	0	0	0	0	0	0	0	0	0	0	0	0	0	0	0	0	0	0	0	0	0	0
4320	2880	21312	0	72	792	0	216	360	10800	2376	3528	0	0	0	0	0	0	0	0	0	0	0	0	0	0	0	0	0	0	0	0	0	0	0	0	0	0	0	0	0	0	0	0	0	0	0	0	0	0
0	0	0	0	0	0	0	0	0	0	0	0	0	0	0	756	108	216	540	4860	540	432	3888	0	1404	1800	1008	972	1080	5076	0	0	0	0	0	0	0	2016	2844	0	0	540	540	0	0	0	0	0	0	0
12	12	0	90	420	108	24	84	12	0	6	6	6	12	12	96	24	0	300	870	54	204	2730	180	42	168	420	330	72	216	0	18	180	18	144	0	114	1902	360	18	0	198	612	54	414	0	204	0	48	672
0	576	2016	0	0	0	0	0	360	2648	140	1460	0	0	0	0	1056	5424	0	132	12	0	0	0	5904	0	0	0	0	0	0	0	0	0	528	48	2175	1456	1409	0	0	360	0	0	0	0	0	0	0	72
0	0	0	0	108	36	0	480	240	306	132	570	0	0	792	0	0	0	0	2880	720	0	864	144	96	0	48	0	0	1008	0	108	36	0	2880	0	1836	5142	5046	0	0	2160	144	1440	288	0	240	120	0	576
450	90	126	0	1908	0	0	540	0	0	0	0	72	0	756	900	180	270	144	2754	720	0	810	0	0	0	270	54	270	1026	0	252	0	0	54	0	2080	640	1600	0	0	0	36	1080	0	0	180	0	0	270
300	500	1756	0	400	0	0	400	0	1932	126	210	0	0	1864	236	340	936	0	400	0	0	400	0	2068	176	240	0	0	1864	0	0	0	0	0	0	520	610	150	0	0	0	0	0	0	0	0	0	0	0
570	1254	11568	0	0	0	0	0	0	6336	0	0	0	0	4320	10	22	400	0	360	0	0	360	432	3760	940	2068	0	0	1440	0	0	0	0	0	0	0	0	0	0	0	0	0	0	0	0	0	0	0	0
1938	2784	16878	3600	0	0	0	0	0	3600	720	0	0	0	0	294	672	2346	288	0	72	0	0	0	1728	0	0	0	0	0	2160	0	72	1368	0	792	0	0	0	180	252	0	0	0	0	0	0	0	0	0
0	72	216	72	360	144	144	864	0	312	0	264	0	0	1296	288	576	1152	288	1872	720	576	1728	0	1144	240	920	288	0	2592	0	432	0	0	576	0	1008	1296	864	144	192	1104	144	0	0	0	756	0	36	540
0	0	0	0	0	0	0	0	0	0	0	0	0	0	0	0	0	0	0	0	0	0	0	0	770	250	60	0	0	0	0	0	0	0	0	0	0	0	0	0	0	0	0	0	0	0	720	0	0	0
1020	12	24	400	600	1400	20	68	8	24	0	240	180	0	12	1770	6	30	1230	520	2600	36	48	12	72	126	186	390	0	0	540	450	1050	540	120	1200	48	96	336	1200	900	0	300	300	0	229	355	712	129	60
10	400	10	90	522	12	991	428	2985	32	48	160	0	0	0	110	80	230	160	12	428	30	20	10	690	480	246	0	0	0	140	700	24	460	90	2102	457	35	72	172	692	96	0	0	0	4076	2272	8520	408	8
0	0	0	0	2880	0	0	4392	0	0	0	0	0	0	0	0	0	0	0	0	0	0	0	0	648	1008	288	0	0	0	0	0	0	0	0	0	1452	132	0	0	0	0	0	0	0	0	3672	0	0	0
378	346	632	303	1122	489	464	1317	715	1272	510	716	0	0	1800	306	260	496	117	344	337	96	368	592	1895	1579	1976	288	288	432	309	776	409	129	518	457	592	176	432	84	342	416	0	1152	0	96	312	78	117	339
558	444	1302	432	264	576	360	72	540	2400	1080	516	0	72	576	642	520	1838	0	300	180	48	1008	168	0	12	120	96	48	1536	0	0	0	0	576	264	660	564	516	18	90	756	0	0	120	36	12	0	0	792
0	0	1332	0	0	0	0	216	0	1296	0	0	0	0	2988	0	0	1728	0	0	0	0	0	0	4062	222	0	0	0	0	0	0	0	0	0	0	2224	1100	780	0	0	0	0	216	0	0	0	0	0	0
74	78	16	584	2424	328	96	1104	192	72	138	126	432	216	624	666	126	96	396	1320	336	24	636	60	96	46	170	156	48	264	258	972	138	144	684	192	2016	996	792	84	48	540	720	624	468	48	504	96	16	504
0	60	0	552	408	540	108	528	0	24	204	360	1536	480	168	444	168	96	864	360	312	278	274	60	12	114	114	636	504	120	792	600	756	432	72	72	450	18	180	600	0	144	864	504	828	108	936	168	218	34
584	474	250	608	2640	584	500	996	236	316	1016	228	152	338	1326	152	126	70	128	516	264	618	1008	260	96	124	144	304	268	494	336	1560	426	24	272	152	1102	196	214	438	290	362	304	898	532	74	386	128	474	840
0	0	0	0	0	0	0	0	0	0	0	0	0	0	0	0	0	0	0	0	0	0	0	0	2835	2997	5832	0	0	0	0	0	0	0	0	3456	0	0	0	0	2448	792	0	5184	0	0	0	0	0	0
125	100	225	1150	2279	250	10	502	5	126	254	52	150	0	1634	100	0	100	45	70	110	60	185	40	180	0	780	400	640	290	1020	1680	300	970	250	892	255	1449	425	0	150	0	0	6124	0	16	0	8	0	12
0	0	0	0	120	72	0	24	0	0	0	0	0	0	0	828	108	0	360	2160	480	864	2832	3456	1314	3650	2092	0	0	0	0	144	72	288	1896	1488	144	768	1344	524	786	922	72	0	144	0	216	0	72	648
0	0	2952	2112	1344	2304	1056	672	1152	2784	576	384	1152	576	7272	0	0	432	0	0	0	0	0	0	0	0	0	0	0	0	1584	1008	1728	0	0	0	0	0	0	0	0	0	0	0	0	792	504	864	0	0
726	492	432	855	4194	2709	438	2466	1980	678	936	528	0	0	0	240	228	462	323	495	352	212	396	544	330	606	690	180	72	36	250	1028	1116	171	417	342	1481	225	2566	1009	741	632	0	0	0	105	15	510	78	198
0	0	0	0	100	1700	0	2932	6500	858	3102	0	0	0	1440	0	0	0	0	0	1800	0	0	0	780	1020	0	0	0	0	0	12	420	0	0	0	0	0	0	0	0	0	0	0	0	0	3000	7800	0	0
414	526	1194	339	762	225	718	1358	280	408	419	84	510	707	2596	369	481	1006	142	10	130	136	0	136	607	259	631	480	559	426	472	1148	405	180	0	185	1965	424	1226	191	36	54	965	263	545	504	1441	345	364	0
0	180	432	240	516	756	48	240	1344	1690	679	1123	252	468	744	0	204	276	0	0	0	102	144	486	612	140	364	0	144	312	120	816	1512	156	192	312	592	408	416	609	264	471	420	528	528	264	420	1728	84	312
144	1496	4264	108	36	72	0	0	0	1512	0	0	0	0	1440	72	748	2060	0	0	0	144	0	144	624	0	96	432	0	1440	540	180	72	0	0	0	48	48	48	288	0	288	432	0	0	0	0	0	432	0
816	3780	8844	96	0	0	180	36	540	2880	360	396	0	0	3240	240	0	1920	0	0	528	1080	240	2460	3744	2448	540	0	0	0	0	0	0	0	0	48	0	0	0	0	0	0	0	0	0	60	12	144	0	24
1176	4656	1626	144	696	336	486	642	1212	904	248	516	390	588	876	172	616	124	192	312	228	672	360	672	384	120	96	240	360	648	232	584	336	6	144	72	12	1920	192	30	6	1308	408	156	156	182	258	220	36	24
0	0	0	0	864	0	0	0	0	0	0	0	0	0	4320	0	0	0	0	0	0	0	0	0	0	0	0	0	0	0	0	0	0	0	0	0	0	3000	1320	0	0	0	0	0	0	0	0	0	0	0
544	908	456	168	1092	576	168	1754	576	96	312	240	0	0	876	535	771	420	230	1220	746	268	1812	648	96	360	192	0	70	876	12	346	72	0	168	12	1152	748	564	0	36	936	72	394	324	0	200	0	12	168
331	265	252	420	840	170	129	927	452	392	1274	1094	160	130	1030	459	315	270	0	860	130	0	822	0	1234	493	289	0	144	130	0	0	0	0	160	20	517	233	510	0	0	0	0	180	130	71	139	24	0	438
360	876	3352	464	784	144	368	832	144	3516	3522	3258	288	576	416	168	234	110	42	976	70	144	1360	340	1028	1104	1292	64	160	820	0	0	0	42	768	70	200	580	708	0	0	0	48	80	288	0	0	0	72	392
12	242	338	160	362	254	450	1368	478	360	20	270	192	170	1000	28	208	304	22	132	430	112	258	430	619	521	698	96	538	472	176	674	170	312	908	1004	898	436	246	624	1414	734	0	4080	160	216	1080	260	358	216
1350	1629	513	1485	3981	2280	1767	1110	1131	18	240	1320	1176	1230	2208	213	579	174	288	528	444	345	183	528	306	276	552	912	600	384	30	285	15	102	252	192	792	690	222	251	439	726	792	678	384	270	126	120	55	165
262	24	1442	0	0	0	0	48	48	240	0	48	48	0	4080	483	156	5073	576	576	288	96	0	0	2016	0	72	48	0	4152	240	720	0	0	0	0	720	210	510	192	0	384	480	0	0	0	24	24	0	0
13824	3456	19008	0	0	0	0	0	0	5184	0	0	0	0	5184	0	0	0	0	0	0	0	0	0	0	0	0	0	0	0	0	0	0	0	0	0	0	0	0	0	0	0	0	0	0	0	0	0	0	0
0	0	19440	0	0	0	0	0	0	19440	0	0	0	0	7776	0	0	0	0	0	0	0	0	0	0	0	0	0	0	0	0	0	0	0	0	0	0	0	0	0	0	0	0	0	0	0	0	0	0	0
0	0	19296	0	0	0	0	0	0	8712	0	0	0	0	5544	0	0	6192	0	0	0	0	0	0	648	0	0	0	0	0	0	0	0	0	0	0	0	0	0	0	0	0	0	0	0	0	0	0	0	0
576	3120	11424	1296	72	360	72	0	288	15036	5460	1680	0	360	0	0	0	0	0	0	0	0	0	0	0	0	0	0	0	0	0	0	0	0	0	0	0	0	0	0	0	0	0	0	0	0	0	0	0	0
1332	1710	3096	450	3420	630	0	0	0	2250	990	0	0	450	9000	360	1350	540	0	0	0	450	990	630	5550	0	1902	450	0	2250	0	0	0	0	0	0	0	0	0	0	0	0	0	0	0	0	0	0	0	0
0	0	2700	0	0	0	0	0	0	4104	0	0	0	0	5184	0	0	2160	0	0	0	0	0	0	3888	0	0	0	0	5184	0	0	0	0	0	0	0	0	0	0	0	0	0	0	0	0	0	0	0	0
225	225	1050	6302	1186	3780	0	168	30	576	243	243	360	90	282	261	261	414	0	0	0	0	0	0	1146	0	0	0	0	378	1010	790	1080	4320	1710	5190	360	0	0	3090	1440	1320	360	1200	810	0	0	0	0	0
4320	0	3456	5994	12366	0	0	0	0	0	0	0	0	0	6912	0	0	0	0	0	0	0	0	0	0	0	0	0	0	0	1620	2268	0	0	0	0	0	0	0	0	0	0	0	0	0	0	0	0	0	0
6480	5832	1728	10152	0	1728	432	0	432	8856	3240	0	1728	4320	1728	0	0	0	0	0	0	0	0	0	0	0	0	0	0	0	0	0	0	0	0	0	0	0	0	0	0	0	0	0	0	0	0	0	0	0
3672	0	3672	648	0	1728	1296	1080	216	3024	648	0	2592	1296	5184	1728	0	1728	0	0	1080	0	0	0	1080	0	0	0	0	0	432	0	432	0	0	216	0	0	0	0	432	0	0	0	0	0	0	0	0	0
576	1152	2592	0	0	0	0	0	6912	840	0	960	3456	0	3456	1056	2112	1944	0	0	0	0	0	0	720	0	0	0	0	0	0	0	0	0	0	0	0	0	0	0	0	0	0	0	0	0	0	0	0	0
0	0	6912	0	0	0	0	0	0	432	0	0	0	0	2160	0	0	4320	0	0	0	0	0	0	432	0	0	0	0	0	0	0	0	0	0	0	0	0	0	0	0	0	0	0	0	0	0	0	0	0
0	0	5184	0	0	0	0	0	0	3672	0	0	0	0	0	0	0	972	0	0	0	0	0	0	0	0	0	0	0	0	0	0	0	0	0	0	0	0	0	0	0	0	0	0	0	0	0	0	0	0
432	648	216	432	9720	216	0	6480	0	1828	4376	2868	864	648	3240	0	0	0	0	0	0	0	0	0	0	0	0	0	0	0	0	0	0	0	0	0	0	0	0	0	0	0	0	0	0	0	0	0	0	0
2808	2592	1080	648	8208	0	0	5184	0	7680	7872	5184	648	0	2160	0	0	0	0	0	0	0	0	0	0	0	0	0	0	0	0	0	0	0	0	0	0	0	0	0	0	0	0	0	0	0	0	0	0	0
3840	1920	2880	0	7680	0	0	3840	0	7200	3840	1920	0	0	5760	0	0	0	0	384	0	0	768	0	504	336	672	0	0	576	0	0	0	0	0	0	0	192	0	0	0	0	0	0	0	0	0	0	0	0
2240	2120	3920	1260	2880	180	1440	2160	0	4200	3120	2400	0	360	3240	500	416	740	72	360	0	168	336	0	528	168	168	0	0	432	0	0	0	36	108	0	0	180	396	0	0	0	108	0	36	0	0	0	24	48
2052	8892	12600	0	0	0	0	0	0	1080	0	0	0	0	0	0	0	0	0	0	0	0	0	0	0	0	0	0	0	0	0	0	0	0	0	0	0	0	0	0	0	0	0	0	0	0	0	0	0	0
0	0	15624	0	0	0	0	0	0	7056	0	0	0	0	216	0	0	1296	0	0	0	0	0	0	144	0	0	0	0	0	0	0	0	0	0	0	0	0	0	0	0	0	0	0	0	0	0	0	0	0
0	0	504	0	0	0	0	0	0	26136	0	0	0	0	0	0	0	1728	0	0	0	0	0	0	0	0	0	0	0	432	0	0	0	0	0	0	0	0	0	0	0	0	0	0	0	0	0	0	0	0
0	0	432	0	0	0	0	0	0	288	0	0	0	0	0	0	0	4752	0	0	0	0	0	0	3312	0	0	0	0	216	0	0	0	0	0	0	0	0	0	0	0	0	0	0	0	0	0	0	0	0
820	300	320	0	0	0	0	0	0	0	0	0	0	0	0	3280	1200	1388	468	3300	6312	36	612	144	2184	3884	1420	0	2952	1044	0	0	0	72	552	1104	288	264	24	0	576	288	864	1152	0	0	0	0	0	0
3840	2390	1060	804	60	108	180	180	0	2196	72	72	540	360	1620	2652	1220	808	120	24	0	456	0	36	280	0	56	180	84	240	1008	234	306	945	153	72	42	18	0	156	192	60	180	192	60	156	156	0	336	120
1479	3420	1644	126	605	280	1203	626	907	2732	669	1219	234	576	234	296	960	370	266	891	70	564	1392	816	350	180	250	0	0	474	45	137	40	12	135	24	89	465	112	0	0	24	0	0	168	60	215	55	262	441
1458	1782	1092	1998	4494	2148	3258	5142	2148	1416	2880	5376	0	0	1608	162	270	168	0	0	0	0	0	0	300	60	96	120	120	0	0	0	0	0	0	0	0	0	0	0	0	0	0	0	0	0	0	0	0	0
5736	5424	3132	1584	648	792	648	504	216	648	120	0	144	1044	624	24	192	144	24	0	24	144	0	48	72	72	120	360	288	96	0	0	0	48	0	72	36	144	504	18	72	726	360	24	36	0	0	0	252	0
18	60	30	0	580	290	0	1200	300	1230	90	300	0	0	2568	12	0	18	0	2400	480	0	0	0	312	0	0	6	60	1500	0	0	0	0	0	0	800	200	500	0	0	0	0	300	0	0	0	0	0	0
40	188	760	396	510	884	244	108	648	2085	1276	820	180	390	420	10	77	148	110	56	134	0	72	80	183	198	150	50	50	20	920	1085	2464	160	212	516	192	256	344	1657	1388	592	520	616	1276	112	24	99	0	60
1148	1153	1029	1341	1005	3993	2253	2682	1854	1155	6552	2088	1239	4407	951	480	720	675	0	75	0	0	0	165	0	0	75	375	375	375	45	93	237	0	0	0	75	0	15	75	0	33	75	0	0	105	117	153	0	0
0	432	2160	8784	17568	0	0	5184	0	0	0	0	2592	0	5184	0	0	0	0	0	0	0	0	0	0	0	0	0	0	0	360	720	0	0	0	0	0	0	0	0	0	0	0	0	0	0	0	0	0	0
692	580	304	344	32	680	896	800	668	800	576	144	2424	816	1172	1232	1120	344	2304	720	252	204	324	36	512	100	136	600	960	132	64	0	48	1216	240	152	24	0	0	0	80	0	64	80	48	64	0	276	928	504
0	0	0	1080	1296	216	0	0	0	0	0	0	0	0	1296	0	0	0	0	0	0	0	0	432	4320	2160	2160	2160	0	0	1080	0	216	0	0	0	0	0	0	0	0	0	0	1296	0	0	0	0	0	0
240	0	960	144	120	144	48	96	96	1608	48	480	504	48	1656	144	0	576	192	0	0	96	48	144	1812	96	1260	576	0	768	204	192	180	240	0	0	144	48	0	144	96	0	240	240	192	144	288	288	0	96
0	0	0	0	0	0	0	1152	0	0	0	0	0	0	0	0	0	0	0	0	0	0	0	0	2112	2688	5568	0	0	0	0	1440	0	0	0	0	720	0	0	0	0	0	0	0	0	0	576	0	0	0
0	0	0	0	0	0	0	0	0	0	0	0	0	0	0	0	0	0	0	0	0	0	0	0	5814	4284	918	0	0	0	0	0	0	0	0	0	0	0	0	0	0	0	0	0	0	0	1080	0	0	0
0	0	2592	0	0	0	0	0	0	5400	0	0	0	0	1296	0	0	7560	0	0	0	0	0	0	6048	0	0	0	0	0	0	0	0	0	0	0	0	0	0	0	0	0	0	0	0	0	0	0	0	0
0	0	0	0	0	0	0	0	0	0	0	0	0	0	0	0	0	0	0	0	0	0	0	0	0	0	0	0	0	0	0	0	0	0	0	0	0	0	0	0	0	0	0	0	0	0	0	0	0	0
206	362	604	112	60	176	320	120	160	758	742	308	16	400	240	140	192	528	98	60	190	280	120	200	588	442	322	16	400	240	624	240	1392	552	240	1176	354	400	526	1592	992	760	0	400	400	300	48	432	1164	48
622	1512	780	511	336	191	658	760	490	558	428	540	0	0	316	304	456	328	325	751	478	831	306	219	190	440	442	0	0	62	348	644	156	260	734	144	702	1120	1226	472	678	1094	120	160	50	244	388	192	416	564
1137	1659	9516	0	0	0	0	432	0	3420	0	252	216	0	4104	0	0	0	0	0	0	0	0	0	0	0	0	0	0	0	0	0	0	0	0	0	0	0	0	0	0	0	0	0	0	0	0	0	0	0
2856	952	16712	0	0	0	0	0	0	4536	0	0	0	0	0	1152	384	8184	0	0	0	0	0	0	648	0	0	0	0	0	0	0	0	0	0	0	0	0	0	0	0	0	0	0	0	0	0	0	0	0
560	344	8	1180	1736	1024	764	952	12	64	472	144	36	1440	24	336	880	128	248	456	32	744	1260	192	36	128	108	288	288	0	656	1072	820	324	576	88	1156	320	316	520	104	480	1088	476	1172	324	356	16	188	284
0	0	960	0	0	0	0	0	0	2664	0	0	0	0	1200	0	0	120	0	0	0	0	0	0	4128	0	0	0	0	600	0	0	0	0	0	0	72	48	0	0	60	0	0	120	60	0	0	180	60	300
0	768	192	120	792	1488	0	432	1296	396	0	48	0	0	624	600	1728	612	120	576	1104	0	576	2880	756	180	660	600	0	552	144	72	84	144	0	48	1008	576	144	492	216	2592	0	0	0	144	72	240	174	60
0	0	3024	0	0	0	0	0	0	6264	0	0	0	0	0	0	0	0	0	0	0	0	0	0	1728	0	0	0	0	0	0	0	0	0	0	0	0	0	0	0	0	0	0	0	0	0	0	0	0	0
0	0	432	0	0	0	0	0	0	432	0	0	0	0	2592	0	0	2232	0	0	0	0	0	0	2016	0	0	0	0	5760	0	0	0	0	0	0	0	0	0	0	0	0	0	0	0	0	0	0	0	0
0	0	0	0	432	0	0	432	0	0	0	0	0	0	432	0	0	864	0	0	0	0	0	0	960	3162	918	0	0	1440	0	0	0	0	0	0	640	160	64	0	0	0	0	0	0	0	432	0	0	0
0	2160	0	0	0	0	12198	5436	6342	0	0	0	0	6480	0	0	0	0	0	0	1296	0	0	0	0	648	0	0	1296	0	0	0	0	0	0	216	0	0	0	432	504	144	0	0	0	1656	432	504	0	0
0	540	11340	0	0	0	1512	432	1296	22110	0	2730	0	0	2160	0	108	756	0	0	0	0	0	0	0	0	0	0	0	0	0	0	0	0	0	0	0	0	0	0	0	0	0	0	0	0	0	0	0	0
0	0	2736	0	0	0	0	0	0	10800	0	0	0	0	720	0	0	792	0	0	0	0	0	0	396	0	0	0	0	540	0	0	0	0	0	0	0	0	0	0	0	0	0	0	0	0	0	0	0	0
0	0	648	0	0	0	0	0	0	288	0	0	0	0	0	0	0	432	0	0	0	0	0	0	11972	2624	164	0	0	216	0	0	0	0	0	0	0	0	0	0	0	0	0	0	0	0	0	0	0	0
8028	2484	8964	720	2556	2628	180	216	576	8676	4680	1728	1836	1296	2088	0	0	0	0	0	0	0	0	0	0	0	0	0	0	0	0	0	0	0	0	0	0	0	0	0	0	0	0	0	0	0	0	0	0	0
1829	1037	1726	132	1328	1080	1115	1797	128	3542	1849	2327	1300	1460	4078	266	134	88	78	200	18	92	294	32	298	114	214	340	230	442	42	428	214	0	24	0	300	716	176	104	4	66	276	16	526	169	309	26	0	294
3240	405	480	4896	4239	4803	360	447	663	534	409	881	357	285	321	58	156	146	312	1599	1176	0	288	351	120	177	357	240	0	225	156	234	234	300	2706	1050	460	1294	1249	525	1350	1467	624	912	1137	0	0	0	0	90
0	0	0	1944	2376	912	0	0	0	72	120	120	48	0	96	144	0	720	144	0	36	168	0	336	168	36	2280	1176	0	120	1152	576	12	300	132	108	600	120	240	432	0	0	48	36	132	0	108	324	552	60
1065	930	1899	30	180	270	1050	930	2130	1152	946	3224	3600	420	750	2112	2202	2742	0	84	36	0	498	360	1224	180	864	720	72	168	0	0	0	0	6	0	0	36	0	6	6	24	0	0	18	0	0	0	0	210
176	544	1116	523	354	623	900	384	3012	1836	1456	1508	0	0	0	176	16	48	0	448	704	119	329	620	168	660	612	0	0	0	141	102	129	48	692	988	48	536	580	116	546	754	48	0	0	96	320	64	105	543
700	442	382	459	745	778	372	642	328	394	342	308	96	240	324	282	384	126	448	852	682	548	674	336	438	328	290	96	168	432	390	586	148	292	750	262	558	630	258	820	480	760	220	268	520	294	682	432	650	686
640	164	444	0	144	48	300	60	300	606	252	84	0	0	0	272	40	384	0	360	120	270	120	270	258	456	84	0	0	0	1704	936	1116	776	1504	1128	1452	1104	1380	636	996	606	0	0	0	1216	256	832	536	752
54	78	132	1704	1698	1314	18	150	168	198	108	570	1260	0	1416	576	0	144	252	252	180	0	126	534	504	492	108	432	0	360	1068	1038	702	252	372	252	330	360	234	198	186	240	1080	1056	540	0	576	144	0	90
96	48	96	1152	1608	888	0	96	0	0	0	0	0	0	192	96	48	96	384	576	0	0	240	288	216	888	156	672	0	1200	192	96	288	768	672	0	1056	1440	1536	48	48	288	1152	192	1056	48	960	0	0	720
274	164	190	444	220	148	204	464	324	656	484	304	112	352	260	66	76	126	758	2700	1200	1038	2556	512	458	1208	540	1066	406	1322	248	26	144	94	268	524	412	1044	320	186	142	0	352	292	544	230	48	140	774	1180
0	1008	8712	0	0	0	180	0	1440	11430	2610	4320	0	0	0	0	36	396	0	0	0	0	0	0	0	0	0	0	0	0	0	0	0	0	0	0	0	0	0	0	0	0	0	0	0	36	0	288	0	0
0	1872	11808	0	0	0	144	0	144	7644	0	420	0	0	0	0	0	0	0	0	0	0	0	0	0	0	0	0	0	0	0	0	0	0	288	72	0	4824	5256	0	72	1152	0	0	0	0	0	0	0	0
8784	0	144	0	2160	432	0	0	0	288	2232	0	0	0	8712	576	0	144	0	0	0	0	0	0	0	0	0	0	0	432	0	0	0	0	0	0	0	0	0	0	0	0	0	0	0	0	0	0	0	0
0	0	2112	0	0	0	0	0	0	3480	1224	1632	0	0	0	0	0	0	0	0	0	0	0	0	216	648	864	0	0	0	0	0	0	240	0	816	0	0	0	0	1152	0	0	0	0	240	0	480	0	0
1454	870	910	552	1056	600	264	1468	152	876	1104	1104	0	0	108	880	594	608	72	1416	720	216	1376	112	828	1104	1128	0	0	168	54	216	0	90	264	120	240	582	462	95	55	150	0	0	60	210	340	128	54	392
864	1830	780	0	0	0	1140	0	690	1290	0	90	0	180	0	456	1140	600	0	432	0	264	780	318	360	210	270	0	0	0	420	96	384	468	402	1056	156	264	126	648	390	342	0	0	72	1008	0	468	1020	684
0	0	2112	0	0	0	0	0	0	744	0	0	0	0	360	0	0	1560	0	0	0	0	0	0	528	0	0	0	0	360	672	0	288	1152	0	336	0	0	0	120	216	0	0	0	0	1968	384	432	1656	456
0	438	3342	0	0	0	0	0	0	1800	0	0	0	0	144	0	426	2706	0	0	0	0	0	0	6048	0	0	0	0	216	0	0	0	0	0	0	0	0	0	0	0	0	0	0	0	0	0	0	0	0
540	1800	6660	0	0	108	1500	2352	1008	2500	1892	3240	0	0	13500	0	0	0	0	0	0	12	0	24	0	0	0	0	0	0	750	1605	525	0	0	0	0	0	0	360	0	0	0	0	0	0	0	0	0	0
7500	1620	6360	0	0	1500	720	300	600	12600	3900	1620	0	0	2160	0	0	0	900	0	600	0	180	144	0	1200	72	0	0	0	0	0	180	0	0	0	0	0	0	120	0	0	0	0	0	0	0	0	0	120
1728	9504	26352	0	0	0	0	0	0	6480	0	0	0	0	2592	0	0	0	0	0	0	0	0	0	0	0	0	0	0	0	0	0	0	0	0	0	0	0	0	0	0	0	0	0	0	0	0	0	0	0
0	0	8352	1152	1872	576	72	0	72	4896	0	0	720	720	11520	0	0	2880	720	0	72	0	0	0	288	0	0	0	72	0	2304	3744	1152	0	0	0	0	0	0	360	0	0	0	0	0	0	0	0	0	0
0	0	0	0	0	0	32	222	34	480	240	480	0	0	4800	0	0	1200	180	0	360	0	0	0	1280	600	520	0	0	0	0	1104	240	0	0	0	1200	208	176	120	120	240	0	1920	0	304	2610	350	192	216
78	300	60	24	450	24	156	1200	192	60	54	372	258	450	516	84	252	48	18	702	60	318	1836	726	108	192	540	354	630	738	36	450	72	12	468	54	822	96	1110	36	54	480	378	540	654	36	634	86	54	522
1188	512	1174	906	690	906	738	327	519	984	654	372	0	0	0	1584	636	1812	1066	736	268	1512	0	216	712	122	120	0	0	0	900	456	876	2060	896	386	1008	288	432	762	888	420	432	0	0	852	461	703	1252	356
540	1128	768	75	750	525	1020	108	1632	696	108	1452	0	0	0	540	1944	1080	594	1701	1215	1728	504	2400	1620	324	2400	0	0	0	210	480	282	0	48	12	864	228	1128	648	120	840	0	0	0	1080	72	576	0	324
0	0	0	0	0	0	0	0	0	0	0	0	0	0	0	0	0	0	0	0	0	0	0	0	0	0	0	0	0	0	0	0	0	0	0	0	8988	6468	2688	0	0	0	0	0	0	0	0	0	0	0
0	0	0	0	2400	0	0	2148	552	15	24	51	0	0	984	912	864	300	192	1296	0	276	1572	132	135	96	219	0	0	672	0	780	0	24	216	0	1872	0	396	27	0	183	480	120	240	0	540	168	24	204
192	192	96	1288	2400	872	40	1360	40	8	452	308	0	0	0	0	720	0	176	328	120	792	456	1056	704	552	1504	0	0	0	1632	3600	1392	16	8	0	1920	24	24	528	24	192	0	0	0	90	900	90	340	244
2490	864	642	1548	468	432	1039	778	523	1149	907	644	72	180	180	462	144	96	279	702	387	90	312	138	180	390	42	0	180	54	720	72	180	651	672	657	124	380	216	96	610	32	36	180	54	1591	718	283	792	1110
408	24	120	579	2265	84	84	300	0	56	20	164	0	0	144	192	24	360	198	132	6	84	12	360	2544	672	7824	0	0	0	866	3858	136	1062	420	18	1470	514	200	36	12	0	0	0	0	66	246	48	60	84
60	330	150	216	12	84	72	20	160	2288	1112	836	144	288	432	60	210	150	248	176	56	120	120	0	0	96	24	0	0	0	3096	1488	2592	1504	2056	2272	4020	4356	480	1580	420	1000	0	288	2304	150	147	843	252	120
207	345	1800	60	312	900	492	552	3600	1536	1336	1736	1080	4320	2160	78	138	0	24	24	0	72	0	0	915	150	231	0	0	0	0	84	0	12	12	0	36	0	0	468	116	208	24	0	0	108	264	0	72	24
1666	964	430	0	1170	360	0	1260	0	850	202	244	0	36	450	3680	2024	920	0	6066	0	0	3384	0	174	120	66	0	0	1602	0	0	0	0	0	0	198	972	0	0	0	0	0	0	360	0	0	0	0	0
200	220	120	0	1380	0	0	1110	0	516	200	220	0	0	720	580	690	1160	150	1110	0	150	1380	0	1470	1230	1620	0	0	1440	0	150	0	0	0	0	562	284	384	0	0	0	0	0	0	0	150	0	0	0
0	0	0	0	0	0	0	0	0	0	0	0	0	0	0	0	0	0	0	0	0	0	0	0	2508	2220	1320	0	0	432	0	0	0	0	0	0	0	0	0	0	0	0	0	0	0	0	0	0	0	0
1887	1257	2580	396	756	0	282	1158	0	1620	783	657	360	180	558	669	975	570	990	954	270	486	756	270	1497	1665	1482	1242	540	594	36	54	0	324	126	54	561	420	531	0	0	0	72	324	0	180	270	0	36	216
824	616	2664	144	720	0	1080	0	0	2700	3240	2700	0	0	1296	0	0	0	0	0	0	0	2700	0	0	0	0	0	0	0	0	0	0	0	2700	0	576	1140	1344	0	0	0	0	0	0	0	0	0	0	540
0	36	108	72	900	0	516	1089	411	0	0	0	0	0	540	0	0	0	0	0	72	0	0	0	1110	1815	1755	0	468	0	0	936	0	0	0	540	882	0	90	0	684	36	0	2268	0	408	612	276	0	0
408	292	504	338	503	831	908	896	1770	288	1278	550	440	440	440	652	453	669	561	219	1212	266	278	230	506	974	260	0	0	0	414	247	441	456	180	840	270	120	348	1110	783	279	180	324	180	1213	1884	3117	1630	550
386	236	498	628	376	680	192	224	144	720	448	672	484	400	656	526	324	646	664	740	576	296	368	1576	640	496	680	1124	736	824	396	236	352	218	42	236	312	240	672	244	516	144	484	520	424	216	336	344	224	320
584	80	1928	878	160	570	630	201	633	2174	828	592	90	0	0	785	212	1757	360	520	782	360	306	690	2352	888	408	900	756	1458	243	60	183	216	126	468	162	192	246	504	366	150	0	0	54	270	123	201	204	204
144	1440	1872	0	144	0	0	1092	696	1782	270	2700	0	0	432	108	1704	2628	624	2112	0	960	288	0	1332	216	1260	0	0	432	0	1740	0	0	0	0	1392	1440	4140	0	0	0	0	0	0	0	492	168	0	0
131	17	62	297	450	210	294	190	357	36	431	293	224	504	171	246	252	144	420	183	246	962	562	757	151	316	293	224	504	171	539	491	155	288	94	119	160	66	123	502	102	483	251	291	291	721	431	1073	872	284
0	0	324	0	0	0	0	0	0	360	0	72	0	0	108	0	0	288	0	0	0	0	0	0	3096	0	252	0	0	432	0	0	0	0	0	0	0	0	0	0	0	0	0	0	0	0	0	0	0	0
0	0	1188	0	960	0	0	1440	0	2096	840	520	0	0	1200	114	162	1128	36	240	0	72	396	0	1796	3000	1900	0	0	48	0	180	0	0	0	0	355	507	338	0	0	0	0	0	0	0	360	0	0	0
24	30	990	108	0	432	216	0	702	2484	216	324	540	432	972	72	90	666	0	0	108	0	0	54	2586	384	54	108	216	972	36	0	180	180	540	1224	120	30	120	240	552	72	108	216	432	72	0	252	90	270
0	0	1728	0	0	0	0	0	0	864	0	0	0	0	0	0	0	4176	0	0	0	0	0	0	21168	0	0	0	0	0	0	0	0	0	0	0	0	0	0	0	0	0	0	0	0	0	0	0	0	0
0	0	1800	0	0	0	0	0	0	1980	0	0	0	0	108	0	0	4680	0	0	0	0	0	0	7920	0	0	0	0	0	0	0	0	0	0	0	0	0	0	0	0	0	0	0	0	0	0	0	0	0
516	0	2652	0	0	0	0	0	0	2232	0	0	0	0	144	324	0	1620	0	0	432	0	0	0	1008	72	0	0	0	2160	0	0	0	0	0	0	0	0	0	0	0	0	0	0	0	0	0	0	0	0
300	330	1746	0	0	180	12	24	36	432	270	432	0	90	432	600	480	2196	0	0	900	90	180	270	5058	3600	3060	0	630	0	0	0	0	0	0	0	0	0	0	36	72	72	0	0	0	0	0	0	0	0
9792	1344	5712	0	0	0	0	0	0	4752	0	432	1296	0	2592	3168	384	1632	0	0	0	0	0	0	0	0	0	0	0	0	0	0	0	0	0	0	0	0	0	0	0	0	0	0	0	0	0	0	0	0
1680	4032	7536	1152	288	0	1296	144	432	5064	1788	996	0	432	0	240	288	912	0	0	0	0	0	0	0	0	0	0	0	720	0	0	0	0	72	0	0	144	0	36	36	72	0	0	72	480	96	288	0	0
60	0	60	40	10	310	0	0	0	640	160	160	240	0	120	360	0	600	136	0	296	960	480	3744	1554	450	1152	720	0	0	24	12	132	72	0	48	0	0	0	244	292	88	96	48	0	200	760	2160	640	200
777	374	1024	144	36	678	132	204	267	640	826	115	87	207	123	774	436	1190	192	72	180	276	84	456	822	144	840	411	48	168	378	564	1128	462	354	471	900	975	1104	962	410	449	471	123	687	464	280	396	148	144
24	588	60	48	96	144	156	360	252	336	396	204	0	432	0	96	1572	744	672	312	816	666	0	258	2550	360	726	36	72	360	414	684	954	264	24	48	432	132	180	936	240	192	0	0	0	738	396	738	396	144
96	840	384	48	144	192	2970	1494	4896	438	180	1926	0	1080	0	0	0	0	0	240	240	0	0	0	0	480	0	0	0	0	0	0	0	0	1164	900	0	144	0	792	1584	264	0	0	432	462	138	480	0	24
600	552	900	2148	1788	4248	624	804	696	1476	3216	1620	0	2664	0	0	60	60	240	0	60	0	0	0	120	180	0	0	0	0	1020	660	1320	360	0	360	360	144	360	2100	0	0	0	0	0	60	12	48	24	60
0	0	0	2460	900	5640	0	0	0	0	0	0	0	0	0	1800	0	0	120	24	216	0	0	0	0	0	0	0	0	0	5172	2052	11856	4200	120	864	216	0	72	1620	216	972	360	0	0	0	0	0	0	0
540	0	60	560	1240	360	736	1472	0	16	32	72	24	600	240	720	0	720	0	60	36	0	0	0	0	0	0	0	0	0	520	1700	180	0	552	288	324	1332	972	0	72	252	0	0	0	32	64	0	0	192
840	540	3588	2100	1080	2280	1200	840	3360	1944	2820	5940	4860	4320	3240	0	0	0	0	132	36	0	72	36	0	192	108	0	0	0	0	0	0	0	240	84	0	144	72	0	240	168	0	0	0	0	0	0	0	60
0	0	0	988	11968	2812	0	648	0	0	0	0	0	0	0	0	0	0	0	0	0	0	0	0	0	0	0	0	0	0	528	4128	960	324	288	252	5298	7440	4038	0	288	180	324	360	3456	0	0	0	0	0
0	0	0	4176	4176	2016	0	0	0	0	2160	0	0	0	0	0	0	0	0	0	0	0	0	0	0	0	0	0	0	0	6192	7056	1872	864	2592	0	648	216	1728	2640	960	720	0	0	0	0	0	0	0	0
660	36	234	1050	928	908	213	579	516	746	1141	81	0	0	912	0	0	0	690	282	1002	0	81	3	80	320	20	0	0	336	624	532	548	1222	426	1670	246	488	142	294	541	5	600	1848	1272	257	795	292	0	636
912	468	96	1104	2160	0	2103	2307	810	618	672	870	0	0	1440	192	144	228	120	888	48	306	216	90	340	200	180	0	0	144	228	396	72	120	1280	76	1080	1116	360	144	162	54	0	36	0	705	1305	450	822	1536
48	240	0	1256	3752	764	1268	2012	296	24	636	240	24	144	0	1307	729	232	1232	432	268	816	1035	249	832	722	576	30	180	0	454	1888	406	146	240	58	130	48	26	433	54	47	18	60	24	749	3209	248	146	356
390	0	6060	0	0	0	600	0	1560	11460	1350	2700	540	0	0	0	0	0	0	0	108	0	0	0	888	222	0	0	0	432	0	0	0	0	0	390	0	0	0	0	150	0	0	0	0	0	0	0	0	78
120	120	5760	180	60	0	120	240	0	6096	192	288	360	240	5880	0	0	2520	0	12	12	0	0	0	0	0	0	0	24	2520	0	0	0	0	24	12	0	0	0	0	0	0	0	12	0	528	648	264	480	480
24	216	336	72	144	456	0	0	1728	1248	96	864	0	0	576	0	0	0	0	0	984	0	288	864	627	1167	1254	0	0	576	0	0	0	0	1080	2196	0	324	540	312	600	1056	0	0	0	0	0	0	0	372
183	311	796	1024	272	708	356	132	304	786	614	442	0	0	0	75	87	390	96	88	344	72	144	432	381	955	266	0	108	0	746	460	1494	1362	1312	4448	102	528	1074	872	3710	428	480	144	0	608	72	472	376	272
781	329	290	416	452	296	328	488	570	276	996	642	0	0	0	238	212	92	762	4263	3105	152	1609	231	152	672	472	30	30	30	230	196	64	154	840	606	120	996	174	114	174	402	70	0	0	242	188	276	110	2231
1302	1090	2232	366	13	61	560	16	16	434	153	153	380	448	242	746	802	620	371	114	165	164	70	90	866	224	10	26	272	626	358	41	233	367	470	535	434	607	835	346	854	560	212	128	472	392	240	144	152	282
1320	1014	2724	1345	465	750	1324	642	444	1855	402	3165	1430	200	530	256	196	448	40	66	66	16	117	15	94	39	93	128	68	128	1116	300	600	234	81	117	140	110	110	238	210	56	272	18	0	630	150	330	468	405
4746	0	1260	4812	1620	360	900	1260	0	234	306	108	0	0	270	450	0	90	330	252	0	90	396	432	216	270	1026	0	0	54	1818	378	72	210	180	0	0	0	0	0	0	0	0	0	0	330	210	0	450	1020
0	4536	7560	0	0	0	0	1080	0	5904	0	2952	0	0	0	0	0	0	0	1080	0	0	0	0	0	0	0	0	0	0	0	0	0	0	0	0	0	3456	1944	0	0	0	0	0	0	0	0	0	0	0
630	3870	8640	0	0	0	360	0	180	5370	0	390	0	0	540	0	0	0	0	0	0	0	0	0	0	0	0	0	0	0	0	0	0	0	108	36	54	990	1224	0	0	180	0	0	0	0	0	0	0	0
0	764	904	0	0	0	480	24	198	876	0	366	0	0	144	0	1794	1878	0	0	12	1518	0	192	2802	0	1728	60	36	24	708	930	630	360	198	318	1488	526	632	777	458	499	0	48	0	540	0	360	1938	0
72	144	1908	288	0	0	1152	144	1152	1896	412	1184	864	576	360	168	336	1080	0	72	72	144	0	144	828	144	144	144	288	504	0	0	0	0	36	36	0	0	0	0	0	0	0	0	0	864	0	1008	1080	864
468	1272	2088	192	96	540	1324	746	2124	2464	320	1896	0	0	1440	588	1998	2244	75	63	294	480	312	1170	1350	0	270	0	864	0	60	18	0	12	0	0	300	6	0	234	36	54	0	144	0	812	238	324	180	48
420	2556	3756	0	432	0	864	432	1728	6384	660	3504	1296	864	6876	216	648	2016	0	0	0	0	0	0	360	0	0	0	0	0	0	0	0	0	0	0	0	0	0	0	0	0	0	0	0	0	0	0	0	0
1080	900	10980	0	0	0	0	0	0	10800	0	0	0	0	3456	72	60	1164	0	0	0	0	0	0	432	0	0	0	0	864	0	0	0	0	0	0	0	0	0	0	0	0	0	0	0	0	0	0	0	0
736	2648	1152	432	432	0	4320	432	0	120	48	264	0	0	1512	576	2664	648	0	0	0	0	0	0	288	0	0	0	0	1440	0	0	0	0	0	0	0	0	0	0	0	0	0	0	0	0	0	0	0	0
684	4752	3120	0	0	0	624	144	192	2208	0	192	0	0	1620	315	2055	1482	72	72	72	192	0	48	540	36	24	0	324	1080	84	84	84	144	240	240	1140	1920	1236	180	444	3672	0	216	0	270	90	0	96	0
1122	510	3228	0	0	0	0	0	0	1728	0	0	0	0	540	924	420	4272	0	0	0	0	0	0	540	0	0	0	0	0	0	0	0	0	0	0	666	936	1134	0	0	288	432	0	0	0	0	0	0	0
900	1704	1464	324	180	0	1780	1280	1584	2868	1064	2980	0	0	4320	0	0	0	0	0	0	0	0	0	0	0	0	0	0	0	0	0	0	0	144	0	720	144	216	0	0	0	72	432	0	104	40	144	0	0
872	1058	0	646	1104	0	578	652	322	1617	1029	1134	232	0	0	234	206	576	0	1242	188	80	1464	0	184	235	265	0	140	0	24	56	0	0	1274	72	266	2314	848	40	80	240	0	140	0	0	0	40	34	1332
0	0	540	0	0	0	0	0	0	18900	0	0	0	0	5400	0	0	2160	108	0	0	0	0	648	0	0	0	108	0	3240	0	324	1296	108	0	0	0	0	0	0	0	0	0	0	0	0	0	0	0	0
0	144	720	0	120	0	0	36	36	5856	24	366	30	0	1764	30	0	666	0	90	60	0	48	0	150	30	0	0	96	990	0	360	0	90	558	450	288	1152	18	0	144	216	90	1050	72	0	0	0	0	0
36	0	240	6	18	156	48	72	120	2610	147	651	0	480	768	0	0	408	96	54	66	462	126	924	264	0	0	0	0	2760	36	108	804	108	30	66	330	1200	270	540	48	0	0	72	168	192	288	540	874	378
1620	324	2016	0	0	0	0	0	0	1584	0	0	0	0	72	480	96	576	0	0	0	0	0	0	360	0	0	0	0	864	0	0	0	0	0	0	546	2132	2002	0	0	144	720	0	0	0	0	0	0	0
198	108	1500	540	1042	26	108	72	192	2990	506	2924	300	12	300	18	0	0	72	136	8	12	36	192	989	207	1924	0	0	0	270	374	22	270	510	30	420	880	428	0	0	48	0	0	0	54	36	0	0	162
0	120	600	0	0	0	0	0	1440	960	0	3360	0	0	0	0	120	456	0	0	0	0	0	0	144	0	0	0	0	0	336	96	576	732	420	648	168	120	504	612	900	720	144	0	0	432	0	2016	72	0
0	624	0	0	0	0	670	368	138	0	0	0	0	0	0	0	360	0	0	0	0	670	276	230	0	0	0	0	0	0	48	84	48	60	900	0	396	660	540	0	0	0	0	0	864	2186	976	366	922	636
432	864	0	360	468	900	864	0	0	0	0	0	432	3456	0	0	0	0	1152	648	360	0	0	0	0	0	0	0	4320	0	1080	648	2520	0	0	360	540	720	252	576	180	144	360	180	1080	0	0	0	0	0
900	1824	516	540	3780	3780	2052	1944	4644	540	0	1836	2700	8100	540	3600	5712	1056	0	0	0	0	0	0	0	0	0	0	0	0	0	0	0	0	0	0	0	0	0	0	0	0	0	0	0	0	0	0	0	0
0	0	0	0	0	0	186	54	48	0	0	0	0	0	0	0	0	0	0	0	108	0	0	0	0	0	0	0	0	0	0	432	0	0	0	324	6444	1716	2496	30	90	1140	1620	1296	108	3072	1224	1176	792	432
0	0	0	0	0	0	0	0	0	0	0	0	0	0	0	0	0	0	0	0	0	0	0	0	0	0	0	0	0	0	0	0	0	0	0	0	309	123	108	0	0	0	0	0	0	3060	540	0	720	216
360	288	432	0	276	108	0	444	0	0	144	288	0	0	0	1040	832	1248	0	480	0	144	384	72	0	96	120	0	0	0	156	78	78	0	0	0	1536	384	480	0	0	0	0	0	0	0	2244	0	480	108
72	0	0	72	360	0	0	720	0	0	0	0	144	0	360	0	0	0	0	0	0	0	0	0	0	0	0	0	0	0	0	0	0	0	0	0	2160	0	0	0	0	0	432	0	0	0	3600	0	0	0
0	0	0	1740	540	720	0	0	0	0	600	0	0	0	0	0	0	0	120	0	0	0	0	0	0	24	0	0	0	0	648	648	864	0	0	0	0	0	0	360	0	240	1440	0	0	0	0	0	0	0
576	864	864	0	5760	0	0	5760	0	576	0	0	1152	1152	14400	0	0	0	0	0	0	0	0	0	0	0	0	0	0	0	0	0	0	0	0	0	1440	0	0	0	0	0	0	1440	0	0	0	0	0	0
480	600	72	720	6000	0	1080	10560	0	18	28	26	0	0	2160	0	0	288	0	240	0	0	300	0	1152	1224	1152	0	0	0	0	0	0	0	540	0	3200	980	800	0	0	0	0	0	0	0	0	0	0	540
540	960	1200	126	276	426	1200	528	960	420	530	970	240	360	600	360	990	810	20	196	276	0	384	720	816	72	192	72	0	0	0	0	60	0	0	36	1480	344	504	72	0	0	180	0	120	0	0	0	0	72
576	1200	2436	792	96	300	504	180	144	936	0	180	756	1188	2268	720	1200	3480	0	0	0	0	0	0	0	0	0	0	0	0	360	180	0	0	0	0	0	0	0	0	0	0	0	0	0	1800	900	0	0	0
792	2412	9540	0	0	0	3024	0	864	13320	0	11520	1728	0	0	0	0	0	0	0	0	0	0	0	0	0	0	0	0	0	0	0	0	0	0	0	0	0	0	0	0	0	0	0	0	0	0	0	0	0
0	0	0	0	3060	3240	0	6660	7560	0	8820	8460	1080	0	0	0	0	0	0	0	0	0	0	0	0	0	0	0	0	0	0	0	0	0	0	0	0	0	0	0	0	0	0	0	0	0	0	0	0	0
0	0	0	0	960	0	1080	720	2520	0	0	0	0	0	0	0	0	0	0	288	1296	0	144	144	0	432	0	0	0	0	0	1056	0	0	48	144	576	0	480	24	0	24	96	384	96	432	720	1872	0	0
768	180	624	768	0	0	72	192	276	366	576	378	384	0	0	96	0	96	0	72	120	336	0	264	0	240	120	192	336	384	1770	54	192	768	2400	2184	0	1512	4176	393	1098	1329	2544	864	3072	0	0	0	240	0
42	222	30	178	0	68	146	120	580	628	610	102	120	198	90	144	66	70	648	378	3324	0	240	0	385	765	660	240	60	40	148	60	72	936	546	4716	0	240	0	385	765	660	240	60	40	544	320	2554	156	810
3366	1818	576	1980	90	0	324	234	36	276	30	18	1620	324	324	0	108	108	1554	1290	1854	846	870	210	252	144	288	576	828	72	0	0	0	1380	1680	1980	0	270	0	0	0	0	0	0	0	216	180	72	126	84
18	0	36	0	0	0	18	0	0	0	0	0	0	0	0	90	90	180	0	0	540	0	150	300	198	300	1014	0	0	0	54	18	0	360	450	2052	5	295	582	172	5373	431	0	0	0	36	0	0	180	390
96	0	192	96	0	288	0	0	0	180	18	234	0	0	0	96	0	240	96	0	864	0	0	0	288	144	864	0	0	0	192	0	576	288	0	1728	104	256	792	1412	3388	2112	0	0	0	144	192	216	168	480
210	706	476	480	72	24	912	720	240	608	272	572	144	144	432	0	900	540	864	480	96	1458	1656	774	438	400	902	360	360	1080	144	216	72	1296	816	144	0	96	48	0	48	0	0	0	0	288	0	144	1926	576
192	288	222	300	112	108	772	440	420	384	86	272	0	280	0	1232	632	944	1945	1300	1835	1088	308	620	2356	1547	1567	648	3448	576	504	672	408	665	212	713	144	256	80	248	348	210	0	0	0	1744	876	1088	480	165
0	0	0	0	252	240	108	594	558	360	156	420	0	0	144	0	0	0	0	96	420	54	612	1314	819	294	543	0	0	0	0	420	300	0	630	630	856	128	1680	0	1560	1104	720	1296	540	144	0	0	72	0
72	0	36	126	0	378	168	48	360	412	152	96	0	0	1728	0	0	444	216	0	216	576	0	576	3252	2100	5544	432	1152	1728	126	576	366	108	288	1044	0	0	0	192	648	0	0	1152	0	63	234	159	216	216
0	0	0	0	942	186	0	2448	1188	0	30	690	0	0	0	756	144	0	804	1164	1332	60	444	108	300	684	204	0	0	0	0	270	90	0	0	0	288	0	0	0	0	0	0	0	0	0	1872	1260	0	0
1728	2808	864	1080	1080	0	1080	720	0	0	0	0	0	0	3600	0	0	0	0	0	0	0	144	0	0	0	0	0	0	0	0	0	0	0	720	0	288	144	0	0	288	0	288	1440	0	0	0	0	0	720
4	501	125	40	400	40	1526	650	4076	25	48	845	0	0	0	20	15	25	48	0	48	100	22	58	0	40	110	144	0	0	25	10	25	80	45	25	200	50	50	0	125	25	0	0	0	3980	2390	10166	500	2
543	669	336	144	576	0	2304	1152	1872	0	0	144	1152	144	3600	646	1978	1120	288	0	72	24	0	48	550	330	1100	1080	1890	72	114	336	0	0	0	0	660	0	150	30	18	168	180	90	0	1368	504	1008	0	0
102	470	380	376	657	527	344	648	942	430	56	870	550	430	1102	80	670	290	66	0	80	304	20	132	442	180	148	548	336	380	258	146	244	189	36	49	250	142	88	92	96	24	202	354	194	684	1148	1622	882	310
0	336	724	525	255	1020	408	3	255	313	0	843	900	360	106	0	150	270	0	0	0	228	0	258	245	0	759	0	0	0	139	118	187	130	150	570	146	98	242	345	640	225	0	70	0	5425	226	5101	3576	0
144	738	1098	72	72	72	1800	432	720	420	96	1572	0	0	0	1128	11562	8370	0	0	0	0	0	0	4320	0	0	0	0	0	0	0	0	0	0	0	0	0	0	0	0	0	0	0	0	0	0	0	0	0
588	240	1392	180	390	0	204	102	0	2412	558	270	0	0	1080	0	0	0	0	150	0	0	630	0	0	0	0	0	0	3600	60	120	0	0	300	0	162	3162	330	0	0	0	180	0	900	48	24	0	0	300
0	0	1728	432	864	432	0	0	864	4800	3840	0	1728	864	3456	0	0	3456	0	0	0	864	0	432	2160	0	216	0	0	0	0	0	0	0	0	0	0	0	0	0	0	0	0	0	0	0	0	1728	576	0
580	826	1338	174	76	88	200	102	306	80	210	348	268	232	160	374	500	730	120	186	432	57	243	132	180	30	60	120	300	120	130	130	0	400	100	136	185	511	3024	750	1875	2625	600	0	0	0	104	0	175	227
36	0	342	141	255	576	28	84	284	1404	540	162	162	162	162	240	84	888	180	45	585	492	156	666	2592	378	270	0	0	0	180	570	180	0	0	108	192	0	150	708	108	156	60	0	0	76	228	740	96	24
1440	0	0	4992	3648	1080	0	1440	0	72	216	120	240	288	360	600	0	192	1872	1800	408	0	0	0	48	240	240	480	0	240	2232	1464	480	2112	2280	528	1488	1878	1758	228	420	216	2400	480	756	0	360	0	0	0
36	36	0	36	36	648	648	744	426	1248	864	1056	738	648	1440	0	0	0	0	0	18	0	0	0	0	0	0	0	18	0	0	0	0	0	0	18	0	0	0	216	0	0	0	18	0	360	552	294	18	18
6800	1120	0	2160	0	0	0	0	0	180	36	0	0	0	216	11280	960	0	3330	540	2970	720	720	0	0	0	0	0	0	0	0	0	0	630	180	270	0	0	0	0	0	0	0	0	0	0	0	0	0	0
144	192	1152	864	24	144	588	24	108	960	144	408	0	0	504	0	192	384	192	256	176	64	0	128	516	108	96	0	0	288	96	48	0	576	1440	480	0	840	144	0	432	0	0	0	0	338	4	54	128	96
0	0	2520	32	0	160	80	0	400	2700	984	2580	384	960	96	0	0	5304	12	96	36	18	72	54	1500	0	0	0	0	2928	88	0	680	60	120	120	336	1092	1092	864	60	0	0	0	768	220	0	1196	24	48
95	775	0	492	630	120	352	174	440	704	435	811	900	180	1350	92	652	0	90	54	0	294	36	6	328	56	216	54	18	0	24	72	120	324	84	240	168	678	120	0	0	120	0	0	0	534	666	786	442	51
2160	1080	0	216	648	432	1800	288	288	504	252	924	1296	648	0	1872	1080	240	0	0	0	1860	0	48	1008	0	672	0	0	0	60	60	0	0	0	0	0	0	0	0	0	0	0	0	0	2904	888	984	132	0
1560	1404	192	360	864	432	1368	3576	144	660	1020	1128	1272	1620	744	228	216	48	156	192	132	0	0	0	0	0	0	0	624	204	72	0	0	84	48	60	240	48	96	0	48	96	240	120	144	1824	1992	912	108	108
3050	3420	3250	0	1080	750	1212	954	1182	0	330	1620	0	0	0	2623	3870	2795	0	144	78	0	66	150	0	138	144	0	0	0	0	0	0	0	0	0	0	0	1620	0	108	1182	0	0	0	0	0	0	0	0
9504	20736	2592	864	0	0	7344	1728	0	0	0	0	0	3888	0	0	0	0	0	0	0	0	0	0	0	0	0	0	0	0	0	0	0	0	0	0	0	0	0	0	0	0	0	0	0	0	0	0	0	0
4224	960	720	720	768	648	8856	3624	720	144	168	48	0	2592	0	954	180	162	0	24	324	0	84	252	0	1668	384	0	2592	0	0	0	0	0	0	144	0	24	96	288	1008	180	0	0	0	0	0	0	0	0
462	408	2010	432	192	1824	576	0	0	4536	1728	2088	72	288	288	416	128	1376	0	0	0	0	0	0	0	0	0	0	0	0	912	208	2600	180	0	0	0	0	0	0	0	0	0	0	0	36	0	276	180	0
0	0	0	0	0	0	60	0	0	180	0	60	0	120	120	0	0	0	0	432	0	918	570	1320	216	0	0	0	252	1152	0	0	0	0	360	72	1020	900	1320	372	348	360	0	252	720	1308	444	1104	1068	576
0	0	480	0	0	0	0	0	0	1026	648	270	0	0	360	0	0	816	0	0	0	100	800	540	0	0	0	0	0	144	72	108	612	204	540	0	500	1364	1340	0	0	0	24	0	540	240	120	192	770	1720
456	552	732	438	552	210	348	510	210	494	494	416	0	0	972	490	490	1024	264	402	282	192	360	240	756	256	284	0	0	0	636	972	636	660	672	456	1712	636	784	620	548	704	0	540	0	612	996	636	732	918
0	750	722	320	288	144	540	592	628	680	0	280	192	192	1376	104	338	838	208	264	96	664	232	176	700	120	220	112	112	1224	240	560	112	448	504	328	408	840	280	216	232	512	192	0	0	288	568	344	604	524
148	344	336	360	1224	408	164	724	744	488	336	592	192	204	624	172	344	216	112	8	0	158	114	64	548	188	248	48	24	624	456	1968	864	1000	1016	432	2484	1410	1134	984	400	200	192	432	1584	252	852	792	370	294
0	0	1648	80	960	448	200	720	280	256	616	968	240	96	5904	0	0	0	0	0	0	0	0	0	1664	0	0	0	0	32	240	480	208	0	0	320	576	144	720	192	400	400	320	1440	128	600	1200	520	0	0
432	1380	1236	159	90	315	1284	672	2364	560	1392	1072	312	2400	888	250	985	589	98	30	88	488	176	1256	144	96	672	144	0	312	45	70	149	12	36	48	92	40	60	48	0	72	24	0	240	420	224	628	48	96
0	0	0	20	40	20	0	40	0	0	20	40	160	20	0	0	0	400	200	200	400	0	0	1000	0	0	11000	4000	200	1600	100	200	100	960	600	2400	224	0	80	100	424	80	184	1704	100	0	16	0	0	0
480	300	1020	0	0	0	408	144	60	912	0	228	0	0	720	1080	1080	3240	0	216	216	0	90	306	720	752	604	0	0	0	0	0	0	0	0	0	0	0	0	0	180	0	0	720	0	108	0	108	180	51
0	0	5040	252	72	216	0	108	0	6660	0	0	108	540	1980	0	0	720	0	0	0	432	0	144	0	0	0	144	0	2880	0	0	0	0	0	0	0	0	0	0	0	0	0	0	0	0	540	0	540	0
90	475	2675	360	15	975	0	0	180	8835	450	255	0	0	0	0	15	255	54	0	0	0	0	0	0	0	0	0	0	0	72	3	195	0	0	0	0	0	0	0	0	0	0	0	0	0	54	0	162	810
0	0	3888	0	0	0	0	0	0	5832	0	0	0	0	1296	0	0	0	0	0	0	0	0	0	0	0	0	0	0	0	0	0	0	0	0	0	0	0	0	0	0	0	0	0	0	0	0	0	0	0
0	0	0	0	0	0	0	0	0	0	0	0	0	0	0	0	0	0	0	0	0	0	0	0	0	0	0	0	0	0	0	0	0	0	0	0	0	0	0	0	0	0	0	0	0	0	0	0	0	0
0	0	0	0	0	0	0	0	0	0	0	0	0	0	0	0	0	0	0	0	0	0	0	0	0	0	0	0	0	0	0	0	0	0	0	0	0	0	0	0	0	0	0	0	0	0	0	0	0	0
0	648	3240	0	0	0	0	0	0	1296	0	0	0	0	0	0	0	0	0	0	0	0	0	0	0	0	0	0	0	0	0	0	0	0	0	0	0	0	0	0	0	0	0	0	0	0	0	0	0	0
0	0	0	0	0	0	0	0	0	0	0	0	0	0	0	0	0	0	0	0	0	0	0	0	0	0	0	0	0	0	0	0	0	0	0	0	0	0	0	0	0	0	0	0	0	0	0	0	0	0
0	90	270	24	0	0	60	12	0	0	0	0	0	0	0	0	300	900	240	90	270	600	300	1440	1080	0	540	0	0	0	48	0	0	0	18	54	0	0	0	0	0	0	0	0	0	120	0	0	0	0
546	24	126	1420	580	712	102	18	6	165	180	36	54	282	126	342	108	66	621	18	63	36	129	387	375	222	204	552	252	102	571	106	451	492	84	54	144	12	576	198	255	576	2604	276	282	711	903	102	480	780
1764	360	1116	0	96	0	80	544	96	1080	0	216	648	0	2160	1098	324	774	480	264	1032	240	96	96	960	240	384	0	0	0	0	0	0	96	72	264	756	252	432	0	0	0	864	432	0	108	540	108	0	72
0	0	288	0	0	0	0	0	0	0	0	0	0	0	0	0	0	0	0	0	0	0	0	0	0	0	0	0	0	1440	576	0	0	0	720	0	2880	2700	4860	0	144	288	1152	0	2880	288	0	0	0	1440
0	0	0	0	0	0	0	0	0	0	0	0	0	0	0	0	0	0	0	0	0	0	0	0	0	0	0	0	0	0	0	0	0	0	0	0	1940	5238	8014	0	0	2268	2376	0	0	0	0	0	0	0
0	1200	6000	180	0	0	36	0	144	180	0	0	900	36	900	0	1500	7500	720	0	144	0	0	0	720	0	0	0	0	0	360	0	0	180	0	0	450	90	0	36	36	1260	0	0	0	108	0	432	108	0
0	0	216	0	0	0	0	0	0	1296	0	0	0	0	648	0	0	216	0	0	0	0	0	0	216	0	0	0	0	432	0	0	0	0	0	0	104	320	440	0	0	0	0	0	0	0	0	0	0	0
0	0	0	0	0	0	0	0	0	750	150	0	0	0	3600	0	0	0	0	0	0	0	0	0	1056	2400	0	0	0	180	0	0	0	0	0	0	0	0	0	0	0	0	0	0	0	0	18000	4500	0	900
0	0	0	15120	0	4320	0	540	360	0	9000	0	180	0	0	0	0	0	0	0	0	0	0	0	0	0	0	0	0	0	0	0	0	0	0	0	0	0	0	0	0	0	0	0	0	0	540	0	0	0
1680	2772	2892	684	540	288	2088	144	3168	6048	864	1728	1080	0	0	32	204	124	0	0	0	0	0	0	0	0	0	0	0	0	84	180	96	0	0	0	0	0	0	0	0	0	0	0	0	0	0	0	0	0
2160	1080	12240	0	0	0	720	1440	0	0	0	0	0	1080	7200	0	0	0	0	0	0	0	0	0	0	0	0	0	0	0	0	0	0	0	0	0	0	0	0	180	72	540	0	288	0	0	0	0	0	0
7776	3132	540	7128	9936	7560	540	3888	108	0	324	216	5184	324	0	0	0	0	0	0	0	0	0	0	0	0	0	0	0	0	0	0	0	0	0	0	0	0	0	0	0	0	0	0	0	0	0	0	0	0
7632	2088	6480	3024	540	1764	648	720	432	1842	3156	186	432	432	0	0	0	0	0	0	0	0	0	0	0	0	0	0	0	0	7560	900	2340	0	0	0	0	0	0	0	0	0	0	0	0	0	0	0	0	0
212	207	283	48	66	72	66	48	84	96	60	114	42	24	36	1100	1140	1072	1050	1650	1800	1800	750	2550	2850	1530	3420	1200	450	750	240	50	70	555	650	835	180	180	180	240	420	300	120	90	90	270	45	75	705	520
2928	1000	920	348	204	300	1760	892	1808	160	236	1456	940	240	24	1008	470	298	1104	2040	3000	176	208	656	376	1208	1096	688	2400	240	120	320	160	0	0	0	0	0	848	216	0	544	496	0	0	320	160	520	16	8
0	0	96	60	720	180	384	504	1092	284	392	512	180	0	156	0	0	24	12	48	12	192	24	0	60	24	24	36	0	72	80	768	688	48	0	144	2225	1876	2451	602	234	1540	552	120	432	32	276	1180	216	0
60	492	1356	342	1434	654	1902	618	4014	1948	188	1644	216	396	1614	90	90	90	0	0	48	108	54	90	18	36	36	54	108	18	464	1516	870	0	0	12	780	0	0	72	0	24	24	240	48	702	234	1404	0	12
243	315	90	414	726	12	564	1068	726	282	423	627	0	0	90	810	486	0	114	702	480	621	893	88	225	90	135	0	0	0	108	540	0	714	612	762	1026	441	135	120	332	88	0	450	0	978	1086	1032	108	298
426	36	0	0	30	0	0	4020	2400	0	0	30	1014	6	2310	468	18	0	270	54	0	54	0	0	0	0	0	0	0	0	0	240	0	0	0	0	270	0	0	0	0	0	0	0	0	0	7968	4512	0	0
924	534	1192	60	86	0	48	186	211	160	0	105	550	73	1285	598	23	759	75	0	0	195	35	35	100	0	0	75	25	100	24	332	60	15	160	0	1173	29	191	198	72	778	55	85	100	105	965	1057	337	0
144	1188	0	2880	12852	5184	3342	7026	2808	720	360	2268	1404	1836	3348	0	0	0	0	0	0	0	0	0	0	0	0	0	0	0	0	0	0	0	0	0	0	0	0	0	0	0	0	0	0	186	894	216	0	0
7770	1440	1680	9222	1416	1608	1320	1380	240	1518	1134	48	1680	1680	1980	480	60	120	54	12	0	36	48	108	192	108	144	0	0	12	1248	144	132	66	0	0	12	48	0	300	0	0	0	0	0	330	270	60	264	198
1938	924	2130	1128	936	720	1104	768	432	1092	1692	852	0	0	0	0	0	0	0	744	504	0	1728	720	0	252	0	0	0	0	0	0	0	0	948	252	0	1152	1440	0	642	294	0	0	0	0	0	0	0	1500
3481	800	489	1512	2112	1686	630	1320	600	116	426	286	600	0	0	26	40	78	252	348	330	0	286	872	48	720	852	0	0	0	240	0	120	174	76	80	240	120	390	192	216	312	0	0	0	30	30	84	72	230
88	80	96	774	1770	426	48	666	72	0	360	288	720	144	360	462	294	144	510	396	48	309	63	270	888	78	1122	468	0	0	447	2031	294	642	786	72	1770	432	324	354	120	210	468	396	612	36	702	54	60	12
286	386	172	202	1136	292	408	1160	686	186	429	415	608	1064	608	532	732	350	374	696	4	616	794	172	580	417	677	360	44	420	354	1032	504	211	353	204	826	340	176	448	136	310	264	56	780	144	554	512	220	196
247	275	698	189	555	320	196	306	496	917	738	1010	469	236	802	277	428	1509	165	312	225	191	295	546	1561	825	1557	585	154	622	125	264	339	117	213	146	409	314	923	323	186	356	325	238	284	78	111	174	65	75
1192	824	1260	204	796	80	300	948	12	804	372	288	180	384	1644	1004	406	624	318	1968	42	326	1764	328	472	790	226	612	618	2508	96	12	0	0	18	0	552	612	192	0	0	6	210	36	198	0	36	0	0	120
0	0	0	1392	2296	56	0	288	432	0	0	0	4320	0	432	0	0	0	0	0	0	0	0	0	0	0	0	0	0	0	2040	3112	104	2016	1080	0	912	864	96	0	0	0	1440	144	0	0	648	1008	0	0
0	414	18	88	253	4	220	1050	74	204	0	396	0	0	75	230	441	157	518	1339	168	146	188	50	62	24	94	60	144	147	848	653	32	647	1006	132	1480	1295	135	66	18	39	105	435	39	160	450	149	202	67
854	438	192	1059	417	822	50	178	40	144	306	54	700	552	296	360	200	40	272	52	138	504	652	768	98	122	424	772	72	144	697	387	638	717	196	97	352	160	254	434	126	454	1042	314	642	390	786	360	448	920
0	0	360	456	1710	714	0	0	0	738	864	0	0	144	1350	0	0	0	0	0	0	0	0	0	72	0	0	0	0	0	480	1800	888	0	0	360	0	0	0	144	738	0	0	1350	864	1530	1350	360	864	3240
0	0	270	180	900	1080	0	0	0	1620	0	0	0	0	1350	0	0	0	0	0	0	0	0	0	0	0	0	0	0	54	18	90	108	0	54	0	90	72	108	0	54	270	0	0	0	270	0	0	0	0
1284	2592	360	414	1392	210	3144	2196	168	348	108	384	0	0	0	0	0	0	0	0	0	0	0	0	0	210	210	0	0	0	0	0	0	0	0	120	0	0	0	0	360	240	0	0	0	0	0	0	0	0
0	0	0	0	0	0	0	0	0	0	0	0	0	0	0	0	0	0	0	0	0	0	0	0	0	0	0	0	0	0	0	0	0	0	0	0	2232	744	3720	0	0	10152	0	0	0	0	0	0	0	0
0	0	0	0	540	144	0	324	0	0	216	216	0	0	0	0	0	0	0	0	0	0	0	0	0	0	0	0	0	0	0	432	288	0	0	0	0	0	4860	0	0	2160	0	0	0	0	2016	864	0	0
0	0	0	0	0	240	0	0	0	0	528	912	0	0	0	480	0	2400	0	0	960	0	0	0	3528	5444	7372	0	0	0	0	0	48	0	0	192	192	0	0	0	0	768	96	384	96	0	0	0	0	0
0	0	0	0	0	0	0	0	0	0	0	0	0	0	0	1080	432	432	1080	648	648	432	0	864	6416	5772	4660	864	432	0	0	0	0	0	0	0	0	0	0	0	0	0	0	0	0	0	0	0	0	0
0	0	0	0	0	0	540	2484	0	0	0	0	0	0	1296	0	0	0	324	8100	0	0	0	0	2322	4374	0	0	2592	3240	0	0	0	36	1260	0	0	0	0	0	0	0	0	1944	0	108	756	0	0	0
0	0	360	400	120	1136	60	72	84	894	1553	493	0	0	0	0	0	0	0	1368	108	1008	1656	1332	0	174	522	0	0	0	200	96	352	0	1212	156	0	918	270	216	228	0	0	0	216	0	0	0	2400	6264
0	0	0	198	126	0	0	36	0	0	0	0	0	0	36	1420	160	160	1188	0	2016	0	0	0	2310	1074	0	0	0	0	402	402	0	936	0	1512	0	0	0	1152	936	0	0	648	0	624	840	936	0	0
864	2352	1464	180	3000	1140	2340	3420	2760	1080	2088	4152	0	1080	0	0	0	0	0	630	54	0	456	96	0	168	144	0	0	0	0	0	0	0	426	42	0	384	564	36	96	216	0	0	216	0	0	0	0	30
3726	162	0	720	0	0	2160	720	360	5760	288	432	1080	2160	6480	414	18	0	144	288	0	0	0	0	576	0	0	0	288	864	144	0	0	0	0	0	12	0	132	0	0	0	72	0	288	0	0	0	0	0
1656	216	1296	3600	1656	3600	288	324	324	1080	1908	180	144	1440	1440	0	0	0	0	0	0	0	0	0	0	0	0	0	0	0	3240	936	3024	0	0	0	0	0	0	0	0	0	3600	0	0	288	180	252	0	0
1782	108	2700	6120	864	3744	1170	2016	486	2193	2604	891	450	0	432	432	108	900	1080	0	270	0	0	0	360	0	0	0	0	0	2880	864	2016	1440	0	360	0	0	0	1440	0	0	0	0	0	180	216	180	288	270
315	403	160	290	55	75	102	18	12	156	0	24	0	0	18	849	754	181	834	2482	1318	729	2089	580	660	570	686	100	100	658	1290	129	225	1794	4198	2266	534	1806	420	288	1272	240	0	0	0	548	212	80	615	1259
4032	2304	792	2520	720	1512	1080	144	144	3555	2295	1926	1152	1728	1368	0	0	0	0	0	0	0	0	0	0	0	0	0	0	0	0	0	0	0	0	0	0	0	0	0	0	0	0	0	0	0	0	0	0	0
648	864	360	3888	3672	1440	1296	1728	144	5616	18576	6912	288	288	936	0	0	0	0	0	0	0	0	0	0	0	0	0	0	0	0	0	0	0	0	0	0	0	0	0	0	0	0	0	0	0	0	0	0	0
2628	6368	3172	360	288	0	1656	1440	0	10176	1080	5160	0	0	2664	504	1456	3224	0	0	0	0	0	0	864	0	0	0	0	0	0	0	0	0	0	0	0	0	0	0	0	0	0	0	0	0	0	0	0	0
0	0	432	0	0	0	0	0	0	1890	468	450	0	0	0	0	0	648	0	0	0	0	0	0	3996	0	0	0	0	108	0	0	0	0	0	0	318	198	132	0	0	0	0	0	0	0	0	0	0	0
0	0	0	0	0	0	0	0	0	5250	3780	6090	0	0	0	0	0	1260	0	0	0	0	0	0	1620	0	0	0	0	108	0	0	0	0	0	0	0	0	0	0	0	0	0	0	0	0	0	0	0	0
870	750	630	0	0	0	0	0	0	900	0	54	0	0	0	4050	3186	4086	1494	378	720	1494	270	720	5220	270	360	0	0	216	450	0	180	702	108	0	63	81	180	195	675	300	360	0	0	450	0	180	702	108
50	100	30	0	0	0	64	176	48	0	0	0	0	0	0	1126	1460	546	1900	1746	458	660	888	540	0	216	144	360	288	288	180	0	0	580	540	140	132	12	0	0	0	0	0	0	0	120	528	144	72	0
12	34	2	0	0	0	336	288	528	0	0	0	0	0	0	684	786	114	0	0	0	288	0	0	0	0	0	0	768	0	0	384	0	288	64	128	798	119	223	24	48	108	0	768	0	1176	1008	1848	0	0
1782	720	990	1360	2184	740	8028	4860	3024	324	468	108	108	0	0	0	0	0	0	0	0	0	0	0	0	0	0	0	0	0	192	1044	60	0	0	0	0	0	0	0	0	0	0	0	0	0	0	0	0	0
384	192	4032	288	504	648	0	144	2016	1728	6624	4176	864	1152	2304	192	96	2016	0	0	0	288	0	0	576	144	0	144	576	0	0	0	0	0	0	0	0	0	0	0	0	0	0	0	0	0	72	792	0	0
876	2448	1896	342	774	234	2778	1842	834	978	882	1740	90	810	792	600	1548	1272	0	1368	684	810	864	162	360	1134	288	324	2790	1080	0	0	0	0	0	108	216	216	432	0	216	0	0	108	0	72	108	90	0	36
2208	768	1704	1260	1572	300	1152	360	216	1620	936	432	0	0	1800	740	320	596	0	144	72	0	864	0	576	72	288	0	0	864	0	0	0	0	720	144	168	360	336	0	288	648	0	144	0	0	0	0	0	972
1440	0	16488	648	0	0	0	0	0	5436	612	0	0	0	0	972	0	9828	0	0	0	0	0	0	864	0	0	0	0	0	0	0	0	0	0	0	0	0	0	0	0	0	0	0	0	0	0	0	0	0
1645	1529	1668	616	452	336	156	324	600	1212	1032	420	396	24	720	1927	1655	2274	246	48	84	12	0	6	1410	12	36	54	6	1242	480	180	210	534	120	120	0	36	36	228	60	24	108	36	144	66	24	228	126	48
72	0	288	24	36	0	0	0	0	144	36	0	72	0	864	36	0	324	144	98	550	12	30	54	840	410	1690	408	0	180	372	972	180	312	10	1238	900	54	126	960	2880	480	540	3228	204	72	180	36	24	60
582	876	522	481	218	435	564	966	864	234	564	714	756	402	330	189	156	99	252	80	184	216	646	758	90	364	596	690	60	60	805	653	576	582	838	494	490	440	714	446	248	632	756	432	432	0	300	60	174	478
3780	0	0	2568	2204	13804	0	0	0	0	0	0	1800	0	0	720	0	0	210	150	900	0	0	0	0	0	0	540	0	0	1974	779	4879	459	135	882	144	216	288	756	900	2556	396	36	72	0	0	0	0	0
0	2448	2952	400	310	190	0	1728	864	576	216	1944	0	0	1872	0	0	0	0	0	0	0	0	0	0	0	0	0	0	0	1280	992	608	0	0	0	0	0	0	0	0	0	0	0	0	128	80	80	0	0
432	2592	432	2424	1320	1440	0	972	3402	720	360	2376	1296	1296	864	0	0	0	108	216	108	81	0	729	0	216	972	648	0	0	4020	3036	2880	144	288	432	216	270	108	684	0	504	216	0	216	0	0	0	72	0
2556	936	1296	4236	3456	3288	576	288	288	432	1008	288	5760	288	1728	0	0	0	0	36	36	0	0	720	288	0	432	0	0	0	0	0	0	0	36	36	0	0	288	72	72	144	0	0	0	0	0	0	0	0
432	684	684	0	3600	0	3716	1560	2706	604	1800	2102	0	0	1200	288	456	456	0	144	0	26	48	252	64	72	194	0	0	48	180	3492	648	240	306	486	120	1258	928	88	132	530	480	1236	948	468	480	656	426	48
0	0	288	0	108	144	0	54	90	2160	0	0	108	144	1440	0	0	768	0	0	0	0	0	0	1071	93	186	0	0	162	0	1296	2118	240	36	300	132	198	264	1368	1188	468	54	756	378	0	648	1140	228	18
1776	372	528	1608	960	1164	174	1332	252	744	1008	240	1512	2406	2952	480	0	96	288	312	648	0	144	24	0	96	312	576	288	144	192	0	96	0	204	384	0	78	24	60	360	60	0	504	30	0	360	72	0	78
343	762	2007	260	335	387	399	340	327	923	484	913	208	214	352	358	568	1490	132	335	335	415	313	314	772	441	879	352	238	328	864	360	688	240	230	506	402	434	1022	288	320	374	352	112	136	464	180	452	306	110
576	540	180	0	6804	3816	0	7500	0	0	0	0	0	0	4500	768	630	330	162	522	0	300	360	0	0	0	0	0	0	180	0	888	192	0	0	0	1920	216	0	0	0	0	0	0	864	0	1800	0	0	0
3456	216	864	902	2746	4164	775	3602	1311	936	3888	432	1440	1440	2304	0	0	0	0	0	0	0	0	0	0	0	0	0	0	0	304	656	480	0	0	0	0	0	0	0	0	0	0	0	0	602	1204	714	0	0
64	94	200	0	2672	448	2748	4288	4484	668	1216	3882	8	608	1252	0	0	0	0	155	165	0	220	280	156	270	564	0	0	100	0	472	248	0	750	1080	264	316	420	136	690	200	0	540	140	108	248	364	0	0
2520	2610	6390	0	720	0	0	0	0	3648	816	0	0	1440	3600	912	816	1476	0	0	0	288	0	288	2340	0	180	288	0	1440	0	0	0	0	0	0	0	0	0	0	0	0	0	0	0	0	0	0	0	0
120	0	60	106	558	44	60	150	0	0	0	0	0	0	450	0	1050	750	30	30	0	990	2064	3186	1168	1740	1736	180	450	1530	98	330	40	42	12	18	210	0	0	0	0	0	0	90	0	210	150	0	1350	1476
0	0	528	420	792	804	132	1800	48	192	0	0	36	72	720	0	0	2592	0	0	0	390	0	294	2212	785	615	108	72	0	1860	1980	1272	144	0	192	1512	98	910	2592	528	0	0	360	0	30	288	6	576	0
0	0	0	0	2178	450	0	1676	988	150	180	60	0	0	222	0	0	0	624	3984	180	0	3294	54	42	408	420	0	0	432	0	492	84	136	752	150	30	150	0	0	0	0	0	294	1152	0	682	182	0	630
0	0	96	96	204	0	48	132	0	3168	2664	1944	0	0	2736	30	18	1320	0	120	0	0	72	0	672	1728	1056	0	0	2016	48	132	0	0	384	0	198	342	396	0	0	0	0	0	0	72	288	0	0	384
0	0	0	0	504	0	80	504	1360	0	0	0	0	0	828	0	0	144	0	0	0	0	0	0	2412	870	750	0	0	144	0	576	0	12	12	336	2232	126	126	0	0	0	0	504	0	380	1440	5740	0	0
90	0	30	195	450	705	96	360	120	6	180	36	0	0	0	426	366	132	626	951	745	467	311	554	1320	3022	1088	72	216	144	35	130	135	10	21	29	0	0	0	0	30	0	0	0	0	16	60	44	22	52
0	0	0	333	234	945	0	720	0	3	87	0	0	0	108	1512	720	198	1134	144	234	2601	981	216	291	931	56	162	720	108	313	666	155	0	0	0	144	0	0	90	0	0	0	144	0	0	4608	18	513	207
0	0	36	0	0	0	0	0	0	72	0	0	0	0	0	0	0	162	90	0	0	0	0	90	875	750	625	450	18	90	696	408	336	270	0	0	0	0	0	144	36	0	0	0	0	36	0	36	48	0
156	398	426	102	144	74	310	21	349	300	100	200	200	380	152	176	432	536	408	140	60	290	24	402	298	92	202	392	428	160	836	776	828	846	410	444	472	342	262	966	544	498	248	392	388	344	84	368	414	136
432	2592	648	0	0	0	1944	3096	3600	0	0	0	2160	0	1080	0	0	0	0	0	0	0	0	0	0	0	0	0	0	0	0	0	0	0	0	0	1620	0	972	0	990	954	0	2160	0	864	2016	1440	0	0
432	1188	2484	384	0	768	1152	1728	3456	2040	2556	2748	1152	0	0	288	792	1008	96	0	192	288	432	864	744	864	912	288	0	0	48	0	96	48	0	96	0	0	0	72	216	0	0	0	0	288	144	864	420	72
410	550	220	1365	1453	794	732	780	510	272	340	288	472	552	636	186	194	110	198	370	194	351	167	232	150	207	183	190	228	0	901	1200	697	760	1252	930	1641	698	649	345	403	614	762	1290	906	400	288	216	325	167
108	168	192	773	572	1079	246	998	298	214	216	596	108	288	36	51	169	140	243	321	672	160	401	261	95	221	314	144	228	36	296	512	728	460	680	1260	789	664	1133	515	1219	1524	696	984	576	36	222	138	312	240
1976	988	156	720	1056	240	48	914	286	184	64	112	408	192	552	5928	3024	528	780	780	720	728	760	0	304	68	60	0	744	120	0	144	0	72	72	0	0	0	0	0	0	0	0	528	48	48	302	82	168	120
132	3828	9396	0	60	0	0	1788	0	630	105	3045	0	0	1272	150	4350	9000	0	0	0	0	0	0	720	0	0	0	0	1920	0	0	0	0	0	0	250	250	2500	0	0	0	0	0	0	0	0	0	0	0
96	187	57	208	641	143	155	620	277	104	240	386	64	88	224	240	409	129	204	1388	60	488	1498	326	206	164	252	88	88	620	244	775	359	126	814	12	796	986	978	266	110	318	424	376	1132	253	756	369	340	1628
48	84	99	132	90	168	206	240	160	301	64	136	126	126	879	76	112	556	76	100	64	291	219	216	345	168	594	288	126	585	276	624	345	436	223	301	1032	972	1128	556	99	395	705	879	585	437	681	511	648	711
164	336	308	108	324	72	620	640	912	120	36	168	288	72	144	56	180	128	206	130	352	274	440	274	404	168	188	104	392	176	72	408	12	152	260	288	792	772	740	111	120	165	0	144	0	1404	1632	1776	316	1574
44	250	414	67	82	79	333	186	333	936	250	596	234	630	414	85	206	303	12	260	244	0	492	1260	168	590	1024	54	378	648	218	116	98	144	708	744	312	880	344	264	270	420	36	234	288	870	384	618	684	1320
620	20	276	576	20	500	2115	2565	678	566	338	592	88	972	972	256	794	510	352	114	166	258	480	168	324	80	156	0	0	216	302	794	644	344	180	192	358	360	188	416	24	156	0	0	216	798	906	624	438	988
54	60	702	12	6	18	0	30	0	384	24	48	0	12	120	0	102	768	168	24	168	0	30	0	2286	180	114	0	120	120	36	24	18	6	6	12	4478	2064	2752	48	12	12	0	0	0	840	1350	900	930	270
144	6	26	148	30	90	16	32	94	116	96	30	88	88	56	1044	48	400	400	0	204	655	405	930	1380	480	270	640	64	328	92	0	32	302	294	312	480	552	1126	178	282	382	160	320	40	224	328	256	1685	807
72	0	0	36	540	0	6	66	108	24	264	0	0	0	0	528	1680	2160	312	192	360	558	378	0	3456	288	2016	0	0	0	88	440	144	624	96	720	216	0	144	288	0	0	0	720	288	80	880	360	0	0
242	410	200	132	210	216	358	270	440	304	45	179	108	252	0	370	316	412	96	198	264	470	226	372	206	106	144	0	0	0	320	466	312	192	672	96	614	506	488	34	132	74	0	0	396	394	396	644	660	172
30	270	0	171	441	396	324	416	256	174	351	255	0	0	60	486	762	360	468	504	324	368	192	112	210	378	96	0	0	210	378	1146	234	72	0	0	1760	92	176	411	45	714	120	0	258	618	570	246	36	0
220	0	56	308	272	320	66	54	48	10	6	56	48	72	36	260	48	124	732	444	312	296	328	336	224	580	108	48	72	36	2608	1756	2092	1560	1144	632	1920	1660	1820	4144	2000	1260	1740	900	1188	222	318	216	280	116
498	390	666	266	504	964	332	36	352	458	484	888	0	0	0	576	330	756	638	150	766	619	338	843	860	626	380	0	180	0	1216	1800	2882	2380	930	2576	1488	1909	1715	2506	704	1200	0	900	0	476	492	826	455	700
600	300	924	390	1078	602	0	240	480	406	3440	600	306	0	306	72	0	180	23	15	142	24	0	48	234	20	1114	0	0	0	192	264	192	100	90	320	96	0	192	936	150	120	0	90	0	36	190	98	64	30
664	588	552	712	930	786	220	796	662	580	532	578	388	142	322	198	194	128	352	933	1269	136	856	824	69	471	520	208	274	88	208	204	108	538	841	875	350	936	878	125	1898	225	100	886	88	36	10	198	99	64
0	0	0	0	0	144	0	88	680	2268	504	1980	720	0	0	1050	900	5550	120	0	204	300	108	1260	536	3160	1956	900	900	900	12	0	156	24	0	12	48	36	12	144	288	0	288	0	0	0	10	290	0	0
150	0	750	420	90	90	30	0	0	750	0	0	150	120	3000	160	0	800	0	0	0	6	0	0	150	0	0	30	0	0	2256	432	432	600	0	0	0	0	0	130	25	25	600	0	0	30	0	0	54	0
320	60	634	1042	246	722	135	135	108	1206	2010	288	0	0	0	870	90	1740	0	142	512	0	468	126	280	592	184	0	0	0	0	0	0	0	220	350	135	36	423	0	210	102	0	0	0	0	0	0	0	1762
408	168	60	358	638	264	4	272	46	120	100	106	60	56	52	0	32	8	20	266	178	12	200	128	160	1180	42	160	272	400	136	200	72	0	224	80	534	730	380	0	500	222	80	1004	200	1680	3424	330	60	1380
240	50	250	24	0	654	22	12	14	270	774	114	108	168	240	888	228	1284	132	36	18	90	126	60	984	33	225	384	12	0	624	336	624	180	120	12	500	100	540	180	27	63	480	0	384	28	36	44	0	0
252	48	60	60	72	480	72	36	0	66	0	198	0	0	0	0	0	0	0	0	0	0	0	0	0	10032	1368	0	0	0	0	0	0	0	0	0	0	0	0	0	1140	0	0	0	0	0	0	0	0	0
0	8	16	0	0	0	600	1200	0	0	0	360	0	0	0	0	136	272	450	150	300	0	0	144	438	0	30	0	900	0	120	0	0	1140	420	840	340	20	0	240	1200	72	0	7200	0	1500	3600	0	300	0
330	72	990	48	72	684	72	126	378	744	732	936	216	432	648	0	0	0	384	240	1848	0	1080	504	0	1128	96	0	0	0	0	0	1080	480	2064	3696	1440	1584	2736	1296	2880	216	0	2160	0	0	0	0	0	912
3120	3408	5136	0	0	0	0	432	0	720	0	144	432	0	5616	0	0	0	0	0	0	0	0	0	0	0	0	0	0	0	0	0	0	0	0	0	0	0	0	0	0	0	0	0	0	0	0	0	0	0
468	1044	1632	0	0	0	144	0	0	768	0	96	0	0	288	520	752	1056	0	0	0	360	0	0	600	0	168	0	0	96	684	756	600	168	384	768	1160	1188	2620	1096	1668	1376	432	288	96	936	72	240	1236	48
[truncated: 55 more columns]
