# Supplementary material for: Polygenic adaptation from standing genetic variation allows rapid ecotype formation
Source: eLife. 2023 Feb 28;12:e82824. doi: 10.7554/eLife.82824 (PMC9977305; doi:10.7554/eLife.82824)
Supplement: Supplementary file 2. [file elife-82824-supp2.zip › Supplementary_Data_1/Twisst_windows_5000/superscaffold45B_all_output.weights.5000.csv]

topo1	topo2	topo3	topo4	topo5	topo6	topo7	topo8	topo9	topo10	topo11	topo12	topo13	topo14	topo15	topo16	topo17	topo18	topo19	topo20	topo21	topo22	topo23	topo24	topo25	topo26	topo27	topo28	topo29	topo30	topo31	topo32	topo33	topo34	topo35	topo36	topo37	topo38	topo39	topo40	topo41	topo42	topo43	topo44	topo45	topo46	topo47	topo48	topo49	topo50
672	24	24	0	192	480	0	24	0	0	0	0	0	0	24	0	0	0	0	30	0	24	387	39	6	6	60	0	0	30	0	0	24	0	30	0	440	464	212	0	0	30	120	6	120	0	0	0	392	237
0	144	720	0	0	0	0	216	360	2800	200	0	0	0	1800	0	0	960	68	84	100	192	0	96	1020	60	12	36	0	900	144	312	96	292	348	620	952	1572	788	312	0	468	0	540	0	0	144	240	0	360
108	96	267	209	259	87	97	203	147	215	111	205	264	168	222	99	63	237	240	80	220	60	0	0	313	165	125	15	255	60	281	180	538	240	80	352	300	0	3	921	435	540	243	492	63	233	672	814	1080	1200
0	15	75	0	0	0	0	15	0	360	210	120	0	30	255	0	0	0	285	555	1935	0	0	0	384	108	0	375	9	1875	353	30	274	316	528	1652	210	300	615	2307	1395	120	186	1125	894	0	3	0	3	0
864	168	144	356	461	299	276	498	900	270	195	117	0	0	0	900	426	318	1076	374	278	480	672	2070	480	420	2346	0	0	0	532	277	355	208	328	88	75	48	363	54	120	72	0	0	0	420	1050	930	0	48
150	605	145	0	1578	12	4778	963	2569	30	180	510	0	0	153	1425	6445	725	168	306	33	3755	325	975	750	315	609	693	1125	81	0	180	90	0	0	0	360	0	30	18	6	48	0	45	0	2470	795	1325	655	50
720	2688	480	0	1296	0	1152	4032	2160	0	0	0	0	0	864	288	1248	192	0	0	0	0	0	0	0	0	0	0	0	0	0	648	0	0	432	0	732	672	108	0	72	144	648	216	648	96	480	288	0	0
297	792	2259	0	0	0	0	0	0	648	0	0	0	0	2052	720	1920	3840	0	324	0	0	864	0	2475	621	1656	0	0	1296	0	0	0	0	0	0	0	0	0	0	0	0	0	0	0	0	0	0	0	0
0	0	0	0	0	0	0	0	0	0	0	0	0	0	3240	0	0	0	0	0	0	0	0	0	0	0	0	0	0	0	0	6480	0	0	0	0	648	0	0	0	0	0	0	648	0	0	648	0	0	0
0	0	0	0	4608	0	0	1152	0	0	0	0	0	0	576	0	0	0	0	0	0	0	0	0	0	0	0	0	0	0	0	2016	0	0	0	0	0	0	0	0	0	0	0	864	0	0	288	0	0	0
0	0	0	0	0	0	0	0	0	0	0	0	0	0	0	0	0	0	0	4968	0	0	2376	0	0	0	0	0	0	0	0	0	0	0	0	0	6624	8280	9936	0	0	0	0	0	0	0	0	0	0	0
0	0	0	0	0	0	0	0	0	0	0	0	0	0	0	936	648	1008	0	972	0	0	756	0	0	0	0	0	0	1080	0	0	0	0	432	0	3888	288	1440	0	0	0	2160	432	0	0	0	0	0	216
0	0	0	0	0	0	0	0	0	0	0	0	0	0	0	864	1008	72	0	1296	432	1368	432	576	864	896	1264	0	288	0	0	0	0	0	0	0	0	0	0	0	0	0	0	0	0	0	0	0	320	192
2196	59	1447	834	1961	1377	588	470	324	1877	1832	53	0	0	464	1416	109	2597	3023	534	615	261	344	225	431	681	58	0	0	320	468	1197	2025	859	176	195	554	210	50	261	261	288	0	0	0	120	285	405	495	540
12	0	0	0	1824	360	12	24	0	15	570	45	0	0	0	1629	9	492	844	3768	908	560	900	700	558	2160	0	0	0	0	15	777	426	152	264	184	780	0	3468	252	0	1026	0	0	0	12	834	264	160	240
138	120	504	12	60	408	12	144	612	83	1741	510	0	0	0	200	560	1436	568	248	528	552	48	276	2396	494	644	0	0	0	44	620	1100	111	33	186	768	48	708	948	126	1152	0	0	0	45	414	1317	108	48
192	444	876	288	444	660	840	1368	984	2416	1304	2712	1080	1080	1296	72	180	612	0	96	0	0	240	0	180	72	180	0	0	240	144	252	468	0	144	0	0	276	0	36	144	252	0	0	60	192	336	336	216	180
1245	675	1680	618	195	699	207	114	399	1650	516	144	144	90	390	1455	675	2100	727	784	1729	248	276	862	1620	1836	1674	180	180	270	606	135	537	888	576	1164	36	18	180	492	1518	120	36	336	54	423	210	393	600	528
1216	1264	496	0	60	0	0	60	0	720	66	66	0	0	0	866	898	552	0	24	0	0	24	0	456	36	36	0	0	0	516	420	588	1056	140	700	576	946	626	536	336	700	504	0	0	660	168	336	624	56
840	240	840	720	8880	0	660	5400	540	918	1710	612	0	0	4200	0	0	0	0	360	456	0	1116	0	924	1584	2244	0	0	420	0	0	0	0	48	48	0	24	0	0	0	0	0	0	0	60	480	108	0	96
180	132	372	72	336	144	72	288	144	222	222	132	72	72	576	1200	1020	1932	144	1176	288	144	1056	288	8514	4566	3528	528	528	1680	0	36	0	0	72	0	0	144	144	0	72	0	36	72	144	0	36	0	0	72
2928	1392	864	1680	15600	2340	0	8430	1110	450	1830	900	360	0	2700	1068	516	312	300	36	60	120	36	24	120	0	0	0	0	0	120	1320	60	0	0	0	150	0	30	300	0	0	0	0	0	0	570	30	0	0
2136	1236	1020	2016	10368	4608	288	6480	288	1584	5400	4104	1152	288	1152	1872	792	1224	0	0	0	0	0	0	0	0	0	0	0	0	0	0	0	0	0	0	0	0	0	0	0	0	0	0	0	0	0	0	0	0
924	966	1170	4404	4668	4500	2022	2784	3114	2490	2694	2124	2520	2376	2484	90	126	108	0	0	0	0	0	0	0	0	0	0	0	0	144	216	216	324	0	0	216	54	162	216	54	126	360	216	216	66	96	126	108	0
1440	288	2160	288	288	0	3000	714	2262	8640	1152	5760	144	0	432	0	0	0	0	0	0	0	0	0	0	0	0	0	0	0	0	0	0	0	0	0	0	0	0	0	0	0	0	0	0	0	0	0	0	0
0	1800	2520	0	0	0	0	0	1080	0	2160	1080	0	0	8640	0	3600	5040	0	0	0	0	0	0	3456	0	0	0	0	0	0	0	0	0	0	0	0	0	0	0	0	0	0	0	0	0	0	0	0	0
4320	6480	5184	1296	648	1296	8208	3672	2160	864	432	0	0	1728	0	1008	1584	864	0	0	0	432	0	0	0	0	0	0	864	0	0	0	0	0	0	0	0	0	0	0	0	0	0	0	0	648	432	216	432	0
144	0	108	198	72	108	24	12	0	72	36	0	108	108	324	786	72	708	288	396	792	110	233	161	1764	2664	1188	1170	0	648	0	0	0	36	36	72	0	0	0	0	0	0	0	0	0	120	42	0	372	831
2200	1300	340	820	1324	400	624	966	438	744	482	226	480	96	192	2544	1428	600	708	768	264	636	520	332	336	240	156	480	96	192	394	538	160	720	420	108	352	152	180	240	280	164	480	0	0	156	156	96	36	96
459	273	204	204	1404	1272	137	779	632	189	1188	1107	0	36	540	552	380	688	576	576	144	216	270	54	108	216	216	0	72	216	360	1080	1872	0	0	0	552	108	420	408	18	114	144	0	648	203	593	1004	24	78
54	0	378	0	108	0	0	0	0	180	36	0	0	0	8100	54	0	3618	162	54	0	0	0	0	552	96	0	0	0	1620	0	648	0	0	0	0	216	108	0	0	0	0	0	0	0	0	324	0	0	0
0	0	0	0	0	0	0	0	0	0	0	0	0	0	15552	0	0	0	0	0	0	0	0	0	0	0	0	0	0	0	0	0	0	0	0	0	0	0	0	0	0	0	0	0	0	0	0	0	0	0
0	0	1728	0	0	0	0	0	0	3240	0	0	0	0	8640	0	0	0	0	0	0	0	0	0	1296	0	0	0	0	3456	0	0	0	0	0	0	0	0	0	0	0	0	0	0	0	0	0	0	0	0
716	1112	3456	248	156	558	368	264	828	1666	90	36	320	128	2980	150	232	1130	60	178	676	24	264	1028	1844	60	1032	368	416	2436	0	0	0	40	100	212	0	140	120	0	300	672	80	40	0	0	0	0	16	136
1398	666	1272	354	1452	636	297	1797	1980	840	354	1734	0	0	180	372	84	408	0	372	558	0	450	420	210	342	288	0	0	0	90	450	540	0	378	114	720	966	4080	0	384	1824	0	0	0	195	585	1380	0	600
3600	8676	3420	0	0	0	0	0	0	5364	360	252	288	720	648	0	0	0	0	0	0	0	0	0	0	0	0	0	0	0	0	0	0	0	0	0	324	2556	648	144	0	1584	0	0	360	0	0	0	0	0
0	0	1656	0	0	0	0	0	0	2052	0	0	0	0	1836	0	0	3744	0	0	0	0	0	0	9000	0	0	0	0	1800	0	0	0	0	0	0	0	0	0	0	0	0	0	0	0	0	0	0	0	0
200	280	240	0	2064	0	775	1795	310	960	800	1120	0	0	3936	328	380	432	100	740	0	180	960	0	0	0	0	0	0	1200	0	240	0	0	0	0	768	0	0	0	0	0	0	0	0	125	65	50	0	0
1148	1722	2386	0	60	0	0	60	0	4104	0	0	0	0	3456	960	1590	2250	240	60	0	240	60	0	2304	360	360	0	0	0	0	240	0	0	0	0	1740	1000	596	12	0	168	0	0	0	0	240	0	0	0
680	440	1040	0	936	288	48	552	96	5780	2750	1598	0	96	384	136	88	208	0	1380	0	0	2340	0	96	132	204	0	0	2040	0	0	0	0	120	0	66	1650	264	0	0	0	0	0	240	0	0	0	0	0
200	320	488	0	336	144	0	480	288	816	240	384	0	0	336	160	256	736	0	3072	576	0	1920	288	192	192	192	0	0	2208	0	0	0	0	0	0	1536	2048	2560	0	0	1152	0	0	0	0	0	0	0	0
1152	6084	20124	288	36	252	720	288	1764	8712	1152	3492	0	0	2592	0	0	0	0	0	0	0	0	0	0	0	0	0	0	0	0	0	0	0	0	0	0	0	0	0	0	0	0	0	0	0	0	0	0	0
5640	4320	1920	960	8880	960	1440	5280	1920	1320	2160	2400	480	0	1200	0	0	0	72	384	288	0	432	192	132	336	804	192	216	48	0	0	0	12	48	12	0	96	144	0	0	192	48	72	0	0	0	0	0	0
2200	0	200	1200	960	1500	3600	9400	3800	100	2260	100	1260	1200	4860	440	0	40	240	0	240	0	120	24	480	856	152	48	720	0	0	60	0	0	0	0	0	0	0	0	60	0	60	60	0	0	110	10	60	610
1872	1872	18972	180	576	180	4716	1656	2340	1260	4680	4896	0	0	3456	0	0	0	0	0	0	0	0	0	0	0	0	0	0	0	0	0	0	0	0	0	0	0	0	0	0	0	0	0	0	0	0	0	0	0
1404	3978	3042	432	1296	2160	0	9072	1944	1296	1944	2592	0	0	2592	2088	5916	4524	0	0	0	0	0	0	0	0	0	0	0	0	0	0	0	0	0	0	0	0	0	0	0	0	0	0	0	0	0	0	0	0
1056	9504	12480	0	0	0	0	0	0	5760	0	0	0	0	0	48	432	672	0	0	0	0	0	0	144	0	0	0	0	0	0	0	0	0	0	0	0	0	0	0	0	0	0	0	0	0	0	0	0	0
0	120	0	272	391	561	600	1080	630	30	0	60	180	0	0	0	0	0	340	1190	1530	0	342	168	0	0	18	36	0	0	0	0	0	300	750	450	720	1200	1530	0	450	3060	900	0	0	0	0	0	0	90
3150	684	2346	4	15	5	240	96	120	3360	12	120	48	0	0	2250	360	1050	240	0	60	300	50	550	2895	540	1245	1200	0	0	0	90	30	24	72	24	712	972	1076	50	50	320	1200	0	0	60	0	0	0	10
1502	4	0	1320	842	844	14	468	0	0	0	0	0	316	0	1004	182	0	2500	680	306	94	96	210	72	96	384	1716	74	24	3990	2010	2220	1840	690	280	706	200	0	0	204	0	1000	542	592	82	106	0	190	82
416	438	490	258	345	231	288	276	264	368	358	246	108	90	288	228	289	305	344	548	296	378	507	699	430	580	760	216	306	504	360	453	219	206	396	124	225	464	535	266	397	759	438	72	72	156	210	126	108	474
0	0	432	0	0	0	0	450	90	4809	86	925	0	0	300	0	0	792	0	0	0	0	0	0	573	390	45	0	0	0	0	102	6	0	0	0	169	864	203	0	0	0	0	36	60	0	450	90	0	0
90	0	360	18	42	192	0	0	0	450	1404	216	0	0	0	78	0	270	120	1368	564	44	1486	198	15	111	0	0	0	0	70	140	90	60	765	165	423	1080	873	81	207	630	0	180	0	10	244	46	108	2628
672	1640	592	42	543	327	360	834	528	12	234	438	0	0	0	1116	3278	1072	822	1122	516	656	1250	668	346	672	1346	0	0	2484	606	527	205	336	724	188	219	1329	450	264	288	720	252	108	936	648	342	240	909	1119
591	822	1029	870	270	360	690	390	360	550	100	70	0	0	0	45	90	135	54	378	216	72	344	124	36	416	412	0	0	0	312	270	120	216	1062	1416	240	2288	1696	372	1520	1564	0	0	0	372	210	120	198	1540
354	240	126	268	64	124	80	440	240	112	224	80	300	56	304	819	120	351	330	160	2	2560	480	0	400	80	320	1200	164	676	160	564	218	144	36	24	384	96	56	182	14	48	264	96	144	282	1040	748	240	60
0	0	0	450	1620	360	0	1644	0	0	810	540	0	0	48	324	288	324	414	498	54	288	558	216	108	162	324	0	0	456	180	1368	684	240	60	0	108	642	228	198	0	156	1584	60	612	0	690	108	108	162
810	666	1584	1176	1296	3360	864	1182	1182	3840	1902	4218	36	0	696	0	0	0	0	132	54	0	318	522	0	132	132	0	0	270	36	12	0	0	822	240	138	912	972	0	192	234	60	126	240	54	90	18	0	498
1673	2206	3549	1248	2562	1008	1236	1986	960	2154	2718	3156	180	180	1110	55	50	111	0	174	90	24	480	144	0	0	144	0	36	30	0	0	0	0	384	36	72	240	762	0	84	384	0	216	0	0	72	0	0	384
20	30	70	192	96	336	80	262	42	88	40	100	0	0	0	312	36	84	0	720	2640	0	252	420	823	3535	1018	0	0	648	0	0	0	0	300	900	4	26	642	0	1600	608	0	0	0	0	0	0	0	96
619	262	769	227	164	299	284	179	143	408	303	255	48	0	0	0	0	0	3	2580	3915	0	1953	1053	0	4433	3565	120	0	0	0	0	0	18	360	840	113	519	238	0	445	1145	36	0	0	62	29	29	0	1335
2195	2108	1665	2624	1632	1160	1636	2914	1642	1364	1792	924	792	1480	3360	213	284	151	240	224	472	242	410	148	352	416	192	136	344	528	0	0	0	392	120	208	32	128	176	10	110	200	160	144	104	0	36	36	302	498
302	1130	1010	18	0	0	1178	416	2336	1554	360	360	786	90	210	32	65	401	224	56	560	576	192	192	192	0	0	192	120	306	414	144	288	1670	650	3224	423	418	671	844	992	3108	888	792	714	350	20	740	174	210
1800	1080	360	1512	360	648	540	2160	0	264	204	180	0	540	720	3120	3120	1212	0	432	0	0	72	0	864	864	216	0	0	144	0	0	0	0	108	0	432	216	432	0	0	0	0	0	108	0	0	0	0	432
0	12	507	120	180	246	0	108	162	63	315	627	282	282	1137	336	225	1440	894	696	327	294	360	405	1587	1164	1020	297	339	1647	93	141	444	48	24	27	183	285	510	180	51	246	702	105	270	333	729	648	120	132
0	0	0	0	0	0	0	0	0	0	0	0	0	0	0	0	0	0	0	0	0	0	0	0	0	0	0	0	0	0	0	0	0	0	2160	0	5328	5696	2368	0	0	0	0	0	0	0	0	0	0	0
0	0	100	177	1424	1601	165	636	927	105	531	360	132	188	1124	1464	822	952	106	374	292	96	234	138	674	542	104	708	386	674	35	88	305	4	56	38	924	0	44	232	110	470	182	276	132	35	72	265	4	78
0	0	0	0	0	0	0	0	0	2160	0	0	0	0	0	0	0	4032	0	0	0	0	0	0	2592	0	0	0	0	0	0	0	0	0	0	0	0	0	0	0	0	0	0	0	0	0	0	0	0	0
0	0	0	0	0	0	0	0	0	1296	0	0	0	0	0	0	0	1296	0	0	0	0	0	0	12564	0	396	0	0	0	0	0	0	0	0	0	0	0	0	0	0	0	0	0	0	0	0	0	0	0
0	0	3000	3000	0	600	600	720	120	1500	900	360	0	0	0	0	0	0	0	72	0	0	18	54	0	24	24	0	0	0	0	0	0	0	72	24	0	0	144	0	48	72	0	0	0	0	0	0	0	450
0	0	0	180	288	324	24	72	96	0	432	72	0	288	0	132	264	84	288	696	648	732	768	828	1008	312	1380	1008	408	624	60	240	372	144	312	108	180	192	108	228	264	180	240	240	240	144	144	192	540	1242
920	1952	1256	48	1632	984	480	1224	4152	1914	1926	3528	0	0	0	0	0	0	0	408	276	0	336	1128	288	168	468	0	0	0	0	0	0	0	0	24	0	84	732	168	132	192	0	0	0	0	0	0	0	60
330	456	1602	184	64	100	0	48	24	872	56	128	312	0	0	264	192	480	349	307	184	80	236	212	348	286	110	228	192	768	396	396	168	246	222	144	384	312	240	304	220	532	276	0	0	156	216	252	72	192
792	576	72	144	1440	648	540	1980	252	0	144	0	0	0	0	204	216	12	0	0	0	0	216	0	0	0	0	0	0	432	0	0	0	0	0	0	270	240	570	0	0	0	0	0	0	0	0	0	0	0
0	0	0	0	24	264	0	0	48	270	120	258	0	0	0	0	0	0	0	132	12	0	504	168	0	0	36	0	0	0	0	0	0	0	612	36	1140	2424	2940	0	0	360	0	0	0	0	0	0	0	504
0	220	896	120	0	96	162	72	54	900	0	0	288	72	144	360	520	3620	720	0	0	180	36	0	72	0	0	216	144	108	984	0	1104	720	0	0	0	0	0	0	0	0	360	0	0	1782	216	594	0	0
0	0	3060	0	0	0	0	0	0	0	0	0	0	0	0	0	0	3420	0	0	0	0	0	0	3888	0	0	0	0	0	0	0	0	0	0	0	0	0	0	0	0	0	0	0	0	0	0	0	0	0
0	0	10800	0	0	0	0	0	0	6480	0	0	0	0	19440	0	0	0	0	0	0	0	0	0	0	0	0	0	0	2592	0	0	0	0	0	0	0	0	0	0	0	0	0	0	0	0	0	0	0	0
0	0	2160	0	0	0	0	0	0	4752	1188	0	0	0	1440	0	0	480	18	0	18	0	0	0	180	36	0	0	36	180	24	0	0	198	0	234	0	0	0	90	1098	0	0	432	0	72	48	180	0	0
0	0	0	0	450	0	0	0	0	4410	2340	7740	2250	0	2250	0	0	0	240	2268	48	0	756	0	0	0	0	0	0	0	0	90	0	210	1188	42	640	1529	423	0	0	18	0	0	18	0	0	0	0	144
1728	0	0	4680	17004	780	0	0	0	0	0	0	8640	0	0	864	0	0	1512	0	0	0	0	0	0	0	0	0	0	0	1800	6540	300	2160	0	0	0	0	0	0	0	0	0	0	0	0	0	0	0	0
720	1440	4200	0	240	0	1230	330	4020	3870	1485	5805	480	0	120	0	0	0	320	752	440	0	108	288	264	0	576	144	0	0	816	684	420	160	2101	1675	105	1350	1605	0	780	720	360	180	600	330	30	540	0	0
4632	4632	1248	6928	6852	338	6928	6852	338	72	0	0	0	0	750	942	942	96	150	0	0	150	0	0	0	0	0	0	0	30	704	924	22	30	0	0	0	0	0	0	0	0	150	0	0	704	924	22	30	0
456	1776	0	936	2664	0	1962	3348	1710	432	0	0	432	432	2160	240	840	0	0	0	0	0	0	0	324	360	396	0	0	0	1440	3960	0	972	0	0	0	0	0	36	96	84	0	0	0	1980	2520	900	972	0
180	60	120	1302	2194	680	720	3780	390	0	120	60	90	60	216	60	20	40	0	0	0	0	0	18	0	0	36	54	0	0	639	1063	650	840	80	160	1836	1232	310	120	0	60	90	0	60	940	4350	770	600	0
3696	5472	9156	4446	396	2934	720	0	144	9804	2208	768	0	576	0	468	648	1044	0	0	0	0	0	216	0	0	0	432	0	1080	0	0	0	0	0	0	0	0	0	0	0	0	0	0	0	0	0	0	0	0
8208	6480	18360	1944	864	1944	0	1080	216	4104	432	2592	0	0	432	0	0	0	0	0	0	0	0	0	0	0	0	0	0	0	0	0	0	0	0	0	0	0	0	0	0	0	0	0	0	0	0	0	0	0
160	438	128	265	6752	286	2001	13426	2702	136	253	294	377	129	625	703	1527	500	75	310	510	45	610	170	90	2115	1010	65	105	133	0	0	0	10	10	40	0	500	860	0	60	170	65	0	0	0	0	0	0	240
1080	930	2958	17136	0	13104	0	0	0	2808	0	0	0	0	0	2160	60	372	0	0	0	0	0	0	0	0	0	0	0	0	0	0	0	0	0	0	0	0	0	0	0	0	0	0	0	0	0	0	0	0
2124	570	1086	2574	198	1188	0	0	0	1368	576	0	0	0	216	1080	900	180	792	396	792	0	0	0	648	0	0	0	0	1080	234	18	108	1368	684	504	0	36	432	0	918	450	1044	36	72	0	0	0	0	648
5224	2144	9156	3240	864	1512	0	108	0	5616	4428	432	108	324	1620	3468	816	6732	0	0	0	0	0	0	0	0	0	0	0	0	0	0	0	0	0	0	0	0	0	0	0	0	0	0	0	0	0	0	0	0
0	198	18	0	0	0	648	144	0	12	0	132	0	0	144	0	1188	324	414	1890	936	4050	2574	864	1362	1344	4206	216	864	1584	54	342	36	126	1026	360	180	576	1224	90	126	720	108	360	72	324	108	0	486	1026
119	260	93	68	326	126	416	405	1295	116	204	1040	532	316	280	238	511	83	1486	4280	4858	752	728	228	490	586	890	298	1360	496	51	445	192	80	288	80	752	489	467	611	251	732	298	928	496	268	433	821	196	154
0	7776	3888	0	0	0	2592	10368	0	0	1296	6480	0	2592	0	0	3888	1944	0	0	0	0	0	0	0	0	0	0	0	0	0	0	0	0	0	0	0	0	0	0	0	0	0	0	0	0	0	0	0	0
48	90	78	0	1920	0	0	3744	0	0	0	0	0	0	3552	816	1602	1542	144	48	0	288	0	0	3840	4320	2208	0	0	96	0	288	0	0	0	0	96	0	0	0	0	0	0	0	0	0	576	0	0	0
50	105	25	0	1624	0	0	2680	0	120	504	240	0	0	704	946	935	755	0	1408	200	0	1540	200	3640	4272	2240	160	160	788	0	0	0	0	0	0	940	124	240	0	0	0	0	400	0	0	0	0	0	0
86	254	684	0	1342	0	0	1006	0	372	226	714	200	200	836	364	1276	4712	80	350	80	480	710	160	3356	1788	3904	0	120	300	0	16	0	0	0	0	1354	264	1292	0	0	0	0	24	0	0	112	0	0	0
20	276	380	176	176	16	336	856	16	692	8	200	0	0	1256	140	868	752	0	188	140	0	184	1080	946	778	272	256	808	616	168	1032	1520	0	292	212	1392	224	968	0	1608	1928	160	1920	256	80	352	152	0	200
0	0	0	0	0	0	0	0	0	0	0	0	0	0	0	0	0	0	216	360	72	0	288	0	0	0	0	0	0	0	0	1080	216	780	2560	260	5566	6140	1542	0	0	432	0	0	0	0	0	0	0	2232
0	480	3840	0	0	0	360	0	504	3312	0	216	0	0	0	0	288	1512	0	0	0	54	0	378	2664	0	144	0	0	720	792	216	1188	180	720	1332	1220	1768	1764	468	1440	864	0	0	144	324	0	288	306	96
0	0	1944	648	0	1296	0	0	0	3384	2664	1728	1296	0	0	0	0	0	0	252	0	0	1152	396	0	0	0	0	0	180	0	0	0	0	396	0	108	648	540	0	0	0	0	0	0	0	0	0	0	3816
180	1089	180	360	1030	566	207	5358	636	183	330	648	45	81	441	1005	3264	672	267	99	54	3012	1200	1332	276	48	540	225	0	0	117	402	264	111	132	72	243	0	360	507	0	1140	315	1431	207	198	2859	336	0	0
504	348	1207	61	141	197	174	78	177	448	99	60	91	91	519	1050	550	2115	477	626	1501	435	497	1018	1446	3951	2548	1270	1270	1335	90	78	181	23	62	75	118	132	226	103	36	72	148	514	151	71	189	149	375	353
0	3456	1728	0	0	0	0	6912	0	432	0	864	0	0	6048	0	3840	1920	0	0	0	0	0	0	0	0	0	0	0	0	0	0	0	0	0	0	0	0	0	0	0	0	0	0	0	0	0	0	0	0
2600	4608	1144	1000	0	2000	2660	5700	2584	700	600	140	0	0	0	400	864	296	0	0	600	160	25	1147	16	2000	480	720	288	0	8	0	16	20	36	700	3	47	130	120	484	836	0	0	0	80	0	160	80	225
800	0	816	880	1120	1360	240	516	540	432	3200	0	0	0	416	0	0	0	0	80	3280	0	0	0	0	880	0	0	0	0	0	0	0	0	16	592	0	96	96	0	1024	64	0	416	0	1764	3868	3968	0	1120
120	0	288	5128	96	332	24	2040	240	768	0	264	360	0	960	96	0	120	90	150	180	0	0	0	40	2112	8	960	0	480	1012	0	92	400	960	680	0	176	16	0	120	0	360	768	0	0	4284	252	0	0
1081	410	471	1254	738	912	220	348	80	396	756	198	378	324	288	880	260	300	697	677	1194	324	600	36	216	432	126	282	516	432	474	450	696	926	673	1431	300	548	616	392	468	598	174	48	72	116	228	52	78	348
72	108	414	0	390	0	0	720	0	972	264	72	6	36	960	0	0	324	12	288	36	0	432	0	1728	702	234	24	108	504	12	300	24	0	48	0	2012	832	300	0	24	0	12	300	96	126	1350	18	72	816
204	18	1494	540	30	270	60	90	30	1050	867	99	0	0	360	504	0	540	0	30	162	0	150	30	1958	583	123	0	0	1440	12	60	0	0	60	108	684	1068	444	0	60	12	0	0	0	270	375	75	0	3225
2439	3234	3915	1341	510	177	1389	336	249	324	144	144	1440	576	96	2373	3408	3153	1380	60	0	1134	216	0	24	48	24	480	192	0	705	420	105	300	60	0	126	0	144	0	0	0	1920	0	0	429	168	57	0	0
1188	2200	2372	240	1772	136	0	2700	348	1920	990	1350	96	48	1320	1122	1948	2294	0	724	20	24	1080	288	804	396	540	384	48	1392	240	342	258	360	228	180	0	360	192	144	72	204	192	0	0	0	0	36	0	0
780	1104	3816	624	101	967	0	126	774	1472	1198	1506	72	36	180	1020	1488	5112	528	0	108	48	96	96	780	0	0	480	48	1200	144	45	171	192	0	0	0	0	0	72	36	0	0	0	0	0	36	36	0	0
219	168	993	236	12	160	206	28	42	1036	80	120	180	408	216	268	192	500	80	264	180	792	256	388	8	222	330	100	40	1000	320	0	0	640	912	648	240	1120	80	0	0	0	80	0	0	800	0	0	1824	860
0	0	1728	0	0	0	0	0	0	6260	1680	700	0	0	0	0	0	3888	0	0	0	0	0	0	3888	0	0	0	0	2592	0	0	0	0	0	0	0	0	0	0	0	0	0	0	0	0	0	0	0	0
1206	1716	1254	0	0	0	1080	0	216	3504	48	1200	0	144	0	495	1074	1959	0	0	0	144	0	0	912	0	24	0	0	1440	0	0	0	0	0	0	0	0	0	0	0	0	0	0	0	432	0	432	288	192
966	1842	1350	0	0	90	1134	0	0	7158	192	1992	270	90	1170	192	528	648	36	0	0	180	360	108	540	0	0	0	36	1980	0	0	18	0	0	0	0	0	0	0	0	0	0	0	0	360	144	216	0	0
236	282	282	142	104	346	190	400	690	54	474	196	706	404	74	580	188	512	2110	1456	2302	106	188	408	329	1266	311	1202	514	386	524	182	1034	800	828	990	98	240	316	1310	130	742	1096	772	830	204	316	330	190	625
9350	6820	5790	0	36	12	0	6	0	1452	48	12	0	12	6	3060	2232	1764	552	630	1200	60	900	780	740	752	812	192	120	150	0	0	0	0	0	0	40	100	160	0	0	300	0	0	0	12	60	72	0	12
0	576	0	288	576	2304	1728	2880	0	0	0	0	0	1152	864	108	2016	324	0	144	0	1716	936	3828	2988	4716	1800	576	3456	432	0	0	792	0	72	0	144	36	36	144	0	0	72	72	144	0	0	0	639	324
396	780	348	30	84	462	6	6	6	66	228	6	12	1032	402	1902	2688	1926	636	150	900	5400	3330	4350	1590	1398	1572	900	540	630	30	60	222	0	0	0	66	0	66	576	0	180	60	0	0	24	24	12	648	318
240	0	120	360	360	3072	0	384	156	0	3636	0	240	72	240	1020	900	420	240	408	972	2700	4140	1440	120	1080	180	180	900	480	0	0	48	0	0	360	0	360	0	1188	360	360	0	0	1104	0	732	348	0	0
576	576	288	438	0	534	768	640	320	144	336	0	0	0	0	252	576	96	588	0	600	32	736	384	108	516	0	0	576	0	66	0	66	72	0	72	0	0	0	144	48	0	0	0	0	672	380	160	388	1340
0	1368	2088	0	0	0	288	0	792	2226	690	1044	0	0	0	0	720	2016	0	0	0	720	0	144	1296	0	288	0	0	0	0	0	0	0	0	0	0	0	0	324	0	324	0	0	0	2304	0	3024	2304	0
0	0	648	0	0	0	0	0	0	432	216	0	0	0	1080	0	0	864	0	0	0	216	216	864	3168	1680	4872	0	0	432	0	0	0	0	0	0	0	0	0	0	0	0	0	0	0	0	2160	0	0	0
370	300	0	0	210	140	250	300	50	0	0	0	50	300	0	290	0	0	880	560	510	600	2120	1740	0	66	50	1600	250	58	0	210	84	56	22	12	70	187	139	89	0	223	60	66	462	1000	1200	200	360	5942
138	258	438	46	62	114	444	12	18	495	0	423	216	432	384	201	708	771	36	24	18	1296	393	681	288	108	270	168	192	564	468	324	72	1356	2550	336	1860	1860	882	828	387	459	432	264	540	1296	288	144	1296	409
84	102	1146	150	120	450	200	64	480	1358	2018	152	0	60	72	132	126	594	0	412	260	48	1600	380	252	18	630	120	0	108	0	0	0	0	800	280	840	1816	968	60	180	300	0	0	1500	100	80	60	72	2640
0	0	0	3960	720	20160	0	0	0	0	0	0	0	1080	0	0	0	0	0	0	0	0	0	0	0	0	0	0	0	0	0	0	0	0	0	0	0	0	0	0	0	0	0	0	0	0	0	0	0	0
0	0	0	720	432	2520	0	0	0	0	0	0	0	0	0	0	0	0	0	0	0	0	0	0	0	0	0	0	0	0	3120	1872	10128	0	0	0	0	0	0	648	0	0	0	0	648	0	0	0	0	0
468	0	108	72	228	3876	54	54	0	150	750	0	108	216	0	1296	0	0	144	0	0	0	0	0	630	120	150	360	0	0	540	932	7744	144	0	0	1890	540	270	0	0	0	2700	0	5400	234	234	0	0	144
108	72	0	1128	176	4456	0	0	0	24	840	0	0	1440	0	108	72	0	0	0	0	0	0	0	0	0	0	0	0	0	852	184	5804	900	0	0	18	18	0	180	0	36	108	0	180	360	0	0	120	240
160	340	520	744	1146	3238	270	64	278	1036	2168	916	156	1996	264	160	280	160	176	336	68	492	400	620	384	64	408	288	64	48	168	126	1242	520	480	284	1072	772	532	700	236	188	480	192	3924	314	64	198	404	334
0	0	2376	0	0	0	0	0	0	3744	0	0	0	0	108	0	0	1836	0	0	0	0	0	0	7920	0	2592	0	0	36	0	0	0	0	0	0	0	0	0	0	0	0	0	0	0	0	0	0	0	0
0	66	438	486	810	972	138	96	90	540	558	36	36	162	1476	72	324	972	0	96	48	288	684	738	1440	0	810	216	144	1152	972	1656	2016	108	540	594	2484	1458	1800	1386	468	756	216	432	1818	156	96	180	0	378
60	132	198	658	342	1940	168	24	1032	84	120	600	1800	540	540	960	180	396	500	100	540	348	48	1944	599	110	275	900	180	180	1346	534	2140	1120	530	840	330	166	332	630	432	978	300	0	0	84	24	636	312	0
1876	1373	2787	770	845	545	16	864	410	480	1362	300	60	0	0	1768	425	1407	490	960	710	516	948	846	1322	1562	590	60	0	0	10	145	85	50	90	100	20	210	460	40	0	410	60	0	0	8	132	40	0	48
3546	2286	4140	1008	396	1494	174	342	240	3660	1755	1263	108	216	1512	2412	1148	2560	0	0	270	0	0	0	462	60	0	0	1080	1440	0	0	0	0	0	0	0	0	0	0	72	18	0	0	0	276	162	246	72	18
0	616	1552	210	275	415	646	232	1042	2636	210	1650	0	240	1016	0	0	0	0	0	0	50	0	598	0	0	640	0	0	0	840	1100	1660	0	280	688	160	460	484	264	1088	660	0	440	24	0	0	0	100	0
3672	1704	5904	9096	1296	1560	960	576	192	960	0	0	0	0	0	0	0	0	0	0	0	0	0	0	0	48	144	0	0	0	0	0	0	0	0	96	0	216	1152	0	288	480	0	0	0	0	0	0	0	0
3528	2070	2322	1410	840	1656	2232	3096	1620	648	1512	1008	2376	2016	4284	558	126	270	288	0	72	72	18	0	288	162	0	90	378	18	276	192	360	180	0	126	756	108	432	162	162	216	864	504	324	216	324	72	144	18
0	1080	792	3312	0	288	0	0	0	216	0	0	0	0	0	0	0	0	0	0	0	0	0	0	0	0	0	0	0	0	0	0	0	0	0	0	0	252	504	0	0	540	0	0	0	0	0	0	0	1296
0	0	0	0	0	0	0	0	0	108	0	0	0	0	0	0	0	0	0	0	0	0	1080	2160	0	0	0	0	0	648	0	0	0	0	0	0	0	0	0	0	0	0	0	0	0	0	0	0	0	4320
0	0	684	0	864	0	0	0	0	828	0	0	0	0	5220	0	0	900	0	0	0	0	0	0	2196	0	900	0	0	144	0	0	0	0	0	0	864	1368	360	0	0	0	0	0	0	0	0	0	0	0
234	206	176	436	1900	1930	160	1080	660	40	636	740	0	1000	36	18	206	172	216	228	150	0	72	1532	0	150	2190	0	0	0	148	3070	3100	576	358	240	252	286	1416	650	50	770	54	270	1054	0	0	0	0	24
0	0	0	0	432	864	252	108	72	0	216	216	0	432	0	0	0	0	0	144	288	0	0	2160	420	2664	2820	0	0	0	0	72	144	0	432	1656	0	0	0	432	720	0	0	0	1080	684	1404	504	0	0
472	332	60	212	400	92	368	536	212	144	92	72	0	176	0	240	112	128	816	196	700	176	400	288	108	816	1328	960	404	0	168	96	120	1344	260	1060	48	312	120	226	2424	630	0	288	96	1328	800	272	236	204
68	618	1846	36	216	42	138	150	0	180	0	36	0	30	624	90	675	2235	0	0	0	435	0	105	790	689	267	60	450	0	0	360	0	48	72	0	330	606	624	70	35	105	60	0	0	168	372	0	25	0
0	78	1110	0	150	30	0	0	60	1098	276	78	0	0	684	36	96	588	0	60	12	36	72	708	4697	1242	4369	108	0	792	0	0	0	0	0	0	102	90	108	0	0	60	0	0	0	0	360	0	36	72
0	0	0	0	0	0	0	0	0	4212	864	1404	0	0	0	0	0	0	0	0	0	0	0	0	0	0	0	0	0	0	0	0	0	0	0	0	0	0	0	0	0	0	0	0	0	0	0	0	0	0
432	1008	2880	576	0	0	468	864	180	1440	720	1620	0	0	2808	512	488	1232	0	0	0	360	0	0	1800	540	540	0	360	720	0	0	0	0	0	0	0	0	0	0	0	0	0	0	0	120	240	0	72	0
0	180	720	0	0	0	0	0	900	3348	0	2772	0	0	0	0	0	288	2736	1368	1080	72	0	288	612	0	540	0	0	2592	1044	1044	576	2808	1728	1656	72	432	504	144	180	180	0	0	0	0	0	720	72	0
1080	0	1080	3366	4014	2484	0	432	0	378	270	0	0	0	9000	720	0	720	90	90	270	0	0	0	36	360	198	450	0	738	732	936	564	126	414	378	678	300	174	168	354	0	360	882	504	0	0	0	0	0
0	288	4896	0	0	0	0	288	144	11556	0	1440	0	0	3528	0	48	780	0	0	0	108	108	0	2904	0	408	0	0	1116	0	0	0	0	0	0	0	0	0	0	0	0	0	0	0	0	72	36	0	0
1260	870	210	576	1008	288	720	1152	144	780	492	420	0	72	324	3276	3094	1154	0	0	0	0	0	0	1728	0	0	0	0	0	0	0	0	0	0	0	0	0	0	0	0	0	0	0	0	0	0	0	0	0
1458	9072	12870	2784	0	96	0	0	0	1980	216	0	0	0	0	108	672	1020	0	0	0	0	48	24	0	0	0	360	0	360	0	0	0	0	0	0	0	0	0	0	0	0	0	0	0	0	0	0	0	168
612	1446	3198	1542	606	876	936	216	432	2622	300	606	972	936	1404	216	774	1530	306	18	0	0	48	240	0	0	0	864	0	504	1584	828	1080	432	144	0	0	84	60	288	288	288	432	0	324	324	108	216	648	300
714	714	252	120	0	96	24	0	0	880	80	240	408	48	480	801	561	678	144	0	72	0	0	0	720	0	240	312	72	720	60	0	672	544	0	200	640	720	824	288	90	54	1200	12	120	240	24	264	0	360
3942	1296	972	3780	2088	378	2145	2532	1551	78	224	130	4266	0	0	558	144	108	0	0	0	0	0	0	0	0	0	0	0	0	540	216	54	0	0	0	0	0	0	0	0	0	0	0	0	3480	3678	2292	810	0
238	674	120	0	422	280	592	530	804	450	1275	1083	144	432	432	442	1250	228	0	726	156	1080	1602	360	388	564	632	108	0	576	192	432	216	492	1008	720	570	420	252	940	512	1212	36	0	576	728	268	420	600	648
18	216	198	138	306	276	96	144	228	60	264	516	36	0	108	378	180	510	1920	1032	1440	540	360	324	138	135	495	72	108	0	780	3204	600	660	840	300	1596	696	948	1320	684	756	180	540	0	60	0	1080	120	0
545	601	894	864	768	936	276	468	712	560	240	700	260	240	384	2547	987	2250	942	156	390	312	648	664	1688	549	811	272	96	456	360	144	360	138	756	330	840	520	1296	0	108	732	368	0	0	12	468	32	288	552
124	600	636	30	378	510	2380	2120	2940	1304	576	1400	70	640	2892	196	680	464	260	240	660	260	132	208	603	485	212	80	880	432	84	46	54	60	120	194	48	24	24	128	120	96	0	504	0	1584	2308	2068	760	148
1352	384	544	1658	1376	2130	427	453	344	900	1476	480	192	312	384	340	180	244	512	288	672	346	264	278	564	672	660	788	288	336	524	368	732	240	240	264	240	160	176	448	112	448	288	384	288	1137	2135	1224	350	562
0	0	0	0	0	0	0	6552	23256	0	0	3888	0	0	0	0	0	0	0	0	0	0	0	0	0	0	0	0	0	0	0	0	0	0	0	0	0	0	0	0	0	0	0	0	0	0	2520	10440	0	0
360	3240	2880	432	3456	504	11880	7176	10104	1944	144	0	864	0	1080	0	0	0	0	0	0	0	0	0	0	0	0	0	0	0	0	0	0	0	0	0	0	0	0	0	0	0	0	0	0	540	372	384	0	0
0	0	0	0	0	0	1272	1308	1836	0	0	0	48	0	0	24	48	0	144	0	696	0	0	0	24	120	0	0	240	0	96	192	0	144	0	624	0	0	0	96	480	0	0	960	0	7266	7626	9420	1440	0
60	32	68	280	424	116	78	344	230	60	484	60	100	760	376	460	360	624	440	112	328	1988	620	432	328	552	192	76	136	160	740	816	236	128	8	132	140	0	68	2048	100	76	40	400	160	370	2232	1146	2436	772
150	105	355	221	282	595	170	134	119	110	694	34	335	605	345	210	198	502	397	134	180	340	362	108	292	120	480	1190	20	225	537	515	1246	405	160	2	237	173	80	552	153	175	390	32	605	471	409	296	1784	1873
0	0	720	0	0	0	0	0	0	2637	2322	1161	0	0	1800	0	0	432	0	1944	0	0	3240	0	612	0	0	0	0	4716	0	0	0	0	0	0	540	936	468	0	0	0	0	0	0	0	0	0	0	0
0	384	60	240	480	0	272	192	112	350	96	64	0	0	0	0	192	0	0	192	0	224	384	160	1822	788	360	384	960	960	528	480	0	0	384	60	836	484	120	96	350	64	0	0	0	1998	1872	414	304	480
0	0	0	0	432	0	0	0	0	0	0	0	0	0	0	0	0	864	0	0	0	0	0	0	15360	3120	3120	0	0	0	0	1728	0	0	0	0	5400	0	216	0	0	0	0	0	0	0	2160	0	0	0
300	60	120	680	420	280	486	828	90	1080	0	0	270	216	4320	462	144	720	390	0	0	420	372	0	560	160	0	0	36	1080	730	660	440	1290	180	180	1560	1140	180	120	0	60	180	720	180	546	1680	180	822	414
0	1836	2376	0	0	0	252	504	324	756	0	360	0	0	648	0	0	0	0	0	0	0	0	0	0	0	0	0	0	0	0	0	0	0	540	432	288	432	6840	0	216	7524	0	648	0	0	0	0	0	0
0	504	1440	0	0	0	216	0	1008	2376	216	0	0	0	0	0	288	576	0	48	24	0	0	0	0	0	0	0	0	0	0	0	0	0	960	264	1440	1008	0	0	108	756	0	0	0	0	0	0	0	144
1536	720	5592	72	576	576	0	432	0	3458	4938	1936	144	432	864	440	240	2236	0	0	0	0	0	0	0	0	0	0	0	684	0	0	0	0	0	0	0	0	0	0	0	0	0	0	0	0	0	0	0	0
702	144	234	108	2256	300	0	372	252	726	1070	244	216	216	2340	1221	292	1007	0	1248	120	0	162	102	738	604	122	108	288	2448	0	0	0	0	432	0	120	264	888	0	0	60	0	0	0	0	0	0	0	0
252	333	0	81	324	81	1233	270	0	120	132	828	0	144	0	234	1800	1080	266	594	76	1748	1315	2112	864	234	2772	774	450	90	162	486	108	490	999	140	624	171	888	216	0	0	0	0	72	846	216	216	564	921
144	0	120	108	396	216	18	0	30	36	0	204	0	0	0	0	0	240	22	33	17	72	0	408	144	0	2256	0	0	0	1032	1728	960	314	219	211	438	252	990	852	228	144	0	0	0	120	0	120	0	0
0	0	0	0	0	0	0	0	0	0	0	0	0	0	0	0	0	0	0	0	0	0	0	0	18	0	90	0	0	0	8100	3150	6210	540	0	0	540	108	0	0	0	0	0	0	0	0	0	0	0	0
1080	108	108	3881	61	2304	0	0	0	0	450	0	0	450	0	450	0	0	0	0	0	5	101	164	0	0	0	450	0	90	3679	47	2178	720	144	0	0	0	0	0	0	0	1728	0	360	0	0	0	85	205
1089	1626	549	573	639	471	810	837	978	1878	1233	1443	549	585	480	9	189	132	324	369	657	405	612	96	87	180	54	108	777	411	96	207	222	336	810	708	288	1059	288	274	494	702	543	762	393	24	9	240	234	507
702	480	3186	232	144	1016	96	48	1008	4524	2340	912	0	0	432	274	416	2622	480	112	800	0	36	540	1740	1360	1076	0	0	288	913	450	2309	624	208	1160	0	24	336	940	1308	344	288	144	216	0	0	0	0	12
1270	710	1440	784	206	1008	322	86	12	5280	720	1200	0	0	720	980	610	2160	100	98	216	70	30	1280	1520	48	448	1620	216	2160	760	290	1260	170	322	144	310	710	300	160	464	96	0	72	0	170	40	60	80	240
456	560	392	48	128	0	438	222	156	740	256	276	96	144	664	168	304	240	128	1004	184	240	1832	440	176	132	480	756	416	908	128	160	0	192	624	216	252	1360	224	72	252	108	256	448	672	488	120	96	136	1752
102	138	400	40	72	132	40	168	120	652	12	36	52	88	172	46	158	436	124	1292	424	28	1154	382	1658	252	1538	988	496	4168	0	0	124	0	480	16	324	964	12	120	184	360	124	136	484	0	32	80	28	546
1210	440	690	0	0	0	0	0	0	1908	0	0	0	0	1080	1662	624	702	432	216	0	216	0	0	2940	1116	372	0	0	8280	0	0	0	0	0	0	0	0	0	0	0	0	0	0	0	0	0	0	0	0
156	84	276	36	180	48	96	96	384	318	626	256	348	120	372	238	88	310	2076	1614	1566	208	1672	856	1071	678	219	252	48	1116	468	684	984	450	378	276	510	258	480	420	156	564	840	1620	1068	16	120	80	152	1472
450	777	753	811	1061	297	0	216	1521	1323	402	3675	756	288	810	629	494	1073	266	2009	452	0	255	258	449	248	545	126	36	684	0	144	0	350	3218	950	1368	2508	2181	264	33	1431	612	54	432	0	0	0	0	0
0	0	0	0	0	0	0	108	72	0	0	144	0	0	216	0	36	72	1440	5760	1440	72	324	216	0	36	108	1728	0	216	0	2304	576	0	0	0	7236	4104	324	540	0	180	0	2736	2160	0	324	216	0	0
7776	0	1296	6966	1944	4050	0	0	0	2592	2592	0	3888	0	0	2592	0	1296	3888	0	0	0	0	0	0	0	0	0	0	0	4050	648	3078	0	0	0	0	0	0	0	0	0	0	0	0	0	0	0	0	0
10800	1872	9000	4640	1164	2620	0	324	324	468	2232	2160	1512	360	540	2160	360	1800	0	0	0	0	0	0	0	0	0	0	0	0	776	120	400	864	0	0	0	0	0	0	0	0	0	0	0	0	0	0	0	0
5688	4824	5040	84	2136	1056	2262	678	888	0	756	2844	192	0	0	1248	2832	2160	1872	864	1608	648	216	96	480	1248	672	96	1032	480	12	588	312	0	24	0	216	0	24	60	192	132	24	420	120	234	18	72	0	0
2514	450	1746	1761	156	777	45	81	114	1280	992	152	0	0	0	1304	214	1134	804	138	480	78	78	84	592	228	200	0	0	0	234	84	210	260	74	224	128	236	344	218	24	454	0	0	0	201	669	918	218	940
1900	3420	4580	0	48	0	0	0	0	7380	0	0	0	0	0	400	720	320	0	480	120	0	672	552	568	350	630	0	0	3168	0	0	0	0	0	0	0	510	210	0	0	0	0	0	0	0	0	0	0	0
800	1504	1686	701	970	573	2412	1458	1362	2261	724	1470	78	102	1266	856	1514	1731	27	636	687	122	326	242	390	535	470	360	2088	1392	3	30	24	0	300	300	198	281	427	9	152	214	228	300	24	70	128	123	15	70
630	2304	66	480	306	348	960	136	260	2368	426	644	360	108	144	300	504	306	318	144	168	294	531	159	478	188	72	0	48	144	192	162	276	1284	480	1020	840	4560	408	228	45	33	0	48	108	996	303	507	204	720
360	2448	4104	0	0	0	288	0	0	2484	252	504	0	144	0	48	168	0	0	720	0	0	0	0	0	0	0	0	144	1080	0	0	0	0	0	0	0	2304	1296	0	0	0	0	0	0	0	0	0	72	360
2772	900	0	1296	0	0	0	18	90	144	72	0	216	216	108	3888	972	324	0	0	0	432	270	918	0	0	0	3240	0	1620	0	0	0	0	0	0	0	0	0	0	0	0	0	0	0	0	18	378	432	270
540	0	0	360	0	0	0	0	0	0	0	0	0	0	0	540	0	0	0	216	0	345	6624	1311	0	0	540	2700	108	1080	0	0	0	0	0	0	60	0	228	0	0	0	0	0	0	0	0	360	0	0
400	210	3494	0	0	0	270	270	0	1386	198	0	0	270	1566	290	24	1594	0	0	0	90	450	0	192	24	0	0	54	6822	0	0	0	0	0	0	0	0	0	0	0	0	0	0	0	0	0	0	180	900
0	0	2412	0	0	0	0	0	0	2952	288	288	0	0	972	0	0	2736	0	0	0	0	648	0	1620	0	0	0	0	4608	0	0	0	0	0	0	0	0	0	0	0	0	0	0	0	0	0	0	0	0
3192	672	2184	4100	3148	300	0	1728	0	330	2610	660	0	0	864	7152	1632	4584	0	0	0	0	0	0	600	0	120	600	0	0	0	0	0	0	0	0	0	0	0	0	0	0	0	0	0	0	0	0	0	0
485	369	2044	156	114	516	414	147	777	2158	672	1326	0	0	0	256	306	1018	206	286	126	131	85	66	764	60	36	0	0	404	254	146	148	144	434	40	452	450	460	170	210	60	0	0	80	164	229	263	204	206
1806	2604	2940	42	54	0	160	0	20	140	20	170	636	1230	420	1086	1734	2280	60	90	0	930	150	0	60	0	0	240	1050	600	306	174	60	564	398	100	264	273	351	90	120	90	1200	0	0	300	60	0	75	0
1450	3300	7190	80	20	320	64	336	320	1820	560	980	2400	960	1320	100	1800	4100	800	200	32	640	390	230	860	239	65	240	96	1320	224	44	20	944	440	200	0	160	260	0	0	180	1200	0	0	0	0	0	0	0
648	1380	1644	0	72	216	432	144	792	948	228	696	864	648	1224	1416	2828	3748	108	216	252	792	264	492	1044	216	144	432	648	1440	288	216	216	972	648	324	604	92	528	72	0	792	864	0	0	144	96	48	0	0
1665	1854	2853	432	0	216	1836	270	702	468	144	144	1296	432	216	36	468	2088	648	216	1404	702	558	468	1080	540	0	0	1404	1296	216	0	108	648	216	756	0	144	72	0	756	216	972	216	648	72	0	36	1431	1179
0	96	222	0	0	0	420	0	1908	282	0	2616	0	0	0	0	0	0	0	0	0	0	0	600	150	0	1200	0	0	0	588	168	252	180	312	162	72	66	54	0	102	24	0	0	0	0	0	0	0	0
608	394	368	303	312	33	574	106	378	188	0	186	576	0	110	0	0	0	0	0	0	0	342	1700	0	0	352	768	0	0	909	936	99	1328	3940	512	766	4156	2688	0	692	276	2592	110	0	72	16	40	0	546
544	160	820	280	44	138	11	64	171	1108	837	767	372	300	30	96	0	0	0	462	258	0	1014	426	120	84	222	192	48	630	288	0	0	288	2415	669	0	4080	3600	1272	0	1164	1152	144	2940	0	0	0	0	792
648	0	312	408	72	480	0	0	0	672	576	96	0	0	0	864	0	588	1755	780	1125	470	736	90	660	576	0	0	0	864	1504	128	1440	927	924	801	0	144	0	348	934	170	0	0	0	816	816	480	467	1228
300	0	600	0	0	0	480	0	2400	2880	1260	3360	2400	0	0	0	0	0	0	0	0	0	0	0	120	0	0	60	0	0	612	540	1440	12	0	24	240	32	160	976	364	760	240	144	1080	300	0	1500	0	72
516	414	1794	1044	396	900	552	520	1376	1476	372	576	0	0	216	408	567	1617	792	372	1308	0	64	944	738	1776	750	864	0	0	480	180	420	288	240	1008	0	180	684	0	1040	688	0	0	0	0	0	0	0	100
72	0	0	0	300	0	24	180	120	0	0	0	0	0	0	216	0	0	0	120	0	108	36	36	0	0	0	0	0	0	216	972	0	720	540	0	7602	1506	3780	0	540	540	1620	3672	1620	24	1560	480	144	156
264	0	168	200	40	0	0	0	0	0	0	0	0	0	96	4128	0	1536	2160	480	2064	250	220	70	960	768	0	0	0	1320	600	120	0	3808	820	1984	292	210	242	0	0	0	768	576	540	200	160	0	1512	1452
3324	1412	1694	1386	1496	778	285	510	105	3652	1978	1640	1920	1080	1160	1842	648	1098	1380	840	48	492	604	68	54	68	36	192	252	1336	326	416	238	24	92	34	114	602	352	60	94	224	448	92	520	70	220	30	60	280
1152	1008	9720	1800	360	1080	720	144	432	3216	216	216	3240	1296	2088	0	0	0	0	0	0	0	0	0	132	0	0	0	0	0	0	0	0	0	0	72	0	0	0	288	24	0	0	0	0	0	0	0	0	0
6492	4740	4596	3084	2832	1368	1860	3480	1164	384	1800	1608	504	72	3288	0	0	0	0	0	24	0	24	24	0	24	0	0	0	0	0	0	0	0	0	0	96	0	96	0	60	60	0	120	0	0	0	0	0	0
2126	2796	3726	500	40	420	1680	1100	2080	3024	928	1392	3320	500	1208	138	102	268	0	146	518	40	176	604	394	582	392	460	664	384	0	0	0	0	74	126	0	0	160	0	108	0	320	52	0	0	24	0	0	52
264	372	468	240	270	540	300	630	600	0	270	270	0	0	480	472	700	652	0	42	72	0	60	102	0	54	54	0	0	48	600	570	270	768	84	108	672	264	210	0	0	216	0	0	0	1500	2160	1140	912	246
0	0	144	0	216	0	0	1080	0	324	0	0	0	0	1224	0	0	324	0	0	0	0	0	0	1380	792	528	0	0	576	0	252	0	0	0	0	1417	578	561	0	0	0	0	252	0	0	576	0	0	0
684	180	1224	0	0	0	288	0	0	720	90	270	0	108	0	576	504	1872	0	0	0	72	0	0	360	0	72	0	0	0	0	360	0	150	1110	0	2232	1008	720	0	0	0	0	0	540	36	0	0	0	0
1866	1084	1526	533	1249	344	196	1160	140	425	410	151	260	936	788	1890	1108	1662	260	29	181	540	300	112	340	130	0	320	640	860	4	168	252	0	0	0	30	0	0	420	16	46	128	16	60	200	364	166	340	144
383	871	224	428	608	196	656	450	426	222	183	267	348	392	264	190	426	32	182	365	85	336	424	138	128	208	174	186	48	240	346	670	108	194	1186	346	512	1770	1040	336	684	1358	622	172	528	74	350	176	270	322
342	88	290	645	858	885	171	195	171	293	295	72	525	465	519	243	8	85	276	279	399	110	62	116	128	274	93	321	120	396	706	714	1130	819	648	789	590	362	893	531	601	956	753	1191	837	282	312	282	392	932
54	594	288	0	138	36	324	1626	504	180	69	903	288	720	2376	76	1016	1176	432	138	36	1996	164	654	936	1012	1724	288	576	288	0	216	72	0	0	0	6	0	108	48	0	0	0	0	0	738	3415	1139	1216	110
2220	18	276	720	1008	768	114	378	138	612	822	102	84	306	216	1680	18	276	960	756	1392	72	348	204	0	576	282	1560	132	282	0	192	204	48	60	216	48	96	0	120	96	0	216	336	324	234	1062	306	72	816
7872	2928	8640	0	7776	1080	1296	3672	1080	2160	2808	432	0	0	4320	984	528	1080	0	0	0	0	0	0	0	0	0	0	0	0	0	0	0	0	0	0	0	0	0	0	0	0	0	0	0	0	0	0	0	0
2262	5124	2766	1512	756	2916	2052	1512	3564	0	4212	648	1512	2916	432	1068	2688	1428	0	0	0	0	0	0	0	0	0	432	0	0	144	504	648	432	0	0	0	0	0	0	0	0	864	0	0	0	0	0	0	0
1696	704	984	1656	2304	3528	1296	2016	1296	1368	2160	2880	1152	2592	1728	1088	832	960	0	0	0	0	0	0	144	0	0	0	0	288	0	0	0	0	0	0	0	0	0	0	0	0	0	0	0	0	0	0	0	0
868	1600	1504	298	820	394	116	896	1404	400	412	3248	1312	1680	1056	96	384	228	296	240	88	336	440	152	256	112	176	160	96	864	577	598	613	128	256	96	240	48	256	196	24	132	160	48	576	76	136	352	0	0
1920	2040	2880	1020	2040	2880	2370	1260	1806	0	3240	3240	1980	2160	2160	0	108	0	288	504	288	432	648	864	0	108	108	216	108	0	0	108	0	0	0	0	216	0	432	0	108	108	216	108	0	120	0	24	0	0
444	426	264	442	222	308	84	276	84	84	48	168	408	768	84	744	900	420	1416	396	936	264	240	36	786	66	36	36	1536	180	340	480	380	672	210	552	0	0	0	504	132	0	0	132	180	1602	1278	768	992	994
1230	813	1561	736	436	500	612	208	288	894	269	281	544	544	304	1436	913	1495	488	216	128	384	100	96	600	400	240	616	616	196	108	118	126	0	52	0	140	46	190	72	0	232	928	136	64	148	182	130	0	52
72	192	144	12	264	12	96	768	96	0	48	0	48	96	384	24	72	48	0	480	0	48	1248	24	48	0	0	72	96	672	96	288	48	0	384	0	756	3168	972	144	432	528	72	1128	2352	156	360	60	0	768
0	0	0	0	1152	0	0	2376	0	0	0	0	0	0	1008	48	126	42	0	2592	0	0	1152	0	0	0	0	0	0	1008	0	0	0	0	432	0	3672	0	216	0	0	216	0	216	0	0	216	0	0	0
0	0	0	0	0	0	0	0	0	0	0	0	0	0	0	0	0	0	0	0	0	0	0	0	0	0	0	0	0	0	0	0	0	0	0	0	8640	0	0	0	0	0	0	1296	0	0	432	0	0	0
0	0	504	0	0	0	0	0	0	0	0	0	0	0	144	0	0	2016	0	0	0	0	0	0	5136	0	624	0	0	432	0	432	0	0	0	0	1200	432	528	0	0	0	0	0	0	0	0	0	0	0
186	552	32	338	560	176	294	1416	396	33	118	77	192	940	270	234	1180	64	258	573	321	1678	1422	296	156	198	420	474	838	300	252	358	80	66	139	215	412	366	298	94	82	28	134	388	340	416	2034	368	1098	950
312	492	360	324	579	669	336	372	192	378	510	540	0	0	0	336	552	576	466	703	643	744	568	1556	736	1368	1196	0	0	0	464	686	326	390	429	345	338	440	254	816	420	552	0	0	0	484	358	298	516	372
0	0	0	0	3456	0	512	3376	3456	0	0	0	0	0	0	0	0	0	0	0	0	0	0	0	0	0	0	0	0	0	0	432	0	0	0	0	288	0	0	0	0	0	0	144	0	144	2052	972	0	0
258	202	204	320	406	202	112	940	452	240	192	288	896	536	728	218	178	188	428	116	140	150	393	237	168	228	148	516	492	400	476	454	338	712	276	368	696	484	704	296	468	332	984	1104	964	296	1389	639	282	469
448	1041	136	246	521	0	645	444	0	2446	160	1059	35	755	77	184	508	48	100	540	40	649	158	108	0	50	0	80	35	50	337	504	25	350	1440	18	1381	2713	25	278	186	168	50	113	50	585	117	0	1049	198
0	0	3312	60	18	138	0	0	0	1440	0	0	0	0	432	0	0	2376	0	0	864	216	0	432	1453	1356	143	432	1296	864	180	54	198	0	0	2016	0	0	0	216	2736	0	0	432	0	3312	432	1440	432	0
0	0	0	0	0	0	0	0	0	288	270	414	0	0	0	0	0	0	156	1584	312	0	252	0	0	0	0	0	0	0	0	0	0	156	1404	312	0	360	7020	0	0	972	648	0	0	0	0	648	0	360
52	240	272	85	114	95	848	380	1172	275	175	240	0	0	36	10	264	86	0	276	234	0	1184	2656	999	675	1020	0	0	288	0	0	0	0	120	120	132	78	126	0	154	224	0	36	0	0	0	0	0	1696
330	2310	6936	36	432	72	72	360	0	360	0	0	0	108	180	0	0	108	0	0	0	324	0	216	312	624	612	108	216	0	72	864	144	0	0	0	0	2730	7350	216	144	2880	540	720	0	0	0	0	0	0
216	0	1080	0	0	0	0	0	0	7128	2592	3888	648	0	0	216	0	2376	0	0	0	0	0	0	2592	0	0	0	0	0	0	0	0	0	0	0	0	0	0	0	0	0	0	0	0	0	0	0	0	0
540	648	10104	600	0	120	600	144	120	8028	1080	1296	0	0	0	80	96	1264	0	144	0	0	0	0	0	0	0	0	0	0	0	0	0	0	480	0	24	336	504	0	0	0	0	0	0	0	0	0	0	480
0	102	1122	0	0	0	0	0	360	3224	448	648	0	0	0	0	354	3318	0	0	0	0	0	0	2304	0	0	0	0	1296	0	0	0	0	0	0	372	192	156	0	0	144	0	0	0	0	0	0	0	0
0	0	1440	0	0	0	0	864	0	288	0	0	0	0	3456	0	0	2592	0	0	0	0	0	0	7584	888	888	0	0	0	0	0	0	0	0	0	1380	68	1360	0	0	0	0	0	0	0	432	0	0	0
0	0	1692	0	0	0	0	0	0	4644	0	324	0	0	1440	0	0	2628	0	0	0	0	0	0	2454	210	252	0	0	900	0	0	0	0	0	0	0	0	0	0	0	0	0	0	0	0	0	0	0	0
1200	2850	2214	0	0	0	0	0	0	5760	0	0	0	0	0	384	912	720	0	0	0	0	0	0	576	0	0	0	0	0	0	0	0	0	0	0	768	3328	656	0	0	288	144	0	0	0	0	0	0	0
0	0	0	0	0	0	0	0	0	0	0	0	0	0	324	0	0	0	0	0	0	0	0	0	0	0	0	0	0	0	0	864	0	0	0	0	11160	0	0	0	0	0	0	396	0	0	144	0	0	0
413	208	61	758	627	589	218	1188	164	183	303	208	112	112	256	251	174	51	44	1903	467	24	1441	141	95	267	188	80	208	208	148	209	111	36	2271	103	166	1944	420	184	847	527	112	256	544	176	571	137	48	1315
0	162	702	0	0	0	0	0	270	276	828	228	0	0	0	0	324	1404	288	468	468	170	12	1168	0	12	1176	1152	864	864	288	54	234	192	804	516	63	513	270	0	576	468	576	288	288	72	0	0	120	144
198	252	186	330	540	330	42	0	42	579	240	249	360	36	540	162	180	294	72	144	0	0	0	0	1044	840	1200	1200	120	144	1185	2070	1185	288	576	0	240	336	120	432	648	0	4560	1080	456	81	390	81	18	90
0	608	64	84	48	12	560	416	584	280	192	248	0	0	320	48	808	144	168	124	12	780	252	760	720	534	330	80	800	80	144	240	24	24	64	8	392	80	296	2160	2560	1292	0	824	0	1664	880	816	240	0
0	0	0	0	0	0	2880	8640	0	0	0	0	0	0	0	0	4320	0	0	0	0	0	0	0	0	0	0	0	0	0	0	1728	0	864	0	0	864	432	0	0	0	0	0	0	0	1800	5400	0	2160	0
0	0	270	0	0	36	90	12	618	120	108	174	54	810	108	0	0	90	18	1518	36	90	450	0	72	48	0	0	180	810	0	0	12	0	3420	300	600	1236	1182	540	360	312	6	24	2760	0	0	180	120	804
124	280	28	216	1048	152	756	632	460	96	160	352	0	0	0	268	256	812	256	580	196	704	392	392	144	192	400	0	0	352	360	2156	260	392	1424	128	4280	744	1360	272	120	224	144	360	568	1512	924	256	228	324
0	0	0	0	0	0	0	0	0	2592	0	0	0	0	432	0	0	0	0	0	0	0	0	0	0	0	0	0	0	8208	0	0	0	0	0	0	0	0	0	0	0	0	0	0	0	0	0	0	0	0
0	0	0	0	1008	0	0	1296	0	0	0	0	0	0	288	0	0	0	0	0	0	0	0	0	0	0	0	0	0	0	0	0	0	0	0	0	336	672	1008	0	0	0	0	0	0	0	0	0	0	0
0	0	8928	0	0	0	4320	7200	1440	2880	0	0	0	0	14400	0	0	0	0	0	0	0	0	0	0	0	0	0	0	0	0	0	0	0	0	0	0	0	0	0	0	0	0	0	0	144	0	0	0	0
1236	1129	119	1752	4470	1554	1296	1464	642	180	0	450	0	0	0	2472	1394	238	0	0	0	0	0	270	0	72	378	3240	0	0	756	675	189	0	0	0	0	0	54	0	0	90	324	0	0	0	0	0	0	0
800	660	880	1192	120	272	0	60	120	0	288	0	0	0	0	120	0	240	96	48	0	180	0	0	0	0	0	0	0	0	6540	540	1200	1512	756	0	2712	588	480	0	180	180	1800	720	72	1800	1608	336	468	144
702	772	830	459	296	288	581	504	331	474	387	348	429	584	1057	495	388	481	130	263	98	45	138	33	294	99	28	129	428	537	411	166	162	469	217	135	276	182	304	481	372	739	1102	457	453	457	242	175	261	374
720	240	0	1816	1776	728	282	846	0	0	0	0	0	0	1296	144	0	0	0	0	0	48	0	0	0	0	0	0	0	0	2068	2088	884	720	240	0	360	120	0	144	600	120	432	864	0	486	1746	0	240	0
1848	736	224	1048	824	360	1700	544	900	912	198	306	360	240	1200	312	344	184	80	48	16	100	0	20	264	0	0	720	240	48	3552	3336	1512	40	24	8	1820	24	220	240	0	0	0	1200	48	2636	1192	1212	580	96
271	163	580	172	82	490	53	71	140	2808	1464	768	2400	990	990	165	111	750	1494	360	0	360	360	0	436	28	16	0	0	0	858	192	846	2988	1080	96	834	1212	306	600	126	54	30	24	24	627	339	276	1530	2214
16	208	288	368	404	272	44	198	918	1148	590	266	0	104	360	110	592	1218	0	0	0	484	46	254	780	0	558	0	0	126	542	1964	2264	1986	926	1164	1090	567	655	1404	156	516	36	108	554	108	234	1122	340	28
96	102	342	0	0	0	72	0	36	180	0	360	0	0	0	1632	1950	3114	408	90	150	720	0	360	1800	0	36	0	0	0	540	108	540	5880	900	1536	720	408	924	540	936	144	648	0	0	900	0	1800	360	0
492	328	1055	180	530	580	131	455	440	1452	510	432	129	156	2118	407	180	922	132	872	1006	93	721	635	2420	770	473	231	243	2391	21	88	38	0	164	31	622	145	340	206	453	856	105	363	225	0	150	48	22	303
222	156	90	72	396	144	100	288	392	0	108	324	216	216	72	2100	2004	1626	222	702	678	1152	1218	684	2116	1258	1216	378	498	594	108	648	72	890	665	1127	1048	152	216	348	120	648	486	228	324	98	162	616	36	162
165	90	275	50	83	550	50	50	140	182	663	355	360	550	79	2277	1657	3204	1842	937	1599	1190	378	695	1093	1013	370	445	645	465	58	85	756	0	0	50	153	12	135	650	30	340	120	55	130	176	245	578	31	32
0	0	360	150	0	150	40	160	40	0	0	360	0	0	0	600	0	1440	120	0	720	10	50	12	700	300	800	0	24	0	30	0	30	0	0	180	480	120	120	70	30	80	0	240	0	80	440	80	64	200
252	68	608	0	0	0	0	0	0	704	64	448	128	32	0	580	156	2488	394	1064	374	100	240	172	3128	1128	744	216	72	800	0	0	0	502	152	202	5072	2352	3296	0	0	0	1280	3200	0	0	0	0	80	0
432	432	1872	0	0	0	0	0	0	2232	1332	900	288	288	0	960	960	8448	0	0	0	0	0	0	0	0	0	0	0	0	0	0	0	0	0	0	0	0	0	0	0	0	0	0	0	0	0	0	0	0
0	0	0	0	0	0	0	0	0	180	0	36	0	0	1080	0	0	0	0	0	0	0	0	0	0	0	0	0	0	0	0	0	0	0	0	0	0	0	0	0	0	0	0	0	0	0	0	0	0	0
0	0	3024	0	0	0	0	0	0	5184	0	0	0	0	0	0	0	0	0	0	0	0	0	0	7128	0	0	0	0	0	0	0	0	0	0	0	0	0	0	0	0	0	0	0	0	0	0	0	0	0
371	326	1703	30	108	6	120	120	0	150	30	0	0	72	1032	722	608	2834	90	180	630	48	150	1482	4077	1608	5295	1080	180	1320	0	24	0	0	60	0	180	128	220	0	0	12	120	60	24	0	0	0	0	60
2810	910	1440	2500	2090	2040	180	480	0	3360	6140	1180	900	690	600	70	50	0	240	308	120	19	340	21	40	344	80	220	76	160	120	50	108	20	152	12	64	344	396	58	50	330	350	150	252	0	152	0	76	696
528	480	912	0	1098	0	972	780	1056	7476	2244	3336	0	0	972	240	300	270	0	0	0	0	0	0	220	0	20	90	0	0	168	0	12	0	432	240	0	0	0	0	48	0	0	0	0	30	132	0	132	0
408	408	6240	0	144	0	0	144	0	6216	420	420	0	0	1008	288	288	3744	0	360	0	0	360	0	3792	768	768	0	0	2304	0	0	0	0	0	0	72	0	0	0	0	0	0	0	0	0	0	0	0	0
0	0	14904	0	0	0	0	0	0	3456	0	0	0	0	2592	0	0	10152	0	0	0	0	0	0	3024	0	0	0	0	432	0	0	0	0	0	0	0	0	0	0	0	0	0	0	0	0	0	0	0	0
187	464	717	0	795	0	90	2085	0	132	797	565	0	90	270	840	330	1350	0	795	0	90	2085	0	3060	1245	645	0	90	270	0	0	0	0	0	0	885	90	984	0	0	0	0	0	0	0	0	0	0	0
928	2418	842	474	552	486	1219	1969	1064	346	286	272	504	480	648	312	278	426	240	416	592	1176	1300	1992	172	640	600	864	660	584	40	52	0	20	56	116	72	152	104	92	196	344	240	204	176	370	574	304	246	194
90	50	166	0	0	0	174	134	52	0	0	0	72	0	1530	57	85	386	7	0	35	60	6	24	82	77	81	36	60	450	6	30	0	0	0	0	3042	1200	648	0	90	450	90	672	0	1464	1124	556	1020	174
329	524	1841	27	9	18	80	50	20	2128	474	288	60	160	1038	413	908	2561	135	15	30	90	30	30	2952	740	632	150	160	0	21	207	14	45	205	10	2631	1209	1628	90	166	432	214	700	490	0	450	0	30	90
0	336	2976	0	3024	432	0	3888	0	1800	0	0	0	0	864	0	240	2640	0	0	0	0	0	864	720	5832	4320	0	0	1296	0	0	0	0	0	0	128	896	2000	0	0	432	0	0	0	0	0	0	0	0
5880	420	5148	0	0	0	0	0	0	2052	0	0	0	0	1296	3360	240	3312	0	0	0	0	0	0	2700	0	0	0	0	0	0	0	0	0	0	0	94	112	82	0	0	0	0	0	0	0	0	0	0	0
324	144	252	772	1191	1637	36	243	153	504	456	126	1296	108	648	162	72	390	24	72	228	210	216	1698	1788	666	1620	0	0	0	1784	1878	2542	780	0	156	396	36	108	618	90	54	0	0	216	184	765	719	276	108
594	224	592	2424	1116	960	590	1556	518	963	234	483	570	192	480	66	0	48	84	164	340	12	26	34	16	208	124	42	216	240	576	144	48	648	1552	2240	330	1128	510	192	1656	444	912	888	192	349	331	256	270	574
192	654	474	684	372	384	798	84	720	408	192	882	480	192	48	96	726	546	180	168	132	882	72	564	564	336	702	0	96	0	804	678	426	708	952	536	702	396	456	853	796	817	0	24	0	1362	804	1530	1026	312
3744	936	936	300	750	2550	0	720	1770	1512	576	222	7260	0	900	2592	648	648	180	450	1530	0	432	330	180	180	150	60	0	540	0	0	0	0	0	0	0	0	150	0	0	510	60	0	0	0	0	0	0	0
256	400	1136	352	192	672	192	352	384	1392	672	352	832	1216	1216	96	224	464	192	272	176	280	280	128	336	96	448	160	208	1216	208	192	384	304	544	368	152	472	112	464	176	384	352	208	1216	192	328	240	406	766
90	54	168	96	60	180	78	54	84	54	324	18	216	210	270	132	66	132	134	116	356	78	96	246	232	448	184	246	300	300	240	240	312	286	364	1012	390	838	1424	996	886	1694	1152	720	624	192	108	96	196	258
240	292	332	164	174	226	252	348	342	387	375	360	336	348	948	264	408	402	474	276	150	303	328	407	606	447	441	768	780	1140	662	708	436	687	657	504	958	554	678	528	636	726	864	1140	756	288	252	282	258	308
177	69	186	225	1710	120	150	885	15	174	309	219	57	264	1200	18	18	87	66	381	72	6	30	6	24	39	99	99	102	336	174	1380	123	249	435	288	1560	246	5670	147	147	660	1317	2082	804	30	270	0	111	201
212	280	680	212	596	164	128	140	32	616	20	0	120	60	844	458	796	836	236	136	108	210	368	58	978	526	788	174	240	1120	180	510	60	380	220	300	1032	356	832	80	400	320	680	820	160	248	420	52	250	212
624	240	96	3000	1688	2032	0	720	0	0	288	0	1440	480	192	0	0	0	0	72	0	0	120	0	0	48	0	240	0	0	9012	4588	5864	1200	960	240	0	1488	744	0	0	720	3600	480	1200	0	0	0	0	0
7376	3712	3312	6228	2204	5104	936	216	0	1728	288	576	72	576	216	1964	736	828	864	0	0	0	0	0	0	0	0	0	0	0	1008	304	704	432	0	0	0	0	0	0	0	0	0	0	0	0	0	0	0	0
540	2052	10260	799	803	882	1620	216	0	8640	4860	9180	0	0	540	0	0	0	0	0	0	0	0	0	0	0	0	0	0	0	1460	340	2520	0	0	0	0	0	0	0	0	0	0	0	0	0	0	0	0	0
776	264	868	1416	864	4992	108	324	216	2940	5036	1960	72	0	900	3328	384	4064	144	0	432	0	0	0	864	0	0	0	0	0	132	108	48	0	0	0	0	0	0	864	0	0	0	0	0	0	0	0	0	0
5016	2940	5004	864	1548	972	0	936	324	1440	2184	1236	0	0	1728	4410	2205	4401	0	0	0	0	0	0	0	0	0	0	0	2592	0	0	0	0	0	0	0	0	0	0	0	0	0	0	0	0	0	0	0	0
0	0	16200	0	0	0	0	0	0	16848	0	0	0	0	0	0	0	0	0	0	0	0	0	0	3240	0	0	0	0	0	0	0	0	0	0	0	0	0	0	0	0	0	0	0	0	0	0	0	0	0
3510	2565	1665	1260	450	0	2700	1350	180	2892	1668	2640	720	900	288	1340	1425	2095	576	234	0	468	558	0	90	216	342	0	0	36	0	0	0	72	36	0	0	18	72	0	0	0	144	0	0	0	0	0	180	216
396	432	144	0	1128	0	0	1704	0	144	252	252	252	288	1188	348	504	96	150	78	144	72	96	24	0	0	0	90	144	288	0	1416	0	216	36	144	3504	504	792	216	180	72	1116	1188	612	0	1110	0	384	348
0	144	4176	0	0	0	0	0	0	576	0	0	0	0	0	0	48	1536	0	0	0	0	0	216	5904	0	936	0	0	0	0	2160	432	0	0	0	2908	600	4268	0	0	432	0	0	0	0	0	0	0	0
0	0	0	0	2160	0	0	3240	0	0	0	0	0	0	1080	0	0	0	0	0	0	0	0	0	0	0	0	0	0	0	0	0	0	0	0	0	2280	390	570	0	0	0	0	1080	0	0	5400	0	0	0
0	0	0	598	1292	234	0	864	0	0	0	0	0	0	2052	0	0	0	0	0	0	0	0	0	0	0	0	0	0	0	2684	1024	900	720	720	108	5434	1978	1048	288	396	72	0	0	0	0	576	0	0	0
0	320	40	0	0	0	120	660	60	10	0	10	0	160	60	0	0	0	100	636	100	60	3912	60	0	0	0	400	400	308	160	160	80	0	216	0	1107	1852	677	80	160	160	600	600	2048	320	600	40	0	3000
162	432	54	0	540	0	0	1440	0	0	0	0	0	0	180	108	288	36	0	720	0	132	2022	330	0	0	216	216	432	468	0	0	0	0	432	0	800	704	2960	0	54	378	0	216	0	0	216	0	6	87
1038	2340	4338	90	2280	228	1350	3450	3294	2508	2538	1512	1968	1794	9096	54	72	234	0	0	0	90	0	0	720	180	180	0	90	0	18	6	24	48	12	84	12	0	6	192	48	198	24	228	0	24	6	30	0	0
2652	4182	3306	1152	1596	636	1092	1956	732	5460	1836	3012	3300	3156	3852	192	294	114	288	96	0	288	96	0	96	0	0	192	192	840	0	216	72	0	0	0	0	0	48	0	0	0	144	0	96	0	288	0	0	0
2772	2772	5400	2016	1944	2988	2016	2808	2988	5166	3072	3678	2160	2160	3420	0	0	0	0	0	0	0	0	0	0	0	0	0	0	0	0	0	0	0	0	0	0	0	0	0	0	0	0	0	0	0	0	0	0	0
0	144	0	72	144	0	147	126	555	48	0	96	216	432	144	432	216	0	162	81	81	1012	680	1248	112	64	328	648	324	288	288	684	288	204	362	154	168	528	1416	0	24	120	504	180	576	246	180	522	1232	604
307	393	299	30	294	90	144	523	190	335	192	303	535	200	315	96	722	143	732	896	272	340	475	460	238	91	297	441	322	1077	688	998	330	1282	1753	655	765	607	521	161	79	361	466	347	987	382	639	518	438	768
74	70	348	300	546	624	260	586	672	312	924	252	168	312	312	244	296	1452	456	438	2136	480	726	1824	848	1234	2238	816	1176	1176	216	504	624	168	12	384	90	0	168	408	288	672	168	384	384	52	164	408	144	240
428	418	342	134	252	472	246	120	204	202	326	210	114	576	240	1268	1642	1314	434	314	314	1044	456	348	548	272	530	264	48	96	468	656	868	116	140	32	342	114	1314	888	144	1110	630	192	432	52	94	232	180	102
0	0	300	912	2356	1256	1125	7250	2125	653	493	300	1800	0	894	0	0	18	240	30	0	0	0	90	6	0	0	360	0	30	1734	7512	1572	90	0	30	1125	300	825	375	45	90	360	0	0	150	120	180	90	0
0	0	0	0	0	0	0	0	0	0	0	0	0	0	0	0	0	0	0	0	0	0	0	0	0	0	0	0	0	0	72	504	288	432	5256	5040	2376	4338	6606	864	720	8496	0	0	0	0	0	0	0	0
0	0	0	0	0	0	0	0	0	0	0	0	0	0	0	0	0	0	0	0	0	162	132	606	0	0	0	0	0	0	0	0	0	0	180	0	138	402	360	0	0	0	0	0	0	180	180	972	3546	2676
1356	960	6564	936	96	930	1488	456	936	1980	1530	0	0	0	0	264	300	1932	324	0	414	288	156	276	468	1314	0	0	0	0	1308	336	780	480	120	576	108	120	60	0	378	0	0	0	0	4368	990	2106	1392	530
50	1162	72	60	246	24	3726	3219	1143	60	60	600	0	0	0	95	565	36	330	360	1368	682	122	72	250	2030	168	0	1728	0	100	180	80	140	140	320	40	40	112	216	480	240	0	0	0	3292	2756	984	1344	48
162	108	54	519	1401	672	432	1800	612	78	486	390	54	36	18	450	684	288	777	801	696	828	864	1302	651	1209	1188	390	48	48	299	1211	482	198	378	360	906	214	248	300	240	288	36	288	54	348	1350	324	126	234
160	222	156	254	422	252	162	456	112	80	216	332	280	400	352	280	336	144	245	212	183	626	420	260	485	309	554	316	436	208	418	738	420	444	406	252	424	244	326	505	368	463	940	1420	1024	180	552	124	330	232
0	0	60	342	444	102	0	438	42	780	0	0	96	12	180	0	0	60	0	0	0	6	0	54	780	96	264	120	0	0	2560	4045	835	1080	0	300	5168	2852	620	120	0	60	120	60	0	0	1194	18	0	0
114	77	236	480	216	332	119	84	116	256	180	108	100	10	100	222	170	416	1452	624	1112	453	282	340	426	404	218	208	100	472	2310	1329	2093	3048	543	1556	1150	1197	1264	3530	2172	666	0	0	426	560	252	608	222	253
0	0	3024	0	0	0	0	0	0	2700	0	0	0	0	216	0	0	6804	0	0	0	0	0	0	5292	0	0	0	0	864	0	0	0	0	0	0	342	276	678	0	0	0	0	0	0	0	0	0	0	0
1080	552	540	1440	360	0	168	0	3096	2352	0	96	5436	900	360	1800	900	672	36	468	216	60	0	0	0	0	0	0	360	144	960	240	0	54	582	324	0	120	0	150	84	306	2400	0	0	0	0	900	240	0
1536	0	1344	0	0	0	0	840	384	1440	0	672	576	0	2208	864	0	432	0	480	480	0	0	0	1248	192	384	1920	0	768	0	0	0	0	0	0	0	0	0	0	0	0	0	0	0	0	0	0	0	0
0	0	0	0	0	0	0	0	0	648	0	0	0	0	3240	0	0	0	0	0	0	0	0	0	0	0	0	0	0	0	0	0	0	0	0	0	13500	4050	1890	0	0	0	0	0	0	0	0	0	0	0
360	1152	3132	0	1800	360	0	432	648	3564	324	3024	540	0	0	0	0	0	0	1350	270	0	324	1296	0	234	2898	1080	0	0	0	0	0	0	0	0	0	2970	2430	0	0	1080	0	0	0	0	0	0	0	0
320	3420	64	0	0	0	0	0	0	7245	850	965	300	300	6480	160	1260	2336	0	0	0	30	150	0	576	0	0	0	0	1500	0	0	0	60	336	0	390	246	144	0	0	0	120	0	0	0	0	0	30	150
60	612	4224	450	30	420	180	0	396	1140	792	1596	600	240	180	240	444	3180	180	36	0	144	0	108	288	0	60	60	24	0	1200	72	1008	720	0	216	228	288	924	672	512	880	600	0	0	480	0	432	288	0
108	216	108	0	540	0	0	936	144	945	162	189	0	0	864	0	0	216	0	540	0	0	1080	0	594	180	90	0	0	1512	0	0	0	0	0	0	558	1872	270	0	0	0	0	0	0	0	0	0	0	0
828	428	400	260	520	0	48	60	0	960	0	120	0	144	4248	1212	552	336	240	60	0	296	16	0	636	60	168	0	0	0	340	800	0	0	360	0	1320	576	384	0	0	0	0	0	0	0	240	0	132	12
0	0	2376	0	0	0	0	0	0	3888	0	0	0	0	3888	0	0	0	0	0	0	0	0	0	3942	540	702	0	0	3888	0	0	0	0	0	0	0	0	0	0	0	0	0	0	0	0	0	0	0	0
0	0	0	0	0	0	0	0	0	0	0	0	0	0	0	0	0	0	0	0	0	0	0	0	1512	0	0	0	0	0	0	0	0	0	0	0	5040	1440	0	0	0	0	0	0	0	0	0	0	0	0
0	0	0	0	0	0	0	72	0	0	0	0	0	0	0	0	0	0	0	0	0	0	0	0	2196	216	180	0	0	5184	0	180	0	0	0	0	3090	1380	138	0	0	0	0	0	0	0	180	0	0	0
0	1170	4986	0	0	0	0	0	0	648	0	0	0	0	1296	0	810	3258	0	0	0	504	0	720	4572	0	936	0	0	972	0	1008	432	0	0	0	1848	684	1644	288	0	1440	0	0	0	0	0	0	0	0
3996	9432	6588	1800	1440	864	2880	1080	2160	3096	432	2304	1080	648	1080	918	1620	1350	0	0	0	0	0	0	0	0	0	0	0	0	0	0	0	0	0	0	0	0	0	0	0	0	0	0	0	0	0	0	0	0
3513	2535	6696	1532	572	1496	864	540	648	4500	2763	1017	144	468	576	594	486	1368	0	0	0	0	144	36	0	0	0	900	0	360	2388	480	1344	0	0	0	0	0	0	120	0	24	180	0	576	0	0	0	0	0
548	388	184	208	126	40	248	132	16	248	79	57	128	84	84	326	870	510	629	179	172	407	208	295	734	146	102	446	662	662	1465	789	586	916	326	160	948	660	636	453	356	415	488	264	264	928	388	324	509	382
468	960	1548	208	48	332	700	130	298	452	256	96	48	288	192	957	2334	2949	100	544	808	1026	1329	2553	1520	1165	2043	408	240	384	288	1056	1632	20	128	260	0	156	1356	912	616	1832	288	384	624	156	156	192	300	310
288	1428	560	120	284	444	1022	756	972	320	402	558	364	1144	364	243	1132	385	304	294	1152	1260	368	632	84	1284	202	308	2918	308	600	678	522	60	222	980	204	400	590	248	428	500	328	876	306	195	321	342	852	144
314	1646	284	0	474	36	1120	430	220	204	241	341	0	180	0	721	4177	820	156	648	30	2500	862	604	302	164	608	0	0	0	96	680	538	48	232	200	470	299	1421	660	240	2046	0	0	72	272	50	68	288	0
392	104	0	1380	2370	1230	24	124	0	96	212	92	80	200	800	668	212	480	62	68	22	80	108	772	320	56	2312	2400	0	0	1276	1914	938	68	136	68	620	164	520	272	40	80	400	40	160	24	64	48	176	44
186	750	1980	294	764	424	144	336	576	1296	736	1664	0	0	0	176	400	1320	196	462	428	240	480	708	1256	1072	3132	0	0	0	120	40	200	88	120	332	352	720	1328	196	284	288	0	0	0	546	188	874	372	276
324	24	12	396	756	384	192	1044	204	128	88	36	108	48	432	918	576	1080	792	84	384	246	48	354	3942	2376	918	738	612	108	636	558	456	72	4	104	2568	0	252	252	12	108	108	240	0	864	2952	684	58	16
90	19	17	6	20	124	41	192	295	96	40	154	198	204	274	1248	1692	2156	368	538	176	2445	1304	1269	1143	978	167	640	712	2020	24	192	648	50	240	82	620	740	770	1328	152	892	600	460	942	252	310	512	705	354
0	12	0	1520	1590	550	192	84	84	0	0	120	1680	492	60	3240	648	0	1360	200	0	150	266	76	0	0	0	2160	216	0	1344	2472	924	1350	270	0	300	0	0	0	0	0	4860	0	0	36	36	36	90	162
60	264	360	216	126	198	72	36	72	432	432	288	144	72	144	216	108	432	1134	0	810	0	0	0	378	54	0	0	108	0	720	1620	1440	126	0	90	0	0	0	1890	270	0	0	540	0	0	144	288	24	72
595	1145	4260	0	0	0	300	0	0	2487	0	525	0	0	304	630	1170	5064	0	0	0	300	0	0	1793	2	497	0	0	304	562	72	358	552	52	208	0	12	30	90	153	23	100	70	70	1490	74	832	1550	50
2904	5088	6648	48	528	240	384	1152	0	2352	960	816	768	3216	1200	336	96	336	0	0	0	0	0	0	0	0	0	0	0	384	24	120	48	192	96	0	0	144	144	0	0	0	576	0	96	192	576	0	768	384
0	0	216	900	0	2700	504	6480	1512	216	0	432	0	0	3600	0	0	0	0	0	0	0	0	1080	2700	5400	0	0	0	0	180	0	540	0	108	1080	0	108	108	0	540	0	0	0	0	504	6480	1512	0	0
0	0	0	860	199	738	0	1763	253	0	204	12	75	0	0	150	0	495	165	0	1020	0	0	0	2075	2653	852	165	0	0	605	184	576	0	0	0	1793	0	187	99	0	9	75	36	0	0	5730	1110	49	97
1508	142	600	579	178	71	270	126	0	84	100	80	492	264	372	2086	56	1296	906	72	66	438	150	0	82	70	40	276	192	228	753	278	61	810	156	78	60	150	30	636	222	150	78	108	0	723	411	0	513	405
356	276	72	4	1616	0	302	1601	1305	0	30	270	60	600	240	1172	744	36	264	768	0	1815	99	46	156	6	102	744	312	276	88	1152	0	40	144	0	1616	516	956	0	0	0	88	0	0	140	612	516	651	107
90	180	0	252	8370	1260	0	8370	0	0	0	0	0	1350	0	54	108	0	0	0	0	90	0	90	0	4212	3564	90	0	0	18	810	90	0	0	0	0	0	0	216	0	54	54	1350	0	0	2970	0	0	0
72	468	666	270	264	186	108	18	1128	1254	180	1452	288	144	108	0	528	696	72	0	360	342	324	1596	1704	72	2118	648	288	1296	738	576	666	522	912	744	648	738	546	216	234	372	54	36	216	144	18	810	228	144
2052	1656	1320	2994	840	510	1140	384	48	7242	3600	1986	576	4320	1728	228	372	180	348	72	252	144	36	36	240	60	0	0	60	0	402	144	90	504	96	396	126	72	18	96	24	0	0	24	0	84	24	12	24	12
1260	180	1980	19650	4500	8250	450	0	450	510	0	1380	720	0	0	180	0	270	0	0	0	30	0	6	90	0	0	0	0	0	1050	0	1200	2250	180	450	450	360	90	450	0	0	0	0	0	18	0	72	60	0
286	1509	2409	348	596	790	1109	101	1196	3514	1911	1865	176	704	1192	16	147	371	83	129	186	536	129	645	411	0	663	0	0	1120	120	258	300	26	238	312	197	949	724	145	220	325	0	0	560	297	39	342	140	124
704	240	8500	1002	2	1000	1282	322	820	5970	170	1570	0	0	288	4	12	2510	250	16	250	102	48	150	2010	40	500	0	0	0	30	130	350	250	64	250	88	60	500	300	300	150	0	0	0	18	18	330	375	90
24	84	0	144	72	0	108	216	0	336	348	504	72	108	216	12	24	0	864	1704	222	36	720	0	0	0	0	0	18	1800	36	1332	432	540	852	138	2580	996	2310	324	0	162	972	36	1170	36	72	0	18	1062
465	465	15978	0	0	0	0	0	0	6960	5640	2940	300	300	0	105	105	4338	54	414	0	54	954	0	0	0	0	0	0	708	0	0	0	6	174	0	0	162	1014	0	0	0	120	0	0	0	0	0	6	174
1200	3840	5760	0	1440	0	1260	1080	1980	1152	1960	4376	0	0	0	1680	4800	5760	0	0	0	288	0	288	2520	0	216	0	0	2160	0	0	0	0	0	0	0	0	0	0	0	0	0	0	0	36	72	36	0	0
0	0	5292	1080	0	1512	432	0	864	2484	1200	1500	2592	1296	1296	0	0	1080	0	0	0	0	0	0	1296	0	0	0	0	0	270	0	486	108	0	324	0	0	0	324	0	324	108	0	0	324	0	756	216	0
0	0	1944	0	0	0	0	0	0	2196	0	0	0	0	2952	0	0	648	0	0	0	0	0	0	2736	0	0	0	0	468	0	0	0	0	0	0	0	0	0	0	0	0	0	0	0	0	0	0	0	0
336	852	324	186	246	792	970	944	1050	306	1062	510	216	804	216	764	1588	1110	260	428	860	1572	2220	2232	408	648	576	576	732	606	138	282	738	466	298	352	98	182	236	432	192	588	72	108	354	476	328	534	260	684
2400	1679	4633	648	90	126	0	0	90	1584	114	120	270	198	360	2166	1502	4252	0	0	0	0	90	90	1260	0	90	270	0	720	1350	0	198	1410	156	234	180	0	270	144	0	450	1350	0	126	0	0	180	0	0
2727	3891	2520	42	78	12	222	468	156	1338	36	42	12	48	1404	1491	1887	1080	300	930	840	1788	1788	300	1836	1344	2142	1470	1470	870	12	24	0	0	24	0	108	108	18	0	0	36	126	36	24	48	96	0	192	192
402	714	630	348	964	1334	616	588	1440	1506	1704	1612	208	318	648	982	916	820	658	1567	1357	720	1230	1090	792	678	976	208	462	1224	133	248	321	78	87	105	336	114	538	588	156	472	100	0	0	254	330	514	330	435
2128	4782	1784	1820	1120	840	4104	2160	720	360	0	720	0	0	1080	2420	4650	1840	810	0	0	810	540	72	84	308	94	270	1350	270	120	240	180	270	0	0	0	0	144	72	144	216	0	0	0	360	0	180	270	0
6180	3894	4350	675	75	150	2064	144	120	1080	0	120	0	432	0	2970	1959	2787	2024	712	648	1242	514	176	1248	288	240	0	576	288	390	30	60	216	108	96	30	30	0	24	84	12	0	0	0	966	36	90	1158	606
384	1616	3840	192	1056	592	704	1752	600	804	1088	540	160	544	1648	80	80	240	0	0	0	200	0	160	600	1200	360	80	600	0	0	0	64	0	48	16	0	640	1440	0	0	640	320	32	128	624	1484	572	0	0
200	800	560	0	120	0	0	480	180	0	90	170	20	0	240	300	1200	300	0	1200	0	300	4400	2104	440	1040	2020	500	0	0	316	144	44	220	800	540	498	0	162	24	0	164	20	240	0	0	240	100	300	800
468	192	0	1650	222	180	30	261	207	0	0	0	0	0	0	612	678	0	348	84	0	315	75	0	0	0	0	0	0	0	4626	840	396	504	156	0	252	30	0	0	0	0	0	0	0	330	1023	261	765	219
660	288	1020	736	866	2316	192	564	1932	2232	1476	672	1632	912	912	912	504	1206	384	126	432	253	155	60	354	186	0	288	432	396	720	756	1794	267	143	310	281	60	235	624	276	144	360	504	468	324	732	1638	132	120
4356	2808	3132	3888	1692	1404	2160	756	468	468	936	288	648	936	684	1872	2112	1632	2592	0	0	0	0	0	0	0	0	864	0	0	4560	2400	1680	1296	0	0	0	0	0	0	0	0	432	0	0	0	0	0	0	0
4320	864	0	18322	5262	2336	0	432	0	0	0	0	0	0	0	0	0	0	0	0	0	0	0	0	0	0	0	0	0	0	4025	975	400	0	0	0	0	0	0	0	0	0	0	0	0	0	0	0	0	0
276	280	300	478	758	728	202	202	871	83	144	752	1258	784	580	1447	1115	936	1501	1867	1056	267	782	302	582	238	285	934	444	1150	455	789	854	142	313	93	1039	326	218	541	210	394	942	488	1326	184	148	334	20	132
400	48	32	200	100	0	35	7	0	0	0	240	1200	48	108	1780	96	236	5120	6802	2106	501	624	117	0	360	0	0	0	420	900	270	0	1974	2922	1098	450	1210	290	0	0	0	1050	360	0	80	16	0	88	308
0	440	760	0	80	112	96	0	864	0	0	996	960	48	120	0	1960	3140	1458	108	378	0	0	0	900	0	0	0	0	288	1440	880	1448	6822	468	1422	0	0	0	648	576	0	0	0	288	288	0	888	144	144
0	0	0	612	1152	396	0	0	0	720	0	144	432	0	4320	0	0	0	540	135	45	0	0	0	450	198	72	360	0	1440	1020	1920	660	120	678	246	1248	900	444	0	36	360	0	720	0	0	0	0	0	0
336	432	96	96	1716	144	0	852	48	0	144	0	96	0	504	1680	576	480	1152	1152	144	1008	2016	576	0	72	216	576	0	576	96	1344	144	192	192	0	1476	144	216	384	0	480	576	504	576	0	936	0	144	336
288	288	0	2496	6336	0	768	8424	0	0	0	0	0	0	0	360	504	0	0	1056	0	0	1092	0	0	0	0	0	0	0	288	912	0	0	1560	0	1940	1908	388	0	0	192	240	960	96	96	1344	0	0	720
888	192	0	354	918	0	72	216	0	0	0	0	0	0	0	576	96	0	1704	2448	0	120	744	0	0	0	0	0	0	0	600	1872	0	1368	1584	0	1272	1488	480	0	0	0	0	0	0	0	96	0	72	288
0	144	24	0	144	48	312	520	620	0	0	336	312	168	192	84	228	24	696	2668	1520	522	270	696	392	1108	948	264	336	600	0	192	48	384	1472	1144	208	1664	648	44	320	956	432	672	192	432	948	1092	504	24
74	37	179	0	0	0	0	20	20	360	70	320	80	0	40	446	223	671	1280	760	1200	132	418	498	1093	0	1025	800	0	400	550	120	530	2040	966	1968	885	847	1032	94	316	2292	1804	4	40	242	19	2267	96	122
80	664	1704	0	24	72	1018	330	1196	648	360	840	0	24	96	60	390	774	336	592	1436	300	288	132	576	180	0	0	60	72	576	0	1152	192	688	1472	408	408	1056	1728	3708	612	0	240	144	2548	480	2312	1872	120
630	2610	810	0	144	90	810	474	624	90	102	204	180	270	90	180	360	270	504	216	0	864	180	198	198	360	72	198	1080	180	0	0	0	1512	108	0	0	540	0	0	0	0	0	0	0	3834	822	1176	1404	0
560	1120	2920	480	160	480	1992	816	1132	1300	1140	0	200	740	1700	40	80	380	90	40	140	24	12	114	0	680	0	30	990	100	240	80	180	214	98	342	24	72	54	0	108	44	30	798	100	3844	1912	1974	690	270
0	864	5976	11020	4640	5508	1368	144	648	5400	3888	432	0	0	720	0	0	0	0	0	0	0	0	0	0	0	0	0	0	0	475	200	405	0	0	0	0	0	0	0	0	0	0	0	0	0	0	0	0	0
10680	1890	3630	4800	240	180	360	0	0	450	180	90	0	0	0	3612	558	1050	2670	156	54	120	240	0	615	654	99	0	0	0	4200	120	180	1320	192	288	0	72	0	0	60	12	0	0	0	0	0	0	24	48
11232	288	576	1152	0	0	864	0	0	1152	0	0	1728	576	1728	8064	0	0	144	0	0	72	0	0	144	0	0	144	72	144	1584	0	0	1296	0	0	0	0	0	0	0	0	576	0	0	216	0	0	0	0
140	2908	960	272	240	128	1857	552	1251	800	128	1232	0	0	0	160	2060	900	128	352	160	2309	1397	2474	520	128	2232	0	0	0	256	208	128	208	600	240	320	424	304	124	158	310	224	224	224	1596	288	1092	1564	892
975	249	423	756	351	837	207	498	213	246	909	141	207	351	261	522	72	126	378	1026	819	0	468	9	201	1056	273	360	360	297	18	144	180	288	468	306	72	72	81	150	429	249	54	198	225	717	974	271	468	1800
704	2234	570	318	270	380	1003	908	703	279	456	341	278	310	278	159	204	137	156	308	330	329	651	700	205	351	430	320	224	80	624	586	688	163	671	310	229	1083	510	166	586	1920	446	374	262	92	164	118	193	429
1563	2247	7314	972	324	720	3252	408	1740	5967	1098	2079	1170	0	0	255	465	1230	28	56	0	0	0	0	0	0	0	0	300	300	522	216	480	348	192	60	10	50	0	10	50	0	300	240	240	528	132	330	90	0
0	0	0	0	0	0	0	0	2376	2808	0	216	0	0	0	0	0	0	0	0	0	0	0	0	0	0	0	0	0	0	2160	0	0	1440	144	9216	144	720	0	0	0	0	0	0	0	0	0	10800	0	0
225	0	0	0	180	36	531	3099	2310	95	190	435	1980	144	405	270	180	45	730	582	920	230	228	82	0	180	0	180	720	45	225	225	0	300	225	375	380	120	130	9	0	0	225	945	9	543	2807	2500	60	270
1110	477	1737	3048	1053	1521	924	1164	1602	834	552	450	360	288	594	320	168	232	240	168	606	144	110	700	402	618	744	0	0	90	1920	888	792	480	309	1059	750	345	345	264	864	492	0	108	0	288	320	112	0	192
72	72	0	2142	12210	1920	576	1602	1512	0	0	288	378	144	288	18	18	0	90	72	378	0	0	360	12	120	3270	630	144	0	468	2640	420	0	0	0	72	0	0	18	72	0	18	288	0	0	18	18	12	0
5072	660	598	1770	576	2070	300	600	180	348	840	54	0	0	0	342	60	114	1725	108	1935	0	450	90	36	690	84	0	0	0	0	240	360	525	0	405	15	54	39	570	240	180	0	0	0	260	400	1440	420	650
1672	3220	6952	1602	0	222	1604	408	244	1260	12	0	0	0	0	2478	4230	6300	720	180	300	1050	210	300	1322	558	880	0	0	0	258	192	138	240	60	300	216	170	1870	102	294	420	0	0	0	256	72	116	270	30
550	660	5468	300	8	700	300	200	700	5024	106	108	0	0	0	1002	1200	6438	160	20	240	160	80	240	2274	90	54	0	0	0	75	20	85	40	50	180	192	264	648	180	90	600	0	0	0	75	20	85	40	50
0	0	144	0	0	0	0	0	0	1888	320	384	0	0	3600	0	0	432	0	144	0	0	0	0	1800	0	0	0	0	72	0	0	0	0	720	0	1980	1116	360	0	0	0	0	0	0	0	0	0	0	720
0	0	4176	0	0	0	0	0	0	864	0	0	0	0	0	0	0	7344	0	0	0	0	0	0	7776	0	0	0	0	0	0	0	0	0	0	0	0	0	0	0	0	0	0	0	0	0	0	0	0	0
360	300	5280	0	0	0	0	0	0	2160	0	0	0	0	4428	594	495	8847	0	0	0	0	0	0	5292	0	0	0	0	1944	0	0	0	0	0	0	0	0	0	0	0	0	0	0	0	0	0	0	0	0
112	504	1832	0	0	192	192	0	288	5052	2400	2052	0	480	300	24	108	732	0	0	96	96	0	144	1232	624	520	0	240	168	0	120	48	0	240	24	228	804	720	228	48	420	168	360	720	48	0	72	24	0
548	908	530	318	450	540	1053	916	615	150	315	225	600	1800	1200	962	2000	914	444	93	51	130	108	78	0	48	30	60	180	120	1170	1608	1278	1020	209	85	621	238	477	420	204	282	492	252	144	890	578	300	516	86
1512	1872	11448	3024	900	1476	2988	0	1512	9576	1620	2556	288	108	0	1320	1188	4620	0	0	0	0	0	0	0	0	0	0	0	0	0	0	0	0	0	0	0	0	0	0	0	0	0	0	0	0	0	0	0	0
7976	2128	1488	2392	7768	4528	288	1728	1152	0	1152	576	2736	144	864	3968	1024	768	432	0	0	0	0	0	0	0	0	0	0	0	223	649	352	360	0	0	0	0	0	0	0	0	0	0	0	0	0	0	0	0
486	1014	1008	552	132	306	762	720	1098	384	156	612	144	186	312	0	180	60	180	600	858	204	1080	2628	240	480	4032	792	798	168	48	66	6	300	804	1392	0	48	336	270	504	540	120	96	204	336	24	888	228	600
48	604	770	1691	1139	602	1199	0	631	985	0	425	48	96	6600	0	0	0	0	20	220	50	0	400	2852	248	806	0	120	0	0	0	0	0	540	210	70	135	305	0	645	285	0	0	0	48	0	0	102	0
1155	333	0	1596	1764	3420	60	3030	0	600	600	0	1050	1050	4560	960	270	0	690	0	0	0	0	0	1920	1056	480	300	0	0	426	414	702	30	0	0	300	0	0	30	0	0	60	6	60	72	348	0	80	44
24	120	0	144	1272	0	272	900	340	126	33	21	0	0	0	0	72	270	42	42	612	128	83	5	4164	2958	1428	0	0	270	0	720	36	108	252	1098	1728	360	234	432	1044	180	18	306	36	480	1620	996	392	266
564	9	327	834	360	816	279	1110	807	456	1074	222	126	0	0	972	279	1161	1143	174	1953	288	1044	1134	1878	2760	840	270	270	270	551	468	835	369	102	501	1098	175	635	306	411	171	0	72	0	540	2349	1629	270	654
72	0	216	36	216	72	78	264	126	303	378	543	0	144	0	720	1008	828	1236	1292	1384	1035	396	549	2214	0	126	0	0	720	324	660	1440	1194	892	950	1798	664	538	1496	468	208	60	60	888	570	312	2214	756	936
480	0	0	96	288	384	240	432	1200	1680	1056	864	2400	720	720	720	0	0	1056	1392	528	336	600	0	0	0	0	0	360	1548	90	270	360	1680	1860	840	432	1368	0	0	0	0	0	360	1548	0	216	0	456	516
336	0	2724	312	72	408	0	0	0	1980	324	144	144	0	540	24	0	336	0	0	1800	0	0	0	8550	4470	2280	0	0	0	156	36	168	72	0	2700	0	0	0	0	1440	1440	0	540	0	0	0	0	0	0
1410	570	2844	0	528	0	0	1344	0	600	60	156	60	0	192	564	228	1368	144	984	144	0	444	144	336	1564	680	60	0	396	12	480	48	36	168	36	165	1038	2661	0	0	456	504	480	180	0	720	60	0	84
378	672	792	852	636	1536	342	900	1506	1482	1242	516	0	0	0	1386	1014	1752	210	594	1140	1200	660	1320	1122	648	498	0	0	0	104	134	362	105	213	444	270	162	588	63	186	1047	0	0	0	172	840	1100	150	60
442	691	1795	654	423	647	476	434	646	1222	673	925	648	648	1064	812	890	3266	532	468	460	579	373	376	1014	252	432	168	168	242	722	549	949	896	167	377	615	342	703	784	264	362	216	648	378	644	466	900	815	256
11488	3120	8720	2560	120	920	432	432	216	1080	0	0	0	0	0	2384	840	1960	576	0	0	0	0	0	0	0	0	0	0	0	896	96	160	288	0	0	0	0	0	0	0	0	1440	0	0	0	0	0	0	0
747	975	1950	0	1920	990	144	840	630	585	450	615	0	0	630	44	220	600	0	1920	990	0	220	530	213	418	515	0	0	270	0	0	0	0	0	0	1000	1000	7504	0	10	4508	0	0	0	0	0	0	0	620
630	180	62	280	440	100	128	544	100	484	140	20	0	0	1200	460	370	6	576	724	20	54	254	16	252	424	216	340	40	280	70	90	0	216	304	80	323	429	168	0	300	0	80	800	200	212	728	0	48	636
0	0	0	0	0	0	0	0	0	276	90	66	0	0	648	0	0	216	0	648	0	0	540	0	432	0	0	0	0	3348	0	0	0	0	0	0	1188	864	648	0	0	0	0	0	540	0	0	0	0	0
528	336	720	360	648	0	144	288	0	480	420	180	0	0	2052	960	480	1260	0	0	0	0	0	0	0	0	0	0	0	2700	0	0	0	0	0	0	0	0	0	0	0	0	0	0	0	0	0	0	0	0
600	600	3768	0	0	0	0	0	0	0	0	0	0	0	432	80	80	11360	1080	0	360	1080	0	360	4848	240	240	0	0	288	0	0	0	1080	0	360	90	150	120	0	0	0	720	720	0	0	0	0	1080	0
2620	672	6180	200	400	880	80	348	164	3904	520	128	0	0	880	200	0	600	0	0	0	0	0	0	400	200	200	400	160	0	0	0	200	0	0	0	0	1440	560	0	0	0	1000	0	400	0	20	60	0	0
600	1800	0	960	9240	0	1925	10655	4340	0	0	0	0	0	0	0	0	0	0	120	0	0	240	192	0	0	0	0	0	0	0	600	0	0	264	0	820	622	1066	0	60	0	120	300	12	0	0	0	0	304
0	0	0	2808	3564	5868	0	360	72	0	480	0	0	0	1728	3480	144	696	0	0	0	0	0	0	192	0	48	864	0	0	624	792	1464	0	0	0	576	0	288	0	0	24	1440	0	0	0	120	24	0	0
72	0	228	168	1696	1352	312	800	496	64	680	576	192	384	960	2664	1548	2028	48	0	240	144	288	1380	624	600	192	1056	480	192	264	1880	1408	0	0	144	0	36	288	0	72	144	96	480	192	0	0	0	0	0
252	288	256	236	274	308	137	314	679	242	470	972	180	116	100	478	622	426	586	1144	1110	274	1105	1089	418	950	1206	762	902	566	198	346	280	1008	1412	1424	516	324	770	268	362	1258	564	460	356	28	142	656	124	250
606	351	183	516	308	412	232	473	345	234	162	252	0	0	0	1128	810	444	1441	1241	858	624	294	168	274	552	278	0	0	120	432	154	260	1526	706	324	72	510	252	68	672	268	240	96	72	138	363	237	330	246
120	0	360	192	288	0	0	0	432	0	720	0	0	0	0	0	432	0	48	0	192	144	360	576	1008	0	0	0	0	0	0	216	0	48	0	48	0	0	0	648	144	0	0	0	0	0	0	2160	576	240
0	24	1524	0	0	0	24	0	24	900	24	48	0	24	1200	0	4	2804	60	60	120	0	24	72	2400	0	36	120	120	3300	130	130	40	60	240	60	0	195	45	180	180	180	0	0	60	294	170	244	384	546
2038	1070	2400	3186	6624	3240	900	1170	810	2700	450	900	0	0	5400	1440	450	1350	0	468	450	0	234	90	0	432	378	648	0	0	0	0	0	0	432	360	216	198	162	0	630	180	0	1080	0	0	0	0	0	108
0	0	0	0	0	0	0	0	0	0	0	0	0	0	0	0	0	0	0	0	0	0	0	0	0	0	0	0	0	0	0	0	0	0	0	0	0	0	0	0	0	0	0	0	0	0	0	0	0	0
660	528	2412	0	720	0	0	96	288	576	1920	48	0	0	0	2850	1320	6366	84	108	168	480	120	360	5400	0	288	0	0	1032	0	240	180	0	0	0	276	132	72	120	0	720	0	0	60	0	48	48	0	1440
396	450	0	0	2700	0	0	2430	0	240	630	480	1350	270	1350	954	1116	0	2022	552	0	660	492	0	0	0	0	0	0	72	288	4482	0	1152	504	0	1464	192	0	0	0	0	0	0	0	288	1782	0	414	594
108	0	36	252	234	162	36	288	0	0	0	0	0	36	216	162	72	54	496	216	44	18	108	0	0	0	0	0	18	108	3648	5460	2124	3014	1050	292	3314	1498	588	258	306	30	468	504	774	0	72	0	0	54
2100	600	0	2520	6252	5760	0	3384	0	0	2100	600	1800	1800	12060	0	0	0	60	0	0	0	0	0	0	0	0	0	0	0	324	528	972	60	0	0	600	0	0	60	0	0	120	12	120	0	0	0	0	0
10620	2268	2448	4320	864	0	2160	0	0	0	0	0	0	0	2592	396	108	144	0	0	0	0	0	0	0	0	0	0	0	0	4320	864	0	0	0	0	1296	0	1296	0	0	0	5184	0	0	1296	0	0	0	0
736	2684	8408	332	188	28	988	548	336	6372	1100	3780	252	272	644	0	22	0	0	92	72	24	84	360	324	204	1140	60	56	52	388	848	304	50	1404	108	456	2430	3390	80	280	900	150	200	400	96	84	40	30	148
90	165	750	105	240	159	45	138	159	4170	1080	909	0	0	378	144	126	1170	0	336	60	0	375	75	436	106	145	0	0	0	60	480	36	288	1698	135	528	1875	531	24	0	231	0	90	0	120	420	36	288	2145
576	144	1080	96	96	1956	2400	672	672	720	1128	216	1944	3672	1080	444	216	600	380	0	184	360	200	304	732	108	0	0	0	0	48	48	84	136	0	80	0	0	0	96	24	0	0	0	0	1200	780	720	4140	1780
330	132	960	105	255	570	45	327	234	849	1611	900	0	0	288	200	272	200	284	1237	405	168	2108	274	222	340	278	0	0	0	20	356	32	256	1178	228	488	654	904	168	30	366	0	0	0	60	408	252	312	2002
60	390	1200	50	38	176	99	51	366	665	643	552	180	534	180	72	684	1980	438	828	378	762	672	690	2216	32	380	132	528	1968	100	472	820	348	768	336	1038	1086	1146	606	20	406	0	36	714	489	201	786	1092	1788
2400	0	2112	2688	0	2208	180	351	819	840	1500	492	0	0	0	2736	0	1152	0	1224	1800	135	531	684	1068	1272	564	0	0	360	0	0	0	0	576	768	216	333	801	96	192	456	0	0	360	260	507	283	15	827
0	480	492	150	240	1410	576	216	648	234	0	288	0	450	432	0	0	378	0	72	288	720	720	2160	990	0	720	0	90	432	150	240	1410	0	144	306	90	120	384	450	588	978	1800	90	450	240	36	156	570	570
270	648	5814	0	0	0	108	0	0	1512	0	270	108	0	450	150	300	1950	0	0	0	324	0	108	1620	0	0	0	0	0	72	18	390	720	432	378	1080	1260	3060	510	1542	396	540	90	0	1218	60	258	108	0
0	0	0	140	480	460	0	144	0	348	2088	348	0	0	144	948	150	4230	240	0	720	464	32	368	2080	2888	552	48	144	0	48	0	528	0	0	0	0	0	0	1272	0	264	0	288	0	0	384	1200	1192	112
[truncated: 55 more columns]
