# Supplementary material for: Polygenic adaptation from standing genetic variation allows rapid ecotype formation
Source: eLife. 2023 Feb 28;12:e82824. doi: 10.7554/eLife.82824 (PMC9977305; doi:10.7554/eLife.82824)
Supplement: Supplementary file 2. [file elife-82824-supp2.zip › Supplementary_Data_1/Twisst_windows_5000/superscaffold11_all_output.weights.5000.csv]

topo1	topo2	topo3	topo4	topo5	topo6	topo7	topo8	topo9	topo10	topo11	topo12	topo13	topo14	topo15	topo16	topo17	topo18	topo19	topo20	topo21	topo22	topo23	topo24	topo25	topo26	topo27	topo28	topo29	topo30	topo31	topo32	topo33	topo34	topo35	topo36	topo37	topo38	topo39	topo40	topo41	topo42	topo43	topo44	topo45	topo46	topo47	topo48	topo49	topo50
1464	240	1008	768	528	240	288	576	576	2712	720	1320	1536	0	1872	48	48	96	480	432	0	48	312	0	192	48	120	0	0	864	0	120	120	60	216	0	144	72	0	0	0	0	180	0	0	24	192	192	48	504
952	1150	5918	183	499	0	388	726	0	2358	1424	2228	0	0	622	264	394	706	0	0	0	0	0	0	1246	215	215	100	100	0	38	142	50	0	0	0	20	160	320	0	0	0	100	0	250	44	136	50	0	0
0	0	0	0	600	120	0	0	0	120	120	0	0	0	480	90	0	90	60	540	120	0	0	0	120	120	0	0	0	480	0	300	120	60	60	120	1164	540	480	150	0	390	480	480	480	0	2508	300	480	1752
0	0	0	0	0	0	0	0	0	0	0	0	0	0	0	0	0	0	270	0	270	0	120	168	612	420	444	108	0	540	1764	2394	1314	270	0	270	180	0	360	450	450	2160	3060	2880	540	0	0	0	0	180
324	0	0	6396	4362	6702	180	2484	504	207	4077	504	0	720	0	0	0	0	0	0	0	0	0	0	0	0	0	0	0	0	192	174	210	0	0	0	0	0	0	0	0	0	0	0	0	135	2817	468	0	0
3762	216	1134	2799	1563	2190	0	324	162	0	1548	126	216	54	54	1350	120	150	2464	1480	3040	108	216	108	750	1500	180	0	0	270	1269	773	838	1400	404	1472	336	816	432	1440	1242	684	432	0	270	0	108	0	0	0
0	0	0	0	0	0	0	0	0	3318	79	13667	0	0	0	0	0	0	0	6480	0	0	0	0	0	0	0	0	0	1296	0	0	0	0	3456	0	0	864	0	0	0	0	0	0	0	0	0	0	0	0
0	1920	3000	0	0	0	3840	0	5760	3180	0	1548	0	0	0	0	0	240	0	480	480	0	0	480	0	330	462	192	480	480	0	0	0	0	1200	1200	0	480	0	0	960	720	0	0	0	0	0	0	0	0
312	432	300	1734	1791	2019	252	2160	252	348	0	216	72	144	720	252	0	144	108	432	0	360	360	1008	234	690	0	0	0	0	498	1233	1221	792	648	504	1728	0	0	624	216	1008	0	0	0	216	540	72	72	360
0	0	300	2995	5314	4837	150	1550	310	20	260	200	450	450	1600	0	0	0	165	10	65	0	140	160	8	92	140	180	0	40	1960	1470	2920	480	0	320	2915	225	940	1830	30	260	700	1270	700	0	0	20	0	0
540	108	108	378	636	336	0	162	0	396	576	144	0	0	0	288	36	900	504	162	864	492	558	1128	2376	1452	888	144	216	288	918	646	1208	108	0	432	639	90	153	552	240	0	0	360	0	336	612	636	312	288
251	720	0	83	234	142	220	983	90	8	101	10	94	298	66	249	780	52	89	56	0	316	230	70	26	46	4	66	147	49	479	655	339	440	132	21	367	181	156	343	129	92	322	271	333	1137	1569	513	0	500
1692	300	6468	0	0	0	0	0	0	0	0	0	0	0	2700	900	294	3306	0	0	0	144	36	36	0	0	0	324	0	1080	540	180	0	0	0	0	480	60	0	0	0	0	1620	0	0	0	0	0	0	0
0	0	0	0	0	0	0	0	0	1152	0	0	0	0	1152	0	360	720	0	0	0	360	684	396	0	0	0	0	0	2880	0	0	0	0	0	0	264	24	0	0	0	288	0	0	0	0	0	0	1080	2052
372	294	192	269	357	262	610	504	386	449	302	347	30	30	60	184	252	164	82	583	607	80	160	60	100	788	252	0	0	0	31	87	74	132	918	1902	102	642	1146	312	948	1620	60	48	18	150	132	114	41	487
72	864	0	192	900	0	648	1740	480	12	432	144	1344	504	684	146	998	92	940	668	576	320	316	72	168	0	168	456	720	444	152	674	86	492	444	288	724	524	180	252	48	252	420	1080	516	102	1004	130	52	104
304	38	1248	120	12	108	300	30	270	750	0	150	120	300	210	464	58	678	0	0	0	0	0	0	750	0	0	0	0	120	1498	130	1300	288	600	1374	0	0	0	1142	526	0	0	162	300	616	52	520	300	240
0	30	186	320	856	336	160	948	194	162	0	30	0	0	288	0	0	78	0	0	0	54	72	24	54	0	30	0	0	144	580	335	435	390	1470	420	1968	3786	3576	630	240	1230	240	612	720	522	414	378	336	648
632	1112	4208	480	0	0	960	480	96	1560	280	560	384	480	1920	1080	1944	4992	192	192	0	576	576	480	4128	256	704	480	384	1536	0	0	0	0	0	0	0	0	0	0	0	0	0	0	0	48	0	0	120	120
78	0	102	18	258	102	180	600	480	556	965	405	90	360	1386	264	360	1752	36	72	0	288	468	324	1017	450	1665	324	540	72	36	156	132	66	276	0	1584	504	774	0	0	0	216	0	558	360	1020	780	192	312
0	36	192	60	660	180	300	588	702	396	0	24	12	144	540	36	744	780	150	84	504	750	204	552	3150	996	2922	216	468	204	498	3234	1254	0	6	0	3108	12	684	402	48	144	18	990	78	390	546	864	48	36
270	828	626	512	848	772	1028	3296	2272	632	480	516	164	332	644	106	356	254	302	172	218	356	452	712	194	170	292	236	224	176	396	784	352	164	184	104	656	344	808	240	200	264	56	164	92	150	240	218	120	0
518	906	1077	58	142	258	474	294	718	1068	465	659	322	268	322	156	358	387	134	120	160	363	216	585	346	352	514	72	98	72	703	618	762	761	690	988	355	481	484	774	895	617	288	212	168	345	169	405	401	112
152	791	608	76	50	150	1048	196	949	625	315	692	0	234	0	184	856	586	0	0	0	724	39	2306	438	0	1278	240	0	0	108	336	126	255	540	300	378	621	354	248	344	548	0	0	90	418	160	400	403	78
2736	1152	6804	180	360	1332	180	432	468	5414	5820	2842	1008	1008	1584	0	0	0	0	0	0	0	0	0	0	0	0	0	0	0	0	0	0	0	0	0	0	0	0	0	0	0	0	0	0	0	0	0	0	0
3960	3168	7992	4320	720	3600	1728	3744	1440	720	0	0	0	0	13968	360	288	648	0	0	0	0	0	0	0	0	0	0	0	0	0	0	0	0	0	0	0	0	0	0	0	0	0	0	0	0	0	0	0	0
0	0	0	0	0	0	0	768	1536	2928	1560	1992	144	0	2304	0	0	0	0	192	96	0	0	0	72	0	0	72	0	288	72	144	0	0	192	96	36	72	36	0	0	0	72	576	0	0	1152	3168	0	0
0	36	184	0	0	0	56	40	48	976	0	776	0	0	480	0	36	508	0	0	0	12	30	30	580	100	1000	0	0	480	140	360	480	280	320	200	70	318	152	320	640	420	20	420	420	42	230	852	72	70
214	216	900	632	554	302	340	150	84	955	541	782	264	280	1680	93	262	1107	142	141	59	120	536	30	1159	112	253	294	168	1690	292	180	252	416	398	96	288	368	272	63	24	15	636	162	284	300	180	232	252	560
162	330	489	765	774	828	435	165	477	474	102	189	249	315	531	324	210	612	66	0	156	216	44	100	279	255	45	36	60	87	1629	2073	1098	879	51	138	213	90	93	1587	144	0	72	294	321	792	519	609	330	69
472	304	412	816	702	1218	576	1512	1224	824	784	480	0	0	108	1366	1516	850	360	216	72	504	216	0	312	120	108	0	288	108	64	480	152	0	0	0	704	224	224	48	24	144	0	288	0	112	478	322	0	0
216	1152	504	288	1152	288	4452	8028	5376	720	0	1152	1728	1728	1728	0	0	0	0	0	0	0	0	0	0	0	0	0	0	0	0	0	0	0	0	0	0	0	0	0	0	0	0	0	0	4392	6264	4896	0	0
256	64	68	376	564	204	606	1368	666	164	128	72	536	512	272	144	32	16	208	560	624	0	0	0	0	0	0	0	32	0	202	128	78	72	672	672	0	0	288	0	0	288	0	80	0	162	600	126	368	2912
360	810	630	1084	1802	1002	792	3924	1404	648	600	1020	0	0	108	360	630	234	0	0	0	0	0	0	72	0	0	0	0	0	1478	5329	2049	1224	0	72	0	0	0	360	0	0	0	0	0	756	2900	1276	612	0
144	180	216	900	5940	360	1080	1728	324	108	0	108	0	0	432	2378	874	228	1440	0	0	0	0	0	0	0	0	360	0	0	1200	7920	480	360	0	0	144	0	0	288	0	72	1800	720	72	198	1416	66	234	54
759	360	507	2032	1640	816	480	912	96	312	240	222	144	0	288	256	64	160	196	144	80	198	45	201	150	129	63	252	0	0	1832	1478	614	640	384	194	1362	321	141	396	186	240	444	240	24	376	880	112	170	59
642	1302	1140	432	684	336	1648	1076	1824	543	454	383	300	300	240	168	168	312	216	180	24	504	378	402	216	144	72	72	72	36	264	144	192	184	324	104	364	176	336	102	18	72	48	24	12	1304	664	1008	824	456
48	54	534	96	24	24	96	48	24	216	192	240	48	48	48	48	54	438	120	0	120	120	60	120	996	1140	1404	240	240	0	348	48	144	180	60	780	160	170	690	1002	1542	1176	240	240	0	348	48	144	180	60
918	654	1980	1128	252	1164	1248	1488	1944	1944	972	900	0	0	1824	273	192	525	114	438	912	180	540	768	1035	720	369	288	60	924	12	54	0	114	438	792	36	60	120	138	792	438	0	24	0	252	342	276	30	630
3780	4860	3780	2160	3456	1296	864	3024	3240	1188	1404	3564	4212	5508	4320	0	0	0	0	0	0	0	0	0	0	0	0	0	0	0	0	0	0	0	0	0	0	0	0	0	0	0	0	0	0	0	0	0	0	0
96	1248	1248	0	240	0	1080	960	1080	1632	192	2496	0	0	960	96	1248	384	0	0	96	576	0	384	2040	336	840	0	288	192	0	0	0	0	0	0	0	0	0	0	0	0	0	48	0	144	0	144	0	0
684	2664	504	516	2664	1032	2292	3420	2712	684	876	2472	3456	5400	3456	72	432	72	0	0	0	0	0	0	0	0	0	0	0	0	96	864	192	0	0	0	0	0	0	0	0	0	0	0	0	48	144	96	0	0
972	1134	2916	432	162	648	1038	396	978	1620	216	540	918	1242	1026	0	0	54	234	252	270	54	54	54	54	108	0	0	108	54	0	0	270	450	90	0	270	270	270	270	540	0	0	540	270	1479	612	1131	0	0
720	0	360	1530	1050	840	54	171	135	360	1620	180	540	0	0	432	360	144	882	126	648	228	408	156	231	456	105	0	0	0	252	84	240	252	36	144	72	0	0	0	144	0	0	0	0	864	2736	2160	96	420
0	300	480	30	90	600	254	96	1420	774	0	1800	2430	630	720	336	284	496	64	24	8	252	18	0	18	72	18	0	444	24	0	216	120	480	300	1170	230	322	120	430	320	270	120	540	30	1560	1440	6024	24	6
1584	576	216	1026	1680	270	1752	1008	552	166	224	186	0	0	0	2736	1800	480	1728	96	0	1032	408	0	138	62	160	0	0	0	270	888	162	864	0	0	192	288	48	0	0	0	0	0	0	1092	1776	492	3240	1080
280	2376	388	256	100	132	1364	970	3206	640	128	716	416	624	264	60	612	244	32	132	140	448	500	1980	288	64	284	300	32	212	40	72	24	140	203	105	160	496	184	173	340	759	120	80	80	436	90	570	120	200
158	470	1244	234	18	288	384	66	372	1404	72	228	780	540	450	114	708	1266	414	108	594	456	396	492	2108	182	980	240	270	756	306	54	216	252	108	324	18	18	0	432	324	108	6	0	0	657	99	576	819	369
750	365	494	594	412	158	361	430	198	546	180	36	240	267	330	753	267	265	446	645	44	372	669	270	728	254	63	305	293	143	969	639	324	640	551	124	898	677	80	0	0	120	120	60	135	592	394	111	449	448
180	120	276	264	204	144	177	237	36	256	440	168	0	0	180	333	138	339	306	144	234	204	114	24	324	990	198	0	108	72	348	210	288	468	90	738	396	444	510	480	768	336	72	360	144	708	678	684	870	510
2160	2640	3342	4122	2165	2545	1200	1320	660	3000	2460	2340	2880	2580	2880	24	0	24	0	252	84	240	24	216	0	144	348	72	96	72	72	0	0	20	263	179	108	120	108	30	160	254	48	144	108	0	72	0	48	0
984	1584	5568	2160	936	792	2016	0	0	3720	1080	1680	0	0	2592	228	360	1212	0	0	0	0	216	576	0	0	0	144	0	1656	432	252	396	216	1008	0	0	312	840	0	672	768	0	0	0	0	0	0	0	432
50	120	910	0	0	540	0	90	990	1938	2418	4824	0	0	1008	280	672	4088	0	0	0	0	0	0	792	0	0	0	0	1080	0	0	0	0	0	0	300	48	84	0	0	0	0	0	0	0	0	0	0	0
385	513	340	564	508	526	178	466	318	163	434	201	466	1138	562	734	888	566	257	161	80	530	54	52	464	114	72	186	192	194	716	720	764	773	77	20	588	180	84	630	171	257	594	492	962	458	670	550	750	86
418	0	810	372	80	356	300	328	108	612	264	0	288	504	544	308	0	236	24	16	40	240	160	4	280	0	24	32	320	528	280	6	146	192	128	32	80	0	0	96	40	32	120	72	240	1855	1740	725	1920	1280
1237	2678	5649	756	648	336	3220	180	1280	4050	966	1968	360	480	600	542	1180	1878	0	0	0	192	0	0	360	0	24	48	0	288	0	0	60	0	0	0	0	48	72	0	0	0	120	0	60	210	54	168	0	0
1324	2496	2012	576	288	1008	1135	2404	1177	2894	1792	2070	324	684	792	286	624	710	0	0	0	0	0	0	60	0	0	0	0	0	0	0	0	0	0	180	0	0	0	120	180	0	0	0	0	241	196	319	72	0
162	930	5244	2160	0	270	2160	0	270	2214	0	0	1620	1620	2430	594	840	3066	450	0	0	450	0	0	414	0	0	360	360	450	1143	0	189	594	0	54	54	156	222	243	567	216	252	0	0	1143	0	189	594	0
348	12	228	488	242	818	346	352	58	388	272	120	1092	324	468	236	36	136	660	66	306	48	48	72	588	336	384	780	444	264	566	446	908	228	12	156	168	0	84	384	156	180	276	360	144	1010	1184	398	84	12
0	375	1994	76	16	188	200	0	650	1572	0	928	440	440	440	0	540	1727	215	397	180	462	0	180	2494	0	1226	0	0	288	737	1674	964	220	241	300	2182	489	2363	1290	204	786	50	0	0	395	0	820	281	0
2316	396	3804	1764	1008	684	2155	2324	3477	3204	1440	1728	3744	3600	4464	520	732	800	0	0	0	108	0	0	0	0	0	0	0	0	0	0	0	0	0	0	0	0	0	0	0	0	0	0	0	177	156	207	0	0
3456	756	2160	3168	4968	3960	1158	1344	630	432	3456	972	4320	0	1620	864	216	1080	0	0	0	0	0	0	0	0	0	0	432	0	1044	1512	1764	0	0	0	0	0	0	0	0	0	0	864	0	204	408	252	0	0
2160	1440	1296	2024	2424	568	1152	0	576	2188	2400	800	0	0	900	648	672	576	744	0	24	0	0	0	360	240	0	0	0	0	232	492	164	432	0	0	0	0	0	120	84	0	0	36	0	0	48	0	0	0
424	672	1406	468	240	804	432	468	1404	2064	952	1268	144	144	144	260	336	862	138	684	564	216	1062	1188	1728	1188	1314	378	306	810	126	84	294	102	468	312	84	144	240	300	618	126	180	180	216	0	0	144	72	324
604	0	3076	716	0	1128	140	140	136	4538	414	0	232	160	808	496	0	3736	744	0	636	0	0	0	2640	492	0	0	0	0	160	0	472	536	0	340	0	0	0	352	620	0	0	0	0	618	462	752	708	372
1495	1040	5055	0	0	480	344	100	300	2205	390	117	72	300	1890	805	692	2745	0	0	180	186	30	834	3756	234	2400	1200	390	300	0	0	0	0	0	0	24	0	0	0	0	12	0	12	24	564	192	204	354	42
48	332	214	0	225	95	214	86	520	108	176	256	80	100	450	0	296	64	0	285	115	72	98	306	74	120	124	0	0	576	0	0	0	0	2880	1820	1940	3720	4820	540	780	5670	0	270	1360	40	8	96	0	6
489	1499	1572	384	244	200	1176	195	449	1404	926	870	128	720	428	41	91	208	0	0	0	96	96	176	16	0	44	80	0	160	416	384	1088	0	2280	1100	0	1600	1000	252	2608	1920	800	320	160	372	45	259	212	176
0	144	1176	58	100	34	66	12	390	936	342	1470	48	0	336	48	144	240	276	630	126	0	0	144	1408	0	944	72	0	120	376	592	544	340	722	378	2456	920	1328	72	456	288	0	96	240	132	24	312	72	0
1194	1116	3468	150	36	1008	150	36	1008	4590	900	648	210	210	1506	612	612	2676	0	0	0	0	0	0	1200	0	0	0	0	0	960	396	1104	440	0	160	0	0	0	480	0	0	0	0	0	960	396	1104	440	0
438	190	1568	348	18	96	498	98	268	1260	270	264	0	0	0	783	369	1782	414	24	600	162	102	492	3930	1065	1251	216	72	0	114	27	129	558	108	954	30	132	162	105	633	144	0	0	0	123	27	120	652	210
642	1161	891	1392	2732	2836	576	0	1092	1038	1528	1112	1440	2040	2640	840	642	936	881	360	151	194	0	22	200	136	54	204	312	456	366	1184	2014	844	96	128	840	336	168	580	80	114	426	72	336	36	0	474	178	0
408	316	432	360	636	540	152	528	192	298	376	740	688	184	336	428	196	576	600	808	608	192	432	408	420	266	440	352	0	0	468	236	592	372	192	616	596	556	848	432	816	166	544	192	256	348	360	492	192	156
356	509	447	452	394	278	323	320	211	248	102	110	400	310	464	158	346	294	417	155	166	166	173	269	146	84	110	414	250	374	693	463	360	591	407	346	702	457	409	301	563	414	692	464	398	530	488	254	492	564
60	270	660	0	0	0	0	0	1800	990	1254	2436	480	90	0	120	360	1020	0	0	0	60	30	540	432	288	600	120	180	300	294	360	954	324	186	300	48	24	288	1548	756	852	228	144	174	0	0	240	0	0
105	318	273	189	210	273	218	376	678	672	288	432	96	48	96	288	540	960	297	153	126	768	192	648	810	648	378	0	264	0	414	312	654	198	198	0	396	120	396	396	684	108	0	240	0	238	412	802	348	108
1524	168	816	1364	0	388	714	416	250	1234	602	60	180	72	36	432	24	576	604	176	588	48	0	48	282	154	80	0	0	0	810	180	282	968	304	888	90	440	130	138	750	48	0	36	0	933	480	363	960	1536
144	136	512	610	454	556	168	60	144	438	0	54	240	312	240	380	152	824	876	384	192	272	334	138	234	90	96	780	192	312	770	254	728	1076	264	292	618	572	190	260	88	96	540	168	900	560	240	292	656	826
1323	3621	1385	1225	1041	903	2128	2190	2625	3061	1505	3607	1528	1160	1252	80	90	55	200	205	220	155	405	130	190	370	80	10	165	205	25	20	60	120	150	155	110	290	40	60	120	130	10	45	65	1227	885	1473	199	445
1584	2952	360	2088	1836	972	1656	792	648	4932	2376	2916	1728	2808	2592	0	0	0	0	0	0	0	0	0	0	0	0	0	0	0	0	0	0	0	0	0	0	0	0	0	0	0	0	0	0	1292	1076	1520	144	0
600	1344	1368	1080	766	806	1155	1044	651	1174	525	533	300	996	1080	1044	1611	1443	60	186	210	804	474	504	381	135	948	720	144	744	96	326	64	54	132	126	178	60	20	141	93	66	204	216	120	747	756	459	90	126
1150	944	732	1234	492	800	1070	146	484	414	82	116	848	1180	244	846	1456	560	54	116	0	54	510	216	459	69	84	540	180	220	0	0	0	720	680	720	1008	492	672	960	480	2160	3618	0	400	0	0	0	12	136
342	1178	2764	900	0	1044	1980	3240	1260	3420	990	2970	0	216	6480	738	2542	5576	0	0	0	0	0	0	0	0	0	0	0	0	0	0	0	0	0	0	0	0	0	0	0	0	0	0	0	0	0	0	0	0
6840	4140	14940	0	0	0	0	0	0	5760	0	0	0	0	0	608	368	1688	0	0	0	0	0	0	576	0	0	0	0	0	0	0	0	0	0	0	0	0	0	0	0	0	0	0	0	0	0	0	0	0
4800	2400	9360	1040	1528	456	2600	1928	728	2148	360	444	1872	4680	2952	480	240	1080	0	0	0	0	0	0	0	0	0	0	0	0	200	100	60	0	0	0	0	0	0	0	0	0	0	0	0	500	260	140	0	0
174	168	66	72	3636	1764	240	5460	1116	648	0	0	0	96	1620	258	384	210	228	192	0	300	324	24	12	24	36	48	144	144	12	1764	1428	96	96	0	3906	156	234	0	0	144	288	756	96	24	5598	1782	216	360
0	0	244	360	16	280	396	1280	308	256	0	0	32	32	1928	0	0	248	440	40	0	504	1000	320	480	0	0	160	96	1464	675	460	865	640	400	0	1150	728	434	160	80	320	640	760	700	561	12	755	552	72
0	0	1082	180	375	90	198	401	118	178	0	0	195	195	3338	0	0	514	85	175	55	85	175	55	1109	0	225	165	165	1222	220	485	130	30	90	5	1075	1050	1901	160	30	260	390	35	325	211	292	116	30	90
1950	873	2577	1050	450	300	1812	2160	960	1366	1000	370	0	0	6156	1230	405	1425	0	0	0	0	0	0	1800	900	0	0	1440	0	210	90	60	0	60	300	622	66	176	0	600	120	720	1080	360	72	180	36	0	0
120	144	732	1200	0	1500	456	1104	1044	2220	640	872	900	180	2964	360	480	936	0	0	0	30	0	174	732	28	140	360	168	0	0	0	0	0	0	0	576	0	252	0	36	144	0	72	0	76	180	236	6	0
648	612	2628	2304	0	0	576	0	0	288	0	0	288	1152	2304	432	312	1344	720	0	0	288	0	0	144	0	0	288	720	1440	864	288	144	360	0	0	0	0	0	0	0	0	0	0	0	1944	1152	144	144	0
660	300	362	110	2600	80	100	1038	68	388	500	440	150	150	428	600	150	270	180	1300	80	144	1172	64	125	160	265	0	0	30	455	125	320	165	65	0	788	140	344	310	0	10	0	110	150	455	125	320	165	65
0	126	126	0	0	0	0	0	0	30	30	0	0	72	0	0	90	90	108	252	0	126	342	0	120	0	0	0	0	900	1200	0	600	36	180	0	1711	4006	2779	24	24	72	2700	0	1944	600	0	120	0	180
56	56	1220	204	60	180	132	24	114	812	72	54	240	306	882	252	252	1264	152	122	50	86	74	20	238	12	30	84	84	1036	824	240	740	420	330	150	1332	1670	2386	700	120	900	1500	0	1204	338	96	296	168	132
1770	756	594	1056	892	596	894	706	638	638	492	568	0	0	0	96	54	30	112	426	494	0	256	686	0	194	1036	0	0	0	288	210	114	176	462	646	0	428	490	0	334	620	0	0	0	0	0	0	0	408
1566	261	1377	648	648	648	0	324	0	552	144	24	0	0	1620	378	63	387	0	324	0	0	648	0	792	144	288	0	0	1620	0	0	0	0	0	0	171	441	36	0	0	0	0	0	0	0	0	0	0	1080
640	256	1552	480	0	480	192	0	192	752	80	32	0	0	1920	740	296	1772	0	0	0	0	0	0	648	0	0	0	0	72	240	0	240	0	0	0	1830	1710	540	0	0	0	960	0	960	96	0	96	0	0
180	108	1512	90	90	0	108	0	0	1782	252	270	180	72	576	540	348	1860	240	0	0	96	0	0	7584	864	1152	480	192	480	30	30	0	0	0	0	0	0	0	0	0	0	0	0	0	24	0	0	0	0
130	238	928	111	151	122	213	186	183	798	366	270	264	300	1020	144	348	1008	216	34	314	194	0	352	1649	384	397	348	360	228	1011	1215	1734	636	310	842	928	164	486	1240	1168	604	228	1092	24	916	736	1000	688	168
1212	868	2340	942	52	110	704	96	64	926	136	164	608	848	1082	981	350	2057	680	104	196	736	72	64	1188	132	328	288	216	360	664	32	72	332	60	96	0	28	48	34	12	104	208	22	76	408	76	68	368	62
451	90	185	1524	1320	480	132	438	180	240	0	0	240	0	360	388	66	92	488	181	111	149	271	114	172	252	440	288	72	72	1019	727	420	400	86	24	400	110	0	0	0	0	0	180	0	381	1839	390	291	297
105	174	519	129	90	39	92	4	108	528	174	300	60	78	492	8	70	384	36	18	150	160	20	780	1700	740	1352	600	186	168	310	380	72	32	254	116	0	240	384	182	80	194	120	0	0	54	96	60	106	44
132	204	96	0	72	0	0	0	0	0	0	0	0	144	216	528	924	492	144	252	0	2052	72	360	144	72	1620	1512	684	1080	0	72	0	0	0	0	0	0	72	0	0	0	0	0	0	288	144	0	2448	792
466	198	536	704	1312	1008	450	0	795	702	0	675	90	0	0	22	142	334	216	288	144	240	0	261	108	0	45	450	0	0	1097	1319	2654	954	558	276	2970	528	999	1170	180	855	414	0	0	228	0	606	96	0
1544	296	948	850	0	375	150	100	375	2304	1945	405	500	500	2534	1254	561	2437	0	783	0	0	147	0	993	1278	207	150	150	246	25	0	75	0	150	0	75	30	120	0	0	0	150	0	150	25	0	75	0	6
360	360	4740	640	0	320	640	0	320	5112	960	960	0	0	4800	60	60	816	200	0	40	200	0	40	1260	240	240	0	0	1200	740	0	280	160	0	20	1170	930	1380	300	60	0	240	120	480	740	0	280	160	0
30	30	4926	0	1950	300	0	1950	300	6990	0	0	2250	2250	13014	660	660	3930	60	30	0	60	30	0	18	0	0	90	90	474	0	120	0	0	0	0	0	0	0	0	0	0	0	0	60	0	120	0	0	0
0	0	648	2160	1800	360	2160	1800	360	108	0	0	0	0	22140	0	0	0	0	0	0	0	0	0	0	0	0	0	0	0	0	0	0	0	0	0	0	0	0	0	0	0	0	0	0	0	0	0	0	0
800	320	3272	360	0	1080	144	0	432	2328	960	384	0	0	4320	1600	640	6400	0	0	0	0	0	0	864	0	0	0	0	576	0	0	0	0	0	0	0	0	0	0	0	0	0	0	0	0	0	0	0	0
0	0	0	0	0	0	0	0	0	0	0	0	0	0	270	0	0	270	54	0	270	0	0	0	1350	0	0	0	0	0	0	54	0	0	0	0	0	0	0	0	0	0	0	270	0	1188	2646	1188	270	0
576	1152	13392	2520	120	4128	0	0	576	18432	1440	2880	0	0	144	0	0	0	0	0	0	0	0	0	0	0	0	0	0	0	0	0	0	0	0	0	0	0	0	0	0	0	0	0	0	0	0	0	0	0
268	484	442	48	320	0	172	378	130	367	111	272	296	296	516	548	910	1178	224	232	656	664	656	1400	2469	696	925	1040	1040	1214	210	260	120	253	351	494	106	204	106	36	312	144	176	132	158	96	233	45	166	145
1744	628	1612	3192	2622	3210	720	936	144	2580	2500	1712	1080	288	1848	880	280	760	0	0	0	0	0	0	0	0	0	960	0	0	800	610	1230	0	0	0	0	48	0	0	0	0	96	0	240	0	0	0	0	0
0	0	0	0	0	0	0	0	0	0	0	0	0	0	0	144	720	432	0	0	0	432	0	0	0	0	0	0	0	0	0	0	0	0	0	0	0	0	0	0	0	0	0	0	0	1584	864	3024	576	576
1260	252	600	736	1312	904	320	392	440	96	108	252	0	0	312	0	0	0	0	456	444	0	36	1080	192	54	126	0	0	108	0	0	0	0	120	408	736	736	544	0	132	360	0	240	0	80	260	380	0	90
72	0	0	12	42	18	132	0	18	24	0	48	0	0	0	720	750	360	1698	594	1308	1008	990	432	921	1254	705	0	240	0	348	708	342	5145	3825	5430	882	1188	792	1131	5142	927	0	240	0	180	36	54	342	270
180	0	540	360	0	180	0	0	0	108	0	72	0	0	0	360	0	360	75	90	3075	144	360	360	4500	0	0	0	0	0	540	0	180	195	234	5475	144	540	180	1935	333	72	0	108	0	144	108	36	0	180
280	498	1458	388	492	480	676	332	604	1443	220	531	320	320	1940	300	235	705	16	20	60	268	234	218	828	12	480	0	0	30	111	111	154	200	562	498	336	532	500	168	408	420	0	0	30	120	64	186	408	408
228	0	1482	72	0	864	0	0	0	1950	1155	675	72	0	0	384	0	2262	216	0	360	0	0	0	986	504	310	0	0	144	162	0	324	0	0	54	0	0	0	54	27	243	0	0	0	0	324	162	162	108
1422	0	1722	984	0	3192	0	0	0	3361	1895	0	0	0	0	810	0	990	324	0	36	0	0	0	180	0	0	0	0	0	612	0	1908	456	0	24	0	0	0	270	90	0	360	0	0	48	168	36	36	150
0	0	168	0	0	0	0	0	0	192	0	0	0	0	0	0	0	756	0	0	0	0	0	0	3872	240	400	0	0	0	648	0	3744	360	0	552	0	0	0	2160	384	0	0	0	0	312	0	336	1056	0
40	30	326	182	828	1630	126	150	12	148	750	38	792	180	180	1446	360	1320	624	0	0	0	0	0	0	0	0	0	0	0	728	402	700	0	0	0	0	0	0	0	0	0	0	0	0	216	870	144	0	0
200	0	3400	24	0	0	0	0	0	1820	0	700	1620	0	0	0	0	4320	300	0	0	0	0	0	0	0	0	0	0	0	0	0	0	210	0	78	0	0	0	0	0	0	24	0	0	616	0	656	720	60
10	186	44	48	444	642	98	746	914	72	534	714	0	0	0	616	96	488	0	288	414	0	1530	1404	68	328	1044	0	0	240	8	92	260	240	214	218	48	282	960	156	72	744	120	12	72	0	0	0	0	96
1056	864	1032	1320	2304	792	1128	2112	504	304	44	84	0	0	2304	792	432	504	240	240	240	288	288	0	0	0	0	0	576	576	120	144	72	160	160	160	688	656	288	32	128	32	96	528	96	588	1248	180	0	288
1104	1764	2496	512	772	696	2180	1705	888	1574	924	1456	1230	720	942	690	1218	1437	332	287	275	385	310	238	490	423	251	54	420	660	390	465	390	188	188	152	146	113	272	300	128	112	150	60	150	833	600	562	132	120
0	24	144	0	96	36	36	158	358	234	1062	156	132	120	300	0	48	336	1464	1776	2184	12	360	36	300	96	420	336	240	360	60	372	336	96	240	288	264	1296	864	360	264	1464	1224	408	528	108	282	666	495	4704
1364	1869	2173	660	360	240	328	0	320	444	120	96	408	1140	2160	1180	1479	1979	600	150	1056	780	840	654	1215	1125	894	1830	2190	1986	320	240	160	90	0	0	0	0	0	0	0	0	180	0	0	484	360	344	36	72
387	1017	612	936	954	540	1764	513	405	774	549	891	0	144	36	135	765	18	30	606	30	276	2394	516	513	300	1713	0	0	0	40	180	50	240	960	600	189	1752	345	192	534	768	0	0	0	416	165	85	930	3960
594	120	840	1266	36	618	702	18	330	1170	120	300	120	48	120	306	6	126	139	75	170	210	0	240	610	102	50	0	0	0	444	54	264	2051	2175	3028	120	416	202	48	3342	12	0	0	0	828	1662	540	648	384
471	396	495	318	156	642	315	441	612	435	507	270	48	96	0	360	384	276	396	1104	444	324	396	96	210	630	240	48	36	60	48	348	234	126	708	390	940	996	1124	186	315	1443	330	0	120	60	450	120	99	585
723	993	590	423	1088	217	1114	1452	368	550	296	606	558	1278	1038	540	760	472	234	360	282	504	315	165	299	185	302	222	618	498	131	180	119	104	238	142	258	150	510	242	220	318	400	444	240	308	276	104	152	142
484	927	1895	444	432	180	2124	1240	5060	1828	3944	3750	60	60	18	72	189	549	0	0	0	120	0	0	0	0	0	0	120	0	24	6	0	84	204	240	12	48	72	60	108	48	0	6	0	1188	629	4069	510	0
216	0	252	2880	976	2624	72	1560	144	268	32	96	576	0	1200	288	96	96	60	60	240	0	96	0	104	416	416	0	96	120	1656	2192	1384	1548	1092	1644	144	1224	936	840	1260	240	0	960	72	48	1440	96	0	144
0	0	120	3510	7020	2430	0	1296	0	240	0	0	0	0	3264	0	0	72	0	12	0	0	0	180	600	600	1200	60	36	24	0	0	0	0	312	720	108	720	468	138	546	0	0	180	36	0	1944	0	0	0
0	0	0	1462	5764	2494	0	1296	0	0	0	0	0	0	216	0	0	0	0	0	0	0	0	396	552	1518	1854	0	0	0	1020	4368	1740	0	0	0	2592	0	0	0	0	0	0	2808	0	0	4320	0	0	0
120	72	807	148	142	334	106	100	670	1298	231	2737	681	567	579	231	141	1014	134	101	98	102	70	89	243	171	72	108	228	489	340	271	763	264	138	132	120	66	315	945	649	542	672	426	675	80	104	1010	126	95
196	454	430	348	864	1480	573	1352	1013	198	712	470	408	384	822	908	1054	726	108	8	44	396	88	150	832	304	172	96	690	480	152	882	692	498	62	194	870	384	290	906	466	390	524	956	524	296	1162	538	882	88
135	363	456	0	81	351	288	243	684	198	99	369	162	144	189	135	132	183	0	18	117	675	540	855	963	603	1170	405	405	297	0	99	468	0	0	0	0	0	63	72	144	18	0	81	0	1152	432	4131	2304	1404
82	244	58	10	64	16	377	27	832	116	0	240	60	60	66	60	530	120	0	0	0	804	108	294	102	0	228	0	0	20	520	1402	330	340	180	20	588	294	264	354	90	186	0	0	50	495	231	3254	720	24
606	264	1362	328	1360	2200	1200	200	2280	2160	200	1440	176	0	0	202	88	286	112	136	220	120	20	228	216	20	144	176	0	0	216	0	0	72	0	0	348	116	1176	624	208	868	176	0	0	432	0	0	144	0
0	672	672	1539	3126	3543	972	972	2748	1680	1752	2148	0	0	0	0	0	120	0	0	0	288	0	48	48	0	96	0	0	0	663	786	1263	240	672	288	1996	508	1324	1410	942	2004	0	0	0	564	540	1464	312	0
488	36	549	400	0	166	90	210	60	232	45	30	206	0	0	864	52	652	481	87	42	36	0	0	329	120	6	0	0	50	867	72	485	814	117	114	171	135	54	348	328	211	90	0	50	1507	1262	1187	1227	980
3216	1320	2136	5784	1728	2304	504	600	0	1752	2640	696	1104	1536	1344	72	0	0	0	0	0	36	180	0	0	0	0	216	0	72	48	0	0	0	0	0	24	72	0	0	0	0	96	0	48	72	120	0	132	516
466	798	386	320	988	276	1684	2324	420	364	1684	808	120	552	552	590	1956	790	80	788	380	384	1628	232	104	1220	476	0	408	108	40	60	20	40	340	130	192	192	612	36	140	352	0	120	0	496	812	72	228	1750
762	744	456	307	868	277	369	2259	816	467	434	1415	192	84	318	1008	516	354	480	1500	636	346	882	428	764	612	436	96	132	258	140	500	140	102	270	132	792	440	466	492	192	1068	138	0	0	180	636	288	92	276
2736	1548	2616	840	1116	780	624	1296	204	1152	1368	1116	0	0	288	0	0	228	900	2232	2340	330	2112	654	960	1824	1320	0	0	576	540	0	120	240	0	900	594	1026	612	300	780	360	0	0	0	216	0	48	126	480
560	248	260	224	576	280	1040	1140	820	1052	1200	1180	1260	300	360	544	88	160	3100	3600	2900	952	3088	1240	819	1560	1125	720	1920	1980	294	276	270	92	240	100	120	408	0	120	408	12	480	0	0	272	240	520	128	32
116	302	398	159	259	226	372	294	434	1083	174	187	180	420	1084	206	494	620	216	518	246	948	612	332	700	102	198	168	276	1960	66	246	124	144	396	88	513	381	94	153	139	424	284	356	548	156	288	496	684	454
2121	1473	1065	1785	1233	801	630	924	642	1200	1284	738	306	351	549	369	258	174	200	253	54	378	306	126	114	71	85	162	45	297	702	423	324	220	371	36	609	492	330	108	18	351	612	342	468	327	279	240	189	480
140	85	309	105	60	45	54	0	18	253	60	35	20	0	0	0	15	345	162	375	225	180	90	90	231	12	87	20	0	150	735	180	135	1166	1675	975	1385	4765	1806	365	648	697	158	0	150	880	300	120	1212	2100
180	0	36	192	138	180	0	0	90	114	342	30	0	0	54	629	105	700	106	24	20	0	0	0	220	50	0	0	0	72	1344	138	624	351	234	45	3774	1692	1230	693	87	0	1080	54	1800	800	980	560	252	273
5140	1720	1612	550	1666	562	300	264	228	1134	556	272	528	312	504	3487	1270	721	2027	739	12	184	512	0	396	663	117	1344	672	834	72	384	156	128	64	0	162	98	28	16	0	2	528	72	114	30	66	30	16	128
248	150	214	192	1152	3120	216	648	1188	966	1032	1746	0	0	576	512	240	328	192	240	576	216	0	216	902	160	306	0	0	144	108	108	216	0	0	0	336	0	240	864	0	432	0	0	0	108	216	108	0	0
476	1657	591	1992	616	848	648	336	200	890	276	130	336	336	192	400	366	178	504	96	120	168	96	120	52	12	8	0	32	0	3096	984	1016	576	32	64	528	132	12	528	112	80	0	320	0	364	364	216	328	240
912	192	752	2592	224	112	592	720	248	560	288	216	120	0	704	168	0	240	120	288	216	48	0	48	160	80	208	72	0	192	944	176	128	936	576	728	64	140	180	72	368	96	120	224	0	616	250	334	504	1272
0	0	0	0	0	0	0	0	570	576	368	646	0	0	0	0	390	510	990	1443	1419	472	696	278	720	0	570	0	0	468	0	114	318	1800	2388	2580	48	720	18	324	0	78	0	0	756	0	0	720	924	2520
896	220	0	1044	720	0	720	1296	0	144	192	24	360	72	144	1248	1056	0	378	1512	0	162	540	162	0	0	0	486	0	0	54	216	0	432	864	0	1908	372	96	0	0	0	0	0	0	108	108	0	162	1782
675	1182	4269	717	231	897	330	81	1026	2577	603	813	585	585	585	270	288	828	45	168	552	45	18	978	1569	1002	1314	45	45	45	204	42	114	0	120	336	0	24	144	270	468	258	45	0	0	186	54	120	0	0
0	0	1356	192	0	528	192	0	528	852	2472	888	144	144	360	0	0	912	0	0	0	0	0	0	1044	0	0	0	0	360	144	0	624	240	144	288	0	0	0	672	264	0	0	0	144	144	0	624	240	144
90	80	18	4	120	0	36	32	48	40	0	12	52	68	124	268	232	124	424	260	940	420	212	224	448	544	152	184	816	1024	248	736	744	760	260	1340	1872	354	294	220	1960	68	2104	3240	1160	320	388	448	301	62
744	1848	2448	288	144	648	624	180	564	2196	290	898	1080	0	576	3432	3624	5904	0	0	0	432	0	0	2136	0	168	0	0	144	0	0	0	0	0	0	0	0	0	0	0	0	0	0	0	96	36	84	0	0
171	338	683	576	428	144	662	426	588	328	492	384	760	190	200	1236	2026	2068	2285	795	330	970	110	70	274	26	76	190	500	380	2368	2964	2008	7015	2285	940	1740	220	340	160	100	200	1240	710	580	254	214	292	80	0
1742	852	1248	1518	526	604	425	282	539	221	132	221	2222	484	526	3382	1146	1752	2310	674	1264	202	542	238	728	636	404	1564	1084	694	172	0	30	240	42	102	82	182	160	9	47	356	958	238	166	30	30	40	0	170
4842	1314	1944	648	0	144	0	0	216	2808	330	162	648	144	1080	3222	918	540	432	0	36	0	0	0	1620	204	0	0	36	720	240	0	48	240	0	12	12	18	18	72	72	0	72	24	96	0	0	144	0	0
252	72	252	0	0	72	0	0	576	336	0	1680	2304	288	144	1260	360	1260	1152	1152	288	720	1080	1080	432	0	432	2880	0	720	0	0	0	4896	4032	1224	0	864	0	0	0	0	0	0	0	0	0	0	144	72
34	476	214	94	174	108	532	100	1994	142	20	1108	340	160	160	4	360	114	27	14	5	185	25	148	204	44	170	100	46	46	210	852	298	208	152	106	846	266	674	886	217	695	490	280	280	1134	90	3304	713	5
0	324	0	756	8532	2268	2004	7758	4278	216	216	1404	324	108	540	0	0	0	0	0	0	0	0	0	0	0	0	0	0	0	306	3744	918	0	0	0	432	0	0	0	0	0	0	216	0	420	1710	1110	0	0
0	0	9000	216	0	360	144	0	0	12600	0	0	288	288	720	0	0	2160	0	0	0	0	0	0	0	0	0	0	0	0	492	0	804	432	0	0	84	840	588	288	144	0	0	0	0	72	0	0	144	0
240	96	1368	360	120	0	144	48	0	120	0	0	0	0	1560	0	0	264	120	60	60	48	24	24	2508	768	576	960	384	996	96	96	24	240	216	384	54	98	112	96	880	80	0	552	72	240	240	60	96	288
368	224	974	1120	416	522	660	420	222	446	310	396	450	798	906	260	68	320	288	0	0	212	120	100	80	308	68	0	0	102	712	404	240	232	208	136	200	112	840	336	72	1044	1200	0	426	306	490	164	184	96
288	1152	0	108	1896	228	324	2484	216	0	48	192	720	4320	480	0	0	0	0	0	0	0	0	0	0	0	0	0	0	0	0	792	0	60	12	0	192	0	0	360	0	72	144	216	24	2466	2358	504	0	0
0	0	0	0	576	192	0	0	3600	312	876	828	0	0	0	384	1440	480	40	24	32	0	0	0	288	0	0	0	0	288	0	864	144	0	0	0	288	216	72	288	0	288	0	0	144	0	96	1200	0	72
1184	1768	2208	300	1260	492	688	788	648	632	1364	2168	432	1164	864	1776	2112	3312	12	0	12	12	24	0	0	0	0	0	12	0	30	72	330	72	36	24	162	45	441	252	70	86	300	72	144	520	320	480	0	0
744	1368	1128	720	432	576	264	240	96	2187	767	1096	288	288	432	120	168	234	24	180	84	156	156	0	114	48	360	144	288	72	660	240	762	192	276	276	516	84	168	328	530	228	48	192	48	2934	1854	3402	972	540
106	462	484	429	812	463	735	1136	1305	206	144	1228	686	612	266	250	732	994	672	982	1220	1292	211	731	296	986	1088	1076	1734	554	228	566	498	94	160	192	373	148	309	312	136	420	362	614	248	276	531	737	217	0
0	0	1248	288	0	0	1152	1440	1728	1008	108	540	1440	864	2880	0	0	96	0	0	0	0	0	0	180	0	0	0	0	0	288	600	216	0	0	0	0	288	432	96	0	120	240	0	144	708	960	1020	0	72
858	420	660	3754	7240	4300	2350	6150	3420	912	780	208	508	0	0	0	0	0	50	50	290	0	15	73	73	680	775	220	0	0	0	0	0	50	250	450	0	530	1070	290	585	185	220	0	0	0	0	0	0	195
5622	2448	4770	1680	2160	1110	1104	840	936	1080	1194	336	2400	240	960	888	192	840	240	1080	270	216	444	180	240	906	264	0	120	0	180	120	180	240	240	180	396	114	42	60	90	180	0	120	0	72	54	90	192	162
762	360	504	1314	534	240	54	150	0	1182	1254	336	468	300	468	1512	72	1224	648	216	1296	468	540	396	432	756	108	108	324	0	120	180	0	2574	1170	2106	0	180	0	0	300	0	60	1500	900	0	0	0	120	90
1218	1146	4836	966	516	426	4800	96	2448	6300	1800	4752	504	900	900	42	114	204	0	0	0	0	0	0	0	0	0	0	0	0	186	96	78	0	0	0	0	0	0	0	0	0	0	0	0	600	12	288	0	0
1350	270	270	3078	288	252	0	1566	864	1760	2230	2112	1890	1890	1998	42	210	126	0	0	0	0	0	0	108	0	0	324	0	432	1620	612	576	270	432	108	270	432	108	918	0	0	810	810	1242	0	126	252	0	0
306	738	396	324	1116	108	2118	1758	1884	1090	894	2300	1296	1008	1836	90	270	180	780	2706	2274	288	1008	108	648	756	432	0	180	1080	72	144	0	504	1476	324	108	432	108	324	1188	216	0	72	432	318	354	264	72	144
1332	1004	556	1388	844	756	1580	1848	1396	1324	1548	1172	0	0	0	108	174	78	0	1116	1368	84	1098	690	90	1130	412	0	0	0	120	168	72	72	1317	1419	84	1062	462	180	1054	854	0	0	0	140	144	184	56	1770
919	400	1421	524	340	434	538	982	452	1348	116	92	324	334	1344	571	220	533	112	438	206	40	276	76	1055	776	269	188	288	728	492	182	332	456	230	630	492	245	285	450	574	246	368	506	296	474	462	364	496	480
528	336	288	4748	4974	2740	402	1626	378	12	356	10	144	366	1188	96	0	0	0	188	28	168	564	48	100	124	520	480	156	168	986	1140	544	0	20	4	0	24	0	0	0	0	0	90	324	70	398	30	158	524
998	268	3477	3708	228	4515	1830	1902	2487	1652	2244	1216	2835	2295	6075	95	10	120	0	0	0	0	0	0	0	0	0	0	0	225	540	30	555	0	0	0	0	0	0	0	0	0	0	0	45	345	345	435	0	0
930	610	1156	2055	2106	1013	1521	1975	664	790	1136	1310	700	700	700	505	225	220	360	180	150	625	280	175	144	84	0	180	0	0	435	420	203	192	0	432	690	390	180	156	144	0	0	0	0	1239	2209	514	96	192
0	0	0	288	2952	648	0	432	216	0	1656	144	0	0	0	48	144	0	0	0	0	0	0	0	0	0	0	0	0	0	544	6800	4560	0	0	0	0	0	0	1152	0	0	0	0	0	0	2040	936	0	0
0	0	0	0	960	480	0	4800	960	192	288	864	864	0	960	0	0	0	0	0	0	0	0	0	0	0	0	0	0	0	1296	11520	2736	0	0	0	3792	960	2208	792	192	480	864	1200	600	0	0	0	0	0
449	1125	298	450	885	538	620	457	410	1198	1441	589	0	1632	50	600	1408	1482	780	1045	596	1200	565	1522	620	641	1031	424	864	254	198	138	446	46	214	100	229	235	491	232	168	212	0	0	108	340	140	310	212	216
2790	900	1890	1710	0	2610	648	342	90	1260	720	0	0	1440	0	4410	1812	2610	360	0	0	360	72	0	48	96	0	0	144	0	480	0	720	1080	0	0	0	0	0	168	96	24	0	0	0	528	432	240	1080	0
408	796	1442	1221	510	665	580	116	120	670	127	1740	360	494	1440	387	500	1090	768	537	161	252	90	222	156	71	72	822	242	996	1179	690	786	393	633	192	582	597	321	249	236	116	564	204	1164	654	493	506	550	283
675	693	2646	378	459	351	594	540	135	396	243	324	756	972	972	513	684	2493	855	324	171	648	108	81	1053	510	480	486	972	972	282	162	222	36	0	36	348	96	177	126	81	108	486	0	0	792	540	306	774	441
132	270	234	294	1050	900	456	384	720	390	0	522	420	420	2016	300	1350	198	192	144	480	216	0	1032	4464	0	1488	696	96	192	60	180	0	576	288	960	324	288	252	960	384	0	0	1536	0	180	0	0	360	0
0	0	540	30	60	0	150	300	0	18	0	0	0	0	1890	0	0	216	0	0	0	0	0	0	144	0	216	0	0	504	210	780	0	216	144	0	720	0	0	30	12	30	180	0	18	1050	3900	0	1080	720
612	1332	2088	450	774	72	1188	1620	468	1836	864	2052	144	288	1080	0	0	0	0	336	384	234	324	774	480	896	928	0	288	288	294	258	312	0	876	456	144	384	336	0	558	450	0	720	0	144	400	248	324	360
1656	1920	2904	720	1800	720	288	1680	2160	1704	720	2292	2880	2304	4800	0	0	72	72	72	0	216	456	0	336	144	384	576	0	264	0	0	36	0	0	0	0	0	0	0	0	0	0	0	36	0	0	180	36	108
2267	1642	3291	0	0	0	0	0	0	3524	1304	1508	2592	1296	360	1241	886	1185	0	0	0	0	0	0	2592	216	432	1296	648	0	0	0	0	0	0	0	0	0	0	0	0	0	0	0	0	0	0	0	0	0
174	90	144	252	136	290	114	240	276	630	72	426	810	0	36	432	0	432	513	233	220	360	548	178	48	80	316	162	0	288	648	0	648	162	122	124	222	318	234	48	182	310	594	36	432	0	0	2592	432	630
4335	3525	1110	4830	3640	3530	1130	2850	160	1885	1035	800	60	2136	420	0	24	24	288	456	240	90	543	63	24	24	0	24	72	168	72	36	36	192	636	192	368	100	384	240	180	168	108	0	300	101	195	10	30	195
2592	1068	5640	2460	1500	3840	720	240	2880	8352	600	0	1920	2760	1860	1233	741	2226	240	0	0	240	60	60	0	0	0	240	0	0	72	0	288	0	0	0	0	0	0	0	0	0	120	0	0	144	0	576	240	60
4143	2979	5124	1083	300	783	2091	627	1530	5526	630	2748	2046	1038	1182	319	358	598	145	30	5	145	0	5	300	36	30	0	0	0	715	215	345	0	0	0	145	0	5	150	0	0	0	0	0	715	116	444	0	0
1800	1008	1092	1496	1756	624	1788	1268	1120	1132	1028	840	1704	1200	1080	408	240	168	596	376	240	360	132	120	240	48	48	336	336	192	584	640	0	524	16	24	840	336	480	720	252	12	984	264	168	504	320	400	704	304
288	708	960	1069	933	716	753	311	556	486	466	836	0	0	0	132	192	348	170	228	52	864	300	348	352	278	720	0	0	0	1039	939	794	822	1476	1362	1464	1206	426	732	392	1696	0	36	0	738	338	796	976	150
0	54	144	324	360	36	184	884	1008	144	288	432	144	54	144	276	312	384	36	0	108	552	48	0	0	0	0	0	162	0	210	420	234	0	0	270	456	72	72	0	0	270	0	540	0	396	540	1116	270	0
72	144	0	192	288	432	180	324	576	198	264	594	288	144	432	660	708	744	504	324	384	288	462	282	0	108	252	168	192	192	582	1482	1440	1044	738	414	720	972	864	672	1212	1332	288	432	144	288	864	1056	864	822
864	138	246	612	2580	648	324	1638	156	786	1014	462	948	1668	732	432	54	180	0	0	0	30	0	0	0	0	30	0	36	0	396	576	192	702	0	108	264	96	60	378	426	84	378	522	270	114	1569	21	378	0
270	132	804	708	178	1688	129	285	666	1119	3049	206	630	1098	684	0	117	117	0	0	0	0	0	54	324	54	54	0	108	54	0	156	312	0	0	0	0	72	0	612	288	36	0	144	144	153	39	78	0	0
3888	2592	2880	3600	3024	2880	1872	864	2880	6624	6048	8640	864	0	0	0	0	0	0	0	0	0	0	0	0	0	0	0	0	0	0	0	0	0	0	0	0	0	0	0	0	0	0	0	0	0	0	0	0	0
0	0	0	192	132	312	0	0	0	132	24	48	192	0	48	0	0	0	1620	1260	972	0	0	0	324	288	72	288	0	576	0	534	1278	2220	1140	480	1320	0	324	1782	1020	666	960	240	1920	0	0	0	0	0
996	654	1746	756	324	732	870	1296	1968	2748	1890	1956	816	804	5784	756	840	2100	24	66	198	276	36	378	1296	456	678	180	144	12	0	6	18	0	0	0	0	0	18	0	18	36	0	0	0	210	420	474	120	48
672	0	900	768	48	1740	336	540	564	1398	1134	204	300	36	96	192	0	108	258	0	90	48	156	48	60	204	0	60	60	120	204	0	336	156	0	132	36	22	38	444	132	0	0	0	0	498	663	771	360	300
216	0	0	208	1064	792	924	2383	4493	0	728	1576	1392	312	432	0	0	0	24	72	48	0	0	0	0	0	0	0	0	0	240	120	432	48	48	0	120	200	160	48	48	0	0	1488	72	828	1691	4465	0	96
48	176	112	128	312	244	196	400	268	264	100	80	240	432	456	162	332	214	160	312	212	264	536	64	264	100	80	240	432	456	320	216	508	264	96	168	558	540	102	444	120	48	528	792	792	974	1658	1112	1128	1656
0	0	288	192	0	336	0	0	0	504	48	0	0	0	0	1056	0	1248	288	0	6720	0	0	0	1560	6720	1560	0	0	0	192	0	384	0	0	2880	0	0	0	0	4800	0	0	0	0	0	0	0	0	0
4465	3032	3786	2280	1304	1207	2071	1396	2125	1722	1477	1937	702	0	0	278	52	198	258	528	921	480	534	534	258	833	433	0	0	0	390	32	106	60	270	585	324	315	249	156	390	414	0	0	0	510	147	327	48	501
630	1260	990	660	2025	555	432	864	324	576	612	522	450	360	1080	0	0	0	0	216	1188	0	270	162	288	846	432	0	0	216	114	135	75	0	108	648	0	144	108	72	594	252	0	0	72	3672	5184	2484	0	18
492	10	152	478	140	424	108	82	120	520	82	10	300	300	300	652	150	448	526	442	258	48	120	256	860	800	560	536	324	324	406	80	340	536	290	572	52	16	212	396	380	220	240	240	240	624	456	600	1554	1670
456	474	378	348	408	444	396	144	396	252	144	144	144	96	96	0	54	18	384	0	12	0	48	312	0	72	288	1800	36	72	948	600	852	0	0	0	0	0	0	12	0	24	912	0	0	0	0	0	0	0
432	0	216	4284	9558	6678	0	0	0	0	0	0	3240	0	2160	432	0	216	2160	0	0	0	0	0	0	0	0	0	0	0	3060	8370	4770	1080	0	0	0	0	0	0	0	0	0	0	0	0	0	0	0	0
0	0	0	768	408	264	0	0	0	72	0	72	288	0	720	0	0	0	0	0	0	0	0	360	486	0	234	576	0	0	0	0	0	0	0	0	0	0	0	0	0	0	0	0	0	0	0	0	0	0
285	24	186	204	252	969	189	555	426	678	352	272	180	180	450	189	111	738	1152	297	786	174	30	210	702	216	156	108	144	198	282	648	3168	798	123	354	456	152	310	1857	543	654	0	0	72	174	390	1098	555	1446
33	21	372	90	24	96	60	12	48	474	60	12	126	102	222	123	81	666	486	146	304	238	288	164	1020	126	126	588	342	684	1242	600	1272	822	168	714	382	204	200	315	465	0	324	546	300	588	360	528	402	108
90	36	888	225	36	270	189	12	138	504	90	1032	180	180	693	243	219	1710	381	6	144	401	250	480	640	122	24	180	180	693	483	48	318	449	1648	786	2127	2280	2808	505	366	212	45	45	45	519	510	252	401	136
300	228	912	192	288	480	216	216	276	732	696	1500	432	432	912	288	132	456	384	80	184	228	72	24	295	76	37	96	96	672	528	612	696	276	44	112	404	208	240	1038	64	218	144	192	576	504	648	468	304	272
198	66	2040	192	24	504	192	36	396	1914	312	66	864	864	720	342	114	1308	304	152	192	228	276	168	2172	72	48	0	0	408	624	48	1776	168	48	216	364	80	156	1188	228	120	0	0	192	624	72	1752	168	48
723	219	942	1080	90	1716	264	552	540	852	1132	140	480	360	408	1389	351	1386	1548	0	666	168	252	300	672	756	60	360	240	360	408	78	936	462	0	90	0	0	0	684	144	0	0	0	0	720	1560	1206	898	762
4050	2754	1836	2070	810	540	1008	1440	2034	5988	4104	1608	90	900	0	540	396	504	324	396	108	0	324	306	0	318	150	90	0	0	0	0	0	126	162	36	0	24	138	0	36	36	90	0	36	1044	540	1152	288	252
1024	589	622	1293	1896	2481	958	2176	1297	879	1227	300	462	948	822	453	171	342	186	24	690	483	396	438	51	912	3	372	552	66	144	105	309	186	15	240	9	9	15	180	252	114	132	684	72	828	1545	1065	672	636
252	2160	594	50	64	174	1088	0	760	2716	40	904	288	504	216	48	444	516	0	0	0	480	0	48	474	66	204	0	0	0	110	76	246	48	24	198	96	40	200	402	342	216	0	0	0	964	0	980	360	0
716	820	375	1316	452	96	966	830	751	405	170	361	963	1944	1221	452	414	231	143	6	129	199	4	4	203	89	50	287	318	321	617	341	204	299	95	338	71	134	32	327	400	98	288	633	351	693	577	553	579	15
30	27	267	0	120	252	24	0	72	396	810	294	0	132	396	20	18	34	0	240	144	12	0	36	96	388	176	0	84	648	0	60	0	0	120	0	312	260	208	308	516	484	120	300	600	0	0	0	0	0
0	0	432	108	576	180	864	0	1440	1944	2304	4032	0	0	0	132	352	1496	0	0	0	0	0	0	120	0	24	0	0	0	33	176	583	0	0	0	0	0	0	300	0	60	0	0	0	396	264	3300	0	0
292	136	1264	1068	736	950	400	292	676	744	1158	600	720	2448	720	30	80	190	0	0	162	0	72	144	198	720	216	0	0	0	1200	720	1080	0	144	2124	0	720	576	234	1176	588	0	0	0	140	30	130	0	72
126	3036	2274	820	200	240	1572	0	1440	2304	0	420	1260	1980	1260	0	204	408	0	0	0	24	0	24	180	0	48	0	0	0	544	104	0	432	0	144	112	224	144	504	432	480	0	0	0	324	0	0	216	0
1080	3672	1080	720	0	0	288	72	0	3420	360	180	360	360	72	0	432	144	216	864	540	2112	144	768	288	288	288	0	576	144	0	0	0	48	192	120	0	0	0	0	0	0	0	0	0	0	0	0	96	0
0	6912	1944	0	0	0	216	2700	2268	648	0	1728	0	0	0	0	3456	864	0	0	0	0	5616	4752	432	0	3240	0	0	0	0	0	0	0	0	0	0	0	0	0	0	0	0	0	0	0	0	0	0	108
0	24	0	0	126	126	32	280	156	108	252	72	96	72	156	36	60	72	54	90	270	122	266	404	180	612	144	240	180	102	0	306	126	18	90	54	174	222	546	309	504	531	498	726	312	16	362	156	70	190
3330	3726	2664	3564	3348	2052	5994	3252	2742	1080	540	864	540	648	432	0	0	0	0	0	0	0	0	0	0	0	0	0	0	0	0	0	0	0	0	0	0	0	0	0	0	0	0	0	0	0	0	0	0	0
240	752	1048	174	852	210	1808	1356	1888	972	48	504	60	60	660	0	440	280	72	232	56	192	0	1296	90	430	728	0	0	0	430	832	826	36	180	924	624	608	832	216	912	720	0	744	0	480	360	600	48	36
2376	2940	5304	924	1080	444	7644	1476	4092	2808	864	900	792	792	1116	108	462	330	0	0	0	0	0	0	0	0	0	0	0	0	318	414	168	0	0	0	0	0	0	0	0	0	0	0	0	528	90	282	0	0
0	1728	864	0	0	0	3888	1728	8208	3456	0	2592	0	0	864	0	1296	432	0	0	0	0	0	0	0	0	0	0	0	0	0	0	0	0	0	0	0	0	0	0	0	0	0	0	0	0	0	0	0	0
264	2322	3390	0	36	108	1560	192	3612	2628	864	2484	288	288	72	120	1638	2238	0	0	0	984	0	2472	1584	792	2160	432	540	0	0	0	0	0	0	0	0	0	0	0	0	0	0	0	0	246	12	714	288	0
48	544	2720	384	288	624	1200	108	1320	3752	1544	2924	924	576	432	306	436	1730	0	0	0	684	0	216	544	176	228	276	144	0	6	6	0	0	0	0	0	0	6	0	0	0	12	0	0	1864	666	3884	342	0
450	3150	300	240	1710	300	4944	4048	7982	804	270	3018	0	0	0	0	0	0	0	78	12	600	0	30	0	0	60	0	0	0	0	0	0	0	48	0	288	24	30	0	12	48	0	0	0	3150	2625	4665	840	90
0	0	0	0	432	0	2346	1569	4473	0	702	4050	0	0	0	0	0	0	0	0	0	0	0	0	0	0	0	0	0	0	0	0	0	0	0	0	0	0	0	0	0	0	0	0	0	3876	3306	13842	0	0
0	60	60	642	1050	396	90	324	402	0	162	54	216	144	0	198	372	294	864	432	288	456	864	780	264	900	1248	1116	0	0	570	222	108	228	156	108	408	24	408	216	144	432	648	108	108	276	504	228	192	0
54	198	396	0	72	144	36	36	450	432	432	1224	216	0	288	54	144	288	0	180	432	0	90	0	288	144	0	0	270	414	0	18	36	0	288	540	432	306	3168	0	468	4716	216	630	270	0	0	0	0	0
120	0	0	360	1440	0	0	3000	0	1224	1632	936	240	600	6000	0	0	0	0	240	0	0	0	0	0	0	0	0	0	0	0	0	0	0	720	0	432	1008	1440	0	0	0	0	0	0	0	0	0	0	0
664	805	591	398	774	536	744	474	856	663	867	2358	1180	970	474	460	474	482	159	311	222	264	376	232	80	244	840	528	408	144	172	169	91	42	180	30	289	381	414	30	0	720	696	198	70	274	290	432	105	127
480	270	402	552	2121	351	840	0	90	102	1008	420	384	180	360	324	144	180	24	0	0	720	1620	1710	36	0	450	0	12	0	72	405	171	96	810	90	390	0	420	72	450	540	0	48	0	708	144	72	144	324
1002	468	1032	450	396	672	1374	1638	1368	848	644	332	936	384	288	72	24	96	324	150	348	128	136	168	240	492	84	0	288	0	88	8	96	64	130	76	288	528	792	120	198	18	0	48	0	432	696	792	1408	1694
576	4320	2448	1152	1440	1728	1998	1704	4722	2160	432	1080	1728	0	0	0	0	0	0	0	0	0	0	0	0	0	0	0	0	0	0	0	0	0	0	0	0	0	0	0	0	0	0	0	0	2808	1632	3336	0	0
0	9432	288	0	0	0	11232	3168	6876	216	0	432	0	108	0	0	3654	126	0	0	0	0	0	0	0	0	0	0	216	0	0	0	0	0	0	0	0	0	0	0	0	0	0	0	0	810	240	570	540	0
468	3420	0	0	0	0	648	0	0	0	0	0	0	2592	0	792	8496	0	0	0	0	864	0	0	0	0	0	0	3672	0	0	0	0	0	0	0	0	0	0	0	0	0	0	0	0	1296	0	0	0	0
155	209	486	197	140	750	200	128	200	511	406	188	0	25	180	199	34	291	129	179	1112	132	99	343	335	741	360	141	429	125	176	116	719	207	255	1238	38	48	572	1007	3791	1505	50	662	95	89	252	191	234	243
552	1676	700	80	64	1392	558	354	984	528	480	672	120	288	120	96	428	124	0	140	3100	60	100	368	864	840	1920	0	600	0	492	552	36	0	156	408	12	120	372	576	3124	3272	0	0	0	1314	210	648	66	110
1080	2280	312	1368	1584	216	3552	6744	2880	216	432	216	216	0	1368	288	48	240	144	0	0	1728	432	0	0	0	0	0	0	0	240	192	144	72	216	0	864	0	0	0	0	0	0	0	0	1320	2640	1800	576	144
284	404	983	374	168	1006	628	232	223	578	1166	188	0	9	432	196	325	757	318	342	480	1000	912	611	722	548	326	0	261	576	316	324	287	330	255	165	463	666	269	450	900	768	225	225	45	2033	692	353	1064	2340
180	144	60	792	4496	7396	192	900	300	640	2940	2720	0	5760	0	36	0	36	60	240	0	564	20	544	0	0	0	0	0	0	60	780	960	240	144	0	1200	192	0	1200	320	1360	0	0	0	0	180	180	168	40
372	1102	782	720	644	1096	576	1488	786	1032	576	1254	0	0	0	24	0	0	108	216	300	48	456	390	42	954	414	0	0	0	0	132	0	126	606	660	196	312	326	256	596	570	0	0	0	64	108	32	59	595
[truncated: 55 more columns]
