# Supplementary material for: Polygenic adaptation from standing genetic variation allows rapid ecotype formation
Source: eLife. 2023 Feb 28;12:e82824. doi: 10.7554/eLife.82824 (PMC9977305; doi:10.7554/eLife.82824)
Supplement: Supplementary file 2. [file elife-82824-supp2.zip › Supplementary_Data_1/Twisst_windows_5000/superscaffold50-PCRedited_all_output.weights.5000.csv]

topo1	topo2	topo3	topo4	topo5	topo6	topo7	topo8	topo9	topo10	topo11	topo12	topo13	topo14	topo15	topo16	topo17	topo18	topo19	topo20	topo21	topo22	topo23	topo24	topo25	topo26	topo27	topo28	topo29	topo30	topo31	topo32	topo33	topo34	topo35	topo36	topo37	topo38	topo39	topo40	topo41	topo42	topo43	topo44	topo45	topo46	topo47	topo48	topo49	topo50
1476	666	450	0	144	0	724	618	1034	108	120	1284	1872	72	108	504	180	180	496	1160	2016	126	378	0	0	936	144	216	936	0	720	72	72	308	700	1368	30	30	120	0	216	0	216	216	0	216	108	0	0	0
2285	1085	318	2030	140	0	951	1527	248	1148	1336	656	6338	1150	1336	400	175	25	916	966	450	0	241	41	0	86	30	92	150	400	240	0	0	348	478	174	0	12	0	0	32	0	8	60	160	50	80	0	30	174
360	254	1078	216	120	312	270	524	322	436	120	250	336	72	192	496	158	1944	92	32	716	384	98	286	1254	1620	92	48	168	120	450	318	246	368	144	568	170	228	70	565	529	216	96	168	72	694	756	644	502	228
156	1569	4295	476	276	210	256	214	120	2334	24	6	250	286	1508	114	561	1741	260	4	116	200	30	114	934	1374	450	40	400	58	540	206	210	470	20	440	216	324	390	183	346	141	240	160	0	750	260	270	440	90
390	0	8250	216	0	0	0	0	0	4626	522	0	0	0	0	348	0	4764	0	0	0	0	0	0	3132	0	0	0	0	720	0	0	0	0	0	0	0	0	0	0	0	0	0	0	0	0	0	0	0	0
0	0	17064	0	0	0	0	0	0	2196	0	0	0	0	1296	0	0	13140	0	0	0	0	0	0	900	0	0	0	0	0	0	0	0	0	0	0	0	0	0	0	0	0	0	0	0	0	0	0	0	0
0	0	5688	0	0	0	0	0	0	3096	0	0	0	0	432	0	0	4536	0	0	0	0	0	0	2664	0	0	0	0	432	0	0	0	0	0	0	0	0	0	0	0	0	0	0	0	0	0	0	0	0
2034	1185	948	1494	1725	1254	447	838	212	1580	1250	845	15	15	483	339	132	324	0	537	549	41	832	432	56	332	224	0	135	216	12	39	24	15	453	240	166	833	594	15	313	392	0	315	0	149	162	148	15	1488
887	902	569	1770	2442	864	352	1100	588	464	512	392	0	0	672	322	292	346	762	490	512	540	380	352	246	306	324	0	0	144	384	672	360	603	515	316	760	310	310	224	346	462	108	420	0	322	788	426	282	570
0	0	702	0	0	0	0	0	0	352	0	0	0	0	648	0	0	1158	312	0	48	744	0	480	1684	510	2238	1224	360	648	350	744	256	134	0	256	0	0	0	350	182	180	660	360	0	134	312	184	350	0
0	0	1620	0	0	0	0	0	0	4876	1120	448	0	0	3024	0	0	360	0	0	0	0	0	0	5940	0	0	0	0	7200	0	0	0	0	0	0	0	0	0	0	0	0	0	0	0	0	0	0	0	0
81	144	945	216	0	0	360	72	108	72	216	0	0	0	72	84	396	852	132	108	48	204	0	264	180	540	0	0	0	72	1440	612	504	858	432	960	462	702	204	624	252	276	288	432	144	1494	396	414	918	72
322	3306	2078	150	180	0	1850	4850	2546	1878	528	6744	510	390	330	56	648	514	126	1494	864	18	54	0	36	1116	36	0	72	54	54	0	0	22	312	218	98	490	528	54	264	246	60	120	90	718	532	1252	240	0
85	59	1674	60	350	280	60	22	158	6247	2170	13	120	90	1362	155	46	3051	0	0	90	90	26	34	402	1158	636	0	0	0	120	170	610	270	35	145	66	62	22	150	435	15	0	120	0	120	121	659	270	40
1092	725	571	1006	2662	820	632	1606	974	900	1471	635	96	96	240	600	275	415	156	0	84	20	40	20	132	18	0	0	144	0	334	334	310	282	0	18	20	20	40	141	129	0	0	144	0	314	412	332	302	48
632	652	702	363	288	717	592	288	896	708	640	494	240	384	240	360	516	408	240	192	336	462	272	982	930	528	576	0	0	0	687	354	651	392	372	598	236	318	526	796	506	492	0	0	0	602	192	490	738	208
990	660	1068	626	332	116	226	158	60	300	114	102	60	312	456	1785	1302	2331	1818	168	312	716	330	310	939	447	198	300	0	0	982	652	376	2103	384	483	320	280	84	267	315	270	300	120	120	360	450	252	330	148
21	27	24	312	480	168	36	360	816	232	354	698	36	0	0	555	1341	1332	408	300	360	492	396	1080	1212	393	1155	180	0	108	432	1056	624	60	120	0	896	336	808	720	48	912	180	0	0	0	480	672	76	48
0	215	1669	236	90	166	424	0	602	1146	444	864	264	168	492	0	210	1194	102	136	194	534	70	914	1737	138	1335	0	0	240	272	294	406	447	268	461	258	252	360	510	516	456	0	0	24	804	0	852	324	135
244	1066	346	198	168	306	804	408	708	670	166	396	432	432	216	228	426	178	160	204	92	668	364	288	392	200	264	648	312	292	714	828	718	96	336	144	96	432	144	276	312	292	288	528	508	896	248	396	784	464
2304	3348	3420	324	0	0	0	216	0	1548	48	96	648	108	1080	2148	2952	3648	0	0	0	108	216	0	1602	0	198	972	0	1620	0	0	0	0	0	0	0	0	0	0	0	0	0	0	0	0	72	0	0	0
360	0	240	3262	8488	9508	0	600	0	360	384	120	0	120	1500	0	0	0	12	18	60	0	0	0	0	0	0	0	0	60	1538	4928	4412	204	390	300	378	252	2160	1824	1176	1110	750	750	150	0	0	0	0	0
900	90	2760	3084	840	4356	0	60	0	3420	4164	264	0	30	120	0	0	0	84	54	42	0	18	0	84	378	42	0	0	48	4092	672	6828	204	276	1110	180	0	0	1096	1592	624	0	72	30	0	0	0	0	0
225	603	0	66	1566	60	516	2400	0	96	140	376	432	432	468	1044	1836	324	72	36	0	466	26	156	72	0	36	108	108	108	132	1476	120	792	252	0	312	84	144	288	240	372	936	180	0	720	720	0	204	84
18	0	0	30	0	0	575	2415	1150	0	0	0	600	0	0	0	0	0	357	84	189	0	0	0	0	0	0	0	0	0	0	0	0	289	68	153	0	276	84	0	0	0	72	1800	0	900	3780	1800	0	750
0	0	0	0	3600	0	9225	7377	954	0	252	1008	36	0	0	72	24	0	93	312	279	48	144	0	48	288	96	0	0	0	0	1200	0	135	360	45	600	0	0	0	1080	0	0	0	0	3225	1857	258	0	0
0	0	0	0	624	156	364	480	296	0	0	180	0	180	780	48	120	48	72	36	12	108	12	12	12	0	0	12	36	12	0	576	84	60	36	12	360	0	0	0	0	0	0	120	0	384	1620	336	360	144
416	416	240	392	2200	600	480	2496	720	564	1964	240	1144	1504	4672	144	144	64	0	0	0	0	24	120	600	0	200	160	160	160	192	1272	360	48	144	240	296	88	128	544	160	176	272	800	440	0	384	0	0	0
0	0	4320	600	750	150	1860	3135	501	1560	84	72	984	0	5400	0	0	0	0	0	0	0	0	0	0	0	0	0	0	0	120	150	30	96	12	12	0	0	0	0	0	0	0	600	60	4080	6540	1020	0	0
800	1020	4900	120	0	528	5302	1642	7312	5812	1100	1980	0	0	900	0	0	0	0	90	198	0	0	0	0	0	0	0	0	0	0	0	0	0	222	690	60	168	240	0	612	36	0	180	0	1526	326	1676	0	48
1270	1684	510	584	1864	284	1604	2954	1714	358	496	868	956	242	884	1195	2161	876	308	740	184	191	804	483	496	605	507	392	254	308	89	79	86	141	324	305	296	239	661	44	276	880	590	230	74	23	37	38	22	154
250	309	437	170	340	434	199	438	315	1045	802	850	0	70	774	50	71	10	0	160	736	4	838	258	78	600	1023	0	0	384	74	122	65	39	412	513	339	458	541	263	560	748	182	958	422	35	40	10	33	445
448	224	516	1806	7800	1050	2550	4800	1050	380	752	560	0	0	1488	1704	1344	312	240	336	0	240	96	0	534	72	42	0	0	48	390	600	210	0	0	0	1680	0	0	0	0	0	0	0	0	510	480	210	0	0
304	716	564	372	108	144	250	31	55	608	304	408	240	240	2400	56	1264	216	540	780	480	1572	240	600	1230	600	1170	0	0	36	48	24	0	108	84	120	36	150	30	36	36	48	0	0	0	158	5	5	523	112
792	576	144	852	732	144	206	518	612	270	540	510	1120	0	0	40	40	32	372	472	404	80	960	80	80	0	0	1120	960	64	20	60	32	372	472	404	80	960	80	80	0	0	1120	960	64	122	362	60	0	288
104	104	32	108	924	72	0	888	0	120	24	0	0	48	744	892	676	256	180	780	0	608	724	0	572	212	296	144	24	468	312	2336	208	228	240	0	2774	430	576	328	16	160	756	636	312	0	96	0	24	24
0	0	0	0	612	0	0	1452	240	0	0	0	0	0	5616	0	0	0	0	0	180	0	0	0	1998	666	396	0	0	0	0	360	0	0	0	0	2808	135	837	0	0	0	0	720	0	0	3240	432	0	0
219	260	347	297	310	687	195	718	585	672	552	544	560	560	614	72	40	36	35	30	781	35	130	165	286	1086	110	0	0	108	108	16	54	54	54	1224	78	314	424	458	2364	328	54	216	162	72	88	18	54	486
0	360	720	0	0	0	36	0	432	0	0	756	0	0	18	0	180	90	0	0	0	336	12	696	624	2232	528	0	720	90	0	54	0	117	117	1170	162	648	972	153	2394	585	0	216	0	252	18	0	507	39
0	0	0	0	0	0	0	0	0	522	450	324	0	0	0	0	0	1296	0	0	0	0	0	0	522	504	270	0	0	0	0	0	0	0	0	0	0	0	0	0	0	0	0	0	0	0	0	648	0	0
364	816	668	416	752	704	224	848	992	928	480	992	96	0	192	548	672	676	528	2144	1000	672	1584	1152	544	976	760	0	0	768	160	424	232	192	288	144	780	1140	864	272	200	896	0	0	0	208	352	256	192	416
120	324	168	552	954	420	707	2113	960	240	444	540	0	0	0	276	180	468	280	150	512	120	20	130	436	472	100	180	0	0	536	1326	394	290	66	256	468	54	180	711	162	135	0	0	0	1350	2586	1398	498	186
0	240	408	0	0	0	648	540	1836	810	0	1296	0	0	108	0	0	0	0	0	0	54	0	540	45	198	675	0	54	0	0	0	0	0	198	450	486	648	1836	0	1026	1080	0	162	0	0	270	0	192	0
279	738	198	378	1287	234	933	1809	1566	45	90	99	99	360	576	15	600	60	168	495	48	638	642	841	90	591	282	207	765	1089	27	432	0	129	378	24	651	459	963	27	45	99	171	189	297	384	1122	1446	960	1206
180	1980	0	0	900	0	4952	9641	7187	432	180	1980	0	0	0	0	0	0	0	0	0	0	0	0	0	0	0	0	0	0	0	0	0	0	0	0	0	0	0	0	0	0	0	0	0	1232	1826	1694	0	0
0	1620	3780	0	0	0	3000	4800	4800	4464	0	3600	0	0	3456	0	756	972	0	0	0	576	0	360	540	0	180	0	0	0	0	0	0	0	0	0	0	0	0	0	0	144	0	0	0	1080	1728	432	0	0
0	192	1500	1200	2700	2850	522	576	870	261	0	669	270	1350	6750	0	162	2106	243	522	531	1344	0	2298	4666	288	1430	0	0	0	78	246	162	297	264	429	243	234	141	312	135	105	0	0	0	108	72	90	492	0
0	1320	480	0	0	0	5400	7776	16416	18	0	2250	0	0	36	0	4200	300	0	0	0	0	0	0	288	0	0	0	0	72	0	0	0	0	0	0	0	0	0	0	0	0	0	0	0	0	0	0	0	0
0	576	864	1152	3744	2016	1608	4128	1536	3744	3744	2016	3456	576	3456	0	0	0	0	0	0	0	0	0	0	0	0	0	0	0	0	0	0	0	0	0	0	0	0	0	0	0	0	0	0	1152	4608	4608	0	0
864	3132	1296	4104	3996	3240	324	3888	0	2628	783	1989	0	2592	972	0	0	0	0	0	0	0	0	0	0	0	0	0	0	0	0	0	0	0	0	0	0	0	0	0	0	0	0	0	0	0	0	0	216	216
0	0	2160	0	0	0	360	1800	432	1944	0	0	0	0	10800	0	0	0	0	0	0	0	0	0	1080	0	0	0	0	0	0	0	0	0	0	0	0	0	0	0	0	0	0	0	0	1080	5400	648	0	0
432	36	648	432	72	36	432	816	480	1080	360	0	0	180	1908	540	0	540	0	0	1440	144	288	0	1296	864	0	432	720	2160	1296	216	108	0	0	2160	828	360	324	270	1296	54	324	3960	1080	216	408	240	144	288
0	0	0	0	0	0	1248	1728	5664	0	0	0	0	0	0	0	0	0	0	0	0	0	0	0	0	0	0	0	0	0	0	0	0	936	576	1728	36	144	252	0	0	0	648	2160	0	884	1224	2716	0	360
0	0	0	1764	12816	1260	0	2304	0	0	1200	168	0	0	0	0	0	0	0	576	0	0	3232	512	0	288	1944	0	0	0	140	1200	100	0	0	0	0	0	0	0	0	0	0	0	720	0	0	0	0	272
84	791	603	51	193	122	698	1576	132	629	1016	1711	32	704	600	6	329	111	169	1131	482	215	567	184	551	330	99	80	944	384	99	209	138	125	499	254	562	508	512	386	136	38	80	704	608	169	347	74	121	203
0	108	0	108	1080	540	8253	14886	3537	0	0	540	432	2160	4428	0	0	0	0	0	0	0	0	0	0	0	0	0	0	0	0	0	0	0	0	0	0	0	0	0	0	0	0	0	0	441	882	189	0	0
1536	1344	5736	1176	648	1104	1896	1272	1824	7680	2688	1920	864	0	1416	0	0	0	108	312	252	0	192	144	0	144	24	0	0	0	0	0	0	324	648	660	450	2454	1824	0	756	480	0	228	0	0	0	0	0	1152
748	610	514	1156	400	1360	270	90	192	648	1032	348	432	1440	180	220	55	121	204	204	60	1320	624	1272	0	0	360	312	0	36	1312	430	1786	540	0	0	135	486	291	2160	540	684	816	0	0	810	270	24	2400	894
0	0	0	4500	432	11700	0	0	0	0	0	0	0	0	2808	0	0	0	0	0	0	0	0	0	0	0	0	0	0	0	5250	0	13650	0	0	0	432	0	0	0	0	0	0	0	0	0	0	0	0	0
0	0	14940	0	0	0	0	0	0	12600	0	0	0	0	108	0	0	2160	0	0	0	0	0	0	180	0	0	0	0	0	0	0	0	0	0	0	60	1030	1070	0	0	0	0	0	0	0	0	0	0	0
0	0	1728	0	0	0	0	0	0	724	949	4015	0	0	5760	0	0	1152	0	0	0	0	0	0	3168	0	0	0	0	288	0	0	0	0	0	0	0	0	0	0	0	0	0	0	0	0	0	0	0	0
0	0	0	0	0	0	0	0	0	36	188	64	0	0	0	0	0	144	0	1080	2160	0	0	0	0	752	256	0	0	360	0	0	0	0	720	1440	3000	0	600	0	9000	1800	0	7200	5400	0	0	0	0	0
432	324	972	0	0	0	0	24	24	0	24	0	0	0	2616	432	348	3588	3384	300	228	780	612	24	288	192	96	48	96	240	3456	5256	24	3144	360	48	1440	240	0	864	192	192	144	432	480	864	1296	0	780	372
160	80	0	256	1000	328	472	908	0	0	0	0	0	216	0	852	852	0	868	1544	384	926	1672	210	0	0	0	108	144	0	176	860	320	238	362	60	632	792	784	0	96	336	0	72	144	724	1928	0	1610	2200
1126	3130	2128	199	262	151	1437	468	1054	1564	252	1809	105	0	1440	9	8	8	52	277	409	0	526	1252	0	341	951	129	5	5	130	285	210	46	314	402	252	976	514	0	694	694	105	269	125	93	24	63	0	487
0	492	12	418	1539	95	476	1248	436	72	0	108	0	0	216	0	0	0	0	0	0	0	0	0	0	0	0	0	0	0	1370	4815	475	0	0	0	5868	0	684	0	0	0	720	216	0	944	1860	616	0	0
0	216	0	1152	252	396	0	0	0	0	0	0	0	360	360	0	192	0	1044	48	108	290	46	0	60	0	60	600	240	240	5904	2412	3780	2520	240	360	324	0	108	864	0	108	0	180	0	0	0	0	330	30
214	156	42	337	703	162	268	578	290	49	166	185	346	232	158	339	159	42	220	1092	64	308	1024	240	56	168	128	352	216	374	216	448	32	260	906	140	2150	1378	1006	151	65	604	640	264	568	102	470	116	192	696
408	88	1152	192	2252	48	180	2188	0	996	600	600	0	328	3840	312	268	564	24	674	182	32	664	440	2554	1570	1312	640	168	1104	0	128	0	32	60	116	148	56	112	0	0	0	0	420	112	8	8	0	0	64
648	216	2304	5808	2376	3696	1012	720	644	2016	0	0	0	0	1080	0	0	0	0	0	0	0	0	0	0	0	0	0	0	0	5544	2268	3528	0	0	0	216	0	0	0	0	0	0	0	0	462	216	294	0	0
1020	96	1224	1044	0	432	0	0	144	2268	1692	144	288	432	936	360	72	504	0	0	0	0	0	0	0	0	0	0	0	432	216	0	216	0	0	0	288	96	48	0	0	0	288	0	648	0	0	216	432	2556
0	0	0	0	0	0	0	0	0	0	0	0	0	0	0	0	0	0	0	1296	0	864	0	0	900	0	0	0	0	2160	0	0	0	0	864	0	10800	0	0	36	0	0	0	0	0	0	3900	780	0	0
0	0	0	0	0	0	0	0	0	0	0	0	0	0	0	0	0	0	0	0	0	0	0	0	0	0	0	0	0	0	0	0	0	0	0	0	0	0	0	0	0	0	0	0	0	0	0	0	0	0
0	0	2052	0	0	0	0	0	0	432	0	0	0	0	0	0	0	1620	0	0	0	0	0	0	432	0	0	0	0	0	0	0	0	0	0	0	0	0	0	0	0	0	0	0	0	0	0	0	0	0
400	240	1088	0	0	200	80	0	0	1792	168	56	0	40	1832	140	84	624	0	580	0	108	416	216	840	380	228	40	16	3600	0	0	0	0	0	0	72	252	76	0	0	0	0	0	100	0	500	0	0	30
1179	981	216	1143	1152	135	954	1215	0	533	283	264	0	36	414	250	188	156	360	1395	81	267	1206	372	198	306	270	144	54	504	81	72	9	180	1386	162	238	1245	362	6	159	69	162	234	306	252	432	0	135	1215
0	0	720	0	0	0	72	36	72	900	0	0	36	0	360	0	0	360	0	0	0	0	0	0	1080	0	0	0	0	0	1944	648	936	360	0	720	7776	1944	1944	360	720	0	0	360	0	72	36	72	72	0
180	48	312	324	128	256	48	528	0	50	10	0	0	0	0	120	48	2100	196	98	186	392	56	416	1424	1548	724	0	0	180	360	608	160	548	274	258	264	572	220	204	144	0	240	960	276	140	532	12	100	268
0	1848	11184	0	0	0	0	0	720	2364	588	2808	0	0	0	0	1560	9240	0	720	144	0	144	0	1080	0	0	0	0	288	0	0	0	0	0	0	432	480	2688	0	0	720	0	0	0	0	0	0	0	0
62	78	152	46	294	161	26	130	72	130	85	278	152	197	264	125	54	108	104	1055	409	133	847	378	470	311	475	309	345	1037	60	444	210	0	242	74	248	962	666	196	113	240	152	728	561	98	645	196	126	564
300	750	102	0	1116	0	0	1872	432	78	60	150	0	0	108	200	500	20	0	1728	0	0	3348	864	160	160	400	0	0	144	0	252	0	0	396	0	968	176	2024	0	0	252	252	252	396	0	0	0	0	0
24	0	804	0	0	0	0	0	0	348	0	48	108	0	0	198	0	1962	0	0	0	0	0	0	1476	0	0	0	0	648	0	0	0	0	0	0	2030	1914	2320	0	0	0	0	0	0	0	0	0	0	0
0	1080	1056	0	0	0	576	3480	2832	288	1440	1776	0	9600	0	0	864	528	0	0	0	2400	1200	0	0	0	0	0	0	480	0	0	0	0	0	0	0	0	0	0	0	0	0	0	0	0	1200	1200	2160	1080
0	720	0	0	0	0	7464	5952	4464	72	0	2088	0	0	0	0	3720	432	90	558	648	600	0	0	312	0	120	0	1296	0	0	60	0	60	300	0	156	72	216	60	360	444	0	0	0	1320	960	720	0	0
576	0	2592	120	0	600	288	288	0	1152	1368	360	576	288	2880	0	0	0	0	864	0	360	3096	864	0	0	0	0	0	0	0	0	0	0	0	0	1296	1008	2016	0	0	0	0	0	0	576	792	0	468	720
420	2868	7680	60	1740	60	120	300	120	2640	0	408	0	0	3456	80	592	1920	0	300	0	0	1800	300	288	880	5156	0	0	0	0	0	0	0	96	24	744	500	2236	0	0	120	0	0	0	0	0	0	0	60
0	0	4410	0	0	0	0	0	0	330	0	0	0	0	450	0	0	10890	198	0	252	0	0	0	8360	4784	2576	90	0	0	288	0	0	1098	0	1584	0	0	0	132	198	0	0	450	0	0	0	0	0	0
0	300	3228	0	0	0	0	0	0	180	0	0	0	0	612	0	132	2280	0	0	0	288	0	0	654	0	102	0	0	684	0	288	0	0	0	0	240	420	780	36	0	180	0	0	0	0	0	0	0	0
78	78	1662	0	90	0	0	0	90	3090	66	66	90	90	450	42	42	1032	72	0	0	0	0	0	366	30	0	0	72	360	0	126	0	72	0	0	378	720	342	72	0	0	360	288	360	0	0	0	0	0
4368	1560	2496	0	3360	0	0	840	360	2492	3248	452	0	0	768	1008	360	1080	0	264	72	0	1344	0	288	0	0	0	0	912	0	0	0	0	0	0	56	336	136	0	0	144	0	0	0	0	0	0	0	0
3888	3168	2448	432	864	0	4368	1824	4680	12132	2268	5256	0	0	144	0	0	0	0	0	0	0	0	0	0	0	0	0	0	0	0	0	0	0	0	0	0	0	0	0	0	0	0	0	0	816	192	288	0	0
420	540	744	360	360	240	360	96	576	1320	1704	1632	384	384	1920	300	360	288	348	288	0	180	228	48	60	84	48	456	384	768	0	0	0	0	0	0	0	0	0	0	0	0	0	0	0	0	0	0	0	0
387	777	768	324	873	729	420	720	702	648	756	792	144	0	0	297	189	684	192	838	824	285	1011	942	369	585	666	0	0	0	54	27	369	63	267	402	396	1336	2294	684	216	1296	0	0	0	36	63	351	96	984
1672	156	752	915	60	150	44	20	8	610	430	0	0	0	1080	4353	324	2308	1655	264	22	400	152	24	3	6	1	378	144	502	304	216	75	24	26	34	0	60	12	60	24	16	0	72	70	428	761	192	925	663
354	678	606	0	288	486	144	846	954	162	408	222	342	378	882	402	708	726	270	810	1260	180	2880	2610	0	990	720	540	360	2700	0	216	108	0	0	0	378	216	540	432	0	1350	0	0	0	0	30	60	0	180
415	181	418	150	1338	192	18	664	152	450	60	306	360	72	1440	45	105	180	0	180	330	24	90	558	1600	154	1024	90	18	90	215	1625	200	480	430	20	1068	155	367	56	22	162	360	0	0	12	280	56	60	35
396	402	1692	474	656	706	870	612	1200	1322	474	380	0	0	0	0	36	828	288	238	1130	216	270	1224	124	1294	3446	0	0	0	144	6	282	144	200	1390	108	702	1008	360	1436	380	0	0	0	144	0	288	216	306
72	144	270	18	90	0	30	102	48	540	0	0	36	0	540	72	432	1170	210	180	270	600	0	0	1380	5036	1144	180	900	600	90	72	108	209	130	927	14	18	28	18	666	0	12	480	0	118	340	196	174	0
0	720	1560	304	496	352	1444	76	496	1450	0	1010	0	0	120	0	0	0	0	0	0	0	0	144	186	186	300	0	0	0	646	766	748	0	288	624	320	608	224	0	580	404	0	48	0	456	240	384	0	0
0	0	0	0	0	0	0	0	0	0	0	0	0	0	0	0	360	1800	0	0	0	0	0	0	0	0	0	0	0	0	0	0	0	0	0	0	1872	180	108	0	0	432	0	0	0	0	0	0	0	0
840	248	496	432	216	432	0	0	144	1068	1260	120	0	0	4320	1512	396	792	864	0	0	0	0	0	1260	252	0	0	0	0	216	72	144	0	0	0	0	0	0	0	0	0	0	0	0	0	0	0	0	0
0	0	15120	0	0	0	0	0	0	20520	0	0	0	0	0	0	0	2592	0	0	0	0	0	0	432	0	0	0	0	0	0	0	0	0	0	0	0	0	0	0	0	0	0	0	0	0	0	0	0	0
2088	216	4104	0	0	0	0	0	0	4536	0	0	0	0	720	3396	396	3336	432	0	0	0	0	0	8004	924	0	0	0	0	0	0	0	0	0	0	0	0	0	0	0	0	0	0	0	0	0	0	0	0
120	480	0	0	576	0	696	1224	384	0	0	0	0	0	0	96	384	0	0	144	0	348	180	48	0	0	0	0	0	0	96	384	0	48	84	0	716	178	42	0	0	0	0	0	72	5764	8052	2000	2277	1431
2160	0	15120	864	0	1728	0	0	0	9534	4020	1566	0	0	0	432	0	2160	0	0	0	0	0	0	0	0	0	0	0	0	0	0	0	0	0	0	0	0	0	0	0	0	0	0	0	0	0	0	0	0
3180	4080	480	2940	4584	1944	3840	11160	1056	252	108	216	0	0	1440	1992	3000	336	0	0	0	0	0	0	72	72	0	288	720	0	0	0	0	0	0	0	0	0	0	0	0	0	0	0	0	0	0	0	0	0
209	174	237	556	182	512	134	200	124	472	1015	315	436	898	430	22	97	65	114	161	451	144	0	144	36	678	328	144	252	164	46	84	258	402	593	1597	19	52	685	202	1356	1008	288	102	338	29	20	27	86	68
396	396	1032	0	36	108	0	0	36	2208	216	84	0	0	0	346	136	670	0	0	0	0	0	0	192	0	0	0	0	480	408	56	688	0	0	0	0	0	0	96	0	384	384	0	192	1632	28	1988	0	0
0	0	3456	0	0	0	0	0	0	2268	0	0	0	0	216	0	0	648	0	0	0	0	0	0	6450	8772	7998	0	0	0	0	0	0	0	0	0	0	0	0	0	0	0	0	0	0	0	0	0	0	0
756	40	2156	780	124	960	72	124	180	3885	491	916	384	84	498	496	110	1530	204	154	102	239	256	445	184	80	72	270	96	1266	300	217	489	94	345	63	186	233	423	125	45	104	218	26	278	120	258	346	25	60
306	516	1116	1062	156	336	420	432	624	582	618	330	846	60	120	212	232	450	428	0	64	60	30	18	180	60	12	180	132	102	520	160	358	812	42	202	52	60	8	102	30	0	180	180	90	2868	2532	2124	1164	0
84	38	260	31	56	851	106	144	152	1806	1372	488	142	208	214	328	80	1730	524	39	211	100	76	60	1120	156	64	138	326	188	63	188	1559	326	39	161	116	42	36	874	152	68	142	266	158	276	289	521	50	134
1742	524	634	1444	1632	964	498	606	448	1370	1630	488	1096	880	856	1464	496	968	620	146	74	379	168	45	880	213	275	372	304	492	660	564	684	216	24	0	200	34	34	307	13	28	372	244	420	546	642	574	138	36
828	144	2700	216	0	108	0	0	0	1152	468	0	0	0	3240	720	306	2430	1152	96	1020	0	0	108	3600	2700	180	0	0	1080	0	0	0	144	12	60	0	0	0	0	108	0	0	0	0	0	0	0	0	0
1120	182	330	186	1248	1062	550	1160	390	148	1000	154	288	1152	576	320	16	48	160	600	1640	192	780	324	374	841	591	0	384	0	24	192	168	8	18	214	16	205	559	258	384	432	0	384	0	412	752	180	48	1530
720	0	1008	0	0	0	0	0	0	900	0	0	0	0	0	3240	0	2628	0	0	0	0	0	0	8640	0	0	0	0	36	0	0	0	0	0	0	0	0	0	0	0	0	0	0	0	0	0	0	0	0
2412	2052	5220	2091	1167	2070	1188	900	1260	5496	6042	2682	900	360	360	651	352	1265	108	0	0	0	0	0	0	0	0	0	0	0	195	75	270	0	0	0	0	0	0	0	0	0	0	0	0	0	0	0	0	0
500	250	250	500	3125	125	250	7727	375	1400	1400	3875	1500	250	3000	1020	1485	1530	345	1312	407	105	440	167	734	824	503	150	270	420	0	81	0	0	56	56	141	28	155	0	0	15	60	324	28	0	227	0	0	26
165	260	223	2700	936	0	324	864	0	5786	12625	4125	0	0	1188	441	168	2379	0	0	0	0	0	0	1260	0	0	0	0	180	0	0	0	0	0	0	0	0	0	0	0	0	0	0	0	0	0	0	0	0
396	120	150	0	60	0	30	0	150	294	402	252	450	72	180	414	96	552	0	30	0	60	0	300	366	452	430	900	126	90	0	0	0	0	0	0	672	399	189	0	0	60	180	0	0	0	0	0	0	0
0	0	1296	0	0	0	0	0	0	1296	0	0	0	0	3456	0	0	432	0	0	0	0	0	0	216	0	0	0	0	432	0	0	0	0	0	0	0	0	0	0	0	0	0	0	0	0	0	0	0	0
216	72	1440	0	120	600	0	0	240	1740	1020	600	0	0	2160	288	96	480	0	0	0	0	120	0	432	0	24	0	0	0	0	0	0	0	0	0	240	0	240	0	0	96	0	0	0	0	0	0	0	0
2016	1344	1680	0	0	6912	0	0	0	3664	3904	640	0	4608	144	1440	960	2064	0	0	0	0	0	1152	0	0	0	1728	0	576	0	0	0	0	0	0	0	0	0	0	0	0	0	0	0	0	0	0	0	0
72	96	2280	324	108	540	0	0	432	4752	4536	1836	324	1296	684	504	672	3936	0	0	0	0	0	0	2736	0	0	0	0	0	0	0	0	0	0	0	0	0	0	0	0	0	0	0	0	0	0	0	0	0
0	3240	29160	0	0	0	0	0	648	2700	2535	3837	0	0	0	0	0	0	0	0	0	0	0	0	0	0	0	0	0	0	0	0	0	0	0	0	0	0	0	0	0	0	0	0	0	0	0	0	0	0
2682	6714	1638	450	4680	540	2970	7950	3420	210	1350	3300	0	0	1680	0	0	0	0	426	360	0	252	108	60	744	456	0	0	24	0	0	0	0	234	324	150	12	222	0	414	594	0	36	0	0	0	0	0	18
852	852	744	756	0	324	864	0	648	3456	360	504	1512	1080	1080	1788	1788	3048	72	672	264	144	288	432	1308	1012	488	576	720	1152	0	0	0	0	192	96	0	0	0	0	0	108	108	0	0	0	0	0	0	72
576	0	144	864	1008	144	0	0	0	0	0	0	0	0	144	0	0	0	0	768	384	0	1848	96	36	90	594	0	0	144	72	432	72	0	648	324	92	864	556	0	216	252	1152	144	576	0	0	0	0	3468
768	2496	576	240	2112	48	0	0	0	0	0	0	0	768	7680	1056	1872	432	0	0	0	0	0	0	0	0	0	960	0	0	720	2880	144	0	0	0	1920	0	0	192	0	0	960	0	0	0	0	0	0	0
0	0	0	0	0	0	3510	5130	4332	0	0	0	0	0	6492	0	60	60	6	0	174	0	0	0	1392	780	0	0	300	0	0	12	0	54	0	1062	0	0	0	48	600	0	0	204	0	2910	3570	3720	300	0
0	90	600	60	72	168	174	0	54	2010	132	132	60	276	924	0	126	774	0	0	0	108	0	108	336	0	54	0	0	864	18	144	270	102	198	54	84	30	102	132	30	84	0	0	216	948	0	336	1686	756
0	0	3024	0	144	0	0	1080	0	540	0	0	0	0	1296	0	0	972	0	0	0	0	0	0	5694	3822	1716	0	0	972	0	1152	0	0	0	0	1188	360	828	0	0	0	0	0	0	0	2016	0	0	0
4176	5082	4440	1134	78	312	1993	731	846	1532	70	744	1434	636	1284	912	1128	960	0	0	0	0	0	0	0	0	0	6	0	0	2841	843	546	600	0	0	575	100	75	575	100	75	600	0	0	2170	476	504	600	0
32	44	500	48	12	12	70	2	12	574	103	103	12	24	132	140	170	1466	24	24	144	48	120	0	1056	108	36	24	144	360	120	360	180	120	720	720	1710	560	1450	358	563	537	240	1080	180	5	1	6	0	480
276	18	1134	126	108	6	72	72	60	1056	60	60	192	48	1596	144	0	696	0	0	0	24	0	84	1308	0	24	288	72	0	1026	1080	486	720	612	900	2538	2252	754	144	444	60	576	504	288	0	24	24	72	0
160	160	1720	160	0	480	160	0	480	2256	864	1296	0	0	1280	672	672	5696	0	0	0	0	160	128	3688	400	400	256	256	1280	0	0	0	0	624	288	384	180	1436	0	144	480	0	256	0	0	0	0	0	320
0	0	0	0	0	0	9180	3960	21420	240	0	4080	0	0	2160	0	0	0	0	0	0	0	0	0	0	0	0	0	0	0	0	0	0	0	0	0	0	0	0	0	0	0	0	0	0	540	360	1260	0	0
3780	3024	756	0	0	0	0	0	0	1620	0	0	0	0	3240	1080	864	216	0	0	0	0	0	0	0	0	0	0	0	0	0	432	0	144	72	216	2184	1080	192	144	432	2016	648	648	0	972	432	216	432	0
0	2880	12672	0	0	0	0	0	0	9072	0	0	0	0	0	0	144	1152	0	0	0	0	0	0	0	0	0	0	0	0	0	0	0	0	0	0	0	1440	2880	0	0	432	0	0	0	0	0	0	0	0
641	344	446	1053	891	648	282	309	381	302	288	661	432	864	939	599	266	374	250	16	25	459	126	150	240	18	93	447	75	75	1305	747	1416	1020	150	405	774	513	261	732	105	270	144	75	0	336	180	444	474	90
666	536	1822	159	48	111	300	82	254	2760	93	105	384	390	456	718	516	2048	162	9	63	268	18	110	1158	78	60	180	234	570	427	80	291	890	458	848	150	135	75	495	255	180	360	252	126	523	159	476	833	328
1406	1734	1510	240	60	240	1059	259	530	1614	953	745	0	540	540	152	216	268	91	239	342	54	120	6	78	108	30	24	120	60	180	36	96	293	655	1110	118	371	351	124	832	88	0	108	120	1257	273	822	276	204
0	360	2040	0	0	0	150	0	750	3792	0	108	0	0	0	0	480	1920	0	0	0	0	0	180	1130	164	446	0	0	0	144	0	48	450	360	426	192	156	12	96	180	180	0	0	0	360	0	600	240	0
156	300	264	108	306	144	390	582	0	0	60	180	0	48	480	234	624	744	216	102	24	338	302	200	108	12	0	0	0	0	900	1846	1376	474	1950	0	1596	336	0	1258	576	2294	0	2424	120	186	600	96	276	204
0	0	0	0	0	0	0	0	0	0	0	0	0	0	0	0	0	0	0	0	1512	0	216	648	1728	3456	864	0	0	216	0	0	0	0	216	1728	0	0	0	0	396	0	0	2196	0	990	90	1080	0	1080
1008	24	72	0	0	0	0	0	0	960	480	0	0	480	0	624	72	216	0	0	0	936	240	6864	0	0	0	4560	0	1176	384	0	480	0	0	0	0	0	0	0	0	0	0	0	0	0	0	0	144	0
138	42	42	135	453	312	267	396	675	303	144	141	24	36	1512	360	6	1440	494	978	3316	495	1323	1950	1920	2331	1725	2418	1512	1806	6	378	0	550	720	1172	552	228	126	186	582	150	60	1872	114	9	240	27	183	525
0	0	0	0	0	0	0	0	0	0	0	0	0	0	0	1392	564	2172	216	72	576	0	0	216	2552	648	928	0	0	480	0	0	0	768	192	1248	3360	288	0	0	0	0	1824	2688	0	0	864	432	0	0
256	64	352	560	704	500	144	288	288	112	320	48	0	48	0	496	208	928	324	180	504	60	120	12	1144	780	464	0	48	48	820	928	856	432	84	408	2448	432	1296	576	264	72	144	252	156	960	4056	1536	227	690
1000	138	1046	322	1282	1228	234	612	72	1074	1740	726	0	0	864	1088	240	1048	984	51	21	132	144	66	1690	800	330	0	0	0	198	930	636	324	369	147	432	240	372	378	132	90	432	432	648	390	828	600	420	240
546	378	1326	616	96	32	80	40	60	764	220	72	0	0	108	1782	606	2370	432	292	1124	640	320	1272	4892	3100	948	0	0	324	170	192	64	126	104	328	18	36	18	0	0	24	0	0	0	210	240	0	110	280
72	96	1500	96	192	144	192	120	168	1680	144	144	144	288	1608	144	96	4080	168	144	132	576	96	576	2796	1128	924	492	96	1320	240	240	216	0	144	24	48	48	144	192	96	192	144	24	72	0	192	192	480	48
360	50	690	20	712	20	5	112	5	1216	1073	143	0	0	386	1179	169	4800	0	0	0	0	0	0	1036	160	1250	500	50	0	60	520	60	0	0	0	1439	715	1714	0	0	0	500	0	500	5	72	5	0	0
0	0	540	114	18	84	0	288	0	900	0	0	0	0	720	0	0	840	0	0	0	0	0	0	680	312	988	0	0	0	378	114	180	828	0	504	760	1200	920	582	534	0	0	144	0	72	204	96	12	0
432	144	288	1994	1320	2086	126	888	210	288	936	312	0	0	720	108	36	48	72	0	36	0	36	0	24	54	18	0	0	0	3974	3336	5122	1536	180	768	1284	594	786	1518	1170	540	216	1656	0	180	960	348	96	72
72	300	144	12	60	36	1584	1612	3488	230	0	1510	1080	108	216	288	0	96	0	0	0	194	164	194	384	72	144	0	216	240	12	276	132	200	560	560	0	120	0	24	72	0	0	108	96	1320	1112	2992	226	220
144	0	72	1944	2592	1800	1080	16128	1800	72	288	0	0	0	5184	0	0	0	0	72	0	0	0	0	0	36	0	0	0	0	0	0	0	0	792	180	0	552	744	0	540	360	0	0	0	0	0	0	0	360
1368	864	2808	3600	5040	6624	3600	4248	5544	3240	2016	1944	0	0	5760	0	0	0	0	0	0	0	0	0	0	0	0	0	0	0	0	0	0	0	0	0	0	0	0	0	0	0	0	0	0	0	0	0	0	0
1105	1219	1610	5762	3774	4332	1474	752	980	1102	464	334	480	1016	508	30	72	84	118	110	248	138	64	860	226	228	1062	624	328	172	720	372	780	392	228	800	424	380	678	100	636	400	702	168	160	128	148	84	252	156
0	0	0	0	240	0	726	3534	4020	0	216	2376	0	0	0	240	0	0	1860	972	1680	24	120	0	10	338	12	0	0	0	0	48	0	420	252	408	0	0	0	0	108	0	0	36	0	583	2887	538	0	0
242	1366	324	4	770	194	3768	864	3484	12	12	1206	0	0	324	81	1013	250	40	120	24	680	74	346	74	174	238	136	200	72	90	109	249	95	221	80	358	176	242	270	500	568	0	20	0	1365	500	1335	770	40
100	1125	275	4	376	130	6075	1140	5139	60	150	1902	216	0	0	0	90	0	60	55	155	75	20	55	55	5	0	0	0	0	0	90	0	54	36	30	0	30	0	30	120	30	0	0	0	3775	500	2475	300	80
0	576	0	240	1200	0	1521	1188	3555	0	0	0	0	0	0	0	0	0	0	0	0	0	0	0	96	480	1152	0	0	0	48	240	0	0	0	2196	0	0	0	0	720	576	0	432	0	159	108	237	0	0
1074	1158	2592	432	0	432	1224	432	1008	2463	1260	1461	648	1008	432	0	0	72	0	72	144	0	0	0	0	0	0	0	72	216	144	0	144	0	576	720	72	648	576	672	840	72	432	288	792	288	144	144	0	0
0	30	90	0	0	6	0	240	60	72	62	526	30	30	2184	0	0	270	31	82	31	30	90	30	270	0	0	0	0	810	216	1260	390	319	154	103	2088	3314	376	360	90	90	648	2190	882	0	1320	330	90	270
572	364	168	168	198	60	66	177	177	336	144	192	126	96	1308	1220	1024	468	12	210	24	24	366	72	44	98	116	354	144	216	12	12	0	18	240	54	3108	372	90	0	25	365	270	264	96	12	30	30	0	120
135	990	45	0	2394	0	0	2098	0	45	135	990	450	450	5746	135	440	20	310	385	15	1010	140	60	0	30	0	70	90	70	0	3749	0	0	0	0	4148	0	0	0	0	0	0	204	0	0	1633	0	0	0
0	2358	558	0	0	0	3600	13500	2700	900	0	1800	0	0	13500	0	0	0	0	0	0	0	0	0	0	0	0	0	0	0	0	0	0	0	0	0	1800	0	0	0	0	0	0	2700	0	0	0	0	0	0
172	2322	1586	0	0	0	0	0	0	1830	0	0	0	0	1500	210	2835	5505	0	0	0	0	0	0	450	0	0	0	0	0	0	270	0	180	0	0	0	0	0	90	0	0	0	60	0	786	300	336	120	0
0	0	3240	0	0	0	0	0	0	0	0	0	0	0	16200	0	0	4536	0	0	0	0	0	0	0	0	0	0	0	0	0	0	0	0	0	0	0	0	0	0	0	0	0	0	0	0	0	0	0	0
0	0	4176	0	0	0	0	0	0	1728	0	0	0	0	0	0	0	1296	0	0	0	0	0	0	432	0	0	0	0	0	0	0	0	0	0	0	0	0	0	0	0	0	0	0	0	0	0	0	0	0
0	0	2340	0	0	0	0	0	0	1620	0	0	0	0	0	0	0	1770	0	0	0	0	0	0	0	0	0	0	0	0	335	0	235	0	0	0	0	0	0	0	0	0	0	0	0	887	0	883	0	0
288	3696	720	828	972	120	2160	984	1020	624	312	1704	540	1080	4320	0	0	0	72	144	168	0	96	312	22	22	160	108	0	0	1308	1668	480	288	960	672	3420	384	384	624	1584	2208	0	1188	0	228	192	120	0	96
854	1572	2028	512	752	844	981	2005	2345	1475	807	1408	1189	795	1147	0	0	120	80	130	260	135	180	345	350	247	248	235	300	170	608	508	384	85	145	330	95	60	300	114	467	319	235	155	105	616	470	504	95	125
6266	1261	3201	3960	522	834	0	300	90	0	840	150	0	0	0	0	0	0	0	30	18	0	24	90	0	6	48	0	0	0	1560	80	160	0	0	0	0	0	150	0	0	90	360	0	0	0	0	0	0	144
0	0	0	0	12	0	0	0	120	144	0	48	0	0	0	0	0	960	176	120	304	104	69	103	1074	114	228	144	0	360	360	720	960	4200	1980	4800	416	438	286	1530	450	300	360	4320	1980	0	0	96	192	72
0	0	432	0	0	0	0	0	0	0	0	0	0	0	2160	0	0	1728	0	0	0	0	0	0	0	0	0	0	0	0	0	0	0	0	0	0	0	0	0	0	0	0	0	0	0	0	0	0	0	0
0	0	0	0	15552	0	0	28512	0	0	0	0	0	0	2592	0	0	0	0	0	0	0	0	0	0	0	0	0	0	0	0	0	0	0	0	0	0	0	0	0	0	0	0	0	0	0	0	0	0	0
432	0	3456	432	0	864	0	0	0	9936	2160	0	0	0	0	240	0	2160	0	0	0	0	0	0	0	0	0	0	0	0	240	0	720	0	0	0	0	0	0	0	0	0	0	0	0	0	192	0	0	0
2010	540	1170	640	68	0	120	60	0	480	624	144	0	0	6240	1260	392	628	470	80	350	60	60	60	360	0	0	240	0	0	1020	1284	240	970	100	370	2400	36	0	240	200	40	1200	2400	480	0	0	0	12	0
128	887	155	78	388	36	4504	3396	468	94	106	532	120	372	448	49	145	58	78	356	188	759	424	69	22	154	64	0	0	112	76	49	55	66	436	176	96	136	352	135	228	117	0	0	0	1355	1285	180	1116	978
624	687	633	612	324	342	1386	1860	1368	392	874	822	0	0	162	192	192	192	392	886	2646	192	324	48	126	810	108	0	0	162	0	72	216	16	236	648	36	90	840	408	1416	912	144	0	0	90	714	348	240	504
1044	240	528	910	1720	838	342	816	390	408	1182	150	96	96	240	924	396	324	852	780	624	550	1388	462	460	692	432	0	0	0	254	512	218	432	252	288	450	318	180	360	288	396	0	0	0	414	684	306	254	676
222	267	579	30	248	178	120	168	24	180	54	54	54	378	912	258	597	1341	0	216	210	432	270	1806	825	2217	1110	36	1962	36	0	288	144	54	90	180	360	120	144	180	444	732	108	1488	108	72	144	0	0	210
288	216	2336	1208	472	1376	200	248	544	7520	8	8	1040	128	3048	128	152	888	128	0	104	0	0	544	1440	0	48	336	0	960	368	304	896	480	32	672	32	0	96	32	840	1072	320	552	32	0	32	96	32	8
462	654	252	0	1096	200	222	1282	48	252	483	633	0	40	3084	1028	1212	876	0	1328	264	268	1116	108	984	521	291	40	532	1096	0	0	0	0	0	0	1960	264	216	0	0	0	0	576	40	4	296	0	64	240
350	75	175	210	150	0	52	99	24	0	0	0	0	0	330	400	95	230	255	20	85	446	669	660	225	325	50	300	350	3300	62	75	0	40	95	15	130	265	300	10	5	75	60	68	60	78	487	36	181	309
324	396	1184	156	54	174	444	108	234	1553	372	493	120	160	0	98	156	846	60	66	258	134	100	192	424	400	1018	300	400	0	184	92	108	88	480	992	143	518	1165	672	1380	558	68	160	64	228	52	300	280	144
849	897	2286	652	249	827	531	168	579	1752	1254	642	120	120	420	348	280	752	132	216	1188	32	232	1014	894	2370	864	240	240	120	287	123	274	39	333	816	138	279	345	198	1038	312	180	228	96	27	30	39	56	190
204	570	981	310	106	324	699	258	321	345	45	543	0	0	90	120	294	426	154	167	383	176	4	534	408	40	425	0	0	0	821	474	285	576	428	411	1174	855	505	504	1185	524	208	298	100	2688	300	1032	1330	176
330	310	152	132	924	744	177	897	600	872	1307	1409	0	0	72	624	458	610	690	2308	1286	276	2298	792	294	996	570	0	0	522	117	303	174	192	656	520	549	855	624	288	72	426	0	0	162	180	648	744	216	504
460	440	600	18	36	18	0	0	0	90	0	0	0	0	0	2930	2020	5790	1440	0	0	1800	360	0	360	36	54	0	0	0	186	180	234	48	0	72	232	80	48	776	70	252	288	0	0	210	144	18	690	90
0	1080	720	0	0	0	536	0	928	1566	18	36	36	720	0	72	1728	1320	0	48	0	472	0	944	1488	24	48	24	912	240	0	0	0	54	330	36	480	108	72	0	0	0	360	240	0	0	0	0	24	0
868	1148	1728	0	0	0	0	0	0	1584	0	0	0	0	432	976	1184	1296	240	264	72	720	720	0	704	260	800	0	0	504	0	0	0	0	0	0	0	0	0	0	0	0	0	0	0	0	0	0	0	0
0	0	0	0	1284	192	0	792	0	0	0	0	0	0	0	0	0	0	0	0	0	0	0	0	0	0	0	0	0	0	0	2760	336	0	0	0	4636	744	1460	216	0	432	0	0	0	0	1800	0	0	0
0	0	0	0	0	0	540	972	2376	0	0	0	0	0	0	0	0	0	0	0	0	0	0	0	0	0	0	0	0	0	0	3888	0	0	0	0	7344	0	0	0	0	0	0	0	0	2700	4860	11880	0	0
0	48	240	0	0	0	72	0	0	468	120	144	0	24	180	0	0	0	0	0	0	0	0	0	3456	624	0	0	240	576	0	0	0	0	288	1440	2363	477	232	504	864	48	0	1320	456	1920	1608	1872	312	408
540	3348	1080	1458	1152	90	1800	360	0	810	480	330	0	180	432	0	492	180	0	120	0	60	381	735	0	0	984	1344	492	156	1998	1152	414	0	168	0	72	300	72	12	24	72	0	108	348	144	36	0	0	369
240	72	588	60	204	108	126	24	0	216	648	324	0	0	936	900	462	4272	2730	534	2520	180	30	30	2304	3782	1240	276	90	90	528	666	540	540	72	684	150	0	0	378	126	252	0	504	0	36	0	0	0	0
0	0	0	0	0	0	0	0	0	3096	1608	480	0	0	0	0	0	0	0	0	0	0	0	0	0	0	0	0	0	0	0	0	0	0	0	0	0	0	0	0	0	0	0	0	0	0	0	0	0	0
0	4296	9912	0	0	0	2016	0	2280	2688	880	3464	0	0	0	0	1680	3120	0	0	0	384	0	96	960	0	96	0	0	0	48	24	24	0	96	96	0	0	96	0	0	96	0	0	0	240	0	240	384	0
596	1884	2440	572	792	196	3732	300	480	240	0	0	0	480	0	180	840	396	240	96	0	300	12	0	24	24	72	0	0	0	524	504	100	72	24	0	240	24	0	104	184	192	0	0	48	1968	192	192	306	54
1722	4140	1374	540	2484	864	3996	2376	2160	0	108	1620	0	0	432	870	1800	570	0	0	0	0	0	288	108	216	108	0	0	0	0	0	0	0	0	0	0	0	576	0	144	720	0	0	0	288	180	108	0	0
0	0	0	1200	480	480	0	0	0	1680	4320	4800	2160	0	10800	0	0	0	0	0	0	0	0	0	0	0	0	0	0	0	0	0	0	0	288	72	144	0	0	0	72	72	0	0	0	0	0	0	0	0
3704	552	5464	360	288	1944	208	176	192	4184	3034	1170	360	0	144	1508	210	3178	0	0	0	240	0	12	360	0	0	0	108	0	0	0	36	6	0	66	0	0	0	108	144	36	0	0	0	640	176	588	324	0
1464	674	1606	648	120	288	72	24	0	1728	384	192	0	0	360	0	0	0	0	4860	2820	0	1800	1680	0	5340	3300	0	0	0	0	0	0	0	1740	1500	0	240	0	0	1200	240	0	360	0	0	0	0	0	240
0	0	0	0	0	0	0	0	0	0	0	0	0	0	0	0	0	0	1230	410	160	0	0	0	0	360	0	0	0	0	3600	4824	2304	8172	3444	1776	1368	0	1584	1982	1500	1270	288	0	0	0	0	0	0	0
412	672	596	376	532	196	404	368	1388	210	96	546	1116	216	384	344	696	640	160	272	96	128	64	0	396	450	54	288	720	240	2720	1700	1028	2080	932	1896	126	39	171	216	540	120	216	1296	432	274	280	790	0	0
0	0	0	608	904	624	0	264	144	0	840	240	48	720	0	492	1236	192	336	240	72	648	648	264	0	24	72	48	48	0	1124	964	360	96	0	0	1332	0	672	2796	12	1392	384	96	552	144	456	144	454	324
900	1560	3510	972	192	1068	799	316	1375	2517	473	1558	0	0	0	396	360	1098	93	24	63	401	12	409	910	100	250	0	0	0	159	48	135	219	72	279	81	195	294	216	400	788	0	0	0	315	84	231	255	0
1344	1144	1208	1483	2107	658	1064	968	632	1148	776	980	192	96	0	96	104	136	184	874	982	126	1090	908	328	1512	2792	336	336	336	44	60	64	104	662	446	124	968	624	18	748	422	168	72	168	68	60	64	66	686
3655	3105	5750	420	1416	900	636	420	240	5830	3240	3170	120	360	1560	72	72	0	54	264	234	96	336	96	252	252	588	144	48	144	1472	520	1536	87	256	263	48	48	0	210	298	140	0	168	72	24	24	0	0	48
0	3840	1380	0	0	0	180	1882	530	380	0	520	0	0	288	0	624	96	120	3424	200	108	0	36	372	1248	0	0	0	576	72	144	72	0	240	120	1248	5400	1560	16	20	900	0	0	0	0	62	10	36	0
0	1392	3288	0	0	0	48	24	48	1632	0	24	0	0	720	0	468	1272	0	0	0	156	96	48	720	0	0	0	0	1440	0	204	144	144	144	144	468	1536	1584	228	192	876	288	144	288	336	24	48	0	0
450	600	1470	216	648	216	276	960	420	227	1155	718	0	0	72	270	360	870	0	0	0	138	0	6	120	0	0	0	0	0	0	0	120	30	0	150	24	36	300	366	630	684	0	0	0	228	48	108	162	0
64	998	294	120	120	60	544	52	304	432	32	256	0	0	0	136	1424	600	120	120	60	544	52	304	432	32	256	0	0	0	924	1012	752	1320	1012	752	2088	1692	2544	564	444	1440	480	0	0	916	148	304	856	148
143	405	1812	88	72	284	240	80	1000	1598	111	399	376	820	372	62	170	376	90	960	1110	0	144	312	592	20	152	112	160	1272	0	0	120	150	1200	2010	464	2046	2562	2120	1520	1720	360	400	880	0	0	0	0	208
0	0	0	0	216	0	0	0	0	36	0	0	0	0	72	0	0	108	0	0	0	0	0	0	6294	258	1548	0	0	1080	0	1512	0	0	0	0	5214	672	378	0	0	0	0	216	0	0	0	0	0	0
348	36	144	238	590	516	8	328	132	393	792	213	324	360	822	238	42	215	424	440	432	24	188	4	192	708	36	108	156	378	192	462	507	324	278	424	532	477	683	654	368	568	786	1242	1146	12	300	189	132	364
2076	921	282	427	1183	370	882	1482	81	198	100	212	0	228	180	636	444	78	112	348	224	324	456	9	284	90	136	0	174	72	638	612	118	584	461	248	546	399	198	408	402	228	546	474	312	1528	1200	14	270	693
0	0	696	144	0	720	360	216	1152	2454	2610	5544	432	864	216	0	0	0	0	0	0	0	0	0	168	36	36	0	0	0	0	0	0	0	0	48	0	0	0	240	0	0	0	0	0	48	0	240	0	0
332	210	370	535	687	486	148	522	150	292	380	404	412	296	644	448	288	326	548	396	312	396	484	376	658	638	828	624	232	256	613	720	645	248	296	268	552	216	696	228	272	368	644	660	372	108	491	207	286	348
415	271	142	187	347	222	339	255	516	156	236	688	90	90	0	1188	1212	432	2282	1489	579	936	681	477	392	274	414	0	90	0	630	810	408	308	304	198	648	364	434	354	201	483	0	0	0	224	260	620	150	194
236	432	284	220	280	100	464	402	526	214	154	324	256	440	324	178	472	258	632	736	392	548	1340	1244	224	504	672	380	512	780	204	532	104	306	412	186	200	494	442	256	264	176	376	568	664	352	224	512	462	1180
402	840	414	381	264	237	864	156	324	974	350	782	558	756	558	90	228	78	90	270	108	104	316	372	240	224	424	216	288	108	506	345	337	276	770	484	234	672	384	692	938	782	612	612	450	276	42	78	104	436
34	512	462	0	0	0	186	0	48	396	0	126	0	0	0	90	870	552	0	0	0	648	0	342	1260	0	558	0	0	0	864	2970	1206	1422	906	372	2540	1528	2142	1044	684	1242	360	0	0	282	0	42	162	0
60	804	288	294	498	240	324	120	204	534	36	318	48	72	336	32	1120	576	54	48	42	930	270	696	432	72	1176	168	240	480	754	1118	624	606	720	690	1472	1652	1268	192	888	504	72	240	216	120	0	72	432	96
0	1080	1260	0	6	0	1302	0	948	1236	0	2484	120	24	24	0	540	900	0	18	0	684	852	1170	72	0	3456	72	72	72	0	12	0	24	60	24	0	42	0	0	0	12	12	12	12	570	6	948	882	999
0	0	0	0	0	0	0	0	0	0	0	0	0	0	0	0	432	432	0	0	0	432	0	2016	1728	648	2448	3744	0	0	0	0	0	0	0	0	0	0	0	0	0	0	0	0	0	0	0	0	696	0
128	164	728	148	238	274	8	200	376	1100	215	631	272	48	1272	157	112	667	116	78	142	176	408	462	1327	285	346	116	18	1668	144	468	402	228	260	298	1364	970	1598	310	6	892	746	720	822	4	100	262	45	12
696	516	1512	288	912	96	540	810	162	612	468	72	108	540	1524	516	624	1596	432	1386	594	396	936	216	576	492	24	72	720	2448	72	264	96	108	432	288	1500	540	228	108	132	288	972	1020	648	240	390	90	240	960
8	214	258	0	0	0	145	168	96	250	25	40	90	70	0	16	213	241	48	181	25	157	492	204	136	0	109	160	70	502	473	1184	173	549	2661	300	3065	3777	2963	306	357	1164	684	0	502	135	296	199	190	480
95	75	150	90	105	180	25	250	0	25	0	25	25	25	1000	0	0	0	55	82	10	0	125	25	75	0	0	25	0	225	1253	2152	2016	327	739	67	6239	1010	1462	347	347	541	1108	2650	1072	117	300	60	0	275
170	219	1446	408	1001	432	169	213	197	1529	313	549	282	152	1970	108	70	355	5	196	71	8	23	50	494	176	122	27	104	233	68	229	68	213	1708	505	1810	1644	2750	128	526	975	375	605	860	52	478	93	153	630
72	192	24	2020	5972	684	1438	6366	1772	0	60	90	270	120	360	18	48	6	6	12	0	12	18	6	0	6	0	0	12	0	1490	7564	666	516	492	90	2244	1776	840	0	180	90	36	180	0	578	2094	748	192	72
240	576	312	628	824	324	296	584	152	276	90	150	0	0	0	0	0	72	9	492	27	12	1248	36	48	120	240	0	0	0	1000	560	240	18	3840	510	2496	2328	2040	360	1304	1120	0	0	0	480	300	120	36	1824
190	440	810	1420	1266	1814	650	190	570	565	460	775	0	0	0	10	50	90	4	120	116	170	125	1235	288	282	450	0	0	0	1280	1680	1342	506	690	1144	6	840	444	1253	630	1405	0	0	0	98	196	144	100	55
816	780	144	2420	2860	1440	380	1960	0	56	64	72	96	960	2400	0	0	0	0	12	12	12	0	36	36	0	0	0	12	0	5244	6504	2052	0	0	0	3000	0	0	0	0	0	0	120	0	440	880	0	0	0
3276	4788	5148	1368	1116	828	2988	576	1368	5796	1872	4248	5724	3456	4104	0	0	0	0	0	0	0	0	0	0	0	0	0	0	0	0	0	0	0	0	0	0	0	0	0	0	0	0	0	0	0	0	0	0	0
2388	1500	972	2880	216	1080	1182	1272	642	2052	1752	732	900	1440	1080	354	192	66	858	588	498	234	324	522	144	360	288	360	360	216	0	0	0	1098	972	306	0	0	0	252	432	108	432	216	288	18	0	18	342	396
192	120	120	1008	15480	888	2160	6048	2196	96	192	120	0	0	2496	0	60	0	48	0	48	0	0	0	60	0	0	0	0	0	0	60	0	252	0	252	3264	1920	1728	252	192	0	0	768	0	0	0	60	300	480
1440	0	1260	1200	2592	480	2700	1260	792	672	168	0	0	0	144	96	0	84	0	360	600	0	0	0	420	240	0	0	0	180	900	216	360	180	540	1260	1302	2310	1968	36	528	276	720	828	0	1350	462	492	360	2280
334	242	348	240	1212	450	419	1510	885	570	210	360	624	318	1404	412	353	573	486	370	788	264	280	698	1449	771	1182	576	666	1104	294	1452	528	0	0	0	631	994	541	156	0	384	324	0	72	221	748	621	0	0
0	0	0	0	72	0	0	432	0	0	0	0	0	0	360	300	1800	1500	0	360	0	1440	3600	1440	2958	174	1692	0	0	1800	0	540	180	0	0	0	48	24	0	0	0	0	0	0	0	0	360	0	0	0
0	0	0	0	0	0	0	540	0	0	0	0	0	0	2700	0	540	2700	36	36	108	0	540	0	4455	0	405	0	36	2700	0	648	0	432	432	504	0	432	216	810	684	810	0	0	0	0	0	0	0	0
0	0	144	0	0	0	0	0	0	216	0	0	0	0	0	0	0	0	0	0	0	0	0	0	3240	0	0	0	0	0	0	0	0	0	0	0	0	0	0	0	0	0	0	0	0	0	0	0	0	0
0	0	216	0	0	0	0	0	0	216	0	0	0	0	1080	0	0	864	0	0	0	0	0	0	4176	0	3168	0	0	864	0	0	0	0	0	0	828	288	180	0	0	0	0	0	0	0	0	0	0	0
100	268	790	194	147	319	589	405	1088	1494	186	618	0	351	936	200	221	644	546	551	430	168	153	531	608	200	305	27	27	1035	353	165	376	198	936	348	118	225	227	338	208	240	0	0	459	390	675	612	520	391
891	1080	567	540	1602	636	1539	2996	2377	450	576	1158	0	330	60	193	296	81	55	1091	936	0	680	436	12	804	576	30	60	240	90	10	38	25	755	900	57	571	488	132	252	468	30	60	294	141	266	151	0	846
48	120	294	78	288	372	42	240	564	839	697	282	60	60	66	186	204	480	66	183	519	160	354	794	276	1280	628	30	30	60	18	252	270	0	0	162	226	198	392	300	542	412	0	60	120	27	135	270	0	0
0	0	432	0	0	0	0	0	0	1800	264	96	0	0	0	0	0	1728	0	0	0	0	0	0	6656	5368	3960	0	0	0	0	0	0	0	0	0	0	0	0	0	0	0	0	0	0	0	0	0	0	0
600	600	300	0	0	720	0	0	0	932	600	364	0	720	0	0	0	180	0	0	0	0	0	720	120	0	480	720	0	180	0	0	36	30	30	0	0	0	0	30	30	0	0	0	36	0	216	432	252	126
1176	152	2716	1036	160	472	84	0	84	1064	176	8	288	168	480	150	4	1046	444	64	104	72	72	0	374	254	20	192	120	384	1112	128	452	696	208	356	168	168	0	252	708	96	384	312	336	1842	870	708	744	672
0	24	606	0	0	0	36	0	36	540	0	18	0	0	0	0	48	1032	0	0	0	54	0	306	1224	1476	1890	0	0	0	168	192	216	144	156	222	172	206	378	288	216	306	0	1152	0	36	0	36	18	0
364	132	428	1590	3262	1302	234	1590	928	595	667	274	2032	1088	3384	334	146	270	236	204	150	184	124	142	190	204	98	108	222	144	294	420	198	0	464	80	150	284	818	94	70	196	60	306	200	122	816	462	144	40
0	0	0	6	4	770	0	0	0	3010	1900	490	0	0	0	264	0	972	720	180	492	208	176	48	534	222	72	72	0	36	210	140	454	900	0	720	100	612	80	432	0	0	0	0	108	0	600	4860	580	560
948	703	199	2320	1863	1045	628	1158	844	1273	2892	799	428	428	389	276	103	115	311	421	368	132	666	200	109	78	169	116	116	221	572	333	174	165	226	184	124	314	98	439	75	31	77	149	293	212	435	156	234	865
528	396	684	232	402	1424	228	436	734	1326	2340	1734	0	0	0	378	330	900	208	910	400	264	594	432	368	574	498	0	0	0	152	276	880	284	260	320	234	308	388	493	637	598	0	0	0	444	306	186	304	920
150	144	2784	282	0	798	736	462	1358	528	5220	0	0	0	0	54	72	522	54	0	378	222	100	290	66	2550	0	0	0	0	120	0	240	0	0	450	0	0	0	366	990	180	0	0	0	900	234	1746	132	94
150	102	834	88	198	264	81	104	431	2174	629	969	158	80	206	182	102	730	202	426	280	147	120	287	1554	294	374	112	70	340	132	308	224	685	646	363	540	1054	560	336	186	234	66	0	0	127	174	459	217	438
372	1414	3950	96	264	72	624	0	108	1032	0	168	0	216	432	264	460	1100	0	0	0	768	0	0	1344	0	576	0	0	0	192	504	216	234	606	408	592	1424	1932	280	1260	680	0	0	0	240	0	36	312	0
52	1690	610	0	0	0	240	0	60	696	0	60	0	0	0	198	4335	675	0	0	0	1932	0	96	1674	150	660	0	432	0	960	1008	672	144	192	336	1694	722	656	368	312	472	192	216	0	600	0	180	2220	0
0	2976	720	0	0	0	2688	520	824	2910	0	2610	0	0	0	0	384	0	100	1000	340	0	0	0	192	0	0	0	360	0	120	0	72	466	1876	2206	384	3216	720	8	772	180	0	0	0	1008	80	880	96	0
767	1069	1014	392	394	887	341	683	1049	603	693	796	1187	979	939	255	489	287	423	298	526	402	406	483	492	632	344	497	537	633	267	286	416	200	108	338	184	186	376	186	466	347	433	280	416	334	437	622	279	264
114	270	264	162	288	174	360	645	833	702	585	1029	960	516	606	54	138	132	30	144	0	100	400	336	306	174	426	402	132	306	60	105	99	12	36	0	147	161	228	138	48	270	228	60	108	276	236	414	68	410
30	0	186	324	216	270	0	0	0	2988	720	72	540	0	4050	180	0	1008	342	18	36	0	0	0	828	36	18	90	0	1548	498	534	606	918	54	108	18	0	36	144	36	0	270	36	162	0	0	0	0	432
1099	401	423	945	1696	1255	211	621	251	303	151	150	558	465	1236	185	77	59	462	751	568	94	351	122	249	64	84	453	291	663	108	511	235	189	439	181	529	551	605	9	6	1491	1318	904	721	78	369	90	84	315
120	144	328	0	1096	0	434	1342	208	760	360	480	444	108	2072	58	50	196	452	896	922	126	650	828	1956	1882	1486	482	476	1108	44	562	128	56	100	60	114	12	110	120	236	52	184	448	232	140	964	224	66	52
248	492	800	132	488	500	584	392	216	924	606	1090	352	1060	628	304	624	852	688	892	176	912	404	260	1552	452	1144	340	1324	520	148	520	680	124	188	28	864	480	880	204	8	128	340	244	520	524	392	156	504	296
162	0	54	90	1688	562	27	423	27	108	351	81	54	54	891	270	81	189	36	1098	261	27	162	27	72	213	147	189	27	513	45	891	261	18	618	138	801	954	1710	210	114	954	900	891	972	0	729	0	0	1026
0	0	2160	0	0	0	0	0	0	0	0	0	0	0	1200	0	0	2040	0	0	0	0	0	0	1380	0	0	0	0	0	48	144	0	96	576	0	648	144	72	216	276	648	0	480	0	48	48	0	84	0
0	264	1476	0	0	0	0	0	288	2268	0	324	0	0	0	0	1008	2472	0	0	0	0	0	0	3600	0	0	0	0	0	816	0	420	360	720	708	3564	1368	1260	420	300	720	0	0	0	174	0	354	486	0
0	288	2304	0	0	0	0	0	144	1842	0	90	0	0	0	0	384	3672	0	0	0	120	0	600	3138	0	2862	0	0	0	72	1776	180	30	72	42	1896	1224	1488	30	0	270	0	0	0	0	0	24	0	0
0	96	720	0	0	0	48	0	144	1044	0	396	0	0	144	0	96	792	0	0	0	72	0	372	2028	0	924	0	0	144	684	1524	180	156	792	72	1968	1176	1488	300	120	300	0	0	0	0	0	24	48	0
0	600	300	0	0	0	756	0	1512	630	0	450	0	0	360	0	1548	396	0	0	0	432	0	540	2088	0	648	0	0	0	0	0	0	0	0	0	0	0	0	0	0	0	0	0	0	144	0	288	0	0
360	0	360	720	2196	396	1080	1080	0	0	0	0	0	0	1152	1200	720	480	192	96	0	0	576	0	0	0	0	0	0	288	0	192	0	96	480	0	288	630	90	0	0	0	0	0	0	240	720	0	0	288
0	0	216	0	0	0	0	0	0	3248	880	1848	0	0	2016	0	0	864	0	0	0	0	0	0	1458	162	324	0	0	432	0	0	0	0	0	0	0	0	0	0	0	0	0	0	0	0	0	0	0	0
0	0	0	0	0	0	0	1440	1440	19080	0	0	576	0	16200	0	0	0	0	0	0	0	0	0	0	0	0	0	0	0	0	0	0	0	0	0	0	0	0	0	0	0	0	0	0	0	1440	1440	0	0
2298	6450	3732	1218	882	1080	360	1152	894	3720	1902	2532	1350	1380	1680	276	1260	762	126	210	114	768	0	264	492	60	408	552	90	54	0	48	6	126	138	78	84	18	30	78	66	48	24	66	90	0	144	48	48	0
2256	2496	0	2484	3264	732	1344	4032	1152	432	1392	1632	3744	3552	4320	0	0	0	48	144	0	0	96	480	0	0	0	96	0	0	96	0	0	0	0	0	168	168	0	0	0	0	0	0	96	0	0	0	0	0
972	486	486	972	3672	1188	0	972	1944	576	2088	2196	3888	1944	3888	972	486	486	0	0	0	0	0	0	0	0	0	0	0	0	0	0	0	0	0	0	0	0	0	0	0	0	0	0	0	0	972	972	1296	0
0	108	108	0	0	0	0	432	0	216	0	144	0	0	432	0	108	180	48	0	96	0	0	0	144	144	0	0	288	0	432	1728	720	72	0	144	1440	0	720	1440	1440	0	0	2880	432	864	3456	1440	0	0
168	72	150	150	108	582	450	840	810	900	330	240	240	480	1920	192	48	240	150	402	396	0	72	228	1344	636	30	0	480	480	480	192	1248	540	774	840	0	54	66	288	258	24	0	1920	480	960	1152	1728	1200	588
0	0	0	672	144	696	36	396	108	0	324	0	0	216	0	720	180	180	864	432	1296	732	288	528	2520	1728	1296	468	432	0	840	720	1464	144	72	216	180	0	0	0	0	0	0	864	432	72	792	216	432	648
360	0	792	204	0	300	1972	986	1392	576	336	0	0	0	0	0	30	60	72	408	240	48	0	390	802	1020	578	0	0	0	17	60	13	180	1020	3120	30	0	0	0	3120	0	0	0	0	204	102	144	15	90
444	658	524	552	258	252	843	148	251	633	184	551	0	0	0	84	262	380	426	408	132	660	414	408	273	297	330	0	0	0	726	44	280	1098	2364	1212	532	383	219	156	900	312	0	0	0	255	28	83	404	496
1128	1488	1100	96	96	0	384	0	0	2256	176	352	0	0	0	720	1052	1848	52	0	44	52	96	44	1416	0	0	0	0	0	1012	96	864	1536	384	892	812	1116	712	1100	388	288	208	0	0	2128	96	1488	2028	96
1884	3768	8640	1896	792	600	3378	342	1788	5796	1344	2700	2472	2400	3480	0	0	0	0	0	0	60	0	0	0	0	0	0	0	0	0	0	0	0	60	0	60	0	0	0	0	0	0	0	0	72	0	0	60	0
4320	2520	5544	4368	1104	2448	864	576	720	4716	2700	1512	288	0	432	1552	728	1320	288	0	0	0	0	0	360	72	0	0	0	0	672	192	288	288	0	0	0	0	0	0	0	0	0	0	0	0	0	0	0	0
0	855	135	30	525	255	1314	153	1053	300	60	1260	810	1098	810	0	351	135	0	0	0	1806	57	567	54	18	90	0	432	0	30	273	183	72	210	78	1209	309	480	222	12	72	0	288	432	513	378	1971	820	62
150	90	0	2100	1110	1740	635	75	1000	30	270	0	0	0	0	204	0	12	70	2905	2875	0	22	176	0	300	0	0	0	0	0	144	0	170	6605	3725	600	1938	2988	232	3200	5328	0	0	0	0	0	0	0	28
504	138	1746	572	206	962	456	1170	144	960	0	90	0	0	90	126	42	222	0	186	0	12	42	42	385	399	50	0	0	18	360	30	840	390	600	1950	156	294	570	420	3810	480	0	0	0	276	0	114	138	66
324	0	60	224	336	88	56	336	112	56	96	0	432	240	240	168	0	24	224	2792	1016	0	672	96	480	1232	288	96	624	384	96	72	24	32	1256	440	0	480	1152	224	448	464	96	624	384	104	624	208	0	1296
0	0	0	0	450	0	774	756	270	0	30	120	0	0	0	60	240	0	0	90	0	42	234	84	60	18	72	0	0	0	0	300	0	0	0	0	240	456	204	60	0	90	0	0	0	2688	4452	1008	612	2916
1080	324	660	0	1824	696	610	50	300	960	380	436	24	240	1320	0	240	0	1200	4800	0	120	1200	240	20	0	40	0	0	3000	0	1800	600	0	0	0	400	6400	400	12	16	20	0	12	2400	170	10	60	0	1400
720	0	1872	0	0	0	0	0	0	858	630	1032	648	0	720	1044	0	3168	0	0	0	0	0	0	216	0	0	0	0	648	0	0	0	324	324	0	2160	1692	6192	0	0	0	3240	0	972	0	0	0	0	0
2148	336	0	5292	432	1296	936	360	0	4680	1800	0	6480	1296	6480	288	36	0	0	0	0	0	0	0	0	0	0	0	0	0	1188	108	324	1080	0	0	0	0	0	0	0	0	0	0	0	234	90	0	216	0
384	860	1336	180	710	1630	466	624	2416	1928	482	2060	1440	1440	1440	108	201	327	0	18	198	96	84	506	96	254	520	0	108	0	52	130	226	96	74	106	48	112	430	72	380	346	0	144	0	133	84	439	144	12
168	168	48	456	144	768	0	216	0	300	702	174	0	0	0	0	0	288	192	0	2112	0	0	0	5616	1632	0	0	0	0	576	216	1728	16	0	320	1680	0	48	72	48	0	0	0	0	336	2592	2112	24	192
12	360	1476	0	6	0	120	0	120	1182	6	48	12	24	192	0	354	3060	18	0	0	732	0	132	942	36	114	72	264	120	432	1014	528	840	240	1152	1440	1272	2064	2616	1680	1920	72	264	24	384	18	324	300	0
1056	918	990	428	860	656	644	908	548	1168	576	932	0	0	432	248	244	372	0	1480	1688	0	2384	724	368	920	1148	0	0	1008	0	0	0	0	466	374	0	620	1060	216	612	636	0	0	0	0	0	0	0	1344
0	1800	1800	500	50	650	0	0	0	0	0	0	0	1800	2400	288	528	480	0	0	0	456	0	24	384	0	480	1440	0	240	8090	4685	5045	0	0	0	960	0	0	720	0	0	1440	0	0	0	0	0	0	0
156	110	94	12	1032	816	136	668	252	72	832	944	72	510	72	36	56	28	132	118	98	952	722	528	60	84	348	108	108	108	156	1674	1602	72	48	24	508	296	252	1770	156	1182	72	72	762	108	84	102	216	114
297	1062	1521	84	12	504	1110	75	699	576	414	96	48	102	72	513	762	1299	492	48	414	1542	288	1542	2082	504	6	6	102	72	372	12	2082	144	0	576	366	78	372	1413	1464	861	150	72	72	1804	479	1005	1644	252
0	0	324	396	192	852	720	0	768	172	248	240	0	0	0	480	600	420	600	240	600	210	0	1098	798	360	474	36	0	0	1320	712	2900	1540	1000	880	780	108	432	1200	1620	804	720	288	288	684	192	876	378	96
204	48	264	237	279	348	104	244	264	396	504	504	0	0	0	660	372	420	1404	612	576	216	804	276	367	346	331	0	0	0	798	1608	390	816	144	180	924	696	360	474	264	234	0	0	0	216	324	624	96	376
1842	1344	1294	1004	1050	296	2051	1180	559	2204	1015	1765	290	110	530	110	129	59	156	252	0	168	156	84	145	55	70	0	0	132	291	162	61	120	244	50	320	108	40	252	138	132	0	0	0	260	100	10	154	283
12	0	3012	210	0	330	0	0	0	7032	540	1728	0	0	0	15	0	1035	0	0	108	0	0	0	948	0	0	0	0	0	727	0	2015	450	0	414	0	0	0	1125	615	0	0	0	0	330	18	882	180	30
162	6	12	936	90	0	0	30	5400	3680	115	15645	0	0	60	0	0	0	0	660	150	0	30	0	0	0	0	0	0	60	0	0	0	0	3750	930	0	450	0	0	0	0	0	0	0	0	0	0	0	0
2	6	16	0	0	0	0	0	480	354	0	930	120	0	0	76	228	680	0	0	0	0	0	96	504	0	84	24	0	0	204	468	1536	512	24	424	0	0	192	1332	360	204	48	0	0	1600	0	2252	528	0
0	0	8640	0	0	0	0	0	0	0	0	0	0	0	21600	0	0	6480	0	0	0	0	0	0	0	0	0	0	0	0	0	0	0	0	0	0	0	0	0	0	0	0	0	0	0	0	0	0	0	0
2232	556	2756	1110	804	1218	60	324	120	1209	2409	126	1188	540	1404	1926	758	3220	3432	816	576	0	72	0	1014	1182	0	144	180	936	450	720	1062	60	246	162	0	144	144	0	0	180	1152	36	216	0	0	0	0	0
2304	1008	2016	1176	768	1536	0	792	0	1584	1584	792	360	720	1584	2544	1272	1824	744	360	1800	288	72	0	2592	1008	360	360	720	1440	72	108	60	96	0	336	72	96	48	240	480	216	216	288	144	0	96	0	0	0
1842	2538	2352	2160	2448	2088	2160	3024	2304	3438	2214	3096	1692	1692	1728	0	0	0	0	0	0	0	0	0	0	0	0	0	0	0	0	0	0	0	0	0	0	0	0	0	0	0	0	0	0	0	0	0	0	0
5088	1452	2700	720	1200	240	3264	944	1912	3300	936	372	0	0	240	192	48	144	0	1080	216	0	240	120	264	192	48	0	0	240	24	0	24	72	360	228	0	192	48	24	312	48	0	0	0	576	176	208	192	728
762	930	240	960	3480	600	1437	2745	2070	916	1710	1706	240	0	0	256	136	64	0	648	720	58	646	208	0	736	680	384	768	456	4	184	16	168	606	798	0	532	560	0	284	352	132	372	204	533	1209	1066	38	442
128	0	3064	2912	0	2128	0	0	0	2744	288	328	96	288	0	4	0	116	0	0	0	32	52	396	0	0	0	96	0	0	592	0	608	276	180	0	4	164	312	0	0	0	96	0	0	96	0	0	648	1209
1392	2088	696	24	120	144	720	0	0	1440	0	0	1440	144	288	240	1224	120	576	0	0	252	0	252	516	588	300	1152	720	576	48	240	288	0	0	0	0	0	0	0	0	0	0	0	0	2160	0	0	1068	0
372	324	282	48	126	198	252	396	648	192	456	0	432	324	54	0	1458	486	462	378	1080	525	84	795	2187	270	1107	432	0	0	234	303	231	708	324	936	6	294	36	132	738	132	132	222	276	252	126	270	357	192
156	252	486	114	54	204	312	168	342	492	84	216	128	0	0	404	466	678	486	282	516	620	120	670	1284	546	510	128	0	0	826	740	690	486	360	240	400	228	782	1110	588	642	416	0	0	738	432	670	691	126
5496	1440	5088	576	72	288	144	144	72	4266	702	540	360	0	0	1730	210	1720	1344	144	672	504	396	288	1836	1014	390	0	144	0	288	0	12	0	0	0	24	0	12	144	36	0	0	0	0	1134	90	420	288	396
5222	1502	1178	8207	1690	1917	555	1185	180	625	590	57	0	1506	0	2240	380	380	385	820	955	630	320	70	8	330	52	0	210	0	770	100	330	411	840	1131	240	361	95	8	176	350	0	0	0	370	730	100	150	98
326	135	349	75	470	135	4	384	110	747	480	329	210	50	150	744	240	1818	139	406	135	65	390	115	846	500	426	210	50	150	45	660	105	57	48	105	1167	1254	2985	116	0	428	1098	330	330	1	6	5	0	0
96	0	144	0	0	0	90	360	45	180	0	30	75	0	960	72	0	348	0	0	30	135	255	30	120	0	45	75	75	555	162	48	150	225	75	378	3621	1134	2889	525	705	2499	555	2415	1287	15	60	120	0	60
1060	700	456	936	5184	0	816	2280	0	184	138	318	32	32	2144	100	100	480	192	1032	0	320	472	0	296	187	565	128	128	320	206	1102	0	272	700	0	4252	1444	1376	104	163	269	364	640	160	128	640	0	192	240
5280	2046	954	0	0	0	0	0	0	2160	0	0	0	0	360	2080	806	714	0	0	0	0	0	0	360	0	0	0	0	540	696	24	144	144	36	0	216	570	366	72	36	468	144	0	72	36	0	72	60	60
0	0	0	0	0	0	1200	1360	320	0	0	1152	2304	0	0	288	0	0	2472	552	0	0	0	0	36	180	0	0	432	0	0	0	0	600	120	0	0	0	0	0	0	0	0	0	0	3660	3428	976	0	0
0	0	2790	330	84	426	72	0	72	2010	48	24	96	288	4200	0	0	0	0	0	0	0	0	0	6390	0	0	0	0	0	192	96	132	168	12	126	0	0	0	312	162	0	0	72	48	0	0	0	0	0
0	0	360	0	0	0	0	0	0	216	0	54	0	0	180	0	0	0	0	0	0	0	0	0	1170	0	0	0	0	0	306	36	414	792	0	180	0	0	0	378	1116	0	0	180	0	0	0	0	0	0
630	180	600	716	140	464	152	170	98	1662	904	362	360	72	1800	318	60	240	350	154	336	60	140	40	646	150	44	0	0	0	886	100	364	244	410	180	330	252	54	114	154	32	0	0	0	154	574	106	294	736
54	162	360	420	432	588	72	216	0	216	36	72	0	48	1728	162	486	1836	0	288	576	432	1296	1344	3402	162	648	576	288	2592	60	576	12	0	456	612	144	456	216	156	384	432	432	432	912	0	0	0	0	0
0	24	120	432	3384	720	0	864	96	432	0	24	0	0	2376	0	120	1200	0	0	0	0	0	480	1500	480	780	0	480	0	72	240	120	0	384	768	3072	1188	1980	0	960	960	0	2136	0	0	0	0	0	0
240	120	1440	0	0	0	0	0	0	900	0	0	0	0	0	1968	984	3636	0	1152	0	0	576	0	12540	3040	1520	0	0	864	0	0	0	0	0	0	0	0	0	0	0	0	0	0	0	0	0	0	0	0
0	576	288	0	0	0	288	0	0	536	0	376	0	0	144	0	240	288	0	0	0	0	0	0	180	0	0	0	0	96	264	156	324	168	24	24	2496	1200	1632	120	0	120	576	0	96	3840	360	3240	1680	240
0	1740	0	0	0	300	6480	360	360	170	0	130	0	1200	0	60	1860	60	0	0	300	3080	260	260	168	150	198	0	1200	0	204	624	0	156	288	0	332	576	100	400	620	480	0	0	0	2300	200	200	3280	310
372	216	60	0	498	324	74	252	464	0	1206	1272	126	72	72	276	488	348	760	2560	796	509	636	831	796	848	1032	576	200	0	0	698	324	120	480	138	959	73	1268	564	240	540	252	650	738	326	156	440	331	1320
306	126	108	180	432	0	0	252	0	540	255	105	0	0	216	459	189	612	198	360	90	0	0	0	720	0	0	0	0	1800	126	90	180	54	0	54	972	72	36	180	0	0	540	216	720	0	216	144	90	360
0	60	1740	0	0	0	144	0	0	1410	0	210	0	0	0	0	138	1014	0	0	0	0	0	0	1188	0	0	0	0	0	0	0	0	0	360	0	408	396	996	0	36	180	0	0	0	0	0	0	0	0
1932	506	3298	80	400	360	170	420	155	211	984	305	0	120	1200	168	169	413	240	240	360	166	567	252	156	768	156	0	120	0	921	357	228	150	30	192	264	161	560	171	42	75	0	48	36	108	336	124	325	201
288	108	0	744	972	588	180	1008	0	0	0	0	0	0	432	216	0	0	360	720	144	324	216	0	0	0	0	0	0	0	1692	486	1746	1224	1980	504	7786	2672	1422	504	144	0	0	324	0	144	2664	0	756	1584
204	468	114	156	336	36	384	318	390	42	108	108	276	240	384	312	216	0	56	16	0	416	56	248	242	0	100	96	72	24	1174	2674	760	294	906	174	888	1464	1200	92	186	376	192	228	396	510	666	576	458	116
160	24	266	186	256	110	150	336	66	36	156	0	0	0	480	60	0	66	36	112	44	18	8	22	36	156	0	0	0	192	1050	400	740	549	492	861	2923	3341	2544	270	990	480	240	3600	1440	750	320	520	477	700
772	1250	3996	205	755	0	120	870	330	2976	2508	2508	0	0	0	48	60	324	0	324	0	0	689	127	0	384	480	0	0	0	0	0	0	0	150	0	22	548	618	0	0	0	0	0	0	0	0	0	0	265
12	1122	954	360	180	180	1440	576	3492	656	248	1616	0	0	0	204	2238	918	0	36	36	1536	96	1032	480	34	890	0	0	144	0	384	0	0	36	36	384	96	132	0	0	36	0	0	0	960	384	1728	0	0
504	432	1848	0	0	372	3888	504	2520	774	576	534	0	0	0	147	324	417	60	0	360	192	0	96	144	60	0	0	576	0	120	0	360	0	0	600	0	0	0	100	2039	261	0	0	0	1680	504	1800	1728	0
72	72	18	0	378	54	162	108	0	0	0	0	0	648	108	144	144	36	0	108	0	522	126	162	0	0	324	324	324	108	0	1134	162	0	162	0	648	486	144	432	108	864	1440	324	648	432	540	0	990	306
0	0	1368	0	0	0	0	0	0	7128	7866	4446	0	0	144	0	0	1728	0	0	0	0	0	0	540	713	403	0	0	0	0	0	0	0	0	0	0	0	0	0	0	0	0	0	0	0	0	0	0	0
538	668	108	456	336	0	198	1392	90	786	312	1470	810	240	48	76	68	108	606	948	1998	120	186	0	8	1250	188	30	1980	12	120	60	0	108	306	444	0	300	258	0	20	10	150	1260	60	0	960	0	240	426
0	0	0	0	0	0	0	0	0	255	15	0	0	0	0	0	0	0	54	75	195	0	0	0	54	0	0	0	0	0	240	360	696	180	1450	5570	90	1505	2185	420	2400	2130	864	0	0	0	0	0	0	216
105	625	710	90	0	0	400	50	0	0	0	0	0	0	0	195	805	650	15	1275	0	318	0	0	720	0	480	240	240	6000	150	300	0	0	1500	0	0	1290	960	0	0	0	0	0	0	75	15	0	72	0
0	0	0	0	0	0	0	0	0	0	0	0	0	0	0	0	0	0	3492	2772	1512	0	0	0	0	0	0	0	0	0	6372	3240	5940	1908	684	972	8424	2484	2268	3456	1620	1512	0	0	0	0	0	0	0	0
0	30	90	0	0	0	0	0	0	0	0	0	0	0	0	0	36	36	0	0	0	0	0	0	72	0	0	0	0	0	1680	462	1530	348	3618	5634	2124	4770	5742	900	8712	3168	0	216	0	0	0	0	24	0
48	192	0	40	62	42	462	208	338	66	36	594	0	0	0	0	132	162	60	120	108	84	176	514	36	48	288	0	270	0	0	570	630	340	488	612	246	96	1386	50	1325	995	0	270	0	135	40	65	0	424
96	0	0	0	480	0	0	0	0	0	0	0	0	0	0	0	0	0	0	480	0	0	0	0	120	0	0	0	0	0	0	0	0	0	2400	0	5760	8208	432	0	0	0	0	0	0	0	0	0	0	240
128	64	0	1188	1612	864	0	1824	0	0	0	0	0	0	0	640	320	0	572	764	432	192	1248	0	360	480	456	0	0	0	664	536	352	1704	104	800	800	1584	1232	1232	960	176	224	224	224	0	960	0	0	48
0	48	960	0	0	0	180	0	1020	6360	0	990	0	0	0	0	120	930	0	0	0	120	0	270	1230	518	310	0	90	0	0	54	30	0	0	0	102	24	42	6	12	12	0	18	0	90	0	510	0	0
112	192	696	492	200	72	0	205	760	4600	2242	1140	101	20	1208	160	0	60	220	240	972	75	264	82	712	88	50	225	60	1500	156	68	72	200	160	832	25	232	60	22	212	212	29	248	500	24	230	207	75	264
10152	2124	6948	2088	1512	4248	72	72	432	1656	4536	648	1800	1440	1152	3960	828	2988	0	0	0	0	0	0	0	0	0	0	0	0	0	0	0	0	0	0	0	0	0	0	0	0	0	0	0	0	0	0	0	0
7688	3304	8016	5544	360	3816	648	0	0	5400	1728	648	0	648	216	832	200	696	0	0	0	0	0	0	0	0	0	0	0	0	0	0	0	0	0	0	0	0	0	0	0	0	0	0	0	0	0	0	0	0
4860	1944	1764	4860	13680	3420	1368	6840	1296	144	288	36	180	216	5760	0	0	0	0	0	0	0	0	0	0	0	0	0	0	0	0	0	0	0	0	0	0	0	0	0	0	0	0	0	0	0	0	0	0	0
90	2370	180	504	1026	720	3960	2142	2160	2910	1245	5853	360	180	180	0	480	0	60	1236	420	120	744	294	120	372	324	120	840	840	0	0	30	0	570	240	0	360	0	0	60	30	30	90	90	360	120	0	0	264
1324	1040	2970	1306	964	1402	1022	2116	702	3286	920	676	80	208	128	0	0	0	200	488	1124	0	70	1950	0	5220	690	800	0	0	0	96	0	200	492	1186	20	472	168	112	1032	294	80	128	208	0	0	0	0	274
336	48	288	768	2286	2304	1008	1674	1728	288	648	216	0	0	2880	282	222	216	176	594	784	0	918	432	864	1008	432	0	0	720	0	0	72	40	360	368	76	42	188	24	624	216	0	0	0	84	492	144	0	336
1440	336	24	0	4032	288	400	1632	176	0	0	72	0	0	0	0	216	168	672	192	0	312	864	360	168	864	768	0	0	0	240	568	32	560	160	0	300	108	36	0	108	72	0	0	0	1000	1920	80	144	0
216	54	72	264	2058	348	123	975	492	45	345	78	54	180	1350	384	264	792	120	117	549	300	276	384	1740	1350	1446	0	180	0	414	2538	684	48	18	114	1818	0	600	324	36	72	0	1494	0	252	1440	474	90	72
162	472	176	336	128	304	300	312	444	444	144	96	96	96	960	414	1178	328	448	592	400	216	684	396	1592	860	1016	0	0	0	144	128	112	420	228	606	12	102	30	104	484	72	0	0	0	144	96	144	378	279
204	384	888	477	585	486	315	222	909	186	604	764	198	204	462	156	576	744	648	225	399	309	354	351	894	1236	1068	762	564	666	492	724	728	594	267	603	348	234	594	784	120	422	282	588	216	216	144	480	144	72
654	639	747	870	533	1189	492	288	342	922	815	549	144	0	0	302	352	312	350	382	552	292	784	838	288	776	418	180	0	0	218	122	326	352	482	906	152	510	352	486	855	621	180	0	0	492	317	433	128	794
0	36	558	115	180	215	120	240	360	612	714	276	0	0	0	0	240	720	90	180	240	0	240	192	335	611	224	0	0	0	336	408	816	168	264	738	816	292	884	1122	588	828	0	360	0	60	0	180	48	0
0	0	0	184	2666	690	0	360	0	0	0	0	0	0	0	432	48	0	1065	1725	462	18	342	0	0	0	0	0	0	0	752	5728	1020	0	576	0	4782	1656	7386	1260	288	2412	0	0	0	0	120	0	0	0
144	216	792	1734	3378	1314	540	1980	180	576	594	180	0	144	1728	1128	668	976	1164	514	1076	204	378	462	828	270	180	288	0	0	1396	2744	1512	1008	192	1104	1620	810	90	216	864	270	0	3456	288	108	342	90	240	0
0	240	75	0	120	120	976	1952	15	36	54	510	360	510	360	240	2175	381	309	609	630	651	162	342	966	459	15	300	3600	480	117	708	195	51	90	90	153	30	36	78	51	3	12	924	114	1842	2808	546	39	60
152	56	32	0	3312	0	0	2304	0	0	0	0	0	0	1440	1216	736	544	720	216	720	432	208	152	816	168	24	0	288	0	36	3540	228	696	216	432	1368	90	270	504	252	216	2412	2124	1296	48	1008	0	24	64
272	180	382	536	666	550	180	87	255	300	368	328	513	288	288	574	255	509	266	120	250	282	153	627	430	449	369	621	72	72	704	948	730	596	231	463	486	359	433	809	475	408	1269	576	576	450	368	565	228	22
276	68	52	610	872	270	0	264	0	144	720	312	864	324	864	258	62	148	188	230	146	42	78	0	54	186	132	288	36	156	2530	2984	1650	564	1170	534	204	1038	462	924	852	1152	1296	1296	1416	96	424	200	68	140
794	82	730	1384	559	575	288	514	220	564	996	190	790	1150	790	200	20	140	368	260	360	0	0	0	344	96	80	160	0	160	898	441	221	928	856	1688	260	160	348	212	236	432	352	480	64	452	460	290	288	408
216	198	810	186	240	246	60	12	216	516	468	312	48	0	0	432	216	1008	801	342	225	0	0	0	0	0	0	0	360	360	2142	768	2562	1704	720	360	456	408	216	684	612	108	0	1440	1440	720	336	960	756	684
48	0	384	466	482	732	24	24	24	776	364	60	216	72	432	332	12	568	48	0	12	630	1210	680	840	0	1188	720	0	1440	52	68	72	0	0	0	0	0	0	48	0	0	0	0	0	120	180	660	207	393
1668	1764	1308	750	72	336	606	318	300	1017	525	102	108	540	108	1368	1224	1512	324	634	272	1161	495	540	48	328	368	324	0	0	252	0	72	0	200	544	0	280	800	1120	764	444	0	0	0	2820	444	840	2646	1050
255	527	352	195	527	352	257	499	738	411	542	589	864	216	216	51	359	238	180	1006	320	381	270	2211	108	1170	1110	0	0	54	51	359	238	135	759	240	381	270	2211	378	630	1380	0	0	54	45	99	234	45	90
386	214	722	406	84	202	676	551	845	830	921	441	152	236	218	198	170	654	238	34	840	36	38	144	392	988	194	662	188	182	1012	396	1546	604	62	1862	150	191	147	465	1907	240	182	332	128	64	78	184	178	258
0	456	1368	510	390	900	720	0	504	891	390	435	144	0	0	120	0	540	900	270	630	378	126	648	1256	520	768	0	0	180	1870	1430	1860	408	324	540	0	504	432	1080	1632	576	0	0	360	0	300	216	660	360
570	738	632	342	554	644	874	282	220	275	451	238	140	466	218	0	500	0	500	751	505	1092	524	1884	250	500	3100	2000	250	500	259	564	589	0	59	141	38	74	124	46	262	94	80	122	188	152	0	0	1258	1728
45	150	15	800	825	655	126	57	267	0	30	15	345	465	15	180	390	0	870	770	880	360	126	39	180	270	240	195	660	90	559	1074	1517	1797	1319	1966	1539	483	918	1239	1374	168	1341	2619	1563	141	72	207	0	21
168	124	812	408	240	684	240	156	264	672	720	192	12	0	24	0	48	0	48	180	384	96	288	348	396	540	144	48	0	96	228	168	324	12	186	750	216	426	318	432	720	240	456	120	480	168	228	204	120	196
144	240	282	72	864	792	294	360	1062	210	384	1224	0	0	144	2448	2424	2808	288	720	720	2208	720	1272	1716	720	1974	0	0	288	18	288	78	0	0	18	288	102	234	120	36	258	0	0	0	132	360	636	0	0
417	1305	798	117	198	153	836	270	1018	392	236	368	48	96	96	388	1348	712	102	408	246	786	561	2181	684	510	1050	156	96	96	251	222	223	126	168	30	144	96	84	185	207	220	0	24	24	1188	282	786	790	609
54	99	1455	831	540	1029	663	465	1182	1350	690	1554	120	120	120	324	303	864	72	48	96	286	148	358	618	104	40	0	630	0	483	360	864	108	0	288	400	220	460	510	202	50	0	630	0	1095	1050	2034	274	28
104	0	168	168	80	568	0	0	0	0	384	288	0	0	0	142	0	154	672	290	870	0	136	88	192	392	168	352	352	496	400	544	1504	656	364	836	36	42	642	976	764	1020	144	144	216	40	48	56	0	140
150	60	150	348	996	1176	36	144	156	156	1852	182	180	0	0	186	12	204	134	240	382	76	120	116	86	454	30	0	0	0	240	468	1062	150	180	498	166	540	686	726	704	1228	0	0	0	0	120	138	54	48
144	144	816	180	156	2520	168	55	65	2496	4728	2496	0	0	192	72	0	120	0	480	72	144	882	1134	288	248	160	0	0	0	150	30	3780	96	360	384	60	536	220	960	1020	780	480	96	480	0	24	72	144	882
756	1404	408	924	1620	264	2520	2160	720	456	144	72	864	864	432	270	270	108	216	216	324	810	810	324	0	168	0	0	108	0	252	324	72	0	0	336	432	672	192	0	96	0	0	0	0	672	432	192	270	270
480	1536	432	663	528	105	1284	624	252	512	40	168	0	288	0	88	52	448	160	384	128	1360	816	416	216	0	0	0	0	0	552	348	60	320	1056	112	304	1628	228	148	284	72	0	0	72	266	208	150	1264	432
1911	952	2753	2079	537	1650	864	648	576	2864	2772	1384	0	0	0	906	320	2122	1200	213	945	450	558	360	460	1573	667	0	0	180	0	0	504	864	234	738	108	270	234	96	732	360	432	0	0	0	36	144	234	234
236	456	370	544	496	316	400	416	144	374	104	176	0	0	0	796	780	368	760	400	160	1040	496	0	503	255	472	0	0	0	902	920	722	296	272	422	704	192	256	468	312	222	0	0	0	746	772	450	1248	576
1836	708	234	714	537	5	188	661	12	1993	607	228	225	5	225	917	272	155	717	522	5	165	681	15	3	9	8	225	5	225	75	135	0	180	108	0	316	1262	6	5	0	20	225	0	0	85	240	5	0	1152
136	214	786	336	728	198	798	79	403	232	594	432	448	1372	448	96	124	340	160	144	62	328	52	52	52	340	18	0	60	0	1092	596	456	256	144	32	1936	4	4	512	246	288	0	0	0	888	79	457	216	84
608	313	159	44	398	284	267	555	990	216	880	1700	30	24	30	608	409	255	70	643	499	144	864	468	54	480	786	0	0	30	180	303	153	420	516	264	192	204	624	192	48	312	0	0	24	33	45	114	0	120
132	420	120	40	216	98	426	696	912	120	114	774	36	48	0	60	60	60	240	390	300	510	468	300	10	185	117	0	120	0	8	54	10	112	500	228	375	280	299	24	75	225	0	0	0	141	1311	744	552	188
333	500	1029	104	260	138	125	317	48	109	141	100	40	160	560	391	594	1327	318	346	126	410	359	81	500	454	188	40	160	632	138	110	540	170	96	180	233	100	157	1382	788	924	28	320	320	686	406	164	796	496
762	210	4128	72	18	0	480	6	0	432	600	312	960	960	0	1416	1020	9024	2820	582	0	1570	500	0	0	0	0	0	144	768	240	36	0	160	32	0	18	36	0	0	0	0	0	0	0	420	0	0	1230	510
768	882	618	596	973	729	458	862	540	117	678	633	168	60	168	384	264	618	363	876	699	249	975	516	588	1168	1184	168	60	168	68	241	417	231	450	447	252	936	300	120	240	1230	132	132	132	111	213	294	144	450
1166	1434	298	1623	696	1245	372	785	151	1362	522	450	120	120	72	430	576	116	210	768	726	87	1276	137	150	207	261	240	0	0	966	608	820	1185	2160	849	114	489	921	195	2391	552	120	72	120	210	125	55	153	312
1134	336	2850	288	72	96	0	114	42	1580	1056	484	72	0	0	432	128	1744	0	360	0	0	690	0	288	36	24	90	0	0	72	24	24	0	120	0	720	2430	3600	0	0	180	690	24	600	0	0	0	0	450
240	168	24	0	0	0	288	0	0	0	0	0	0	0	0	240	456	24	0	720	0	0	0	0	0	0	0	0	144	3600	0	0	0	0	1440	0	594	4050	4356	0	0	0	0	0	0	0	0	0	0	0
686	658	276	600	864	1002	0	1608	360	226	538	154	0	0	144	946	710	300	480	684	246	288	1134	378	730	524	240	144	0	108	80	152	104	0	0	0	885	837	222	90	0	180	0	0	0	0	276	36	0	0
4540	600	1808	0	0	0	540	0	0	1872	0	108	180	0	108	1694	246	670	96	120	0	108	0	0	282	0	6	36	216	1080	54	108	0	288	360	0	312	336	72	0	0	0	360	0	0	162	0	0	0	0
0	216	576	72	108	36	216	216	0	144	0	72	144	432	468	0	0	0	0	0	0	0	0	0	0	0	0	0	0	0	396	540	252	1728	3972	1860	1206	3354	1992	2250	3330	2160	360	1980	3240	0	0	0	0	0
1260	3960	10620	0	0	0	490	0	230	7700	0	940	900	0	0	180	360	1080	0	0	0	0	0	0	180	0	0	0	0	0	0	0	0	0	0	0	0	0	0	0	0	0	0	0	0	228	0	96	324	0
1368	684	2520	216	360	288	144	144	0	1746	532	152	0	144	432	1344	672	3024	0	0	0	0	0	0	450	0	0	0	0	0	306	0	198	108	0	180	0	0	0	0	90	0	54	0	0	394	152	228	324	0
1344	633	1749	600	636	618	308	195	649	600	792	3246	3654	234	720	2360	917	2687	720	0	360	216	135	135	1497	540	243	0	0	270	120	156	18	0	0	0	54	0	378	120	0	216	0	0	0	56	60	124	24	0
1080	576	648	1368	600	912	1536	1328	1624	1760	1356	940	0	0	0	1240	1688	1440	112	168	80	876	72	84	960	0	144	0	0	0	0	288	24	0	0	0	466	0	50	48	0	72	0	0	0	576	696	792	0	0
1380	1092	870	90	90	150	1026	270	0	0	0	0	0	90	270	1080	1448	670	1066	234	758	252	180	0	2250	702	216	0	90	270	1654	798	116	228	180	72	72	96	102	1110	200	184	54	0	0	114	102	24	72	120
932	2020	360	414	774	0	864	1260	252	696	368	496	72	216	720	1116	2736	240	852	0	180	18	0	6	1296	144	0	12	48	120	588	684	96	216	0	0	0	0	0	336	72	72	144	0	0	24	288	48	156	96
540	0	6480	1440	0	720	0	0	0	3240	0	360	180	0	0	864	0	3024	0	0	396	0	0	0	1030	1724	846	0	0	864	0	0	0	0	0	288	0	0	0	0	144	0	0	0	0	0	0	0	0	0
1950	1210	1340	540	450	270	156	360	120	1278	1035	591	360	36	0	630	390	876	270	270	108	120	0	480	328	312	752	540	0	0	0	12	12	30	30	12	48	0	12	24	0	0	36	0	0	24	0	0	0	0
72	0	720	90	0	90	0	0	0	240	120	360	0	0	0	120	0	1920	240	0	120	0	0	0	1176	384	840	0	0	480	144	0	216	426	72	414	96	0	96	930	1404	330	96	384	288	144	48	60	132	48
0	0	0	0	144	324	0	180	324	216	60	48	0	0	0	0	0	0	0	288	648	0	360	648	486	90	72	0	0	0	0	0	0	0	0	0	0	0	288	288	324	36	0	0	0	0	0	0	0	0
255	99	648	150	570	0	150	180	0	39	936	429	0	0	0	1500	660	2160	186	570	0	0	330	0	1080	1125	495	0	0	0	0	0	0	30	0	0	0	114	0	0	0	0	0	0	0	0	0	0	0	30
24	408	288	686	1084	990	144	120	0	240	120	72	0	0	0	0	0	0	0	48	0	0	78	810	0	64	800	0	0	0	432	216	324	648	288	3672	600	1952	1528	1338	2458	920	0	648	0	0	0	0	0	42
0	528	384	0	0	0	0	0	0	1104	0	0	0	0	0	0	96	96	0	0	0	0	0	0	96	0	0	0	0	0	480	240	240	480	2400	2760	4086	11760	5874	240	960	1800	0	0	0	456	0	552	96	0
0	216	648	0	0	0	0	0	432	432	132	2460	0	0	0	0	0	0	0	1608	480	0	72	0	0	0	0	0	0	0	0	0	0	0	984	312	3164	3018	2746	0	288	2088	0	0	0	0	0	0	0	0
240	1452	540	96	276	168	1128	1044	720	576	144	720	0	0	144	60	336	36	96	300	576	108	660	180	144	42	210	0	0	108	280	112	400	64	272	1536	254	576	694	342	2418	1056	216	648	576	414	378	180	486	1080
0	96	1584	0	0	0	84	36	216	480	1088	808	0	0	720	0	6	276	176	432	544	48	0	0	240	0	60	0	0	60	126	624	240	0	0	480	600	540	1440	276	1584	732	90	720	60	0	0	84	42	12
0	0	0	0	0	0	0	0	0	180	108	72	72	0	0	36	0	180	36	396	0	0	432	0	0	0	0	0	0	1296	0	0	0	108	1188	0	1710	2844	2502	0	0	0	288	0	648	0	0	0	0	0
96	0	0	168	192	408	48	96	0	0	0	0	0	0	144	0	0	0	84	84	744	0	72	0	0	0	0	0	0	72	264	624	408	132	276	1272	72	792	1440	336	1776	624	1152	1152	1872	96	1056	0	0	1536
790	374	1020	46	158	36	504	594	462	1464	168	588	36	0	2880	247	119	210	40	116	84	104	160	60	360	72	108	0	0	240	86	742	180	160	1040	720	4958	2028	2542	90	618	924	648	1152	96	48	402	18	100	308
27	312	1617	166	253	325	296	82	636	1674	411	459	216	288	972	162	531	2385	227	197	320	412	76	634	2244	144	588	216	288	972	228	261	333	186	45	333	198	186	378	191	160	441	24	0	0	252	54	336	210	60
320	228	260	64	344	24	204	280	240	66	188	106	240	80	204	560	392	520	1520	1612	500	428	732	564	824	224	640	832	544	868	96	1656	192	1064	600	32	1772	1348	136	432	240	552	864	648	704	268	316	168	56	240
0	612	684	0	0	0	216	0	2376	702	918	1080	0	0	0	0	324	864	0	0	0	972	0	4644	4428	0	648	0	0	0	0	0	0	0	0	0	0	0	0	0	0	0	0	0	0	0	0	1404	432	0
0	870	1140	0	0	0	0	0	1380	2052	0	2712	0	0	600	0	990	2688	0	0	0	600	0	240	1752	0	768	0	0	0	90	102	342	114	0	120	570	378	516	336	60	216	0	24	0	216	54	1068	198	0
0	2232	1032	0	0	0	2400	0	1632	1200	0	2112	0	0	0	0	1368	792	0	0	0	720	0	0	480	0	240	0	0	0	0	0	0	0	480	0	672	552	216	0	0	0	0	0	0	288	0	288	240	0
0	0	4770	0	0	0	168	24	288	7098	0	672	0	0	1080	0	48	2940	0	0	0	144	0	48	726	0	24	0	0	0	90	96	30	36	72	54	48	0	48	48	18	48	0	0	0	366	96	618	216	0
1008	576	1008	0	216	216	3456	1728	0	972	108	1296	0	0	1296	504	2016	504	0	0	0	0	0	0	1512	0	0	0	0	1728	0	0	0	0	0	0	0	0	0	0	0	0	0	0	0	0	0	0	0	0
1728	0	1392	60	780	492	0	0	0	384	576	0	0	0	468	4032	0	3408	72	960	552	0	0	0	1176	1476	864	1476	0	504	120	48	96	96	0	24	288	0	0	240	96	144	0	0	0	624	288	192	624	216
0	0	0	342	138	120	0	120	0	0	0	0	0	0	0	300	60	0	1238	686	476	0	300	0	6	25	5	0	180	0	3006	2298	2760	9922	4954	3988	2322	2796	870	216	792	432	0	144	0	0	0	0	0	0
0	0	1080	0	0	0	0	0	0	720	720	0	0	0	0	0	0	540	36	36	0	0	36	180	3080	1984	48	144	108	2160	0	72	0	108	108	144	72	0	0	54	144	54	0	36	0	0	0	0	0	144
216	0	0	192	96	96	0	0	0	0	96	0	72	0	0	336	0	48	1254	1222	1556	40	360	80	16	400	16	336	288	720	1632	1464	1056	1752	2728	1568	1188	624	828	1710	2232	1386	168	0	0	0	192	48	20	180
2052	457	911	975	183	390	54	0	0	898	168	14	72	0	180	1008	196	524	486	1323	1971	204	0	498	1020	870	342	0	0	0	2040	114	78	1584	1872	3024	0	270	0	1764	3510	126	36	900	0	18	36	54	12	0
336	96	48	216	348	204	260	306	154	120	248	304	0	0	0	744	496	296	2610	549	813	480	264	192	180	604	464	0	0	0	1752	2424	1824	4838	1007	791	468	152	292	1212	1962	294	0	108	0	1144	528	392	144	24
150	710	250	53	76	81	150	744	276	265	130	595	0	0	0	39	201	150	20	130	60	70	388	592	0	102	708	0	0	0	940	830	660	75	645	330	132	390	648	105	300	405	0	0	0	44	64	162	90	174
1072	776	576	1656	1092	1656	130	1436	150	0	612	288	0	0	0	3064	1280	648	1216	208	616	912	856	104	716	444	352	0	0	0	1512	1128	900	1580	596	656	596	80	176	1040	224	212	0	0	0	402	888	162	216	208
312	0	18	882	672	1182	30	24	18	80	166	192	0	0	0	72	144	840	336	180	528	264	108	348	420	378	432	0	0	0	1728	576	384	560	300	646	672	0	768	3108	18	0	0	0	0	120	96	840	792	228
830	260	560	1356	648	372	152	432	40	120	384	96	0	0	0	358	220	280	28	104	48	472	264	1160	228	60	300	0	0	0	4190	1672	2052	3518	16	12	1374	606	84	28	56	0	0	0	0	514	216	80	890	204
608	224	128	0	240	0	624	312	114	120	60	90	0	0	60	96	138	66	0	240	0	30	168	264	0	156	498	0	0	0	324	708	180	400	1020	92	592	592	262	0	120	150	0	24	0	144	72	24	20	208
222	390	768	2290	414	3386	618	124	398	950	534	352	0	138	1080	18	42	480	6	128	16	450	228	960	822	63	195	0	0	216	1268	252	1108	522	540	816	114	387	249	1572	1092	360	0	0	30	348	6	186	1845	849
30	168	0	660	552	0	36	503	85	0	60	30	0	0	0	110	226	18	105	135	0	274	86	660	6	8	4	0	0	0	1370	3250	450	2395	305	90	812	715	21	240	95	115	0	0	0	306	21	255	219	132
1008	90	576	1622	1482	1696	228	108	288	420	820	80	0	0	0	36	312	90	224	136	144	50	276	1054	160	184	604	0	0	0	1278	852	1140	436	284	522	482	110	116	556	420	344	0	0	0	232	130	364	250	216
3072	816	1104	5760	5040	3816	648	378	150	576	3048	456	0	0	0	216	264	144	2160	840	600	144	0	24	216	720	48	0	0	0	1920	840	600	960	0	0	960	480	240	840	240	120	0	0	0	120	54	18	96	0
864	0	3744	4188	492	1476	0	0	0	1296	0	0	864	0	432	180	0	972	1260	0	0	0	0	0	0	0	0	576	0	0	4104	648	1944	1584	0	0	0	0	0	0	0	0	864	0	0	0	0	0	0	0
864	0	0	6865	1593	3422	0	0	0	0	0	0	0	0	0	0	0	0	330	30	72	0	0	0	0	0	0	0	0	0	10603	3159	6218	5610	510	792	540	0	0	1188	432	108	0	0	0	0	0	0	0	0
348	996	1566	6786	6552	3510	2400	0	444	510	0	894	72	0	0	12	84	54	0	0	0	0	0	0	0	0	0	0	0	0	4905	4560	1845	750	0	0	750	150	0	750	150	180	0	0	0	126	0	24	30	0
900	588	96	2634	1890	2856	240	1260	192	120	270	90	720	0	0	660	460	128	0	0	0	264	0	24	48	0	0	0	0	0	4705	4995	6020	5800	1200	200	2640	0	240	480	0	0	0	0	0	120	360	48	0	0
0	0	0	72	2160	360	0	0	0	0	0	0	216	0	0	360	0	0	2376	0	0	0	0	0	0	0	0	3240	0	0	1108	11640	1940	936	0	0	0	0	0	0	0	0	360	0	0	0	0	0	0	0
0	0	0	5184	4032	1152	0	0	0	0	0	0	0	0	0	0	0	0	0	0	0	0	0	0	0	0	0	0	0	0	13284	7740	2952	0	0	0	2592	0	0	0	0	0	0	0	0	0	0	0	0	0
0	0	0	4476	0	1140	0	0	0	0	0	0	2592	0	0	0	0	0	0	0	0	0	0	0	0	0	0	0	0	0	10932	0	2676	3312	3024	2088	0	0	0	216	1080	648	3240	0	0	0	0	0	0	0
900	120	24	2124	1416	240	24	312	384	132	22	494	0	0	288	0	24	12	209	442	429	0	108	72	0	6	30	0	0	0	3240	2760	300	1399	2522	2379	1950	840	90	180	360	360	1080	1440	0	48	192	552	36	0
108	0	144	279	0	153	54	108	798	1035	450	855	600	132	216	24	12	144	654	222	876	24	48	252	594	272	322	720	84	1368	798	0	714	2022	1914	2856	324	513	459	420	714	546	840	648	1488	24	0	216	0	0
0	0	0	0	288	0	768	768	912	0	48	312	144	288	0	0	0	0	0	0	0	0	0	0	0	0	0	0	0	0	720	1440	1008	1908	1800	1764	0	0	0	504	2520	0	0	2880	576	288	288	360	0	0
0	0	240	0	0	0	445	3649	15130	24	0	0	0	0	24	0	0	0	0	0	0	0	0	0	0	1632	0	0	0	0	480	48	48	0	0	4704	0	0	0	0	240	0	1152	240	0	20	164	680	0	0
738	4002	840	450	378	0	6120	3000	7512	3330	810	2160	0	2160	0	0	0	0	0	24	264	0	36	0	0	0	0	0	0	0	0	0	0	0	96	1056	0	270	126	288	0	108	0	0	0	0	0	0	0	72
1280	2688	1504	1152	1224	288	1548	1636	776	2016	1368	1512	0	0	0	304	336	512	0	288	792	72	360	144	0	228	60	0	360	0	0	0	0	0	216	1152	0	792	792	102	1158	288	0	36	0	1368	752	1120	144	576
744	1800	576	432	312	360	1172	1096	1104	900	84	120	288	720	456	0	0	0	200	108	100	0	84	0	0	384	96	0	0	0	0	0	576	480	240	960	446	420	118	400	952	1192	0	384	0	466	278	192	0	168
60	2730	420	180	234	156	2280	18	3810	180	60	990	390	390	390	240	0	0	0	0	60	135	33	54	80	32	104	0	30	0	0	0	240	350	290	260	195	360	315	252	750	510	0	30	0	1040	152	830	135	33
0	3600	0	0	0	0	9180	14620	6800	0	0	0	0	1800	0	0	0	0	0	0	0	0	0	0	0	0	0	0	0	0	0	0	0	0	0	0	0	0	0	0	0	0	0	0	0	0	0	0	0	0
864	6192	864	432	2304	432	5396	1968	7180	0	288	936	1152	1440	576	0	0	0	0	0	0	0	0	72	54	270	144	0	0	0	0	0	0	0	0	0	0	0	144	144	360	432	0	0	0	856	336	536	0	0
2448	5760	2160	72	576	216	9528	1992	6480	5184	1296	6264	360	1728	0	0	0	0	0	0	0	0	0	0	0	0	0	0	0	0	0	0	0	0	0	0	0	0	0	0	0	0	0	0	0	0	0	0	0	0
1656	8388	4716	576	108	252	2214	2412	3474	1440	792	1620	0	1944	216	324	1818	1098	0	0	0	0	0	0	0	0	0	0	648	0	0	0	0	0	0	0	0	0	0	0	0	0	0	0	0	0	0	0	0	0
5544	7668	12240	252	324	1224	4842	774	3780	4140	360	1620	0	0	0	0	0	0	0	0	0	0	0	0	0	0	0	0	0	0	0	0	0	0	0	0	0	0	0	0	0	0	0	0	0	2754	234	900	0	0
1728	1116	828	1080	2556	4140	1584	1728	5148	5400	13680	4068	0	3600	0	0	0	0	0	0	0	0	0	0	0	0	0	0	0	0	0	0	0	0	0	0	0	0	0	0	0	0	0	0	0	0	0	0	0	0
[truncated: 55 more columns]
