# Supplementary material for: Polygenic adaptation from standing genetic variation allows rapid ecotype formation
Source: eLife. 2023 Feb 28;12:e82824. doi: 10.7554/eLife.82824 (PMC9977305; doi:10.7554/eLife.82824)
Supplement: Supplementary file 2. [file elife-82824-supp2.zip › Supplementary_Data_1/Twisst_windows_5000/superscaffold4_all_output.weights.5000.csv]

topo1	topo2	topo3	topo4	topo5	topo6	topo7	topo8	topo9	topo10	topo11	topo12	topo13	topo14	topo15	topo16	topo17	topo18	topo19	topo20	topo21	topo22	topo23	topo24	topo25	topo26	topo27	topo28	topo29	topo30	topo31	topo32	topo33	topo34	topo35	topo36	topo37	topo38	topo39	topo40	topo41	topo42	topo43	topo44	topo45	topo46	topo47	topo48	topo49	topo50
158	406	36	276	360	288	864	360	168	42	306	12	0	0	0	34	2	0	82	264	110	312	610	182	36	136	8	0	0	0	84	648	240	422	264	394	771	235	314	954	408	294	504	360	360	120	60	180	660	1445
540	648	876	468	516	648	1224	576	1368	492	1860	432	0	120	0	576	96	528	360	0	936	240	48	144	432	144	0	0	0	0	300	60	864	264	0	648	32	64	96	408	1152	336	48	48	96	912	936	1512	1224	336
456	48	336	516	772	504	1176	1828	780	266	390	56	0	0	1576	400	52	312	572	128	1260	53	117	158	395	942	39	0	0	564	36	396	176	72	60	168	168	76	40	242	576	54	180	876	80	672	2660	588	770	786
762	1242	1878	840	552	570	1882	1946	1284	1580	948	1732	360	270	432	456	744	396	48	36	96	270	144	180	748	50	198	90	0	0	644	828	658	354	96	312	310	204	206	654	150	168	72	72	54	820	848	516	484	60
0	3120	3120	2304	3264	192	3648	1952	304	480	0	0	0	0	2400	0	0	0	0	0	0	0	0	0	0	16	32	0	0	24	240	0	0	0	48	96	1768	160	928	0	1248	1344	1200	480	120	1632	768	96	0	24
365	543	453	246	265	171	988	612	408	198	300	210	105	145	397	90	111	111	150	1027	543	682	645	382	0	430	519	369	696	408	168	225	217	186	2345	802	263	1146	399	100	1175	325	245	1125	333	0	0	0	427	444
384	288	192	320	120	280	92	120	112	576	48	288	288	96	0	2536	1222	1840	2148	552	1044	452	24	280	1464	768	480	720	240	0	672	90	588	372	24	180	252	60	120	200	384	136	216	0	0	157	258	179	24	0
0	0	0	102	358	284	0	80	40	0	408	192	0	0	0	128	0	160	96	48	192	62	36	346	352	987	773	0	0	0	60	140	184	0	0	0	80	0	40	192	192	216	0	0	0	0	128	160	10	12
535	225	590	301	612	736	45	330	50	760	830	345	225	225	1325	81	0	0	18	67	1402	6	379	250	1	1706	1176	375	375	29	5	10	30	9	21	300	55	65	40	6	404	10	15	0	30	0	45	0	12	98
60	150	30	0	234	0	400	288	616	30	60	150	120	120	1410	456	795	153	180	180	0	870	200	0	720	76	248	0	0	210	0	768	0	176	64	0	1526	0	150	152	240	220	48	0	0	1200	696	2060	70	10
122	1096	426	50	38	100	308	200	500	733	306	505	48	244	636	94	1380	698	180	372	356	654	25	125	1228	348	364	24	412	240	216	1046	254	212	836	432	3300	1804	1500	718	530	1192	152	992	464	326	496	642	414	173
944	508	216	744	828	726	712	1096	292	578	1120	408	96	156	228	662	356	350	348	1020	930	288	1044	456	204	1258	308	96	156	168	108	222	90	117	630	441	464	556	396	198	408	732	108	216	156	369	703	440	186	794
333	287	246	466	640	666	608	1466	310	248	1024	1100	112	316	190	516	508	412	396	780	888	440	706	414	252	738	312	156	420	168	200	318	336	214	446	588	288	232	542	274	500	444	150	276	150	342	534	284	138	210
532	836	2880	0	2880	0	0	2520	0	1764	576	504	0	0	576	224	352	1872	0	504	0	0	576	216	252	1204	1892	0	0	288	0	720	144	0	0	0	924	2442	4554	0	0	432	0	0	0	0	0	0	0	0
400	538	670	132	485	571	216	450	654	576	504	696	0	0	0	240	312	528	462	938	520	540	306	366	288	603	537	0	0	0	0	1296	216	420	580	320	576	1083	1497	414	223	1223	0	0	0	144	168	228	0	233
2335	45	2090	4355	1131	3748	300	280	80	2245	1425	540	2040	915	1080	505	0	500	200	50	23	0	130	260	0	1	0	1515	3	255	1615	435	1580	300	75	123	0	240	60	40	334	200	1200	48	135	75	70	20	120	250
0	2560	5720	0	0	0	0	1920	0	4080	0	720	0	0	3840	0	640	1400	0	192	0	72	0	216	576	48	72	0	0	384	1020	960	240	480	0	60	56	216	112	660	180	0	0	0	0	36	0	48	60	0
33	4659	1920	585	238	53	988	21	1445	1161	544	581	96	186	192	114	2274	1050	370	90	20	498	48	0	440	106	84	60	150	300	747	280	95	430	90	20	175	70	25	6	6	0	60	0	0	1840	129	713	510	66
2566	536	10446	882	0	270	0	0	0	6276	744	240	720	0	240	442	104	2574	0	0	0	0	0	0	0	0	0	144	0	1200	600	48	264	480	240	0	0	240	0	0	0	0	480	0	240	0	0	0	0	60
4328	2280	1312	3744	1512	1980	0	1080	0	1008	804	492	720	0	0	1168	240	320	0	0	0	0	0	0	0	0	0	0	0	0	0	0	0	0	0	0	0	0	0	0	0	0	0	0	0	0	0	0	0	288
0	0	0	0	0	0	432	0	0	0	288	0	0	144	864	0	240	480	624	0	4056	0	0	0	1116	2988	1584	0	1440	0	0	1080	360	0	0	0	0	0	0	2448	1872	0	0	6480	0	0	36	36	0	0
0	0	12000	1800	0	360	0	0	0	1800	0	0	0	0	0	0	0	9600	960	0	180	0	0	24	960	0	0	120	12	120	360	0	0	660	0	0	0	0	0	60	120	0	0	0	0	0	0	0	0	0
1260	720	1620	0	3996	864	0	2916	0	0	3456	2664	648	324	1800	882	504	1134	0	0	0	0	0	0	0	0	0	0	0	0	72	360	360	288	0	0	6	18	12	144	0	0	72	144	36	0	288	0	0	0
810	90	1440	2520	5490	720	2340	8910	1440	1620	2250	3330	2160	720	5040	144	0	288	360	606	240	120	426	120	288	450	198	432	288	288	0	0	0	72	60	48	0	18	0	0	0	0	0	0	0	0	0	0	24	24
900	0	2580	11400	0	600	0	0	0	318	840	0	0	0	216	4800	0	1998	1500	0	1500	0	0	0	1902	480	0	0	0	0	600	0	150	2250	0	2850	0	0	0	0	150	0	0	0	0	90	60	0	30	480
54	0	954	0	120	0	0	0	0	648	72	0	0	0	750	318	0	3204	150	0	150	0	0	0	2652	1587	255	0	0	0	0	30	0	0	0	0	0	0	0	0	0	0	0	30	0	0	150	0	30	120
0	0	0	0	0	0	0	0	0	0	0	0	0	0	0	0	0	0	0	0	0	0	0	0	8640	540	540	0	0	0	0	0	0	0	0	0	0	0	0	0	0	0	0	0	0	0	0	0	0	0
174	18	120	96	0	18	175	205	220	72	48	0	0	0	0	216	12	204	1200	400	1250	0	0	300	1048	1440	680	900	0	0	324	0	108	1758	490	2672	6	9	9	180	1740	0	0	432	0	525	759	948	324	42
735	588	477	706	408	614	1329	2112	1143	681	693	1164	240	96	348	325	228	143	1068	2500	1676	172	374	246	228	2389	161	0	0	144	338	168	142	492	1256	688	840	267	177	434	1162	642	0	0	0	228	480	348	212	460
0	0	0	0	160	590	352	218	150	0	570	0	0	1440	0	132	624	108	0	64	1370	544	314	186	0	858	0	0	2592	0	0	0	0	0	0	0	36	0	0	1512	270	948	0	0	0	384	264	216	0	0
0	0	0	84	0	1776	64	10	70	0	390	0	0	120	0	24	144	18	186	24	438	466	328	1372	24	66	6	24	618	6	54	0	876	0	0	360	0	0	0	662	1548	1060	0	0	120	154	40	520	184	214
102	4320	78	0	0	870	2700	2250	1530	54	606	0	0	0	36	0	3456	0	0	0	870	0	1368	1224	0	480	0	0	0	0	0	0	0	0	0	0	0	0	0	0	960	3840	0	0	0	0	0	0	0	234
0	0	14040	0	0	0	0	0	0	4752	0	0	0	0	0	0	0	4320	0	0	0	0	0	0	0	0	0	0	0	0	0	0	0	0	0	0	0	0	0	0	0	0	0	0	0	0	0	0	0	0
0	0	0	0	0	0	0	0	0	0	0	0	0	0	0	0	0	0	0	0	0	0	0	0	0	0	0	0	0	0	0	0	0	0	0	0	240	1440	11280	0	0	0	0	0	0	0	0	0	0	0
0	0	4320	0	0	0	0	0	0	0	0	0	0	0	2160	0	0	0	0	0	0	0	0	0	864	0	0	0	0	864	0	0	0	0	0	0	0	0	0	0	0	0	0	0	0	0	0	0	0	0
0	0	6264	0	0	0	0	0	0	3024	0	0	0	0	216	0	0	0	0	0	0	0	0	0	0	0	0	0	0	0	0	0	0	0	0	0	0	0	0	0	0	0	0	0	0	0	0	0	0	0
0	396	7092	0	0	0	0	0	0	1944	0	0	0	0	1728	0	48	816	0	0	0	0	0	0	216	0	0	0	0	0	0	0	0	0	0	0	576	1632	2328	0	0	432	0	0	0	0	0	0	0	0
0	384	3456	288	288	384	96	0	0	960	0	0	192	480	4800	0	0	0	0	0	0	0	0	0	0	0	0	0	0	0	216	360	192	192	504	384	330	696	702	540	450	1026	0	0	0	0	0	0	0	0
112	560	1098	72	0	0	36	36	72	1620	72	144	144	72	900	344	1720	3186	324	0	0	54	0	54	4440	324	108	108	324	780	102	36	36	312	24	66	870	270	372	12	108	396	72	108	24	420	306	264	126	48
4032	5484	4992	972	324	0	972	648	0	5562	792	990	0	0	2592	1512	2016	2808	0	0	0	0	0	0	1296	0	0	0	0	0	0	0	0	0	0	0	0	0	0	0	0	0	0	0	0	0	0	0	0	0
3108	504	1248	540	0	108	0	0	0	11880	2556	6948	2160	108	0	174	18	240	0	0	0	0	0	0	0	0	0	0	0	864	0	0	0	0	0	0	0	0	0	0	0	0	0	0	0	0	0	0	0	0
0	228	3264	0	0	0	768	0	456	2760	0	1440	0	0	0	0	132	2166	0	0	0	396	0	504	5556	0	2640	0	36	0	36	180	78	12	0	24	48	72	240	36	84	0	0	0	0	480	0	270	708	0
120	120	0	120	420	60	280	80	0	360	1800	0	0	0	0	0	960	0	16	8	0	216	1980	3204	0	0	0	0	0	0	12	144	36	80	28	0	96	12	0	384	264	216	0	0	0	800	160	0	1560	3200
270	0	450	180	180	990	0	0	0	1170	90	0	0	0	288	0	0	54	18	0	36	0	0	0	36	0	0	0	0	0	1440	756	3258	252	0	144	108	644	112	1188	576	0	0	0	1296	1116	54	180	4860	2160
60	180	900	195	15	180	783	85	842	1000	50	150	0	0	0	90	90	300	165	123	168	10	165	113	554	195	625	90	18	54	810	900	960	345	183	1068	825	1533	1512	180	1020	180	0	0	180	2991	65	3034	320	1125
144	120	153	78	0	270	0	0	0	1503	144	135	0	0	0	408	204	423	132	432	72	216	0	72	324	108	54	0	0	0	279	0	972	696	504	297	348	2004	240	603	153	54	90	0	0	939	240	324	4248	1980
0	0	120	0	240	0	1152	0	1008	72	36	72	0	0	0	0	192	240	48	192	0	504	0	360	216	48	132	0	0	0	168	480	216	48	0	144	720	702	738	252	168	84	0	0	0	4792	360	3368	4704	360
0	0	0	0	0	0	0	0	0	0	0	0	0	0	0	0	0	0	0	0	0	0	0	0	0	0	0	0	0	0	0	0	0	0	0	0	504	5904	1368	0	0	0	0	0	0	0	0	0	0	0
0	0	480	0	0	0	0	0	0	1494	456	0	0	0	540	0	0	390	0	0	0	0	0	0	600	0	0	0	0	90	540	360	600	900	270	1950	10540	10660	4900	390	480	60	120	540	4410	96	108	390	78	18
0	0	0	0	0	0	0	0	0	0	0	0	0	0	0	0	0	0	432	3456	0	0	0	0	0	0	0	0	0	3888	0	2160	0	0	0	0	8964	6912	1404	0	0	0	0	0	0	0	0	0	0	0
0	0	0	180	0	1620	0	0	0	72	0	0	360	0	360	0	0	0	0	0	0	0	0	0	0	0	0	0	0	0	1170	0	9450	2520	0	2520	370	230	480	9360	7056	864	0	0	0	0	0	0	0	0
588	240	1848	210	0	60	0	0	0	312	36	0	0	0	0	2979	1410	7623	819	0	315	0	0	0	4526	106	0	0	0	0	270	0	186	748	0	260	0	0	0	105	135	0	0	0	0	525	135	120	1440	215
248	348	1384	182	80	68	268	60	152	1239	345	276	0	0	0	295	126	1091	274	28	88	423	201	144	664	80	96	72	180	36	886	304	526	696	348	228	276	756	216	216	182	40	0	0	0	1244	114	334	1486	406
2226	1176	2070	156	4860	0	150	2310	0	1368	1164	564	1260	1260	3444	307	170	303	0	792	0	0	360	0	106	114	56	48	120	648	0	0	0	0	0	0	0	324	648	0	0	0	0	0	0	0	0	0	0	0
1614	684	5226	432	720	864	1404	576	1764	3870	2880	1386	972	1800	1584	0	0	0	0	0	0	0	0	0	0	0	0	0	0	0	0	432	0	72	72	0	0	0	0	0	0	0	0	0	432	0	0	0	0	0
900	270	360	1530	1170	840	1494	2364	840	990	1500	1710	720	0	0	516	540	456	240	624	96	216	426	96	288	264	144	72	0	0	72	144	0	144	450	144	498	105	711	16	120	200	360	0	0	126	246	60	0	378
3600	5400	2352	0	0	1200	2400	0	1200	1164	600	1200	2400	1800	2916	0	0	456	0	0	0	1080	0	0	0	0	0	720	0	336	360	180	780	780	300	0	900	0	0	0	0	0	1800	0	300	480	0	240	0	0
0	9072	14148	0	0	0	540	0	1620	3132	0	648	0	0	216	0	0	0	0	0	0	0	0	2160	0	2808	540	0	0	0	0	0	0	0	0	0	0	0	0	0	0	0	0	0	0	0	0	0	0	0
912	240	3528	540	1080	0	144	576	432	6636	5724	1392	576	0	1800	252	72	936	36	108	0	0	0	0	72	0	0	0	36	720	108	216	0	144	432	108	480	2010	2154	0	36	144	468	144	1620	0	0	0	0	0
936	2070	5838	240	384	528	240	240	240	4848	432	600	0	0	1932	1008	1260	5508	0	0	0	0	48	24	648	0	24	0	0	0	0	0	0	0	180	60	528	978	2346	0	60	1020	0	60	0	0	0	0	0	120
2012	108	1828	356	140	680	366	216	702	3870	222	48	240	588	696	470	192	922	135	54	153	233	32	107	132	252	528	402	72	72	106	82	130	480	216	1050	280	1436	816	644	698	326	588	162	162	609	252	675	30	264
960	216	1056	135	90	45	270	270	0	4476	240	684	0	90	216	285	171	1740	0	54	216	0	18	72	1080	270	162	0	0	180	45	120	51	0	1350	0	972	1980	1242	15	45	120	0	0	450	0	360	72	0	27
0	0	0	0	0	0	0	0	0	0	0	0	0	0	0	0	0	0	0	0	0	0	0	0	0	0	0	0	0	0	0	0	0	0	0	0	105	63	48	0	0	0	0	0	0	0	0	0	0	0
0	0	0	0	0	0	0	432	0	72	0	0	0	0	648	0	0	0	0	0	0	0	0	0	630	90	0	0	0	0	0	0	0	0	0	0	0	0	0	0	0	0	0	0	0	0	0	0	0	0
0	0	0	0	0	0	0	4752	0	0	0	0	0	0	15120	0	0	0	0	0	0	0	0	0	0	0	0	0	0	0	0	864	0	0	0	0	0	0	0	0	0	0	0	1728	0	0	0	0	0	0
288	216	96	0	600	0	192	32	736	0	0	24	120	120	3000	0	0	0	0	0	0	0	0	0	0	0	0	0	0	0	0	1200	0	0	0	0	4348	636	2936	48	0	528	0	0	0	672	112	2360	0	0
0	0	0	0	648	0	0	0	0	0	0	0	0	0	3240	0	0	0	0	0	0	0	0	0	0	0	0	0	0	0	0	648	0	0	0	0	3378	2173	2009	0	0	0	0	0	0	0	0	0	0	0
0	0	0	0	6624	288	0	2304	0	0	0	0	0	0	1152	0	0	0	0	0	0	0	0	72	48	96	216	0	0	0	0	0	0	0	0	0	4080	2040	7848	0	0	720	0	0	0	0	0	0	0	0
1062	399	915	414	0	612	504	252	756	1080	126	0	1512	486	1512	2118	484	2204	0	0	0	54	0	0	432	0	0	54	0	54	432	0	756	648	0	0	0	0	0	252	216	180	1080	216	0	576	288	864	54	0
0	0	2160	0	0	0	0	0	0	1776	0	0	0	0	384	0	0	2880	0	0	0	0	0	0	864	0	0	0	0	0	1008	192	816	1440	0	432	0	0	0	576	624	0	0	96	0	1248	192	864	1008	0
696	480	1824	120	504	0	48	936	0	1896	264	336	384	456	1464	72	72	0	0	0	0	0	0	0	0	0	0	0	0	96	0	576	0	0	0	0	64	192	320	0	0	0	864	0	384	0	1440	0	0	0
0	0	240	0	0	0	0	0	0	0	0	0	0	0	0	0	0	0	0	720	0	0	0	0	0	144	0	0	0	0	0	0	0	0	2544	240	0	432	2160	0	576	432	0	0	0	0	0	0	0	3120
0	0	0	0	0	0	0	0	0	90	72	18	0	0	0	0	0	0	0	0	0	30	72	6	0	0	0	0	0	0	0	0	0	0	108	0	900	108	180	0	0	0	0	0	0	1080	0	4320	150	360
144	0	624	0	0	0	240	0	160	1352	0	152	160	0	0	96	80	544	0	0	0	176	0	224	672	0	112	160	0	0	256	800	240	224	0	184	1152	1632	1216	200	276	20	808	0	0	1944	0	1200	1008	0
0	36	3744	0	0	0	290	0	360	3032	408	544	0	0	0	0	172	924	0	0	0	512	0	32	312	0	0	0	70	0	512	20	522	240	48	72	146	152	72	336	12	0	0	70	0	974	0	984	612	0
0	0	360	0	0	0	0	0	0	600	896	952	0	0	1620	0	0	0	0	0	0	0	0	0	720	0	0	0	0	1620	0	0	0	0	0	0	0	0	0	0	0	0	0	0	0	0	0	0	0	0
96	0	672	168	636	684	168	720	0	126	90	0	432	216	1848	288	60	1116	768	24	264	180	0	60	180	60	480	0	0	336	72	948	612	192	120	72	336	120	312	72	0	288	144	0	72	84	2172	0	216	384
0	0	0	0	2592	0	384	4656	2304	0	0	0	0	0	9072	0	0	0	0	0	0	0	0	0	900	540	360	0	0	0	0	0	0	0	0	0	396	0	792	0	0	0	0	1620	0	204	408	360	0	0
0	0	0	0	0	0	0	1800	0	0	0	0	0	0	3492	0	0	0	0	0	0	0	0	0	0	0	0	0	0	0	0	0	0	0	0	0	324	0	0	0	0	0	0	216	0	0	2448	0	0	0
892	600	2444	1216	0	1526	288	408	474	3624	372	0	1440	1440	1110	212	240	76	120	0	192	60	0	0	898	444	380	120	60	30	64	60	80	528	60	804	288	384	288	105	1386	69	0	60	0	384	264	312	320	180
12	1008	4524	0	384	0	960	0	1152	3258	114	3288	576	768	1920	72	288	1512	0	0	0	384	0	480	2052	0	768	96	0	0	120	576	72	336	576	192	384	192	768	192	0	96	96	0	0	144	0	144	96	0
1340	2124	1348	1076	836	440	1008	1236	180	1236	720	552	144	0	360	760	1356	548	84	672	492	48	1808	64	670	382	376	0	0	648	280	220	40	600	744	348	312	484	236	150	190	200	0	0	0	668	348	100	492	1192
444	740	1480	0	0	0	0	0	0	432	0	0	0	0	432	420	700	1400	0	0	0	0	0	0	0	0	0	0	0	0	0	0	0	0	0	0	2432	2176	864	0	0	1440	0	0	0	0	0	0	0	0
0	0	216	0	0	0	0	0	0	0	0	0	0	0	72	0	0	0	0	0	0	0	0	0	2970	990	0	0	0	0	0	0	0	0	0	540	0	0	0	0	0	0	0	180	0	1248	5244	2796	216	0
114	264	828	162	420	126	336	432	276	1452	456	288	36	72	936	138	348	1440	372	432	336	174	402	84	2328	900	576	0	240	840	216	162	360	222	300	216	360	168	252	276	612	264	0	120	0	348	372	426	252	150
234	497	745	284	220	152	342	148	246	434	184	354	16	40	412	192	504	552	204	296	460	428	120	476	1031	1073	1000	480	592	392	258	252	214	246	288	410	188	218	270	112	222	166	8	448	20	378	356	366	448	372
105	180	63	252	1254	234	416	680	452	36	294	528	564	606	96	250	430	100	630	1530	630	258	696	534	102	492	618	882	1026	210	60	216	90	180	216	0	1080	270	1410	0	90	600	540	648	126	532	520	376	72	198
258	1392	693	3615	2025	15	1164	0	405	1665	1890	855	1275	3795	1275	18	627	483	0	0	0	1149	525	0	0	0	0	0	0	375	414	189	21	484	272	0	222	264	0	11	80	53	0	0	15	849	0	495	2016	900
0	0	0	0	4050	750	0	1500	750	7200	4110	1800	0	0	9000	120	234	510	0	450	150	0	1020	150	600	0	150	0	0	1800	0	0	0	0	0	0	660	0	150	0	0	150	0	0	0	0	0	0	0	0
0	0	0	0	0	0	630	990	540	0	0	0	0	0	4320	0	0	0	0	0	0	0	0	0	0	0	0	0	0	0	0	0	0	0	0	0	0	0	0	0	0	0	0	0	0	1998	3510	1620	0	108
100	260	146	98	276	382	204	336	532	210	419	523	352	256	352	748	980	736	444	482	654	1240	900	996	392	424	1328	896	256	392	666	1664	1270	420	498	444	920	514	1102	1203	263	930	744	616	872	162	220	358	324	72
0	2160	6300	0	0	0	180	0	1980	4080	1584	1884	0	0	0	0	0	0	0	0	0	0	0	432	936	0	420	0	0	0	60	216	156	0	360	540	0	1020	1500	0	120	1980	0	0	0	0	0	0	0	0
11720	2720	6440	3600	0	0	360	0	0	3352	484	484	3600	360	2520	2860	520	1372	0	0	0	0	0	0	144	0	0	0	0	720	0	0	0	0	0	0	0	0	0	0	0	0	0	0	0	0	0	0	0	0
506	802	540	0	120	0	372	0	1116	2016	0	48	24	240	600	880	2960	4320	0	0	0	1440	0	0	0	0	0	0	0	0	0	0	0	0	0	0	72	48	60	0	0	0	0	0	0	258	0	774	1800	0
0	0	240	0	0	0	0	0	0	108	0	60	0	0	216	0	0	24	0	0	0	0	0	0	180	0	180	0	0	24	5460	6120	900	1200	4080	420	4920	5940	2496	60	600	180	720	540	60	120	108	84	12	12
540	1368	1980	0	720	1980	0	540	6300	1080	2700	25560	0	0	3888	0	0	0	0	0	0	0	0	0	0	0	0	0	0	0	0	0	0	0	0	0	0	0	0	0	0	0	0	0	0	0	0	0	0	0
0	24	0	0	144	0	0	132	0	24	24	48	24	96	72	0	24	0	12	312	12	48	756	120	0	0	24	24	24	156	0	108	0	6	144	6	1020	4416	1680	0	0	300	660	36	444	0	36	0	24	1776
1128	1452	780	984	720	504	336	1944	48	348	816	744	3084	2088	1848	1476	1860	1080	3696	912	0	1116	0	0	504	540	108	36	48	24	504	342	378	324	84	24	396	48	156	180	18	30	96	0	0	264	816	72	540	360
0	0	0	3024	7776	2160	0	0	0	432	2160	0	0	0	2592	0	0	0	0	0	0	0	4752	1296	1296	0	3888	432	0	1296	0	0	0	0	0	0	0	0	0	0	0	0	0	0	0	0	0	0	0	1728
0	216	1944	0	648	0	876	540	888	3510	324	3294	648	216	2592	0	432	1296	144	720	0	432	864	0	0	0	0	0	432	3456	0	0	0	0	0	0	0	0	0	0	0	0	0	0	0	348	108	264	0	0
180	198	1836	0	270	648	276	264	522	2526	114	204	684	414	1530	36	72	1026	0	306	144	162	216	180	726	246	36	0	270	1206	0	126	324	0	126	72	234	198	198	342	162	396	198	396	756	258	48	378	180	144
0	360	504	0	0	0	78	234	444	0	0	936	0	0	0	0	1440	2016	216	468	468	1296	0	504	1080	108	144	0	36	0	1296	288	1872	864	0	0	1440	360	1980	2304	576	540	0	0	0	900	108	720	1872	0
0	0	0	0	0	0	0	0	144	0	0	108	0	0	0	0	360	360	120	30	66	2160	0	0	540	0	1620	0	0	0	1728	9216	3456	600	150	330	1440	0	360	4500	0	360	0	0	0	0	0	720	144	0
0	1620	1116	72	288	72	1152	288	720	684	0	540	432	864	1008	0	0	0	0	0	0	0	0	0	0	0	0	0	0	0	360	1440	360	1440	1656	1800	2592	432	216	1944	1152	2664	0	360	0	0	0	0	0	0
1044	2760	2028	216	396	144	3144	888	720	2070	594	1008	0	288	468	0	0	0	0	0	0	0	0	0	0	0	0	0	0	0	0	0	0	0	216	0	0	432	216	0	0	0	0	0	0	444	132	72	0	0
0	0	0	0	0	0	0	0	0	0	0	0	0	0	0	0	0	0	2448	0	144	2040	0	216	0	6288	192	0	120	0	960	384	912	0	0	0	0	0	0	0	96	0	192	48	0	0	6120	0	2400	0
150	420	180	150	2460	30	0	5250	0	0	0	0	0	150	1800	162	480	180	12	0	18	0	0	0	36	12	24	198	108	0	0	120	0	12	0	18	30	0	0	36	18	162	0	1260	6	0	1290	0	168	6
2160	3132	4140	0	1728	0	1080	2640	2040	6672	2208	2760	0	0	432	288	648	1392	0	0	0	120	0	24	120	0	0	0	0	0	0	0	12	30	0	474	0	0	0	36	216	240	0	0	0	216	96	288	0	0
2480	1364	2420	0	0	0	0	0	0	4248	0	0	0	0	216	2200	1210	2170	0	0	0	0	0	0	3816	0	0	0	0	0	0	0	0	0	0	0	728	672	904	0	0	144	432	0	0	0	0	0	0	0
458	676	2710	136	32	160	2016	352	1648	1414	954	1180	320	352	364	366	972	1162	320	496	592	176	212	580	2276	624	348	248	448	808	112	56	568	64	240	192	312	112	448	224	528	264	320	448	400	232	136	128	400	592
475	325	2230	84	128	308	2	86	148	588	905	397	224	250	990	344	131	923	127	67	272	250	100	150	1269	1078	743	500	154	432	146	337	207	50	66	424	514	332	986	145	777	162	236	390	180	22	166	88	134	116
17	475	72	90	906	36	1428	1866	2100	294	102	306	162	234	306	19	353	144	0	30	0	502	116	90	60	4	152	0	0	0	192	2442	72	168	510	0	4629	2415	924	12	78	18	0	0	0	426	3078	2322	1958	154
494	1184	230	270	969	135	626	840	376	408	162	276	48	24	276	288	700	116	148	1035	131	555	1365	330	230	75	205	0	0	288	540	577	59	304	1026	62	878	890	518	640	1060	634	0	0	216	340	150	170	285	447
1220	1175	1540	1105	553	626	800	220	324	862	426	412	304	252	345	813	814	762	654	206	57	350	189	106	127	100	99	153	45	429	1941	941	732	1054	578	145	402	262	392	449	232	251	590	129	420	1051	549	436	684	399
0	72	144	36	2790	36	0	2880	0	36	216	72	324	216	5220	126	108	216	180	90	0	180	216	36	0	0	0	108	0	144	54	2970	54	90	126	0	1422	279	1215	72	0	0	72	360	36	0	2250	0	90	72
0	0	0	0	240	48	0	1152	216	0	432	0	0	0	2736	0	0	0	0	0	0	0	0	0	0	0	0	0	0	0	0	2892	276	0	0	0	2160	0	0	0	0	0	0	432	0	0	3816	648	0	0
432	432	432	0	3240	1080	0	3888	0	0	0	0	0	0	4320	0	0	0	2160	0	0	0	1944	0	0	0	0	0	0	2160	0	3240	1080	0	0	0	0	0	0	0	0	0	0	0	0	0	0	0	0	0
60	0	660	0	0	0	0	0	0	0	0	0	0	0	0	300	0	7080	720	0	0	0	0	0	8592	1344	0	0	0	0	0	0	0	0	0	0	0	0	0	0	0	0	0	0	0	0	540	0	0	0
270	0	900	0	300	0	0	0	24	1236	240	48	0	0	600	10	100	430	0	0	0	0	0	240	680	0	736	0	0	0	30	172	398	990	440	2800	30	390	420	270	1530	840	120	180	300	150	60	330	186	0
240	1464	816	180	36	0	1032	300	144	900	216	1044	0	108	2160	220	1228	1360	324	324	0	108	0	0	540	108	0	0	216	3240	0	162	162	0	0	0	192	0	24	0	0	0	0	0	216	198	234	216	0	0
288	0	144	156	12	264	559	325	1156	48	240	120	120	0	0	582	60	294	112	32	720	314	144	520	72	516	36	48	162	0	1194	24	1176	1308	72	2220	0	0	36	412	852	392	36	18	0	1609	547	1906	814	450
0	108	108	12	114	24	940	200	720	0	0	432	0	0	0	8	952	48	12	156	18	744	142	326	144	0	72	324	0	0	64	996	128	216	444	132	1256	392	632	480	156	660	0	0	0	1692	60	1908	882	213
0	1008	720	0	0	0	328	3688	1312	306	0	126	0	0	6480	0	936	1080	0	0	0	288	0	0	0	0	0	0	0	0	0	144	0	0	0	0	288	1152	0	0	0	0	0	0	0	16	496	64	0	0
2244	2172	2496	1260	1836	720	432	1944	144	1152	1668	1212	144	432	1728	1248	1248	384	1008	576	144	288	576	0	2016	1008	432	0	288	1152	324	396	216	72	0	0	864	0	0	216	0	0	864	72	288	0	144	0	0	0
1059	1038	729	378	243	189	1467	1080	297	1134	0	156	1458	810	3474	656	382	270	0	0	0	90	0	0	564	0	60	0	0	36	414	192	102	0	0	0	126	0	36	204	0	36	144	0	36	1290	840	294	0	0
2868	1596	1080	2848	208	640	0	48	0	2034	2371	59	0	2880	0	264	24	0	576	48	0	112	128	0	360	156	60	0	576	0	464	32	80	0	0	0	24	136	80	0	0	0	0	0	0	288	288	0	1344	1248
1980	0	5364	0	0	2160	0	0	0	2160	7344	0	0	0	0	450	0	1710	0	0	0	0	0	0	216	0	0	0	0	0	0	0	0	0	0	0	0	0	0	0	0	0	0	0	0	0	0	0	0	0
0	180	468	0	0	0	360	1080	360	5580	2160	360	0	2700	3600	0	240	624	0	0	0	900	720	0	648	144	0	0	504	1620	0	0	0	0	0	0	0	0	0	0	0	0	0	0	0	360	1080	360	900	720
48	306	384	68	140	140	204	96	276	942	150	312	84	114	888	288	1452	3348	736	120	1148	2016	204	1734	3906	2148	1974	156	1056	2292	116	20	116	160	0	80	0	0	222	168	168	72	60	216	30	348	0	348	480	0
364	492	320	300	596	1528	276	366	702	1148	2792	1340	0	0	0	242	114	148	320	476	956	560	1560	1504	512	776	680	0	144	0	180	732	2760	88	400	520	792	324	588	1296	628	980	216	288	0	200	530	1034	352	936
210	452	178	390	2610	840	1890	2088	3210	500	484	1488	0	240	360	162	304	218	356	600	496	186	378	240	287	327	466	0	96	36	390	894	444	220	540	380	1014	701	1045	135	450	435	0	0	0	570	528	1170	330	270
396	484	1472	384	48	0	384	144	0	1400	180	220	0	0	0	108	132	192	0	48	384	0	144	384	442	500	930	0	0	0	0	0	0	0	0	192	0	24	0	0	0	0	0	0	0	0	0	0	0	0
320	320	2480	176	52	1160	168	44	1140	2584	2480	2880	0	0	1424	0	0	0	0	120	416	0	96	368	432	960	720	0	0	128	0	0	0	0	80	160	224	64	160	64	352	544	0	0	0	0	0	0	0	80
1176	1080	6240	144	0	0	0	0	0	16560	720	0	0	0	0	44	36	784	0	192	528	0	72	576	2304	2088	1080	0	0	0	0	0	0	0	24	48	0	0	0	0	0	0	0	0	0	0	0	0	0	0
3672	3588	7752	1620	3564	0	324	4536	0	1530	4896	3942	648	0	1296	972	864	2052	0	0	0	0	0	0	0	0	0	0	0	0	0	0	0	0	0	0	0	0	0	0	0	0	0	0	0	0	0	0	0	0
1944	2952	13392	612	0	360	1944	324	648	2340	0	0	972	1620	2268	243	360	1125	0	0	0	0	0	0	0	0	0	0	216	0	0	0	0	0	0	0	0	0	0	0	0	0	0	0	0	0	0	0	0	0
144	576	900	475	244	325	19	580	13	400	178	712	0	0	180	116	464	410	0	0	0	0	0	0	500	190	0	0	0	0	1001	1700	1601	4000	0	1628	0	0	0	1702	1040	0	0	0	0	65	68	89	160	0
384	288	414	2124	3526	1850	792	1620	804	486	2268	816	1344	960	1032	96	72	72	288	192	492	48	216	456	164	336	442	576	240	96	504	856	680	24	84	78	48	24	0	48	78	24	0	240	96	288	996	564	24	90
159	270	99	1116	3555	2547	153	450	312	24	525	6	186	441	69	69	258	69	80	371	200	84	855	861	27	219	651	351	210	387	318	219	195	307	652	574	1344	1678	1610	903	365	1753	15	246	939	24	42	81	24	303
146	812	368	459	1134	567	778	1072	1294	384	816	1200	864	1152	288	222	672	396	522	216	72	615	162	45	330	360	108	306	90	234	541	1506	737	180	120	0	652	72	8	366	30	60	0	0	288	72	864	600	30	0
1327	1359	806	298	155	879	1026	90	540	504	0	72	144	1908	702	1420	576	434	522	192	132	1236	510	756	888	210	162	216	216	198	230	235	1137	288	48	528	240	54	120	828	216	432	216	108	0	432	90	144	1083	555
808	396	200	1740	3188	2452	306	180	0	216	558	162	216	1080	1080	200	90	160	783	513	900	75	675	168	0	360	0	324	0	0	177	1390	935	729	963	900	90	612	0	108	304	164	432	2160	2160	72	162	0	60	540
108	792	108	0	36	72	72	576	288	2638	318	2756	0	0	756	0	0	240	0	0	0	0	0	0	336	0	0	0	0	0	1176	2016	5928	0	0	0	936	0	360	6000	0	0	0	0	0	126	168	618	0	0
324	108	324	1404	612	2268	540	1980	972	840	1036	536	0	0	0	1792	1400	1128	0	0	0	0	0	0	4896	0	0	0	0	0	0	0	0	0	0	0	0	0	0	0	0	0	0	0	0	0	0	0	0	0
0	3240	12312	0	0	0	1296	0	2592	15336	0	3456	0	0	3240	0	648	1944	0	0	0	0	0	0	432	0	0	0	0	648	0	0	0	0	0	0	0	0	0	0	0	0	0	0	0	0	0	0	0	0
0	0	3600	4968	7992	3816	0	0	360	3240	0	1080	1800	1800	18000	0	0	0	0	0	0	0	0	0	0	0	0	0	0	0	0	0	0	0	0	0	0	0	0	0	0	0	0	0	0	0	0	0	0	0
0	0	0	1440	3480	2280	0	0	0	0	0	0	0	0	1452	0	0	60	0	0	0	108	0	2076	836	272	1424	0	120	0	1416	3552	2592	360	0	240	248	20	20	360	240	0	0	1608	0	0	36	0	36	0
2160	0	2160	2304	2880	576	480	720	960	0	10080	0	0	0	2160	0	0	0	288	432	0	0	0	0	0	720	720	720	0	0	288	0	144	144	144	0	648	72	0	0	0	0	0	0	0	288	720	864	0	144
20	80	0	0	88	0	0	68	164	0	80	320	20	80	200	0	0	0	0	1280	4576	880	480	0	0	1524	204	0	2000	0	0	0	0	0	264	744	1960	0	0	0	400	176	0	5288	0	900	2024	3164	80	0
[truncated: 55 more columns]
