# Supplementary material for: Polygenic adaptation from standing genetic variation allows rapid ecotype formation
Source: eLife. 2023 Feb 28;12:e82824. doi: 10.7554/eLife.82824 (PMC9977305; doi:10.7554/eLife.82824)
Supplement: Supplementary file 2. [file elife-82824-supp2.zip › Supplementary_Data_1/Twisst_windows_5000/superscaffold25-PCRedited_all_output.weights.5000.csv]

topo1	topo2	topo3	topo4	topo5	topo6	topo7	topo8	topo9	topo10	topo11	topo12	topo13	topo14	topo15	topo16	topo17	topo18	topo19	topo20	topo21	topo22	topo23	topo24	topo25	topo26	topo27	topo28	topo29	topo30	topo31	topo32	topo33	topo34	topo35	topo36	topo37	topo38	topo39	topo40	topo41	topo42	topo43	topo44	topo45	topo46	topo47	topo48	topo49	topo50
432	520	2036	558	1149	633	1038	1794	912	1836	828	792	72	0	0	0	0	0	0	204	336	0	216	432	0	1446	930	0	0	0	138	117	249	0	522	594	0	684	1152	0	810	378	72	72	0	318	570	264	0	864
576	864	0	450	750	240	288	2592	0	0	0	0	0	0	0	144	144	0	120	0	24	72	216	0	0	0	0	0	0	0	2880	7080	480	2400	1440	120	3240	1320	480	216	72	0	0	0	0	0	288	0	72	72
360	0	0	324	1260	0	72	288	72	0	144	144	432	0	576	0	0	0	936	720	144	0	0	0	0	0	0	0	0	0	1620	4716	0	432	432	0	6192	1152	0	0	0	0	0	1440	0	0	144	72	0	360
444	114	42	162	1890	96	12	564	6	1035	429	576	240	168	222	474	126	36	240	1980	108	36	618	12	6	72	6	240	156	198	36	612	24	36	612	24	552	4290	6	12	84	12	240	276	300	132	534	78	48	456
1008	36	4320	0	576	0	252	144	0	2880	4800	9600	0	0	0	0	0	0	0	5760	0	0	180	0	0	288	576	0	0	0	0	0	0	0	0	0	0	1440	1440	0	0	0	0	0	0	0	0	0	0	2340
480	0	720	0	0	0	192	0	384	1248	0	768	384	0	0	0	0	0	0	0	0	0	0	0	0	0	576	384	0	0	0	0	0	0	912	912	0	3072	0	0	768	0	1536	0	0	0	0	0	0	0
358	220	82	808	1048	172	336	426	110	8	52	40	120	24	0	20	40	0	132	396	120	0	480	400	0	4	208	408	40	212	500	1000	0	424	2036	336	500	2616	116	8	100	200	216	1000	548	40	60	0	0	482
694	948	1124	760	466	496	396	372	744	2257	1811	1128	0	0	0	84	90	258	0	669	165	222	132	342	0	586	410	0	60	0	0	0	0	0	603	171	120	144	216	0	289	191	0	24	0	0	0	60	62	558
648	1500	540	0	0	0	1164	0	4020	552	0	2208	1440	0	0	672	1488	840	0	0	0	2064	0	1752	264	264	792	720	216	0	24	48	24	42	24	90	36	18	18	84	6	66	0	0	0	1248	0	4200	660	0
842	820	502	1038	296	454	486	240	464	596	484	1256	932	680	318	306	130	242	548	780	350	822	526	374	140	144	140	334	316	334	130	18	182	1044	1336	586	98	586	174	184	238	412	514	242	694	114	12	128	452	162
0	0	0	0	0	0	0	0	0	0	0	0	0	0	0	0	0	0	0	1440	0	660	1530	8790	0	480	3120	0	0	0	0	0	0	0	0	0	24	0	264	0	0	0	0	0	0	0	0	144	40	180
0	0	0	0	0	0	0	0	0	0	0	0	0	0	0	0	0	0	0	0	0	0	0	0	0	0	0	0	0	0	0	0	0	0	0	0	0	0	0	0	0	0	0	0	0	0	0	0	0	0
260	1620	1720	0	2496	768	0	384	0	24	288	48	0	360	192	72	72	0	408	456	144	1152	2280	1824	294	1008	3306	168	144	192	0	576	144	0	0	0	0	780	1812	0	0	864	0	0	0	36	480	36	0	36
2460	942	600	180	48	12	108	0	252	66	84	330	390	24	6	696	204	204	120	996	312	66	408	30	18	18	108	360	240	276	0	12	12	786	816	330	6	60	510	24	54	762	2568	6	96	6	6	156	12	120
192	330	72	0	420	0	0	1038	324	0	6	30	144	54	2430	12	24	18	18	12	0	54	6	18	0	0	0	18	0	0	18	1260	18	0	0	0	6528	1512	5112	108	0	1062	90	0	0	0	2196	684	0	0
168	216	36	160	686	0	100	463	112	354	252	294	0	0	162	206	280	228	222	768	252	134	439	78	428	408	424	0	0	162	100	434	180	174	246	0	463	612	302	356	320	584	0	0	0	130	514	148	294	189
180	90	2526	90	36	234	135	36	207	2150	48	172	0	0	0	540	270	5940	160	72	488	240	18	336	5088	144	366	0	0	0	30	0	30	150	0	60	66	21	507	45	210	159	30	0	0	30	0	30	150	0
908	476	1112	660	240	540	216	48	264	1968	420	696	720	0	0	724	340	1036	336	312	888	114	144	342	826	1065	677	624	144	0	360	0	0	744	256	896	48	204	276	300	1308	216	240	0	0	96	0	48	200	208
0	0	4032	0	0	0	0	0	0	9936	0	0	0	0	648	0	0	216	0	0	0	0	0	0	1512	0	0	0	0	3240	0	0	0	0	0	0	0	0	0	0	0	0	0	0	0	0	0	0	0	0
281	311	200	116	674	71	150	1305	528	52	175	937	384	198	414	354	294	300	840	1589	4960	498	525	84	318	3813	549	120	1650	354	0	300	0	0	0	480	420	96	339	32	128	110	120	1200	120	60	720	180	0	0
570	432	630	360	1584	252	0	1500	96	216	732	576	492	60	60	1312	960	1580	912	1296	432	270	1476	846	819	2634	2523	672	0	0	96	336	168	0	0	0	240	144	1884	0	0	504	540	0	0	0	996	192	54	36
522	210	798	250	617	735	147	564	1257	246	768	570	288	294	0	435	517	398	656	522	1828	629	430	531	1230	2334	1692	504	564	0	286	908	882	485	339	1162	884	106	924	667	903	686	426	792	306	63	366	849	135	387
360	300	12	0	3021	321	824	1164	838	120	576	684	480	480	528	1278	912	72	222	36	12	339	123	324	252	36	24	0	0	312	0	1401	153	0	0	0	234	214	386	144	0	48	0	0	192	192	874	272	0	0
158	298	684	0	64	236	120	156	450	0	259	689	384	24	240	280	686	1392	238	162	668	450	414	930	1491	735	1698	192	72	192	96	120	198	14	36	94	170	68	332	238	0	410	48	36	12	468	30	216	72	0
302	0	1270	180	0	720	24	0	336	524	0	216	360	600	1864	782	192	2678	159	0	135	108	0	60	1598	133	85	174	216	752	398	4	1200	209	8	151	48	0	0	588	608	256	256	64	200	56	10	600	162	20
0	30	0	135	453	180	54	594	252	50	132	178	72	0	60	432	372	150	93	459	180	172	556	160	64	134	162	0	0	60	174	222	24	0	360	0	535	722	171	80	48	352	30	0	0	9	219	192	0	0
744	1272	396	632	3254	614	558	1626	672	294	420	1074	312	420	1176	368	944	572	72	492	36	375	1164	693	96	144	1920	864	684	408	44	458	86	84	180	12	840	396	564	38	22	264	432	144	192	24	240	120	6	72
0	915	10	870	1885	1470	1635	4	6	120	21	1094	125	5	725	0	135	30	240	90	30	0	0	0	35	120	60	0	0	125	450	2325	450	0	0	0	600	0	0	227	0	156	900	0	1277	99	12	18	0	0
0	0	2376	324	324	0	0	0	0	1584	0	360	0	0	2160	0	0	0	0	0	0	0	0	0	2862	3921	129	0	0	4320	216	216	0	0	2160	3240	0	1800	360	0	0	0	0	3240	0	0	0	0	0	0
552	1656	0	1416	1896	0	1248	864	96	132	192	216	192	0	108	0	0	0	0	1344	0	432	3216	0	444	136	176	0	0	108	648	648	0	0	4704	0	1848	4104	0	0	0	0	0	0	0	0	144	0	288	2208
1512	12	964	320	48	112	384	290	136	110	170	0	0	0	370	12	6	18	3200	2200	708	0	2	4	360	3008	1248	2412	12	906	960	0	0	2704	1934	2422	192	1008	60	240	232	60	0	628	0	24	376	224	96	1264
120	60	180	420	435	165	30	240	60	162	180	270	120	0	720	0	30	0	72	144	144	195	465	870	0	0	300	600	60	240	1644	1235	667	654	1230	840	2832	3168	1554	334	312	686	720	1260	720	90	0	0	279	303
6480	2430	4530	6900	1305	2235	240	540	390	2350	2985	725	30	0	0	580	480	740	906	144	66	15	135	198	90	126	138	30	0	0	330	225	345	900	12	12	32	180	460	0	30	252	30	0	0	36	36	0	18	396
16856	6688	5616	1080	0	0	0	0	0	1584	144	0	0	0	0	0	0	0	0	0	0	0	0	0	0	0	0	0	0	0	0	0	0	0	0	0	0	0	0	0	0	0	0	0	0	0	0	0	0	0
2124	6156	3132	360	0	0	2112	840	504	6504	492	2184	0	0	540	144	576	432	0	108	36	0	0	0	0	0	0	0	0	0	0	0	0	0	648	72	196	1632	1124	0	204	948	144	108	0	0	0	0	0	144
1308	348	318	462	2166	978	228	456	198	48	120	48	378	246	294	360	0	108	636	36	336	138	72	150	180	198	792	792	198	36	714	2634	1200	240	0	120	90	0	90	648	498	768	2184	822	0	0	270	144	60	72
1851	1089	2268	1788	246	1326	1530	528	822	1224	162	564	1140	798	1140	1161	621	1002	70	20	18	348	0	0	88	114	32	0	0	36	1101	537	462	570	144	108	276	54	36	100	162	80	180	0	18	1812	1224	900	840	72
408	402	402	156	568	56	330	408	216	1116	12	246	552	384	1248	232	288	500	129	138	57	166	10	286	672	198	216	444	132	132	480	988	428	672	246	174	462	378	126	870	1032	348	696	1296	108	351	594	507	720	60
362	498	40	116	314	20	122	642	100	620	220	318	90	36	1338	298	564	26	458	664	150	496	392	60	120	80	100	0	0	432	112	598	40	164	196	0	1146	1488	630	60	20	70	120	600	270	106	546	80	132	156
0	0	240	60	732	84	432	1076	520	528	0	0	60	60	2280	0	0	0	0	0	0	0	0	0	540	420	480	0	0	0	0	864	6	0	0	90	2136	612	750	0	234	0	30	774	30	540	1456	800	120	312
8	32	64	0	0	100	420	900	520	112	8	32	400	400	176	0	0	82	610	40	410	80	224	96	0	200	40	64	1600	160	0	0	730	640	0	160	302	90	128	740	760	80	160	2600	160	180	540	250	0	528
312	440	1390	198	106	208	489	116	423	1144	382	568	192	240	440	224	144	1120	276	240	404	224	100	176	1042	112	40	0	0	440	804	210	690	978	372	1020	336	826	978	1356	1226	112	0	0	240	819	168	657	844	292
744	864	120	891	432	81	720	216	216	144	0	72	1080	0	0	288	216	36	378	54	0	0	0	108	0	72	144	2700	0	0	297	144	27	3600	0	0	0	432	648	0	360	720	5472	0	0	0	72	72	0	0
72	144	360	288	144	612	60	170	670	576	2628	288	0	0	0	195	438	663	816	72	588	0	120	240	0	252	864	0	108	0	216	648	972	72	0	180	0	36	108	0	198	810	540	108	0	0	0	0	0	564
540	501	1011	294	699	267	196	100	286	462	150	516	414	0	0	392	400	816	122	154	2766	84	1812	1098	153	3339	2460	0	0	0	144	60	36	102	246	726	80	188	254	60	168	132	0	0	0	170	62	104	206	526
662	312	562	284	268	360	348	624	312	192	192	216	312	216	288	1406	732	994	288	1120	488	335	316	657	630	960	690	96	192	0	313	281	246	128	128	128	270	60	534	400	168	560	240	120	0	24	114	90	1164	720
0	0	0	0	0	0	0	0	0	2880	0	0	0	0	0	0	0	576	0	0	0	0	0	0	4824	0	0	0	0	1296	0	0	0	0	0	0	0	0	0	0	0	0	0	0	0	0	0	0	0	0
784	728	2016	0	0	0	150	0	390	3876	0	804	360	0	0	847	521	2700	0	0	0	510	0	570	4196	0	700	180	0	216	0	0	0	0	0	0	12	84	12	0	0	0	0	0	0	180	0	252	0	0
0	72	0	216	1692	240	870	4050	690	54	576	2070	72	0	240	444	1158	588	144	252	72	930	972	384	453	249	798	96	120	72	54	576	0	72	72	0	918	108	144	54	12	294	0	0	0	834	2418	1002	180	0
0	0	1296	0	0	0	0	0	0	1288	1682	3654	0	0	0	0	0	2016	0	0	0	0	0	0	2790	414	828	0	0	0	0	0	0	0	0	0	0	0	0	0	0	0	0	0	0	0	0	0	0	0
180	384	688	1064	538	320	284	223	271	376	80	222	244	342	172	534	424	590	315	117	0	207	190	135	0	0	0	300	0	100	1042	492	464	424	124	0	340	160	132	12	12	36	300	30	300	90	70	1190	213	136
0	0	1440	240	0	0	0	0	60	312	48	48	240	60	120	192	48	1920	192	0	0	0	0	0	360	48	0	0	48	264	240	0	0	480	60	84	0	48	192	60	48	264	1056	48	60	192	192	336	240	240
0	0	2880	0	4320	1440	0	0	288	3360	1632	1632	1440	1152	13536	360	72	2304	0	0	0	0	0	0	0	0	0	0	0	0	0	2160	720	0	0	0	0	0	0	0	0	0	720	0	0	0	0	0	0	0
4944	48	6000	0	0	0	80	0	16	200	0	40	1008	0	0	1584	48	6000	1248	0	0	192	64	128	480	160	320	3072	576	1440	0	0	0	0	0	0	0	0	0	0	0	0	0	0	0	1248	0	96	672	128
294	282	336	156	906	1002	210	627	945	983	604	525	576	432	576	402	564	1008	478	430	580	558	456	624	744	326	550	0	0	288	336	1146	1188	44	182	110	618	546	1050	1210	208	802	0	0	180	294	637	995	104	220
1400	1760	4280	216	144	648	1635	390	1071	1287	321	744	420	0	0	966	1560	2610	288	216	1308	460	752	1608	2144	472	1464	48	60	540	72	48	72	0	0	144	0	48	48	216	36	132	0	0	48	930	188	502	1040	748
520	4182	112	0	300	0	1314	200	4	320	40	60	0	1200	0	450	2802	38	0	300	0	2034	225	3	290	50	80	0	1200	0	802	310	290	680	454	316	509	530	335	152	172	144	400	108	0	2554	235	101	3226	245
471	450	168	135	270	270	534	141	18	150	291	90	117	1323	225	1228	342	428	351	540	0	2061	354	456	405	0	162	1359	981	513	1188	1188	1440	243	414	18	120	321	27	1202	379	381	315	216	1494	384	174	18	1887	430
1374	906	396	1008	237	135	36	57	504	43	86	90	777	408	282	1074	372	180	1185	612	189	60	819	2028	294	66	603	2907	906	942	222	96	0	948	666	252	39	204	354	129	0	90	687	246	408	102	123	120	27	228
894	621	2241	0	72	0	150	0	102	1358	6	616	168	108	360	1728	1152	4464	816	864	0	324	324	576	2706	2634	1320	576	1296	4320	0	0	0	0	0	0	36	0	180	0	0	0	0	0	0	0	0	0	72	48
0	0	6528	0	0	0	840	0	1944	12096	0	0	0	240	0	0	1008	6720	0	0	0	1920	192	192	528	0	0	0	0	480	0	0	0	0	0	0	0	0	0	0	0	0	0	0	0	1806	0	3330	168	24
1080	1260	360	0	0	432	72	216	72	72	168	12	0	144	108	864	1008	288	0	0	8640	2520	4320	2880	0	2880	720	2160	2880	0	0	0	0	0	0	0	0	0	0	0	1728	0	0	0	0	0	0	0	72	0
0	54	0	270	1890	0	216	1116	324	60	0	60	0	0	0	0	72	600	96	0	1056	30	0	6	2760	2400	5040	0	0	0	0	1800	24	204	90	120	1175	90	175	72	216	120	0	0	0	153	972	183	51	0
560	120	234	60	220	60	55	350	91	642	57	33	30	18	648	1800	240	1476	400	68	932	360	160	340	2314	1145	795	440	200	414	45	500	95	60	56	134	950	400	350	70	106	82	310	500	12	50	670	136	52	60
334	554	1374	134	590	222	611	815	372	588	186	648	570	600	998	218	694	2100	927	943	828	1236	802	576	774	436	710	744	1512	1130	152	384	114	191	249	132	498	163	541	72	144	248	256	538	46	154	286	66	96	122
72	56	212	68	32	160	10	0	30	398	202	188	40	80	328	456	316	1092	472	402	622	596	168	572	967	433	336	880	824	1240	280	112	704	508	238	626	48	82	30	1176	656	4	4	784	664	175	164	337	680	252
2000	600	1576	0	0	0	0	0	0	1620	0	0	0	0	0	560	168	604	0	0	0	0	0	0	756	0	0	0	0	0	0	0	0	0	0	0	1120	3680	1104	0	0	504	1440	0	0	0	0	0	0	0
3504	3767	1837	0	0	0	432	0	0	1242	0	234	0	0	1440	1872	2301	1983	0	0	0	0	0	0	756	0	0	0	0	1296	0	0	0	0	108	0	323	498	799	0	18	90	540	0	0	0	0	0	0	0
1514	972	232	24	64	20	342	6	180	348	0	348	810	108	330	1364	816	448	470	286	216	384	0	72	222	0	120	162	540	540	474	958	296	1240	620	456	728	568	366	474	248	322	486	222	0	918	78	576	528	0
378	982	728	560	244	244	326	312	244	304	80	244	536	288	632	217	583	388	116	124	0	126	576	604	112	0	276	1152	200	584	2638	906	912	1090	530	216	255	504	831	52	170	178	1514	272	1032	94	112	88	18	840
0	0	0	0	0	0	162	162	486	54	108	0	0	162	810	0	0	0	0	0	0	0	0	0	0	0	0	0	0	0	0	0	0	0	0	0	0	0	0	0	0	0	0	0	0	810	1458	2106	0	486
0	0	0	432	0	0	0	0	0	0	0	0	2160	0	0	0	0	0	0	0	0	0	0	0	0	0	0	0	0	0	0	0	0	180	0	36	0	0	0	0	0	0	648	0	0	0	0	0	0	0
180	16	170	226	432	956	24	24	0	360	392	64	144	272	432	12	0	12	56	94	360	0	12	12	72	228	216	72	176	72	52	96	252	16	44	202	40	80	352	226	554	348	224	560	260	24	24	0	16	180
0	0	768	1632	0	1248	78	0	66	592	224	0	0	0	0	0	0	288	192	32	352	0	0	0	244	1140	152	0	0	0	792	0	360	1104	408	1608	0	0	0	576	1920	0	0	0	0	624	0	816	480	0
0	530	658	0	0	0	828	192	720	1184	0	1276	0	0	60	0	30	42	1024	1152	1304	0	0	0	44	222	118	120	408	300	1176	0	312	2424	1644	2844	120	2310	570	92	1548	40	0	600	0	1368	216	1704	316	0
0	0	36	0	0	0	0	0	0	0	0	0	0	0	0	0	0	0	0	0	0	0	0	0	36	0	396	0	0	0	0	0	0	0	0	360	0	0	0	0	0	0	0	0	0	1440	864	576	1080	1512
180	1800	180	0	720	0	7056	3744	3600	0	0	0	0	0	720	180	5400	180	0	0	0	0	0	0	240	240	240	720	3600	0	0	0	0	0	0	0	0	0	0	0	0	0	0	0	0	0	0	0	0	0
0	0	0	0	0	0	216	216	288	0	0	0	0	0	360	0	3000	1500	0	0	0	0	0	0	3000	11400	0	0	18000	0	0	0	0	0	0	0	0	0	0	0	0	0	0	0	0	0	0	0	0	0
0	864	0	0	0	0	820	154	322	0	0	0	0	0	0	0	432	0	0	0	576	2160	0	0	0	72	0	0	9072	0	0	0	0	0	0	0	0	0	0	2400	4320	480	0	0	0	3008	704	1472	4320	0
0	0	0	0	0	0	0	0	0	0	0	0	0	0	0	0	0	0	38	0	70	5808	0	1824	0	720	144	0	3600	0	72	48	1860	310	0	590	0	0	0	2360	1564	0	0	720	0	2790	270	1080	2892	0
[truncated: 55 more columns]
