# Supplementary material for: Polygenic adaptation from standing genetic variation allows rapid ecotype formation
Source: eLife. 2023 Feb 28;12:e82824. doi: 10.7554/eLife.82824 (PMC9977305; doi:10.7554/eLife.82824)
Supplement: Supplementary file 2. [file elife-82824-supp2.zip › Supplementary_Data_1/Twisst_windows_5000/superscaffold20_all_output.weights.5000.csv]

topo1	topo2	topo3	topo4	topo5	topo6	topo7	topo8	topo9	topo10	topo11	topo12	topo13	topo14	topo15	topo16	topo17	topo18	topo19	topo20	topo21	topo22	topo23	topo24	topo25	topo26	topo27	topo28	topo29	topo30	topo31	topo32	topo33	topo34	topo35	topo36	topo37	topo38	topo39	topo40	topo41	topo42	topo43	topo44	topo45	topo46	topo47	topo48	topo49	topo50
0	288	288	36	1020	312	240	48	360	960	180	36	216	1008	1488	0	2016	1008	0	0	0	1248	1824	1536	2160	0	1728	0	0	2448	0	288	72	0	72	0	1008	168	0	24	0	96	72	24	408	96	0	48	84	96
0	1488	960	0	0	0	288	144	1152	3168	0	3456	0	0	288	0	96	192	0	1344	96	0	0	0	0	216	0	0	0	0	0	0	0	0	6768	1728	1728	9216	3456	0	414	2610	0	0	0	0	0	0	0	0
324	216	2028	816	90	1356	132	312	216	3330	2430	36	312	1560	768	198	528	1056	222	48	120	612	768	1056	360	144	72	636	108	1272	774	78	1266	108	48	192	60	48	96	876	96	396	300	144	660	72	174	96	78	18
548	644	620	0	84	36	404	96	824	102	60	1026	540	192	492	824	1024	1040	4	120	44	1031	54	1107	292	304	1732	1080	344	288	240	486	194	2	40	18	494	56	1414	556	204	320	780	332	48	310	44	874	687	30
1134	607	1982	445	170	450	185	860	200	2929	2956	904	315	495	387	228	105	549	95	380	350	90	840	147	57	750	42	27	135	567	75	30	75	5	20	170	66	704	640	5	65	200	315	180	720	5	170	5	75	556
0	0	5040	0	0	0	0	0	0	7488	0	0	0	0	1728	0	0	864	0	0	0	0	0	0	576	0	0	0	0	1296	0	0	0	0	0	0	720	2784	1680	0	0	0	0	0	0	0	0	0	0	0
720	40	260	870	296	544	88	174	98	342	356	16	0	0	252	268	24	206	586	206	438	186	228	258	300	270	0	0	0	180	333	282	135	354	108	258	100	0	80	244	150	146	0	0	0	684	900	1026	674	1292
204	852	1152	378	1860	648	0	448	176	672	258	366	48	120	144	210	570	0	258	540	144	624	1272	0	504	216	1584	0	0	0	336	792	576	0	0	672	1116	948	1584	0	1152	0	0	96	0	0	232	236	440	520
126	267	333	12	474	162	571	600	815	435	420	213	0	0	486	114	229	299	48	114	270	382	420	1952	975	168	861	0	0	162	206	982	1032	208	158	258	432	606	390	138	318	774	0	486	162	125	174	445	370	348
529	0	74	576	115	377	232	64	724	239	187	180	0	0	75	135	132	102	335	94	207	48	72	900	393	132	405	0	0	111	2595	394	1361	750	627	1095	0	132	150	231	543	483	375	159	303	110	197	83	120	315
698	0	832	1350	144	2268	471	251	250	876	480	0	0	0	288	108	0	312	507	153	798	0	0	0	596	632	128	0	0	180	600	0	1224	771	213	1266	48	128	112	864	2736	0	0	0	612	1593	561	1218	1224	1334
8	24	400	84	36	264	300	292	584	1436	1380	16	552	1056	480	40	120	656	48	0	0	378	48	114	408	16	80	24	144	144	36	108	288	48	0	0	0	0	0	0	0	0	0	0	0	1500	1172	3592	1062	16
480	1470	4080	30	864	0	0	2160	432	1728	1152	2448	0	0	1296	339	867	1524	140	0	10	0	0	0	720	0	0	0	0	0	1560	1386	1404	500	0	250	134	40	6	360	0	0	0	0	0	675	579	612	256	30
436	280	568	468	1164	1332	696	2026	2426	1068	1894	1910	300	300	372	408	186	246	306	116	58	230	30	100	330	330	240	0	0	0	360	444	636	0	0	0	440	0	40	224	0	160	0	0	0	336	928	1256	0	0
1056	288	228	648	2088	432	652	1500	680	308	720	484	864	864	924	808	192	176	240	0	192	368	168	136	144	180	96	0	0	0	348	1164	216	432	0	60	528	276	252	186	222	48	0	60	0	272	960	160	432	0
72	216	576	0	0	0	0	0	0	0	0	0	0	0	0	0	0	0	0	0	0	0	0	0	0	0	0	0	0	0	1728	0	0	0	0	0	6048	864	1728	0	0	0	3456	0	1728	1728	0	0	0	0
0	720	720	0	0	0	540	0	540	1800	0	1800	0	0	8280	0	0	0	0	0	0	432	0	0	0	0	0	0	0	432	0	0	0	0	0	0	0	0	0	0	0	0	0	0	0	0	0	108	108	0
0	0	990	1800	0	1200	72	0	48	870	0	0	600	24	600	0	0	960	0	0	0	0	0	0	1530	0	0	0	0	300	1212	0	1116	2858	850	4410	0	0	0	2654	2404	0	0	0	300	348	0	444	314	34
1440	720	1296	0	2880	0	0	1440	0	1392	1280	640	0	0	3168	640	320	192	0	0	0	0	0	0	648	0	0	0	0	0	0	0	0	0	0	0	0	0	0	0	0	0	0	0	0	0	0	0	0	0
0	0	216	0	0	0	0	0	0	0	0	0	0	0	216	0	0	2880	0	0	0	0	0	0	3384	0	0	0	0	720	0	0	0	0	0	0	0	0	0	0	0	0	0	0	0	0	0	0	0	0
171	63	474	544	198	680	136	198	170	480	0	0	0	0	90	765	279	432	0	576	72	0	576	72	600	520	380	90	36	450	0	0	0	0	792	552	2340	2520	1872	0	456	792	0	180	0	0	0	0	0	3168
4320	864	1728	0	5184	0	0	1728	0	2736	3888	2016	3456	1728	864	0	0	0	0	0	0	0	0	0	0	0	0	0	0	0	0	0	0	0	0	0	0	0	0	0	0	0	0	0	0	0	0	0	0	0
72	180	1044	0	432	432	0	0	2160	0	1584	10080	0	0	1296	72	180	1044	0	0	0	0	0	0	864	0	0	0	0	0	0	0	0	0	0	0	0	0	0	0	0	0	0	0	0	0	0	0	0	0
1984	1232	564	2160	8640	0	900	8100	0	780	780	780	0	0	8748	136	128	96	0	0	0	0	0	0	72	0	0	0	0	0	0	0	0	0	0	0	12	0	60	0	0	0	0	0	0	0	0	0	0	0
8290	882	4160	4080	672	0	612	120	0	18	30	72	1752	60	24	3258	306	1680	3648	600	1500	280	280	160	720	720	0	0	0	0	840	48	0	920	24	820	90	270	0	0	0	0	288	0	0	60	0	0	82	82
0	0	0	0	240	120	0	480	240	2160	720	1680	0	0	1200	0	0	768	0	192	192	0	96	96	984	192	360	768	384	480	0	0	0	0	0	0	0	0	0	360	60	60	0	960	0	0	0	0	0	0
1632	0	0	132	0	12	0	2400	600	1224	0	0	600	600	6000	1968	0	0	1164	0	300	0	0	0	480	120	0	0	0	0	24	0	0	216	0	0	0	0	0	24	36	0	0	0	0	0	0	0	0	0
184	20	84	60	180	0	24	42	0	30	30	0	0	0	402	1080	432	1656	1176	12	600	350	340	510	1920	1380	2106	1836	450	312	0	180	0	156	24	36	180	0	0	45	45	30	0	324	0	51	63	0	220	248
0	0	432	0	0	0	0	0	0	1392	0	336	0	0	0	0	0	2592	0	0	0	0	0	0	2988	0	1764	0	0	0	0	720	0	144	216	0	720	432	1008	0	0	0	0	0	0	0	0	0	0	0
0	0	0	210	1800	210	0	60	0	0	0	0	0	0	1320	300	300	1200	0	600	0	0	600	900	5034	372	4890	900	0	2400	42	816	42	0	144	0	1108	448	364	0	0	108	108	252	144	0	0	0	0	0
220	198	1526	0	72	72	0	48	72	3104	574	450	0	0	192	48	24	24	0	480	480	0	384	480	3408	1968	1584	192	192	1536	0	0	0	0	0	0	0	0	240	0	240	0	0	0	0	0	0	0	0	0
140	104	326	508	432	480	122	390	408	215	605	320	384	204	518	656	476	788	40	0	0	524	24	1044	1672	808	784	120	240	20	214	203	299	104	74	130	640	64	256	388	102	310	46	82	52	232	704	192	128	2
0	72	810	15	60	15	72	0	72	2286	180	252	0	0	0	6	162	2754	0	15	3	0	0	288	3753	2280	861	0	0	0	25	100	25	0	90	0	324	180	216	0	18	72	0	0	0	0	150	0	0	0
96	288	1344	0	0	384	0	192	960	1956	1617	1371	0	0	648	480	1440	5424	0	648	192	0	456	48	1296	96	0	0	0	0	0	0	0	0	864	288	1972	428	1704	0	0	960	0	0	0	0	0	0	0	1008
164	564	668	468	306	300	482	690	260	248	96	272	8	80	1208	822	1584	1956	19	327	272	576	420	648	1434	776	646	992	720	864	124	114	236	14	234	176	260	40	400	128	280	520	488	248	128	170	272	68	202	166
0	0	0	100	844	400	1240	1054	310	0	0	0	240	960	0	0	0	0	0	0	0	144	0	396	1220	480	940	0	960	0	155	2069	620	0	0	0	2340	0	0	0	0	0	0	0	0	1208	998	302	48	0
912	1416	2760	744	1902	330	1104	744	444	348	102	246	0	0	2160	96	48	96	0	0	0	0	0	0	160	1240	1000	480	1200	0	192	96	192	0	0	0	1074	126	1260	0	0	0	960	0	96	480	300	420	0	0
0	0	0	0	0	0	462	522	168	0	0	0	0	0	1728	0	0	0	0	0	0	0	0	0	630	258	48	0	360	0	0	72	0	0	0	0	936	0	0	0	0	0	0	216	0	1518	1530	552	0	0
0	0	0	0	0	0	1944	2322	1566	0	0	0	0	0	3888	0	0	0	0	0	612	0	0	0	1479	1347	522	0	1872	0	0	324	0	0	0	0	0	0	0	0	468	0	0	2160	0	324	1035	261	0	0
0	288	252	45	180	45	1143	708	939	220	0	410	0	0	2070	0	0	0	0	0	0	0	0	0	720	72	108	0	0	180	75	300	147	0	0	0	0	0	0	0	0	0	0	0	18	825	700	1085	0	0
0	36	1044	0	0	0	144	36	0	3972	0	780	0	0	900	0	0	0	0	0	0	36	0	0	1620	144	144	0	36	180	0	0	0	0	0	0	3876	2052	2280	0	0	0	0	0	0	612	324	900	36	0
960	384	456	0	10944	576	180	3984	1344	396	3060	1152	0	0	864	4800	2100	2280	0	0	0	900	0	0	1116	0	180	0	0	0	0	0	0	0	0	0	0	0	0	0	0	0	0	0	0	180	2640	960	720	0
3240	360	0	3285	9611	1288	576	3600	0	0	0	0	0	0	0	8868	2292	0	3480	120	0	432	288	0	0	0	0	0	0	0	1710	4050	432	360	0	0	252	36	0	0	0	0	0	0	0	144	648	0	72	72
480	352	464	600	306	372	18	720	96	36	714	414	90	54	36	819	663	858	360	312	48	126	270	840	144	120	408	540	72	216	1680	1122	1428	1800	108	72	80	302	404	270	54	96	810	108	486	198	108	216	180	612
76	228	896	130	10	130	276	4	320	1058	404	50	0	72	0	0	0	0	0	502	8	0	1548	852	2120	1060	3180	0	0	1200	0	0	0	0	60	108	48	0	0	0	96	60	0	0	120	0	0	0	0	1170
0	0	480	48	0	144	0	0	0	1040	0	160	0	0	0	0	0	240	0	0	216	0	192	48	768	480	1632	48	120	1200	0	0	0	0	0	48	0	0	0	0	104	16	0	0	0	0	0	0	0	0
1200	600	5400	0	0	0	1152	864	864	5040	0	144	0	0	4320	420	210	1890	0	180	324	72	12	240	2930	233	329	72	288	720	0	0	0	0	0	0	0	0	0	0	0	0	0	0	0	0	0	0	144	60
684	228	6756	0	0	0	0	0	0	1404	0	0	0	0	864	720	240	4440	0	0	0	0	0	0	1836	0	0	0	0	0	0	0	0	0	0	0	480	280	824	0	0	144	0	0	0	0	0	0	0	0
203	0	809	336	1320	566	1275	2821	3970	2750	452	768	1410	6	2004	187	52	311	456	96	1428	6	136	224	252	616	580	230	500	902	84	330	134	375	0	1125	481	726	423	22	400	190	394	1000	16	600	1456	2110	0	0
0	180	1360	552	1248	0	180	880	128	112	0	216	360	36	3880	0	72	288	0	0	0	0	0	72	256	0	256	0	0	0	744	2496	0	0	72	544	640	48	320	72	256	312	360	2080	0	84	240	0	0	0
630	682	208	694	958	384	464	304	112	192	40	52	284	200	436	82	318	8	104	168	36	114	34	116	8	320	172	572	336	172	300	164	20	346	250	160	646	408	578	520	800	456	256	1124	436	664	196	60	554	194
24	0	12	0	0	0	96	48	36	24	0	0	0	180	0	0	60	0	0	0	0	200	220	0	100	300	800	0	180	0	0	24	36	10	80	270	110	148	90	624	384	1020	0	72	72	840	384	96	200	1180
0	0	0	0	0	0	4680	1020	780	0	0	0	0	0	0	0	0	0	0	0	0	0	0	0	0	0	0	0	0	0	0	0	0	0	0	0	0	0	0	0	0	0	0	0	0	6552	1572	1380	1872	3168
2400	766	50	1320	5320	1520	1980	3286	3086	2258	3200	686	0	0	0	496	134	30	170	578	200	128	80	80	42	240	18	180	324	612	330	250	380	30	90	0	1080	0	0	40	80	120	0	0	0	540	520	800	60	240
96	708	396	0	444	0	0	180	0	0	48	72	24	600	60	704	5170	2400	456	696	0	6792	1176	0	1003	228	1577	0	0	150	0	1248	0	0	0	0	1430	148	1218	1200	0	1350	0	0	150	0	96	0	0	0
0	96	96	46	252	318	156	214	376	494	416	878	498	300	464	172	532	520	707	575	456	607	281	632	1357	504	737	294	192	86	0	786	686	723	431	336	988	324	308	746	210	276	52	322	160	180	227	655	255	236
0	348	48	0	0	0	130	212	72	192	0	120	0	0	288	0	480	0	0	0	0	610	224	48	90	0	150	0	0	0	438	114	48	408	840	1596	198	408	24	0	252	84	0	576	0	244	344	0	1020	204
180	95	175	0	96	192	0	72	312	0	252	636	450	0	0	108	105	357	675	138	231	120	216	72	204	288	96	270	0	0	0	96	216	0	0	0	108	0	852	450	170	1492	0	0	0	90	504	1626	96	144
1192	716	636	1152	614	172	820	1020	680	1265	1341	1862	1024	780	1024	70	98	126	100	766	32	228	372	200	741	489	670	0	220	616	32	78	40	90	622	36	100	288	72	0	0	20	0	0	224	56	62	32	112	580
0	400	170	795	12	207	795	0	135	2910	216	240	300	300	4350	0	75	15	0	150	30	0	360	120	1650	0	30	270	270	900	360	0	60	60	950	100	0	12	12	50	260	44	120	0	0	360	0	60	60	760
0	0	0	0	9720	4536	0	0	0	0	5184	0	0	0	0	0	0	0	0	0	0	0	0	0	0	0	0	0	0	0	0	8100	8100	0	0	0	0	0	0	0	0	0	0	0	0	0	0	0	0	0
40	8	24	0	0	0	0	0	48	0	0	0	144	0	24	2400	480	1008	3360	0	240	0	0	0	1032	0	0	0	1200	0	0	0	0	0	0	0	0	0	0	0	0	0	0	0	0	1200	2400	816	0	0
936	240	48	0	0	0	1440	4176	2280	48	0	240	8136	0	600	0	0	0	4680	0	0	0	0	0	0	240	0	0	1200	0	0	0	0	0	0	0	0	0	0	0	0	0	0	0	0	480	1392	960	0	0
480	408	4320	24	336	48	0	384	42	0	0	78	24	24	120	648	378	2322	180	126	342	216	0	414	5508	2808	2250	144	216	0	48	1230	258	0	0	0	2160	0	4122	120	120	654	480	1104	0	12	876	180	0	0
264	624	960	3648	2568	2568	564	756	696	384	288	144	0	384	384	96	0	0	0	0	0	72	0	240	408	0	72	0	0	0	3768	2496	2616	480	1560	2400	876	1068	1656	1320	360	360	0	240	960	356	652	168	84	0
2088	0	3108	2736	0	1392	384	1056	96	1956	1596	0	3072	912	768	456	0	996	1200	0	0	0	0	0	144	168	48	384	0	0	684	0	576	780	0	72	0	0	0	72	72	0	0	0	0	216	144	48	264	144
108	0	0	378	0	0	1680	528	1248	0	0	0	1728	0	0	198	0	0	198	0	72	0	0	0	0	0	0	0	0	0	846	0	0	600	0	264	0	0	0	0	0	0	0	0	0	3240	1422	3312	4230	2634
144	144	0	288	0	0	336	768	336	720	0	0	288	1440	720	72	288	0	216	0	0	0	0	0	0	0	0	0	0	0	0	0	0	576	0	0	600	120	0	0	0	0	0	0	0	7776	6768	2016	2880	0
0	0	0	24	0	0	0	0	0	0	0	0	0	0	0	24	0	0	96	0	0	0	0	0	0	0	0	0	0	0	60	0	0	288	0	0	0	0	0	0	0	0	0	0	0	14760	5700	5760	3900	600
828	0	648	396	0	132	0	0	0	984	444	0	0	0	0	408	0	516	408	0	120	396	12	312	204	0	0	144	0	360	2484	0	2292	960	0	264	0	0	0	1842	270	0	0	144	0	900	708	528	3960	864
2544	0	2640	2124	0	756	0	0	0	1584	3168	0	0	0	720	120	0	96	216	0	0	0	0	0	144	144	0	0	0	0	324	0	108	0	0	0	0	0	0	0	0	0	0	0	0	0	432	0	756	5148
216	648	216	120	1560	264	2754	162	324	216	540	1620	0	0	0	0	0	0	0	216	0	270	216	162	0	54	162	0	0	0	0	0	0	0	432	108	864	2160	216	0	108	1080	0	0	0	4266	378	648	1242	2700
240	0	192	144	0	0	0	0	0	288	288	0	0	0	0	192	0	384	0	0	0	0	0	0	0	0	0	0	0	0	192	0	384	288	0	0	0	0	0	0	0	0	0	0	0	984	1344	912	2376	3060
720	264	1608	432	1008	720	24	0	444	1566	380	1060	1440	432	2160	0	0	900	24	84	72	288	0	648	1080	245	817	180	36	180	0	0	0	168	0	84	0	432	72	0	126	180	0	0	0	60	0	660	96	0
318	72	96	927	333	306	186	396	96	54	252	78	0	0	0	956	278	296	676	218	180	280	206	288	753	510	297	0	0	0	1197	315	450	548	34	24	592	278	192	336	108	36	0	0	0	267	927	120	644	298
240	425	605	248	425	90	1979	686	1265	1023	393	1934	165	25	85	146	249	175	105	207	130	404	216	340	212	134	509	0	25	0	543	390	225	444	930	457	299	479	494	196	612	239	0	121	0	794	398	320	682	224
236	292	336	228	180	282	636	423	585	158	282	322	0	0	0	390	240	162	1084	2284	658	232	861	191	676	614	288	0	0	0	348	900	156	1580	2666	290	1742	1460	374	180	761	457	0	0	0	300	327	237	132	324
160	480	368	81	222	57	83	324	358	109	271	490	130	0	0	436	900	758	496	583	577	498	360	399	714	219	225	130	0	0	216	300	702	104	188	248	843	260	3298	874	428	2484	754	0	0	70	133	387	121	0
552	120	48	1204	656	636	168	216	0	240	336	72	528	1008	264	448	128	0	848	80	80	450	288	174	68	140	104	336	336	96	1378	500	330	1008	48	48	612	108	0	672	192	0	720	720	864	744	904	128	978	696
0	0	0	0	0	0	2613	1206	3705	0	0	1260	1332	0	0	0	0	0	0	0	0	0	0	0	0	0	0	0	0	0	0	0	0	0	0	0	0	0	0	0	0	0	0	0	0	2496	1152	3696	0	0
392	36	276	464	120	784	108	244	280	332	760	452	100	40	40	744	96	408	664	88	400	288	252	108	324	328	476	100	0	0	432	144	792	392	36	276	244	108	280	760	332	452	100	40	40	384	792	288	248	208
672	152	360	1072	1456	1120	612	1120	100	232	352	76	48	752	576	976	548	564	448	560	480	876	900	904	484	1876	772	624	960	576	228	204	144	80	192	144	116	16	92	192	224	136	120	432	224	316	784	76	582	668
492	600	2380	0	20	80	24	24	400	2152	828	580	100	100	52	168	400	1604	336	120	616	212	208	1204	3046	3318	3260	1000	1000	1164	40	60	80	20	0	20	120	90	130	72	168	48	40	40	0	40	40	100	0	40
3600	4608	4176	948	1872	474	1080	3690	1350	1082	2496	2632	180	360	180	1008	1152	1008	504	162	0	432	648	216	632	440	584	0	0	198	96	144	48	36	0	0	108	36	0	0	0	0	0	0	18	0	288	0	108	108
2100	3150	390	1380	7800	600	1200	13950	600	720	1176	1680	0	0	1110	0	0	0	0	300	120	0	510	120	0	48	0	0	0	30	0	0	0	0	156	120	576	432	192	0	120	0	0	360	0	0	0	0	0	120
854	976	5334	0	1440	0	0	1080	72	4968	192	96	0	0	540	350	400	1950	180	720	360	0	1440	0	2250	3150	3600	0	0	540	0	0	0	0	0	0	240	560	640	0	0	0	0	0	0	0	180	0	0	0
18	72	3960	0	54	0	0	216	0	984	9960	2160	0	0	648	36	144	4968	18	360	0	90	1602	0	1209	2133	474	0	0	1116	18	54	0	18	180	0	72	48	420	0	0	0	0	0	0	90	270	0	90	900
0	264	3156	0	0	0	0	0	864	6546	0	5766	0	0	108	0	24	336	0	0	0	0	0	432	1692	0	2952	0	0	0	0	0	0	0	0	0	0	0	0	0	0	0	0	0	0	0	0	0	0	0
[truncated: 55 more columns]
