# Supplementary material for: Polygenic adaptation from standing genetic variation allows rapid ecotype formation
Source: eLife. 2023 Feb 28;12:e82824. doi: 10.7554/eLife.82824 (PMC9977305; doi:10.7554/eLife.82824)
Supplement: Supplementary file 2. [file elife-82824-supp2.zip › Supplementary_Data_1/Twisst_windows_5000/superscaffold52_all_output.weights.5000.csv]

topo1	topo2	topo3	topo4	topo5	topo6	topo7	topo8	topo9	topo10	topo11	topo12	topo13	topo14	topo15	topo16	topo17	topo18	topo19	topo20	topo21	topo22	topo23	topo24	topo25	topo26	topo27	topo28	topo29	topo30	topo31	topo32	topo33	topo34	topo35	topo36	topo37	topo38	topo39	topo40	topo41	topo42	topo43	topo44	topo45	topo46	topo47	topo48	topo49	topo50
0	0	0	0	0	0	9200	3312	7360	0	0	0	0	0	0	0	0	0	0	0	360	0	0	0	0	0	0	0	0	0	0	0	0	0	0	432	0	0	0	0	0	0	0	0	0	2500	900	2000	0	0
0	0	0	0	0	0	0	0	0	0	0	0	0	0	0	0	0	0	0	0	0	0	0	0	0	0	0	0	0	0	0	0	0	324	0	2916	0	0	0	0	0	0	0	0	0	720	0	2520	0	0
18	504	2790	0	18	0	0	0	0	306	18	0	0	72	630	0	738	4122	0	0	18	846	36	2178	7050	870	4896	72	252	450	36	378	252	0	0	18	54	48	204	126	126	126	18	54	18	0	0	0	468	36
90	2070	4428	0	0	144	288	72	72	1728	36	36	144	432	1260	24	456	1176	0	0	72	0	0	3240	1641	573	5454	216	216	360	0	0	0	0	0	0	0	0	0	0	72	0	0	0	0	0	0	0	0	0
2790	828	1278	1878	1557	5025	0	0	0	0	0	0	108	1152	2880	492	120	252	216	0	0	0	0	0	0	0	0	216	0	0	1530	1251	4599	0	0	0	1440	0	720	576	0	504	2988	0	0	0	0	0	0	0
576	0	0	1160	4392	712	0	1080	0	0	216	0	216	576	2880	612	36	0	144	0	0	180	96	120	0	0	0	756	0	0	1163	3573	736	216	0	0	2700	0	0	312	0	48	360	1080	216	0	360	0	0	0
996	792	2100	0	1614	546	720	3144	168	288	156	12	576	720	5760	216	144	360	864	168	84	180	660	300	960	1744	1196	0	180	0	0	270	90	0	0	0	576	344	700	90	90	240	0	360	0	0	480	0	0	240
0	0	0	0	96	24	0	1068	96	48	24	228	0	0	192	780	600	540	3840	2100	1560	240	120	120	540	240	0	1440	360	480	0	96	0	0	0	0	240	0	0	24	36	60	0	144	0	0	1536	0	0	0
216	1368	1008	0	0	0	0	0	0	432	0	0	0	0	864	432	2304	3312	0	0	0	1800	504	792	756	2160	2556	648	1440	144	0	0	0	0	0	0	0	0	0	0	0	0	0	0	0	0	0	0	0	0
108	0	2916	432	864	0	0	0	0	2412	468	0	0	0	4464	1188	0	8316	0	0	0	0	0	0	0	0	0	0	0	0	0	0	0	0	0	0	1050	840	1350	0	0	0	0	0	0	0	0	0	0	648
1950	600	150	0	480	300	120	60	0	5256	1008	216	0	72	60	1872	576	1440	0	60	0	0	480	0	2160	0	0	0	0	60	0	0	0	0	0	0	396	450	54	0	0	0	0	0	0	0	0	0	0	0
2304	0	11088	0	0	864	0	0	0	3240	5400	0	0	0	1296	0	0	0	0	0	0	0	0	0	0	0	0	0	0	0	0	0	0	0	0	0	0	0	0	0	0	0	0	0	0	0	0	0	0	0
0	0	0	0	0	0	0	0	0	0	0	0	0	0	0	0	0	0	0	0	0	3456	0	0	0	0	0	0	0	0	720	1008	0	0	0	0	0	0	0	864	0	0	0	0	0	7776	1008	5040	2880	0
810	90	108	546	5694	2688	0	0	360	0	720	0	1800	1440	72	1332	180	144	2748	504	1212	0	0	0	36	324	0	0	720	0	822	6618	2352	0	0	0	1584	0	144	1986	360	390	144	1728	0	0	0	0	0	0
96	24	18024	0	0	0	864	0	0	1440	0	288	3456	0	4320	1104	276	7548	0	0	0	0	0	0	864	0	0	0	0	0	0	0	0	0	0	0	0	0	0	0	0	0	0	0	0	0	0	0	0	0
540	900	3456	432	144	0	0	144	432	576	0	0	1152	288	2016	864	1440	5292	0	0	0	0	0	0	2232	648	468	324	540	0	432	144	0	936	0	360	0	0	0	0	0	0	0	432	0	0	144	432	0	0
256	0	0	360	716	708	0	96	32	0	768	256	448	64	512	0	0	0	384	896	384	0	2240	2368	608	992	1440	1024	0	512	456	764	628	0	256	0	1216	0	0	0	0	64	256	384	1024	16	176	88	0	2112
0	0	0	0	0	0	0	0	0	0	0	0	0	0	0	0	0	720	0	0	0	648	576	1296	288	0	144	360	0	2160	120	144	312	0	0	0	576	0	288	0	0	0	576	0	864	0	0	1296	360	576
0	0	0	504	1008	1512	0	864	0	0	0	0	0	0	0	0	0	0	0	0	0	0	0	2484	1416	1770	3690	0	0	0	0	0	0	0	0	0	0	0	0	0	0	0	0	0	0	0	0	0	0	0
864	0	180	1668	1218	1542	0	0	0	432	1944	0	0	0	0	0	0	0	0	0	0	0	798	1614	0	0	468	144	0	0	0	0	0	0	0	0	0	0	0	0	0	0	0	0	0	0	0	0	0	2406
0	0	0	0	0	0	0	0	0	0	0	0	0	0	0	0	0	0	0	0	72	0	174	3750	0	204	2604	108	0	0	0	0	0	0	0	0	0	0	0	0	0	144	0	0	0	0	0	0	0	6
720	0	120	96	408	504	120	96	312	0	180	540	2964	48	240	720	0	0	12	384	588	0	0	0	120	120	360	2916	0	0	288	336	336	12	96	228	180	114	258	48	336	180	492	216	168	0	72	216	96	96
0	32	112	552	216	672	8	48	40	96	0	48	0	0	480	0	48	168	720	0	240	280	282	554	580	38	474	480	48	480	518	486	748	660	48	84	48	60	204	380	172	24	432	264	216	590	1020	790	440	870
2970	1890	0	0	1320	0	0	840	0	180	22	14	0	0	0	1540	980	0	0	336	0	0	528	0	0	336	528	0	0	0	0	0	0	0	0	0	616	952	112	0	0	0	0	0	0	0	0	0	0	0
844	3880	2164	72	312	480	936	48	168	360	0	96	0	576	1176	396	1656	996	72	0	0	976	208	1864	708	140	532	288	624	72	432	1056	2112	0	144	288	1968	336	2736	810	2070	4464	576	288	0	432	264	24	376	76
0	0	0	2736	1152	3024	0	0	0	5184	0	1728	3456	0	13824	0	0	0	0	0	0	0	0	0	0	0	0	0	0	0	936	576	1512	432	0	0	0	0	0	0	0	0	0	0	0	0	0	0	0	0
2592	0	0	0	25920	0	0	0	0	0	0	0	0	0	0	2592	0	0	0	2592	0	0	0	0	0	0	0	0	0	0	0	0	0	0	0	0	5184	2808	4968	0	0	0	0	0	0	0	0	0	0	0
0	0	12096	0	0	0	0	0	0	15552	0	0	0	0	0	0	0	0	0	0	0	0	0	0	0	0	0	0	0	5184	0	0	0	0	0	0	0	0	0	0	0	0	0	0	0	0	0	0	0	0
4320	0	21600	0	2160	0	0	0	0	7344	432	0	0	0	10800	0	0	0	0	0	0	0	0	0	0	0	0	0	0	0	0	0	0	0	0	0	0	0	0	0	0	0	0	0	0	0	0	0	0	0
1440	960	1200	0	0	0	240	1200	0	0	0	0	720	0	7200	2592	1728	2160	1080	0	0	0	0	0	7560	1512	0	0	0	0	0	0	0	216	0	0	1152	0	0	0	0	0	0	0	0	192	960	0	0	0
0	0	1620	0	0	0	0	0	0	0	0	0	0	0	0	0	0	3888	0	0	0	0	0	0	7128	0	0	0	0	0	0	0	0	0	0	0	0	0	0	0	0	0	0	0	0	0	0	0	0	0
312	188	280	396	765	432	184	336	20	392	1720	504	0	0	0	420	460	416	747	222	552	294	858	252	244	268	40	0	0	0	348	580	362	475	331	256	643	266	21	770	334	714	90	90	90	252	684	744	300	408
216	216	0	120	1184	304	212	686	284	432	936	720	432	648	432	648	462	420	608	952	480	238	728	72	864	624	504	72	144	96	60	1402	176	760	836	492	882	456	468	1204	204	248	396	396	1320	204	246	372	24	48
225	250	375	60	180	120	190	180	90	240	80	100	90	160	720	0	108	360	1872	288	0	266	680	250	208	960	452	162	0	0	202	342	176	240	265	345	180	190	90	192	500	160	90	720	160	0	0	0	182	360
0	0	0	400	4640	1920	0	3780	0	0	0	0	0	0	1080	312	144	72	150	882	0	88	632	360	1232	1408	960	72	0	216	220	1364	1056	0	0	0	1080	0	0	0	0	0	0	0	0	0	1020	0	11	25
2268	1134	1134	1968	1512	4476	0	216	216	576	936	864	1152	1224	1728	372	90	186	0	0	0	0	0	0	0	0	0	0	648	0	336	216	348	0	0	0	0	0	0	0	180	0	180	900	0	0	0	0	0	0
1526	2244	1126	486	306	288	150	750	72	4770	1026	72	0	990	2970	234	531	1035	0	108	216	15	54	3	244	234	62	54	270	180	360	90	0	0	0	0	246	450	294	75	0	15	270	0	1350	60	300	72	0	0
0	0	2448	0	1512	216	0	756	108	1359	588	897	0	0	2808	0	0	2448	0	0	0	0	0	0	588	296	592	0	0	288	0	0	0	0	0	0	1728	1848	3984	0	0	0	0	0	1080	0	0	0	0	0
704	836	1900	520	8	8	168	856	56	640	160	0	320	240	3200	520	445	1175	80	0	16	152	512	16	0	0	0	160	160	1600	40	0	0	0	0	0	0	0	0	4	0	4	40	8	0	284	332	84	0	64
0	0	0	0	0	0	0	0	0	2208	480	192	0	0	0	0	0	0	0	0	0	0	0	0	960	192	0	0	0	0	0	0	0	0	0	0	936	4056	624	0	0	0	0	0	0	144	288	0	1152	720
555	270	6015	20	270	340	480	0	600	8050	790	910	870	720	6150	265	90	2885	65	0	55	0	0	0	2465	60	235	120	180	360	10	66	170	13	0	11	0	0	24	19	100	7	54	42	48	0	0	0	0	0
504	36	36	2160	360	0	180	540	0	288	336	96	0	0	720	1152	288	288	270	90	0	0	72	0	600	96	24	0	0	72	4356	2880	0	2862	414	0	252	540	0	4752	1968	480	0	0	0	0	0	0	0	36
504	304	160	790	122	220	512	392	624	552	88	160	1120	304	544	184	136	96	960	244	328	12	412	184	244	484	928	1344	480	552	1734	202	624	1992	380	1092	480	504	112	352	304	96	256	1072	184	216	120	208	280	616
190	282	860	324	588	588	54	150	588	2880	72	720	0	0	0	6	18	12	0	96	240	0	120	384	720	468	756	0	0	0	360	360	180	180	1440	720	450	1602	2304	48	240	792	0	0	0	306	1098	252	72	288
720	2280	5688	432	272	384	3138	560	1090	1424	224	1224	1200	344	1500	220	655	1025	0	8	0	242	58	78	0	0	0	204	8	250	0	10	0	10	150	20	91	153	50	0	0	20	30	60	10	346	20	130	107	16
0	108	1872	0	0	0	1110	0	42	1656	0	810	0	0	0	0	840	4002	0	0	0	690	0	210	990	0	180	0	0	0	412	396	434	36	0	36	114	48	18	54	72	36	0	0	0	2490	0	2100	1260	0
384	664	2408	0	0	540	360	360	1080	8784	1512	5040	0	0	324	126	336	2778	108	0	0	168	48	0	508	156	416	0	0	612	0	0	108	0	0	0	0	0	0	0	0	0	0	0	0	0	0	216	48	24
0	1440	1440	0	0	0	0	792	0	3600	0	3600	0	0	15264	0	0	0	0	0	0	0	0	0	0	0	0	0	0	0	0	0	0	0	0	0	720	0	0	0	0	0	0	1440	0	240	1320	600	0	0
210	0	438	360	0	360	704	440	3392	456	1524	216	0	0	0	0	0	0	0	0	0	0	0	0	0	0	0	0	0	0	0	0	0	0	180	2700	0	0	0	0	900	0	0	0	0	96	60	492	0	0
0	0	0	0	18360	0	0	20520	0	0	1224	1368	0	0	0	0	0	0	0	0	0	0	0	0	0	0	0	0	0	0	0	0	0	0	0	0	0	0	0	0	0	0	0	0	0	0	0	0	0	0
99	120	168	1908	2640	6165	550	1543	910	375	1983	1905	468	432	372	75	0	0	0	0	345	0	225	111	0	390	66	306	75	75	27	0	0	12	108	147	0	408	312	213	222	1545	210	63	123	0	63	0	0	180
1296	2592	3672	0	0	0	2268	492	4080	9040	2384	6216	432	432	648	0	0	0	0	0	0	0	0	0	0	0	0	0	0	0	0	0	0	0	0	0	0	0	0	0	0	0	0	0	0	540	60	984	0	0
96	84	360	252	360	396	144	324	216	468	378	234	252	306	306	36	81	315	651	600	1017	582	738	426	36	828	360	648	2088	522	324	459	765	658	800	1134	156	342	132	396	828	180	180	2124	774	144	288	0	675	720
1666	2256	2342	1495	1365	1124	2780	730	2670	2028	1056	360	120	372	300	1020	1440	1140	0	0	0	0	0	36	70	98	120	0	0	0	820	780	560	240	24	240	0	24	48	112	152	168	0	0	0	2360	1240	1800	600	0
0	0	1728	384	768	1152	96	192	288	2160	0	3024	0	0	4608	0	0	0	0	0	0	0	0	0	0	0	0	0	0	0	2496	4992	7488	0	0	0	648	0	0	0	0	0	0	0	0	624	1248	1872	0	0
3456	0	864	17280	12096	8640	0	0	0	864	3456	0	0	0	0	0	0	0	0	0	0	0	0	0	0	0	0	0	0	0	0	0	0	0	0	0	0	0	0	0	0	0	0	0	0	0	0	0	0	0
1440	180	480	756	162	522	480	1200	840	600	1140	1230	0	0	60	120	0	30	720	2520	4032	0	156	30	0	1968	18	0	30	0	0	0	0	360	900	1656	0	270	90	0	450	0	0	18	0	240	384	816	0	1404
0	504	24	240	96	816	120	1152	408	24	0	96	0	0	0	2304	120	0	240	96	816	120	1152	408	3192	1584	96	0	0	0	0	0	60	60	0	60	12	24	12	60	216	72	0	0	0	666	2016	534	480	3456
552	232	152	288	576	792	268	128	108	192	216	24	0	288	288	864	384	120	720	1152	1440	480	312	360	1080	972	108	0	576	576	0	0	828	216	0	108	144	0	432	96	144	912	288	0	0	260	280	0	168	336
417	609	636	1665	1539	1509	801	414	735	961	1772	705	1299	417	1101	312	256	212	60	228	90	96	2163	450	657	117	144	900	126	1227	0	60	0	0	153	0	12	60	117	0	180	90	180	90	75	0	0	96	180	2295
0	0	0	2160	756	540	0	120	60	240	394	854	864	0	3456	264	750	492	0	0	0	174	0	6	624	0	0	0	0	0	924	1437	993	0	0	0	870	0	30	240	0	0	0	0	0	0	1256	682	0	0
252	620	618	567	761	232	1098	728	1390	418	468	798	1162	100	340	180	140	180	258	194	1460	20	20	0	80	240	0	60	960	360	135	101	64	128	104	690	92	15	9	10	0	2	110	560	80	738	524	802	104	380
2484	3564	6480	1080	648	1728	3696	2808	3648	432	1728	3240	0	0	0	594	1458	1188	0	0	0	0	0	0	0	0	0	0	648	0	0	0	0	0	0	0	0	0	0	0	0	0	0	0	0	0	0	0	0	0
1242	918	852	315	0	147	69	36	105	3780	618	150	150	150	186	12	0	0	48	8	88	0	0	0	21	45	180	96	0	24	0	0	342	228	76	746	96	944	400	660	90	0	0	0	60	0	30	0	40	420
30	308	310	0	324	0	72	2916	108	714	126	1284	0	0	252	0	0	0	0	0	0	0	0	0	0	0	0	0	0	0	0	0	0	0	720	0	360	360	720	0	180	360	0	0	0	0	0	0	0	0
0	0	1152	0	0	144	0	192	192	576	192	0	576	96	768	36	24	264	0	0	0	192	264	240	0	0	0	72	0	744	0	0	0	0	0	0	0	0	0	0	0	0	0	0	0	0	1536	1536	240	0
264	472	584	216	222	30	534	410	136	0	0	168	384	0	480	0	320	880	492	527	493	456	288	420	776	264	628	384	1152	480	96	240	24	1044	1105	1139	360	900	480	72	0	204	1152	1728	0	456	376	224	144	252
0	168	284	40	132	68	504	264	864	264	0	264	144	48	420	0	776	768	0	0	0	592	60	500	2628	340	1190	0	120	474	410	6	230	2932	3192	8544	466	1366	1474	616	4502	102	202	1500	618	220	84	456	384	150
60	0	1020	0	0	0	0	0	0	720	0	0	0	0	0	240	0	6960	0	0	540	720	24	696	720	7236	5472	0	0	0	72	72	0	36	0	72	0	0	0	432	36	108	36	0	0	216	0	144	720	48
18	270	180	36	126	126	378	214	464	180	0	666	180	72	198	54	786	756	852	1641	1899	870	252	558	1450	486	944	720	828	1260	414	1032	774	252	873	261	2010	426	780	570	882	1788	288	1494	396	738	632	850	270	72
600	600	1296	384	192	192	0	0	0	0	0	0	0	192	2304	1512	1128	3696	1072	540	956	1008	1152	0	0	0	0	0	2352	2304	1440	1248	192	1296	936	696	600	720	336	0	192	0	144	1224	0	336	384	0	96	384
0	0	96	24	20	16	96	80	64	1788	504	180	12	48	2580	0	0	24	0	0	0	0	0	0	648	1040	760	0	0	24	36	1230	1224	45	45	1284	144	180	540	840	2316	576	1242	1776	708	72	540	528	108	108
3456	576	576	0	0	0	0	24	0	72	0	0	24	0	72	288	48	48	0	0	0	0	240	0	720	0	0	240	0	720	384	0	0	0	0	0	0	480	480	0	0	720	240	0	0	1536	0	0	0	0
960	192	0	2088	2952	1152	1008	1584	480	0	0	0	2400	720	0	240	48	0	0	0	0	0	90	30	180	576	72	240	360	36	840	744	360	264	24	0	0	48	0	0	0	0	240	0	72	1128	1512	720	864	504
1312	420	628	1152	336	1152	468	744	276	1952	1672	784	864	1152	1152	472	72	112	224	480	112	280	432	176	160	216	156	0	0	96	376	64	152	192	408	196	280	380	156	136	90	162	112	0	96	412	456	108	760	1680
0	864	1152	0	0	0	288	1152	2160	1680	400	1760	0	0	2880	0	912	1248	0	0	720	144	0	576	0	230	586	144	720	1440	0	0	0	0	0	0	0	0	0	48	0	192	0	0	0	72	288	360	0	0
0	0	0	0	0	0	0	0	0	0	0	0	0	0	0	0	0	0	0	0	0	0	0	0	0	0	0	0	0	0	720	3888	2736	0	1152	288	1932	2180	6184	2736	2856	11760	0	1584	0	0	0	0	0	0
1620	1080	180	1548	6408	1584	192	1512	1176	720	180	540	1080	4320	6228	324	216	36	72	36	36	576	36	144	60	0	12	144	288	36	180	480	240	0	0	0	180	0	0	0	0	0	0	0	0	240	540	120	144	0
0	0	0	0	0	0	0	360	0	0	0	0	0	0	360	0	72	72	228	828	456	1248	2160	624	0	144	0	0	144	0	0	1440	0	12	180	24	7920	0	0	0	0	0	0	2880	0	0	7200	0	0	0
0	0	522	120	360	270	882	783	621	1152	30	0	90	90	1314	0	0	180	60	0	240	0	0	0	1446	30	588	0	0	0	192	2196	492	60	0	1164	2295	756	513	60	2184	0	72	2592	0	1638	1461	1167	270	90
153	439	298	155	122	48	570	1950	1608	546	375	461	25	0	960	140	57	98	46	175	1200	72	72	276	1323	2346	989	225	756	180	180	725	210	61	117	792	78	18	144	15	324	515	137	1536	0	1016	1807	1787	117	227
0	108	378	486	36	126	918	270	1116	0	33	405	0	0	0	162	36	126	108	204	534	54	162	612	284	180	646	162	108	216	1458	108	378	54	696	2382	198	378	468	519	1116	771	486	324	1296	0	54	108	486	1458
318	696	1338	663	588	1059	912	816	1872	1898	1616	395	219	324	150	167	52	441	20	0	940	44	112	354	0	808	317	165	1290	150	177	18	375	20	0	460	24	96	240	90	838	197	15	1110	0	14	10	21	115	175
18	0	54	24	48	48	72	18	54	48	18	0	0	0	0	0	0	0	492	1428	204	0	848	112	104	342	256	96	0	1152	372	192	276	154	886	148	1178	3066	3436	99	298	941	1272	912	552	48	60	36	0	542
184	147	111	281	663	110	570	1478	866	112	268	404	1152	306	334	124	99	79	172	32	72	4	40	124	8	32	226	346	172	180	273	539	90	585	214	425	2092	656	608	85	77	720	1918	804	244	228	856	232	300	112
210	52	62	372	300	570	60	340	170	108	552	240	0	0	0	876	414	594	1536	2316	3846	244	1586	444	350	2333	941	72	0	0	432	270	654	204	786	486	246	644	580	258	2026	884	0	0	0	120	398	190	198	1005
273	486	969	600	268	788	736	280	976	492	696	312	240	240	600	39	90	159	0	96	816	0	114	210	1200	276	672	0	0	0	24	44	76	96	84	960	0	84	384	1168	2054	1410	0	0	0	32	20	92	96	234
140	166	66	93	849	198	366	591	273	90	99	189	0	24	108	300	1212	738	400	424	136	897	540	477	1995	318	1089	0	324	0	562	2428	1024	564	579	597	4342	161	591	546	438	258	0	1152	60	474	405	471	475	68
621	132	333	752	396	1348	80	298	150	484	344	24	0	0	24	570	72	174	492	390	1662	68	316	192	624	816	72	96	240	156	502	540	440	1032	807	1941	249	228	675	1360	3640	808	150	108	0	54	12	0	96	60
696	696	1344	2544	1224	588	1926	1566	756	504	300	420	1080	900	576	36	36	72	0	324	0	216	36	216	0	144	288	216	288	72	36	18	18	72	288	144	81	99	0	48	360	168	72	144	36	414	54	108	720	504
4200	6336	5880	828	72	972	1116	504	756	1080	0	540	324	648	144	2460	3600	2940	0	0	0	1080	0	0	0	0	0	0	0	0	0	0	0	0	0	0	0	0	0	0	0	0	0	0	0	3636	504	540	720	0
75	75	300	0	0	0	0	0	0	450	0	0	0	0	0	240	240	1680	0	0	0	0	0	0	630	0	0	0	0	0	36	0	36	12	0	6	0	0	0	0	18	0	0	0	0	90	0	630	0	0
1296	0	3888	1944	5832	5184	1728	0	0	3456	3600	720	2592	8640	6480	0	0	0	0	0	0	0	0	0	0	0	0	0	0	0	0	0	0	0	0	0	0	0	0	0	0	0	0	0	0	0	0	0	0	0
3024	9504	8208	0	0	0	0	0	0	10368	0	0	0	0	0	1512	3024	4104	0	0	0	1728	0	0	0	0	0	0	0	0	0	0	0	0	0	0	0	0	0	0	0	0	0	0	0	0	0	0	0	0
360	0	2880	1728	1944	648	0	0	0	7650	1530	0	0	0	21600	432	0	2808	0	0	0	0	0	0	540	0	0	0	0	0	0	0	0	0	0	0	0	0	0	0	0	0	0	0	0	0	0	0	0	0
0	3458	140	26	36	8	5054	404	820	510	0	520	50	62	50	0	1364	160	0	0	0	380	0	36	64	16	112	0	224	0	614	864	112	580	700	820	260	420	120	100	100	280	0	140	0	2654	120	600	600	0
312	4096	2264	324	228	48	1584	168	840	372	184	788	768	1920	192	420	3520	2360	0	0	0	3100	0	260	220	0	20	0	0	0	288	168	84	170	132	10	235	18	11	408	100	500	0	0	0	1128	132	540	200	0
0	1440	720	0	0	0	5688	7056	3672	648	144	432	0	720	1512	0	0	0	0	0	0	0	0	0	0	0	0	0	0	0	0	0	0	0	0	0	0	0	0	0	0	0	0	0	0	7056	7056	4032	0	0
2604	8124	2232	0	0	0	432	0	0	3600	0	720	0	0	21600	0	0	0	0	0	0	0	0	0	0	0	0	0	0	0	0	0	0	0	0	0	0	0	0	0	0	0	0	0	0	0	0	0	0	0
748	748	7384	0	0	0	1464	1200	1680	8646	0	18	24	0	6072	168	168	1584	0	0	240	0	0	0	1104	192	0	0	240	1200	0	0	0	0	0	0	0	0	0	0	0	0	0	0	0	120	0	0	0	0
0	3888	11664	0	0	0	0	0	0	0	0	0	0	0	31104	0	0	0	0	0	0	0	0	0	0	0	0	0	0	0	0	0	0	0	0	0	0	0	0	0	0	0	0	0	0	0	0	0	0	0
0	2304	2304	1260	2340	2160	720	0	0	9360	1200	600	2880	1440	11520	0	0	0	0	0	0	0	0	0	0	0	0	0	0	0	0	0	0	144	0	108	36	252	144	0	288	144	0	36	0	0	0	0	0	0
576	0	1152	144	432	0	288	288	144	1008	72	216	288	0	1152	192	48	432	0	0	0	144	0	0	108	0	36	0	0	0	384	1104	144	2712	1128	2280	2172	3840	2844	1104	3696	528	1728	3456	576	1056	1056	648	0	0
0	0	0	900	0	540	180	0	180	0	0	0	360	1440	0	360	360	0	780	120	900	0	0	0	150	750	0	0	1800	0	2412	72	396	1990	620	1890	0	0	0	3330	2250	0	0	360	0	0	0	0	0	0
5390	2892	6958	0	0	0	2250	0	0	540	0	108	0	0	648	1320	1656	1920	1152	288	540	234	165	195	864	1260	216	0	360	0	0	0	0	0	60	0	90	0	0	0	0	0	0	0	0	0	0	0	96	176
720	756	216	144	3744	1872	360	3600	2088	351	288	945	0	0	468	0	0	0	0	0	0	0	0	0	0	0	0	0	0	0	426	3108	1002	0	0	0	216	54	54	0	0	0	1620	0	648	0	0	0	0	0
3600	0	900	6480	5832	4968	900	3600	900	1620	3300	2640	4320	0	4320	720	0	180	0	0	0	0	0	0	0	0	0	0	0	0	0	0	0	0	0	0	0	0	0	0	0	0	0	0	0	0	720	180	180	0
4968	7560	11232	11880	720	2952	1440	0	0	4752	144	288	0	720	0	0	0	0	0	0	0	0	0	0	0	0	0	0	0	0	0	0	0	0	0	0	0	0	0	0	0	0	0	0	0	0	0	0	0	0
72	282	4080	12	72	60	12	24	0	0	6475	18125	0	1530	0	216	168	840	108	1980	0	250	500	0	180	120	900	0	60	0	126	108	90	216	1770	0	30	0	870	0	0	0	0	0	750	0	0	0	0	0
2016	3240	3600	1728	864	360	648	504	1008	10584	3168	4248	432	3240	3240	0	0	0	0	0	0	0	0	0	0	0	0	0	0	0	0	0	0	0	0	0	0	0	0	0	0	0	0	0	0	0	0	0	0	0
151	476	743	492	2816	425	106	765	83	2340	505	356	142	310	1090	32	72	0	34	85	0	77	68	189	118	158	487	132	90	180	493	2280	585	28	1259	23	850	6745	2425	168	630	957	418	1600	910	0	0	0	97	271
0	0	0	0	4536	0	0	6156	0	0	0	0	0	0	324	0	0	0	0	0	0	0	0	0	0	0	0	0	0	0	0	1188	0	0	0	0	4536	0	0	0	0	0	0	648	0	0	2484	0	0	0
2310	6960	7830	450	0	0	150	750	900	2250	0	0	1800	450	9000	60	210	180	0	0	0	0	30	60	0	0	0	90	0	450	0	0	0	0	0	0	0	0	0	0	0	0	0	0	0	30	150	180	90	48
174	240	756	54	30	72	90	0	0	869	82	165	0	0	60	36	0	72	84	600	1200	450	600	1200	1887	732	2889	0	0	1500	0	0	0	24	150	96	0	150	0	0	210	150	0	0	0	0	0	0	90	120
0	120	1932	0	0	0	828	0	288	1026	0	486	0	0	0	0	432	1188	0	0	0	396	324	0	612	0	252	0	0	1080	0	648	0	504	1008	108	1152	1881	1755	144	324	288	0	0	108	594	0	54	0	0
100	48	224	80	48	172	50	30	580	734	198	1012	0	0	0	32	204	652	54	18	168	208	80	1236	486	376	3110	0	0	0	16	132	392	258	174	576	100	40	520	336	464	1048	0	0	0	130	78	1232	300	132
0	0	0	0	0	0	0	0	0	0	0	0	0	0	0	0	0	0	216	0	108	432	0	0	0	0	0	0	0	0	5400	1080	0	5400	0	540	0	0	0	4212	3348	0	0	0	0	2268	108	216	2160	0
1900	2790	3830	6366	1800	1578	1824	1872	696	756	540	540	2160	0	432	440	252	172	0	24	24	0	0	72	0	72	0	0	0	0	0	0	0	0	24	24	0	0	144	0	108	36	0	0	0	390	504	186	0	48
552	480	2472	96	288	120	296	396	364	916	2100	2000	0	0	2400	44	40	396	72	660	1008	120	720	24	120	204	72	0	0	240	0	0	240	120	540	588	560	240	1600	560	684	1264	0	576	0	152	132	196	0	540
2464	6368	2112	864	2880	864	2304	1152	0	0	0	0	0	9216	1152	512	1312	480	0	0	0	1584	0	0	216	216	432	216	576	0	216	720	216	0	0	0	48	0	168	1152	288	864	576	288	0	0	0	0	288	0
1285	1542	1703	65	580	65	165	601	105	240	798	526	125	165	4595	320	400	420	65	470	175	120	465	70	95	320	135	125	165	245	30	300	0	30	270	30	4115	0	925	0	27	454	1001	450	420	0	60	0	15	190
0	0	0	520	2324	282	0	354	60	30	150	0	0	0	918	900	270	180	690	420	180	150	420	60	72	108	0	0	0	270	920	2104	414	180	120	60	3912	0	12	180	0	252	360	648	360	0	2454	120	180	420
0	0	0	0	2736	0	0	108	0	0	0	0	0	0	8316	0	0	0	0	0	0	0	0	0	0	0	0	0	0	0	0	720	0	0	0	0	19260	0	0	0	0	0	0	180	0	0	36	0	0	0
1280	576	784	96	1512	312	0	696	0	154	680	306	96	240	2472	1440	648	1032	0	0	0	0	0	0	1560	0	0	0	0	0	192	216	456	96	96	96	216	0	0	384	288	468	0	0	0	96	96	48	192	0
1860	684	7536	0	0	720	216	144	504	4836	4094	1294	0	0	720	1360	816	8336	0	0	0	0	0	0	1080	0	0	0	0	2160	0	0	0	0	0	0	0	0	0	0	0	0	0	0	0	0	0	0	0	0
0	0	0	0	624	0	0	972	0	0	0	0	0	0	600	2400	3708	2280	60	0	300	0	0	0	5796	1512	1068	120	900	7776	0	12	0	0	0	0	0	0	0	0	0	0	0	60	0	0	0	0	0	0
0	0	0	0	0	0	0	0	0	2016	0	0	0	0	1440	0	0	0	0	0	0	0	0	0	2880	0	0	0	0	3600	0	0	0	0	0	0	0	0	0	0	0	0	0	0	0	0	0	0	0	0
2448	0	25200	0	0	0	0	0	0	10800	0	0	0	0	3456	0	0	0	0	0	0	0	0	0	0	0	0	0	0	0	0	0	0	0	0	0	0	0	0	0	0	0	0	0	0	0	0	0	0	0
341	2741	1316	336	2558	1438	3744	2922	10656	2175	2466	6561	1002	1542	1002	60	606	264	150	0	0	0	0	0	186	30	0	0	0	0	30	485	235	0	0	0	0	0	0	0	0	0	0	0	0	0	0	0	0	0
76	52	976	392	4176	0	1448	6380	0	240	136	56	0	0	3232	550	870	440	26	720	0	120	1024	0	192	432	240	0	0	928	40	474	0	9	325	0	104	1432	918	5	4	61	110	110	110	80	520	0	0	816
140	70	350	124	210	468	263	365	72	387	308	247	332	292	662	910	446	1656	1048	298	194	601	184	231	1399	1546	695	518	648	952	169	333	440	392	146	82	244	260	476	458	50	182	386	718	436	537	1041	378	915	416
0	120	600	0	0	0	60	0	1260	1932	2106	1662	0	0	0	0	0	0	0	0	0	288	0	240	156	84	276	0	0	0	36	30	150	0	12	60	24	8	172	422	192	226	0	0	0	180	0	900	0	0
234	228	330	90	240	390	470	550	1782	1586	728	2744	90	60	270	36	42	54	6	6	6	12	0	18	0	12	24	36	24	0	0	0	18	6	0	6	18	6	6	0	6	0	6	18	0	516	672	576	192	18
0	576	2880	0	0	0	0	0	216	5544	0	1152	0	0	10800	0	72	360	0	0	0	0	0	0	432	0	0	0	0	0	0	0	0	0	0	0	0	0	0	0	0	0	0	0	0	0	0	0	0	0
108	240	612	48	600	168	380	1588	192	432	400	752	216	216	432	80	256	144	200	208	120	384	816	144	814	670	532	0	0	0	0	672	48	40	32	24	1016	640	984	168	0	480	0	0	0	400	1208	24	0	480
576	1008	1800	864	1392	576	1368	1440	1080	792	672	2208	3024	2808	2640	561	639	792	120	264	0	108	540	0	36	72	216	324	324	264	0	0	0	48	48	0	0	144	408	0	0	0	120	0	0	0	0	0	60	180
7464	1632	3360	5904	2592	5976	648	252	252	2268	3000	744	1008	288	36	1032	384	744	1440	0	144	0	0	0	432	144	0	0	0	0	1800	756	1764	360	0	72	0	0	0	576	0	0	0	0	0	0	0	0	0	0
432	6480	4752	432	216	0	4536	1512	864	11880	2808	7128	216	2160	3240	0	0	0	0	0	0	0	0	0	0	0	0	0	0	0	0	0	0	0	0	0	0	0	0	0	0	0	0	0	0	0	0	0	0	0
3528	2952	2160	0	0	0	0	0	0	4752	0	0	0	0	2160	3528	2952	1296	0	0	0	0	0	0	432	0	0	0	0	5184	0	0	0	0	0	0	0	0	0	0	0	0	0	0	0	0	0	0	0	0
0	0	864	0	0	0	0	0	0	2628	540	720	0	0	0	0	0	2592	0	0	0	0	0	0	0	0	0	0	0	1116	0	0	0	0	360	0	0	0	2160	0	0	0	0	0	900	0	0	0	0	360
310	385	1250	55	40	71	0	55	141	2476	487	656	125	125	404	59	24	92	529	2448	611	450	1365	315	795	259	245	15	15	3936	161	0	125	119	540	211	880	3828	1937	165	30	1110	750	225	375	0	125	125	40	643
1206	2592	4464	414	72	180	810	1026	1080	4530	930	2568	180	324	360	0	0	0	0	1296	270	0	108	36	0	108	0	0	0	720	0	0	0	0	810	0	0	1620	972	90	270	720	0	0	324	0	0	0	0	630
8640	10800	6480	0	0	0	0	0	0	0	0	0	0	0	0	1152	1440	864	0	0	0	0	0	0	0	0	0	0	0	0	0	0	0	0	0	0	0	0	0	0	0	0	0	0	0	0	0	0	0	0
1104	174	2982	1680	600	360	504	216	504	828	240	0	1296	360	1824	1440	144	2232	192	0	576	0	0	0	1284	48	48	576	0	0	1062	396	198	1164	0	684	204	60	24	216	312	0	576	456	144	504	96	192	372	192
0	0	1440	96	660	0	0	0	0	900	0	180	0	0	2700	0	0	3096	0	0	0	0	0	0	6678	0	2178	0	0	0	12	420	0	0	108	0	484	266	330	0	0	0	0	0	0	0	0	0	0	0
0	0	0	0	0	0	0	0	0	1440	576	144	0	0	4320	0	0	0	0	0	0	0	0	0	0	0	0	0	0	0	0	0	0	0	0	0	0	0	0	18	180	18	0	432	0	0	0	0	0	288
0	492	108	1000	2040	560	1200	12	240	0	0	432	0	0	60	0	144	48	0	0	0	1644	0	528	24	72	396	0	144	0	200	984	304	384	4344	1272	5832	2640	2016	224	636	3028	0	1176	144	2664	0	192	972	0
2000	2576	452	144	144	972	1146	1510	2030	1730	1366	798	696	1218	678	952	844	412	72	36	1440	624	900	384	120	372	12	24	1800	360	24	0	0	0	0	60	0	0	24	128	128	704	48	120	12	132	224	520	264	306
0	0	600	0	0	6000	0	0	0	750	2046	1068	1200	0	0	0	0	0	0	0	0	0	0	0	750	200	250	0	0	0	0	0	0	0	0	0	0	0	0	6000	2500	3500	0	0	0	0	0	0	0	0
490	116	174	960	840	1200	40	230	174	1596	6032	748	1200	60	1200	150	12	18	0	168	252	0	0	72	72	18	18	0	0	0	0	96	96	0	192	288	0	0	360	306	120	120	0	0	12	24	138	18	0	24
808	208	432	1168	752	0	288	288	0	768	3360	192	0	0	432	160	400	0	456	216	96	616	1712	0	40	368	24	0	240	0	336	280	0	436	216	96	172	160	28	0	0	0	100	96	0	1048	1056	0	840	2752
360	798	990	786	816	1602	678	306	864	1752	1152	1344	1656	288	864	684	1080	1980	108	72	108	306	36	144	792	432	432	144	102	216	1740	2256	3780	0	126	222	762	300	324	1512	774	1170	432	30	0	162	84	216	60	36
240	200	360	480	380	180	16	32	1360	534	463	963	1600	700	760	96	48	136	0	0	0	24	8	416	164	82	106	288	112	40	192	120	112	0	0	48	32	12	332	88	8	88	144	208	112	2	4	806	0	0
216	240	338	1023	202	649	24	1212	1400	123	685	562	1552	400	832	240	0	80	120	20	82	512	296	212	64	174	20	0	0	0	624	0	320	192	200	82	672	84	264	338	174	166	0	0	0	75	3891	4682	768	444
42	168	0	1764	1080	1548	216	264	1692	0	0	0	900	8928	0	18	132	0	0	0	0	1116	0	48	24	0	84	216	0	0	186	60	216	522	168	0	114	54	0	234	270	36	108	360	72	714	336	1728	5418	0
1620	0	0	1890	810	2160	0	3240	0	2700	360	180	1620	3240	3240	1620	0	0	864	0	0	270	162	0	0	0	0	0	0	0	702	486	1296	2160	216	0	1836	1836	0	0	0	0	0	0	0	0	3240	0	2970	918
1692	372	3480	2034	0	432	1344	240	432	2832	464	520	3168	3168	2016	1206	276	2208	630	72	36	85	5	18	306	18	0	0	0	0	1350	0	0	1890	0	162	150	336	54	180	144	0	0	0	0	960	210	0	1895	319
600	1458	1164	160	100	100	1014	18	1380	1788	276	1608	900	180	1134	360	780	1014	24	24	24	280	60	260	444	24	240	180	36	342	0	6	6	316	1108	208	844	684	638	8	158	650	450	0	0	0	0	120	190	150
0	120	0	144	3096	360	696	1944	720	48	0	192	0	0	0	0	0	0	180	1080	180	600	1410	330	0	480	810	90	0	0	0	0	0	12	156	72	488	122	218	0	0	210	90	0	0	168	1098	468	160	310
0	0	0	0	960	0	240	2256	384	0	0	0	0	0	0	0	0	0	600	960	0	0	1440	0	0	0	0	0	0	1440	0	288	0	0	0	0	672	240	240	0	0	0	0	0	0	0	0	0	0	0
0	2328	1692	468	624	408	864	216	264	2040	0	1920	120	300	4620	324	1140	2424	96	72	504	516	156	444	384	294	1158	948	672	480	108	36	48	288	276	264	0	72	12	288	264	216	0	1128	0	72	0	24	324	60
360	432	0	1152	7560	2160	4464	6588	2052	744	4104	7968	1440	720	1440	0	0	0	0	0	0	0	0	0	0	0	0	0	0	0	72	792	288	0	0	0	288	0	0	144	0	0	72	0	0	288	540	324	0	0
0	0	0	0	0	0	216	1296	0	0	0	0	0	0	1080	0	0	0	0	0	0	0	0	0	0	0	0	0	0	0	0	0	0	0	0	0	0	0	0	0	0	0	0	0	0	864	216	864	0	0
27	225	14	46	265	5	1343	75	948	0	0	89	71	209	275	118	178	0	144	10	0	710	126	117	30	0	68	71	182	212	10	300	30	151	133	32	717	153	94	0	0	73	57	225	189	4580	100	2924	705	0
179	853	0	390	1860	0	1412	4740	1180	28	68	204	360	60	360	132	72	0	60	132	6	36	204	48	0	0	0	0	24	0	160	500	0	60	176	4	570	161	589	0	0	0	0	0	0	1785	4299	816	5	747
1404	1188	216	1080	2376	972	3132	6660	7272	2340	4176	3420	0	108	0	0	0	0	0	0	0	0	0	0	0	0	0	0	0	0	0	0	0	0	0	0	0	0	0	0	0	0	0	0	0	648	1188	108	0	0
0	0	0	250	75	35	0	0	0	0	0	0	0	0	0	96	0	0	1725	483	552	96	0	0	0	240	0	192	480	48	1788	1854	354	3366	1386	1584	756	0	0	612	0	252	0	0	0	144	72	0	888	24
144	432	432	48	144	48	356	388	504	72	16	824	480	288	240	0	456	696	1456	2904	2456	1528	272	684	644	1248	688	144	864	336	192	288	96	1264	2056	1864	512	968	824	256	920	504	480	576	384	488	272	536	408	64
252	132	0	948	528	396	24	192	0	0	0	0	0	0	0	712	2432	0	1164	228	0	770	130	288	747	468	405	0	0	0	1284	720	540	504	72	0	1168	104	0	40	8	0	96	384	96	192	1368	0	422	322
0	0	0	0	1458	414	3450	2886	1224	0	180	1908	0	0	0	0	0	0	0	0	0	0	0	0	0	0	0	0	0	0	0	1458	342	0	0	0	0	0	0	144	0	0	0	0	0	3220	4220	2784	0	0
654	1620	2010	2216	2288	3140	1865	2200	1155	3120	1160	1630	90	540	828	24	72	84	8	20	104	6	65	343	42	250	260	54	72	36	1041	1026	1065	66	138	228	360	42	48	480	180	120	54	72	36	416	256	120	234	213
0	0	0	0	216	0	0	180	0	0	0	0	0	0	0	0	0	0	0	0	0	0	0	0	2652	1768	2924	0	0	0	0	900	0	0	0	0	180	0	0	0	0	0	0	0	0	0	468	0	0	0
0	0	0	0	0	0	0	0	0	0	0	0	0	0	0	0	0	0	0	0	0	0	0	0	576	108	1476	0	0	0	0	4212	0	0	0	0	6894	0	558	0	0	0	0	324	0	0	0	0	0	0
0	0	0	0	0	0	0	13824	0	0	0	0	0	0	7344	0	0	0	0	0	0	0	0	0	0	0	0	0	0	0	0	864	0	0	0	0	288	192	384	0	0	0	0	3456	0	0	0	0	0	0
0	24	48	12	12	0	0	0	0	0	0	0	0	0	72	48	48	240	120	168	168	0	0	144	552	264	192	0	0	288	60	60	0	96	240	240	0	0	0	48	240	0	0	144	0	360	480	0	1680	3720
2070	1872	1260	702	108	270	702	54	72	630	0	144	270	270	108	522	432	396	0	0	0	0	0	0	0	0	0	0	0	1350	414	36	90	270	270	0	356	488	182	0	0	0	810	0	540	414	54	72	270	270
162	288	1512	0	0	180	270	60	750	1278	828	2448	0	0	0	102	408	1506	0	0	72	0	18	198	288	270	756	0	0	0	762	504	1902	288	72	378	0	54	162	432	450	792	0	0	0	444	56	1084	144	30
5184	1584	1584	5184	1080	1008	648	1272	240	96	960	0	0	0	288	4176	144	1104	1440	0	0	1176	360	192	480	288	0	0	0	0	3528	792	816	3432	864	384	384	0	48	192	0	0	0	0	0	1152	1536	288	1320	360
1600	480	2816	2880	8640	2880	720	2880	720	2448	2880	1296	0	0	4320	2000	600	1720	0	0	0	0	0	0	0	0	0	0	0	0	0	0	0	0	0	0	0	0	0	0	0	0	0	0	0	0	0	0	0	0
516	1848	1020	72	1710	198	2520	3960	4176	270	972	2808	1008	936	1026	492	2256	852	0	90	90	0	72	72	162	0	0	288	360	810	0	0	0	0	0	0	60	0	30	0	0	90	0	0	0	1440	1494	1962	792	270
775	2400	1307	108	72	36	1536	204	870	1883	49	876	288	144	576	560	2604	1840	0	0	0	882	0	0	108	6	66	0	36	0	18	18	0	18	126	18	0	90	36	0	0	0	0	36	0	2308	244	1372	1710	0
344	312	568	0	120	312	0	204	192	72	1014	318	720	360	576	558	684	1206	1944	1440	288	252	696	24	306	36	18	0	0	1260	0	312	624	432	0	0	768	864	528	144	0	0	2160	432	720	0	156	312	432	1044
140	234	1374	480	320	0	252	80	400	754	1240	1066	400	0	36	900	466	1194	60	364	432	180	120	976	5690	2400	1442	20	8	200	96	244	120	200	432	584	860	260	396	24	240	256	320	632	824	60	80	40	0	0
0	0	8856	0	0	0	0	0	0	7776	0	0	0	0	864	0	0	1620	0	0	0	0	0	0	1296	2808	4536	0	0	0	0	0	0	0	0	0	0	0	0	0	0	0	0	0	0	0	0	0	0	0
0	0	540	0	0	0	0	0	0	18270	630	0	0	0	2700	0	0	540	0	0	0	0	0	0	0	0	0	0	108	0	0	0	0	0	0	0	0	0	0	0	0	0	0	0	0	0	0	0	0	0
2880	1440	12528	0	1440	0	0	720	0	16416	7200	3600	0	0	432	0	0	0	0	0	0	0	0	0	0	0	0	0	0	0	0	0	0	0	0	0	0	0	0	0	0	0	0	0	0	0	0	0	0	0
0	0	24624	0	0	0	0	0	0	17496	3240	1296	0	0	0	0	0	0	0	0	0	0	0	0	0	0	0	0	0	0	0	0	0	0	0	0	0	0	0	0	0	0	0	0	0	0	0	0	0	0
1728	2112	2688	384	960	1248	240	2880	3696	960	4464	4128	3456	1296	864	0	0	0	0	288	144	0	516	540	84	648	564	432	0	48	0	0	0	0	120	0	0	240	96	72	72	144	0	0	120	0	0	0	0	120
432	624	384	0	0	0	0	0	0	3120	0	0	0	0	2880	468	676	2336	0	324	0	0	468	0	4432	936	1352	0	0	288	0	0	48	0	0	0	0	0	0	48	288	0	0	0	0	48	96	96	72	72
0	0	9504	0	0	0	0	0	0	0	0	0	0	0	21600	0	0	2160	0	0	0	0	0	0	3024	0	0	0	0	0	0	0	0	0	0	0	0	0	0	0	0	0	0	0	0	0	0	0	0	0
1608	5784	6720	0	216	216	648	864	864	5532	1320	2004	0	0	288	168	672	1104	0	0	0	0	0	0	216	0	0	0	0	288	0	0	0	0	0	0	0	0	0	0	0	0	0	0	0	0	0	0	0	0
60	186	0	150	1350	0	132	2874	324	510	192	162	0	0	0	0	0	0	0	1500	0	576	2934	0	540	264	60	0	0	0	0	0	0	0	750	0	3600	2150	1000	0	0	0	0	0	0	0	1080	1080	450	300
432	0	0	1890	2484	450	54	738	612	612	252	180	144	0	792	288	0	0	144	180	972	0	108	108	468	548	460	540	0	288	1440	2112	480	960	576	3072	648	432	0	0	0	0	0	3456	576	108	1044	0	144	360
762	252	72	150	480	240	354	354	24	30	30	60	0	0	0	816	384	96	0	6	24	1152	0	60	168	48	24	0	0	0	1656	1368	432	1728	1878	24	3888	720	24	54	33	9	0	0	0	1338	1122	132	360	0
96	1212	1860	180	72	0	1728	180	1404	2486	414	2284	180	144	72	84	642	498	0	0	0	180	180	0	918	102	204	0	144	216	180	0	0	36	36	36	0	0	0	36	0	0	0	0	180	1008	144	432	408	168
384	96	0	480	570	1014	72	288	0	0	0	0	0	216	0	504	0	432	1032	72	0	327	390	291	546	834	996	720	216	0	0	0	0	240	0	0	0	36	0	0	0	0	0	0	0	0	0	0	520	400
1152	1188	396	2304	2592	1296	1800	3744	1044	144	108	432	0	0	0	0	0	0	0	0	0	0	0	0	0	0	0	0	0	0	0	0	0	0	0	0	0	0	0	0	0	0	0	0	0	4536	9936	1728	0	0
3024	2376	2160	5832	1512	3888	2376	11448	5832	1080	5832	1080	0	0	216	0	0	0	0	0	0	0	0	0	0	0	0	0	0	0	0	0	0	0	0	0	0	0	0	0	0	0	0	0	0	0	0	0	0	0
1260	1890	2826	1326	2616	1782	3024	1710	5166	2646	2244	3300	1476	4176	1926	0	0	0	0	0	0	0	0	0	0	0	0	0	0	0	654	1074	1080	0	108	0	72	42	300	54	96	174	216	144	54	72	84	204	0	0
1920	2880	18960	1296	576	288	4428	2100	1032	3600	432	648	0	864	2880	120	180	780	0	0	0	0	0	0	0	0	0	0	0	0	0	0	0	0	0	0	0	0	0	0	0	0	0	0	0	702	210	168	0	0
7071	2229	4308	4752	432	1728	2340	1764	1368	3096	1512	144	0	2160	144	711	333	468	0	0	0	432	0	0	0	0	0	0	0	0	0	0	0	0	0	0	0	0	0	0	0	0	0	0	0	366	294	204	0	0
1260	900	6660	204	12	324	396	72	0	9690	0	570	540	108	540	510	510	6630	0	0	0	0	0	0	0	0	0	0	0	0	578	34	918	0	0	0	0	0	0	0	0	0	0	0	0	78	156	0	0	0
1896	810	1938	546	192	150	1278	84	258	1128	60	276	1032	432	936	516	264	564	712	120	248	204	120	240	1196	180	544	1200	912	840	1020	552	372	360	60	156	412	256	208	258	6	168	624	336	264	972	72	372	24	48
180	0	0	3510	0	2340	0	900	0	600	0	300	900	180	4500	0	0	0	150	0	120	0	0	0	0	0	0	0	0	0	1620	0	1080	792	0	1584	0	0	0	2160	432	0	1296	0	0	0	0	0	0	0
702	816	1230	90	798	264	936	660	468	592	672	152	0	0	576	168	372	252	72	624	480	424	488	432	282	576	846	192	48	432	312	396	72	14	786	112	504	852	180	28	336	476	0	120	0	224	28	12	392	208
160	4190	3930	810	90	312	2100	500	1600	3325	1230	365	0	480	480	80	535	765	100	45	155	600	60	1440	580	640	1480	0	600	0	324	36	132	48	222	366	0	12	12	36	156	84	12	48	24	1650	310	740	780	60
0	3690	3420	216	432	504	2790	0	2790	5610	2940	4644	1152	3780	576	0	0	0	0	0	0	0	0	900	0	540	270	0	0	0	0	0	0	0	18	36	0	54	54	12	42	36	0	0	36	0	0	0	0	0
394	42	428	162	1368	72	1300	5100	1520	270	342	720	54	0	540	200	12	220	0	102	492	0	54	0	102	726	90	0	0	162	0	0	0	0	36	126	165	825	360	0	72	0	0	18	0	0	0	0	0	1980
404	996	880	202	766	196	528	724	548	1488	1124	1324	256	768	372	360	644	220	100	764	276	256	1044	788	140	440	656	208	552	756	310	322	496	96	456	432	266	704	722	368	732	532	64	156	432	540	448	652	478	882
3720	3384	1968	3412	1610	210	1584	0	72	144	0	72	0	0	0	183	90	39	48	0	0	0	0	0	0	0	0	0	0	0	470	115	15	0	0	0	0	0	0	0	0	0	0	0	0	492	276	12	0	0
1764	540	558	1458	486	1296	606	870	360	648	432	0	864	432	918	468	216	180	0	0	2700	0	702	270	0	918	0	0	0	0	864	378	486	0	324	2862	54	432	486	744	780	744	0	270	0	372	348	144	0	1062
622	348	704	387	858	213	1614	1680	690	729	1197	366	96	48	576	48	180	120	430	344	1452	168	48	120	400	2720	360	0	480	0	14	600	10	162	144	540	528	45	27	6	66	12	0	1944	0	510	282	228	348	622
3698	1004	2174	3024	864	432	1080	216	0	1672	1856	792	432	0	144	4446	1620	2574	1620	0	216	0	0	0	2016	894	222	324	0	36	720	360	0	216	0	0	0	0	0	144	36	36	216	0	0	0	0	0	0	0
264	464	256	240	2040	426	876	744	888	100	72	728	0	0	0	1290	1304	376	1066	1600	364	550	702	548	440	234	778	0	0	0	280	1407	347	396	510	174	1044	648	780	306	116	634	360	144	72	216	342	252	26	234
0	301	266	235	200	84	426	0	117	149	20	122	75	147	303	0	579	186	475	400	220	180	75	165	546	45	57	75	144	0	2050	1685	630	2435	620	1940	1125	2640	810	851	732	292	75	15	75	852	0	213	900	0
1326	192	468	960	204	300	300	540	240	1140	1320	1212	888	288	360	570	96	234	186	828	2238	198	498	192	708	2280	732	360	480	312	414	84	204	66	384	1254	186	342	180	132	402	90	162	228	132	258	288	240	78	546
1308	0	420	266	476	860	18	195	57	288	432	186	216	0	0	3048	54	690	1706	231	1105	468	945	1017	1866	864	444	504	0	0	157	163	304	60	18	30	36	0	18	344	60	70	108	0	0	90	1119	1551	216	297
120	900	150	90	270	120	612	48	1230	513	132	945	0	0	0	84	423	249	300	144	1524	1380	36	258	90	300	36	0	0	0	0	0	360	450	126	1206	25	150	95	826	1590	314	0	0	0	5508	1632	8520	372	12
160	80	0	128	176	80	180	264	324	20	32	140	0	0	0	24	228	72	72	184	32	1474	1466	780	270	230	1924	1296	0	0	216	108	0	90	110	40	312	200	40	72	0	24	0	0	0	1035	1206	1107	500	508
4500	864	2820	2760	0	1500	552	720	456	3408	4170	576	0	0	0	0	0	0	0	270	42	0	0	0	0	18	0	0	0	0	0	0	0	0	252	24	0	432	0	0	30	60	0	0	0	0	0	0	0	390
108	108	432	0	0	216	0	0	0	324	648	540	0	216	1944	540	540	2160	0	0	0	0	0	0	4104	0	0	0	0	6480	0	0	0	0	0	0	0	0	0	0	0	0	0	0	0	0	0	0	0	0
40	20	58	140	1764	430	34	734	0	10	40	20	80	80	206	912	296	188	660	200	400	396	492	88	1368	1440	1080	170	448	0	100	1156	230	130	90	90	1016	0	120	356	76	142	80	1878	80	36	2042	0	260	300
84	60	408	24	36	0	124	80	0	1980	3451	2867	0	450	0	72	174	702	0	780	0	70	710	0	252	144	126	0	18	0	72	120	0	0	480	0	286	516	278	40	120	140	0	60	1500	122	70	0	60	1140
108	192	168	144	54	456	420	420	3120	984	624	1272	24	0	720	36	72	36	0	546	1824	0	144	216	2952	0	0	36	288	1440	54	54	36	0	1080	4320	0	540	0	0	72	0	36	288	720	0	0	0	0	144
1200	5760	1860	0	0	0	1350	540	1350	7560	0	0	0	0	3240	0	0	0	0	0	0	0	0	0	0	0	0	0	0	0	0	0	0	96	0	1236	864	2160	432	0	324	0	0	648	0	270	108	162	0	0
408	906	1116	54	198	180	270	504	180	1934	464	1670	0	0	36	546	1209	3177	0	2214	90	0	864	126	1692	486	162	0	0	180	0	0	0	0	1260	90	2625	3060	3693	0	0	360	0	0	0	0	0	0	0	216
0	180	1500	0	0	0	120	0	120	3204	460	680	0	0	0	0	78	966	0	0	0	0	0	96	1398	0	102	0	0	900	60	240	60	0	300	0	192	648	360	0	60	240	0	0	0	0	0	0	0	0
0	0	0	0	3960	0	0	1080	0	0	0	0	0	0	4464	0	0	0	0	0	0	0	0	0	0	0	0	0	0	0	0	1368	0	0	0	0	9792	0	0	0	0	0	0	936	0	0	0	0	0	0
0	0	0	0	900	0	0	5850	0	0	0	0	0	0	0	180	1170	0	162	450	108	606	2112	0	0	0	0	0	900	0	0	1350	0	0	0	0	2800	0	350	0	0	0	0	900	0	0	4410	0	0	0
3024	432	432	3978	0	1314	0	0	0	624	816	0	0	216	0	0	0	36	0	0	0	0	0	0	144	0	0	0	0	0	6072	0	2064	0	0	0	0	0	0	576	0	0	0	0	0	3306	3738	1128	0	0
378	492	288	264	756	384	468	228	720	414	810	1140	0	0	300	252	396	144	216	72	144	162	48	54	360	0	72	0	0	0	309	988	575	486	96	288	354	126	144	984	168	312	0	120	0	393	376	671	324	96
54	378	228	0	24	0	348	42	156	494	100	390	48	60	48	18	180	90	0	36	0	48	36	18	120	120	24	0	36	102	2643	2423	3544	1290	1170	900	1092	1506	1584	4600	3240	2510	120	552	990	235	23	120	126	72
178	551	396	164	352	244	446	366	533	325	244	528	264	428	307	144	517	387	36	414	330	265	679	1295	586	343	1074	376	554	547	262	695	646	193	694	501	286	811	608	217	373	1000	559	415	601	155	159	275	161	268
222	408	630	450	189	153	219	129	294	106	70	337	441	36	144	288	672	990	372	768	1140	915	386	865	612	630	1257	2013	240	174	202	86	66	199	422	603	219	159	288	180	108	243	585	264	54	171	117	153	159	69
336	246	1296	192	0	144	103	20	129	1480	851	285	72	144	36	48	114	120	232	295	325	36	342	54	84	48	0	0	72	288	558	0	204	1006	580	1432	658	3702	1184	240	780	324	576	108	1944	377	76	441	234	1008
15	35	70	0	8	22	45	240	327	280	130	244	60	75	180	30	199	296	12	6	27	469	1035	1406	516	28	521	135	75	315	120	324	366	228	204	168	1375	513	1292	370	85	595	480	180	315	189	921	1743	139	885
552	540	654	881	623	770	590	597	295	632	312	406	0	0	72	687	711	516	747	440	79	648	542	220	444	324	222	0	0	0	862	466	658	750	466	242	1078	654	326	350	270	154	0	0	0	742	786	458	882	762
142	225	247	24	255	445	243	101	594	696	185	368	137	187	131	136	210	228	141	186	361	235	123	82	125	391	185	89	157	79	260	353	369	329	833	1276	547	584	842	984	865	1023	275	380	322	304	152	352	266	108
24	0	48	36	72	108	126	270	516	168	120	156	0	0	0	76	24	44	360	630	1170	216	540	300	96	1296	168	0	0	0	60	480	900	288	1152	2520	180	1260	2400	678	1404	6006	0	0	72	24	72	48	0	432
0	0	0	144	216	0	0	72	0	0	180	36	0	0	0	0	0	0	0	0	0	0	0	0	0	0	0	0	0	0	864	576	432	1008	432	0	2280	4080	1488	504	720	3096	144	0	0	0	432	216	0	0
164	48	288	134	398	20	32	280	14	221	345	486	206	20	80	284	4	232	536	2098	520	106	421	63	2000	5757	1383	328	200	824	0	0	0	112	374	80	240	135	335	0	5	15	104	1280	80	0	160	0	30	101
192	180	180	30	1530	300	0	240	120	0	192	150	300	300	30	480	1200	660	90	500	130	60	120	60	540	180	120	0	60	0	0	0	0	6	0	0	4950	540	2010	0	0	1500	0	6	0	420	2202	390	0	600
72	0	0	192	78	42	81	144	81	152	366	190	24	72	120	738	630	1320	184	96	368	330	96	120	906	36	6	12	72	120	18	522	1848	69	81	138	810	48	1392	3606	720	1230	192	216	72	69	190	221	0	48
216	576	396	26	56	110	258	114	192	144	0	36	0	0	144	744	1416	1440	72	252	108	2423	562	2727	1434	532	626	0	72	72	153	1212	1755	516	204	276	720	164	340	1112	180	1792	192	480	192	372	204	24	273	150
80	360	220	220	380	2040	450	192	96	0	960	0	0	0	144	312	810	678	0	0	960	1746	1728	5076	1116	1686	486	0	0	0	66	222	180	96	72	0	162	72	0	648	308	364	0	0	0	540	0	0	912	1216
344	192	40	0	1440	1500	0	2380	500	0	360	0	0	288	0	0	0	0	0	0	2280	0	750	3210	0	9360	3132	0	0	0	0	0	0	0	0	0	0	0	0	192	0	384	0	0	0	0	0	0	0	0
192	42	168	38	20	110	66	310	146	102	72	24	0	24	0	0	0	0	0	190	1130	4	32	234	424	600	866	0	240	0	0	0	0	0	10	680	0	282	288	0	1510	440	0	0	0	0	0	0	0	60
216	432	132	359	1281	244	801	2627	2968	336	504	3480	1080	276	720	498	528	522	420	1540	2300	144	125	211	0	600	192	72	0	0	0	360	0	90	810	960	360	240	720	500	220	660	180	1440	240	165	539	1276	144	213
216	108	3240	0	648	0	0	0	216	5544	432	2808	432	324	3240	0	0	540	0	0	0	108	324	0	180	0	36	0	0	1620	0	432	0	72	324	36	648	1944	648	216	0	72	144	0	648	0	0	72	0	0
0	0	0	0	0	0	0	0	0	4080	660	4620	0	0	14400	0	0	0	18	156	6	0	0	0	0	0	0	0	0	0	144	936	0	90	1500	30	6230	2230	0	0	0	0	0	360	180	0	0	0	0	0
0	0	0	3096	4968	2736	0	2160	0	0	0	0	0	0	0	0	0	0	0	864	0	0	1764	1944	0	1332	1764	0	0	0	0	0	0	0	0	0	0	0	0	0	0	0	0	0	0	0	0	0	0	1368
0	0	0	176	605	299	0	330	30	0	60	30	0	0	0	0	0	0	0	270	450	0	326	2014	1114	1592	5880	288	0	450	80	275	95	0	0	0	150	30	0	0	0	0	0	0	90	0	90	0	0	88
0	0	0	0	0	0	0	0	0	0	0	0	0	0	0	360	252	0	1170	738	324	222	2124	2550	969	3102	2337	0	0	0	0	0	0	162	162	108	0	0	0	0	216	0	0	0	0	0	0	0	432	1944
0	0	0	0	0	0	0	0	0	432	0	0	0	0	0	0	0	1800	0	0	0	600	0	3036	3402	0	5778	36	0	0	252	144	324	0	0	0	0	0	0	0	0	0	0	0	0	0	0	360	744	0
0	180	216	0	0	0	36	72	216	468	0	156	0	0	360	0	108	72	0	108	0	0	0	2016	948	24	2604	216	36	540	0	0	0	0	432	0	216	708	336	0	0	192	0	288	0	0	0	0	0	0
0	0	0	0	0	0	1600	320	480	0	0	0	0	0	0	0	0	0	0	0	0	1800	2280	1920	0	0	0	0	0	0	0	0	36	36	0	0	60	60	0	0	0	0	0	0	0	0	216	1404	4860	5256
2960	1144	312	3200	1008	976	1672	1924	1862	2160	3120	576	72	1280	0	32	0	0	40	124	700	12	224	30	4	82	34	0	16	0	112	56	24	16	40	728	0	260	70	167	107	38	512	64	320	856	908	868	24	744
162	2682	1296	2268	504	1008	2268	396	1296	2466	162	180	1440	1440	7560	0	1512	216	0	0	0	0	0	0	0	0	0	0	0	0	0	0	0	144	0	0	0	0	0	0	0	0	0	0	0	0	0	0	144	0
1152	738	726	2116	1500	560	2808	2520	1008	432	576	144	0	0	648	0	0	0	0	0	576	0	144	216	288	576	288	0	0	0	792	1296	288	0	60	528	0	72	108	0	900	72	0	1296	0	360	360	144	0	120
600	0	360	1112	2148	760	2552	7416	2560	960	600	360	360	360	2040	0	0	72	6	6	396	0	0	72	108	488	220	72	288	72	288	2088	360	60	60	480	432	0	0	0	0	0	0	888	0	864	2952	1080	60	60
0	0	0	0	1152	0	0	2664	0	0	0	0	0	0	288	0	0	0	0	0	0	0	0	0	0	0	0	0	0	0	0	936	0	0	0	0	3600	0	0	0	0	0	0	0	0	0	3240	0	0	0
0	0	0	0	1944	0	0	6048	0	0	0	0	0	0	432	0	0	0	0	0	0	0	0	0	0	0	0	0	0	0	0	4536	0	0	0	0	2104	3916	712	0	0	0	0	1044	0	0	1584	0	0	0
240	1800	120	0	800	0	300	8660	120	48	96	720	0	0	832	0	400	0	60	424	356	0	40	8	48	0	0	104	200	40	0	60	0	0	0	0	180	148	0	0	0	0	0	452	0	1200	4920	480	450	0
954	1098	1824	0	0	0	502	0	380	1709	58	855	432	72	0	1498	882	896	0	0	0	642	0	672	3612	0	378	0	0	216	24	36	12	72	36	12	0	18	0	0	0	6	0	0	0	512	0	244	564	0
96	0	96	312	216	336	120	540	492	120	696	72	0	0	0	480	576	492	972	1596	600	972	804	600	96	576	72	576	288	1764	378	810	756	0	312	96	756	684	648	0	564	540	0	0	648	216	972	756	0	96
351	225	0	542	778	144	533	673	504	36	114	114	114	72	30	816	459	15	540	792	144	608	636	370	150	231	327	174	96	90	312	948	120	342	720	180	280	344	900	72	72	204	408	204	132	337	779	264	338	513
1632	288	384	1578	8570	2572	816	4820	880	0	600	0	0	0	1440	48	36	24	108	288	156	0	48	24	72	24	0	216	36	72	822	3410	988	216	432	252	1486	1360	1762	0	252	564	0	576	0	240	1340	220	72	336
1416	3820	1728	1525	1791	410	4246	1446	2402	1390	813	1677	0	0	574	678	1506	462	78	130	50	150	70	50	200	15	15	0	0	0	115	125	30	120	200	20	116	79	15	60	50	50	0	70	0	256	122	108	300	80
0	672	1368	0	0	0	288	0	1056	2368	496	1168	0	0	0	0	900	2052	120	600	216	624	72	0	1512	0	360	0	0	72	96	912	0	336	1008	432	2210	1892	1106	432	240	1056	0	0	0	72	0	432	96	216
1261	1155	3380	156	636	240	156	600	240	1449	978	897	0	0	0	3710	3498	3988	0	192	0	0	192	0	7524	48	48	0	0	0	0	0	0	0	0	0	1040	160	720	0	0	240	0	0	0	0	0	0	0	0
1512	3456	1800	5640	2880	120	5412	0	204	144	0	0	0	0	4320	0	0	0	0	0	0	0	0	0	0	0	0	0	0	0	6768	3456	144	0	0	0	1728	0	0	0	0	0	0	0	0	2520	0	72	0	0
242	486	1540	540	0	0	87	291	450	672	1440	768	0	0	144	2125	2925	10250	0	0	0	900	0	1800	9000	0	0	0	0	0	0	0	360	0	0	0	0	0	0	0	0	360	0	0	0	15	75	90	0	0
166	3264	5210	0	0	60	3720	80	2200	540	476	1960	0	0	288	8	432	280	0	0	60	0	52	1268	0	440	1240	0	0	0	0	0	0	0	300	60	384	216	240	0	120	132	0	0	0	0	0	0	0	40
336	1104	1200	0	0	0	240	792	360	2232	0	2016	432	0	288	336	624	1344	288	0	0	660	888	1188	1440	504	2520	576	528	288	48	144	0	0	96	0	36	228	216	0	0	0	0	96	0	0	336	120	180	120
1248	0	5952	1728	0	2904	288	192	240	2578	2838	584	120	144	48	192	0	384	0	0	0	0	0	0	0	0	0	0	0	0	0	0	120	0	0	0	0	0	0	144	0	144	0	0	96	576	384	480	0	0
1938	1482	4356	3408	1424	820	2742	798	936	3312	1368	1224	0	0	0	63	105	162	0	0	0	0	240	0	0	0	0	0	0	0	366	150	246	100	80	0	100	20	0	0	0	0	0	0	0	177	45	108	40	200
96	48	0	288	84	60	0	36	0	0	0	0	0	0	0	228	240	216	224	3076	1884	2592	4212	4896	872	1058	2390	1476	612	1692	0	0	0	72	90	270	0	864	0	0	108	216	0	0	0	0	0	0	690	360
1908	1260	3132	1872	48	1032	0	0	108	2112	48	72	324	216	36	1512	864	3240	1092	2004	1404	312	192	936	948	216	384	360	540	3240	360	24	336	1104	1776	504	0	0	0	288	864	0	0	72	432	0	0	0	0	0
513	225	450	240	503	25	252	738	120	216	204	180	0	0	750	132	204	240	0	1175	25	0	990	120	544	440	480	0	0	750	60	215	25	0	1892	28	1204	3081	1139	0	300	492	780	300	300	24	6	0	0	1650
63	120	540	0	115	155	0	144	156	720	210	0	15	15	675	210	375	1695	0	307	1214	0	495	1920	10339	2626	295	60	60	1575	0	0	0	0	0	0	111	12	0	75	0	321	0	300	75	0	0	0	0	0
0	0	0	0	36	0	0	0	0	0	0	0	0	0	288	180	0	1440	540	1440	0	0	0	0	1800	792	0	0	0	2880	0	108	0	0	0	0	0	288	0	0	0	0	0	0	0	0	0	0	0	0
3038	490	2664	432	624	432	0	240	0	864	1488	240	0	0	0	3286	530	3816	0	2640	1080	0	600	0	288	3472	560	0	0	0	0	0	0	0	216	0	0	156	156	0	216	0	0	0	0	0	0	0	0	0
156	681	435	54	108	54	339	30	279	1116	120	420	216	324	324	516	1467	1209	288	432	144	882	1188	702	1596	288	1284	0	0	1296	66	180	18	0	60	0	12	78	54	0	36	0	0	0	0	162	60	162	186	336
340	316	332	362	242	228	84	290	134	410	276	196	292	292	958	764	908	1528	586	738	516	356	680	396	1450	1440	658	1240	640	704	196	292	144	150	134	92	216	98	104	144	96	92	256	148	230	76	436	96	138	146
0	0	0	216	2196	180	0	1296	0	0	0	0	0	0	1296	0	0	0	0	0	0	0	0	720	782	2720	3122	0	0	0	0	0	0	0	0	0	0	0	0	0	0	0	0	0	0	0	0	0	0	0
300	0	1110	540	280	540	78	424	114	1340	760	0	0	0	2320	620	200	1130	204	16	1140	1440	3280	0	788	552	928	0	0	2080	30	72	0	90	0	960	8	0	0	120	960	0	0	240	0	204	3672	306	150	288
0	48	168	0	0	0	0	0	0	72	0	0	0	0	0	0	96	480	0	0	0	648	432	4068	1376	0	496	0	0	576	0	0	0	0	0	0	0	0	0	0	0	0	0	0	0	1080	0	360	1920	2240
720	72	1008	432	288	432	144	288	1008	2304	2592	3312	1152	0	504	432	216	648	216	144	216	0	72	72	2232	1152	216	0	0	144	0	0	108	108	0	108	36	72	36	0	0	108	0	0	0	0	0	0	0	72
576	288	0	1608	1344	1260	216	0	0	216	324	108	108	216	648	288	576	0	1296	864	0	576	0	288	0	0	0	432	0	0	1452	1428	1116	5184	3456	0	360	720	0	3024	2160	1296	540	6480	1080	72	0	0	72	0
54	486	90	180	144	90	618	438	534	492	2004	462	342	1398	1398	0	216	0	0	0	0	18	0	18	72	0	36	108	0	72	108	108	0	0	0	0	18	0	18	72	0	36	108	0	72	540	180	36	60	0
3168	5472	4320	792	1008	1440	216	1584	504	6840	3132	2844	2232	1728	3600	0	0	0	0	0	0	0	0	0	0	0	0	0	0	0	0	0	0	0	0	0	0	0	0	0	0	0	0	0	0	0	0	0	0	0
0	0	0	0	0	0	0	0	0	0	0	0	0	0	0	0	0	0	0	0	0	0	0	3456	2730	8112	1254	0	0	0	0	0	0	0	0	0	0	0	0	0	0	0	0	0	0	0	0	0	0	0
0	0	0	0	0	0	0	0	0	1512	0	0	0	0	0	0	0	7560	0	0	0	0	0	0	20940	900	3000	0	0	0	0	0	0	0	0	0	0	0	0	0	0	0	0	0	0	0	0	0	0	0
2486	3864	4690	0	24	0	24	648	120	5948	61	1671	480	24	1416	166	192	170	0	60	0	60	1620	300	736	62	1734	1200	60	552	0	0	0	0	0	0	12	0	0	0	0	0	0	0	0	0	0	0	0	0
276	314	550	256	152	192	458	242	1088	740	754	570	270	0	0	258	234	570	310	68	114	85	40	223	699	230	55	54	0	0	437	286	339	148	104	168	140	90	226	578	60	130	54	0	0	386	116	920	196	124
1404	864	864	1764	3024	1368	4212	4644	1944	324	108	216	0	0	0	0	0	0	0	0	0	0	0	0	0	0	0	0	0	0	1904	4800	784	0	0	0	0	0	0	0	0	0	0	2592	0	1428	2100	504	0	0
1080	0	0	2180	6060	760	720	3600	0	0	0	0	0	0	0	0	0	0	0	0	0	0	0	216	261	495	900	0	0	0	2860	9060	680	0	0	0	2004	0	372	0	0	0	540	0	0	360	4680	0	0	0
216	54	90	450	1764	882	108	1224	0	0	0	0	0	432	360	108	0	0	504	0	0	18	144	90	36	504	0	540	108	360	414	1692	846	576	0	0	2652	420	24	0	630	90	180	1656	1440	144	1224	0	198	864
0	0	0	0	720	360	0	2160	0	648	540	432	0	1080	3240	0	0	0	0	0	0	0	0	0	0	0	0	0	0	0	0	360	180	0	0	0	1080	0	0	0	0	0	0	0	540	120	1104	180	36	144
576	0	432	3638	4120	3690	0	0	0	348	2928	0	0	1080	0	288	0	0	0	0	0	0	0	0	216	0	0	0	0	0	1880	3520	1656	1440	0	1080	0	0	0	3636	576	0	0	0	360	0	0	0	0	0
5400	360	144	456	2070	1596	456	1782	1704	369	1431	684	2880	2880	5760	1350	90	0	360	1044	378	360	270	0	0	0	0	0	0	0	80	360	280	0	0	0	90	0	0	0	0	0	0	0	0	80	360	280	0	0
126	552	0	168	1200	0	1170	1278	1440	12	0	24	144	72	288	108	180	0	0	1296	0	72	2736	0	0	0	0	0	72	0	96	192	0	24	252	6	1260	252	0	0	0	0	0	288	0	520	168	896	342	336
612	108	612	180	0	0	298	86	156	756	144	144	180	180	252	1296	576	576	0	0	0	202	56	246	3564	0	396	144	0	144	0	0	0	0	0	0	0	0	0	0	0	0	0	0	0	1200	672	576	3864	312
360	144	504	504	162	486	90	384	66	576	216	0	0	72	216	0	0	0	0	0	0	0	0	0	0	0	0	0	0	0	4536	1674	4050	0	0	0	12420	0	648	1404	0	1836	0	0	0	2070	2352	1518	0	0
0	0	2700	0	0	0	0	0	0	8100	0	0	0	0	10800	0	0	0	0	0	0	0	0	0	0	0	0	0	0	0	0	0	0	90	0	450	0	0	0	0	108	0	0	432	0	126	504	450	0	0
1044	2088	648	432	84	84	1328	1596	1084	2326	558	1436	204	480	864	60	12	0	240	960	528	0	0	0	48	192	0	0	336	360	48	12	12	716	884	1388	216	1404	0	0	252	72	108	432	360	1248	888	984	156	396
0	120	0	25	125	0	312	1813	0	0	0	0	0	0	480	225	4473	720	31	19	100	1891	450	1440	480	0	0	0	0	0	9	801	0	617	275	20	907	18	0	24	1	11	0	228	0	68	872	0	145	25
414	144	1530	72	4140	450	1800	10350	450	108	486	1980	0	0	108	0	0	0	0	1680	390	0	270	450	0	5670	1980	0	0	0	0	0	0	0	300	60	27	405	396	0	0	90	0	0	0	0	0	0	0	360
412	1074	6146	144	108	0	1248	264	720	1499	889	1536	0	0	360	872	3678	11506	0	0	0	288	0	432	3012	0	12	0	0	72	0	0	0	0	0	0	0	0	0	0	0	0	0	0	0	12	24	36	72	0
120	240	240	60	240	0	800	1450	0	125	50	425	0	0	900	156	507	459	78	204	18	1444	1250	420	215	50	425	0	0	270	60	90	0	60	0	0	288	312	432	12	0	0	180	90	0	1800	2850	180	1500	0
0	188	178	138	408	204	690	840	1374	126	54	402	90	0	36	90	400	248	352	568	280	1012	710	1182	342	420	846	180	0	186	90	328	620	672	528	480	826	604	622	624	540	636	180	720	510	1050	2040	1446	900	870
88	112	423	278	52	498	36	0	40	637	138	54	78	154	103	0	0	153	0	0	153	0	160	127	1016	307	80	171	381	381	90	0	162	88	112	423	0	36	40	185	590	54	78	103	154	450	0	150	1560	2520
176	72	328	72	216	576	0	432	216	160	296	48	0	0	0	496	36	1100	1536	648	3288	192	240	216	2268	3138	486	0	0	0	644	48	364	368	0	976	108	144	72	176	928	108	0	0	0	160	288	176	336	408
0	0	0	0	4104	0	0	0	0	0	0	0	0	0	0	0	0	0	0	0	0	0	0	0	144	0	3960	0	0	648	0	16848	0	0	0	0	1440	1584	2160	0	0	0	0	0	0	0	0	0	0	0
0	0	0	5472	360	2664	0	0	48	0	0	0	240	240	0	1200	0	0	0	0	0	0	0	0	120	0	60	600	0	0	11576	792	5752	180	0	36	480	0	0	180	0	0	2400	0	2400	0	0	96	0	0
2214	2178	1764	1404	2214	3834	540	1980	972	684	2214	2178	864	864	72	324	108	0	0	0	0	216	72	1728	216	0	1404	1728	0	144	0	270	378	432	432	324	324	108	216	432	108	432	216	0	216	0	324	0	0	0
0	216	108	648	396	252	0	270	1242	0	0	432	1296	1296	324	0	0	0	0	0	0	198	180	702	0	0	540	0	0	0	0	0	0	0	0	0	0	0	0	0	0	0	0	0	0	324	918	1242	198	180
540	0	36	2646	588	1176	0	90	306	0	126	72	1044	144	72	1800	0	0	1542	396	600	252	306	630	108	234	288	1332	72	0	2340	480	960	1812	72	636	0	0	360	180	36	774	1620	360	720	0	126	342	0	0
0	0	3384	144	432	0	48	24	0	288	0	0	144	288	6552	72	36	1476	0	0	0	648	180	180	216	0	216	720	0	1008	1080	1944	0	0	0	0	0	0	0	0	0	0	216	0	0	312	156	0	252	144
0	0	2430	756	0	2700	0	0	0	9540	1080	0	0	0	0	0	0	0	0	0	0	0	0	0	576	0	0	0	0	0	432	0	2160	0	0	486	0	0	0	378	936	378	0	0	0	0	0	0	0	180
5874	0	5736	2934	0	1044	0	0	0	3444	1764	0	0	0	0	1848	0	1692	270	0	180	0	0	0	960	0	0	0	0	0	1404	0	660	738	0	252	0	0	0	360	96	0	0	0	0	90	18	96	24	30
0	270	0	180	540	240	270	660	480	270	240	450	0	0	0	0	0	0	0	288	96	0	48	678	0	96	288	0	0	0	0	0	0	0	54	0	96	42	48	0	36	60	0	0	0	0	0	0	0	0
0	288	0	96	672	192	648	648	720	108	0	756	0	192	0	0	0	0	0	0	0	0	0	0	144	240	288	0	96	0	24	168	48	0	0	0	0	0	0	36	234	162	120	480	0	0	0	0	0	0
510	374	220	1338	1008	510	472	920	384	96	72	348	528	240	696	126	206	88	610	1002	884	96	384	144	156	264	132	240	600	624	36	384	192	1140	1968	1284	156	600	108	44	688	72	264	1752	672	152	304	228	228	384
278	290	111	415	323	376	277	492	203	280	292	508	353	130	130	268	260	169	271	473	378	330	551	273	78	472	304	405	482	338	366	377	310	481	894	688	325	932	663	363	1003	746	829	844	844	204	438	190	400	577
132	62	298	96	280	440	24	116	76	956	649	387	216	144	684	318	122	1090	104	0	64	0	0	0	532	20	48	360	0	0	312	408	546	320	0	64	0	0	0	384	60	60	360	0	0	198	370	626	304	24
0	0	1500	300	300	900	240	480	2160	13500	1800	360	0	0	1500	140	192	1648	0	30	30	144	42	102	964	80	48	0	0	300	0	0	0	0	30	30	0	0	60	60	0	60	0	0	60	60	120	540	0	30
0	0	432	0	0	0	0	0	0	6014	372	310	0	0	1836	0	0	972	0	0	0	0	0	0	648	0	0	0	0	324	0	0	0	0	0	0	0	0	0	0	0	0	0	0	0	0	0	0	0	0
0	210	2600	100	380	262	1004	3000	1500	4935	70	1275	70	564	5470	40	268	1170	46	26	8	30	90	54	160	0	40	120	26	390	96	448	274	69	39	12	162	36	438	156	36	184	132	150	144	540	1660	1360	0	0
36	180	144	0	780	360	120	672	396	0	636	1044	180	660	72	36	108	0	0	54	18	270	522	0	96	132	204	0	288	0	0	696	936	0	162	54	408	216	2232	456	642	1926	432	816	432	54	516	366	252	288
1108	1056	944	96	540	234	129	878	79	360	312	324	456	906	924	226	204	68	120	264	0	90	240	12	0	24	0	60	192	924	264	684	324	810	1296	90	540	1452	192	1080	720	1146	1272	1650	1608	801	834	267	12	180
94	173	67	172	460	232	310	550	240	70	200	380	354	312	184	600	857	301	710	986	536	568	508	334	364	336	538	642	698	724	142	806	306	282	388	204	722	210	304	394	114	456	582	492	754	476	782	308	544	502
522	288	54	288	1110	156	344	1688	80	16	32	168	0	0	0	68	88	66	266	732	148	72	328	152	60	0	24	0	0	60	68	630	112	132	444	72	1978	114	152	22	12	302	0	0	24	404	1466	140	132	1230
0	0	0	0	456	0	0	384	0	0	0	0	0	0	96	0	0	0	0	384	0	0	528	0	0	0	0	0	0	96	0	144	0	0	288	0	6366	786	1536	0	0	720	720	144	288	0	216	0	0	144
0	0	0	0	0	0	2040	0	1560	0	0	0	0	0	0	0	720	0	0	0	0	2760	0	840	0	0	0	0	0	0	0	0	0	0	0	0	0	0	0	12	0	24	0	0	0	11820	0	8124	7356	0
144	0	144	0	3600	0	0	5760	0	0	144	144	576	144	1440	0	0	0	0	0	0	0	0	0	288	36	108	432	0	0	0	1080	0	0	0	0	1800	0	0	0	0	0	0	0	0	0	0	0	0	0
0	0	0	0	3456	0	96	3840	96	432	432	432	0	0	3744	0	0	0	0	0	0	0	0	0	0	0	0	0	0	0	0	0	0	0	0	0	2136	480	120	0	0	0	0	1152	0	48	4512	48	0	1728
0	0	0	0	0	0	36	972	288	0	0	0	0	0	0	0	0	0	0	0	0	0	0	0	0	0	0	0	0	0	0	432	0	0	0	0	1440	200	520	0	0	0	0	864	0	234	4374	1872	0	108
0	96	12	0	900	0	192	2700	1248	0	0	180	72	60	660	0	192	24	0	0	0	132	120	120	24	0	0	0	12	24	0	1500	120	72	66	6	6312	12	1728	0	0	480	36	780	120	532	4800	2552	12	0
425	740	371	36	217	34	168	117	64	165	85	20	372	438	542	1016	1395	1113	400	673	618	1030	1115	1750	496	462	1794	792	300	736	96	282	8	456	421	353	405	223	119	96	60	190	210	294	482	272	232	124	630	458
828	216	576	570	5580	18	924	5136	0	0	0	0	0	360	4800	0	0	0	168	96	0	0	84	0	0	0	0	0	0	192	378	4476	18	252	120	0	1728	396	48	216	144	168	672	2640	120	168	1632	0	0	324
1260	1080	11340	360	0	360	792	144	360	15672	1140	2052	0	0	4320	0	0	0	0	0	0	0	0	0	0	0	0	0	0	0	0	0	0	0	0	0	0	0	0	0	0	0	0	0	0	0	0	0	0	0
208	352	1136	78	156	678	360	220	180	4136	1500	704	64	280	1024	40	128	200	0	720	212	163	1116	1317	1110	92	962	32	484	3904	52	64	316	8	256	136	20	616	178	133	369	204	64	214	478	80	55	53	147	708
0	0	0	0	972	0	0	936	0	0	0	0	0	0	3132	0	0	0	0	0	0	0	0	0	0	0	0	0	0	0	0	72	0	0	0	0	4356	720	0	0	0	0	0	2016	0	0	144	0	0	0
48	10	14	0	0	0	0	0	0	0	0	0	0	0	1920	36	36	36	240	876	60	36	192	72	0	36	0	36	0	360	0	480	0	96	168	24	645	339	432	0	0	48	144	1440	96	0	3840	0	48	96
198	120	474	264	532	1838	300	969	1539	1025	501	1372	72	180	192	324	576	888	378	850	1082	378	644	1606	1098	1374	1098	0	0	444	108	60	612	54	90	288	490	160	730	436	354	1016	0	0	0	144	423	753	54	126
1930	2214	4118	1440	450	510	1020	750	390	1590	1660	1310	270	870	630	2100	2424	4680	174	378	552	198	390	384	278	1020	706	162	438	306	0	0	0	36	72	138	0	72	18	0	42	60	42	0	0	0	0	0	24	36
1595	110	5135	450	1305	450	0	477	18	7818	6801	681	18	0	990	628	385	2515	90	405	90	0	1665	90	1740	975	345	90	0	990	0	0	0	0	0	0	16	56	333	0	0	90	90	0	0	0	0	0	0	0
240	0	1560	0	0	0	0	0	0	0	0	0	0	0	0	1020	0	6630	1140	270	2100	900	60	390	6480	1188	2742	900	30	0	420	0	0	390	0	510	60	75	45	200	250	150	390	300	90	360	18	0	336	82
235	575	2490	0	0	0	144	0	720	1452	1572	2088	480	288	0	840	1704	5616	0	0	0	768	0	960	4440	2352	4152	480	288	0	0	0	0	0	0	0	0	0	0	0	0	0	0	0	0	48	0	240	0	0
280	2736	1472	72	0	0	904	164	1116	1704	156	744	0	0	0	356	1542	1066	0	0	0	1956	0	1596	1518	0	1302	0	0	0	24	24	48	48	96	48	96	192	192	0	48	48	0	0	0	632	148	384	840	0
0	1944	720	0	360	0	5760	0	3672	864	0	360	1800	1800	72	0	108	72	0	0	0	0	0	0	0	432	0	0	1080	0	0	72	0	0	0	0	108	0	0	0	0	0	0	0	0	2880	0	2700	4320	0
528	994	1310	64	764	522	1480	2148	2936	960	1308	6624	540	0	0	426	1754	1384	450	24	12	300	60	120	1550	310	192	0	0	0	43	317	180	0	48	0	0	0	96	0	24	48	0	0	0	55	177	308	150	30
48	147	130	130	210	122	124	81	231	107	24	232	378	208	210	132	304	212	577	930	773	166	84	790	372	388	533	744	534	420	438	726	396	498	1051	894	437	675	1136	446	769	858	1320	954	838	88	98	126	76	36
1920	4020	5460	432	240	144	3136	496	1312	5352	816	2568	0	0	120	192	288	240	144	192	480	624	384	768	956	660	1072	0	144	48	48	24	0	0	72	96	24	48	24	36	72	12	0	0	0	288	72	0	348	306
209	873	340	237	155	208	318	24	366	234	444	1086	0	54	0	1109	1455	952	720	1068	744	2424	611	1291	952	240	620	0	720	0	750	398	700	1356	1770	1068	298	676	370	878	720	838	0	72	270	204	60	696	522	84
770	36	1732	0	0	300	270	570	240	612	2280	144	0	0	4572	460	198	2816	54	162	354	180	26	172	384	1614	48	54	270	1350	0	36	0	0	0	0	60	12	36	0	0	60	0	36	0	90	190	80	0	30
0	576	288	0	864	0	1152	7488	1008	720	0	0	0	1440	3312	0	864	432	0	0	0	0	0	0	36	36	72	0	288	0	0	0	0	0	0	0	2880	720	720	0	0	0	0	0	0	0	10080	1440	2880	0
9576	7992	1224	6264	5400	1224	4536	7632	1872	432	504	0	0	0	0	0	0	0	0	0	0	0	0	0	0	0	0	0	0	0	0	0	0	0	0	0	0	0	0	0	0	0	0	0	0	0	0	0	0	0
1638	756	630	4320	6696	3024	0	4860	900	1440	9360	2700	0	0	72	858	252	150	0	0	0	108	0	36	180	0	0	0	0	0	0	0	0	0	0	0	0	0	0	0	0	0	0	0	0	0	540	0	0	0
216	0	216	504	3828	1068	1128	2004	1692	180	396	0	0	0	1008	0	0	0	0	0	0	0	0	0	0	0	0	0	0	0	1308	7886	2038	0	0	0	4500	0	1116	360	0	0	0	0	0	888	1452	972	0	0
450	690	210	510	4644	918	1074	1908	2130	6	600	966	0	0	0	180	238	122	200	40	180	190	200	90	70	95	75	0	60	0	480	5346	1482	660	420	270	1950	0	162	306	159	159	0	1500	0	552	1194	1146	140	100
480	0	0	1560	3480	5520	1320	1296	2376	0	4800	0	480	4800	2400	0	0	0	48	0	48	0	0	0	0	0	0	0	0	0	72	72	0	48	0	48	0	0	0	240	240	624	144	624	0	1372	2808	1676	0	48
2000	4140	1060	1812	1332	960	2700	3720	420	1120	1280	960	360	1440	480	2168	3996	1384	144	576	0	300	1692	240	400	80	240	288	0	384	24	24	0	48	192	0	0	192	0	0	0	0	48	0	192	0	12	0	132	300
3984	762	1158	1976	1262	3548	96	96	408	218	712	510	1440	528	720	2940	288	528	696	48	150	96	24	72	828	120	204	1212	0	288	708	420	1176	816	48	180	60	12	24	432	0	288	1728	0	96	36	36	72	0	18
0	0	0	0	4320	1080	0	0	0	0	4320	1080	0	0	21600	216	0	1080	0	216	0	0	0	0	0	0	0	0	0	1080	0	0	0	0	0	0	864	0	0	0	0	0	0	0	216	0	0	0	0	0
936	1980	15228	2766	870	1980	684	216	0	5250	900	3750	1080	0	3600	108	270	162	0	0	0	0	0	0	540	0	0	0	0	2160	42	30	0	72	288	72	108	0	36	72	0	36	36	0	288	0	0	0	0	0
1206	1122	4560	1182	3840	0	1866	1620	1314	1800	120	480	3384	1920	9120	0	30	0	30	0	240	0	0	0	672	240	168	0	240	0	30	0	0	24	0	240	0	0	0	0	0	0	0	960	0	72	12	42	30	54
384	2700	0	1080	720	900	1080	720	900	408	0	0	540	540	13740	0	900	0	0	0	0	0	900	0	0	0	0	0	0	0	120	0	0	0	0	0	60	0	180	60	0	120	240	0	120	120	0	0	0	0
0	0	48	240	3420	660	0	0	0	0	0	96	2160	0	0	0	0	144	0	0	0	0	0	0	0	0	960	0	0	0	0	540	180	240	0	0	1440	480	960	360	120	0	0	0	0	24	0	48	0	0
712	276	320	0	576	960	20	192	40	768	1136	1240	816	312	6144	176	72	64	300	180	0	24	600	0	0	0	0	0	24	600	0	720	2304	492	504	24	5112	420	288	192	0	0	576	48	984	4	60	8	0	0
384	1080	480	336	96	72	1680	1392	1416	2112	672	1608	1008	192	1440	400	1208	696	600	636	564	96	96	0	480	312	24	0	816	1440	72	96	24	768	960	744	864	1080	936	96	528	984	384	888	192	96	96	96	72	336
2016	1656	504	1344	1860	648	684	504	792	5712	5688	3432	432	3096	2952	108	108	0	312	348	60	144	216	252	0	0	36	180	72	216	72	252	0	252	252	36	180	180	0	0	0	0	0	108	324	24	72	48	0	0
0	0	0	0	792	0	0	1332	0	0	0	0	0	0	936	0	0	0	0	0	0	0	0	0	2870	2695	1995	0	0	0	0	684	0	0	0	0	864	0	0	0	0	0	0	324	0	0	792	0	0	0
0	0	0	0	0	0	0	0	0	0	0	0	0	0	0	0	0	0	0	0	0	0	0	0	174	240	234	0	0	0	0	0	0	0	0	0	0	0	0	0	0	0	0	0	0	0	0	0	0	0
2116	470	438	1356	1392	1500	452	630	304	564	912	324	288	144	378	3406	548	510	414	90	72	882	144	180	1464	96	258	252	72	144	180	216	108	166	48	20	92	68	74	48	52	98	108	18	0	760	1584	176	558	144
0	1728	0	864	4320	0	6480	1728	5616	0	0	0	0	0	2592	0	0	0	0	0	0	0	0	0	0	0	0	0	0	0	0	0	0	0	0	0	0	0	0	0	0	0	0	0	0	936	288	936	0	0
624	0	312	0	0	0	4320	3072	3888	48	0	240	4968	0	1968	192	0	96	240	0	240	0	0	0	0	0	0	0	0	240	0	0	0	0	0	0	0	0	0	0	0	0	0	0	0	2016	1344	1680	0	0
924	2328	1896	1392	2208	192	3732	528	1368	1200	960	3084	1560	2640	1680	872	1736	1208	372	252	0	624	144	0	312	72	72	480	336	456	312	312	24	0	0	0	168	0	120	0	0	0	120	0	0	528	48	36	0	0
2268	2484	864	216	2484	864	432	2484	1728	8640	10044	10260	0	0	3888	0	0	0	0	0	0	0	0	0	0	0	0	0	0	0	0	0	0	0	0	0	0	0	0	0	0	0	0	0	0	0	0	0	0	0
2844	4536	2016	1836	864	1800	1620	4788	720	1656	1512	2160	2592	3888	6048	0	0	0	0	0	0	0	0	0	0	0	0	0	0	0	0	0	0	0	0	0	0	0	0	0	0	0	0	0	0	0	0	0	0	0
0	0	0	0	6480	0	648	3240	0	0	0	0	0	0	12960	0	0	0	0	0	0	0	0	0	4320	1296	2160	0	0	0	0	0	0	0	0	0	0	0	0	0	0	0	0	0	0	0	0	0	0	0
4659	6155	4810	960	1512	768	4560	1080	1920	1728	648	1512	0	0	0	456	776	496	0	36	72	0	72	36	0	108	36	0	0	0	0	0	0	0	0	0	0	0	324	0	0	504	0	0	0	0	0	0	0	0
3852	6372	0	576	2880	0	4248	5184	0	0	0	0	0	576	0	2076	2460	0	864	0	0	2580	516	0	0	0	0	0	0	0	72	360	0	0	0	0	0	0	0	0	0	0	0	0	0	648	1512	0	900	180
1230	1650	720	432	150	300	144	207	525	2754	507	1209	522	240	1680	852	576	204	130	322	22	484	239	273	450	27	147	138	156	1026	678	456	642	350	332	134	740	1210	522	384	180	240	534	300	414	48	162	342	608	448
0	0	864	0	0	0	0	0	0	0	504	1224	0	0	1728	0	0	864	0	0	0	216	0	1080	2088	1800	4752	0	0	0	0	0	0	0	0	0	0	0	0	0	0	0	0	0	0	432	864	864	216	0
96	72	96	324	84	600	96	72	0	750	960	450	0	0	0	544	76	688	198	222	732	54	96	90	270	1392	570	0	0	0	42	18	300	174	122	316	0	136	20	612	783	321	480	48	48	6	54	60	30	24
0	108	108	24	12	204	0	0	144	1398	81	681	0	120	0	0	252	828	48	48	624	0	0	420	1872	300	2124	240	168	168	24	48	240	72	72	72	0	0	72	402	1164	522	0	0	120	18	0	198	36	0
1410	0	210	1260	0	330	345	315	240	198	228	0	180	0	0	0	0	0	810	360	4512	0	0	0	0	762	0	0	0	0	0	0	0	810	360	3762	0	0	0	0	1506	0	0	0	0	0	0	0	0	1410
1008	3528	0	0	2880	0	7104	4800	4440	0	0	0	0	648	0	0	0	0	0	0	0	0	0	0	0	384	192	0	0	0	0	0	0	0	0	288	0	0	0	72	792	432	0	144	0	833	704	407	0	0
1749	1113	2826	288	252	504	720	1044	288	2088	999	765	288	288	2520	1224	936	2016	0	0	216	252	144	144	1908	54	162	216	108	1008	0	0	0	0	0	72	0	0	0	72	0	0	0	0	0	0	108	0	144	72
3240	0	1080	2520	4968	2664	0	648	216	0	5400	0	432	864	2160	1620	0	540	0	0	0	0	0	0	0	0	0	0	0	0	72	0	432	144	0	0	0	0	0	0	0	0	0	0	0	0	324	108	0	0
2610	594	1008	0	1350	792	0	4824	36	540	774	486	4212	1620	5292	0	0	0	0	2160	450	0	540	0	0	630	270	0	0	0	0	0	0	0	0	0	0	540	0	144	0	216	0	0	432	0	0	0	0	0
64	448	748	0	72	72	240	256	872	1252	208	1168	0	0	180	496	3544	3880	0	0	0	600	300	0	3186	0	630	0	0	3600	0	0	0	0	36	0	6	0	30	0	0	0	0	0	0	0	60	300	600	300
474	1070	240	146	3398	142	582	1106	1312	1250	396	976	2022	1110	3014	438	420	376	74	46	310	344	220	60	902	786	798	70	318	390	478	1078	414	66	24	110	354	48	18	418	197	183	210	1190	150	409	960	765	44	0
83	124	453	194	309	211	276	282	306	544	378	536	0	0	0	272	250	1020	342	812	592	684	493	395	1863	729	606	48	48	60	250	387	377	36	362	262	2080	972	1064	450	333	243	0	60	0	676	1394	1104	720	810
170	184	112	264	724	144	356	304	136	42	0	42	0	0	352	22	104	46	102	936	374	165	694	325	89	34	349	80	116	756	144	84	96	171	676	627	594	2422	1156	126	333	309	108	144	144	624	552	252	532	1836
266	30	2860	18	6	0	1260	0	240	894	0	30	120	120	12	126	90	1764	0	0	0	900	0	0	0	0	0	0	0	0	36	12	0	0	0	0	0	0	0	0	0	0	0	0	0	13212	0	3888	4500	0
1656	0	3852	0	0	0	0	0	0	8942	178	3408	864	0	0	0	0	0	1152	0	576	0	0	0	1080	2160	0	0	0	864	0	0	0	0	0	0	0	0	0	0	0	0	0	0	0	0	0	0	0	0
0	0	6912	0	0	0	0	0	0	12576	3264	12672	0	0	3888	0	0	2160	0	0	0	0	0	0	0	0	0	0	0	0	0	0	0	0	0	0	0	0	0	0	0	0	0	0	0	0	0	0	0	0
540	2484	0	0	1440	0	2808	6984	0	1728	1440	9792	0	0	2592	0	0	0	0	0	0	0	0	0	0	0	0	0	0	0	0	0	0	0	0	0	0	0	0	0	0	0	0	0	0	0	0	0	0	0
0	0	0	0	0	0	0	0	0	0	0	0	0	0	0	0	0	0	0	0	0	36	0	36	180	0	0	0	36	360	5508	4320	2052	0	0	0	1080	0	0	0	0	0	0	0	0	0	0	0	72	360
224	244	168	0	312	0	24	192	240	132	582	1122	576	228	1272	328	180	188	180	404	112	408	192	228	399	264	189	192	216	432	120	744	240	144	352	176	1302	1344	330	96	216	48	288	912	1056	72	264	336	120	48
284	246	52	307	369	143	622	576	441	108	184	393	680	320	180	476	332	142	952	1612	853	314	655	300	146	634	447	590	714	250	344	268	138	469	1003	548	286	649	278	76	494	321	610	450	270	356	317	209	184	382
14	133	36	0	0	0	770	572	1610	4	4	754	0	45	0	108	669	150	93	96	36	828	174	480	344	0	895	261	225	225	69	555	186	292	269	54	661	213	374	195	45	450	72	0	45	958	715	2650	609	300
63	243	612	66	199	182	638	298	2112	357	234	1755	246	366	132	17	166	162	17	72	82	191	156	331	236	34	780	216	108	138	117	212	190	96	290	232	174	261	513	268	355	337	66	108	264	176	112	501	178	121
0	330	30	0	0	0	348	438	48	78	66	210	0	150	30	0	702	54	0	0	0	216	372	0	387	0	261	0	0	24	432	0	216	324	324	648	0	0	0	432	324	0	0	0	216	726	396	66	0	294
0	0	0	0	0	0	0	0	0	0	0	0	0	0	0	0	0	0	0	0	0	0	0	0	0	0	0	0	0	0	0	2160	0	0	0	0	3096	648	1656	0	0	0	0	0	0	0	0	0	0	0
72	0	414	900	1128	1404	180	744	300	738	396	180	396	324	714	3492	1326	2328	1245	1154	1897	144	1026	504	1350	762	426	684	774	534	558	846	810	1185	730	767	120	366	318	642	804	948	576	666	324	24	36	24	0	72
0	0	0	0	0	0	0	0	0	0	0	0	0	0	0	0	0	0	0	240	0	1440	720	528	0	360	936	912	480	0	0	624	0	1824	5856	3552	456	384	2976	672	144	2112	1152	144	1824	0	0	0	480	240
336	288	48	336	1056	288	168	936	168	0	0	96	96	480	96	168	120	24	324	504	396	24	768	96	18	564	498	240	192	168	0	24	0	732	72	732	24	1272	96	48	96	240	96	96	312	72	360	72	0	504
24	0	0	132	240	108	72	72	0	0	24	24	90	144	48	508	24	8	724	3454	1510	138	342	72	170	1150	0	120	1140	36	96	336	144	384	984	660	1558	72	2318	110	120	1990	444	600	168	308	326	110	78	264
189	381	0	219	425	56	276	766	42	12	57	117	186	516	376	513	807	90	334	459	177	786	568	72	300	225	255	564	894	970	233	255	40	654	531	105	24	1076	300	3	408	279	474	516	516	126	444	0	180	198
3960	1560	804	588	4140	828	360	1560	0	360	216	144	1872	900	900	5154	2120	886	960	360	1248	210	750	180	162	774	36	3636	960	720	120	300	180	0	0	24	240	0	0	0	0	0	0	600	0	0	120	0	0	180
96	108	96	3480	3144	2256	984	15612	3456	96	912	504	360	60	240	24	12	24	0	0	0	0	24	0	0	0	24	24	0	0	660	660	420	420	120	120	198	270	144	144	72	432	360	240	60	96	216	288	120	144
0	0	0	0	0	0	300	300	0	0	0	0	0	0	12	0	600	12	0	180	0	132	432	0	732	180	564	324	180	732	0	936	0	936	1656	1656	138	138	1200	3120	4224	4680	936	360	936	36	0	0	36	0
0	0	0	0	720	0	1584	432	3744	0	0	0	0	0	720	144	1152	144	30	360	150	720	180	0	0	0	0	0	2160	360	0	1440	0	324	684	612	720	180	0	0	0	0	0	2160	360	792	936	1872	0	0
0	0	90	90	90	0	90	0	0	0	0	0	0	0	0	900	450	450	720	1440	2160	5562	126	162	5040	0	7560	2700	0	3600	90	90	0	180	450	360	360	270	36	540	198	90	0	0	360	36	0	504	1242	126
0	0	72	0	0	0	0	0	0	1008	0	360	0	0	0	0	0	432	0	216	0	0	0	0	1802	170	3068	1080	0	216	0	0	0	0	0	0	0	198	234	0	0	0	0	0	0	0	0	0	0	0
0	216	4176	0	0	0	144	0	288	4824	0	1008	0	0	0	0	216	4932	0	0	0	432	0	432	8568	0	1152	0	0	0	0	0	0	0	0	0	0	0	0	0	0	0	0	0	0	216	0	144	36	0
0	0	3024	0	4608	1152	288	0	288	5580	0	900	2880	1152	11520	0	0	0	0	0	0	0	0	0	540	0	180	0	0	0	0	0	0	0	0	0	72	360	720	0	0	288	0	0	0	0	0	0	0	0
0	0	15552	0	0	0	0	0	0	20736	0	0	0	0	1296	0	0	0	0	0	0	0	0	0	0	0	0	0	0	0	0	0	0	0	0	0	0	0	0	0	0	0	0	0	0	0	0	0	0	0
0	624	3336	320	32	368	960	0	1056	3028	0	656	0	0	720	0	448	1952	480	24	216	960	48	432	1164	0	0	0	0	936	1180	208	1120	540	72	288	0	0	0	912	120	24	0	0	108	2568	0	2376	1080	144
0	378	3330	0	0	0	216	324	432	4590	0	378	0	0	3528	0	540	4320	0	0	0	324	324	324	3240	0	180	0	0	1620	0	0	0	0	0	0	0	0	0	0	0	0	0	0	0	0	108	0	0	0
0	0	19872	0	0	0	0	0	0	360	0	0	0	0	12960	0	0	2520	0	0	0	0	0	0	144	0	0	0	0	0	0	0	0	0	0	0	0	0	0	0	0	0	0	0	0	0	0	0	0	0
0	0	0	0	0	0	0	0	0	4500	900	0	0	0	27000	0	0	0	0	0	0	0	0	0	0	0	0	0	0	0	0	0	0	0	0	0	0	0	0	0	0	0	0	0	0	0	0	0	0	0
180	0	468	0	0	0	72	0	0	0	0	0	0	0	0	1290	216	3354	0	144	216	3528	432	576	1612	296	1332	0	432	288	168	714	306	0	0	0	108	0	72	0	144	0	72	216	0	720	0	0	1710	315
1800	108	2880	2556	180	1512	6372	5040	2232	2124	1296	396	3240	13680	3240	0	0	0	0	0	0	0	0	0	0	0	0	0	0	0	0	0	0	0	0	0	0	0	0	0	0	0	0	0	0	0	0	0	0	0
4896	6336	4032	1440	2304	864	2592	5184	3168	2952	3744	3816	576	2880	576	288	576	432	0	0	0	0	0	0	0	0	0	0	0	0	0	0	0	0	0	0	0	0	0	0	0	0	0	0	0	0	0	0	0	0
1542	3216	15042	288	72	360	720	144	792	7584	1320	2832	0	0	2592	234	504	2502	0	0	0	0	0	0	0	0	0	0	0	0	0	0	0	0	0	0	0	0	0	0	0	0	0	0	0	0	0	0	0	0
666	666	14436	0	0	432	0	0	0	10800	1512	0	0	432	8640	102	102	2820	0	0	0	0	0	0	0	0	0	0	0	648	0	0	0	0	0	0	0	0	0	0	0	0	0	0	0	0	0	0	0	0
0	0	0	480	2592	384	0	0	0	0	0	0	0	0	6912	0	0	0	0	0	0	0	0	0	0	0	0	0	0	0	1080	4536	864	0	0	0	3240	0	0	0	0	0	0	0	0	0	0	0	0	0
0	0	0	0	2160	0	0	288	0	0	0	0	0	0	144	0	0	0	0	0	0	0	0	0	0	0	0	0	0	0	0	0	0	0	0	0	4320	0	0	0	0	0	0	0	0	0	0	0	0	0
0	0	0	0	0	0	0	0	0	0	0	0	0	0	1296	0	0	0	0	0	0	0	0	0	0	0	0	0	0	0	0	0	0	0	0	0	0	0	0	0	0	0	0	0	0	0	0	0	0	0
0	0	0	0	96	144	0	0	0	0	0	0	0	0	240	1056	72	144	192	0	0	24	0	0	1224	192	24	0	0	48	0	1128	1512	192	0	0	6744	576	2112	204	0	1188	1248	960	48	0	960	0	24	0
0	30	330	0	0	0	0	0	30	285	315	90	0	0	0	0	0	0	42	175	35	0	216	30	420	0	54	0	0	144	0	750	150	54	297	45	2202	2646	5454	0	0	750	0	0	1152	0	0	0	0	612
0	0	0	0	0	0	0	0	0	0	0	0	0	0	0	0	0	0	0	468	0	0	1728	0	0	0	0	0	0	288	0	0	0	0	108	0	774	4429	2537	0	0	0	0	0	324	0	0	0	0	792
888	840	432	504	644	300	416	656	184	1613	830	857	144	1008	260	480	336	264	144	1478	402	1096	1984	660	100	520	304	0	288	1484	72	72	72	72	602	226	252	1532	344	72	84	156	216	108	576	360	504	216	224	916
0	0	0	0	525	0	0	525	0	0	0	0	0	0	270	480	1500	180	0	525	0	0	525	0	1536	256	800	0	0	4590	0	780	0	0	780	0	5184	3312	1701	0	0	780	300	300	300	0	0	0	0	0
375	440	659	346	590	266	376	240	64	427	373	420	164	248	1982	318	428	392	138	1228	216	72	348	22	177	97	0	132	318	2892	40	128	80	218	1442	180	3368	1034	406	25	110	293	572	488	932	102	62	0	120	586
0	20	0	132	1452	616	0	0	0	400	0	200	400	40	3100	30	109	15	4	28	8	47	15	60	80	0	0	160	26	20	470	4512	1740	1362	764	454	4555	1517	1364	204	10	376	228	2600	974	30	1150	200	306	30
0	66	444	0	0	0	30	120	60	1104	216	672	0	0	528	0	48	384	220	1936	220	0	1470	0	144	0	72	0	0	1152	150	750	0	40	4030	40	1764	5130	3492	0	150	750	600	600	504	0	0	0	0	294
1680	638	1312	972	900	330	925	560	75	555	900	510	0	0	75	189	116	202	0	693	432	0	1544	175	68	318	355	87	75	111	0	0	0	0	981	273	12	156	984	0	423	210	0	75	0	0	0	0	0	1203
840	3280	1520	198	810	342	2832	1278	2340	1440	270	2592	270	0	0	300	1150	710	24	366	240	0	192	144	0	144	324	54	0	0	0	0	0	156	1176	1200	0	750	2106	0	726	2550	270	0	0	0	0	0	0	48
2844	7236	6768	1080	540	0	1008	1476	1296	3168	1404	900	0	0	1728	186	474	420	0	72	144	0	0	0	216	0	0	0	0	108	0	0	0	0	180	144	216	492	660	0	72	1152	0	108	0	0	0	0	0	324
9072	2160	8640	3456	864	1728	0	864	0	0	0	6912	3888	1728	3456	0	0	0	0	0	0	0	0	0	0	0	0	0	0	0	0	0	0	0	0	0	0	0	0	0	0	0	0	0	0	0	0	0	0	0
72	0	0	864	0	72	1800	0	9000	0	0	6480	11088	0	0	0	0	0	120	120	120	0	0	0	0	0	0	0	0	0	0	0	0	1560	1560	1200	0	0	0	0	360	0	0	0	0	0	0	0	0	0
0	0	0	1404	306	234	0	0	0	0	0	0	1944	0	0	0	0	0	0	0	0	0	0	252	0	0	180	0	0	0	5472	1428	1092	0	0	0	0	0	0	0	0	0	1080	0	0	0	0	0	0	0
0	0	0	2592	720	1872	0	0	0	0	0	0	10368	0	0	0	0	0	0	0	0	0	0	0	0	0	0	0	0	0	1944	540	1404	1080	0	0	0	0	0	0	0	0	0	0	0	0	0	0	0	0
0	3600	900	0	0	0	3600	0	3600	6300	0	14400	0	0	0	0	0	0	360	1440	792	360	0	360	0	0	180	0	0	0	288	288	144	0	1440	0	0	1260	180	144	720	720	0	0	0	0	0	360	360	0
1680	1680	7008	432	864	3024	864	864	2592	6972	3660	12480	0	0	0	150	150	780	0	0	0	0	0	0	0	0	0	0	0	0	0	0	0	0	0	0	0	0	0	0	0	0	0	0	0	0	0	0	0	0
1872	1368	6480	216	576	360	288	720	288	17640	5616	6696	1296	1224	2016	0	0	0	0	0	0	0	0	0	0	0	0	0	0	0	0	0	0	0	0	0	0	0	0	0	0	0	0	0	0	0	0	0	0	0
0	0	432	0	0	0	0	0	0	0	0	0	0	0	1296	0	0	648	0	0	0	0	0	0	0	0	0	0	0	1296	0	0	0	0	0	0	0	0	0	0	0	0	0	0	0	0	0	0	0	0
0	0	1512	0	0	0	0	0	0	1944	0	0	0	0	1296	0	0	1404	0	0	0	0	0	0	5184	0	0	0	0	648	0	0	0	0	0	0	0	0	0	0	0	0	0	0	0	0	0	0	0	0
0	0	4320	0	0	0	0	0	0	5880	5928	1368	0	0	0	0	0	5184	0	432	0	0	1440	0	2880	0	0	0	0	1296	0	0	0	0	0	0	120	348	396	0	0	0	0	0	0	0	0	0	0	432
0	0	0	0	54	576	0	36	144	54	270	108	0	0	126	0	0	0	0	1476	144	0	3534	408	162	108	162	0	0	918	0	36	144	0	0	0	444	1302	1638	0	0	216	180	0	900	0	72	72	0	372
753	183	198	662	2990	560	195	909	0	21	8	31	0	0	954	150	30	36	0	1154	34	0	3768	0	120	100	380	0	0	1386	165	615	120	0	342	36	81	673	440	0	177	267	180	36	900	30	276	0	0	864
1512	678	2214	1200	0	240	536	120	256	2364	554	358	720	216	2160	304	136	424	540	432	180	240	244	104	552	156	120	0	0	1620	300	48	84	72	288	84	0	48	48	0	60	24	0	0	0	472	240	152	48	428
3918	8208	2172	2682	1488	912	4032	2448	432	1972	643	1993	750	0	0	150	432	168	0	0	0	0	0	0	0	0	0	0	0	0	378	240	132	0	0	0	0	0	0	0	0	0	0	0	0	2924	1184	782	150	0
720	4068	2016	108	0	36	6828	672	5460	972	468	648	0	36	0	0	0	0	540	0	180	252	1008	2628	0	1476	540	0	180	0	0	0	0	0	0	0	0	0	0	0	0	36	108	0	0	0	0	0	648	2592
2856	240	1140	2526	1476	3798	1020	1548	264	1392	10008	1188	3108	3144	6372	492	48	60	0	0	0	0	0	0	0	0	0	0	0	0	66	48	126	120	0	0	0	0	0	480	180	0	0	60	0	24	192	24	120	0
3038	1644	2758	2968	1324	4252	936	2604	1116	576	2424	480	192	192	192	1676	648	1036	696	48	0	768	192	0	0	0	0	0	0	0	1408	664	1288	192	96	0	384	0	0	0	0	0	0	0	0	520	900	500	0	0
12640	2230	970	10080	7920	2160	2088	4896	216	360	576	144	0	0	0	960	276	60	0	0	0	0	0	0	0	0	0	0	0	0	0	0	0	0	0	0	0	0	0	0	0	0	0	0	0	0	0	0	0	0
2724	2064	828	6390	5040	1530	720	3456	504	468	396	144	540	720	1080	1764	792	432	1440	360	0	828	180	0	0	0	0	0	0	144	2790	2160	846	648	216	0	1296	72	0	0	0	0	0	0	216	720	1944	324	144	36
470	989	737	48	48	48	96	84	0	306	108	90	0	144	36	272	401	281	384	522	240	1144	508	790	410	444	1036	330	330	522	954	198	240	822	2586	1560	180	216	72	504	1236	444	288	0	192	576	108	36	868	700
0	0	1080	990	396	378	72	0	0	576	0	0	288	396	3528	0	0	1752	612	108	0	180	0	0	1512	0	0	756	144	1440	1632	672	624	0	0	0	288	0	0	0	0	0	1152	0	432	24	0	0	36	0
72	0	24	828	2940	552	0	120	0	108	180	156	648	24	2340	0	0	0	72	0	0	0	0	216	402	156	114	288	0	24	1044	3480	696	216	12	12	840	0	0	48	48	0	144	720	120	0	468	72	0	24
1200	2096	624	610	918	24	2850	726	280	80	120	120	800	80	880	0	0	0	0	0	0	16	0	0	0	48	32	0	80	16	770	1158	24	0	32	160	1436	100	1000	0	1600	320	3040	1816	304	1328	384	112	56	8
2874	924	1566	1758	1542	1182	324	0	0	324	0	162	324	432	972	1288	320	576	270	0	108	64	158	162	9	153	0	324	120	0	438	276	222	414	324	414	760	608	936	500	1078	1068	1008	444	216	288	378	54	174	438
144	318	108	36	300	72	660	576	396	234	90	1128	372	228	282	180	654	270	208	664	148	402	639	135	76	94	4	96	180	384	42	246	108	50	800	116	1278	1188	834	84	12	120	300	270	276	110	688	66	180	270
1140	720	336	264	720	96	2472	600	528	144	0	0	0	0	0	477	705	72	341	1550	1313	420	1760	1600	220	730	94	0	36	0	369	705	36	198	480	834	220	2760	800	0	288	0	0	0	0	846	300	120	504	4464
128	298	40	504	282	474	310	348	318	349	374	327	0	76	0	2080	702	1250	1200	681	711	575	622	839	1200	504	414	336	168	336	280	160	520	360	342	184	480	262	510	270	195	225	0	0	64	264	792	1032	206	307
6124	2168	4020	750	105	855	60	195	135	600	360	30	0	0	0	1622	151	1425	828	784	3662	819	603	744	225	1218	1707	72	144	0	50	25	75	42	86	304	25	95	30	45	450	135	0	0	0	20	85	45	15	135
84	84	0	128	2144	128	108	1584	576	744	428	532	624	168	1056	272	224	152	758	1268	614	248	1392	232	1240	1704	1712	408	168	1176	32	968	32	82	236	66	656	128	44	32	56	32	120	624	384	40	928	232	32	160
192	0	144	672	1184	160	132	312	48	472	56	96	96	0	0	144	48	336	152	128	32	0	48	288	1544	1568	2072	792	192	624	936	684	216	352	448	40	1060	648	200	0	72	72	72	720	0	84	264	24	0	96
180	0	228	260	1356	568	351	621	432	150	267	219	0	0	96	84	624	192	234	610	188	260	2888	452	528	396	1728	0	0	0	192	420	432	108	476	280	817	96	395	132	288	300	288	96	0	129	351	240	176	584
0	0	0	1368	936	288	0	0	0	0	0	0	0	0	0	0	0	0	0	0	0	0	0	0	0	0	0	0	0	0	4104	2808	864	4320	4320	6912	432	216	216	0	0	3456	864	10368	0	0	0	0	0	0
0	0	0	0	0	0	0	0	0	0	0	0	0	0	0	0	0	0	0	0	0	0	0	0	0	0	0	0	0	0	1080	9900	900	1080	3240	2160	16200	0	0	1080	1080	3240	0	5400	0	0	0	0	0	0
0	0	0	1098	1764	1026	0	0	0	0	0	0	0	0	0	0	0	0	0	0	0	0	0	0	0	0	0	0	0	0	4306	6932	4314	2520	720	3240	0	0	144	1512	3240	1080	72	10368	0	0	0	0	0	0
0	0	0	2016	432	1872	936	216	576	0	0	0	0	0	0	216	0	0	1728	576	2016	0	0	0	0	0	0	0	0	0	2304	864	2592	2808	3456	2016	0	0	0	1152	5508	648	360	1620	0	324	108	576	288	0
0	684	7956	0	0	0	0	0	0	11016	0	0	0	0	1944	0	540	6804	0	0	0	0	0	0	5184	0	0	0	0	1296	0	0	0	0	0	0	0	0	0	0	0	0	0	0	0	0	0	0	0	0
0	0	3888	0	0	0	0	0	0	1296	0	0	0	0	2592	0	0	4320	0	0	0	0	0	0	1728	0	0	0	0	3456	0	0	0	0	0	0	0	0	0	0	0	0	0	0	0	0	0	0	0	0
3168	456	3648	3528	4824	0	72	1008	0	4938	13224	1710	0	0	576	1440	192	1392	0	0	0	0	0	0	432	0	0	0	0	0	0	0	0	0	0	0	0	0	0	0	0	0	0	0	0	0	0	0	0	0
0	0	12960	0	0	0	0	0	0	11232	0	0	0	0	2592	0	0	1296	0	0	0	0	0	0	432	0	0	0	0	5184	0	0	0	0	0	0	0	0	0	0	0	0	0	0	0	0	0	0	0	0
14	444	694	1104	1758	1344	363	1551	534	678	384	534	24	264	2094	107	138	151	10	318	110	72	600	396	267	69	180	12	24	852	8	492	268	20	738	256	816	330	1002	144	72	624	450	378	636	57	273	102	102	714
542	100	174	84	1348	960	0	356	72	48	604	92	324	72	200	1544	172	448	2304	280	464	828	1064	1428	988	1144	2044	172	0	176	0	1008	548	44	20	32	152	0	236	508	152	96	324	96	72	144	1224	448	60	168
0	0	0	0	0	0	0	0	0	0	0	0	0	0	0	0	0	0	0	0	0	0	0	0	1864	256	1120	0	0	216	0	1728	0	0	0	0	900	180	0	0	0	0	0	0	0	0	0	0	0	0
0	0	0	0	468	0	0	1476	0	48	72	456	0	0	360	828	2268	1512	144	216	864	5184	2664	864	1080	300	4380	1728	1728	1872	0	72	0	0	0	0	108	0	0	144	0	144	0	0	0	0	2880	0	0	0
216	432	792	0	36	0	180	0	36	1080	36	72	72	108	180	2484	2916	6480	0	0	0	1080	0	540	10080	2520	1080	540	2160	648	0	0	0	0	0	0	0	0	0	0	0	0	0	0	0	0	0	0	720	0
72	3852	1044	0	0	36	1752	1284	1464	4128	72	3228	660	324	7056	0	432	864	0	0	144	72	0	0	480	54	18	48	216	576	0	0	0	0	0	0	0	0	0	36	0	0	0	0	0	840	1344	336	36	0
540	3240	3240	108	0	0	540	108	0	15660	540	3240	0	0	19440	0	0	0	0	0	0	0	0	0	0	0	0	0	0	0	0	0	0	0	0	0	0	0	0	0	0	0	0	0	0	0	0	0	0	0
0	0	1296	0	0	0	0	0	0	1944	0	0	0	0	5832	0	0	0	0	0	0	0	0	0	0	0	0	0	0	3888	0	0	0	0	0	0	0	0	0	0	0	0	0	0	0	0	0	0	0	0
360	960	120	0	0	0	576	0	0	2016	0	1008	0	0	0	810	3000	5658	0	0	0	708	0	84	6870	390	2496	72	180	1080	0	0	0	0	0	0	0	0	0	0	0	0	0	0	0	144	0	0	120	0
72	0	24	48	1872	120	96	648	240	60	180	0	0	0	1080	1056	600	672	0	432	912	0	864	312	3744	1512	1392	264	888	504	0	0	0	0	48	48	2400	0	0	0	120	120	0	2544	0	0	0	0	0	168
72	0	0	0	720	0	36	360	0	0	0	0	0	36	0	0	0	0	0	288	0	0	0	0	0	0	0	0	0	0	0	360	0	0	288	0	6180	144	1236	0	0	36	72	180	144	36	720	0	0	432
0	0	0	0	96	0	0	96	0	240	48	0	0	0	960	0	0	0	0	96	0	0	96	288	2760	48	72	144	0	960	288	1008	288	0	288	0	2456	336	1072	0	0	288	144	144	144	0	0	0	0	0
0	0	216	0	0	0	0	0	0	4284	0	0	0	0	720	0	0	396	0	0	0	0	0	0	396	0	0	0	0	2880	0	0	0	0	0	0	0	0	0	0	0	0	0	0	0	0	0	0	0	0
162	306	180	0	2196	0	18	1116	90	180	198	72	0	90	2484	0	0	0	0	504	144	126	954	0	0	0	0	0	54	864	0	774	0	0	396	90	2540	1295	1295	0	0	594	486	522	594	0	396	0	72	504
160	80	48	0	300	0	0	720	0	72	0	0	0	0	240	1000	500	660	0	312	0	0	216	0	3918	460	230	0	0	132	0	120	0	0	48	0	3630	610	440	0	0	120	240	240	24	0	300	0	0	48
0	0	0	0	0	0	0	0	0	0	0	0	0	0	0	0	0	0	0	0	0	0	0	0	0	0	0	0	0	0	0	0	0	0	0	0	15768	0	0	0	0	0	0	0	0	0	0	0	0	0
0	0	0	0	0	0	0	0	0	0	0	0	0	0	0	0	0	0	0	0	0	0	0	0	0	0	0	0	0	0	0	0	0	0	0	0	1872	2268	2340	0	0	0	0	0	0	0	0	0	0	0
0	0	648	0	0	0	0	0	0	0	0	0	0	0	0	0	0	0	0	0	0	0	0	0	0	0	0	0	0	0	0	0	0	0	0	0	2788	1292	3264	0	0	0	0	0	0	0	0	0	0	0
0	0	5400	0	0	0	0	0	0	8100	0	0	0	0	2700	0	0	1296	0	0	0	0	0	0	1944	0	0	0	0	0	0	0	0	0	0	0	0	0	0	0	0	0	0	0	0	0	0	0	0	0
0	0	0	0	4716	1044	0	4860	0	0	0	0	0	0	648	0	0	360	0	0	0	0	0	0	1110	1500	1170	0	0	0	0	1404	504	0	0	0	3240	0	1620	288	0	468	0	0	0	0	540	0	0	0
108	0	2484	0	0	60	0	0	0	1200	180	0	0	0	0	120	0	2760	0	0	60	0	0	0	1200	180	0	0	0	0	0	0	0	0	0	0	280	290	510	12	0	0	0	0	0	0	150	30	36	150
0	0	0	180	740	225	0	1518	0	0	0	0	0	0	1145	90	0	90	0	230	45	0	510	0	0	0	0	0	180	275	200	1239	250	160	1279	208	1078	3780	3676	160	316	1279	1185	4791	1185	0	1015	0	40	105
30	30	12	40	364	10	18	126	0	0	0	0	0	18	360	300	300	120	400	3640	100	180	1260	0	0	0	0	0	180	3600	8	152	2	80	1520	20	1110	4368	1092	44	44	398	828	90	900	0	0	0	0	0
952	2328	1352	120	384	72	120	0	480	300	0	204	720	720	1800	1200	2616	1824	360	2400	360	360	4464	144	1404	360	1284	480	480	2712	0	0	0	0	240	0	0	48	192	0	120	240	360	0	0	0	0	0	0	240
0	0	4320	180	1140	0	0	360	72	1200	0	960	48	0	8640	0	0	0	0	0	0	0	0	0	3840	1200	3600	0	0	0	0	0	0	0	120	0	432	0	288	0	0	0	0	0	0	0	0	0	0	0
0	0	0	0	21600	0	180	3060	5400	0	0	0	0	0	0	0	0	0	0	0	0	0	0	0	0	0	0	0	0	0	0	3456	0	0	0	0	1728	0	0	0	0	0	0	4320	0	12	60	360	0	0
3744	0	10512	3456	0	2160	0	0	0	5760	3312	0	0	0	432	0	0	0	0	0	0	0	0	0	0	0	0	0	0	0	0	0	0	0	0	0	0	0	0	0	0	0	0	0	0	0	0	0	0	0
2160	720	720	1800	2880	1080	0	2880	0	2880	8640	2880	2880	720	8640	0	0	0	144	144	144	0	144	0	0	0	0	0	0	144	216	0	0	72	0	72	108	72	108	216	0	0	0	0	0	0	0	0	0	0
4200	6000	2760	0	8400	0	0	12000	0	240	1680	2400	0	0	1200	0	0	0	0	840	0	0	1200	0	24	168	240	0	0	120	0	0	0	0	0	0	0	1260	420	0	0	0	0	0	0	0	0	0	0	0
3720	2088	1680	432	3756	924	0	3168	0	0	1728	1152	1440	720	1440	4656	3168	2400	1152	648	324	432	108	0	864	216	0	1188	540	1080	0	540	36	108	36	0	252	0	0	162	0	18	144	144	180	0	288	0	0	0
2004	204	336	1674	1266	876	266	816	214	800	1664	296	864	384	576	928	128	192	872	576	664	0	240	48	0	120	24	264	672	1392	246	150	108	436	264	404	36	276	120	24	144	72	432	360	672	358	624	170	0	240
222	587	2395	216	72	576	1540	440	3960	7416	1296	6480	0	36	0	168	884	2476	0	0	0	180	0	36	864	216	0	0	432	0	0	0	0	0	0	0	0	0	0	0	0	0	0	0	0	784	224	2952	0	0
6072	552	6912	0	0	0	0	0	0	11880	0	0	0	0	2808	627	57	2052	0	0	0	0	0	0	0	0	0	0	0	0	0	0	0	0	0	0	0	0	0	0	0	0	0	0	0	0	0	0	0	0
216	216	432	360	288	0	0	648	0	0	648	648	0	0	0	432	432	864	432	2808	0	0	3240	0	0	3240	3240	0	0	0	72	0	0	360	1368	0	144	1296	0	0	0	0	0	0	0	0	0	0	0	0
801	137	916	1200	288	240	150	144	30	672	768	96	0	0	0	3222	304	2744	2144	676	960	200	148	120	1678	2817	269	0	0	0	206	24	100	866	76	408	94	268	70	10	206	24	0	0	0	80	240	10	130	380
72	1800	1392	528	192	432	420	24	204	1728	96	456	288	768	2568	0	1344	1440	48	36	60	264	120	216	864	0	0	0	96	1536	288	144	336	120	114	258	24	48	72	24	180	120	240	72	288	288	24	192	384	192
0	0	0	0	0	0	1224	3672	5616	0	0	720	3312	0	0	0	0	0	0	0	0	0	0	0	0	0	0	0	0	0	0	0	0	0	0	0	0	0	0	0	0	0	0	0	0	1908	5724	6408	0	0
0	1356	1801	155	42	76	935	0	88	719	0	166	177	261	261	90	1474	2376	135	64	42	857	215	63	497	0	164	209	257	557	686	216	448	880	369	192	522	620	532	905	787	864	177	0	120	714	0	264	1896	265
0	0	0	0	960	0	0	240	60	192	48	1080	240	0	3840	210	30	876	0	48	144	0	0	120	420	36	768	216	180	768	108	2544	108	0	48	144	2388	384	540	0	180	60	240	1032	192	0	0	0	0	192
0	1296	2592	0	0	0	720	504	288	648	1080	1080	360	432	0	42	252	378	312	192	576	72	360	0	0	0	0	0	216	0	0	552	0	936	576	432	240	0	192	480	1296	240	144	0	0	840	300	756	72	360
0	0	480	2094	578	4048	96	372	36	300	24	36	36	96	84	6	24	390	0	0	36	60	0	1260	972	2376	456	240	216	24	1206	286	1856	54	54	648	210	22	74	690	1236	72	18	252	36	144	816	84	354	12
180	0	0	160	2240	480	0	0	0	60	480	0	0	0	60	630	0	0	510	1845	615	0	0	12	180	720	0	18	60	60	300	1032	468	204	234	30	3600	1440	1296	304	700	832	0	924	0	36	18	54	0	0
90	180	90	0	0	0	15	90	75	0	0	90	90	0	0	360	720	360	0	0	0	1494	135	279	0	0	90	90	0	0	1440	1980	180	900	0	0	0	0	0	1800	450	0	0	0	0	1890	540	1386	4452	330
1404	0	648	522	432	774	224	232	408	1224	2448	0	0	0	864	0	0	0	576	288	1080	0	0	0	0	648	0	0	0	0	252	408	420	252	126	1350	432	252	180	624	684	312	648	1080	648	728	754	1326	0	1404
15	0	0	458	1064	218	15	135	50	0	200	0	200	30	525	15	0	0	123	1373	244	15	135	50	0	200	0	200	30	525	246	516	54	0	1671	189	38	4842	672	125	249	255	299	1167	1167	0	90	0	0	90
0	0	0	0	3600	0	0	1728	0	0	0	0	0	0	7200	0	0	0	0	0	0	0	0	0	0	0	0	0	0	0	0	0	0	0	0	0	7458	1116	930	0	0	0	0	288	0	0	0	0	0	0
0	0	0	0	0	0	0	0	0	0	0	0	0	0	3888	0	0	0	0	0	0	0	0	0	0	0	0	0	0	0	0	0	0	0	0	0	3969	315	252	0	0	0	0	0	0	0	0	0	0	0
614	424	24	294	726	222	384	876	240	780	246	270	264	6	2070	274	212	72	520	224	96	2	188	218	396	676	188	198	252	324	8	4	0	732	408	384	1616	510	40	0	296	202	294	2976	48	132	348	120	4	304
0	0	0	0	0	0	0	0	0	0	0	0	0	0	0	0	0	0	0	0	0	0	0	0	3392	9984	448	0	0	0	0	0	0	0	0	0	0	0	0	0	0	0	0	0	0	0	0	0	0	0
196	380	80	756	692	1164	596	716	428	224	496	384	348	484	352	272	400	160	288	448	240	714	896	1238	42	138	292	736	312	192	436	364	432	48	72	128	296	264	256	292	392	444	288	376	352	370	924	206	1126	1212
216	0	1374	30	90	0	12	78	90	192	24	0	0	0	1638	240	0	1572	0	42	90	0	120	0	1230	36	60	60	24	1320	0	0	0	0	6	0	0	0	0	0	0	0	0	18	0	24	156	180	0	180
100	852	80	112	286	16	720	1314	300	180	114	582	0	0	600	311	2199	958	420	714	120	1120	254	12	2073	322	797	0	0	0	208	970	34	480	720	0	2214	744	264	135	10	215	0	240	0	512	824	200	224	112
0	0	0	264	716	676	52	856	400	0	585	405	0	0	0	340	320	270	428	340	240	470	340	666	302	245	515	0	0	0	396	1896	1542	380	58	30	1091	148	885	1406	236	716	0	0	0	72	432	126	0	0
472	208	32	314	212	198	282	684	292	63	162	63	232	1060	154	340	546	66	351	473	392	328	492	132	36	78	108	268	226	196	1111	1657	1136	1619	1699	982	1685	1912	787	439	164	249	244	280	1876	382	418	170	400	636
104	88	412	152	232	8	68	172	8	4	24	0	124	124	536	0	32	224	0	416	0	0	128	0	0	16	0	64	64	512	320	320	0	0	1696	0	2850	5726	3328	880	1096	1976	448	640	640	160	480	0	0	1120
384	114	234	348	180	912	39	114	339	168	600	480	684	336	348	708	168	552	672	584	1288	54	270	360	144	1032	456	804	576	684	312	144	600	768	480	1296	54	228	390	96	900	396	816	528	624	36	96	348	24	312
237	501	390	288	594	360	162	378	72	1154	700	594	300	90	768	792	864	1788	844	346	364	54	54	0	1932	1488	672	780	378	348	452	502	342	136	64	28	192	24	60	424	88	82	120	636	288	18	18	0	0	0
618	800	1232	347	457	1364	872	1316	1494	1266	1094	832	260	800	460	262	196	460	231	255	878	349	443	630	502	960	514	128	756	446	295	487	880	182	287	681	349	278	723	398	851	623	128	404	254	470	504	608	445	580
288	96	264	144	2880	0	0	480	0	168	12	72	0	0	1440	144	0	420	0	432	0	0	144	0	1188	168	840	0	48	288	0	1140	0	120	540	24	5082	2476	1082	0	36	72	108	660	108	0	0	0	0	0
136	56	0	518	3668	518	12	2016	36	0	136	56	96	96	96	816	336	0	288	816	144	1440	1872	432	432	588	1932	0	0	0	84	984	84	288	0	72	504	0	0	576	72	0	0	0	0	348	0	1044	96	192
2576	10936	6576	0	0	0	1512	0	432	15768	0	1944	0	0	0	294	1470	2772	0	0	0	0	0	0	0	0	0	0	0	0	0	0	0	0	0	0	0	0	0	0	0	0	0	0	0	0	0	0	0	0
0	0	8640	72	0	216	432	0	0	1440	0	0	288	432	1440	192	288	9420	0	0	0	432	0	0	1980	0	0	288	0	180	18	0	54	0	0	0	24	0	12	0	0	0	72	0	36	756	0	0	216	18
1480	2532	3356	240	0	0	650	58	342	2784	192	204	120	120	48	864	1080	1632	0	0	0	300	0	150	954	0	114	0	0	0	336	0	24	432	0	504	72	234	144	336	288	0	0	0	0	2004	84	912	1272	0
0	366	876	0	0	0	606	138	606	1420	0	461	0	0	375	0	170	625	0	0	0	360	156	402	876	0	309	0	0	303	783	601	584	447	1476	546	1155	1649	964	330	615	645	123	99	135	204	159	249	495	191
292	122	0	806	764	716	488	808	0	39	41	28	0	0	0	790	782	0	609	519	126	792	414	210	22	33	35	60	24	18	987	1356	807	633	291	126	1122	246	180	591	195	114	180	180	30	798	666	0	348	336
1224	918	594	48	396	120	2736	1097	1483	888	324	1080	528	336	336	780	750	426	372	0	0	552	264	120	180	180	0	360	72	72	0	84	0	24	0	0	0	0	0	0	0	0	0	0	0	3600	1998	1566	3912	1464
987	848	1075	768	356	280	30	60	0	2610	3732	234	0	1224	0	159	66	255	168	96	456	54	0	0	250	586	64	0	360	0	117	42	321	198	84	468	60	30	0	326	406	48	0	0	0	132	57	219	286	828
566	371	395	1082	474	544	1158	1434	1230	222	321	417	954	828	852	685	647	306	556	230	156	761	317	200	630	768	126	240	852	198	229	108	293	272	112	132	199	47	72	234	288	162	204	288	78	1292	1926	1246	532	316
463	267	113	220	1020	80	291	663	150	60	255	150	405	243	276	957	645	297	1422	876	426	400	772	250	519	855	369	357	147	108	535	1059	146	503	429	196	1077	261	363	274	146	399	876	675	315	153	834	171	410	266
0	0	0	0	1872	288	1584	5256	1800	8	320	320	0	864	3312	0	0	0	0	0	0	0	0	0	360	160	200	0	0	0	0	0	0	0	0	0	0	516	420	96	48	0	0	0	144	0	0	0	0	1020
0	0	0	0	0	0	0	0	0	4320	0	0	0	0	0	0	0	1152	0	0	0	0	0	0	2688	0	480	0	0	1152	0	0	0	0	0	0	0	0	0	0	0	0	0	0	0	0	0	0	0	0
0	0	450	0	0	0	0	0	0	3854	574	492	0	0	0	0	0	1890	60	0	30	120	0	330	4244	1029	637	450	90	450	0	0	0	24	0	12	0	0	0	0	12	0	0	0	0	0	0	576	120	0
0	0	0	0	60	30	18	72	0	375	15	360	0	120	750	0	0	0	0	18	0	160	450	50	90	0	0	0	18	1950	0	0	0	0	0	0	1898	3246	2860	0	0	0	0	0	78	72	288	0	360	1284
2044	216	820	349	71	172	12	226	46	159	36	483	972	144	402	2248	216	836	292	1515	207	144	352	96	210	198	612	1014	592	1116	130	80	36	66	505	139	185	251	52	80	182	270	804	342	248	16	154	70	96	340
2190	8805	6645	180	0	60	1800	0	600	4100	80	800	0	0	1200	270	1245	1185	0	0	0	0	0	0	24	0	0	0	0	48	0	0	0	0	240	120	161	859	720	0	240	1908	0	0	0	0	0	0	0	24
0	0	576	0	0	0	0	0	0	1728	36	612	0	0	216	0	0	0	0	0	0	0	0	0	2592	0	0	0	0	0	0	0	0	0	0	0	0	0	0	0	0	0	0	0	0	0	0	0	0	0
204	0	624	0	90	90	0	0	0	1374	156	354	180	0	840	168	0	876	0	72	72	0	0	0	1044	144	0	0	0	888	0	60	60	60	570	114	1470	1044	1002	96	0	60	480	480	600	0	0	0	0	0
1524	828	0	464	340	0	528	396	576	2160	420	300	0	0	0	216	72	0	224	328	144	64	32	0	0	0	0	0	0	0	48	24	0	768	768	864	0	1200	0	0	0	0	0	0	0	520	200	576	128	64
0	0	0	0	0	0	0	0	0	1080	0	0	0	0	6480	0	0	0	0	0	0	0	0	0	0	0	0	0	0	0	0	0	0	0	0	0	0	0	0	0	0	0	0	0	0	0	0	0	0	0
2520	1008	2088	864	0	864	0	864	0	1512	2304	720	432	0	0	1800	720	2448	0	0	3456	0	1728	0	432	3888	1080	864	0	0	0	0	0	0	0	864	0	0	0	0	864	0	0	0	0	0	0	0	0	0
0	432	864	0	0	0	0	0	0	1296	0	0	0	0	0	0	0	0	0	0	0	0	0	0	0	0	0	0	0	0	0	0	0	0	0	0	0	0	0	0	0	0	0	0	0	0	0	0	0	0
0	0	4608	0	0	0	0	0	0	7704	0	504	0	0	0	0	0	1296	0	0	0	0	0	0	216	0	0	0	0	216	0	0	0	0	0	0	0	0	0	0	0	0	0	0	0	0	0	0	0	0
0	0	5400	0	0	0	0	0	0	12420	0	0	0	0	0	0	0	2160	0	0	0	0	0	0	3780	0	0	0	0	0	0	0	0	0	0	0	0	0	0	0	0	0	0	0	0	0	0	0	0	0
3360	1430	4210	450	2400	1020	0	1320	0	1760	2100	1540	0	0	480	2400	880	2840	0	900	378	0	528	0	2216	807	649	0	0	192	0	0	0	0	72	36	0	126	378	0	0	216	0	0	0	0	0	0	0	0
817	1215	4718	0	0	312	324	66	384	1475	1090	183	54	576	54	975	1125	3048	0	0	1050	378	366	1956	5805	3951	1722	540	810	1440	0	0	0	0	0	0	0	0	0	144	0	48	0	0	0	18	30	42	126	102
1090	496	1264	515	682	873	255	365	754	4776	2116	1076	0	0	240	380	194	536	255	345	390	90	468	372	734	428	698	360	120	240	145	80	45	135	165	150	130	350	210	280	430	70	0	120	0	135	237	18	180	522
1800	10494	1170	0	864	72	6348	4800	4728	1080	576	1728	432	1764	216	192	396	132	0	0	0	1080	0	0	0	0	0	0	360	0	0	0	0	0	0	0	0	0	0	0	0	0	0	0	0	504	558	558	0	0
90	198	216	714	2154	330	281	873	1558	216	48	240	624	384	1656	178	306	296	120	90	108	84	96	408	93	201	858	480	384	468	492	1122	180	270	144	96	958	596	1716	222	96	192	654	1494	414	111	135	834	84	36
2268	702	1362	1440	4230	4050	684	1440	642	612	3012	1386	540	360	720	36	24	72	252	858	834	144	288	174	108	660	282	108	72	144	240	240	120	300	300	240	1128	1464	1398	720	1140	2070	360	0	0	204	0	108	192	0
72	36	180	0	288	0	144	144	216	0	216	144	72	0	0	648	540	540	144	288	144	1224	1152	2808	1548	1800	1584	1728	288	288	0	0	0	0	0	0	72	0	72	0	0	0	0	0	0	432	1152	648	1566	1224
168	120	0	0	360	0	0	180	0	288	0	0	0	0	576	1248	960	1728	120	72	960	192	144	24	2624	3536	1040	120	480	2304	0	480	0	0	0	0	1920	660	720	0	0	0	0	1200	0	0	300	0	0	0
1100	1460	2432	0	480	840	56	56	128	108	1860	36	144	1080	4140	1440	1728	2160	72	48	48	768	696	408	3240	24	288	0	24	2232	0	240	120	0	0	0	162	90	108	80	0	280	0	0	120	48	48	48	0	0
720	216	504	324	324	162	192	2340	384	396	360	720	0	0	1404	2250	108	2088	810	2340	900	0	324	0	1170	2070	108	0	0	1080	108	0	54	0	144	72	108	144	72	0	108	0	0	0	0	0	810	0	162	486
0	360	4392	0	0	0	0	0	432	4596	1072	4124	0	0	6912	0	324	3780	0	0	0	0	0	0	4392	0	0	0	0	216	0	0	0	0	0	0	0	0	0	0	0	0	0	0	0	0	0	0	0	0
3480	3480	6864	0	0	0	0	0	0	5184	0	0	0	0	864	232	232	688	0	0	0	0	0	0	0	0	0	0	0	0	0	0	0	0	0	0	168	936	624	0	0	216	0	0	0	0	0	0	0	0
3024	936	2232	0	1296	432	1278	612	918	1044	1776	60	0	0	72	1872	1488	1872	0	0	0	216	0	0	408	0	24	0	0	360	24	72	0	0	180	0	288	216	36	0	0	0	0	0	0	72	48	72	72	0
942	2672	1144	348	1344	438	2388	1176	3444	931	699	1682	0	0	0	270	500	190	36	702	264	192	516	1596	192	330	642	0	0	0	12	12	24	36	414	252	52	462	590	36	234	414	0	0	0	260	290	410	192	438
276	48	108	66	928	482	52	456	164	231	303	228	0	0	0	634	296	282	894	516	378	438	278	340	531	360	231	0	0	0	51	858	351	108	48	168	600	42	126	528	198	252	0	0	0	82	756	242	108	228
0	0	864	0	0	0	0	0	0	936	0	144	0	0	0	0	0	6480	0	0	0	0	0	0	4464	396	0	0	0	0	108	0	108	288	0	252	0	0	0	0	108	0	0	0	0	540	0	540	1440	0
0	0	0	0	0	0	0	0	0	0	0	0	0	0	0	0	0	0	0	864	0	3024	8208	0	0	0	0	0	0	0	0	0	0	0	0	0	0	576	288	0	0	0	0	0	0	0	0	0	3456	8640
300	492	96	504	672	840	480	144	288	144	576	144	576	672	576	1668	1380	960	1632	960	576	864	144	0	1368	1080	720	1152	576	576	192	432	720	528	288	0	456	312	0	360	120	96	576	576	672	120	0	144	264	0
168	132	180	664	620	564	64	136	256	168	440	268	384	492	264	588	396	120	280	80	120	1510	1370	1980	720	240	2520	720	0	120	816	708	756	636	480	360	948	780	720	864	240	720	72	144	348	504	976	512	1310	730
48	0	0	0	0	0	0	0	0	0	0	0	72	0	0	384	0	0	120	168	144	0	0	0	384	120	216	216	0	0	24	0	0	0	12	0	0	0	0	24	12	36	36	0	0	240	0	360	1920	2160
540	0	576	288	0	0	504	96	1992	1548	624	312	144	0	0	306	0	270	540	0	324	0	0	0	756	756	216	216	0	0	144	0	0	144	0	144	0	0	0	0	0	0	0	0	0	360	144	72	576	864
168	0	348	360	90	90	188	68	8	60	300	0	180	120	480	303	6	411	674	386	812	358	255	65	156	108	60	108	486	336	711	144	1161	577	247	484	527	150	553	864	612	1008	1548	1494	624	390	494	274	314	255
0	0	0	0	0	0	0	0	0	0	0	0	0	0	0	0	0	0	0	0	0	4104	4968	7128	1080	1440	720	0	16200	3240	0	0	0	0	0	0	0	0	0	0	0	0	0	0	0	0	0	0	0	0
60	18	18	440	876	544	0	620	100	0	8	4	264	48	660	288	72	72	160	592	376	32	212	8	440	560	200	648	120	1356	360	1560	672	352	668	372	1840	1366	658	64	36	1280	264	960	432	0	680	160	0	24
0	294	456	894	654	636	488	455	177	216	0	192	96	72	318	234	216	228	538	174	80	206	224	30	24	0	24	84	48	102	2832	1872	1716	684	228	48	2286	206	326	888	54	288	372	630	330	994	1016	466	238	186
48	212	474	90	20	88	0	0	169	135	259	185	50	147	25	116	196	430	230	260	285	210	600	700	741	283	101	1015	360	655	724	220	484	470	108	183	120	310	350	539	249	53	545	320	1241	252	120	133	14	720
72	60	48	0	18	0	204	54	66	72	36	66	0	36	18	180	0	0	0	540	540	180	270	7200	90	360	10320	900	720	270	0	0	0	0	180	216	0	210	150	0	240	90	0	0	0	0	0	0	0	0
150	0	0	144	468	138	0	0	0	30	150	0	0	0	0	0	0	0	0	0	150	0	354	2094	0	162	3726	72	0	0	0	0	0	0	0	30	0	0	0	0	0	0	0	0	0	0	0	0	0	108
36	36	36	570	1302	492	36	108	108	27	810	63	0	0	0	1632	144	504	2220	288	540	1102	2222	564	1194	624	990	432	0	0	324	846	570	126	72	18	252	72	36	372	36	60	0	0	0	72	1668	540	576	1008
342	0	90	864	684	504	108	324	288	468	684	0	0	0	540	1710	360	1026	3240	864	0	504	1296	1296	1944	2736	360	0	0	1080	972	936	792	540	216	0	378	54	0	0	0	0	0	0	216	108	972	288	504	1296
270	0	726	240	138	810	78	118	20	816	960	0	72	0	408	324	0	624	24	48	792	0	0	0	906	1944	30	36	0	240	24	12	60	0	0	324	48	0	0	576	576	0	24	216	192	822	2558	580	1080	1758
0	0	0	1680	1440	1200	0	0	0	0	0	0	0	0	0	0	0	0	0	0	0	0	0	0	0	0	0	0	0	0	1320	576	1344	1728	0	2448	1296	0	0	2520	432	0	1296	3888	648	0	2592	864	576	216
0	0	0	0	0	0	0	6048	1152	0	0	2160	0	0	0	0	0	0	2016	3600	2160	0	0	0	0	0	0	0	0	0	0	0	0	0	0	0	0	0	0	0	0	0	0	0	0	0	4104	1368	0	0
886	164	1644	590	40	168	0	36	36	1320	308	8	76	80	200	1442	256	2760	878	66	578	230	126	112	2232	764	40	228	356	444	724	32	390	1008	22	660	39	87	18	369	571	32	48	224	120	248	138	208	498	176
[truncated: 55 more columns]
