# Supplementary material for: Polygenic adaptation from standing genetic variation allows rapid ecotype formation
Source: eLife. 2023 Feb 28;12:e82824. doi: 10.7554/eLife.82824 (PMC9977305; doi:10.7554/eLife.82824)
Supplement: Supplementary file 2. [file elife-82824-supp2.zip › Supplementary_Data_1/Twisst_windows_5000/superscaffold57A_all_output.weights.5000.csv]

topo1	topo2	topo3	topo4	topo5	topo6	topo7	topo8	topo9	topo10	topo11	topo12	topo13	topo14	topo15	topo16	topo17	topo18	topo19	topo20	topo21	topo22	topo23	topo24	topo25	topo26	topo27	topo28	topo29	topo30	topo31	topo32	topo33	topo34	topo35	topo36	topo37	topo38	topo39	topo40	topo41	topo42	topo43	topo44	topo45	topo46	topo47	topo48	topo49	topo50
108	24	84	0	1080	0	0	0	0	0	0	0	0	216	1080	1026	792	882	0	324	0	918	396	54	0	0	0	108	0	252	0	0	0	0	0	0	1500	0	300	0	0	0	0	0	0	0	0	0	408	144
432	60	660	336	104	1144	192	24	168	416	512	944	144	288	576	288	24	264	0	0	0	192	192	96	0	0	0	0	0	0	96	16	176	0	0	0	288	96	96	0	0	0	0	0	0	2880	360	1080	576	288
145	125	290	329	360	53	237	198	206	250	200	150	180	195	350	155	155	303	93	18	847	227	105	239	925	874	123	282	2275	174	321	311	192	160	88	787	455	76	143	150	746	68	53	2543	35	1579	1705	1431	189	35
258	428	322	44	38	172	260	457	527	278	278	560	476	176	384	295	200	359	503	201	1080	234	56	132	712	1182	132	158	698	266	246	150	320	304	95	555	56	64	86	328	790	190	104	240	104	608	939	1443	806	166
120	510	30	996	0	984	666	138	96	522	72	6	60	30	0	408	312	150	372	156	312	180	0	0	198	126	96	120	30	0	996	180	1014	840	666	198	294	504	102	276	1434	36	240	0	0	828	264	186	888	858
1620	180	3600	0	120	420	0	0	60	3300	1260	240	0	0	0	0	0	0	0	120	420	0	0	60	480	900	180	0	0	0	4230	138	4002	0	162	1728	0	0	60	0	972	156	4050	0	0	0	0	0	108	0
7920	3300	1980	1446	3004	230	1700	2650	60	1290	360	150	450	0	1152	0	0	0	0	0	0	0	0	0	0	0	0	0	0	0	1326	576	18	0	0	0	400	0	50	320	0	40	330	0	0	3300	1950	0	0	0
0	0	324	288	144	432	0	432	0	324	270	108	108	162	1296	0	0	324	864	0	0	0	432	0	324	270	108	108	162	1296	612	684	972	324	432	216	1080	0	108	324	108	324	1188	324	324	324	1728	540	324	1728
100	100	565	300	75	75	60	15	375	1285	440	1320	1890	450	540	60	60	75	0	0	0	0	0	0	345	102	168	0	0	0	3	3	81	153	0	162	34	5	105	118	265	376	0	90	0	15	15	405	45	0
288	48	24	288	480	96	0	0	96	372	36	504	0	0	216	0	0	0	576	240	48	0	0	240	96	12	12	0	0	0	3456	3840	768	2496	1640	328	720	480	0	0	0	240	2304	0	0	144	432	0	0	432
1728	576	288	0	2304	1152	3456	0	1152	0	0	2304	0	0	0	0	1728	864	3888	2304	1152	0	576	576	0	0	576	1296	0	0	0	5184	2592	0	0	0	0	3456	1152	0	0	2304	0	0	0	0	0	0	0	1152
120	0	660	210	170	210	1000	1000	1200	340	650	0	80	800	1970	180	800	930	125	135	170	425	425	750	980	170	800	0	0	1880	430	300	460	315	375	260	30	140	30	410	380	240	210	290	280	660	520	70	348	380
3660	0	300	11592	252	4536	0	0	0	432	3168	0	0	0	0	2340	0	360	1800	0	0	0	0	0	36	288	36	540	0	0	5944	164	3612	3900	0	60	0	0	0	216	144	0	0	0	0	0	0	0	0	0
5652	2160	1692	1908	1692	1908	576	900	1260	4320	2748	2832	4608	1152	1152	0	0	0	0	0	0	0	0	0	0	0	0	0	0	0	1691	589	960	0	0	0	0	0	0	864	0	0	0	0	0	0	0	0	0	0
960	0	480	1584	2448	288	0	24	12	144	656	304	1440	0	2280	720	36	396	480	480	0	0	108	72	1176	48	96	1920	0	912	660	120	120	0	0	0	900	0	0	0	0	0	0	0	0	0	24	12	0	0
0	0	0	432	864	648	0	0	0	0	0	0	0	0	9720	0	0	0	0	0	0	0	0	0	0	0	0	0	0	0	288	576	432	0	288	0	144	0	0	0	144	288	0	432	0	0	0	0	0	0
2556	836	2680	908	364	1560	0	240	252	1624	1160	552	420	96	960	2724	668	2272	0	0	0	0	192	288	312	0	120	1920	0	1056	612	156	384	192	48	0	48	96	0	48	0	48	672	48	240	0	0	0	0	0
0	0	4104	1296	4212	2268	2592	648	4536	4536	1392	696	0	0	792	0	0	216	0	0	0	0	0	0	0	0	0	0	0	72	756	72	1044	108	36	0	1944	1152	972	288	0	72	396	72	864	1512	144	2088	216	72
0	2520	0	480	360	240	0	0	0	7800	2820	0	0	360	1800	0	360	0	0	468	1404	0	288	0	0	72	0	72	360	1440	0	0	0	0	0	0	0	0	0	0	0	0	0	0	0	2700	2880	10620	0	0
0	0	240	432	4320	1728	368	608	1472	16	1688	216	0	0	240	0	0	0	0	48	0	0	0	0	0	0	0	0	0	0	736	7360	3424	0	24	0	951	879	666	196	0	44	288	48	600	88	568	544	0	0
108	0	36	0	0	0	18	0	36	0	72	0	216	0	0	0	0	0	270	0	0	0	225	1125	0	0	0	1350	0	0	0	0	0	126	72	0	0	45	225	0	0	0	270	0	0	0	0	0	0	600
3844	0	0	2812	1972	2552	0	0	0	192	304	80	2020	0	0	48	0	0	464	1396	788	12	156	144	72	504	144	288	48	144	120	0	360	40	854	434	0	576	0	0	120	120	240	480	720	4	48	20	24	1144
136	132	146	250	250	0	506	372	694	4	0	1004	1244	250	112	3162	3069	2169	370	121	159	248	270	490	1883	137	722	608	190	160	360	336	240	600	49	35	1368	127	465	264	264	178	590	0	0	180	72	144	18	0
1648	83	357	664	58	70	28	12	110	70	30	110	0	0	0	1840	2	162	9750	1367	223	80	320	110	264	736	110	0	0	1152	200	20	20	1614	407	7	8	32	110	20	80	110	0	0	0	140	60	40	20	620
1768	620	312	4320	864	0	0	792	1476	0	0	0	2160	108	1296	3944	1084	696	4320	864	0	540	1080	1620	0	0	0	2160	0	1296	0	0	0	0	0	0	0	0	864	0	0	0	4320	0	0	0	360	180	0	0
0	0	0	0	0	0	0	0	2160	415	498	2075	4320	0	0	0	0	0	0	0	0	0	0	0	0	0	0	0	0	0	0	0	0	0	0	0	0	0	0	0	0	0	0	0	0	0	0	3060	0	0
0	0	0	0	0	0	360	0	120	0	0	0	0	0	0	198	240	654	0	0	0	24	0	0	60	0	12	0	0	0	0	96	0	460	20	60	1164	0	756	24	0	120	540	0	0	11520	0	600	0	0
216	324	540	0	0	180	0	180	360	288	72	0	1080	216	540	72	108	180	0	0	0	0	0	0	0	0	0	0	0	0	0	0	72	0	0	0	0	0	0	624	192	480	0	0	144	0	120	240	0	0
3792	204	0	1728	0	0	0	0	0	0	24	120	324	0	0	900	36	0	2690	1820	2546	0	324	0	0	0	0	72	0	0	432	0	0	1212	960	1140	0	0	0	0	0	0	144	0	0	0	0	288	0	0
648	279	133	891	410	253	526	497	203	69	238	290	309	253	185	749	215	92	500	372	108	438	468	169	168	238	326	469	170	122	776	385	261	939	509	244	349	255	114	143	150	60	421	267	287	1105	758	363	909	1267
81	441	1224	0	0	972	697	372	329	378	1080	378	1458	756	486	270	258	678	0	0	0	432	58	152	0	0	0	486	0	162	48	24	0	36	36	0	0	24	0	0	0	0	0	0	0	1856	1176	2260	918	168
0	558	198	0	0	0	408	1338	918	216	0	936	0	0	216	0	1188	540	0	0	0	1668	408	858	484	222	932	0	270	54	0	0	36	0	0	0	0	0	0	0	0	0	0	0	0	1260	4536	3618	4173	627
0	1080	270	0	0	0	0	3240	0	90	360	1080	0	1080	0	0	1080	360	0	0	0	1440	0	0	180	270	540	0	720	0	126	144	270	720	324	414	36	54	126	1512	738	504	36	2664	108	2430	8640	1530	1800	0
0	0	0	0	0	0	0	0	0	2052	0	684	0	0	0	0	0	2592	0	0	0	0	0	0	912	0	5712	0	0	0	0	0	0	0	0	0	0	0	0	0	0	0	0	0	0	0	0	0	0	0
0	0	0	0	0	0	0	0	0	0	0	0	0	0	0	0	0	1296	0	0	0	0	0	0	22032	0	0	0	0	0	0	0	0	0	0	0	0	0	0	0	0	0	0	0	0	0	0	0	0	0
1440	0	80	3160	2480	0	1900	3500	0	0	0	0	0	0	3640	688	0	0	464	0	32	160	0	0	2201	1950	945	2000	800	800	1560	1680	0	896	0	48	1260	468	0	0	0	0	0	400	0	1140	2100	0	384	192
1620	3132	4752	144	252	36	648	162	162	162	0	0	0	0	432	540	1188	1890	108	0	108	108	0	108	756	216	918	864	864	216	864	540	54	0	0	0	810	0	4914	162	0	648	3456	0	0	648	162	0	0	0
96	240	0	1668	258	252	570	258	0	0	90	450	540	216	1080	120	300	0	192	24	0	300	420	0	0	0	0	0	0	0	6069	678	1071	2106	1272	0	3000	42	0	198	0	180	378	594	378	360	120	0	0	240
382	96	656	906	930	552	264	390	768	1634	1773	1333	1608	600	852	188	84	232	432	510	246	72	418	56	0	298	230	360	0	0	390	600	78	756	904	578	495	9	318	408	294	246	504	324	1368	42	114	204	0	506
0	0	0	5084	1396	720	0	240	48	108	0	108	864	0	1764	288	0	72	612	36	144	0	0	72	108	36	36	792	72	72	7216	2540	1044	0	0	0	360	0	0	0	108	0	432	1980	0	0	840	168	0	0
720	120	960	1500	2820	360	0	0	0	0	0	0	0	3600	1800	0	0	0	0	0	0	0	0	0	0	0	0	0	0	0	2700	5220	360	864	0	0	660	60	216	1920	528	0	504	1728	0	0	0	0	0	0
0	0	240	480	1440	0	0	0	0	0	0	0	0	480	960	120	120	2400	1440	0	0	2400	2400	1200	2416	912	2216	3120	2880	1920	0	0	0	288	0	0	72	24	0	0	48	0	24	864	0	0	0	0	0	0
3456	2736	864	640	1920	3200	648	0	1080	1408	2000	336	0	3456	0	384	1968	96	2880	0	0	0	0	0	312	336	0	0	288	144	512	1536	2560	576	0	0	0	288	0	576	144	288	1152	144	288	0	0	0	0	0
80	360	160	0	912	0	44	2788	0	64	32	144	120	48	2040	0	0	0	0	288	0	128	904	0	0	0	0	0	0	480	0	192	0	0	768	0	592	2664	296	0	0	1920	384	3840	960	72	96	0	48	216
432	432	0	648	0	1296	36	936	324	0	0	0	1296	1944	0	0	0	0	216	0	108	360	450	162	0	0	0	972	324	0	180	0	540	216	0	0	0	0	0	216	108	0	0	0	0	366	2100	846	1368	900
108	738	5052	456	1755	507	252	0	324	630	0	1674	72	90	90	0	126	924	39	81	24	0	0	1350	0	0	7830	54	180	180	180	540	156	147	405	156	54	756	3510	60	624	720	84	0	0	84	0	36	0	0
72	54	270	396	852	48	468	762	30	36	0	0	0	0	936	324	1242	594	486	522	0	288	948	96	0	0	0	72	0	864	252	624	96	162	1026	0	2832	216	228	48	144	456	612	432	648	126	318	96	144	492
720	624	216	454	30	110	72	0	0	348	40	20	24	48	72	162	117	81	72	0	18	54	30	60	72	0	0	72	0	144	316	12	8	48	96	0	425	896	1403	12	0	24	1896	0	192	204	300	180	504	552
576	648	888	1696	1184	288	576	432	0	1928	2040	856	192	864	432	1104	972	1236	960	0	96	0	0	0	1692	792	0	0	432	1008	528	768	432	504	144	288	0	72	216	408	0	204	1008	144	432	0	0	0	0	0
2012	2000	2108	508	1902	182	180	1308	180	480	396	816	2052	1152	1764	1750	1582	1852	576	0	0	48	0	12	0	0	0	180	0	0	252	414	234	0	0	0	12	0	48	0	0	0	1008	0	0	36	72	36	0	0
1440	432	288	972	1440	756	0	648	0	2880	4032	1296	864	432	8928	0	0	0	0	0	0	0	0	0	0	0	0	0	0	0	108	0	756	0	0	0	0	0	0	0	0	0	864	0	0	0	0	0	0	0
936	1152	12600	216	36	144	864	234	810	7200	720	2520	864	432	3240	90	90	1980	216	0	0	0	0	0	0	0	0	0	432	1080	0	0	0	0	0	0	0	0	0	0	0	0	216	0	0	0	0	0	0	0
1593	1074	1683	1411	336	1387	381	228	141	5584	3354	1024	810	974	1410	850	411	2075	359	177	294	780	105	375	796	566	404	36	176	0	555	180	765	72	144	192	0	48	0	52	330	60	0	60	24	856	731	1725	42	54
5184	3888	4032	1944	216	360	432	1296	144	3816	504	360	2520	4680	2088	576	144	0	216	216	0	0	144	0	1080	360	0	720	1440	576	0	0	0	144	108	0	0	108	0	0	0	0	0	0	108	0	0	0	0	72
0	0	216	1440	7128	5760	108	1656	612	1224	144	720	360	216	6336	0	0	0	0	0	0	0	0	0	0	0	0	0	0	0	288	1152	1152	0	0	0	0	0	0	0	0	0	0	1296	0	0	0	0	0	0
597	1593	4812	1139	522	121	990	270	90	891	162	153	900	0	1386	234	1656	2880	975	300	75	54	162	54	552	0	6	900	0	1386	2459	1242	241	945	756	333	0	522	36	108	30	114	180	54	54	0	0	0	36	108
0	2592	0	0	0	0	0	0	0	864	0	0	0	0	3888	0	7776	0	0	0	0	0	0	0	0	0	0	0	0	0	0	0	0	0	0	0	0	0	0	0	0	0	0	0	0	0	0	0	0	0
780	1020	792	0	0	0	3888	648	11016	3672	0	0	0	0	216	120	1752	720	0	0	0	0	0	0	0	0	0	0	2592	0	0	0	0	0	0	0	0	0	0	0	0	0	0	0	0	648	108	1836	0	0
0	504	144	0	0	0	5115	2790	4515	0	0	4320	0	0	0	0	0	0	0	0	0	1550	372	562	0	0	864	0	0	0	0	0	0	0	0	0	0	0	0	0	0	0	0	0	0	5325	1530	3765	1330	60
3780	1620	1800	2208	360	2832	0	216	720	0	1980	396	1440	2160	360	60	12	72	304	924	2732	0	216	0	0	1680	336	0	1440	0	276	72	516	464	876	1720	0	360	72	504	2196	432	576	0	216	0	0	0	0	0
1512	0	0	432	1836	756	108	108	432	72	432	144	1728	648	648	720	0	0	288	2535	1173	108	0	0	162	198	0	216	108	36	216	510	210	0	765	315	216	648	3024	162	54	1764	432	216	144	162	162	648	216	0
0	0	96	0	0	0	160	360	360	348	0	280	280	0	240	24	96	120	368	288	208	40	80	400	288	0	280	280	0	48	840	3060	1620	92	72	532	3440	1520	4008	300	1740	3208	2488	1080	240	0	48	0	0	0
84	2328	390	0	306	0	1620	5958	702	480	0	0	108	1920	1440	54	1584	270	6	90	30	220	990	110	0	0	240	216	960	240	288	792	180	156	186	120	560	304	396	0	120	0	72	360	120	330	1152	138	540	300
56	102	128	1112	1806	174	168	1272	210	502	1204	646	394	612	1170	364	246	344	606	564	366	774	646	728	670	455	531	732	498	660	520	966	210	72	72	48	304	72	336	420	160	276	284	512	368	132	728	208	350	602
868	527	63	718	1985	501	345	1764	303	225	700	209	0	0	0	196	251	63	120	360	240	426	576	78	75	35	160	0	0	0	720	1767	567	339	582	177	1210	358	544	276	75	135	0	0	0	285	912	285	99	342
112	168	728	288	0	0	80	64	48	0	0	0	0	0	0	128	96	544	224	16	48	96	0	0	240	0	48	0	0	0	144	96	0	240	48	144	336	408	456	24	0	120	144	0	0	928	1376	240	1440	2160
380	321	877	444	266	124	564	138	264	654	336	246	0	0	108	474	765	651	270	162	174	453	249	264	513	135	216	0	0	0	936	866	448	984	660	546	453	381	132	600	712	392	0	0	0	1566	564	804	1017	601
148	160	1240	48	24	24	0	48	0	1038	156	210	84	72	48	248	224	1844	200	46	174	144	144	48	972	108	60	240	264	408	876	264	876	895	383	750	542	436	498	992	804	364	360	324	528	1320	240	1212	1464	600
624	588	732	832	1328	792	320	832	552	0	288	360	264	312	744	220	44	252	354	474	324	298	634	484	336	240	24	336	456	1008	144	288	360	310	754	364	856	556	784	480	96	192	276	396	444	1120	2720	804	614	1574
360	0	1080	540	90	750	0	60	180	324	162	486	0	720	0	1140	480	2160	1116	120	684	1524	660	216	855	205	200	0	720	0	180	30	582	144	0	216	24	0	36	588	60	0	1080	180	180	2160	1530	1494	2986	1370
192	396	625	196	574	84	738	764	164	199	239	271	301	1057	418	407	1043	1497	527	36	162	1623	934	672	727	191	79	610	550	544	468	832	280	755	737	241	265	331	147	156	126	182	189	423	480	1814	1042	328	3007	1355
450	150	1035	1005	1323	1596	1905	1350	3030	1455	1245	1002	720	2085	720	0	0	165	45	63	243	150	210	645	75	195	1311	135	285	135	210	90	168	105	291	609	318	582	567	231	183	312	102	186	681	270	180	231	300	276
666	336	870	180	0	540	36	0	108	723	413	232	144	720	720	912	800	1348	792	792	0	510	1110	180	2160	1206	630	1440	288	1620	0	0	0	126	126	72	80	132	292	0	180	144	144	144	0	0	0	0	528	912
216	108	864	0	0	0	432	0	1080	648	324	1404	324	0	0	36	108	216	0	144	0	0	0	0	0	0	0	0	72	720	0	0	0	0	2988	216	0	2700	432	0	972	432	324	0	0	0	0	0	0	0
3348	3024	540	216	1008	0	1728	504	0	11160	3306	5838	2160	1080	432	204	192	36	0	0	0	0	0	0	0	0	0	0	0	864	0	0	0	0	0	0	0	0	0	0	0	0	0	0	0	0	0	0	0	0
1642	3222	5204	930	1140	960	282	48	294	660	1866	780	270	2124	2250	768	2241	3387	120	132	24	900	0	180	2250	0	990	900	120	300	0	3	57	0	6	0	0	0	198	0	0	36	180	12	30	105	30	165	0	0
232	2312	1872	96	0	0	4992	192	2592	1652	148	1008	0	0	72	124	4202	1926	120	120	0	1296	936	2160	1034	296	1046	0	0	288	24	0	0	0	24	0	0	0	0	0	0	0	0	0	0	240	0	0	768	624
68	418	666	720	1424	856	432	1392	48	744	72	144	432	240	1416	68	706	1242	288	144	96	388	52	880	1120	1004	1284	792	240	480	720	548	244	792	288	0	1368	648	1200	640	320	960	432	576	0	264	384	0	490	58
0	0	0	0	0	0	1296	1440	4104	792	1512	4176	1080	2160	2880	36	300	312	288	0	0	0	0	0	1152	576	0	0	0	576	0	0	0	216	0	0	0	0	144	864	432	432	216	0	432	0	0	0	0	0
5388	2748	1728	2160	864	2808	720	432	144	900	540	0	432	1944	1944	0	0	0	0	0	0	0	0	0	0	0	0	0	0	0	0	0	0	0	0	0	0	0	0	0	0	0	0	0	0	1134	1026	72	0	0
8280	0	1656	864	15552	3024	0	0	0	0	0	0	0	0	3888	3240	0	648	0	0	0	0	0	0	0	0	0	0	0	0	0	0	0	0	0	0	0	0	0	0	0	0	0	0	0	0	0	0	0	0
5292	3796	6104	864	1080	0	864	432	0	2856	1224	816	0	0	2088	2160	1520	2368	0	0	0	0	0	0	1080	0	0	0	0	1152	0	0	0	0	0	0	0	0	0	0	0	0	0	0	0	0	0	0	0	0
0	24	204	0	0	0	18	0	30	276	0	48	0	0	0	0	0	0	0	0	0	0	0	120	1050	0	570	0	0	0	0	0	0	0	780	324	0	120	120	0	792	72	0	0	0	0	0	0	0	0
416	132	340	255	231	258	120	36	132	462	45	15	144	180	252	750	630	1602	1305	18	69	303	255	54	282	240	36	180	252	180	660	576	810	1230	36	210	714	444	198	648	600	180	1308	1740	1308	261	57	360	342	294
2052	1404	1044	2664	4680	828	2880	1440	1440	108	132	132	864	180	3600	252	36	96	270	468	90	336	180	636	12	0	216	432	36	720	72	0	312	930	468	330	960	2700	1020	144	108	120	864	0	0	0	180	420	900	0
102	78	456	0	175	80	585	663	624	288	270	282	12	120	120	0	45	150	10	100	85	68	18	214	238	376	202	90	0	0	0	150	45	60	24	204	258	492	462	136	228	104	0	0	0	819	612	672	1062	624
776	1360	720	684	1320	1308	720	624	912	1845	1980	1767	0	624	240	192	246	546	0	1304	496	328	1040	1272	242	308	866	384	24	336	44	60	136	0	572	100	104	1032	580	108	400	776	48	12	348	0	0	0	300	488
3228	3930	1482	648	0	0	2592	432	0	592	48	224	0	0	216	612	1098	450	0	0	0	0	0	0	432	0	0	0	0	0	0	0	0	0	0	0	0	0	0	0	0	0	0	0	0	0	0	0	0	0
0	288	0	144	144	0	1440	0	108	252	72	0	0	0	576	432	2592	864	288	192	96	864	216	0	486	0	162	0	0	972	432	2160	0	1008	672	336	672	384	780	324	0	324	1296	0	648	1728	864	0	864	504
2371	943	784	576	1188	1152	672	552	1026	685	467	558	684	576	726	498	456	192	78	223	419	216	504	240	288	672	960	0	366	216	0	72	0	60	130	386	180	312	276	48	364	500	144	192	72	63	55	320	252	300
722	1164	1336	396	96	318	350	110	179	1200	274	308	162	324	234	272	372	436	180	9	99	99	66	132	294	108	30	72	324	0	1566	240	588	666	90	306	321	288	138	1602	549	693	954	612	522	240	336	180	720	300
632	180	1480	140	396	640	40	16	156	380	1493	339	280	220	640	416	52	1092	120	272	408	0	0	28	260	120	16	80	620	920	0	40	200	120	272	348	168	84	316	1122	584	718	440	332	716	40	16	84	0	0
6	690	343	50	60	305	380	210	513	529	315	139	115	245	305	112	422	548	205	72	513	1425	225	417	234	430	170	70	325	280	175	570	965	105	148	397	70	4	441	2210	595	2285	390	425	320	120	280	590	175	75
312	510	288	456	780	612	1166	662	1388	0	696	636	1056	840	0	132	330	108	516	461	355	724	448	940	6	486	876	960	324	0	688	748	982	366	413	619	6	222	504	241	626	537	480	468	696	592	598	448	932	494
264	96	48	516	588	624	1768	464	1032	0	312	936	624	672	24	108	0	36	120	600	528	320	120	424	0	240	240	240	192	0	720	816	960	944	2416	1968	0	0	1920	1792	2080	2080	960	432	384	192	0	0	320	48
1098	3156	930	768	936	408	672	1368	1368	24	432	528	96	48	696	210	228	90	576	1536	1152	240	4416	4656	48	1440	1248	384	192	384	0	0	0	384	864	240	48	528	1056	0	576	240	48	240	0	0	0	0	48	576
0	18	12	6	12	6	12	12	42	6	0	60	24	30	36	0	30	30	616	2002	1540	0	720	0	0	360	0	240	90	180	288	174	174	524	1976	1538	468	1158	1578	664	1054	544	240	240	180	0	0	30	30	2106
216	216	288	576	468	144	396	828	468	0	588	1284	720	720	576	288	0	0	1836	1296	1188	216	1080	648	288	1116	324	0	0	0	1440	0	0	900	648	324	540	216	1188	810	432	486	864	0	0	0	192	96	0	0
0	0	0	0	0	0	144	288	528	240	240	0	0	240	1920	0	240	480	0	0	0	264	24	72	504	96	72	0	120	720	0	0	0	0	0	0	0	0	0	0	0	0	0	0	0	1224	2664	2820	528	48
225	36	873	180	360	1674	36	171	171	945	1458	189	0	0	1998	828	126	2340	270	270	0	54	54	0	2376	891	567	270	54	648	90	180	1620	270	270	0	1070	370	1260	1080	0	0	810	1080	2160	18	234	126	54	54
294	162	984	54	1170	396	513	315	792	180	2853	1071	288	144	1224	666	414	1692	144	0	432	72	0	216	2700	576	288	864	1728	576	108	180	324	0	0	0	72	0	72	72	0	36	216	0	144	270	306	648	0	0
0	768	5568	0	0	0	0	1296	0	13176	0	5688	0	0	7488	0	48	672	0	0	0	0	0	0	0	0	0	0	0	0	0	0	0	0	0	0	0	0	0	0	0	0	0	0	0	0	0	0	0	0
0	0	144	0	0	0	0	0	0	0	288	0	0	0	0	540	4320	4140	0	0	0	0	0	0	0	0	0	0	0	0	420	0	840	0	0	0	0	0	0	0	0	0	0	0	0	168	0	336	0	0
732	1446	1314	270	6	24	102	30	12	2252	160	12	0	0	0	576	1032	2364	196	64	40	324	0	0	384	96	120	0	0	0	708	288	336	488	104	560	148	512	240	400	176	120	0	0	0	1086	150	636	528	168
300	120	444	0	4032	1200	780	0	300	1120	224	0	2160	2400	2376	39	0	273	360	0	0	60	0	0	36	0	0	120	180	12	0	2160	720	0	0	0	0	0	0	0	0	0	0	0	0	840	0	600	300	0
4500	2400	7500	0	1260	1440	0	0	1440	1440	3080	1960	0	0	8820	0	0	0	0	0	0	0	252	0	0	0	0	0	0	324	0	0	0	0	0	0	320	0	256	0	0	0	0	0	0	0	0	0	0	0
252	195	708	276	186	36	216	444	60	246	612	36	90	30	90	354	171	936	240	126	48	48	264	48	432	816	510	282	30	90	93	24	24	75	204	12	540	339	795	45	114	225	324	180	180	573	2112	0	207	2136
252	0	1560	1152	504	216	144	750	306	1332	1506	270	420	420	4164	0	0	1200	240	36	24	30	6	72	480	96	0	0	0	0	0	0	48	0	864	288	0	540	0	0	0	144	0	288	0	0	0	120	480	96
4320	4536	11880	216	1080	216	1080	216	1944	9504	3456	0	648	4104	3456	0	0	0	0	0	0	0	0	0	0	0	0	0	0	0	0	0	0	0	0	0	0	0	0	0	0	0	0	0	0	0	0	0	0	0
0	0	2304	1260	0	612	252	0	2196	2184	5760	0	3096	1656	1872	0	0	1224	0	0	0	0	0	0	528	0	0	0	0	0	360	0	432	0	0	0	0	0	0	312	0	0	0	0	0	72	0	2160	0	0
9648	4608	2160	0	0	0	0	0	0	4320	0	0	0	0	0	3216	1536	432	0	0	0	0	0	0	432	0	0	0	0	0	0	0	0	0	0	0	0	0	0	0	0	0	0	0	0	0	0	0	0	0
36	72	1068	0	0	72	0	0	144	3096	240	408	24	48	2064	12	24	756	0	0	96	0	0	192	1368	168	336	0	0	1632	288	384	480	0	192	96	0	120	840	336	48	480	0	0	480	144	192	240	0	96
0	0	0	0	0	0	0	0	0	0	0	0	0	0	0	0	0	0	0	0	0	0	0	0	4140	828	0	0	0	0	0	0	0	0	0	0	0	0	0	0	0	0	0	0	0	0	0	0	0	0
0	120	6360	0	0	0	1152	288	0	1800	0	360	0	0	1800	0	48	13272	0	0	0	432	0	144	1752	0	48	0	0	0	0	0	0	0	0	0	0	0	0	0	0	0	0	0	0	0	0	0	2160	0
16	0	760	226	254	248	80	224	244	640	1394	210	104	92	1124	224	104	1048	344	560	268	68	302	82	644	224	32	32	80	1268	646	90	112	368	304	80	528	770	210	236	168	304	224	80	380	0	96	80	0	128
2592	3996	6372	0	0	2592	0	0	0	0	0	0	0	2592	5184	0	0	0	0	0	0	0	0	0	0	0	0	0	0	0	0	0	2592	0	0	0	2160	0	1944	1872	0	2772	1296	0	0	0	0	0	0	0
1656	576	6408	2880	864	2232	288	0	288	16128	10728	2304	576	576	1152	0	0	0	0	0	0	0	0	0	0	0	0	0	0	0	0	0	0	0	0	0	0	0	0	0	0	0	0	0	0	0	0	0	0	0
312	0	840	0	416	496	0	48	816	2352	1248	336	864	432	864	324	0	300	336	0	432	0	264	24	1680	1008	672	576	576	576	288	256	224	144	0	144	0	0	0	304	208	16	0	0	0	288	192	288	0	264
2592	4752	2448	0	0	0	2304	1584	1728	1392	0	816	864	0	1296	720	1416	744	0	0	144	852	2196	912	474	0	1158	2232	576	648	0	0	0	0	0	144	0	0	0	0	0	288	0	144	0	0	216	0	144	432
218	222	340	65	45	70	0	0	0	180	270	0	0	90	300	1050	1074	1776	624	96	450	120	360	276	120	192	24	204	3030	1620	528	360	336	660	168	0	192	32	40	380	300	220	60	180	0	288	72	0	30	90
864	216	576	756	180	648	576	480	624	552	1224	192	144	816	72	0	0	0	192	84	492	0	0	48	0	72	168	0	24	0	900	564	1128	960	12	1476	176	480	1744	2496	2688	1344	288	144	0	0	0	0	24	480
144	0	0	900	360	900	108	0	36	120	2160	240	288	720	72	0	0	0	300	120	300	0	0	0	0	0	0	0	0	0	0	0	1800	2700	0	1800	360	900	540	1800	900	0	0	0	0	0	0	0	0	0
240	140	100	360	2016	1080	200	2264	536	18	414	72	0	120	0	96	70	14	0	36	972	0	252	972	120	2892	840	0	60	0	10	100	34	0	12	48	0	0	36	132	348	360	36	48	0	20	392	68	0	12
1800	1440	0	540	1080	1080	1350	3510	0	0	0	0	0	1620	0	120	240	0	900	1080	720	414	2070	0	0	0	0	0	540	0	324	648	648	180	648	144	1128	336	480	684	1068	1488	540	1080	1080	180	180	0	360	1800
468	180	144	144	144	144	144	216	0	0	0	0	0	0	216	174	162	12	432	432	432	0	216	144	0	0	432	864	0	648	312	420	372	492	636	528	438	612	822	472	64	112	216	216	0	168	72	0	24	1368
123	102	63	136	338	248	208	369	379	140	276	220	72	24	140	420	210	330	1282	2276	2000	1504	3148	3084	488	1072	576	240	120	1124	84	42	150	306	72	210	168	430	654	125	469	246	96	24	48	72	72	264	456	384
702	426	180	822	2493	1593	420	240	420	66	306	120	120	1308	2460	2100	1320	1008	402	510	432	819	747	270	2252	48	1684	12	336	840	162	51	315	54	90	72	552	12	96	48	72	240	60	0	0	132	96	84	784	836
504	1724	1156	0	120	312	968	576	1384	288	776	448	0	456	0	72	428	196	288	528	744	652	1564	3592	304	2240	1344	240	312	216	0	72	72	0	0	48	0	96	168	48	0	360	0	0	144	0	0	96	432	816
384	0	0	600	240	1080	0	192	0	0	0	0	0	96	0	342	228	342	280	168	332	792	372	1380	480	1068	288	0	456	0	688	288	1040	64	0	32	0	0	0	96	0	192	864	384	96	16	224	0	1416	636
100	256	292	570	440	790	88	200	156	250	400	478	0	0	0	240	152	256	382	148	814	124	960	92	136	560	660	252	144	108	93	154	497	370	220	418	175	140	105	180	564	408	0	0	0	137	160	135	72	800
0	0	540	0	0	0	0	0	0	1620	0	0	0	0	0	0	0	2484	0	0	0	0	0	0	2916	1530	1710	0	0	0	0	0	0	0	0	0	0	0	0	0	0	0	0	0	0	0	0	0	0	0
0	6264	24840	0	0	0	0	0	0	3888	0	0	0	0	2592	0	936	4680	0	0	0	0	0	0	0	0	0	0	0	0	0	0	0	0	0	0	0	0	0	0	0	0	0	0	0	0	0	0	0	0
2164	2224	10012	3006	486	3060	0	360	216	8256	1884	2784	0	0	144	988	400	3040	150	0	30	0	0	0	180	0	0	180	0	0	720	60	660	210	0	6	0	0	0	144	36	0	144	0	0	0	0	0	0	0
2574	0	4374	1296	0	216	0	0	0	1422	342	0	0	0	108	2172	0	5748	3960	0	576	0	0	0	2292	1524	0	0	0	0	288	0	72	648	0	144	0	0	0	0	144	0	0	0	0	0	0	0	0	0
2700	0	12636	0	0	0	0	0	0	1872	0	0	0	0	576	2328	0	7320	432	0	0	0	0	0	4092	1596	0	0	0	0	0	0	0	0	0	0	0	0	0	0	0	0	0	0	0	0	0	0	0	0
1980	0	6336	720	0	180	0	0	0	1332	180	0	0	0	0	1440	0	10656	2400	1200	900	0	0	0	3600	720	0	0	0	3456	0	0	0	576	288	0	0	0	0	0	216	0	0	0	0	0	0	0	0	0
0	20	0	0	180	0	1018	884	324	0	0	300	60	900	100	0	80	0	0	0	0	162	3660	276	60	0	180	240	360	880	24	1296	360	96	1344	0	586	2748	260	0	0	80	800	40	1360	632	604	216	48	5520
576	144	0	144	5256	72	2376	6624	0	0	0	0	0	360	0	0	0	0	0	0	0	0	0	0	0	0	0	0	0	0	0	0	0	0	0	0	0	0	0	0	0	0	0	0	0	0	0	0	0	0
0	0	0	0	0	0	0	0	0	0	0	0	0	0	0	0	0	0	0	0	0	0	0	0	0	0	0	0	0	0	0	0	0	0	0	0	0	0	0	0	0	0	0	0	0	0	0	0	0	0
4050	4575	7725	0	768	0	150	330	750	300	2700	0	750	600	102	3380	3965	6695	0	0	0	0	0	0	0	0	0	0	0	0	0	24	0	0	0	0	0	0	0	0	0	30	120	6	0	0	30	0	0	0
76	264	488	30	380	276	60	386	494	1558	614	954	420	410	1386	30	174	156	170	490	208	252	820	346	270	242	508	190	208	1200	15	205	100	60	144	76	837	321	552	70	86	336	80	184	200	9	153	122	54	90
316	174	122	1004	2160	976	207	1054	275	136	529	181	336	432	1008	240	156	72	288	1324	188	104	666	142	114	207	129	96	48	480	77	705	58	384	1032	144	350	516	1882	92	12	370	264	408	1560	54	520	86	104	417
88	44	60	0	876	456	0	522	346	150	594	252	384	228	328	240	142	230	254	430	516	176	744	644	252	414	642	0	84	88	0	392	240	150	110	132	188	252	1352	244	30	1222	448	220	88	84	678	522	134	338
200	40	220	434	236	474	0	0	200	490	294	196	1072	200	500	200	40	140	400	0	0	0	0	0	0	0	0	1000	40	100	2474	1324	2790	1040	0	0	20	0	0	8	0	0	5004	8	20	0	0	0	0	0
272	0	16	3480	1080	3120	0	1920	240	0	240	240	480	432	0	1224	0	72	480	0	240	216	180	36	0	0	48	96	216	0	180	180	120	0	0	0	0	0	0	240	0	240	480	0	0	72	8576	1072	1440	660
1014	432	234	0	0	0	96	0	0	380	0	40	0	0	180	52	32	36	0	0	0	20	20	200	12	0	0	0	0	12	1520	340	420	0	48	0	156	94	26	120	0	180	720	0	120	96	0	120	120	120
0	0	0	240	150	510	0	0	0	0	0	0	0	0	2700	180	0	540	180	60	300	0	0	0	120	0	960	360	0	1620	288	180	612	0	288	288	0	72	0	0	864	360	0	288	0	0	1800	0	360	1080
0	508	212	132	124	104	240	270	210	264	88	176	0	96	432	0	604	308	300	1242	42	488	624	688	216	0	384	120	720	624	156	1168	104	156	444	36	2244	2028	1560	96	40	32	216	216	144	144	810	390	158	300
180	480	3858	18	18	84	72	222	336	2469	235	1760	0	0	2448	47	122	2261	75	0	165	230	45	499	1218	588	3726	0	0	180	864	672	894	246	132	972	670	360	1040	222	618	480	0	540	0	858	527	925	268	66
177	212	506	245	256	226	169	341	325	270	187	696	115	97	715	104	90	80	100	51	225	64	90	834	62	172	2467	484	178	115	142	468	174	132	204	586	172	124	278	64	246	939	178	778	97	423	628	519	120	148
1206	1440	1134	1344	2304	384	576	720	864	1080	936	1200	1392	1296	1008	1625	1200	1063	120	1440	240	264	336	768	936	600	744	168	360	216	0	0	0	36	432	72	480	0	672	0	0	192	96	0	0	0	144	0	12	48
720	1008	5130	2385	90	360	1197	0	162	3276	0	135	1287	2835	1215	312	354	1494	135	120	240	330	105	240	1917	0	90	495	495	675	762	24	96	540	480	1032	18	36	18	72	144	0	171	0	72	390	0	24	96	60
0	270	864	216	126	612	630	108	918	2004	240	510	450	450	1674	0	270	288	0	0	0	0	0	270	600	132	132	0	0	0	36	126	468	144	0	468	0	54	0	324	864	180	0	144	0	498	384	1710	450	0
1600	600	1400	0	480	300	0	288	0	3168	576	216	0	0	744	1052	372	616	300	1200	360	240	480	0	1128	744	288	0	0	960	0	0	60	0	0	288	120	0	120	144	144	0	0	144	0	60	156	96	274	374
1600	3840	2390	0	0	0	1080	0	1200	532	6	102	520	720	0	604	1440	1044	0	0	306	680	660	30	148	132	120	250	202	324	1760	456	368	801	417	822	325	333	424	1294	1659	3027	1618	418	828	1120	0	490	721	363
0	0	24	0	0	36	0	336	24	0	0	120	72	180	120	0	0	0	0	0	0	0	0	0	24	0	0	0	0	0	48	240	240	0	0	48	156	396	408	180	0	0	192	240	480	1020	4140	1200	0	3360
0	0	54	0	0	0	0	0	0	45	0	0	0	0	27	522	270	531	243	225	477	243	225	477	423	648	216	513	513	4599	90	36	54	225	225	450	414	1080	1656	0	0	1125	450	765	0	90	36	54	225	225
0	0	924	40	0	104	40	0	104	1332	240	96	48	48	72	0	0	216	0	0	0	0	0	0	1702	300	50	0	0	240	850	0	170	90	84	1086	480	100	20	480	2184	0	12	120	120	800	0	160	40	80
0	0	3564	0	0	0	0	0	0	1368	0	0	0	0	1620	0	0	2052	0	0	0	0	0	0	13572	0	0	0	0	1944	0	0	0	0	0	0	0	0	0	0	0	0	0	0	0	0	0	0	0	0
374	528	610	0	0	0	36	0	36	360	0	72	72	0	576	108	1152	540	0	0	0	1044	0	900	3360	0	240	1800	0	0	2160	2160	900	72	72	36	3360	240	720	870	30	1080	900	0	0	36	0	36	1044	0
162	0	1026	0	0	1620	0	0	0	990	810	0	0	0	2268	162	0	162	0	0	324	0	0	0	3744	0	0	324	0	1944	0	0	0	0	0	0	0	0	0	0	1404	216	0	0	0	576	72	72	0	504
300	378	180	145	646	649	100	1646	240	373	390	95	0	0	0	12	0	378	65	130	261	50	350	362	503	1648	1155	0	0	0	75	120	195	45	300	189	735	150	945	90	144	756	0	0	0	858	3102	318	60	678
0	0	0	0	1548	192	0	1674	198	0	186	606	0	0	0	5160	1944	144	1296	5280	432	372	1832	220	572	1472	644	0	0	1152	0	288	48	0	0	0	600	600	468	40	0	200	0	0	0	0	368	16	0	0
0	0	2268	654	72	234	120	48	924	792	0	0	948	276	1188	0	0	1008	54	0	90	54	66	24	972	0	0	288	72	144	234	24	66	126	0	210	0	0	0	192	12	0	0	48	0	240	96	2064	336	624
0	0	756	0	0	0	0	0	0	3276	0	0	0	0	7560	0	0	0	0	0	0	0	0	0	5070	0	1230	0	0	1080	0	0	0	0	0	0	0	0	0	0	0	0	0	0	0	0	0	0	0	0
0	0	7776	0	0	0	0	0	0	4752	5400	5400	0	0	4320	0	0	7632	0	0	0	0	0	0	432	0	0	0	0	0	0	0	0	0	0	0	0	0	0	0	0	0	0	0	0	0	0	0	0	0
720	864	13176	360	0	0	360	72	0	27144	1800	2160	0	0	0	0	0	0	0	0	0	0	0	0	0	0	0	0	0	0	0	0	0	0	0	0	0	0	0	0	0	0	0	0	0	0	0	0	0	0
1344	0	10896	0	864	0	0	0	0	13488	1344	0	0	0	7200	144	0	1584	0	0	0	0	0	0	0	0	0	0	0	0	0	0	0	0	0	0	0	0	0	0	0	0	0	0	0	0	0	0	0	0
1584	0	7920	432	0	0	0	0	0	16800	480	0	0	0	2160	0	0	0	0	0	0	0	0	0	0	0	0	0	0	0	0	0	0	0	0	0	0	0	0	0	0	0	0	0	0	0	0	0	0	0
840	5640	6480	0	36	216	0	612	1080	624	588	2676	0	0	8856	210	1410	1620	0	0	0	0	0	0	432	0	0	0	0	0	0	0	0	0	0	0	0	0	0	0	0	0	0	0	0	0	0	0	0	0
3192	2128	22328	0	0	0	0	0	0	5184	0	0	0	0	0	357	238	3077	0	0	0	0	0	0	0	0	0	0	0	0	0	0	0	0	0	0	0	0	0	0	0	0	0	0	0	0	0	0	0	0
5934	7038	11868	0	0	0	0	0	0	4536	0	0	0	0	0	774	918	2196	0	0	0	0	0	0	0	0	0	0	0	0	0	0	0	0	0	0	0	0	0	0	0	0	0	0	0	0	0	0	0	0
7200	6984	9432	504	2520	1152	720	2196	1152	900	2016	2556	504	288	756	0	0	0	0	0	0	0	0	0	0	0	0	0	0	0	0	0	0	0	0	0	0	0	0	0	0	0	0	0	0	0	0	0	0	0
3744	3336	6456	720	1116	612	1584	2664	1260	1512	1440	108	1296	1296	6552	2880	3900	6180	0	0	0	0	0	0	0	0	0	0	0	0	0	0	0	0	0	0	0	0	0	0	0	0	0	0	0	0	0	0	0	0
0	0	0	0	2160	0	0	0	0	0	0	0	0	0	6912	0	0	0	0	0	0	0	0	0	0	0	0	0	0	0	0	0	0	0	0	0	4320	0	6480	0	0	0	0	0	0	0	0	0	0	0
144	492	600	0	264	552	0	420	624	0	588	936	420	420	3612	0	24	48	144	720	72	180	180	24	12	36	24	0	0	48	0	480	960	36	216	36	3744	2496	2160	192	0	528	360	0	1104	0	480	960	0	0
500	946	0	125	275	440	360	180	0	0	0	0	0	720	0	250	650	0	168	3300	660	4080	2040	0	0	0	0	0	1080	0	305	215	200	210	2220	300	2000	480	40	90	90	540	180	360	2880	1955	205	0	1440	1290
485	263	50	374	745	195	642	2778	1302	271	600	1649	0	0	36	130	838	424	0	2429	1273	0	640	98	480	584	220	0	192	0	20	115	27	0	647	349	755	243	610	0	162	408	90	498	162	0	0	0	0	430
660	0	7260	0	0	900	576	24	264	6000	2100	0	0	0	0	360	0	3960	0	0	108	0	0	0	0	36	0	0	0	0	0	0	0	0	0	288	0	360	720	456	912	0	0	0	0	0	36	396	792	540
195	3387	126	480	144	456	540	0	108	1020	0	144	216	1080	1080	291	5211	510	228	24	72	924	0	372	1680	0	312	0	324	324	516	144	528	72	144	468	54	18	144	456	72	108	0	0	0	1356	0	336	1908	0
0	0	0	138	114	144	0	84	6	0	72	0	18	0	0	1890	0	2754	90	0	270	198	12	114	2802	663	189	414	0	0	1860	1236	540	0	0	0	642	0	240	828	0	0	90	0	0	0	240	48	0	0
0	576	720	0	0	0	0	0	0	432	0	0	0	0	864	0	576	2880	0	0	0	1728	0	2880	2508	612	2640	0	0	432	0	720	144	0	0	0	864	432	144	0	0	288	0	0	0	0	0	0	0	0
0	1080	5400	0	0	0	0	0	0	432	0	0	0	0	0	0	3780	10044	0	0	0	0	0	1080	12528	0	2160	0	0	864	0	0	0	0	0	0	0	0	0	0	0	0	0	0	0	0	0	0	0	0
0	0	20952	0	0	0	0	0	0	8904	4992	576	0	0	0	0	0	1944	0	0	0	0	0	0	0	0	0	0	0	0	0	0	0	0	0	0	0	0	0	0	0	0	0	0	0	0	0	0	0	0
0	0	180	18	6	156	0	0	0	0	0	0	0	36	900	0	0	5040	0	0	0	0	0	0	5400	0	0	0	0	3240	234	78	1164	0	0	0	0	0	0	216	0	0	0	0	648	0	0	0	48	36
4	0	68	180	1032	840	3600	1800	1272	400	80	0	96	960	3540	8	0	88	0	0	0	720	120	1080	828	0	24	12	1200	600	12	924	600	216	0	504	316	120	92	720	1200	0	48	600	480	1200	600	888	1600	0
258	1312	452	498	960	738	24	408	2514	772	252	1316	108	54	180	900	1200	600	456	12	108	0	0	0	300	132	0	0	540	1800	198	0	162	412	8	132	0	18	18	174	80	16	72	180	18	0	12	84	0	432
1296	6804	15228	0	0	0	0	0	0	0	0	0	0	0	0	0	0	0	0	0	0	0	0	0	0	0	0	0	0	0	0	0	0	0	0	0	0	864	216	0	0	1080	0	0	0	0	0	0	0	0
0	0	0	150	2808	930	0	1296	0	0	0	0	0	0	864	0	0	0	0	0	0	0	0	0	720	1530	3150	0	0	0	0	0	0	0	0	0	0	0	0	0	0	0	0	0	0	0	0	0	0	0
180	648	1512	0	0	180	72	0	288	1800	576	720	180	504	1440	0	0	0	0	0	0	288	0	1152	5760	720	1080	720	720	0	504	360	792	144	288	1656	108	216	72	540	324	108	1656	612	396	0	0	0	0	0
5634	288	6978	1920	1224	660	852	372	216	3054	786	210	900	0	1296	1410	0	1380	180	0	60	117	12	15	615	15	0	36	0	0	192	72	6	90	0	30	0	24	0	90	0	0	24	0	0	1012	524	270	402	32
0	60	72	0	0	0	48	0	72	24	0	24	0	0	0	0	36	24	0	0	0	12	6	570	330	0	480	36	0	30	9990	7020	3960	432	1596	432	360	1080	240	60	420	480	720	0	30	36	0	24	0	0
0	0	0	0	0	0	0	0	0	0	0	0	0	0	0	0	0	0	690	288	318	0	0	0	0	0	0	0	0	0	1728	8100	10260	633	576	411	972	1620	4968	2592	2160	3996	324	540	648	0	0	0	0	0
0	0	0	414	360	1926	0	540	0	0	0	0	0	0	0	540	108	0	234	144	378	0	108	0	0	0	0	0	0	0	2394	4500	12546	504	144	2376	900	900	900	3240	2160	0	0	2160	3240	0	0	0	0	0
3222	2988	3366	216	0	72	3384	288	360	3384	144	2016	0	0	0	2106	4212	5346	0	72	0	0	0	0	0	36	0	0	0	0	0	0	0	0	936	180	0	288	1296	0	240	660	0	0	0	0	0	0	0	72
2880	0	0	2952	1872	360	1728	5184	0	432	1296	0	3456	3456	864	0	0	0	432	1188	108	0	0	0	0	0	0	0	0	0	0	108	36	288	864	216	360	288	36	0	0	36	0	0	72	0	0	0	0	1152
690	315	477	477	1098	951	231	1137	426	734	2580	1552	960	960	960	560	288	688	360	39	135	252	72	162	1092	257	133	0	0	0	198	468	774	80	30	160	120	45	105	480	90	60	0	0	0	152	680	704	126	84
560	312	744	1020	752	768	208	461	415	480	687	361	1768	560	572	12	0	76	140	315	105	34	624	94	196	180	156	352	88	728	36	28	24	148	369	163	16	573	43	29	149	162	196	124	140	368	623	481	108	1252
125	232	259	195	1250	1105	352	1760	1332	288	25	961	100	200	1176	625	836	899	760	358	12	1204	645	203	25	25	30	500	20	510	147	1240	833	330	242	8	1178	391	371	30	0	30	1000	40	382	388	2092	1332	342	683
567	540	1233	1128	1440	3840	576	648	2376	2052	4632	1974	2520	1800	1476	486	324	666	144	108	432	90	72	270	474	564	204	288	144	108	12	36	186	18	0	144	54	18	360	600	312	618	342	72	108	0	0	162	0	0
1160	1860	1228	2320	1160	840	1360	800	240	668	628	480	960	1680	840	0	0	104	40	48	72	16	64	64	120	16	8	8	0	0	352	320	432	312	96	344	176	272	304	710	592	290	1600	400	160	16	0	112	112	112
462	2298	1200	72	570	228	2080	1070	1140	1160	566	2834	480	480	1200	234	1206	720	0	666	108	1836	1260	810	0	378	1782	0	0	0	0	24	24	24	72	0	180	216	54	0	36	72	0	0	0	780	102	198	1290	393
0	300	1860	2160	900	5580	0	0	918	4320	0	1260	0	0	0	0	0	0	0	300	1860	0	0	486	2160	270	360	0	0	0	0	0	0	0	150	930	0	0	486	720	1890	180	0	0	0	0	0	0	0	0
0	0	0	0	0	0	0	0	0	0	0	0	0	0	0	0	0	0	450	630	0	0	0	0	0	0	0	0	0	0	0	0	0	90	126	0	324	216	1620	0	0	0	432	1080	0	0	0	0	0	0
0	1476	984	120	24	0	3792	240	0	0	0	0	0	0	1008	0	36	24	0	0	0	0	0	0	0	0	0	0	0	0	48	12	0	12	0	0	36	0	180	80	2464	120	0	360	0	1488	120	0	300	0
0	0	0	0	0	0	0	0	0	540	108	0	648	0	0	3240	0	3240	0	0	0	0	0	0	3240	0	0	3240	0	0	0	0	0	0	0	0	0	0	0	0	0	0	0	0	0	0	0	0	0	0
720	0	648	72	72	0	360	360	0	1440	0	0	1440	288	1224	0	0	0	0	0	216	0	0	0	216	108	0	0	0	0	144	144	0	0	0	108	270	0	54	0	0	0	324	108	0	720	720	0	0	216
72	144	0	1152	0	0	0	0	0	0	432	0	0	2304	216	216	432	0	288	0	0	0	0	0	0	0	0	0	576	0	3384	0	0	1224	0	0	3456	0	0	2160	1296	0	1152	1728	6912	0	0	0	0	0
750	0	750	2600	1340	1820	120	12	84	750	510	0	0	0	216	1050	0	1200	1500	0	30	60	0	750	374	0	256	1530	810	450	2500	1150	2650	7500	0	0	576	720	432	750	3750	0	0	0	0	100	46	106	300	0
0	0	0	0	0	0	96	24	72	48	0	0	0	48	192	0	0	0	0	0	0	0	132	564	1248	2400	288	0	1344	1992	0	0	0	0	672	1344	0	792	480	912	792	72	0	2352	912	192	48	144	96	372
145	725	0	225	865	0	690	2370	1080	0	0	0	0	0	0	298	1478	0	380	890	0	2690	1784	590	208	128	528	0	0	0	97	795	0	256	726	0	1900	412	440	46	23	43	104	176	176	402	3602	2320	2130	1278
588	2020	416	600	1728	336	1416	4584	5376	288	2016	144	720	1440	2016	108	444	96	144	0	0	312	120	0	0	0	0	0	0	0	24	216	48	0	0	0	0	0	0	0	0	0	0	0	0	168	384	384	48	24
0	2256	600	4356	2664	5616	696	738	318	2580	540	1884	324	1728	432	0	672	300	0	0	0	216	288	168	0	0	180	0	0	0	1032	1056	720	1746	1248	330	360	384	216	1872	2064	960	0	648	0	48	54	42	72	72
3600	2871	1341	1050	8250	300	1608	5028	300	360	4800	3552	0	0	2676	0	0	0	0	432	0	0	720	0	0	0	0	0	0	48	0	0	0	0	0	0	168	0	168	0	0	0	0	0	0	0	0	0	0	0
0	0	7560	0	0	0	0	0	0	1080	0	0	0	0	0	0	0	18576	0	0	0	0	0	0	11880	0	0	0	0	2160	0	0	0	0	0	0	0	0	0	0	0	0	0	0	0	0	0	0	0	0
4740	948	5976	0	0	0	0	0	0	4536	0	0	0	0	0	5160	1032	2880	0	1296	864	0	432	0	7344	3060	612	0	0	0	0	0	0	0	0	0	0	0	0	0	0	0	0	0	0	0	0	0	0	0
0	0	0	660	2868	2160	0	0	0	540	0	180	360	0	3600	0	0	0	0	0	0	0	0	0	0	0	0	0	0	0	342	1800	810	72	36	0	720	108	0	0	0	0	0	0	0	0	0	0	0	0
0	120	240	0	0	0	24	0	0	36	0	12	0	0	0	0	570	1260	0	0	0	360	0	600	1020	480	420	0	0	0	522	1740	912	318	30	12	810	120	90	570	72	174	0	0	0	294	0	24	0	0
966	702	1050	315	555	192	360	568	428	1053	597	528	36	360	888	0	36	108	329	508	225	339	528	261	168	108	210	0	0	624	554	938	404	547	1166	477	864	1044	684	1416	477	945	1488	528	624	252	204	144	387	462
857	364	321	684	186	72	720	324	168	426	228	156	0	0	0	352	182	120	300	504	198	105	402	9	116	260	110	0	0	0	762	222	198	702	1464	828	99	527	262	192	636	306	348	0	0	582	354	210	609	1512
1092	380	532	1004	496	504	514	360	320	396	540	192	618	876	1344	1051	506	609	276	508	440	144	318	186	284	360	256	480	444	636	838	500	480	624	232	452	260	556	162	124	384	284	666	192	204	177	72	135	258	54
5616	1296	6048	0	0	0	540	432	324	0	0	0	6480	0	2592	1872	432	2016	0	0	0	0	0	0	0	0	0	0	0	0	0	0	0	0	0	0	0	0	0	0	0	0	0	0	0	360	288	216	0	0
3840	11520	1920	0	0	0	0	0	0	0	0	0	0	0	0	2640	9648	1320	360	0	720	0	0	0	0	864	0	432	3456	0	0	0	0	0	0	0	0	0	0	0	0	0	0	0	0	0	0	0	0	0
24	0	0	36	1200	72	0	48	0	0	24	0	12	48	96	0	0	0	0	0	0	0	0	0	0	0	0	0	0	0	0	960	0	0	0	0	3600	13050	1350	0	0	1560	180	0	240	0	240	0	0	180
660	1170	4362	180	180	360	396	144	360	4185	270	585	0	0	864	180	270	1494	0	480	960	48	1080	912	4140	720	2532	0	300	2688	0	0	0	0	120	60	0	120	0	0	240	120	0	60	0	12	0	0	12	264
3972	2148	14832	0	0	0	144	0	72	5164	1458	1442	864	288	1080	558	306	2232	0	0	0	0	0	0	576	0	0	0	0	216	0	0	0	0	0	0	0	0	0	0	0	0	0	0	0	0	0	0	0	0
180	822	372	870	2880	1530	960	1800	0	2400	5700	8340	1200	4170	1200	0	60	60	144	1656	0	600	972	228	0	0	0	60	0	180	36	0	0	36	324	0	144	306	0	0	0	0	0	0	54	120	0	0	210	708
180	30	83	336	979	444	97	468	310	325	1580	293	259	355	211	390	180	614	324	348	344	246	1044	438	408	294	420	408	60	291	68	263	57	126	180	80	500	404	844	136	30	424	400	40	559	123	312	137	166	822
0	0	3600	0	0	0	0	0	0	0	0	0	0	0	5400	0	0	2730	6	0	0	96	36	18	510	0	0	30	30	750	120	90	18	210	0	0	48	120	192	192	228	120	120	540	72	120	180	0	240	0
540	288	324	684	1224	72	576	1332	108	432	252	180	108	0	1680	0	0	0	24	432	72	0	540	0	72	90	162	108	0	0	156	156	24	60	1728	180	876	1395	981	0	360	120	984	1848	24	144	216	72	0	1776
7200	5760	0	2160	2880	2160	0	5760	0	144	132	156	0	0	0	0	0	0	0	3600	0	0	2880	0	0	0	0	0	0	0	0	0	0	0	1080	0	0	1440	0	0	0	0	0	0	1080	0	0	0	0	0
120	24	264	1006	1586	0	168	384	0	1716	96	444	48	0	2160	24	0	0	48	168	0	12	36	0	320	48	160	48	0	0	392	520	0	352	1160	0	912	1588	356	0	0	0	192	0	0	0	192	0	36	252
1216	740	2180	220	416	2220	408	780	956	3126	2586	2088	1176	1712	1248	112	84	332	72	264	216	88	196	236	618	336	126	0	192	408	30	106	344	66	206	168	40	244	564	654	126	264	384	228	872	0	24	24	76	240
414	414	252	0	528	384	720	1272	876	216	180	708	540	0	0	297	405	198	144	144	384	240	96	204	72	1128	864	324	0	0	0	48	96	0	144	288	36	108	216	384	702	1554	432	0	0	180	654	474	168	48
600	720	3900	232	160	208	6439	659	5814	1764	960	2520	0	0	0	0	0	0	0	260	700	0	160	80	0	260	520	0	0	0	0	0	0	0	340	1340	0	200	520	0	1840	80	0	0	0	2140	140	2040	0	440
280	664	160	2127	3488	1321	928	3272	1236	346	1576	886	684	192	960	24	222	0	162	138	66	96	216	36	48	12	48	120	90	78	549	304	299	332	338	116	920	386	518	252	36	36	150	1224	228	272	988	204	164	320
2214	5328	12402	72	0	216	288	0	432	11028	1860	1296	72	288	144	0	0	0	0	0	0	0	0	0	0	0	0	0	0	0	0	0	0	0	0	0	0	0	0	0	0	0	0	0	0	0	0	0	0	0
0	2700	18900	0	0	0	0	0	0	864	0	0	0	0	432	0	828	5796	0	0	0	0	0	0	1296	0	0	0	0	0	0	0	0	0	0	0	0	0	0	0	0	0	0	0	0	0	0	0	0	0
540	2646	1998	0	432	0	2160	2376	2106	252	774	1782	810	540	0	162	648	810	486	0	0	270	54	0	0	0	0	0	2430	324	0	0	0	162	0	0	0	0	0	0	0	54	162	0	54	2070	1008	1620	540	108
0	0	0	0	0	0	2592	23976	7992	864	0	6912	0	0	4320	0	0	0	0	0	0	0	0	0	0	0	0	0	0	0	0	0	0	0	0	0	0	0	0	0	0	0	0	0	0	0	0	0	0	0
190	550	508	175	525	275	229	336	445	165	75	110	275	75	1275	225	573	792	200	500	275	367	348	415	180	75	95	275	75	1275	60	220	20	55	85	10	840	132	1253	450	200	615	635	0	0	530	24	178	128	12
1296	0	0	3600	1260	5292	0	0	0	1080	4320	1080	1728	3240	0	432	0	0	288	72	504	0	0	0	0	0	0	0	0	0	1512	540	1404	504	144	1152	0	144	216	1512	1080	648	0	0	0	0	0	0	0	0
0	0	0	0	0	0	0	0	0	0	0	0	0	0	0	0	0	0	0	0	0	0	0	0	450	720	1530	432	0	0	0	0	0	0	0	0	0	0	0	0	0	0	0	0	0	0	0	0	0	0
72	36	108	180	228	288	36	180	252	402	108	378	192	0	48	0	0	0	0	120	0	0	204	2556	0	246	2454	480	0	0	24	24	0	0	108	144	0	108	504	0	84	384	144	72	96	0	12	24	0	102
0	0	0	0	0	0	0	0	0	0	0	0	0	0	0	0	0	0	0	0	0	0	0	0	0	0	648	0	0	0	0	0	0	0	0	0	0	0	0	0	0	0	0	0	0	0	0	0	0	0
66	72	6	72	804	1080	48	960	240	0	180	0	0	0	0	210	120	30	120	0	0	180	60	0	0	0	0	0	0	0	0	900	900	240	120	0	1200	120	0	0	0	0	0	0	0	96	3708	660	540	180
0	0	0	0	0	0	0	0	0	0	0	0	0	0	0	864	576	0	600	1200	936	0	0	0	0	0	0	0	288	2880	0	0	0	480	960	576	864	576	0	0	0	0	0	432	0	900	2160	1260	0	0
0	0	0	0	108	0	0	2988	360	0	0	0	0	0	792	0	0	0	0	0	648	0	0	0	2970	11610	1620	0	0	0	0	0	0	0	0	1944	0	0	0	0	0	0	0	1980	0	0	774	126	0	0
0	0	0	144	108	180	0	0	0	0	0	0	0	0	2160	0	0	0	0	0	0	0	0	0	0	0	0	0	0	0	288	216	360	0	0	0	0	0	0	0	0	0	0	0	0	0	0	0	0	0
108	438	342	176	308	176	1069	650	1050	320	136	444	0	0	318	0	24	72	120	96	204	69	52	548	332	568	216	0	0	150	124	250	136	144	426	420	221	814	834	24	444	366	150	606	150	1022	700	894	408	586
0	0	0	0	0	0	1068	0	48	336	0	96	0	432	216	0	0	0	0	0	0	360	0	0	0	0	0	0	0	0	0	600	0	0	240	0	1440	360	0	0	0	0	120	0	0	4950	0	234	1620	0
660	220	400	192	212	296	0	0	0	1040	160	0	0	160	800	4753	1387	1640	460	4	44	1320	880	2240	6500	280	868	840	400	4000	64	52	80	104	4	20	0	0	0	16	104	0	0	80	16	20	0	20	200	0
108	0	720	288	0	0	0	0	0	0	0	0	0	0	2340	360	0	1800	360	0	0	0	0	0	1980	0	0	360	0	2520	0	0	0	72	0	0	0	0	0	0	0	0	0	0	0	36	180	0	0	144
0	624	4848	0	0	0	288	0	576	8388	0	612	0	0	216	0	96	768	0	0	0	0	0	432	3504	0	96	0	0	0	0	0	0	0	0	0	0	0	0	0	0	0	0	0	0	0	0	0	0	0
252	66	1344	1700	200	1460	30	0	30	1466	7920	460	0	0	144	1008	36	2628	300	50	490	0	0	24	1564	2400	266	0	0	0	510	60	150	0	60	450	0	30	30	320	170	140	0	0	0	0	0	0	0	0
913	1435	2776	766	398	222	1340	474	496	2018	779	1211	864	648	864	360	444	936	288	240	210	792	342	456	820	500	960	0	0	0	408	84	132	228	198	306	212	192	46	54	36	90	0	0	0	1068	192	336	660	252
224	20	68	0	96	72	0	288	4584	0	288	3912	1200	120	48	672	60	204	1128	1008	1248	240	192	48	144	264	96	216	120	0	288	72	0	3096	2268	2772	0	0	48	72	36	36	576	48	0	0	0	1200	0	0
600	800	5440	0	0	0	0	0	0	1872	0	0	0	0	504	1512	2016	11376	0	0	0	0	0	0	6480	0	0	0	0	0	0	0	0	0	0	0	0	0	0	0	0	0	0	0	0	0	0	0	0	0
720	3816	1848	0	300	0	2280	1260	1128	1554	355	1511	0	0	0	500	1660	1080	0	300	0	2532	1020	972	636	330	1554	0	0	0	0	24	12	18	60	18	96	0	108	12	0	24	0	0	0	660	552	480	800	400
2623	474	1181	1350	672	660	254	626	116	451	839	138	0	0	516	1695	450	555	0	3666	4920	0	1520	304	492	2328	132	0	0	984	0	0	0	0	930	1884	24	1230	126	0	850	350	0	0	0	0	0	0	0	498
2412	1220	184	2244	4548	1344	296	1780	300	0	0	288	0	0	144	2556	820	152	0	4692	1824	1026	1590	408	0	36	432	180	72	36	0	0	0	0	2100	240	1872	720	1584	0	0	1440	0	720	0	112	872	24	102	338
1116	594	1098	1440	990	3090	0	0	1080	720	240	2280	0	0	0	1164	666	1362	912	0	144	96	120	1440	144	72	144	720	72	360	0	360	600	432	0	0	96	240	960	144	144	144	0	0	0	72	48	72	0	0
2160	0	1080	3780	180	1080	48	108	204	0	1680	480	1440	0	0	720	72	360	540	108	648	0	180	180	0	432	0	0	0	0	180	0	0	240	48	288	36	0	0	180	0	36	0	0	0	240	540	1020	360	2340
0	0	1908	540	360	0	756	108	0	72	0	72	0	900	1044	0	144	3852	0	36	0	1080	1080	0	432	0	360	0	36	3636	540	360	0	0	252	0	456	276	528	900	252	324	180	36	900	0	0	0	2160	2160
0	96	0	840	1440	2040	0	0	0	0	1260	0	0	900	0	0	480	0	0	0	0	2240	2800	2880	408	0	2040	0	0	0	144	0	816	192	0	0	240	48	0	0	0	0	0	0	0	192	0	0	1140	1260
150	30	120	204	126	975	45	75	96	30	915	0	0	240	0	0	0	0	126	144	1035	0	0	0	0	765	0	0	240	0	294	150	414	186	336	468	186	294	414	2547	4077	2313	1158	1158	1158	0	0	0	30	150
0	0	0	0	0	0	4320	3456	2592	0	0	0	0	0	0	0	0	0	0	0	0	0	0	0	0	0	0	0	0	0	0	2592	0	0	0	0	0	0	0	864	0	0	0	0	216	0	0	0	0	0
16	64	160	0	0	0	0	0	0	480	0	0	0	0	0	176	992	1904	0	0	144	0	0	0	576	384	0	0	288	216	480	0	216	5856	288	2160	0	0	864	572	52	0	288	432	72	48	0	1296	624	48
300	0	0	1218	66	432	0	0	0	30	150	0	0	0	0	0	0	0	300	200	1000	0	0	0	0	0	0	0	0	0	648	126	756	1770	2500	6884	0	18	0	48	3174	0	90	954	90	342	90	0	36	300
0	0	0	0	0	0	0	0	0	0	0	0	0	0	0	0	0	0	0	0	0	0	0	0	0	0	0	0	0	0	5184	8976	9168	3168	0	288	0	0	0	720	0	0	0	0	0	0	0	0	0	0
0	0	0	0	0	0	0	0	600	0	0	0	1200	0	0	0	0	0	0	0	0	0	0	24	0	0	0	48	0	0	0	0	0	480	3600	240	0	2880	720	0	0	240	480	0	0	0	0	0	0	0
1224	1752	552	3384	876	420	414	144	66	144	0	96	0	0	288	0	24	0	0	24	36	0	0	300	120	360	600	120	120	12	1728	336	240	0	24	60	288	54	402	0	534	306	1152	576	0	252	288	36	0	0
720	360	1980	800	900	5140	240	480	720	2700	1860	480	5760	1980	3240	180	90	450	0	0	0	0	0	0	432	0	0	0	0	0	188	216	1252	0	0	216	72	108	576	516	72	132	216	144	324	60	120	180	0	0
3760	7231	2581	600	486	522	240	1800	504	2438	690	1072	1020	1920	1488	444	921	147	0	0	180	0	0	72	246	30	12	216	540	468	0	0	0	0	0	120	0	0	0	0	0	0	0	0	0	0	0	0	0	0
1700	0	3400	960	0	0	48	12	0	60	0	0	300	300	12	650	0	850	0	0	0	0	0	0	0	0	0	0	0	0	60	0	0	0	0	0	0	0	720	306	306	0	360	0	0	48	12	0	0	0
432	1944	1512	0	1188	972	1872	5472	6048	3888	2592	2592	0	648	4968	0	864	1296	0	0	0	0	0	0	216	0	0	432	1080	0	0	0	0	0	0	0	0	0	0	0	0	0	0	0	0	0	0	0	0	0
511	595	482	528	1126	566	294	734	400	532	718	418	452	560	1192	815	535	816	936	168	488	168	312	248	376	488	576	768	768	736	320	594	220	0	0	0	204	40	36	160	96	224	0	192	32	120	258	108	0	0
2146	928	1816	2922	0	1320	120	138	72	2188	566	0	210	210	210	1010	320	896	1144	0	416	0	0	0	648	48	0	0	0	0	2376	0	624	532	0	80	96	264	216	960	344	16	60	0	0	570	150	240	480	300
0	156	420	540	2880	1080	24	0	132	216	198	306	360	360	1020	0	30	120	132	276	132	84	0	468	120	540	1020	0	0	60	480	2490	960	312	636	372	1266	2196	1938	312	396	1260	630	660	168	84	24	120	54	12
150	198	584	212	91	305	380	356	572	576	508	620	210	72	72	101	159	330	34	78	1074	140	216	528	710	1248	810	490	328	328	326	223	401	70	216	1368	129	270	503	514	1368	988	370	358	358	244	180	512	168	282
0	96	504	16	0	0	96	0	240	216	108	236	64	120	32	0	48	144	0	120	360	16	16	1352	2296	0	2824	176	320	128	126	68	86	20	330	1390	0	252	600	580	860	692	208	140	360	272	40	232	296	344
91	285	95	14	10	0	125	355	135	452	96	192	93	1230	295	137	420	140	150	0	0	0	275	100	0	0	250	147	750	125	98	70	0	92	60	120	0	0	75	300	75	0	10	175	125	875	1143	457	1290	715
0	0	6120	0	0	0	0	0	0	4680	0	0	0	0	2160	0	0	0	0	0	0	0	0	0	8160	1275	2805	0	0	0	0	540	0	0	0	0	1776	494	646	0	0	0	0	540	0	0	0	0	0	0
3168	1512	6360	1920	1176	1080	1512	480	528	2400	240	360	1728	0	1920	648	192	1080	0	0	0	0	0	0	0	0	192	960	384	0	0	0	0	0	0	0	0	0	0	0	0	0	0	0	0	0	0	0	0	0
0	36	0	120	879	225	36	180	72	0	225	99	216	324	0	180	1080	0	0	360	0	4797	1350	2565	525	150	3285	540	0	0	330	2127	585	72	18	0	540	18	54	1503	45	396	270	0	0	144	0	144	801	126
144	0	288	198	342	108	0	0	216	588	144	636	684	432	576	576	0	1152	120	0	240	324	162	486	954	350	2260	1404	0	720	132	228	72	0	0	0	0	0	0	0	0	0	0	0	0	0	72	972	972	486
576	0	288	2016	1008	144	0	0	0	144	432	576	2736	0	1152	0	0	0	0	0	0	0	0	0	864	0	720	2304	0	0	0	0	0	0	0	0	0	0	0	0	0	0	0	0	0	0	0	0	0	0
504	476	184	1620	2052	1344	632	204	472	252	744	492	1440	816	432	168	48	96	156	18	90	164	184	672	224	88	408	648	240	192	342	222	168	576	240	456	816	1416	864	120	180	180	912	384	2016	572	336	496	68	40
3564	1296	972	4752	2052	0	540	0	0	0	0	0	648	0	0	864	396	252	1008	396	0	108	0	0	0	0	0	864	0	0	792	216	0	360	72	0	180	0	792	24	128	136	936	0	0	36	0	0	0	0
1080	0	0	108	0	0	0	0	0	0	0	0	0	0	0	2016	0	0	1902	0	258	0	0	0	0	0	0	108	0	0	2124	0	0	2124	0	252	0	0	0	0	0	0	1296	0	0	0	0	0	0	0
360	0	0	2376	216	1728	0	0	0	0	0	0	1080	0	0	720	0	0	216	0	144	0	0	0	0	0	0	720	0	0	11448	936	6192	5040	0	1008	0	0	0	3984	1392	240	1440	0	0	0	0	0	0	0
1080	2160	1080	1440	1392	2640	864	108	1764	3840	912	3312	0	0	0	360	720	360	0	480	240	0	0	1440	0	0	720	0	0	0	720	696	1104	720	960	480	72	432	864	516	1800	1500	0	0	0	0	36	108	288	144
228	276	528	469	2223	1628	2076	4116	4458	400	828	2396	0	0	0	372	1204	344	300	340	200	108	366	816	192	748	1100	0	0	0	264	2664	792	0	335	445	40	410	1080	240	417	843	0	0	0	0	12	12	12	114
272	952	2232	780	472	1196	96	96	624	2268	920	1564	0	192	336	0	0	0	0	288	288	288	144	1008	810	1466	1948	0	576	576	0	0	0	0	1088	2368	192	96	864	368	2736	1840	0	576	288	0	0	192	0	0
904	2324	0	540	1074	510	2364	2214	214	0	0	0	324	1836	0	870	2274	0	6	30	0	336	0	64	0	0	0	0	0	0	844	1402	442	160	80	0	276	60	64	0	0	0	0	0	0	756	486	310	336	0
1138	256	72	500	1204	236	68	550	200	96	256	316	578	308	182	722	144	72	92	2656	152	30	664	124	0	356	24	866	68	86	240	224	96	32	896	64	12	1228	52	8	16	152	728	152	296	12	146	24	104	350
255	236	787	381	222	243	301	43	412	403	383	148	738	396	252	24	40	202	0	0	0	45	25	200	184	178	528	0	54	110	477	210	209	167	15	82	10	36	32	71	84	33	0	126	110	347	219	672	213	165
0	0	0	162	420	138	0	0	0	0	0	0	0	0	0	0	0	0	0	0	0	0	162	1890	0	0	0	2160	0	0	0	0	0	0	0	0	0	0	0	0	0	0	0	0	0	0	0	0	0	270
0	0	0	0	0	0	0	0	0	0	0	0	0	0	0	0	0	0	0	0	0	0	0	0	0	0	0	4320	0	0	3168	1728	3744	1080	0	0	288	72	72	0	0	0	2160	0	0	0	0	0	0	0
0	0	0	192	240	48	0	0	0	0	480	0	960	0	240	0	0	0	480	96	0	480	288	1440	0	0	0	2400	0	0	96	120	24	0	0	0	128	0	16	0	0	0	720	0	48	0	1440	720	80	0
0	0	0	0	0	0	0	0	0	0	0	0	0	0	0	0	0	0	0	0	0	0	0	0	0	0	0	0	0	0	1830	2928	732	450	0	0	240	210	0	90	0	0	2250	90	450	1440	0	0	1260	0
0	96	624	0	0	0	0	0	1728	0	0	9612	0	0	0	0	1056	5244	0	0	0	504	0	1224	1620	0	5616	0	0	0	0	0	0	0	0	0	0	0	0	0	0	0	0	0	0	144	0	1404	108	0
0	0	216	0	0	0	288	288	576	864	0	864	288	0	216	288	1152	2016	0	0	0	0	0	2304	1392	0	4656	576	0	864	0	0	0	0	0	0	144	288	432	0	0	288	0	0	0	72	72	0	0	0
2355	1440	825	2208	3918	2208	0	3240	0	1266	3006	1596	540	1620	810	0	0	0	0	648	0	32	662	224	72	288	504	0	0	162	120	240	240	0	0	0	0	228	96	0	0	0	120	0	324	0	0	0	16	352
756	5166	9558	3000	315	1077	1440	0	900	1440	0	1260	720	5760	5760	396	1206	1638	0	0	0	0	0	0	0	0	0	0	0	0	2232	1080	1224	648	0	0	0	0	0	0	0	0	0	0	0	0	0	0	0	0
2968	1484	636	0	0	0	0	0	0	0	0	0	0	0	0	1736	868	372	0	0	0	0	0	0	0	0	0	0	0	0	3840	0	0	2496	0	0	0	0	0	0	0	0	0	0	0	960	0	0	624	0
1812	276	768	2232	312	1272	96	612	2256	576	342	2166	3192	540	540	0	0	0	1062	1332	1566	0	336	576	360	408	336	1104	0	432	180	0	180	730	588	1250	0	432	372	324	192	768	1320	180	612	0	0	0	0	48
624	405	771	468	2556	1512	144	504	0	0	0	0	0	1728	2304	536	396	364	744	228	324	360	396	828	432	756	576	1800	36	0	132	684	408	72	36	180	0	0	0	0	0	0	0	576	432	48	96	0	54	54
1134	963	531	1644	468	192	873	720	1053	546	496	488	1008	288	72	288	324	216	504	1044	612	252	972	342	138	672	432	1368	216	144	102	60	54	468	918	666	198	891	405	0	378	216	648	0	0	351	216	657	360	396
2192	896	3248	1728	3408	576	960	864	1056	3032	2824	1584	576	192	3120	96	0	288	576	768	0	336	192	240	408	476	340	192	0	768	0	288	0	0	0	0	384	216	648	0	0	0	864	0	288	0	96	144	24	0
712	1808	1320	0	0	96	480	576	96	160	0	80	336	480	1440	0	0	0	0	0	0	0	0	0	0	0	0	0	0	0	0	0	192	80	240	160	1600	528	3344	512	576	4144	864	960	0	0	384	0	0	0
6256	608	4224	0	3792	1440	144	768	288	336	2304	912	0	0	528	0	0	0	0	3792	1440	0	680	88	336	2304	912	0	0	528	0	0	0	0	0	0	0	0	1944	0	500	220	0	0	0	0	0	0	0	88
0	0	5508	0	0	0	0	0	0	7164	0	2232	0	0	1620	0	0	2916	0	0	0	0	0	0	4536	0	0	0	0	648	0	0	0	0	0	0	0	0	0	0	0	0	0	0	0	0	0	0	0	0
0	0	360	0	0	0	0	0	0	3408	0	624	0	0	648	0	0	0	0	0	0	0	0	0	1548	0	0	0	0	324	0	0	0	0	0	0	0	0	0	0	0	0	0	0	0	0	0	0	0	0
180	60	1416	0	108	0	216	432	504	4704	48	816	216	36	1656	144	48	1032	0	216	0	108	288	72	1464	96	336	108	72	1728	0	0	0	0	0	0	0	0	216	0	0	0	0	0	0	0	0	360	0	180
0	0	1560	0	0	192	144	0	1200	16320	0	4080	960	96	960	0	0	600	0	0	0	0	0	0	480	0	0	0	0	0	0	0	0	0	0	0	0	0	0	96	288	0	0	0	0	72	0	960	120	0
576	192	4032	192	192	192	180	180	732	5076	384	1620	576	192	2112	0	180	1416	192	288	672	72	48	60	1704	768	0	0	384	2688	0	60	60	96	144	144	180	0	0	48	0	324	0	192	0	60	60	216	48	96
360	612	1440	4320	1080	0	180	0	0	0	0	0	0	1080	5400	450	516	1302	0	540	0	72	0	0	0	0	0	0	108	540	0	0	0	0	2520	0	450	360	90	0	0	0	0	0	0	0	0	0	720	0
336	0	1680	0	90	90	0	0	0	1056	96	0	0	0	4404	528	0	2640	0	90	90	0	0	0	1890	54	0	0	0	2100	0	30	30	0	30	30	2460	978	1086	0	0	60	300	120	120	0	0	0	0	0
96	0	660	0	0	60	0	0	0	1236	60	60	60	0	1080	144	0	288	0	0	48	0	0	0	1752	108	0	0	0	1296	0	0	180	180	900	360	6750	6300	2214	0	228	0	720	720	900	72	240	120	0	300
0	0	0	0	0	0	0	0	1800	4680	1040	2080	0	0	0	0	288	816	74	720	2590	60	0	12	24	0	0	0	0	4032	0	0	48	74	432	2590	16	1152	560	240	0	1500	0	0	576	0	0	600	0	576
816	121	521	783	0	135	315	180	369	216	90	180	1692	216	108	372	161	259	306	249	1659	0	180	288	0	386	928	180	144	72	1242	0	90	1116	636	2406	180	450	270	360	810	360	1692	900	1260	315	180	369	0	720
192	768	336	0	96	0	256	688	256	96	0	0	192	384	168	64	336	80	0	0	0	80	1824	640	336	0	0	576	0	576	1984	2560	640	1680	5088	576	3336	896	1024	0	0	384	768	96	1536	96	0	0	0	432
0	450	1350	0	0	0	2700	1080	1620	2880	0	2700	0	0	720	0	540	1620	0	0	0	540	0	540	720	0	540	0	0	0	1152	396	180	0	540	612	0	0	108	0	0	180	0	288	0	900	360	1440	3780	0
0	7440	1200	0	0	0	2970	0	12150	0	0	2700	0	0	0	0	1914	570	0	0	0	0	0	0	0	0	0	0	1620	0	0	0	0	0	0	0	0	0	540	0	162	1242	0	0	0	0	0	0	0	0
288	144	0	5016	1428	756	0	0	2016	0	0	0	4032	3600	0	576	288	0	12	96	180	288	0	0	0	0	0	576	144	0	3348	1296	648	24	732	1440	0	0	0	0	0	0	1728	540	324	0	0	576	0	0
408	2724	4428	0	0	0	7128	0	2520	4680	0	7128	2880	0	0	408	1860	2556	0	72	216	0	0	0	0	0	0	0	576	576	0	0	0	0	0	0	0	0	0	0	0	0	0	0	0	0	0	0	0	0
564	3150	5106	0	0	0	2160	1080	1152	1692	0	540	504	0	1512	192	1440	1968	204	468	480	0	0	0	756	720	0	0	720	828	0	0	0	84	324	240	270	702	252	0	240	1200	576	0	0	120	120	48	0	0
216	1928	1136	198	420	358	2256	528	1876	684	420	748	500	1040	1040	72	336	232	40	96	8	472	144	80	16	480	320	0	0	0	110	20	150	0	0	0	160	0	32	56	0	760	0	0	0	1248	48	856	0	0
528	2016	2208	0	0	432	864	864	10368	3720	2544	6264	1728	0	0	128	672	640	0	0	0	0	0	0	0	0	0	0	0	0	0	0	0	0	0	0	0	0	0	0	0	0	0	0	0	0	0	0	0	0
858	3420	2742	756	0	576	1836	4932	4680	1404	2124	3456	432	864	1728	912	5472	3984	0	0	0	0	0	0	0	0	0	0	0	0	0	0	0	0	0	0	0	0	0	0	0	0	0	0	0	0	0	0	0	0
1890	5022	2376	216	648	2592	2880	7488	0	0	0	0	0	4536	2160	990	1194	840	0	0	0	0	0	0	0	0	0	0	3456	0	0	0	0	0	0	0	0	0	0	0	0	0	0	0	0	0	0	0	0	0
72	990	816	30	90	240	1494	1356	4800	690	312	2646	0	0	0	27	459	306	0	96	624	864	54	36	0	240	0	0	0	0	0	0	0	0	498	2592	0	150	444	528	1320	984	0	288	0	1472	704	3584	0	18
3456	1080	0	0	2592	0	936	1440	0	0	0	0	0	0	0	432	216	0	0	0	0	0	0	0	0	0	0	0	0	0	0	0	0	0	0	0	0	0	0	0	0	0	0	0	0	2592	2592	0	648	0
900	1260	0	2160	0	0	1864	4796	5220	0	0	0	3240	432	0	0	0	0	0	0	0	0	0	0	0	0	0	0	0	0	0	0	0	0	0	0	0	0	0	0	0	0	0	0	0	2808	3996	4860	0	0
0	1296	0	0	0	0	2682	4845	2193	0	0	0	0	0	0	0	0	0	0	0	0	0	0	0	0	0	0	0	0	0	0	0	0	0	0	0	0	0	0	0	0	0	0	0	0	11778	14345	6493	0	0
1800	360	432	4320	216	144	5520	7800	13680	0	1080	1080	4320	720	0	0	0	0	0	0	0	0	0	0	0	0	0	0	0	0	0	0	0	0	0	0	0	0	0	0	0	0	0	0	0	1104	1560	2520	0	0
396	159	501	432	376	276	1440	738	864	444	392	816	160	0	318	142	75	79	264	890	722	0	208	106	170	356	54	40	16	166	660	19	365	120	3350	458	99	292	185	144	1952	180	0	168	0	64	240	128	216	390
148	240	126	220	1004	208	164	2286	188	146	204	374	128	80	872	160	344	104	176	1336	248	32	974	176	344	368	308	184	288	864	108	404	80	20	364	34	982	731	637	11	82	259	176	272	128	103	773	116	0	366
875	495	520	1267	675	752	500	1112	350	830	1078	612	480	600	924	1600	600	200	600	306	12	960	700	1190	1740	435	825	600	0	1200	313	339	236	0	36	66	0	42	36	105	69	54	24	12	168	0	1200	0	1530	1225
1180	848	1104	420	900	870	600	1260	930	690	1080	960	300	0	90	164	88	180	558	2406	2394	0	1604	1834	87	2835	1008	324	0	306	0	0	0	4	16	28	0	36	2736	0	1700	922	612	0	0	0	0	0	0	52
54	12	30	152	424	552	84	112	140	150	228	42	12	24	1032	1110	276	1398	964	40	316	718	420	266	2160	656	832	420	48	1080	315	1068	681	548	80	272	576	18	162	1032	156	180	468	576	528	156	1228	404	436	280
0	0	0	0	0	0	0	0	90	270	0	0	0	90	270	0	0	0	450	210	6	0	1152	288	0	156	24	0	18	0	648	216	432	54	198	18	1728	576	3888	324	0	468	1296	54	432	0	0	18	0	144
3264	5544	2160	384	576	0	600	2880	720	384	0	576	1920	1920	1920	384	216	0	288	0	432	1440	0	0	288	432	0	720	1800	720	96	0	0	0	0	0	0	0	0	0	0	0	0	144	0	2796	2160	972	864	288
0	360	3960	0	0	0	1080	0	720	4320	0	360	0	0	0	0	0	0	0	0	0	0	0	0	0	0	0	0	0	0	0	0	0	0	72	360	0	0	144	0	432	720	0	0	0	0	0	0	0	0
252	360	642	222	544	344	332	436	930	564	228	426	150	0	144	102	338	628	282	946	620	234	510	516	246	174	516	150	150	462	78	402	138	36	564	348	1302	1214	2542	148	216	1778	60	60	12	58	290	138	36	444
466	578	182	118	572	794	300	748	156	4680	3888	4060	596	628	1192	206	274	1054	140	384	172	168	280	168	410	1234	1900	328	184	64	76	208	170	58	200	12	118	390	816	42	10	84	148	100	424	57	151	18	38	184
2032	642	4814	320	0	760	0	0	0	7642	1271	1383	432	144	0	1472	438	3850	180	0	360	0	0	0	4680	360	0	0	0	0	120	0	24	72	0	0	0	0	0	240	120	0	0	0	0	0	0	0	0	0
612	345	5415	108	0	108	0	0	0	5292	432	0	0	0	2592	0	0	0	0	0	0	0	0	0	0	0	0	0	0	0	0	0	0	0	0	0	792	1782	4014	0	0	540	0	0	0	0	0	0	0	432
0	0	0	0	0	0	0	0	0	0	0	0	0	0	0	0	0	0	0	0	0	0	0	0	0	0	0	0	0	0	0	0	0	0	0	0	4300	6616	6364	0	0	0	0	0	1296	0	0	0	0	0
728	0	1612	0	400	120	0	1360	240	1184	600	400	0	0	1924	0	320	544	0	160	48	0	3400	600	976	172	1000	0	0	3328	0	0	0	0	0	0	0	0	80	0	0	24	0	0	0	0	0	0	0	0
2218	2648	5748	1074	240	420	1404	540	1416	4224	1776	2388	504	240	240	522	396	1182	12	12	30	192	36	60	480	12	0	0	0	0	66	18	24	60	204	174	92	536	500	132	288	324	96	48	192	375	159	378	192	162
76	850	140	3530	9914	1100	1570	3120	480	827	2274	1195	0	940	1200	0	0	0	0	360	240	270	804	56	80	160	960	0	0	120	0	0	0	0	850	0	0	1666	384	40	300	140	0	0	220	0	0	0	70	460
240	396	24	696	2292	396	732	1488	840	36	240	348	120	120	528	0	312	48	180	984	36	480	504	684	0	0	72	0	0	0	60	1248	192	540	2352	108	2880	3492	3600	144	180	1164	300	240	300	432	864	864	480	588
452	1244	464	0	288	0	1336	32	240	192	0	96	0	0	0	508	2452	832	0	0	0	648	0	12	32	0	40	0	0	0	432	1128	72	224	64	0	952	152	120	272	80	368	0	0	0	1160	928	312	288	0
156	96	120	36	144	96	16	50	66	208	258	410	462	72	468	196	132	176	648	380	100	12	480	504	172	228	344	840	48	432	192	864	912	576	64	32	1464	672	720	176	0	160	864	408	432	36	54	102	12	90
168	144	240	564	408	324	0	348	576	444	84	1332	756	216	744	96	48	0	960	192	0	48	672	96	54	504	354	144	0	0	1080	252	144	1518	486	384	750	624	90	384	432	504	216	852	324	0	72	0	48	384
0	96	96	0	60	360	192	156	120	250	380	1458	0	0	0	448	208	1072	0	24	144	0	168	48	380	184	588	0	0	0	32	112	528	0	96	96	96	192	36	178	242	1068	0	0	0	64	144	464	0	384
3014	941	2381	2082	1002	1092	324	468	720	1578	780	360	288	234	270	400	475	475	1665	1035	2970	0	660	870	1089	1179	2628	1080	0	90	258	60	60	1125	765	1350	234	240	408	384	1080	174	216	180	234	72	54	144	36	96
96	144	24	277	708	275	492	2802	1254	69	315	426	390	0	0	210	42	132	90	78	144	6	30	66	24	24	72	174	0	0	370	1380	350	0	324	48	2160	780	2040	240	120	630	390	0	0	980	2570	1250	0	504
72	72	0	240	4440	1440	528	6084	3252	144	360	360	0	0	0	0	0	0	0	36	0	0	0	36	0	0	0	0	0	0	0	0	0	0	144	0	0	360	2268	0	144	720	0	0	0	32	636	196	0	180
686	54	182	1528	2376	2226	124	678	204	166	1326	0	50	20	158	348	0	100	577	891	524	30	152	22	74	424	0	60	66	60	678	627	1249	710	918	466	1944	648	972	650	518	1964	414	0	324	134	1720	340	120	716
208	370	66	376	832	82	168	607	735	144	4	488	1180	102	560	426	468	198	141	309	0	280	174	432	324	144	728	730	252	396	882	1662	180	714	836	216	832	346	1778	12	72	264	1114	620	162	114	414	462	48	104
456	72	1176	1246	672	542	306	1542	612	2076	0	276	924	240	888	120	0	480	84	0	96	60	0	156	180	1764	1044	828	0	36	492	516	240	540	180	540	288	468	432	360	792	72	576	504	0	36	360	204	0	0
1244	660	1920	2280	648	1920	496	496	160	1200	840	1800	3024	0	0	712	400	0	1088	760	0	664	380	540	1120	160	640	1440	0	0	616	504	0	1216	672	480	640	542	786	960	320	640	1552	0	0	240	344	320	288	436
188	52	24	616	1344	170	128	676	432	48	0	84	816	204	660	122	28	6	144	36	12	24	24	156	6	0	66	378	84	108	1174	2838	278	576	144	48	1508	400	1248	0	24	240	1752	1260	576	192	978	630	96	96
744	0	372	2160	0	1080	0	0	1620	1926	540	558	3888	1080	3240	1056	288	816	558	0	252	0	0	360	702	0	90	1242	180	720	594	0	270	330	0	84	0	0	0	288	288	288	1998	0	0	36	0	432	108	0
324	0	0	3960	432	144	12	168	60	0	0	0	1620	0	0	216	48	0	972	0	0	24	54	18	0	0	0	648	0	0	3012	696	192	648	0	0	132	36	72	0	0	0	3240	0	0	42	588	210	0	0
80	96	592	280	200	96	96	8	184	1216	176	216	216	96	720	64	0	320	26	10	324	96	64	800	2088	2112	1440	360	0	0	228	228	96	192	120	48	72	24	60	24	96	48	36	0	24	48	8	40	48	64
576	600	718	445	385	492	1076	873	909	826	942	990	50	50	100	1208	1202	1786	1174	372	586	1545	1047	1112	1492	732	710	56	20	92	365	339	570	284	128	150	240	130	316	490	208	248	62	40	62	578	939	1149	1937	860
0	280	440	0	0	0	0	148	188	320	0	280	0	0	192	0	488	904	160	160	160	240	0	0	360	0	168	0	0	240	1296	1680	816	1744	160	304	1968	1626	2238	1936	1524	1100	0	96	0	144	92	172	48	0
405	135	810	0	486	1944	0	162	648	738	1944	1134	0	0	324	180	60	480	36	504	2034	0	162	648	636	1890	1110	72	0	324	30	18	96	0	54	216	0	0	810	162	1314	1620	0	0	0	0	0	0	0	0
186	72	216	546	252	1158	184	228	164	828	330	102	294	558	360	354	165	363	273	27	372	192	156	132	447	189	36	264	330	246	408	192	1254	726	156	846	438	186	396	1158	1494	144	804	744	786	258	303	327	192	48
472	288	292	536	372	366	252	548	268	242	382	140	272	384	168	92	84	68	100	114	228	172	134	90	656	404	282	0	360	286	164	100	184	244	322	674	52	270	122	710	536	228	180	468	502	246	348	118	232	322
64	0	256	228	12	1626	0	0	0	536	1122	52	0	0	64	772	0	756	822	0	748	240	280	120	786	1214	342	560	560	1040	48	16	668	0	0	224	0	0	0	610	808	100	0	16	0	60	300	300	0	16
708	546	846	403	299	822	0	162	504	258	1361	208	357	45	225	402	312	1170	555	975	2268	711	555	1698	981	2070	360	963	159	585	172	206	804	432	864	1404	348	265	974	864	702	990	819	600	90	69	231	438	135	123
1539	375	1560	2160	0	2832	792	888	624	2604	1548	0	1152	1152	1152	138	90	132	72	0	816	0	0	0	648	228	0	0	0	0	936	0	720	216	0	1818	0	0	0	300	540	1584	0	0	0	486	378	252	138	412
6	24	30	60	408	720	8	156	364	408	648	588	0	0	264	572	264	748	504	600	408	2928	2816	2560	1056	792	1488	0	0	1968	60	696	852	270	1314	504	828	564	1152	714	12	690	336	48	816	4	1152	848	240	280
3035	3930	997	1711	452	141	1545	90	135	684	120	114	0	0	0	2731	3300	1025	884	108	76	687	65	106	414	45	27	0	0	0	783	150	99	382	150	134	297	327	306	200	247	975	0	0	0	625	110	105	138	100
48	24	24	96	216	708	48	64	112	12	612	1368	160	224	16	528	228	276	332	432	688	116	108	144	188	428	728	160	224	16	88	24	428	36	0	108	112	0	368	752	120	900	232	96	96	56	188	584	60	36
212	776	2420	0	0	0	1056	288	0	952	0	392	0	0	576	80	224	848	0	0	432	540	210	1170	224	5424	448	0	864	288	368	160	192	288	456	2448	360	912	216	0	784	560	432	432	0	0	0	0	324	150
788	244	84	468	384	156	501	270	771	864	558	186	864	360	72	80	16	48	0	0	0	18	0	12	24	0	0	0	0	0	0	0	0	0	240	1560	0	0	330	0	0	1740	0	0	0	500	360	580	180	0
0	0	0	0	0	0	1818	432	450	0	0	0	0	540	0	0	216	0	0	0	0	918	162	0	0	0	0	0	216	0	0	0	0	0	0	0	0	0	0	0	0	0	0	0	0	6630	720	3450	990	198
832	704	576	2250	1356	1338	144	3364	638	880	496	148	0	0	1488	460	362	312	486	210	684	140	710	272	538	972	206	0	0	360	450	330	138	0	0	720	21	225	84	180	312	132	0	48	0	0	740	106	90	210
678	252	96	924	336	12	210	840	336	440	368	620	588	90	924	630	420	336	0	1184	88	0	372	0	24	126	84	12	60	1218	180	96	0	204	916	200	885	1495	2132	0	36	480	744	264	336	0	30	0	30	636
414	0	234	900	0	3168	0	198	126	0	2871	117	504	108	216	414	0	234	480	72	672	0	342	18	0	396	0	180	216	432	0	0	576	192	0	672	11	18	43	128	84	544	900	0	0	0	198	126	0	0
550	1800	850	90	62	20	112	4	8	300	50	50	58	106	100	970	3530	284	450	428	50	400	4	2	2400	800	200	202	1624	1600	160	164	0	878	460	750	152	80	132	210	100	210	210	580	130	96	32	64	120	44
0	556	800	0	0	0	640	72	0	0	0	0	0	208	36	0	96	464	0	0	0	340	108	208	288	0	0	0	0	180	744	392	104	456	772	100	448	1760	2080	1760	2040	880	328	360	2152	520	72	0	728	684
942	972	576	240	1452	120	270	1524	90	315	162	171	18	24	1152	108	96	96	48	1470	216	120	1164	0	486	480	366	180	96	1764	60	192	0	0	468	60	96	756	1488	0	180	504	228	456	564	0	60	0	60	150
576	2160	1008	0	864	288	9162	576	792	0	144	2520	0	0	576	192	720	240	36	72	36	0	36	18	0	36	0	0	0	288	72	0	0	0	216	0	45	147	222	30	162	60	144	144	72	1080	288	360	576	144
0	1080	2592	0	0	0	1008	1080	936	2916	0	432	0	0	4860	0	0	0	0	0	0	0	0	0	0	0	0	0	0	0	0	0	0	0	0	0	0	0	0	0	0	0	0	0	0	2040	2340	1884	0	0
92	232	3120	108	0	708	304	248	864	1680	96	384	564	624	2904	115	110	1641	24	0	252	274	136	574	3088	72	188	276	264	744	24	0	6	0	0	84	0	0	0	24	144	552	0	0	0	377	310	387	120	0
156	972	312	0	0	0	1584	1728	1296	0	0	0	1008	0	4608	264	936	528	288	120	204	0	132	264	680	304	240	0	1368	0	0	0	0	0	0	0	0	0	0	0	0	0	0	0	0	1488	2808	1320	0	48
282	824	352	378	462	510	450	228	438	820	552	320	648	972	792	192	224	448	0	162	324	216	0	216	360	0	0	0	864	0	216	228	312	0	378	756	0	0	216	180	432	0	0	432	216	396	228	348	594	162
698	188	158	436	420	152	426	506	562	376	620	644	1264	864	606	596	194	122	784	506	240	380	248	260	156	24	104	532	396	606	376	444	80	516	344	88	166	130	82	366	12	38	376	396	864	576	784	772	376	436
108	100	690	454	439	560	352	497	537	349	123	666	622	774	1852	143	160	530	140	64	85	144	124	76	547	207	432	364	244	436	842	999	1036	312	246	194	684	490	146	634	425	325	552	1048	594	590	657	706	185	319
180	72	54	0	0	336	450	378	756	144	300	156	156	144	18	234	600	234	48	0	432	340	488	744	82	334	328	264	648	330	60	264	264	48	6	132	114	177	315	46	399	107	60	264	288	900	840	1524	300	720
162	0	1518	252	72	540	270	126	396	960	324	648	828	648	1464	122	64	726	84	24	36	294	84	126	156	0	0	108	360	504	336	120	408	108	24	60	480	192	240	240	0	192	192	912	384	1020	512	1204	354	84
180	1430	5680	770	20	140	474	300	156	5720	1100	200	120	210	1200	10	1096	3460	210	0	150	54	96	18	2625	495	0	30	600	300	250	10	10	630	0	450	0	0	0	135	15	120	150	30	0	84	18	24	4	114
981	492	3087	846	810	504	576	180	252	1260	24	348	0	0	1320	621	492	1863	216	1080	192	144	576	120	384	126	126	408	408	4884	108	36	0	168	672	0	468	252	288	88	104	120	144	120	576	288	204	84	456	1176
0	528	4188	0	0	0	180	0	540	5826	1010	1300	0	0	0	0	612	4932	0	0	0	0	0	288	3090	0	294	0	0	5400	0	0	0	0	0	0	0	0	0	0	0	0	0	0	0	0	0	0	0	0
0	288	1584	858	132	630	648	300	420	2544	960	1176	0	0	0	0	0	0	0	36	0	0	0	0	0	0	0	0	0	0	0	0	0	0	0	0	90	126	216	0	0	0	0	0	0	0	0	0	0	0
112	40	1592	426	392	918	88	56	572	3344	88	136	536	1016	640	260	116	1228	64	60	16	64	0	172	48	0	84	308	284	212	66	80	798	160	208	152	184	120	676	400	368	616	1280	760	560	256	200	752	128	0
294	1647	2841	450	380	250	1750	100	550	4840	1280	1900	0	300	504	60	771	693	40	300	0	60	735	25	300	0	80	260	260	1508	105	60	25	60	570	50	196	508	52	30	0	10	70	120	120	155	10	25	52	420
144	0	1800	0	1080	360	0	720	360	9000	72	0	1080	1080	3672	0	0	2700	0	72	0	0	0	0	0	0	0	0	0	0	0	0	540	0	0	0	180	144	108	0	0	0	0	0	0	0	0	540	0	0
0	0	0	0	0	0	0	0	0	0	0	0	0	0	0	0	0	0	0	0	0	0	0	3456	23580	0	1260	0	0	0	0	0	0	0	0	0	0	0	0	0	0	0	0	0	0	0	0	0	0	0
360	0	1800	1008	0	72	0	0	0	2514	1473	1557	720	0	5400	0	0	0	0	0	0	0	0	0	1500	300	0	360	0	0	618	6	60	60	12	0	450	156	150	360	0	0	252	720	468	0	0	0	0	0
720	240	352	936	360	1492	192	660	352	472	1176	240	560	560	4016	141	81	148	0	0	0	0	0	0	0	0	0	0	0	0	2430	1215	3109	0	0	0	0	0	0	0	0	0	0	0	0	648	978	1084	0	0
3492	1764	3816	3336	1812	1920	648	72	576	2424	2640	1500	1620	2580	360	2148	984	1428	240	0	0	120	0	0	600	0	0	240	120	600	222	102	156	0	0	0	0	0	0	0	0	0	0	0	0	2246	1406	1628	1008	168
2976	1224	2100	6001	4015	4924	108	720	396	893	2639	788	5400	108	0	0	0	0	0	0	0	0	0	0	0	0	0	0	0	0	2583	837	1296	0	0	0	0	0	0	660	0	60	360	0	0	0	0	0	0	0
432	1224	4608	588	420	576	1080	144	0	2022	904	3842	0	0	1728	360	1224	3600	0	0	0	0	0	0	864	0	0	0	0	0	2136	1176	2304	2592	0	432	0	0	0	1944	1152	0	0	864	0	0	0	0	0	0
0	0	288	336	984	1992	132	450	570	3744	1260	996	480	0	720	0	0	0	0	0	0	0	0	24	288	0	0	48	0	288	0	0	0	0	288	288	400	224	2400	0	672	6048	480	0	0	0	0	0	0	144
189	0	1497	396	120	240	198	60	120	972	108	54	54	108	1044	162	90	1080	225	27	90	54	18	72	1134	264	96	144	126	1008	432	204	120	369	351	420	0	108	540	270	450	270	540	378	216	324	318	60	486	522
189	104	295	430	341	721	286	180	420	972	510	288	240	810	250	29	12	37	0	202	192	11	0	227	132	96	330	30	30	10	568	292	640	40	778	1336	250	860	1250	1205	4112	983	750	606	102	96	53	145	14	164
2980	1120	4000	540	0	0	0	0	0	0	0	0	0	0	0	1760	560	2000	0	0	0	0	0	0	0	0	0	0	0	0	0	0	0	0	0	0	0	0	72	540	720	648	72	0	0	3960	360	0	0	0
3840	3768	5856	720	540	180	4476	1650	174	2946	240	1170	0	0	2160	0	0	0	0	0	0	0	0	0	0	0	0	0	0	0	0	0	0	0	72	0	0	0	72	0	0	0	0	0	0	0	0	0	0	0
2244	1830	2550	432	2178	1314	0	2052	288	432	2034	1170	1296	864	1296	1036	1000	1384	1152	882	450	216	828	72	324	936	504	648	432	648	432	630	630	90	135	135	774	0	378	108	0	612	216	0	0	0	144	72	0	0
0	0	0	0	1602	0	0	3372	0	0	0	0	0	0	0	360	156	0	48	1914	0	44	1216	0	0	0	0	0	0	0	0	420	0	0	0	0	684	1284	984	0	0	0	0	0	0	0	420	0	0	0
0	0	0	0	6372	0	0	4428	0	0	0	0	0	0	108	0	0	0	0	0	0	0	0	0	0	0	0	0	0	0	0	540	0	0	0	0	10368	0	5184	0	0	0	0	0	0	0	540	0	0	0
128	12	70	231	36	183	27	46	29	39	339	36	114	210	114	335	0	55	192	48	420	120	60	0	275	1831	474	180	960	120	135	0	45	60	0	0	60	0	0	984	96	1440	480	480	240	150	235	5	273	159
876	1044	1680	972	468	72	1704	1104	540	1536	408	648	900	1080	1512	336	288	528	360	234	54	360	252	36	468	0	72	288	432	972	0	0	0	144	288	0	486	162	0	0	0	0	1296	216	0	24	48	72	612	576
50	0	200	585	270	270	0	0	0	0	10	0	20	275	750	281	45	374	840	402	423	165	483	0	10	0	0	20	275	750	2250	1158	1053	2828	790	933	517	1267	527	284	1757	297	1161	1565	989	75	375	0	0	0
300	56	272	400	176	412	132	204	172	276	276	56	148	112	112	48	16	240	400	292	584	48	16	144	288	48	104	256	184	184	192	148	924	400	256	968	192	152	548	944	296	352	832	352	352	192	192	160	96	308
0	0	0	0	0	0	0	0	0	0	0	0	0	0	0	0	0	0	0	0	0	0	0	0	2970	3870	0	0	1080	0	0	0	0	0	0	0	0	0	0	396	264	132	0	0	0	0	0	0	0	0
20	32	20	96	96	48	0	184	320	0	72	168	120	0	120	0	0	0	18	576	36	0	768	240	36	54	90	90	0	540	6	0	0	0	144	0	12	264	264	12	0	12	12	12	72	0	0	0	0	0
1890	756	2538	0	0	0	0	0	0	648	0	0	0	0	0	810	324	1458	0	0	0	0	0	0	0	0	0	0	0	0	0	0	0	0	0	0	144	360	792	0	0	0	0	0	0	0	0	0	0	0
160	649	947	232	540	452	520	632	678	358	144	240	360	144	3016	24	312	336	90	396	330	24	230	844	1400	89	889	204	384	1944	45	193	122	90	394	252	668	619	351	24	190	504	192	292	96	90	135	135	36	265
0	0	0	0	0	0	0	0	0	0	0	0	0	0	0	0	0	0	0	1296	1296	648	648	0	0	5184	0	0	1296	5184	0	0	0	0	0	0	576	504	216	0	0	0	0	1296	0	432	0	0	0	0
0	0	0	0	0	0	960	108	1380	0	0	144	0	0	0	0	0	0	576	48	1536	0	0	0	0	0	0	0	0	0	1440	0	0	2256	344	3880	0	0	0	1944	3888	0	0	0	0	2496	540	3300	1440	0
0	0	0	0	0	0	0	0	0	0	0	0	0	0	0	0	0	0	864	0	1656	0	0	0	0	0	0	0	720	0	1296	0	2592	2376	0	2592	0	0	0	4608	2412	828	1296	432	0	0	0	0	0	0
768	0	1440	96	0	288	0	0	0	1668	1212	0	0	0	0	216	0	864	234	48	810	540	108	0	0	288	0	0	1620	216	0	0	0	810	216	2922	0	396	432	324	3384	324	0	0	252	828	144	1188	0	96
384	1008	0	288	96	0	24	456	384	288	240	288	384	720	48	0	0	0	240	496	1112	0	0	0	0	288	0	0	720	0	864	144	0	24	1480	1772	144	864	0	256	1648	256	720	840	720	364	700	664	1008	384
90	0	192	548	0	20	3	2	1	4	28	0	2	240	430	24	0	96	240	0	2200	0	40	20	0	680	0	20	420	340	1188	0	60	564	0	6336	496	375	75	316	2288	104	1028	2490	1140	9	6	3	0	240
909	555	30	1572	90	252	924	1803	63	210	177	333	0	0	0	840	0	36	2124	1122	468	690	2970	390	36	72	0	360	0	36	1344	0	36	1464	1254	72	210	186	54	120	420	0	0	0	180	192	1296	72	993	3738
720	624	1632	48	144	96	816	1296	960	864	0	480	5760	576	1728	0	0	0	0	0	0	0	48	0	0	0	0	0	0	48	0	96	0	0	48	0	0	144	0	0	0	96	48	48	96	240	720	0	0	768
3000	720	1860	1620	0	0	498	306	726	2790	900	576	900	450	1170	2280	540	1140	0	0	0	0	120	240	0	0	0	720	0	360	0	0	0	0	0	0	0	0	0	0	0	0	0	0	0	708	432	408	792	102
0	0	0	0	0	0	1320	1092	1404	0	720	1440	432	1800	0	0	0	0	0	0	0	0	0	0	0	0	0	0	0	0	0	0	0	96	24	24	0	0	0	480	0	240	144	0	720	320	238	306	0	0
114	1098	1740	72	0	72	0	0	0	5520	1848	720	72	432	1044	90	630	2880	0	0	144	0	0	0	2688	1896	192	72	1080	900	84	180	168	108	180	288	60	192	288	192	120	0	108	360	360	0	0	0	0	0
0	0	0	0	0	0	0	0	0	0	0	0	0	0	0	0	0	0	0	0	0	0	0	0	0	0	0	0	0	0	0	0	0	0	0	0	390	150	180	0	1440	720	0	1440	0	300	60	360	0	0
0	216	24	60	29	1	588	790	20	2	0	1252	0	0	48	90	774	486	60	375	15	2025	25	500	100	0	50	0	0	0	60	2569	2501	730	925	85	500	200	50	5033	60	1525	0	1308	0	540	440	250	165	65
0	75	0	0	75	0	1017	756	549	120	0	0	30	300	300	0	0	0	0	15	0	375	15	0	0	0	0	0	0	60	0	0	0	0	15	0	315	75	0	0	0	0	0	0	60	3780	4320	3240	2535	0
37	0	185	150	0	0	360	270	3120	150	0	0	750	750	750	149	0	745	0	0	0	0	0	0	0	0	0	0	0	0	30	0	0	720	0	0	0	0	0	0	0	0	0	0	0	432	324	3744	0	0
0	0	0	0	0	0	0	0	0	0	0	0	0	0	0	4860	0	324	1728	0	864	648	0	0	2916	324	0	648	648	1296	0	0	0	0	0	0	0	0	0	0	0	0	0	0	0	1296	1296	648	0	0
3060	434	2530	1716	0	384	12	0	0	792	48	0	60	60	60	4860	854	3334	2400	0	1200	0	0	0	2376	0	0	0	0	0	672	0	60	2538	0	702	0	0	0	90	450	0	0	0	0	48	0	0	54	90
54	342	72	99	228	105	252	0	6	36	0	0	54	0	0	108	1812	360	312	480	72	1806	1023	885	420	0	984	1134	864	432	396	900	240	78	300	18	1560	720	1548	288	180	702	1710	0	0	36	0	12	210	77
372	600	0	654	828	426	36	120	0	360	12	18	186	240	1860	285	375	0	30	90	0	180	0	270	0	0	0	90	0	0	1008	288	480	642	690	552	1872	1062	630	84	576	294	666	432	864	60	0	0	20	10
0	0	840	72	18	270	0	0	36	2364	0	936	180	72	1890	0	0	1050	0	0	0	0	0	0	846	396	528	0	0	0	126	24	420	96	180	414	552	312	756	426	1008	0	0	90	0	12	6	132	54	0
270	816	300	912	1875	1002	1080	1398	1023	702	594	837	225	45	513	474	190	176	175	100	40	291	60	54	135	12	6	45	9	45	734	950	776	336	30	48	1008	108	270	387	42	165	495	918	270	1020	1380	1026	216	0
472	276	340	244	272	436	152	238	94	733	294	327	272	272	356	564	122	324	956	352	196	304	528	144	394	384	72	32	32	320	544	752	550	1962	1496	662	1134	1392	594	410	224	200	576	72	240	128	686	348	666	1424
332	528	1054	135	318	225	115	992	165	925	1331	390	0	216	720	40	0	200	115	338	165	48	849	159	630	984	240	0	0	432	0	120	0	50	100	60	132	58	158	40	15	215	0	0	0	20	16	60	0	150
0	0	240	0	0	240	0	0	0	576	198	90	120	0	0	0	0	576	180	0	1620	0	0	0	2112	2256	816	0	0	0	0	0	144	0	0	0	0	0	0	432	720	144	0	0	0	0	0	0	0	0
70	36	208	66	42	132	164	120	118	206	398	148	0	0	332	0	120	360	16	56	168	48	78	84	32	376	112	0	0	480	0	48	0	12	192	722	6	22	302	454	1600	990	0	404	48	0	420	60	160	230
400	320	432	480	1620	300	0	1200	1200	64	128	792	600	0	1200	800	640	480	16	0	32	0	36	0	444	120	60	60	0	24	24	96	384	16	48	32	96	0	192	364	836	1488	480	480	24	0	320	160	240	12
5544	1386	1518	0	0	0	0	0	0	1152	0	0	0	0	1344	1848	462	474	0	0	288	0	0	288	1138	182	96	1392	1392	576	1872	320	400	0	0	0	0	0	0	0	72	72	288	144	0	1872	320	400	0	0
880	180	288	2280	1852	792	415	3025	240	409	745	858	616	470	3608	980	630	828	20	80	0	120	0	60	318	128	214	136	190	280	800	580	240	34	136	0	102	0	80	40	2	164	402	806	350	210	1500	60	0	0
3456	864	864	0	1800	3960	0	1152	1152	1440	0	0	5760	0	1440	2304	288	576	0	0	0	288	0	288	504	180	252	1152	0	0	0	0	0	0	0	0	0	0	0	0	0	0	0	0	0	0	288	288	0	0
0	0	60	0	36	12	12	54	36	175	0	425	12	72	1230	12	6	330	12	12	12	264	108	216	527	36	799	24	162	3060	0	36	12	0	0	0	0	0	36	0	2	10	0	36	12	243	444	249	603	237
147	84	363	16	76	118	158	130	162	452	408	136	0	0	156	153	276	777	222	193	1307	318	88	1388	1056	450	1206	2916	648	864	626	266	638	138	122	874	417	287	406	1262	412	582	0	264	0	122	100	228	192	22
24	0	216	0	0	48	0	0	0	288	336	528	0	0	0	72	0	1368	56	120	736	320	80	1760	696	4164	5940	720	0	0	120	0	240	264	144	1488	168	340	644	270	732	1302	216	288	144	120	24	576	240	120
1314	414	816	834	594	498	294	108	192	336	270	54	324	396	324	624	144	240	864	1098	936	0	588	474	540	480	540	1008	792	1728	1278	648	522	960	1152	1080	0	594	324	252	552	216	648	972	1656	714	558	276	360	1314
192	0	144	630	786	1368	0	888	288	1272	1272	1500	624	624	780	0	0	0	72	24	0	0	0	0	72	48	24	0	0	72	552	732	1008	252	96	96	1020	144	192	1596	1428	2064	624	672	660	96	348	456	0	96
426	68	252	400	700	490	260	1140	804	274	540	494	420	80	492	128	16	48	0	966	348	48	212	32	12	106	8	0	0	702	0	0	0	0	1160	264	1901	371	250	180	370	440	0	642	1364	80	112	96	48	1960
0	216	1782	0	0	0	0	0	414	1050	192	1728	0	0	0	0	423	2673	0	0	0	90	0	0	810	0	0	0	0	0	1026	198	2052	1395	9	486	18	0	0	432	54	0	0	0	0	1026	0	2286	1404	0
0	36	48	72	72	24	24	0	60	12	0	12	48	24	48	432	288	288	1032	924	1992	150	384	486	1860	1998	270	120	168	264	282	282	72	432	408	960	192	468	336	768	1080	144	96	288	144	192	216	192	1122	3588
3384	2304	8352	540	180	1224	0	216	648	1920	2712	984	0	0	2376	2592	1728	5184	432	0	0	0	0	0	2970	270	0	0	0	0	108	36	72	0	0	0	0	0	0	0	0	0	0	0	0	0	0	0	0	0
24	0	660	180	0	48	144	288	288	1136	480	1000	372	144	1680	72	0	612	324	324	0	0	48	96	2880	360	240	456	144	1752	180	0	0	144	144	0	0	0	0	0	0	0	0	0	180	0	0	0	0	48
0	0	1728	216	864	648	144	0	288	3000	420	1764	1728	432	3456	0	0	0	0	0	0	0	0	0	0	0	0	0	0	0	216	864	648	0	0	216	0	216	648	0	756	108	0	0	432	0	0	0	0	0
0	414	2610	72	0	0	828	0	1440	2436	1062	1038	360	108	72	0	54	126	0	0	0	0	0	0	0	0	0	0	0	36	468	0	0	612	108	792	36	156	24	126	378	72	0	0	144	720	0	1044	180	36
0	0	768	288	468	324	192	576	192	912	672	516	216	0	4464	0	72	408	156	264	228	0	216	96	924	0	24	0	0	216	192	312	276	192	768	576	708	192	372	564	768	384	0	2304	0	72	216	192	0	0
87	296	76	408	1367	322	402	190	72	12	51	156	471	471	207	24	120	0	52	88	82	252	190	72	0	64	80	96	171	192	672	484	464	1154	564	202	2454	3412	744	176	296	320	480	483	552	228	86	8	101	144
90	780	30	148	98	96	768	360	60	270	18	420	468	180	540	324	120	0	994	1022	378	162	198	72	60	540	72	0	288	108	672	240	288	2396	1798	702	1737	2043	1080	408	288	480	1152	864	144	420	288	0	162	390
162	0	108	54	24	330	90	18	12	360	114	150	0	0	0	0	0	0	0	1506	102	0	594	150	0	372	12	0	0	36	0	0	0	0	6042	960	0	3516	468	348	216	396	0	0	1800	0	0	0	0	1494
180	252	432	90	36	36	90	0	36	1116	756	522	108	162	1080	60	72	624	0	108	108	120	12	228	144	504	198	54	216	108	738	828	1728	108	360	468	666	162	450	336	1296	942	108	1080	54	828	828	1692	336	228
30	137	133	60	0	0	20	4	0	0	0	0	0	0	12	48	166	482	162	90	0	420	24	0	0	0	0	0	0	60	1068	1200	0	1014	234	0	280	320	0	440	1120	0	1560	1560	600	444	84	0	1304	244
816	2514	630	1326	3984	714	4112	2104	2304	360	384	1200	720	216	720	64	536	120	0	192	0	64	320	324	0	48	132	0	0	0	768	2352	480	240	586	110	340	1056	644	0	72	288	0	0	72	368	172	216	108	576
890	0	2698	420	48	240	672	72	0	462	42	336	420	3720	168	1830	0	3990	0	0	0	0	0	0	0	0	0	480	0	0	348	0	0	72	0	0	0	0	0	960	0	0	480	192	0	2016	312	0	672	0
2232	1100	1780	2268	2484	3744	0	3168	0	4488	9504	5808	0	0	288	288	176	976	0	0	0	0	0	0	0	0	0	288	0	0	88	120	512	0	0	0	0	0	0	0	0	0	144	0	0	0	0	0	0	0
720	144	144	2016	1200	384	396	2700	0	72	63	9	0	0	0	0	0	0	768	528	144	0	288	0	96	168	24	0	0	0	1620	1020	240	2160	1260	180	960	696	144	180	480	60	0	0	0	432	2160	0	0	1728
0	2592	6912	0	0	0	720	3600	4320	10368	0	0	0	0	8640	0	864	1728	0	0	0	0	0	0	0	0	0	0	0	0	0	0	0	0	0	0	0	0	0	0	0	0	0	0	0	0	0	0	0	0
40	800	456	0	0	0	432	0	648	1824	0	264	0	0	144	20	940	1200	0	0	0	0	0	0	288	0	0	0	0	0	0	0	0	0	0	0	0	0	0	0	0	0	0	0	0	0	0	0	0	0
220	200	972	216	144	432	272	120	760	1756	454	598	0	0	0	418	524	1698	0	0	0	144	0	72	1176	252	84	0	648	0	96	216	72	0	144	336	384	0	480	0	324	216	0	1296	0	32	48	112	96	0
32	80	240	0	64	64	0	160	160	164	56	1140	128	320	1072	96	240	824	0	20	208	0	8	352	2928	1184	332	532	1288	1036	0	0	0	0	0	0	40	40	0	240	80	80	0	400	80	0	0	0	0	0
1722	1086	3360	1302	504	780	312	84	282	1464	1098	540	384	384	456	1174	842	2142	396	666	558	0	234	234	1116	774	750	882	198	522	156	36	60	0	252	144	0	72	90	0	204	42	144	108	144	0	0	0	0	54
0	648	8856	0	0	0	4752	0	6480	6694	182	5148	0	0	0	0	1452	2580	0	0	0	0	0	0	144	0	0	0	0	0	0	0	0	0	0	0	0	0	0	0	0	0	0	0	0	0	0	0	0	0
99	0	117	192	195	0	0	0	0	27	297	0	0	0	45	90	0	18	117	0	9	1525	4875	1025	108	126	324	81	225	1125	56	61	0	0	0	0	0	0	0	0	0	0	0	9	0	0	2925	0	1260	4320
528	0	1344	0	0	720	0	0	0	1680	2360	280	0	0	2880	504	0	1872	0	0	0	0	60	12	792	0	0	0	0	1080	0	0	0	0	0	0	232	168	176	0	0	0	0	0	144	0	0	0	0	300
263	2680	1653	144	0	48	6768	880	2432	640	68	720	0	0	300	140	3616	768	4	96	140	192	0	12	120	120	0	0	300	0	0	12	24	32	768	1360	448	336	1520	212	3678	4198	0	60	0	420	60	168	120	48
414	846	648	633	333	294	465	189	540	213	54	633	0	180	0	0	0	0	0	639	693	816	207	843	0	720	1404	0	684	0	0	0	0	0	546	678	0	606	648	0	255	645	0	0	0	138	126	348	276	300
50	110	512	572	634	780	192	288	336	344	330	910	0	0	0	60	132	1248	1053	1242	1443	864	356	976	1200	180	300	0	0	0	304	224	912	792	768	648	1508	504	1696	1224	560	664	144	0	0	384	288	1200	360	112
197	461	350	264	390	250	504	512	304	286	166	108	144	252	576	174	402	396	261	246	289	336	348	240	198	186	248	144	252	432	150	125	197	228	384	304	558	536	302	170	152	170	584	404	296	1560	1308	828	1316	1736
281	195	316	0	786	738	0	615	771	0	1116	804	72	180	36	491	411	646	414	678	1236	252	684	1422	1056	1812	1620	0	0	0	0	360	360	0	0	0	135	0	963	1074	132	786	0	0	0	0	354	366	0	0
0	0	0	0	0	0	0	0	0	24	0	0	0	120	0	0	300	60	0	0	0	150	150	0	0	180	0	0	900	60	216	0	216	648	0	72	648	1080	432	144	144	0	0	0	0	300	0	60	150	150
0	1428	408	0	0	0	540	0	3024	774	252	774	0	0	144	0	306	90	0	0	0	108	0	0	0	0	0	0	0	0	0	0	0	0	0	0	0	0	0	0	0	0	0	0	0	72	0	216	36	0
353	199	66	338	104	104	608	64	384	1120	80	1296	0	0	0	330	468	732	118	78	74	180	60	96	828	84	576	0	0	0	872	386	620	864	1254	1332	384	264	564	576	180	276	0	0	0	926	136	1728	711	177
1914	1488	1562	1308	1624	464	1090	1250	480	1111	1069	1156	760	256	632	710	500	518	368	1448	264	0	1444	276	568	676	508	48	0	512	0	0	0	80	616	120	104	620	664	24	120	288	120	0	64	0	0	0	0	696
4176	1152	4752	3096	504	3456	288	288	0	9636	5028	1968	0	0	0	0	0	0	0	0	0	0	0	0	0	0	0	0	0	0	0	0	0	0	0	0	0	0	0	0	0	0	0	0	0	0	0	0	0	0
720	360	720	3240	0	1080	0	2160	0	0	1920	960	0	0	0	1440	720	720	468	108	2664	0	1080	0	720	1440	720	0	0	0	1008	432	792	108	108	4392	0	324	108	288	1872	288	0	0	0	0	0	0	0	0
0	0	0	0	0	0	0	0	0	1080	648	864	0	0	5184	0	0	0	0	0	0	0	0	0	0	0	0	0	0	0	0	0	0	0	0	0	0	0	0	0	0	0	0	0	0	0	0	0	0	0
0	0	0	0	720	180	0	0	0	2456	840	208	0	0	2880	110	0	580	0	180	0	0	0	0	1750	255	35	0	0	720	0	440	250	0	0	0	180	360	900	985	0	1055	0	0	360	0	462	228	0	0
0	0	0	0	960	480	0	624	1536	7872	2400	1200	0	0	4800	0	0	0	0	0	0	0	0	0	0	0	0	0	0	0	0	0	0	0	0	0	0	0	480	0	0	0	0	0	240	0	0	0	0	0
0	480	960	0	72	72	192	0	384	3240	5880	0	288	4128	720	0	0	0	0	0	0	360	120	0	240	720	0	0	480	960	0	72	72	0	0	0	36	36	72	0	0	0	0	0	144	0	0	0	144	48
240	0	0	0	792	0	240	2160	240	1440	504	1176	240	960	1440	192	432	720	0	372	0	48	504	48	144	120	216	48	48	768	0	96	0	48	276	48	312	768	612	0	0	96	96	96	156	0	288	0	96	408
1800	1800	5904	0	0	0	0	0	0	2592	0	0	0	0	5184	450	450	3420	0	0	0	0	0	0	0	0	0	0	0	0	3240	2160	1080	0	0	0	0	0	0	0	0	0	4320	0	0	0	0	0	0	0
4560	2280	10296	864	576	864	288	288	576	7440	4752	4800	576	288	0	1200	600	3816	0	0	0	0	0	0	864	0	0	0	0	0	0	0	0	0	0	0	0	0	0	0	0	0	0	0	0	0	0	0	0	0
1836	2856	2364	1440	1440	720	3888	2016	1440	720	0	360	1440	0	432	555	790	527	0	0	0	720	0	360	0	96	120	720	0	0	0	0	0	0	0	0	0	0	0	36	144	252	0	0	0	1260	540	360	0	0
732	2244	1200	0	242	424	0	450	1116	2574	264	654	720	0	0	465	1275	600	0	54	0	0	18	36	780	0	120	360	0	0	0	0	0	0	0	0	225	390	735	0	0	0	0	0	0	0	0	0	0	0
336	36	396	12	0	0	3972	660	1872	1072	46	6502	204	12	120	420	0	0	18	0	0	54	0	0	450	18	54	54	18	270	6	0	0	0	0	0	0	0	0	0	0	0	0	0	0	30	0	738	2550	1440
0	0	0	0	0	0	1080	1368	2808	0	0	2448	720	0	0	144	72	0	18	120	150	0	108	108	0	0	0	432	144	0	720	360	0	90	600	750	0	648	432	0	0	0	2160	720	0	720	576	1584	0	1188
0	0	0	0	2880	0	0	11700	2160	360	540	180	0	0	1800	0	0	0	0	0	0	0	0	0	0	0	0	0	0	0	0	360	0	0	0	288	1404	572	2704	0	0	72	288	1440	72	0	180	0	0	0
0	0	0	0	0	0	0	0	0	0	0	0	0	0	0	0	0	0	1152	2016	288	0	1080	0	0	0	0	0	0	0	0	1296	432	1080	2970	270	4080	4692	4296	432	0	216	864	0	972	0	0	0	0	4860
576	1584	4284	0	0	0	288	0	288	3208	328	940	360	720	0	432	1152	2952	360	0	0	1008	144	144	2292	164	580	0	0	1440	0	0	0	0	0	0	72	54	450	0	0	96	0	0	0	144	0	72	72	72
0	0	1152	0	0	0	0	0	0	9620	2600	11180	0	0	576	0	0	2088	0	0	0	0	0	0	1080	0	0	0	0	0	0	0	0	0	0	0	0	0	0	0	0	0	0	0	0	0	0	0	0	0
1135	1975	4000	540	360	90	1125	1215	810	4260	2460	3180	0	900	1260	618	1242	3120	36	144	18	230	250	180	1188	532	620	0	690	252	0	0	0	0	72	0	60	36	12	12	12	6	36	24	18	0	0	0	0	0
0	0	0	0	0	0	0	0	0	450	450	0	0	0	0	0	0	0	0	0	0	0	0	0	360	0	0	0	0	0	54	0	1242	216	0	1620	0	0	0	3360	3660	2520	0	0	0	0	0	0	0	0
0	592	1184	520	260	0	960	0	0	844	0	818	1638	924	540	0	448	360	480	500	520	380	0	180	492	40	50	30	700	300	160	0	0	96	0	144	40	100	150	0	0	0	150	160	0	648	60	204	352	0
864	432	0	0	0	0	1296	5184	1296	1296	0	0	0	0	5184	0	0	0	0	0	0	0	0	0	0	0	0	0	0	0	0	0	0	0	0	0	0	0	0	0	0	0	0	0	0	0	0	0	0	0
0	0	0	144	720	0	0	1728	432	432	432	432	0	0	864	0	0	0	0	0	0	0	0	0	0	0	0	0	0	0	0	720	0	144	432	144	936	612	612	0	0	0	0	720	0	0	1728	864	0	0
0	144	288	0	0	0	0	0	216	108	0	324	0	0	0	0	0	0	0	0	0	0	0	0	0	0	0	0	0	0	0	0	0	0	15120	1080	2088	13728	4488	0	0	1080	0	0	0	0	0	0	0	0
0	0	0	120	780	180	0	0	0	168	72	480	0	0	0	0	0	0	0	2160	0	0	0	0	0	0	72	0	0	0	600	3900	900	0	12240	0	540	5400	3420	0	0	0	5400	0	2160	0	0	0	0	0
1296	2136	2688	264	192	312	2016	240	1776	1600	904	904	528	312	96	192	192	192	384	192	288	528	456	696	768	480	480	0	0	192	288	288	576	64	144	608	192	384	960	272	784	1392	0	0	192	48	288	240	456	348
504	192	168	0	828	0	0	288	0	0	0	0	0	0	288	0	0	0	0	288	0	0	192	0	0	0	0	0	0	288	0	108	0	0	72	0	478	2894	996	0	0	180	540	36	216	0	24	0	0	96
0	0	0	1440	0	288	0	4608	5472	0	2412	1764	144	0	0	0	0	0	0	0	0	0	0	0	0	0	0	0	0	0	0	0	0	0	0	720	0	0	0	144	0	0	0	0	0	0	720	1080	0	0
5496	3216	2808	576	0	144	2640	480	480	720	0	0	0	720	0	0	0	0	0	0	0	0	0	0	0	0	0	0	0	0	0	0	0	288	0	0	0	0	0	0	0	72	144	0	144	4720	340	340	0	0
0	120	120	228	3192	1140	0	240	0	0	96	0	48	480	1200	0	270	270	0	0	0	0	0	0	0	0	0	0	0	0	150	2100	750	0	0	648	0	1944	7128	0	972	2268	0	0	0	0	300	0	0	0
0	1116	828	0	0	0	1782	2160	6750	576	792	2952	0	0	2160	0	1152	684	0	0	0	540	1080	0	0	0	0	0	0	1080	0	0	0	0	0	0	0	432	0	0	0	216	0	432	216	270	0	1350	0	0
205	185	60	72	974	484	30	2416	140	360	900	930	0	0	0	288	378	210	80	924	238	312	1722	660	136	165	521	0	0	0	18	408	78	8	6	4	211	615	572	110	12	316	0	0	0	48	430	158	60	120
276	216	420	180	0	60	60	120	180	396	216	276	72	0	0	12	0	12	0	54	234	0	48	336	2640	1500	756	120	48	48	0	0	0	0	0	1008	0	84	60	240	636	108	0	0	0	0	0	0	0	0
72	0	36	108	288	252	216	0	72	108	0	144	0	0	0	2160	864	864	0	0	0	0	0	0	972	2160	2052	7776	2592	0	0	0	0	0	0	0	0	0	0	0	0	0	0	0	0	108	216	108	936	0
2150	2849	1553	1740	1164	1398	1225	751	136	216	132	474	396	2178	516	1090	934	682	596	652	1200	248	367	75	720	0	360	270	3600	258	180	180	60	238	206	600	156	276	0	720	0	720	360	720	156	180	102	12	466	302
144	0	0	468	0	432	0	0	0	492	1044	0	480	0	0	432	0	324	684	0	432	0	0	0	216	1176	0	192	0	0	432	0	432	1116	0	0	0	0	0	486	2202	0	192	0	0	72	468	648	108	180
108	108	960	270	234	216	235	386	279	678	480	318	648	648	1260	60	60	0	0	0	0	0	0	0	270	1296	594	0	0	0	254	253	261	96	0	1224	367	230	267	204	732	792	684	1872	504	150	204	198	96	0
270	0	0	1862	198	1450	36	468	72	120	960	0	144	0	0	0	0	0	0	54	216	0	0	0	0	0	0	0	0	0	3764	846	3130	0	1242	5184	432	1080	1116	2486	4924	1266	576	0	1368	18	90	0	0	54
96	0	0	2244	1707	2745	0	240	0	48	336	120	360	480	144	0	0	0	0	0	0	0	0	0	0	0	0	0	0	0	2792	2234	1502	2952	720	360	720	1224	360	4200	2712	2640	2688	2832	1584	0	0	0	0	0
3400	630	1730	4056	1800	4920	256	1208	144	730	2666	444	192	120	120	2544	216	840	120	0	0	360	0	0	360	36	0	72	360	360	48	0	0	96	0	0	0	0	0	16	40	16	72	0	0	192	420	108	0	60
2000	142	3306	3120	180	4770	180	36	0	6212	3640	732	0	0	108	120	24	504	270	0	60	0	0	0	270	90	0	0	0	0	378	54	864	216	0	84	0	0	0	480	60	0	0	0	0	0	0	0	0	180
0	0	0	0	0	0	0	216	0	0	0	0	0	0	1080	0	0	0	0	0	0	0	0	0	0	0	0	0	0	0	0	0	0	0	0	0	1098	792	1350	0	0	0	0	648	0	0	0	0	0	0
0	24	792	0	0	0	72	0	72	1176	0	96	0	0	2640	0	48	1416	0	48	12	78	0	522	1740	0	312	120	12	3480	0	0	0	0	48	12	2448	2144	2944	0	0	48	0	0	0	48	0	48	108	0
20	0	400	372	192	96	0	0	0	0	0	0	0	0	0	330	0	1380	420	0	0	60	12	72	600	120	0	0	0	0	1614	944	472	240	0	0	0	0	0	124	20	0	0	0	0	136	2510	0	306	318
0	36	180	0	0	0	60	0	0	72	0	36	0	0	36	0	18	54	0	0	0	0	0	600	2400	1200	360	0	0	72	0	0	0	0	360	0	234	936	390	0	0	0	0	0	0	0	0	0	0	0
[truncated: 55 more columns]
