# Supplementary material for: Polygenic adaptation from standing genetic variation allows rapid ecotype formation
Source: eLife. 2023 Feb 28;12:e82824. doi: 10.7554/eLife.82824 (PMC9977305; doi:10.7554/eLife.82824)
Supplement: Supplementary file 2. [file elife-82824-supp2.zip › Supplementary_Data_1/Twisst_windows_5000/superscaffold47K_all_output.weights.5000.csv]

topo1	topo2	topo3	topo4	topo5	topo6	topo7	topo8	topo9	topo10	topo11	topo12	topo13	topo14	topo15	topo16	topo17	topo18	topo19	topo20	topo21	topo22	topo23	topo24	topo25	topo26	topo27	topo28	topo29	topo30	topo31	topo32	topo33	topo34	topo35	topo36	topo37	topo38	topo39	topo40	topo41	topo42	topo43	topo44	topo45	topo46	topo47	topo48	topo49	topo50
2764	2256	2204	716	860	40	636	328	416	840	564	236	256	720	880	3008	1104	1120	520	0	1160	1760	588	1092	2408	1208	304	432	472	400	204	160	112	128	4	156	82	8	78	68	16	116	256	292	96	480	446	178	308	183
856	1264	1154	804	966	724	1616	626	588	802	151	465	2010	1358	906	836	870	776	255	689	284	677	400	311	264	52	252	588	640	484	398	438	308	424	646	176	382	428	304	186	244	388	246	234	206	776	414	284	678	412
3528	48	618	7650	1056	2394	720	480	360	390	228	12	0	0	1200	1468	216	296	630	312	510	0	80	328	120	210	120	288	0	48	1584	432	360	648	432	810	168	168	48	192	350	148	0	0	0	90	60	390	0	112
864	512	1632	240	2240	1680	0	1024	1568	1488	1848	5144	1504	160	2944	128	0	384	128	128	224	64	96	288	400	240	176	0	336	288	528	1016	1248	128	0	160	0	0	64	640	320	0	0	672	0	0	256	416	24	0
368	688	278	306	849	501	767	1626	1315	370	950	1156	154	200	408	750	1650	900	140	610	510	0	600	620	404	453	743	550	600	24	282	486	552	40	282	220	364	288	488	100	274	650	106	216	8	105	420	375	200	218
96	288	1800	108	72	24	0	360	0	792	24	48	120	180	1152	0	0	1416	24	48	504	0	540	1080	927	2397	1116	684	1080	3336	12	0	0	0	0	216	0	60	12	0	48	0	36	144	24	0	0	0	0	0
160	120	140	0	0	0	348	150	66	108	0	72	0	0	0	240	480	480	0	0	0	168	54	18	0	0	0	0	0	0	540	360	300	200	40	0	174	48	18	0	0	0	0	0	0	468	1224	660	480	756
1202	112	546	680	2068	1314	36	252	144	150	1362	72	0	0	90	1752	192	504	168	2811	1983	0	306	198	504	2196	126	360	144	144	120	420	324	336	1356	888	72	1368	1368	216	540	2304	0	450	0	0	0	0	0	60
100	0	0	114	798	0	350	939	295	0	0	0	200	0	300	970	576	96	786	126	0	1214	906	292	39	22	155	452	0	30	218	1530	0	160	40	0	204	277	251	170	100	60	136	300	30	670	2751	719	218	326
40	160	40	48	648	0	624	1536	336	40	40	160	0	0	0	520	640	160	800	792	304	440	360	160	1560	1872	576	0	1296	0	112	344	0	260	204	148	1264	128	0	20	16	60	0	0	0	976	1680	560	140	60
0	12	0	12	1362	402	690	1320	480	160	190	202	48	150	492	624	312	504	780	702	1002	1803	936	951	666	1626	2388	24	1560	720	0	1560	456	204	180	246	660	240	312	520	440	0	24	1212	102	60	1032	396	460	240
346	1106	1560	606	546	996	350	292	1881	21	14	2611	72	0	0	166	455	372	25	246	341	388	322	1033	45	192	1437	0	90	0	522	675	516	390	1003	1031	296	460	987	45	192	1437	0	90	0	96	0	225	223	322
189	141	312	155	355	312	628	1002	1184	254	455	1215	364	1476	1476	152	92	272	113	148	201	615	349	182	648	194	146	52	264	576	96	148	272	102	100	152	752	245	221	648	144	196	52	264	576	356	668	976	247	257
0	0	0	0	0	0	144	36	360	0	0	0	0	108	0	0	0	0	0	0	0	0	0	0	0	0	0	0	0	0	0	2160	432	0	0	0	6048	4032	72	108	0	324	0	0	1728	1260	180	1800	1080	0
618	1098	2148	1020	108	54	900	1818	0	1116	120	144	1836	1356	2232	216	510	774	36	54	0	0	36	834	0	0	0	840	0	660	240	0	0	360	180	0	390	60	0	180	0	540	660	360	180	0	0	0	0	0
264	24	0	768	3024	384	0	432	0	0	264	24	0	0	576	8088	840	0	1152	0	0	0	0	0	3840	480	0	0	0	0	96	432	48	0	0	0	0	0	0	0	0	0	0	0	0	0	0	0	0	0
648	3888	11016	0	0	0	0	0	0	0	0	0	0	0	7776	0	0	0	0	0	0	0	0	0	0	0	0	0	0	0	0	0	0	0	0	0	1296	0	1296	0	0	648	0	0	0	0	0	0	0	0
5202	5418	9540	1500	600	600	600	240	240	10260	900	360	720	1800	1980	0	0	0	0	0	0	0	0	0	0	0	0	0	0	0	300	120	120	0	0	0	0	180	0	0	0	0	540	0	180	120	48	48	0	0
0	0	0	360	360	0	3960	3960	9720	0	432	864	4680	720	0	0	0	0	360	0	360	0	0	0	0	0	0	0	720	0	0	0	0	0	0	0	0	0	0	0	0	0	0	0	0	90	90	108	72	72
1464	6024	24	432	0	0	2736	144	96	480	240	240	240	2328	0	600	2400	0	0	0	600	1200	240	0	0	0	0	0	3000	600	0	0	0	0	0	0	0	0	0	0	0	0	0	0	0	5928	312	0	0	0
3018	0	6012	1098	12	312	4686	2112	2370	3150	822	312	1968	3000	2448	0	0	0	60	240	390	0	0	0	0	0	0	0	0	1260	60	0	60	120	60	150	0	0	0	0	0	0	0	60	0	960	336	432	0	1230
416	2078	5918	120	0	0	660	30	180	6360	304	932	0	0	498	28	154	790	0	24	6	0	0	0	72	0	0	0	0	426	0	0	0	0	414	30	55	769	502	0	36	144	0	0	0	0	0	0	0	120
240	72	1128	216	120	240	0	0	0	0	0	0	0	288	2880	1140	342	5358	0	0	0	0	0	0	3600	0	0	0	0	1800	576	288	360	0	0	0	432	60	120	238	0	122	72	0	360	0	0	0	144	0
258	129	2877	528	0	192	0	0	0	960	0	0	0	0	0	936	468	6084	0	0	0	0	0	0	6000	0	0	0	0	0	816	0	192	3144	0	3000	0	0	0	408	2304	408	288	0	144	0	0	0	0	60
504	108	1800	72	54	18	0	0	306	1080	0	270	360	0	1224	1188	144	4572	432	288	216	288	0	810	2016	0	414	1080	0	4392	288	198	90	420	630	210	540	336	1734	72	0	414	864	0	0	0	0	504	72	0
352	1184	960	0	120	72	700	254	84	1110	2166	1374	432	1224	1656	30	450	120	0	168	48	18	822	510	90	92	1288	192	48	1020	0	0	0	0	0	0	30	24	0	0	0	30	0	0	0	96	12	0	0	272
2700	3960	11070	0	0	0	450	0	0	9120	390	390	0	450	1440	828	780	1722	0	0	0	240	0	120	1620	0	90	0	0	450	0	0	0	0	0	0	0	0	0	0	0	0	0	0	0	90	0	0	222	90
2013	1736	4246	891	188	796	1082	22	987	7678	415	664	315	315	303	486	425	1027	125	0	250	125	0	250	201	0	0	375	375	1875	792	56	712	125	0	250	0	0	0	40	125	225	375	0	0	806	28	726	125	0
182	514	120	84	191	637	740	441	427	667	726	593	72	504	36	20	22	48	18	120	216	234	198	156	196	222	284	6	36	24	0	40	152	12	172	80	104	256	288	1141	934	787	48	24	192	84	99	51	204	168
375	90	460	1650	2055	1557	75	295	216	420	2410	0	104	1460	710	406	84	358	300	80	290	874	1322	1122	312	350	322	916	120	240	852	1161	1047	266	51	208	192	82	176	836	80	50	360	510	1380	105	375	176	153	144
488	296	1072	564	244	880	892	830	970	832	784	384	536	500	476	304	144	356	258	421	1021	190	220	214	372	1040	480	248	252	248	248	240	280	206	243	567	126	196	338	364	1016	272	128	360	236	604	416	484	390	424
712	408	194	732	1674	576	266	615	73	24	196	170	222	894	606	900	624	360	1338	894	384	383	647	98	0	96	216	192	0	0	1392	2742	1512	822	822	432	584	344	608	0	0	312	192	576	864	726	978	180	435	639
768	832	2352	544	360	1232	714	1500	1026	1728	872	384	280	248	2376	400	400	904	364	316	1304	232	1480	568	912	800	192	0	128	2256	48	144	96	328	136	432	144	72	24	544	912	576	0	0	0	222	132	270	128	244
7	0	901	0	0	0	301	0	1501	6306	0	600	0	2	0	20	375	1645	0	0	0	0	0	280	1475	125	110	0	540	0	175	300	1175	400	50	416	400	202	450	912	860	304	630	450	20	270	0	1770	500	0
72	48	96	256	240	368	18	328	134	72	432	48	0	0	72	0	0	0	0	192	960	0	528	4068	2112	738	4626	0	0	0	473	369	814	0	0	180	360	72	24	0	252	96	0	0	0	90	80	190	0	360
[truncated: 55 more columns]
