# Supplementary material for: Polygenic adaptation from standing genetic variation allows rapid ecotype formation
Source: eLife. 2023 Feb 28;12:e82824. doi: 10.7554/eLife.82824 (PMC9977305; doi:10.7554/eLife.82824)
Supplement: Supplementary file 2. [file elife-82824-supp2.zip › Supplementary_Data_1/Twisst_windows_5000/superscaffold49_all_output.weights.5000.csv]

topo1	topo2	topo3	topo4	topo5	topo6	topo7	topo8	topo9	topo10	topo11	topo12	topo13	topo14	topo15	topo16	topo17	topo18	topo19	topo20	topo21	topo22	topo23	topo24	topo25	topo26	topo27	topo28	topo29	topo30	topo31	topo32	topo33	topo34	topo35	topo36	topo37	topo38	topo39	topo40	topo41	topo42	topo43	topo44	topo45	topo46	topo47	topo48	topo49	topo50
250	20	30	0	3000	0	60	900	1500	750	6250	500	0	0	1860	100	20	12	60	198	30	0	23	13	274	128	36	12	12	30	0	300	0	0	0	0	840	150	0	0	0	0	0	150	0	0	300	0	0	55
0	0	180	0	0	0	0	0	0	1296	0	0	0	0	0	0	0	1980	0	0	0	0	0	0	3920	2288	704	0	0	0	0	0	0	0	0	0	0	0	0	0	0	0	0	0	0	0	0	0	0	0
0	0	0	768	744	216	0	24	0	0	0	0	0	0	48	0	48	96	240	120	120	0	0	192	504	168	0	960	48	240	6048	5304	1416	960	480	480	1200	0	0	384	192	192	0	1584	0	0	912	0	0	0
0	72	1080	54	152	10	108	0	252	4080	0	540	0	0	648	0	0	0	0	0	0	0	0	144	1710	114	456	0	0	0	558	808	110	36	384	120	1548	1028	160	0	72	60	0	0	0	0	216	0	0	0
465	804	207	558	750	324	801	1281	39	702	1094	364	0	405	522	201	102	498	111	804	36	0	1536	303	654	744	411	189	189	567	0	0	0	186	750	0	330	831	210	18	66	60	0	36	333	27	87	3	54	2016
90	282	198	39	516	39	363	1551	168	180	252	312	396	576	882	9	579	180	684	1656	732	1866	1848	282	432	1008	1206	276	1266	888	66	1266	72	216	540	228	2838	60	30	162	330	324	144	1440	396	81	2565	0	258	132
0	90	360	232	264	32	54	384	576	1000	520	400	0	0	48	72	96	252	160	588	80	78	384	156	40	250	190	60	0	48	88	264	8	120	450	96	354	657	303	24	18	54	0	0	0	0	72	240	30	0
321	116	454	319	409	546	253	287	426	469	820	265	408	408	234	181	103	260	263	415	460	270	348	516	942	1689	681	832	420	216	186	146	252	181	106	160	164	128	434	412	273	329	564	510	480	84	204	76	228	275
0	672	3168	0	0	0	720	0	720	2324	868	876	0	0	324	0	768	1608	0	0	0	0	0	720	3499	455	654	0	0	0	0	0	0	0	192	0	324	228	24	0	0	0	0	0	0	0	0	0	0	0
0	0	864	0	0	0	0	0	0	3024	0	0	0	0	0	0	0	3672	0	0	0	0	0	0	7638	0	354	0	0	0	0	0	0	0	0	0	0	0	0	0	0	0	0	0	0	0	0	0	0	0
0	0	2160	0	0	0	0	0	0	12528	0	0	0	0	1728	0	0	432	0	0	0	0	0	0	2400	0	192	0	0	432	0	0	0	0	0	0	0	0	0	0	0	0	0	0	0	0	0	0	0	0
0	360	3960	0	0	0	0	0	0	0	0	0	0	0	0	0	450	6030	0	0	0	216	0	216	8712	784	2816	0	0	0	0	0	0	0	0	0	0	0	0	0	0	0	0	0	0	0	0	0	0	0
256	48	0	280	200	96	160	640	0	0	0	0	0	192	0	856	108	0	1194	1510	0	276	828	96	1230	2490	352	80	800	200	40	50	18	288	352	0	140	60	0	0	0	0	0	0	168	160	1000	0	54	378
0	0	750	66	456	54	120	0	360	2250	0	0	0	0	720	0	960	4800	0	0	0	0	0	192	8900	0	1090	0	0	0	0	0	0	0	240	90	1760	550	450	0	30	240	0	0	0	0	0	0	0	0
0	0	0	0	0	0	0	0	0	1980	0	180	0	0	0	0	0	3456	0	0	0	0	0	0	6601	2077	1474	0	0	0	0	0	0	0	0	0	0	0	0	0	0	0	0	0	0	0	0	0	0	0
0	0	2016	0	0	0	0	0	0	2112	416	352	0	0	144	0	0	1224	0	180	0	0	36	0	5040	0	0	0	0	144	0	0	0	0	0	0	1133	418	429	0	0	0	0	0	0	0	0	0	0	0
114	96	24	54	72	30	36	96	12	0	18	0	0	0	0	0	0	0	584	6960	1696	0	1800	0	0	378	72	0	0	0	0	216	72	600	5400	1650	1340	2400	2020	78	288	876	0	0	0	0	0	0	0	1908
0	0	0	0	0	0	0	0	0	0	0	0	0	0	0	0	0	0	551	1179	646	0	0	0	0	0	0	0	0	1728	1110	1170	816	1518	990	2532	1710	5940	2790	684	1080	1620	0	0	0	0	0	0	0	0
615	90	327	284	0	10	1280	120	100	216	84	300	0	0	300	120	120	54	1110	360	630	0	174	18	314	500	26	282	300	696	408	0	204	3920	2620	1200	240	240	120	180	2836	200	0	120	0	1416	351	195	153	240
0	370	320	12	94	44	845	0	3355	360	0	2196	30	30	30	0	200	100	0	480	1248	0	0	774	219	73	1262	0	0	0	24	188	88	0	1890	4014	0	390	1320	270	2250	2130	0	0	0	70	0	230	0	0
18	144	324	188	168	148	674	330	2200	210	210	360	756	276	468	6	16	608	1260	528	4764	72	216	288	1600	1550	930	0	0	0	604	12	14	1326	288	5892	126	582	132	574	2678	288	0	0	384	224	150	400	174	72
116	66	530	108	212	216	164	332	308	1670	430	500	296	444	1208	144	48	120	30	310	120	12	16	20	96	148	0	0	180	168	192	168	84	330	770	688	1072	2536	1096	96	256	328	0	392	444	240	700	248	1560	1788
108	234	1374	84	144	24	408	180	246	774	0	6	132	288	918	72	258	702	56	218	2	1668	108	24	240	24	132	144	168	888	576	600	384	232	316	106	300	456	36	1024	178	364	360	138	120	384	288	522	378	78
1236	960	144	900	1308	1872	2785	2740	2365	3139	1484	4227	36	0	0	0	0	0	120	822	486	0	396	282	0	660	102	0	36	0	0	0	0	115	834	851	0	504	30	0	120	30	0	0	0	111	156	273	0	252
600	2500	6200	975	1075	950	2400	480	3480	4592	1250	3854	0	0	540	0	500	700	120	0	0	16	80	24	0	0	24	0	0	0	75	215	190	120	0	0	40	200	60	0	0	60	0	0	0	12	12	0	0	60
0	500	3202	700	500	3300	900	720	5700	8378	3168	7234	0	0	0	0	100	410	0	0	0	10	0	50	14	130	84	0	0	0	50	100	360	110	60	220	10	50	0	265	185	90	0	0	0	60	0	450	108	0
1168	456	428	1212	120	84	468	192	252	2076	936	852	816	600	1464	600	216	180	0	0	0	0	0	0	0	0	0	0	0	144	360	48	12	120	120	0	0	0	0	0	0	0	0	0	360	192	192	36	120	120
210	210	1140	60	96	312	72	150	726	2097	684	2205	132	36	390	148	316	1078	84	54	306	121	192	431	1578	222	924	48	48	60	141	318	183	66	30	138	643	425	558	237	144	267	18	54	0	120	192	486	112	48
48	24	1020	30	36	6	12	0	108	3485	564	2491	240	0	0	72	0	540	138	180	66	90	360	18	680	64	96	72	12	120	306	180	42	456	0	192	808	1728	704	48	72	48	96	0	0	96	144	816	78	0
0	36	12	0	0	0	36	0	630	372	72	1902	0	0	0	0	444	1062	150	18	72	150	15	165	1995	0	495	300	300	648	120	576	354	105	15	0	0	0	18	249	30	63	0	0	60	210	0	840	105	15
216	1200	2616	48	184	200	528	288	2208	3392	854	3626	0	0	0	0	0	0	0	312	120	0	136	812	1020	144	744	0	0	0	0	0	0	0	528	48	0	408	948	132	60	276	0	0	0	48	24	216	0	56
69	282	303	36	0	18	188	60	820	1128	488	1360	0	0	0	105	474	1707	138	72	60	1502	0	34	606	90	660	0	0	0	441	780	549	262	216	80	537	227	100	126	74	160	0	0	0	201	99	2766	788	54
30	400	860	96	544	584	480	66	3900	2400	3632	2548	60	60	60	180	560	940	158	22	60	366	252	72	480	100	140	0	0	0	48	308	364	70	170	210	294	0	120	132	0	156	0	0	0	190	159	1475	18	36
2	26	1514	36	72	180	646	24	3350	3396	1110	4566	210	72	72	4	28	52	0	12	0	12	12	264	320	20	308	48	12	12	132	24	120	50	206	410	24	30	126	288	378	30	6	24	24	284	0	1312	6	6
90	510	1200	0	96	192	0	192	1680	3408	2064	4368	0	0	600	42	238	1040	32	688	120	12	12	24	360	0	0	24	240	720	24	0	24	0	240	120	216	744	492	0	180	0	48	60	12	150	66	600	12	12
36	0	72	0	0	0	252	84	0	360	684	36	0	0	36	102	240	774	450	1380	150	816	252	420	852	442	302	1008	576	1068	180	300	72	240	60	180	1080	1440	180	0	0	0	60	120	0	144	48	720	180	120
0	480	1440	0	0	0	840	0	2640	3609	2079	288	0	0	0	0	0	864	0	0	0	288	144	528	1524	132	0	0	0	432	144	72	432	0	96	0	0	48	0	216	384	192	0	0	216	0	0	1728	576	288
324	714	2508	211	158	513	700	272	2370	1742	874	3378	306	198	558	60	480	1218	224	224	128	280	368	120	1704	240	288	0	0	1476	125	196	405	112	136	112	0	24	72	264	232	80	0	0	468	40	80	876	560	640
4	54	770	100	30	302	950	760	3330	1472	1972	1896	0	0	0	168	2088	2376	52	288	20	580	80	60	1948	44	540	0	0	324	24	36	72	0	0	0	588	72	204	12	0	48	0	0	0	290	40	990	0	0
340	745	865	1417	314	273	814	0	1196	1792	200	3108	3672	1080	1944	100	325	265	120	0	0	30	220	20	180	20	40	0	0	0	229	152	93	394	230	102	52	118	40	156	64	20	0	0	0	290	12	700	276	116
366	48	741	72	312	456	230	160	900	1462	968	2478	2058	474	762	738	180	783	127	600	425	60	102	72	117	63	0	18	90	450	27	120	282	265	240	170	192	0	384	74	308	392	252	0	0	135	45	405	45	90
342	202	440	252	120	132	168	232	440	1352	439	1845	540	24	540	126	82	200	180	738	162	0	180	0	0	0	0	0	144	1440	0	0	276	240	984	216	340	974	306	234	0	0	0	0	384	24	16	80	0	0
320	320	0	0	400	520	320	760	1600	4160	1056	2784	3200	640	800	908	772	1460	166	160	114	0	312	0	320	104	88	32	320	320	0	220	352	295	350	355	214	0	306	352	0	220	440	440	280	272	488	2140	544	244
0	104	80	100	0	100	80	0	80	984	480	1760	800	640	800	0	4	4	0	0	200	0	0	0	380	50	190	80	32	800	0	0	8	8	160	292	4	110	226	492	48	128	32	32	640	4	0	4	0	200
316	520	580	604	768	192	29	431	1890	1170	656	3434	1700	1100	2210	0	150	150	40	300	0	25	135	0	20	22	4	20	50	800	0	30	30	0	120	0	8	0	172	0	0	0	20	0	180	29	31	210	75	285
0	60	260	0	0	20	15	0	35	874	440	176	50	20	50	50	260	700	48	28	214	160	120	148	424	251	227	212	290	650	960	200	408	893	660	1383	85	50	539	654	520	772	674	386	716	200	20	580	126	64
348	0	1344	240	0	0	0	0	0	5582	2167	6003	720	0	480	84	0	528	114	354	60	0	648	0	336	96	0	0	0	192	120	0	0	115	855	50	828	2676	936	0	120	0	240	240	600	0	0	0	0	36
102	228	534	0	0	72	156	0	852	432	432	1728	360	288	360	291	750	1623	0	0	0	1008	0	720	2034	204	3198	144	72	0	0	216	252	0	0	0	540	0	324	108	0	0	0	0	0	300	0	1644	0	0
0	200	136	1470	4968	2142	70	0	74	414	792	684	1500	258	1500	0	126	186	0	0	0	312	330	288	270	0	210	0	0	150	846	2892	1278	528	628	32	1148	2112	280	456	216	288	0	0	420	112	0	128	123	135
420	620	2080	288	412	368	740	388	144	552	276	348	0	720	108	0	0	0	0	300	120	0	140	160	150	270	300	0	0	0	0	0	0	0	2160	96	0	2258	610	480	400	200	0	0	2880	0	0	0	0	224
960	3120	3984	144	144	288	576	0	288	3480	640	1640	1728	1728	288	0	0	0	0	0	0	0	0	0	0	0	0	0	0	0	0	0	0	0	0	0	0	0	0	0	0	0	0	0	0	0	0	0	0	0
0	0	0	0	0	0	0	0	0	3654	3276	2142	0	0	0	0	0	0	0	0	0	0	0	0	0	0	0	0	0	0	0	0	0	0	0	0	0	0	0	0	0	0	0	0	0	0	0	0	0	0
0	144	540	24	48	0	0	0	324	72	2688	474	108	144	456	36	36	1458	1620	798	1920	216	918	216	810	0	0	54	306	216	282	816	684	0	66	36	364	104	180	1068	462	252	108	528	270	252	192	1716	384	60
0	0	0	240	600	600	0	0	0	2960	3840	3280	2880	0	2880	0	0	0	589	1419	152	0	1332	0	0	0	0	0	0	0	120	336	300	439	573	104	346	834	80	72	72	144	0	0	756	0	0	0	0	180
0	0	0	12	120	48	0	60	0	1200	0	0	0	0	0	360	120	600	120	60	0	870	114	396	1536	432	2088	0	0	0	60	900	480	600	0	120	120	0	0	240	0	0	0	0	0	0	120	2400	90	6
192	48	432	48	48	0	48	48	144	1064	404	1412	288	0	144	0	0	0	0	24	0	0	24	360	2160	0	360	1080	0	72	552	732	360	0	72	0	0	120	24	0	12	12	48	12	48	0	0	0	0	24
60	30	2790	0	216	216	216	0	648	4720	2290	5770	1728	216	2160	300	150	2250	0	0	0	0	0	0	900	0	0	0	0	0	0	0	0	0	0	0	0	0	0	0	0	0	0	0	0	0	0	0	0	0
112	302	1086	0	90	570	0	0	1560	2824	1582	1474	1020	660	1752	168	288	648	0	0	120	0	0	48	748	40	16	48	120	240	0	0	0	0	0	0	0	0	0	60	0	0	0	0	0	0	0	0	0	0
1056	560	1264	28	1614	218	45	625	314	1954	2229	1457	2460	720	2460	84	80	76	240	312	192	90	252	78	320	96	100	0	0	840	8	366	58	18	0	54	208	56	240	104	32	104	0	0	72	450	728	1114	80	264
44	312	316	288	432	360	0	231	1227	778	1038	2768	864	216	1728	66	306	474	0	0	0	270	72	36	468	0	156	0	0	288	408	594	204	120	0	288	276	456	294	240	72	36	0	0	72	0	81	477	60	24
120	240	360	0	1080	0	120	2712	480	1080	960	2208	0	0	0	420	1056	0	108	72	0	144	0	0	396	180	144	0	0	1080	0	216	0	0	0	0	144	0	0	0	0	0	0	0	0	0	936	0	324	252
120	320	1540	168	384	504	764	688	1968	996	936	2100	0	0	0	360	1056	816	232	328	64	288	160	128	2544	360	840	0	0	900	84	96	288	24	12	24	252	120	108	72	36	0	0	0	36	264	240	1080	576	260
0	0	0	0	0	0	0	0	0	360	180	324	0	0	0	0	0	360	0	0	0	0	0	0	2160	0	0	0	0	0	108	36	0	0	0	0	0	0	0	0	0	0	0	0	0	0	0	720	360	0
381	132	159	0	96	96	0	288	282	572	528	664	510	120	1032	258	96	102	147	348	129	114	12	6	0	48	102	18	0	528	0	0	0	12	48	36	1620	456	414	30	0	30	510	192	960	0	144	96	18	12
216	180	528	216	296	376	28	76	2332	1248	486	2322	1476	24	60	540	480	660	108	432	156	8	104	704	1656	264	480	552	264	240	0	32	64	0	156	0	180	20	412	320	0	64	372	156	96	0	36	360	0	72
1440	648	2712	2978	1498	180	0	1920	0	1472	5440	2448	0	0	240	400	180	20	86	334	204	0	192	0	744	480	216	0	0	24	18	0	30	108	252	312	132	216	168	0	180	0	36	36	0	108	336	228	108	108
1050	600	3150	502	866	2214	660	690	1674	2400	3558	8478	0	0	3000	360	120	1230	120	30	0	0	0	0	6	30	0	0	0	0	134	130	270	60	96	0	0	0	0	30	30	0	0	120	0	300	600	810	360	120
0	192	2688	0	0	0	144	0	1440	5376	288	5952	0	0	0	0	96	1104	0	0	0	0	0	0	240	0	0	0	0	0	144	0	24	144	48	96	0	0	0	72	192	0	0	0	0	432	0	1632	240	0
264	160	352	192	448	1216	0	192	1408	1328	1154	2142	448	512	512	484	304	656	160	384	448	0	0	160	928	336	256	64	128	256	0	128	128	0	128	0	0	0	160	480	128	192	64	128	256	0	48	208	0	288
0	0	0	0	240	360	0	48	1296	384	752	2536	0	0	0	250	652	1642	636	144	1068	304	16	64	3840	0	432	0	0	192	0	752	1792	0	0	0	304	16	64	3840	0	432	0	0	192	0	52	1136	0	0
540	192	1176	426	0	1392	522	288	648	2654	864	3420	1458	1306	810	240	24	708	544	0	32	0	0	0	224	0	0	0	208	0	420	0	1040	820	0	118	128	144	0	224	120	0	208	208	496	282	96	504	264	24
108	0	216	972	504	576	0	108	216	270	1728	486	1620	324	1620	108	0	216	0	0	216	0	0	0	144	180	108	0	0	0	1944	1008	288	0	0	0	0	0	0	144	0	72	0	0	0	0	108	216	0	0
2243	870	1665	3049	3222	1745	532	3061	0	1025	6875	4100	1503	251	1875	1034	496	1110	225	30	75	40	30	0	400	130	25	135	0	0	234	324	12	50	0	0	40	0	25	300	0	0	135	75	35	24	168	0	0	25
18	108	234	14	72	256	0	108	576	310	249	1007	0	0	0	153	378	909	216	294	120	162	99	351	840	120	174	0	0	0	288	216	324	108	18	18	843	290	199	284	46	228	0	0	72	36	99	549	54	3
488	584	1148	960	570	630	360	960	720	3369	1503	1344	2640	2760	3120	312	264	492	192	0	0	156	24	0	0	0	0	0	48	192	432	350	322	364	16	4	332	212	8	24	24	0	48	0	0	200	640	120	208	32
63	63	558	117	192	447	288	192	564	982	530	702	162	180	522	126	126	396	72	54	36	0	36	0	492	40	26	0	36	72	423	162	981	267	99	318	405	81	324	1026	522	0	90	252	54	786	344	1714	252	126
0	330	4020	20	30	22	720	0	1260	3965	3880	4527	540	0	0	72	30	780	96	156	108	90	0	90	1240	320	300	0	0	0	118	150	74	90	108	24	18	222	120	54	174	72	0	0	0	150	144	480	180	0
208	237	683	118	564	106	112	96	320	1746	2700	1930	1648	888	1904	120	189	579	160	208	48	104	96	40	484	160	284	160	192	560	80	296	116	284	480	112	976	0	400	80	0	80	160	0	864	38	44	134	80	184
1000	800	3120	0	2000	0	0	1100	0	2170	2939	4551	3000	1200	4320	0	125	165	258	44	8	120	80	20	1326	250	620	250	100	672	0	504	12	0	0	0	5	12	23	9	0	3	0	4	48	0	210	30	0	0
1530	364	950	732	488	700	378	216	342	1264	804	716	1944	972	1296	1062	360	810	384	0	132	36	36	36	792	120	0	432	216	216	1128	560	760	96	0	48	0	0	0	420	24	36	432	0	0	432	240	336	24	24
1284	180	1932	0	1800	2160	0	1200	900	0	5700	5580	4740	2400	6180	0	0	240	48	0	0	60	12	72	240	48	0	0	0	0	0	0	72	0	0	0	0	0	0	0	0	0	24	0	0	0	0	180	0	0
594	54	630	842	490	990	246	205	431	1016	218	2480	2106	774	2838	180	0	48	0	0	0	78	12	18	216	360	180	0	0	72	520	80	360	0	0	0	500	40	120	196	72	56	180	0	240	168	152	64	78	12
0	0	0	0	0	0	198	324	126	0	0	0	0	0	0	0	216	0	0	0	0	879	429	132	0	0	0	0	288	0	0	432	0	0	0	0	1956	396	528	0	0	0	0	576	0	926	1152	550	0	216
0	0	0	0	0	0	0	0	0	0	0	0	0	0	0	0	0	0	0	0	0	0	0	0	732	708	288	0	0	0	0	0	0	0	0	864	0	0	0	2232	3384	1296	0	0	0	0	0	0	0	0
0	0	0	0	0	0	0	0	0	0	468	396	0	0	0	0	0	432	2304	2448	216	108	1548	72	576	0	0	0	0	288	0	3240	144	0	0	0	2112	66	198	216	0	0	0	0	72	0	0	216	0	432
1485	1107	2160	972	1080	756	540	432	2268	6600	3124	3812	8748	2268	2592	828	420	984	0	0	0	0	0	0	360	0	0	0	0	0	0	0	0	0	0	0	0	0	0	0	0	0	0	0	0	0	0	0	0	0
40	720	440	0	0	288	0	440	4840	4444	1360	11476	0	240	0	74	1536	3262	0	0	0	120	0	0	1200	0	240	0	0	0	0	48	48	0	0	0	288	288	384	48	0	240	0	0	96	0	40	440	0	0
500	724	2016	72	240	720	0	336	3456	6198	2224	4538	1728	288	360	360	396	1404	108	24	72	0	36	372	540	120	456	180	432	540	72	0	0	36	0	0	0	0	48	72	36	36	0	0	0	0	0	0	0	0
914	1906	0	348	594	0	2008	1508	0	1276	377	1827	648	108	870	340	926	120	266	666	16	132	216	0	240	0	60	54	72	630	288	186	12	448	1020	44	907	1063	526	12	0	12	180	24	36	300	198	24	108	96
450	18	90	1374	2000	832	24	450	90	1080	444	1170	2526	498	2670	135	0	27	540	0	0	54	30	6	0	108	0	0	0	0	1305	2175	570	924	330	66	588	120	42	540	0	0	0	0	60	0	135	27	72	40
225	201	946	560	320	320	192	102	294	1636	801	845	1800	360	1370	225	113	782	360	320	220	288	84	108	1161	144	159	300	60	1100	116	238	246	392	356	128	358	316	598	728	322	328	64	86	116	152	124	552	188	124
0	0	964	120	0	220	120	36	220	2878	516	516	200	200	632	0	0	697	126	360	90	105	180	75	971	127	0	0	0	0	575	0	440	615	0	705	1220	1800	580	540	570	0	0	0	0	575	0	440	615	0
228	459	2181	0	126	402	24	72	1020	1476	492	1140	24	168	1056	180	375	1545	0	60	180	6	6	468	1428	627	1065	240	408	1080	0	30	114	0	36	108	132	282	630	288	480	180	216	216	432	96	72	408	264	132
0	0	5052	204	36	228	340	36	380	5796	0	0	0	0	144	0	0	780	0	0	0	0	0	0	1752	34	170	0	0	0	1304	72	1384	264	0	1224	591	847	758	432	1296	0	0	0	0	1236	0	1308	264	0
258	414	264	72	0	0	108	0	0	376	32	48	216	144	216	1086	1368	1146	96	0	48	0	0	0	1536	0	0	0	96	216	408	0	2016	336	0	384	798	126	336	1224	648	192	600	96	144	344	80	80	216	0
228	614	232	247	406	259	665	746	1349	261	574	725	1176	432	864	72	156	78	142	227	159	425	240	211	144	204	498	144	252	306	206	440	248	230	352	132	210	426	348	219	279	420	204	396	234	512	626	1040	348	132
802	1645	787	954	399	90	1932	1233	396	500	200	404	0	0	234	106	186	188	121	424	190	360	165	660	174	180	366	0	0	90	1008	960	540	254	806	170	355	804	230	252	1016	868	0	0	0	330	198	144	334	284
282	336	582	200	614	170	850	706	844	1392	432	1122	0	0	618	298	604	982	216	240	180	448	150	674	404	196	444	300	144	60	280	505	571	210	36	84	706	220	550	200	364	408	0	234	0	345	289	422	320	6
424	324	248	380	1240	288	360	924	336	140	160	0	0	0	480	828	864	528	860	792	316	720	720	0	92	88	180	0	72	192	292	1148	192	454	652	190	846	318	324	233	131	476	192	840	192	300	848	184	384	540
106	3182	1104	0	0	0	960	0	600	2592	0	720	0	0	216	30	1410	756	0	36	0	0	136	1100	72	25	587	0	0	36	0	0	0	0	0	0	396	540	24	0	0	0	0	0	0	0	0	0	0	36
768	480	192	374	154	1920	144	576	144	640	512	144	144	816	1440	120	24	144	800	300	268	80	192	16	144	480	0	0	312	0	550	74	336	288	0	900	324	396	0	144	72	120	0	108	0	96	480	96	0	0
27	87	564	184	88	568	255	104	355	1728	648	384	168	480	240	9	93	228	103	137	84	114	372	240	120	15	105	108	108	60	60	78	252	267	411	144	205	853	232	282	180	126	72	72	120	414	288	384	510	1920
0	0	0	2	167	1469	0	0	0	2160	1326	900	0	0	360	720	0	2016	168	0	174	1056	55	977	2150	436	108	0	0	0	72	72	432	0	0	0	0	0	0	331	109	58	0	36	0	0	1728	3744	960	50
0	96	192	144	144	96	192	48	288	426	788	634	0	0	48	464	754	1962	206	154	108	126	378	72	2640	0	0	216	108	1020	396	204	648	314	550	180	1882	718	832	204	120	204	0	0	72	52	52	160	0	360
1338	1494	2298	204	144	180	720	384	624	4572	2202	1380	894	846	3744	6	0	12	78	246	84	0	60	0	0	24	0	12	36	90	72	72	0	216	648	72	462	447	105	156	24	312	318	144	432	0	0	0	54	558
684	234	2034	600	330	360	120	390	300	3192	4320	7692	1200	60	300	644	224	1724	0	150	180	0	114	0	1814	1058	368	0	0	924	0	0	0	0	60	60	0	0	66	72	0	0	0	0	0	0	0	0	0	24
896	0	280	2378	824	182	30	1548	510	126	1656	198	672	1968	624	816	0	240	342	498	336	160	120	20	96	228	0	0	0	336	684	174	174	294	474	300	170	178	72	846	242	64	252	468	780	0	1488	480	640	480
0	0	0	3060	3740	2992	0	0	288	0	0	648	216	0	0	1440	0	0	2304	1824	1344	0	0	576	0	0	1296	432	0	0	1260	1540	1232	144	912	672	168	528	2040	528	0	1632	432	0	144	0	0	0	0	0
2016	1008	5832	0	864	432	0	648	648	4050	900	5094	1296	0	1944	1836	918	6642	0	0	0	0	0	0	540	0	0	0	0	1080	0	0	0	0	0	0	0	0	0	0	0	0	0	0	0	0	0	0	0	0
0	0	144	480	2952	4200	144	756	396	288	2178	1602	0	0	132	0	0	24	0	0	0	0	0	0	24	0	24	0	0	48	240	300	1020	120	240	240	2088	2136	1200	1758	600	4062	120	180	960	132	1389	1047	48	96
110	70	252	0	0	0	0	0	0	248	16	48	0	0	48	462	294	1524	0	0	0	0	0	0	600	0	0	0	0	1920	240	240	600	48	600	216	48	240	1152	1440	232	800	240	48	1920	264	96	324	120	240
327	400	887	2775	1830	4425	264	0	312	1581	1936	1049	2340	192	162	54	136	356	0	0	0	24	156	150	18	0	90	1050	0	90	2185	1350	3365	0	0	0	0	0	300	0	0	0	1500	0	1200	24	0	48	0	75
3584	480	256	0	5052	5616	0	786	306	648	2244	468	1440	0	0	28	36	128	320	748	984	0	396	72	0	240	432	0	0	0	0	600	360	0	0	0	883	225	1292	1280	0	1744	0	0	0	0	52	140	0	0
24	60	132	0	0	96	0	0	240	30	450	120	0	0	48	456	1140	3108	120	0	120	300	0	300	1044	588	264	0	0	120	0	0	24	0	0	0	0	0	0	0	0	24	0	0	0	0	0	60	0	0
0	0	432	0	0	0	0	0	0	2268	0	0	0	0	864	0	0	4968	0	0	0	0	0	0	7560	3465	2475	0	0	1296	0	0	0	0	0	0	0	0	0	0	0	0	0	0	0	0	0	0	0	0
90	90	0	300	1300	200	870	135	735	0	0	0	1200	1800	0	390	390	0	0	0	0	705	30	537	204	240	276	300	720	72	306	638	340	144	36	0	804	384	120	0	0	0	120	0	180	4050	2745	3405	2805	6
250	630	800	0	528	60	740	308	740	100	200	1200	300	60	1644	208	1248	104	0	1200	300	0	0	0	0	0	0	0	300	7500	0	0	0	0	0	0	864	0	576	0	0	360	0	0	0	4	4	4	0	0
288	666	162	84	156	0	1428	270	270	260	20	260	0	0	0	88	245	123	60	180	0	720	222	594	12	12	84	0	0	0	177	333	54	114	786	0	582	720	1134	156	348	684	0	0	0	156	30	1242	480	78
72	18	0	138	320	132	100	558	600	0	24	6	750	350	90	160	144	0	298	242	50	350	160	50	16	20	4	150	460	20	122	70	112	0	90	0	344	110	418	0	0	60	30	200	20	640	3059	3135	852	206
0	0	288	0	72	72	0	576	0	420	138	0	288	288	846	0	0	360	0	0	0	0	0	0	720	0	0	0	0	360	0	90	90	0	0	0	90	0	0	180	0	0	0	180	90	180	900	1008	126	90
60	100	80	120	290	120	78	296	306	530	540	520	0	270	110	18	80	52	1008	362	1320	66	326	108	160	45	95	270	270	140	60	453	135	192	18	270	120	36	94	267	60	63	0	0	30	696	996	708	150	606
288	0	432	180	0	0	360	216	288	144	432	0	0	0	288	162	360	486	192	120	588	1152	180	0	0	180	0	36	576	0	0	2304	0	768	480	552	1728	0	0	1728	1512	1080	0	1296	0	960	576	768	0	0
54	60	36	0	0	0	295	472	2065	0	0	144	216	0	0	0	288	0	120	72	132	240	0	0	108	0	36	216	216	216	888	348	420	630	360	660	270	318	72	90	90	0	540	540	540	135	216	945	60	54
0	0	0	1296	1872	1584	2889	2970	6741	0	720	1440	4320	1440	0	0	0	0	0	0	0	0	0	0	0	0	0	0	0	0	0	0	0	0	0	0	0	0	0	0	0	0	0	0	0	1665	2970	5085	0	0
0	0	0	1380	3420	720	7495	6063	8510	0	600	300	600	1800	0	0	0	0	0	0	0	0	0	12	0	168	276	24	0	0	210	0	30	0	0	600	0	0	0	240	1200	0	0	1200	120	845	1053	910	0	0
0	0	840	840	480	840	744	648	2640	960	960	1920	2160	1440	1080	0	0	0	0	0	0	0	0	0	168	0	0	0	0	0	912	612	996	360	120	1560	0	0	0	720	1380	0	0	1620	360	2016	2592	5760	0	0
0	0	0	0	0	0	0	0	0	0	0	0	0	0	0	0	0	0	0	0	0	0	0	0	0	0	0	0	0	0	612	432	1692	720	72	1404	252	222	318	1152	756	504	0	288	0	0	0	0	0	0
0	120	600	0	0	0	0	60	120	582	38	580	0	0	180	0	36	228	660	600	540	0	0	36	780	180	60	360	0	1800	360	0	60	1608	0	480	210	1020	570	300	840	0	0	0	0	216	72	372	0	0
768	0	960	0	540	2340	0	0	0	2064	2960	5416	11520	0	1440	1728	0	1080	576	0	0	0	0	0	984	240	0	0	0	288	0	108	468	0	0	0	0	0	0	0	0	0	0	0	0	0	0	0	0	0
0	1800	900	0	0	0	0	3600	0	0	0	0	0	0	2160	0	0	0	0	0	0	0	0	360	0	36	180	0	0	0	0	0	0	0	240	300	0	360	0	0	0	0	0	0	0	0	0	0	0	0
198	330	2100	72	144	216	2442	312	9198	9816	1584	5016	864	0	0	0	0	0	0	0	0	0	0	0	0	0	0	0	0	0	0	0	0	36	180	108	0	0	0	0	0	0	0	0	0	0	0	0	0	0
774	882	300	1200	5422	500	60	2514	144	144	1458	558	6048	1440	1500	120	0	0	24	270	36	480	330	180	200	250	1050	0	0	0	0	24	0	0	216	72	156	684	546	0	48	72	0	24	0	0	600	0	120	60
33	267	342	90	166	86	552	62	220	568	577	169	342	534	198	24	360	906	0	0	0	120	0	0	0	0	0	0	0	0	720	1040	802	12	0	0	36	0	0	0	0	0	0	0	12	192	16	1652	60	0
5040	2784	2436	1962	2220	210	2360	3120	928	2120	1320	1360	288	0	2052	1200	880	620	6	0	30	48	36	12	300	0	0	0	300	0	0	12	12	12	0	60	70	60	50	0	60	0	0	120	0	220	240	20	144	0
174	902	4756	0	30	60	1560	60	990	1482	234	984	0	0	0	12	236	628	60	30	0	385	47	306	832	228	848	0	0	0	0	0	12	0	540	0	294	276	216	0	450	450	0	0	0	0	0	120	105	21
106	95	507	270	234	276	65	104	203	754	118	1792	540	162	810	12	75	303	54	24	270	15	12	303	2108	622	636	0	0	0	55	15	80	119	20	137	75	55	80	400	276	170	0	0	0	112	64	280	65	82
180	274	224	257	804	97	260	800	440	196	958	784	482	338	374	208	204	296	632	326	666	150	624	112	180	158	158	184	166	328	658	498	404	80	168	80	350	190	172	733	279	120	148	298	496	114	372	480	72	52
90	405	15	550	1360	430	180	144	144	0	2970	90	144	252	0	54	387	9	288	216	504	1452	3216	948	0	108	72	72	324	0	514	1168	2368	294	96	0	342	234	72	981	393	714	72	432	1368	90	0	0	481	1144
0	0	24	72	24	1104	0	150	1110	404	10218	790	1920	120	96	0	0	96	0	0	0	0	0	0	0	0	48	0	0	36	180	96	1020	0	0	0	96	12	96	206	286	324	72	0	60	0	114	1266	72	24
0	150	1002	0	0	0	144	0	936	1800	1376	2704	0	0	0	0	36	60	0	0	0	0	0	0	645	126	189	0	0	0	224	480	1408	160	0	260	0	0	0	1600	140	0	0	0	0	72	0	456	40	0
144	108	1194	1645	2961	2444	984	120	1494	808	992	552	66	930	930	72	0	66	96	0	96	0	0	0	30	0	0	96	0	0	1680	3024	2496	0	0	0	0	0	0	150	0	0	0	0	0	144	120	216	0	0
616	268	460	330	582	4122	244	1314	926	108	3150	324	312	0	0	684	168	420	306	84	588	136	262	238	96	597	141	120	300	120	278	422	1148	384	88	272	132	96	384	84	612	1086	192	300	120	16	360	296	120	138
1080	540	0	1152	1872	2592	0	2160	0	288	768	384	0	828	0	0	0	0	0	432	0	640	400	256	0	324	972	0	0	0	1452	2112	1620	0	0	0	0	108	0	864	0	0	0	0	108	0	0	0	520	352
480	480	3216	944	96	1768	208	1320	1856	408	3348	3060	1728	2304	2304	294	270	846	0	0	0	0	0	0	960	0	0	0	0	0	348	54	600	0	0	0	0	0	0	768	0	0	0	0	0	36	426	468	0	0
840	240	2160	131	266	2525	0	1368	798	1560	2892	4386	1800	1800	6120	48	0	0	48	15	219	96	144	150	264	36	330	0	0	0	20	20	200	0	0	36	392	8	290	216	384	210	0	36	0	0	240	0	0	0
120	0	1320	0	144	702	0	24	264	1700	1090	3060	576	288	2880	30	0	330	216	0	54	0	450	90	0	54	0	0	0	0	0	468	1404	360	1620	180	2232	468	1116	594	0	0	0	0	180	0	6	66	0	150
720	960	2160	620	1304	2492	0	360	1080	0	1104	4224	1920	1920	7680	0	0	288	416	160	108	64	48	80	192	108	0	0	0	0	300	600	1092	0	0	0	960	0	0	424	0	200	0	0	0	0	0	144	0	0
0	0	0	72	54	36	0	0	0	0	0	0	0	0	0	0	0	0	0	180	1170	0	720	900	2160	1080	0	0	0	1080	0	0	0	0	0	72	0	0	72	288	144	432	0	0	144	0	0	0	0	0
0	144	720	0	180	900	0	0	6540	0	600	54	4320	1620	1296	1080	1776	1254	870	60	150	30	0	30	1206	540	24	0	1620	0	0	120	750	0	0	0	30	0	30	150	0	0	0	0	0	0	0	6	0	0
0	0	0	0	0	0	0	0	0	0	0	12960	0	0	0	0	0	8640	0	0	0	0	0	0	1728	0	0	0	0	4752	0	0	0	0	0	0	0	0	0	0	0	0	0	0	0	0	0	0	0	0
50	389	1081	1400	580	320	580	80	296	290	240	594	600	150	2450	0	130	390	0	0	0	75	15	0	440	110	450	500	200	30	500	600	500	1400	400	0	125	100	325	0	0	0	500	0	50	150	30	190	330	30
0	0	0	0	2304	936	0	1800	360	0	216	0	0	0	10800	0	0	0	0	0	0	0	0	0	0	0	0	0	0	0	0	0	0	0	0	0	0	0	0	0	0	0	0	0	0	0	0	0	0	0
122	84	250	546	582	42	54	180	54	276	156	144	72	12	450	571	54	347	198	174	78	204	30	54	396	36	144	72	12	90	1014	588	240	660	540	618	696	900	354	150	270	150	90	30	30	36	408	36	64	8
336	168	2610	1614	840	162	486	336	810	4338	3354	3036	1512	2376	2376	96	48	450	48	48	0	0	48	0	360	0	0	0	0	0	264	240	18	498	240	0	264	0	0	18	18	0	0	0	0	0	72	90	162	72
75	366	1845	144	126	108	292	16	592	2976	720	1830	90	18	162	30	60	990	72	72	36	444	9	303	1040	300	820	0	54	0	36	36	72	72	72	72	90	48	24	24	60	24	0	54	0	264	12	534	100	12
0	216	0	0	1620	0	648	432	864	5652	900	5328	1080	1080	8100	0	0	0	0	0	0	0	0	0	0	0	0	0	0	0	0	0	0	0	0	0	0	0	0	0	0	0	0	0	0	0	0	0	0	0
732	548	1072	144	900	360	198	222	516	1128	1098	846	432	648	864	528	544	632	432	216	648	684	2052	72	696	288	576	0	432	2592	192	0	48	48	144	192	0	0	0	48	192	0	0	0	0	204	372	552	312	432
154	592	1348	282	408	222	694	272	126	200	80	620	210	336	1308	260	1268	2156	73	278	21	318	0	78	2292	234	654	90	456	1008	510	378	492	180	234	0	1560	756	1008	312	360	132	204	456	216	345	69	138	354	126
0	600	2640	900	360	180	360	360	1020	360	90	1230	720	2880	1800	0	720	1440	0	0	0	0	0	300	1080	0	240	0	0	2160	576	372	492	72	0	0	384	168	156	1008	72	408	108	72	432	0	0	540	0	0
0	0	0	1656	1872	5112	0	0	0	864	0	0	1728	0	4320	0	0	0	0	0	0	0	0	0	0	0	0	0	0	0	1932	2184	5964	0	0	0	0	0	0	0	0	0	0	0	0	0	0	0	0	0
0	30	150	90	0	180	0	0	1080	1450	200	1470	1080	180	270	270	270	840	540	0	0	150	0	570	1680	180	810	810	360	540	450	234	834	678	108	186	90	42	66	192	72	72	54	36	18	0	0	480	0	0
0	0	360	330	990	0	80	0	160	450	450	300	1200	240	600	0	0	720	24	0	24	225	18	81	240	0	0	336	0	0	330	990	24	18	0	18	8	8	8	64	20	0	120	60	24	320	0	880	345	18
0	0	0	180	936	180	0	0	0	1080	0	1512	1296	0	2592	0	0	0	0	0	0	0	0	0	0	0	0	0	0	0	180	864	324	360	0	0	720	360	216	144	72	0	0	648	0	0	0	0	0	0
0	576	1536	0	0	0	1344	0	3888	486	4020	606	0	0	0	0	960	2244	0	0	0	1548	0	372	504	0	72	0	0	0	36	108	0	0	48	0	96	120	96	0	0	0	0	0	0	432	0	3888	1200	0
50	130	460	0	0	0	270	0	1170	1500	620	560	0	0	280	96	570	1050	0	0	0	288	0	72	164	0	96	0	0	0	630	780	270	130	100	50	660	60	0	360	40	120	0	280	0	390	240	1050	240	0
600	480	2924	44	266	1082	80	44	1484	1340	3240	6192	0	0	1040	24	96	132	48	0	192	220	300	680	600	164	44	0	0	0	336	288	936	60	0	200	508	208	628	680	300	0	0	176	0	300	234	870	52	24
1440	1800	9360	0	360	1080	84	384	1548	1800	5568	7824	0	0	1800	0	0	432	216	72	0	288	72	0	576	384	480	0	0	0	0	0	216	0	0	0	72	0	0	0	0	0	0	0	0	924	264	1620	144	72
120	84	246	104	120	40	27	165	18	690	417	381	36	18	1908	120	120	2730	1395	813	192	1680	528	300	936	432	312	0	0	900	160	1200	530	180	108	0	630	202	272	192	96	96	0	0	90	45	1995	930	720	456
20	160	3870	276	80	244	720	120	1080	5830	0	80	0	0	600	40	800	3240	67	60	185	120	12	84	545	19	54	0	0	600	630	400	770	1040	240	490	200	30	10	550	320	180	0	0	0	1050	240	1230	960	36
596	1056	2680	612	432	0	1024	1664	3000	2622	3654	4860	0	0	216	320	1056	2536	0	0	0	984	0	168	912	0	288	0	0	0	0	0	48	48	0	12	0	0	0	48	60	24	0	0	0	922	578	2196	72	0
100	300	800	60	0	120	150	90	300	720	0	0	0	0	0	62	186	550	936	0	0	155	25	0	100	20	60	180	180	900	540	270	24	12	0	0	0	0	0	0	0	0	0	0	0	1071	189	870	340	32
18	81	288	48	180	96	432	216	864	1396	804	3920	540	108	648	294	567	2217	162	0	0	162	0	0	1350	594	594	162	162	162	48	234	150	27	0	0	0	0	432	171	9	36	108	108	432	387	729	1044	135	0
0	40	1640	261	36	903	88	6	266	3496	870	2624	0	0	0	78	48	480	40	2	42	40	112	280	350	24	64	0	0	0	79	44	267	20	4	72	40	80	312	300	6	60	0	0	0	40	45	125	24	336
252	0	2124	0	0	432	0	0	0	3264	5760	2100	0	0	1080	48	0	1068	108	0	108	0	0	0	1804	264	200	0	0	864	0	0	108	0	0	0	0	0	0	90	0	18	0	0	0	0	0	0	0	0
270	0	5130	0	0	360	0	0	0	2025	6480	3465	0	0	3240	30	0	780	90	0	90	0	0	0	2430	720	0	0	0	540	0	0	90	0	0	0	0	0	0	90	0	0	0	0	0	0	288	18	0	0
0	0	960	0	96	0	24	0	216	2032	2304	4544	480	48	480	0	0	960	0	0	0	96	0	48	1360	176	408	0	0	0	0	96	0	0	0	0	0	0	0	0	0	0	0	0	0	96	0	864	0	0
1480	340	2500	0	3144	2184	0	600	0	2800	11200	1480	720	1440	1008	440	140	860	0	0	0	96	1008	96	0	0	0	0	0	0	0	0	0	0	0	0	20	52	48	0	0	0	0	0	0	0	72	0	0	0
2615	7095	1630	0	960	480	0	0	504	900	1464	1068	1152	5760	2520	623	1707	394	120	180	60	48	0	60	96	60	144	288	1440	360	0	120	120	0	0	0	120	0	240	90	30	0	0	0	0	0	0	96	0	0
0	1032	456	108	140	112	494	942	736	442	0	1394	24	240	72	0	144	48	0	0	0	192	0	0	288	72	48	0	0	0	2124	3292	2048	384	384	240	576	192	0	2432	464	704	0	0	600	286	318	488	192	0
0	108	972	0	0	0	0	0	432	3588	5022	1470	0	0	216	0	96	1128	0	0	0	72	0	144	1854	675	351	0	0	288	0	0	0	0	0	0	0	0	0	0	0	0	0	0	0	0	0	144	0	0
0	0	384	0	0	0	0	0	0	1920	3744	1248	0	0	0	0	0	0	0	0	0	0	0	0	0	288	0	0	0	0	0	0	0	72	72	336	0	0	0	0	0	0	0	0	0	12	0	204	0	0
240	0	90	150	1680	294	366	2316	798	78	540	0	0	0	1728	0	0	0	0	120	600	0	120	120	408	642	0	0	0	0	120	480	264	0	120	90	1250	442	1884	0	84	270	0	2592	0	240	960	528	0	600
54	78	18	0	924	0	78	1564	298	180	540	780	98	240	888	190	270	110	0	330	0	96	364	4	258	174	228	68	186	522	4	204	20	0	96	0	756	202	10	84	12	168	44	276	180	0	392	124	16	20
506	320	36	2147	1054	330	432	1104	302	377	941	328	102	56	125	865	210	275	69	556	878	96	668	20	1425	1104	343	54	186	375	510	385	320	310	175	2102	58	712	168	1230	1070	705	231	215	335	105	41	127	142	996
540	0	972	384	1032	240	3000	1080	720	612	468	768	0	0	360	504	960	696	0	0	144	0	48	48	132	282	222	432	2160	0	0	0	0	0	144	216	0	0	96	0	504	96	0	360	0	0	0	0	0	18
30	60	180	0	108	0	708	150	1878	204	468	1560	0	0	0	18	36	108	0	0	0	180	0	72	480	432	672	0	0	0	0	54	108	54	0	0	270	90	144	396	180	432	0	0	0	90	90	630	270	0
1440	2040	720	687	2657	1516	1200	2880	5292	8	864	1468	216	0	0	96	360	264	400	200	120	600	240	108	124	108	92	0	0	0	261	1059	660	180	186	54	1000	120	104	240	48	144	0	0	0	540	1218	2958	570	456
0	20	76	0	1680	480	6000	2160	13200	36	0	2400	0	0	0	0	28	92	84	32	316	0	0	96	96	312	216	0	0	0	480	0	180	180	320	1540	330	210	300	240	1380	240	0	0	0	900	0	2400	1200	0
128	24	88	0	2880	720	240	3840	11280	240	720	4800	0	0	1200	320	60	220	0	528	1008	0	144	144	192	384	432	0	0	48	60	0	0	0	72	168	300	60	1080	0	0	360	0	0	0	0	0	660	120	0
220	230	72	0	684	108	108	900	906	36	102	834	162	648	162	1118	1834	540	630	1212	1038	2592	192	432	915	775	938	0	648	0	0	684	180	0	0	0	609	78	867	168	36	372	0	162	0	0	264	330	0	0
268	544	1204	96	1080	252	104	1276	252	384	312	612	768	768	2304	48	96	240	176	194	50	192	132	60	192	60	48	0	0	192	0	240	48	16	22	10	288	520	3272	120	0	1104	72	0	96	16	224	48	0	240
85	315	80	44	633	229	53	882	1330	24	134	1438	2108	305	440	223	712	220	75	6	25	80	222	347	0	0	100	100	25	100	55	1060	259	21	35	5	521	74	321	237	21	304	109	169	109	22	218	195	15	2
200	792	1036	101	465	4	225	945	666	150	500	1750	0	0	108	0	24	12	194	120	40	90	270	0	30	50	160	0	0	0	18	54	0	960	0	0	40	640	160	0	120	0	0	0	0	1170	690	1380	48	48
32	144	160	180	900	192	12	208	1040	400	256	3304	2160	216	1080	32	96	160	480	480	0	216	0	0	72	0	72	0	0	0	300	1500	0	0	240	0	732	768	420	0	0	0	0	0	0	12	104	520	72	0
90	450	180	38	902	638	1920	1312	8768	0	99	4005	360	360	144	225	1275	450	136	50	24	255	75	150	270	228	6	36	0	0	65	230	95	0	0	0	140	0	100	285	0	75	0	0	0	645	875	3814	165	5
0	0	0	0	0	1296	0	702	4626	5198	2320	5190	0	0	0	0	0	0	24	324	300	0	216	216	0	648	0	0	0	0	0	0	0	20	630	790	0	0	0	0	0	0	0	0	0	0	180	1620	0	72
102	504	1506	0	0	396	252	204	3240	390	5128	2654	444	336	444	108	360	1044	1104	2400	2712	144	1806	282	792	180	96	24	144	276	36	108	312	24	24	60	264	244	536	322	416	510	72	72	132	108	124	1064	168	456
550	506	1060	0	0	36	258	90	1398	266	106	2506	864	252	316	724	872	1428	77	18	61	774	45	567	1466	96	1668	924	72	108	510	424	680	317	180	389	404	96	508	454	44	514	342	190	162	86	56	1856	442	15
0	0	1026	0	0	0	294	0	966	3600	720	1080	0	36	0	0	0	1080	0	0	0	90	0	270	2376	0	0	0	72	0	0	0	0	0	0	918	0	0	0	72	360	432	0	0	0	366	0	1938	306	0
0	48	144	192	192	96	0	0	768	0	1364	2284	960	96	960	0	0	0	1288	2058	506	0	504	0	0	0	0	0	0	0	960	1536	480	576	0	0	1056	176	208	384	192	144	0	0	0	0	0	0	0	180
0	0	576	1296	0	144	0	0	576	2112	3648	3456	2880	288	2880	0	0	480	0	0	0	0	0	0	0	0	0	0	0	0	864	0	96	576	0	72	0	0	0	0	72	0	0	0	0	0	0	480	0	0
0	468	168	140	50	50	134	0	110	272	420	124	480	48	120	0	936	264	3000	960	360	264	408	100	317	0	199	0	0	0	1540	550	550	1160	1108	228	0	248	92	128	288	100	0	0	0	302	0	242	296	200
0	0	360	0	0	0	0	0	0	312	528	1104	0	0	216	0	0	216	0	0	0	0	0	0	5184	0	0	0	0	432	0	0	0	0	0	0	0	0	0	0	0	0	0	0	0	0	0	0	0	0
0	0	0	0	0	0	0	0	0	3195	1704	2769	0	0	0	0	0	7020	0	0	0	0	0	0	2700	0	0	0	0	0	0	0	0	0	0	0	0	0	0	0	0	0	0	0	0	0	0	0	0	0
0	576	288	0	0	0	0	0	3456	1152	0	9216	0	0	4320	0	288	144	0	0	0	0	0	0	0	0	0	0	0	0	0	0	0	0	0	0	0	0	0	0	0	0	0	0	0	0	0	0	0	0
0	0	0	0	1344	96	0	1800	1560	0	4704	5256	0	0	0	600	420	420	144	1488	888	180	1380	180	576	528	756	0	0	0	0	36	36	0	0	0	312	0	612	48	384	156	0	0	0	0	240	480	0	0
0	960	600	0	0	0	744	0	4656	420	0	2880	0	0	0	0	48	24	0	0	0	72	0	0	48	0	48	0	0	0	48	36	96	234	162	564	18	234	216	60	900	132	0	0	0	1584	0	5976	288	0
160	400	1360	32	160	168	384	114	3810	3456	1928	7720	0	0	0	40	64	16	0	48	384	0	500	100	80	112	240	0	0	0	80	160	60	0	96	864	0	1000	332	16	440	216	0	0	0	576	106	3938	0	16
0	0	972	192	0	0	312	48	1800	702	5088	240	1104	288	288	0	0	558	1692	96	816	24	1080	48	1242	0	0	24	36	36	384	48	282	126	24	78	0	0	0	162	144	0	0	24	24	348	48	2394	306	1104
32	290	410	272	224	296	150	96	330	558	192	330	0	0	120	112	208	544	400	176	144	240	88	152	544	48	224	0	0	96	1420	1300	964	344	688	312	333	480	363	390	156	222	60	0	120	184	192	464	276	82
88	200	0	0	648	0	0	264	1920	576	704	1600	0	0	0	252	1092	288	924	4140	936	912	1536	0	816	256	656	0	0	0	0	768	0	60	300	72	1790	550	300	96	0	480	0	0	0	0	360	384	0	0
0	0	0	984	1176	432	0	0	96	0	0	288	2592	0	0	0	0	0	0	0	0	0	0	24	0	0	72	0	0	0	786	1482	108	1080	2880	1620	3672	840	720	720	120	1320	0	108	0	0	0	0	0	0
2496	3264	1440	540	2124	1080	0	4896	0	480	988	1292	0	0	0	2080	2720	1440	0	0	0	0	0	0	960	0	0	0	0	0	1260	780	456	0	0	0	0	0	0	384	0	0	0	0	0	0	0	96	96	0
2970	1200	2688	2346	1320	1014	222	750	538	588	1082	308	40	300	1794	1362	400	992	48	1230	1650	60	612	286	228	1424	596	634	822	624	0	0	0	48	336	768	80	338	252	0	0	586	40	288	0	0	0	0	0	144
744	480	1296	0	1200	288	0	1536	0	1860	860	736	0	288	2160	132	120	288	0	1536	0	0	1200	0	360	264	240	0	0	2160	0	0	0	0	0	0	360	360	480	0	0	0	0	0	288	0	0	0	0	0
324	144	324	876	990	852	270	1554	390	720	288	288	576	504	864	234	252	450	216	54	168	384	96	294	40	348	140	360	264	144	66	72	78	0	0	336	198	48	288	630	0	450	0	432	96	108	1032	156	216	72
374	200	298	200	76	260	368	480	112	208	378	160	176	368	590	520	368	328	254	36	126	772	480	252	212	0	0	128	64	128	724	726	1410	233	78	249	571	352	425	2275	1375	828	1076	1990	968	992	956	344	366	208
58	428	86	378	208	154	519	555	1106	221	831	534	496	208	208	64	752	224	492	672	636	1320	56	856	168	0	618	0	0	96	144	688	208	73	232	115	720	1036	260	192	66	528	0	0	96	378	510	656	400	96
610	811	1152	552	332	1273	548	372	909	4434	2370	2907	0	254	0	251	343	1137	326	106	150	259	78	60	450	243	267	75	60	75	313	201	641	268	277	225	120	53	105	511	343	217	75	75	20	351	219	945	397	228
872	1796	596	320	1664	1664	1396	4594	5458	320	896	1664	0	0	0	160	112	208	160	0	416	400	96	80	160	320	0	0	0	0	64	160	256	32	0	160	0	0	0	160	160	160	0	0	0	1136	2648	2816	404	120
260	1088	2816	240	600	1176	252	1032	588	3984	414	1002	1728	1332	1944	156	507	1173	0	0	0	0	0	0	900	0	0	0	0	0	160	400	472	120	0	120	0	0	0	600	120	0	0	0	0	75	802	191	216	0
684	1296	396	1386	3324	2196	0	2286	1218	0	2058	1890	3114	2376	2160	24	0	0	96	48	120	48	384	48	24	120	96	0	0	0	36	552	120	78	240	204	594	198	408	450	42	720	648	432	432	0	240	0	0	0
0	0	648	0	0	0	0	0	0	1976	5920	3552	0	0	2016	0	0	1116	0	0	0	0	0	0	648	0	0	0	0	2232	0	0	0	0	0	0	0	0	0	0	0	0	0	0	0	0	0	0	0	0
66	66	396	270	0	78	108	0	132	924	1890	810	624	300	624	30	30	840	0	0	0	0	0	0	500	238	102	0	0	0	120	0	420	260	0	160	66	48	210	704	256	168	0	0	0	132	0	1008	440	0
510	192	510	1200	630	1080	252	126	894	3720	4470	3600	6000	2304	5760	0	0	0	0	30	0	0	24	24	0	126	0	96	0	0	0	0	0	0	30	30	0	60	96	0	120	150	240	0	0	0	0	0	0	30
384	408	3864	480	0	0	0	0	1824	840	2520	12576	1920	240	2400	0	144	576	0	0	0	60	0	60	1920	0	0	240	0	0	96	0	0	0	0	0	0	0	0	0	0	0	96	0	0	0	0	288	0	0
0	1890	5670	0	81	81	0	0	4050	450	5850	5850	0	0	0	162	648	1944	162	1242	810	126	846	810	810	810	810	0	0	108	0	81	81	0	0	0	72	0	1170	0	0	810	0	0	0	0	162	0	0	0
448	288	288	0	1240	680	70	840	936	949	1080	1571	1280	1552	1280	272	178	76	320	448	128	250	448	124	312	104	204	0	128	0	0	572	170	0	0	0	402	144	600	460	0	276	0	0	0	6	328	192	0	0
960	1068	1104	528	828	1104	652	828	1664	1874	2968	2466	576	0	480	126	138	276	240	480	336	168	640	344	348	288	288	0	0	0	102	162	276	228	372	216	240	624	288	348	232	344	0	48	0	208	240	668	120	416
0	168	636	0	0	0	0	0	360	24	648	432	0	0	0	0	138	462	0	0	0	0	0	180	960	72	180	0	0	72	240	0	0	750	124	902	0	0	36	132	180	36	0	0	0	96	0	0	300	44
414	356	208	416	212	368	234	420	120	0	420	204	0	0	0	414	382	224	267	488	1033	95	1227	280	324	366	366	0	0	0	478	286	256	285	694	971	109	645	200	324	414	318	0	0	0	384	408	192	133	885
105	0	75	290	890	602	235	686	687	171	712	613	198	150	136	458	652	600	1406	1342	962	622	585	637	709	989	466	484	448	320	620	1324	1360	0	116	124	1319	450	799	484	388	248	96	886	232	362	612	1040	134	310
720	348	1404	0	0	0	66	120	270	5078	1996	1734	360	792	480	590	465	3457	0	0	0	360	720	0	2352	672	0	0	240	1440	0	0	0	0	0	0	0	0	0	0	0	0	0	0	0	34	120	110	0	0
100	80	120	0	774	1176	27	144	1755	1014	3928	1682	330	0	0	300	276	900	300	72	288	45	9	216	1122	210	36	0	0	72	0	180	360	60	18	72	18	18	18	0	0	216	0	0	0	18	120	114	12	0
185	185	1394	0	0	540	0	0	540	3141	2547	972	0	0	108	150	150	1284	0	0	0	0	0	0	504	0	0	0	0	0	0	0	0	0	0	0	0	0	0	0	0	0	0	0	0	0	0	0	0	0
0	0	630	0	0	0	0	0	0	4604	130	3900	0	0	0	0	0	426	0	0	0	0	0	0	1230	0	0	0	0	0	180	0	1050	150	0	300	0	0	0	2325	405	0	0	0	0	180	0	1050	150	0
6	108	246	0	90	396	0	9	207	858	81	951	0	0	0	183	54	1023	144	18	108	180	45	855	2295	405	270	0	0	0	0	180	900	0	0	0	0	0	216	180	252	486	0	0	0	72	183	1005	96	15
0	144	241	45	405	90	51	51	102	1444	430	1731	1080	216	927	0	48	776	25	25	5	185	185	645	475	0	100	35	35	501	165	210	430	215	425	105	800	600	1000	472	105	48	0	315	250	159	84	418	133	115
0	249	261	4	22	6	332	213	1323	212	16	1310	160	16	448	96	498	552	10	4	82	194	24	130	857	132	157	96	168	360	116	392	102	145	228	409	667	30	311	138	24	48	272	768	96	568	474	2160	371	6
240	876	900	0	72	216	0	144	1080	2928	4128	6984	0	144	6480	0	0	0	0	36	108	0	60	480	540	0	0	0	0	0	0	0	0	0	0	0	0	0	36	108	0	0	0	0	0	0	0	0	0	0
728	1492	840	0	210	1056	0	1662	1800	2076	3120	7800	0	900	2736	298	518	1536	120	450	0	360	210	0	280	85	391	0	0	72	0	144	168	0	0	0	421	238	391	0	0	0	0	0	360	0	168	360	0	0
490	558	890	114	472	858	246	180	1258	3064	2624	3168	0	0	4096	192	224	652	212	180	104	300	472	144	556	72	92	0	0	640	16	192	284	54	246	30	842	30	60	80	16	192	0	0	0	24	160	416	76	114
0	0	432	0	0	0	0	0	0	368	276	1012	0	0	2160	0	0	144	0	0	0	0	0	0	1152	0	0	0	0	1152	0	0	0	0	0	0	0	0	0	0	0	0	0	0	0	0	0	0	0	0
0	0	108	0	0	0	0	0	0	4692	1410	4230	0	0	9720	0	0	0	0	0	0	0	0	0	1127	28	105	0	0	0	0	0	0	0	0	0	0	0	0	0	0	0	0	0	0	0	0	0	0	0
48	32	784	0	192	384	0	240	384	528	480	816	0	0	1296	96	384	1248	64	96	128	416	960	256	1048	440	288	0	192	1728	0	320	160	136	240	56	352	0	560	176	160	48	0	48	0	0	240	144	0	0
0	75	45	0	0	0	152	272	194	20	14	686	0	0	180	0	127	251	30	78	180	204	0	558	1542	24	1038	0	0	0	160	667	523	60	84	120	1379	60	223	372	40	308	0	180	0	140	200	290	36	0
60	786	1572	216	276	240	514	112	2230	2690	180	1594	0	0	216	0	246	1020	24	168	786	150	0	660	828	0	954	330	534	630	96	156	240	72	204	822	187	139	862	392	978	1654	60	156	0	150	30	600	90	0
0	0	10440	0	0	0	0	0	0	3930	6600	8550	0	0	0	0	0	1800	0	0	0	0	0	0	296	1036	1332	0	0	0	0	0	0	0	0	0	0	0	0	0	0	0	0	0	0	0	0	0	0	0
54	480	432	84	366	90	640	630	620	647	108	445	0	0	1134	0	630	600	0	810	0	270	288	738	588	135	237	0	0	1194	108	156	102	42	768	192	1241	1355	1508	114	261	729	0	0	24	120	0	390	180	64
624	1872	8592	864	0	432	2160	648	1080	6534	2708	3574	0	0	576	384	1152	3792	0	0	0	0	0	0	1296	0	0	0	0	0	0	0	0	0	0	0	0	0	0	0	0	0	0	0	0	0	0	0	0	0
2298	1572	486	360	1416	324	1008	744	96	576	282	414	0	720	0	2232	1608	480	1204	3368	600	2400	984	24	264	564	864	0	0	240	0	288	48	124	296	12	848	304	96	78	90	180	0	0	96	480	552	48	360	378
960	480	720	0	0	0	0	0	0	144	0	0	0	0	0	1488	744	1260	0	0	0	0	0	0	576	0	0	0	0	0	1536	0	1632	240	0	192	0	0	0	288	96	480	1224	0	0	864	0	72	108	0
576	160	224	72	412	272	64	372	308	372	408	240	0	480	0	324	432	1476	936	288	72	288	144	192	144	108	240	0	0	0	120	116	460	180	0	96	96	84	972	534	80	454	60	0	192	32	24	136	72	0
216	52	276	32	480	1312	20	260	358	254	923	803	320	200	608	424	158	500	380	676	196	314	1312	572	446	196	394	208	104	760	80	590	1148	152	8	8	606	584	852	440	48	128	504	356	1612	56	420	272	96	554
3300	648	1024	112	976	880	20	592	0	0	200	0	384	960	2964	1892	284	288	1218	198	16	232	380	100	112	288	224	944	416	1232	75	540	825	106	30	0	374	70	0	60	0	20	228	48	120	60	192	0	8	64
368	1380	8952	385	0	265	385	0	265	2550	0	260	1300	1300	130	128	480	3892	0	0	0	0	0	0	56	0	0	0	0	304	280	0	170	0	20	280	0	340	740	1016	228	504	0	0	70	280	0	170	0	20
0	0	900	2926	2772	1412	0	0	4500	450	4950	2250	6750	4500	1350	360	0	0	1530	450	900	0	0	0	60	120	0	0	0	0	608	576	346	0	0	0	0	0	0	900	0	0	0	0	450	0	72	0	0	0
1254	1056	2562	60	1140	1290	600	1290	2550	1632	4662	7968	4320	720	2160	384	296	760	0	60	90	0	96	204	0	308	490	216	0	288	0	0	0	0	0	12	0	30	90	0	30	120	0	0	0	0	0	0	0	30
384	240	852	94	1504	1410	122	256	614	474	1382	768	256	1024	1336	548	340	756	44	176	164	52	32	156	175	200	633	288	192	840	62	512	570	16	64	48	552	320	376	488	32	704	512	192	1536	46	128	202	8	16
0	0	0	0	24	672	0	276	1080	0	4968	672	0	0	0	224	400	1680	224	48	256	204	40	380	816	784	128	0	0	0	0	404	1000	0	0	0	140	0	160	672	90	318	0	0	0	0	420	1176	0	0
0	276	1524	0	0	0	36	0	1032	4026	3010	2816	0	0	0	0	72	1068	0	0	0	156	0	156	1026	102	372	0	0	0	18	90	48	120	132	252	120	492	372	120	96	192	0	0	0	108	0	1032	48	0
324	54	270	444	192	246	0	54	0	1923	183	939	945	162	1080	333	36	315	282	361	203	81	135	27	148	98	0	27	27	999	339	114	141	306	224	244	309	607	155	60	138	78	225	225	423	108	315	558	99	225
304	72	1172	200	84	1360	230	322	624	1149	2694	1557	216	108	540	496	144	1544	321	342	261	112	260	72	276	192	36	0	120	0	40	300	272	105	90	45	402	60	198	148	96	164	0	48	0	126	246	648	100	80
378	594	408	516	480	288	702	291	63	864	786	1062	264	156	1266	427	604	229	348	534	60	363	555	282	1368	229	263	174	72	450	510	414	432	456	828	96	1370	788	314	276	24	108	132	252	384	318	321	93	249	441
522	312	516	508	512	1116	462	615	855	1527	2015	1426	0	0	0	402	228	270	252	948	288	396	1074	246	180	384	300	0	0	0	310	176	198	192	735	207	404	622	150	439	309	224	0	0	0	336	303	153	216	726
1260	280	956	512	1280	1280	514	824	1014	1064	2672	584	72	0	0	180	40	92	464	384	400	48	96	48	352	360	80	0	0	0	24	0	384	264	48	192	288	192	288	360	72	0	0	0	0	862	1160	1458	208	400
474	794	640	186	708	546	250	158	2040	1160	2080	1200	0	0	0	456	780	1080	189	187	128	16	84	368	1068	140	130	0	0	150	118	100	88	117	131	64	95	75	214	168	0	0	24	0	6	430	350	1200	476	174
168	0	900	0	270	642	0	630	90	3308	196	1140	900	900	4884	112	0	800	160	0	80	0	0	0	2088	420	1020	0	0	0	0	240	360	240	0	0	0	0	0	120	0	60	0	420	0	0	520	80	240	0
464	958	492	150	366	1020	660	1488	1728	864	1176	2496	0	0	1728	288	672	216	16	184	184	96	300	276	216	0	0	0	0	0	0	48	0	20	290	20	594	102	204	216	0	0	0	0	0	50	100	90	0	120
282	228	378	186	50	22	0	0	1872	2690	706	2184	2088	108	906	342	198	324	348	504	216	0	0	180	260	52	180	198	72	630	648	250	110	372	630	270	708	324	444	144	48	432	468	24	36	48	60	288	0	120
756	504	9612	0	0	0	288	288	576	15120	0	576	1728	0	1800	108	72	1836	0	0	0	144	0	144	3456	0	648	432	0	0	0	0	0	0	0	0	0	0	0	0	0	0	0	0	0	72	72	144	0	0
2592	4824	5400	540	0	540	1872	0	0	10152	216	1620	1620	720	5400	360	540	540	0	0	0	432	0	0	432	0	108	108	0	0	0	0	0	0	0	0	0	0	0	0	0	0	0	0	0	144	0	0	144	0
0	0	576	864	2304	288	0	432	1296	4176	756	756	6912	864	2664	0	0	0	0	0	0	0	0	0	144	0	0	0	0	0	216	576	72	0	0	0	0	0	0	0	0	0	0	0	0	288	1332	2844	0	0
0	0	0	601	241	130	0	24	0	1050	200	550	900	0	1800	0	0	0	104	64	12	0	60	0	0	0	0	0	0	0	1632	840	516	240	12	36	814	297	209	84	0	24	720	0	36	0	0	0	0	0
1696	880	1360	0	816	592	0	80	3200	5256	1832	4960	3280	1120	1056	272	0	128	0	0	40	0	0	400	728	0	0	400	40	208	80	260	300	0	0	0	0	160	0	320	0	160	160	0	160	8	32	24	0	0
0	0	720	0	0	0	720	720	7920	6000	720	8400	0	0	720	0	0	0	0	0	0	0	0	0	240	0	120	0	0	0	0	0	0	0	360	648	48	336	48	0	144	0	0	144	0	0	0	0	0	0
108	0	540	0	0	144	1296	6696	7560	1440	1500	1200	0	0	3240	0	0	180	36	0	36	0	0	0	180	0	0	0	0	0	0	0	36	0	0	0	0	0	0	36	0	0	0	0	0	0	72	720	360	144
3708	692	412	1860	540	240	520	450	50	4248	1620	960	240	60	636	2322	508	230	36	180	0	180	216	0	408	0	24	0	0	24	0	72	0	32	208	0	272	280	24	0	0	0	0	0	24	80	90	10	0	744
72	144	432	0	0	0	0	0	2304	3774	666	6936	1152	0	648	96	192	1872	144	0	0	288	0	0	624	48	48	144	288	288	0	0	0	0	0	0	0	0	0	0	0	0	0	0	0	0	0	576	0	0
288	480	960	0	3648	384	0	576	3840	2880	2304	3648	6912	1728	3456	0	0	0	0	48	96	0	0	240	480	0	0	0	0	0	0	0	0	0	0	0	0	0	96	192	0	0	0	0	0	0	0	0	0	0
2928	1464	2196	0	0	0	0	0	2160	4284	1452	5496	4320	0	0	912	456	684	0	0	0	0	0	0	0	0	0	0	0	0	0	0	0	0	0	0	288	1008	0	0	0	0	864	0	0	0	0	0	0	0
384	1536	1680	32	640	224	320	640	2240	3142	1642	4144	0	0	320	128	128	176	48	640	16	480	640	160	272	224	512	0	0	320	20	320	92	0	0	0	192	1152	448	112	0	320	0	0	0	200	32	920	0	0
0	0	2160	0	1440	0	180	0	1260	2160	2880	5760	2880	720	2880	0	0	960	0	0	0	240	0	48	720	0	0	0	0	0	0	480	0	0	0	0	0	0	0	0	0	0	0	0	0	120	0	840	0	0
0	0	3456	0	0	0	864	288	3168	5688	1188	8388	0	0	1152	0	0	0	0	0	0	0	0	0	0	0	0	0	0	0	0	0	0	144	288	1008	216	1080	648	0	864	0	0	288	0	504	168	1848	0	0
0	0	0	0	0	0	0	0	0	0	270	9450	0	0	9720	0	0	0	0	540	0	0	0	0	0	0	0	0	0	0	0	0	0	0	0	0	3240	0	0	0	0	0	0	0	0	0	0	0	0	0
0	0	0	0	0	0	0	1728	3456	1944	0	4536	3456	0	1728	0	0	0	0	0	0	0	0	0	0	0	0	0	0	0	0	0	0	0	0	0	0	0	0	0	0	0	0	0	0	0	1728	3456	0	0
48	60	144	0	48	0	12	24	240	42	0	462	192	24	72	0	0	36	0	0	0	18	0	102	132	0	120	96	0	0	504	1824	828	426	576	78	648	972	360	300	60	300	240	120	360	0	0	72	6	0
0	0	1152	576	1152	1728	576	1152	6912	1560	5928	0	6912	1728	2304	0	0	0	0	0	0	0	0	0	288	0	0	0	0	0	144	288	0	0	0	0	0	0	0	432	0	0	0	0	0	0	0	288	0	0
176	800	808	104	296	944	110	436	3102	3634	1704	7198	0	0	840	16	112	552	32	0	0	80	0	0	120	172	0	64	160	136	40	160	640	52	60	220	168	0	0	110	60	90	96	96	240	250	396	2666	88	24
144	36	672	72	144	72	0	0	288	2298	1456	3410	1152	72	708	48	12	696	144	0	48	24	0	0	540	24	12	96	48	528	312	456	120	144	0	48	24	0	48	144	0	0	288	48	72	24	24	792	144	36
60	0	300	1440	1080	576	0	180	900	1371	1896	1593	4320	720	1440	1370	312	1486	0	0	0	360	240	192	1044	0	792	288	0	360	0	0	0	0	0	0	0	0	0	0	0	0	0	0	0	0	252	1260	504	360
870	1014	960	0	2880	0	528	3384	1668	432	2880	1728	0	108	0	300	444	480	0	672	2640	144	1080	0	0	312	120	0	0	0	0	0	0	0	0	216	0	90	306	360	576	288	0	0	0	846	1944	2106	576	0
589	425	528	425	421	222	882	252	864	1854	492	750	1152	432	144	423	453	672	168	216	96	729	333	516	612	273	411	288	0	72	301	461	354	1272	414	480	135	390	309	240	192	144	288	0	144	1620	180	1440	377	445
34	342	1370	144	0	72	544	552	1496	1380	915	1899	0	0	648	72	132	558	6	96	42	324	0	432	774	72	540	72	72	144	84	384	282	12	192	174	192	240	864	138	330	630	30	432	0	462	162	396	198	0
207	130	33	313	968	169	56	620	138	322	542	448	918	226	1164	564	360	242	323	117	40	274	91	147	842	76	318	340	84	340	293	1176	411	633	375	90	966	108	108	128	9	111	208	262	408	86	586	128	128	130
108	252	720	0	0	0	96	0	1104	2200	480	800	720	0	0	144	96	480	0	0	0	240	0	168	456	0	0	72	0	0	192	96	0	360	0	0	96	288	0	1008	1008	624	720	0	0	468	0	2052	240	0
0	180	612	0	0	0	144	0	1212	1812	672	1224	0	0	0	0	48	96	0	0	0	12	0	192	544	80	132	0	0	0	192	36	132	192	216	744	120	360	216	0	648	144	0	0	0	144	0	720	60	0
0	216	864	0	0	0	108	0	1992	5910	675	5223	0	0	0	0	24	288	60	300	72	48	0	0	0	0	0	0	0	0	180	120	0	420	408	576	330	1998	216	60	108	120	0	0	0	72	0	384	72	0
192	96	192	0	0	960	0	288	432	864	300	636	1440	0	960	216	48	216	0	0	120	48	48	48	120	0	0	120	0	120	96	48	192	240	192	72	144	192	48	36	120	324	192	240	408	36	408	612	96	48
46	883	871	0	108	108	288	198	3870	1386	1214	3244	0	0	0	42	969	1221	0	0	0	288	0	288	1056	0	0	0	0	0	0	0	576	288	0	576	288	432	576	384	240	1056	0	0	0	192	48	912	192	0
0	672	480	0	1086	102	1428	3372	4764	1224	816	1056	1152	864	2016	0	168	300	54	54	72	420	96	0	0	0	0	0	504	0	0	264	60	0	0	0	84	160	320	0	0	0	0	792	0	336	864	2148	360	144
56	144	400	164	32	296	259	410	2043	1636	638	2622	540	72	216	100	216	296	198	400	74	40	32	120	276	156	72	0	0	216	346	40	70	123	236	169	216	144	24	200	164	80	0	0	72	100	188	1212	346	164
174	156	678	228	12	306	0	138	930	910	960	4148	864	144	432	96	96	480	437	368	173	72	114	126	486	111	237	216	144	432	708	156	96	535	472	145	323	293	356	246	138	138	216	72	72	0	44	268	12	50
30	360	1026	200	40	156	732	240	1860	816	228	3816	1224	144	216	6	72	318	116	200	104	200	40	0	268	32	384	0	0	108	72	0	72	264	132	120	72	264	144	36	252	0	0	0	36	470	88	1998	756	156
138	268	182	1368	360	0	222	480	810	520	1920	632	324	0	240	540	528	684	0	0	0	384	0	0	0	0	0	0	48	0	0	144	0	0	0	0	1584	0	0	0	0	0	0	144	0	180	576	972	48	0
354	630	2148	288	288	432	1547	1962	6427	3348	5028	10812	108	108	144	42	126	120	0	0	0	0	0	0	288	0	0	0	0	0	0	0	0	0	0	0	0	0	0	0	0	0	0	0	0	580	504	3092	144	0
448	408	4220	188	62	170	788	104	728	4754	1588	828	180	180	180	160	240	1040	36	84	168	0	24	120	2160	390	120	0	0	0	96	60	96	282	486	408	288	264	204	175	207	116	0	0	0	224	32	176	168	192
0	0	396	0	144	0	0	360	0	252	468	180	0	0	0	0	72	0	72	648	0	144	1224	0	1408	418	154	0	0	0	0	144	0	0	0	0	1056	380	220	0	0	0	0	0	0	0	504	0	0	288
140	104	44	141	343	398	0	173	49	0	210	96	36	0	0	923	626	287	436	527	135	114	528	144	372	378	96	48	0	768	582	204	1830	272	589	39	1644	1936	410	807	136	635	120	36	1920	144	718	242	264	270
220	350	242	80	692	460	476	700	508	316	1068	816	572	496	328	368	538	586	96	732	472	512	906	570	164	512	532	240	300	384	0	88	100	0	140	120	180	404	908	508	0	156	140	160	232	386	184	374	0	82
80	80	128	50	1150	60	192	1080	960	8	20	20	0	0	432	60	60	480	120	180	60	0	0	0	288	96	0	0	0	1152	288	2400	0	160	96	32	0	0	0	160	32	0	0	0	288	384	1728	576	160	96
72	64	8	0	906	186	0	744	0	0	0	0	0	0	144	2088	1856	232	0	312	0	0	48	0	1728	0	0	0	0	0	0	0	0	0	0	0	3944	136	0	0	0	0	0	0	0	0	0	0	0	0
0	0	1350	18	18	12	270	720	360	1860	12	0	0	0	5040	96	0	624	0	360	120	0	36	18	1524	240	0	0	0	2880	18	18	12	0	630	120	552	594	468	0	150	150	96	240	24	0	0	0	0	36
0	0	288	0	0	0	0	0	0	108	0	0	0	0	144	0	0	0	0	0	0	0	0	0	1704	0	276	0	0	2160	0	864	0	0	0	0	4770	4284	2394	0	0	0	0	0	0	0	0	0	0	0
216	0	744	1620	336	660	12	24	204	5208	0	0	768	48	5664	0	0	768	216	0	432	288	0	432	1368	0	0	0	0	1296	0	108	108	648	0	972	0	0	0	432	108	0	0	216	0	96	192	1632	0	0
0	390	2400	0	0	0	232	12	908	2988	996	2166	0	216	270	0	699	2535	0	0	0	96	24	96	2010	0	0	0	72	450	66	30	288	54	36	234	0	18	0	186	462	384	18	54	90	216	12	486	186	42
1000	776	984	216	72	96	200	88	0	2960	352	288	360	24	744	376	260	672	176	180	544	0	180	0	180	0	0	0	96	2760	102	0	174	472	360	1160	247	1968	665	216	252	0	360	0	0	54	12	90	0	480
0	594	3222	0	0	0	432	864	624	2544	0	456	0	0	2880	0	1512	6408	0	0	0	864	432	624	3120	0	528	0	0	1152	0	0	0	0	0	0	72	0	312	0	0	96	0	0	0	144	288	0	0	0
108	90	234	6	118	200	0	0	180	2370	642	480	0	0	432	306	165	2229	108	261	603	0	0	360	5070	1608	1170	0	0	864	126	210	852	0	180	36	0	0	468	1244	1182	1642	0	0	0	0	0	216	0	0
432	816	1020	16	0	112	428	24	2820	1480	80	3020	1600	64	760	0	36	420	0	0	32	24	72	848	330	10	580	400	16	640	350	480	250	1580	1860	808	0	920	1000	0	208	848	400	0	0	0	0	0	8	24
1440	0	720	504	0	252	0	432	0	0	0	4860	5832	432	2160	3564	0	1620	648	0	0	180	90	54	2880	360	0	216	0	0	432	0	216	0	0	0	1350	0	270	0	0	0	1080	0	0	0	216	0	0	0
108	12	864	0	384	48	144	480	288	336	336	1632	0	0	3456	54	6	0	246	582	432	0	120	0	2096	903	1249	0	0	0	120	1440	192	354	858	528	2814	66	840	0	432	144	0	1728	0	156	912	576	12	216
1872	0	192	1728	7200	48	120	840	384	528	496	480	2272	1248	2112	1088	0	128	576	116	100	200	0	0	160	0	0	40	40	96	992	2880	32	1182	261	225	800	0	0	640	0	0	160	160	144	110	770	256	180	114
170	0	2470	28	0	296	60	36	180	3048	1362	3456	120	48	120	75	18	993	102	6	132	30	120	30	1326	264	180	0	0	0	105	90	351	168	24	144	220	290	390	262	224	12	0	0	36	180	228	594	40	16
1094	380	660	810	324	358	1503	818	1139	2632	2645	5185	1754	260	1466	140	50	150	105	105	60	135	255	30	50	20	50	0	0	0	102	24	16	177	345	96	224	106	66	30	12	24	0	0	18	410	260	330	100	50
528	48	288	312	192	288	1632	1848	1368	776	852	3952	432	0	0	384	36	162	488	1856	248	0	192	0	150	336	54	144	0	0	540	0	138	644	1856	416	48	48	0	180	360	0	0	0	0	264	252	1242	760	444
1430	2928	468	1014	1158	602	5451	1340	293	496	366	340	644	1804	242	60	404	136	431	437	188	1084	1340	334	72	56	292	172	100	10	36	14	66	331	353	146	66	742	192	200	320	196	104	44	220	687	136	1	1376	1842
460	364	2152	352	276	1120	68	164	1124	744	1556	4288	0	180	0	120	156	732	176	248	316	88	64	88	384	192	180	0	72	0	160	156	964	96	88	112	204	240	404	326	66	504	376	268	808	48	48	156	48	72
287	140	3085	245	300	2355	200	0	1810	10689	7240	3271	540	50	50	246	120	1330	83	15	30	0	0	0	75	15	0	0	80	100	40	0	360	20	0	0	0	0	0	75	15	0	0	80	100	100	0	900	0	0
0	0	1152	536	640	792	768	240	1152	1656	276	3036	0	0	0	288	288	2760	515	256	33	720	96	48	216	0	0	0	0	0	48	0	1620	648	0	72	810	360	270	108	0	0	432	0	0	256	320	3624	1404	32
104	96	424	0	306	1178	0	216	1124	1192	1598	2520	240	240	436	808	696	3066	72	57	81	163	2	81	1972	190	376	20	20	1006	0	234	1044	168	38	124	97	75	36	618	40	206	300	50	300	0	288	1098	174	32
0	384	3216	0	0	0	0	0	648	7056	4450	1310	0	0	0	0	156	1068	0	0	0	0	0	0	1152	0	0	0	0	0	0	0	0	0	0	0	0	0	0	0	0	0	0	0	0	0	0	0	0	0
976	1112	832	560	1072	112	1456	2032	336	2411	1223	4982	96	112	256	576	504	720	0	2032	0	224	1072	0	220	352	688	0	0	364	192	224	16	48	1456	0	244	956	624	116	132	112	0	0	112	48	0	96	192	560
720	300	4740	0	60	660	0	0	450	13700	3130	3060	0	0	0	0	0	0	0	12	132	0	0	90	950	48	100	0	0	0	0	0	0	0	0	0	0	0	18	150	0	12	0	0	0	0	0	0	0	0
1458	3114	3168	576	576	144	688	816	512	7728	1632	2448	0	240	2016	360	520	320	0	0	0	96	0	0	240	0	48	0	0	0	24	48	24	0	120	0	144	180	156	0	0	0	0	0	240	40	60	20	60	0
180	0	2544	240	0	1200	0	0	0	3588	1312	4664	0	0	648	144	0	720	0	324	144	54	135	135	1404	24	0	0	0	0	0	0	0	0	0	60	525	375	720	252	24	0	0	0	0	24	36	48	0	90
0	0	1296	0	0	0	0	0	0	1656	1296	2556	0	0	324	0	0	648	0	0	0	0	0	0	2676	0	132	0	0	0	0	0	0	0	0	0	540	324	216	0	0	0	0	0	0	0	0	0	0	0
0	100	260	64	112	144	170	60	780	388	40	490	0	0	104	0	0	0	0	32	48	0	220	310	87	15	384	0	0	176	0	0	0	0	408	24	100	108	954	10	75	185	0	0	0	0	0	0	0	160
0	0	2400	54	80	10	270	216	1458	2976	1344	8640	0	0	1920	0	0	0	144	432	144	0	0	0	320	80	800	0	0	0	18	240	30	144	432	288	480	360	600	0	240	0	0	192	0	120	96	648	0	0
0	0	0	0	600	0	0	240	0	0	0	0	0	0	0	252	120	0	192	732	0	72	528	0	0	0	0	0	0	0	0	840	0	0	0	0	2688	0	0	0	0	0	0	0	0	0	408	0	0	0
0	0	0	0	0	0	0	0	0	0	0	0	0	0	0	0	0	432	0	0	0	0	0	0	5310	522	0	0	0	0	0	0	0	0	0	0	0	0	0	0	0	0	0	0	0	0	0	0	0	0
1002	762	216	1352	2160	268	1328	280	240	144	72	0	432	36	0	270	102	0	72	72	144	240	72	0	72	0	0	144	432	144	3176	1392	496	1224	1008	1584	4404	3420	1008	48	0	96	432	864	288	1702	470	336	972	432
624	2112	5904	192	384	168	528	1368	264	1524	1320	3276	0	144	720	734	2056	4890	0	0	0	384	0	192	2640	3336	1944	384	1152	0	0	0	0	0	0	0	0	0	0	0	0	0	0	0	0	48	120	24	0	0
525	1285	2330	0	0	540	796	236	1656	1809	1466	985	0	108	144	1260	2664	4860	0	0	0	1200	240	960	2676	0	216	0	0	720	36	48	96	0	48	96	48	36	108	0	0	384	0	0	0	22	110	192	300	60
288	4272	11640	0	0	0	648	648	0	0	0	0	0	0	3240	36	696	1860	0	0	0	0	0	0	0	0	0	0	0	0	0	0	0	0	0	0	0	0	0	0	0	0	0	0	0	0	0	0	0	0
204	1626	810	204	666	330	1746	1422	3012	936	300	2520	180	180	420	24	336	120	0	768	972	0	96	696	480	180	588	96	240	120	0	0	0	0	756	984	288	684	1236	408	918	1206	0	180	0	0	0	0	0	24
3528	2436	2388	1272	750	942	1404	780	624	2268	780	1128	558	360	360	306	108	180	78	468	174	0	240	276	72	300	216	348	450	450	30	12	36	6	192	42	18	666	396	18	150	408	288	102	102	168	60	60	72	234
756	1218	2760	36	288	234	228	468	348	1680	900	1164	432	522	618	90	54	168	66	450	30	54	138	24	90	54	0	18	150	726	18	210	180	180	1002	156	138	1224	3168	240	84	870	822	288	1128	18	222	108	240	606
808	896	648	40	398	170	608	456	192	511	680	465	320	680	432	400	584	608	224	256	272	104	224	40	304	0	24	32	128	416	160	280	648	288	256	32	304	688	144	536	304	552	800	96	560	1024	640	408	48	20
1668	168	1200	2012	1600	0	412	892	424	720	720	360	2196	1800	1872	1052	88	600	768	0	0	0	0	0	0	0	0	0	0	0	2044	1064	0	804	0	0	264	24	0	528	48	0	288	288	144	576	864	300	660	180
1470	1866	480	540	3702	540	768	1332	870	0	180	936	1656	1656	1332	120	636	24	820	416	18	372	528	180	72	0	0	504	18	144	144	2796	144	644	544	0	1146	600	270	36	0	0	792	54	792	132	306	216	0	90
576	528	624	0	288	3168	0	2352	240	0	1536	1056	0	0	0	576	528	624	0	0	0	324	324	0	0	0	0	0	0	1728	0	0	0	0	432	0	0	432	144	144	144	0	0	0	432	864	2112	1344	108	108
0	0	1512	0	0	0	576	288	2016	2188	2852	4608	144	0	1296	0	0	1080	48	20	364	0	144	0	0	0	0	0	0	0	108	0	0	180	120	240	105	75	180	540	756	0	0	648	0	792	936	6696	1080	0
0	300	1050	1775	4250	2075	1100	1520	5900	2370	360	3720	7200	1800	2400	0	0	0	0	0	0	0	0	60	0	30	180	0	0	0	12	108	24	0	12	42	0	24	144	0	102	156	288	96	72	125	380	575	0	0
2040	0	960	4140	540	2532	180	420	780	1039	1651	2560	10860	60	1860	1200	0	300	0	0	0	0	0	0	300	70	260	720	0	0	0	0	0	0	0	0	0	0	0	0	18	0	0	0	0	360	1200	2100	300	0
5904	2376	3672	3600	288	1440	0	0	1152	1440	576	1152	3456	576	288	0	0	0	0	0	0	0	0	0	0	0	0	0	0	0	0	0	0	0	0	0	0	0	0	0	0	0	0	0	0	0	0	0	0	0
1056	0	0	2796	864	1260	42	294	0	0	48	144	384	96	384	1788	24	0	960	60	0	252	108	0	0	0	0	0	0	0	7808	1864	2688	144	0	0	1584	0	0	60	0	12	144	144	72	318	1386	0	0	0
750	810	1770	1278	1656	6366	387	258	2163	4662	2220	4278	0	0	0	420	216	864	150	72	258	0	0	216	336	168	216	0	0	0	216	432	1752	275	138	253	0	54	378	684	648	720	0	0	0	225	678	1245	250	80
3252	300	4836	2770	2038	4564	1116	1708	1928	2160	5904	864	1296	864	3456	144	72	504	300	0	0	0	0	0	0	0	0	0	0	0	492	420	888	0	0	0	0	0	0	0	0	0	0	0	0	477	641	682	120	60
0	0	2700	1650	2970	6180	540	540	1080	5242	3888	2660	0	0	2700	0	0	90	0	0	0	0	0	0	0	0	0	0	0	270	510	918	2082	90	270	0	270	450	252	780	140	448	180	0	810	0	0	54	18	54
1226	466	1720	1210	960	3296	406	1028	1050	1740	5322	1040	302	412	804	0	0	0	5	85	276	16	154	110	152	270	60	50	0	0	182	150	304	4	140	208	10	155	105	696	96	92	50	120	160	0	0	0	40	310
750	1550	500	855	3757	0	0	4024	0	50	7500	650	4400	4400	4760	36	312	100	336	0	0	0	0	0	0	0	0	0	0	0	150	730	0	0	0	0	0	0	0	0	0	0	0	0	0	0	448	0	0	0
204	18	1002	10	6	800	186	152	616	3010	2744	9600	450	0	0	240	180	2820	40	120	80	0	306	180	160	100	694	18	0	0	0	0	0	85	705	50	0	550	980	30	70	200	60	0	0	60	40	200	0	50
0	0	0	2544	7224	10176	0	504	144	1296	1296	4320	1728	0	3456	0	0	0	0	0	0	0	0	0	0	0	0	0	0	0	432	1080	1728	0	0	0	0	0	0	0	0	0	0	0	0	0	3216	1104	0	0
0	84	240	135	153	144	250	0	182	78	776	562	0	120	0	288	808	620	300	288	276	366	0	222	686	234	388	0	0	0	39	237	552	262	120	290	310	78	476	742	90	320	0	0	48	276	72	492	120	0
180	516	648	264	240	792	336	120	960	1170	1476	3234	792	4824	768	180	480	240	0	0	0	2108	888	1780	264	0	480	180	0	360	24	48	12	136	616	88	240	600	312	20	24	88	24	0	24	240	120	480	840	432
732	879	2373	216	543	585	192	432	1134	1824	2724	4362	0	0	1008	0	216	324	310	515	279	252	240	306	496	680	1038	0	0	144	0	216	324	100	146	90	240	132	426	216	0	270	0	0	0	0	0	432	90	156
338	42	88	268	194	344	540	428	492	135	770	887	734	800	592	432	111	247	810	336	508	604	670	236	481	760	135	384	1098	516	278	72	78	338	200	182	337	88	105	566	420	26	182	730	572	434	105	219	68	200
850	200	300	220	262	808	0	0	72	12	156	282	0	180	162	170	100	150	328	492	74	8	264	28	24	252	24	180	600	204	0	48	48	20	30	4	0	0	0	681	300	225	0	306	144	0	0	48	40	492
140	320	0	0	380	1044	1760	224	0	0	260	80	548	2012	320	52	128	0	230	10	200	4	40	4	0	0	0	80	0	0	36	680	3396	264	56	160	384	0	96	3352	0	176	168	336	192	320	88	0	0	0
1200	420	1380	675	1950	5355	60	210	1470	2350	3260	2100	0	0	90	0	0	0	0	66	174	0	6	78	0	120	156	0	0	0	350	360	1090	0	174	486	84	24	732	0	1248	1638	0	90	360	0	0	0	0	6
360	2970	720	3600	8320	3560	6210	2880	1800	1350	1080	3870	0	0	0	0	0	0	0	72	0	180	288	126	0	30	114	0	0	0	0	0	0	0	666	144	324	1248	318	0	210	618	0	0	0	0	108	0	360	612
174	60	1548	0	90	360	0	0	216	1584	1704	1896	0	0	540	240	128	2572	90	0	0	0	0	0	600	300	0	0	0	720	1476	804	5256	1830	480	660	0	180	180	1310	110	20	540	180	1080	324	180	996	352	110
384	4	188	1872	408	2376	144	864	1176	864	5112	648	0	0	0	1980	816	2820	308	261	1303	864	420	588	0	1728	192	0	0	0	0	36	108	344	102	706	5	50	221	624	672	252	0	0	0	72	672	984	0	276
516	54	870	756	0	1764	64	144	80	500	1696	72	0	0	0	48	468	216	324	40	164	36	0	36	828	348	72	0	0	0	2304	288	4560	378	20	490	2736	216	648	1968	492	360	0	0	0	576	1104	828	720	360
384	0	0	6816	3456	3168	192	6720	0	0	0	0	0	0	0	0	0	0	168	24	0	0	0	0	0	0	0	0	0	0	144	1296	1584	2856	408	0	432	0	0	0	0	0	0	0	0	0	0	0	0	96
192	114	72	126	6	420	78	276	0	170	80	170	0	0	0	408	396	756	444	204	168	540	150	180	1050	168	210	0	0	0	1968	1368	2760	2508	1710	1236	3632	618	1804	4164	864	864	0	0	0	432	828	420	840	192
360	300	876	160	366	1358	594	453	1287	1772	1680	1864	192	480	192	204	81	123	150	234	96	384	106	452	440	140	380	0	0	0	64	54	338	112	400	256	262	224	456	504	384	360	0	0	0	168	144	228	288	32
298	590	258	108	575	451	341	583	1350	735	921	780	90	90	90	296	557	320	182	48	46	520	135	329	578	160	240	0	0	0	312	905	508	244	312	128	428	227	329	630	108	240	0	0	0	304	519	578	262	81
190	468	290	176	640	792	996	270	990	620	536	1280	0	180	0	148	354	278	144	304	284	614	128	314	380	292	432	108	180	252	88	320	336	112	228	80	536	288	376	604	352	640	0	0	0	436	200	720	362	80
190	108	278	0	116	1984	18	554	850	1122	1464	1902	72	108	180	816	468	1200	120	360	576	486	544	608	1764	768	468	0	0	1080	0	120	96	54	54	72	216	270	72	978	136	230	0	0	144	0	452	628	72	176
936	660	828	2112	828	516	456	648	168	792	1656	120	4848	1104	1608	376	170	210	96	0	0	0	0	0	0	0	0	0	0	0	752	274	174	72	0	0	0	0	0	0	0	0	0	0	0	382	702	152	96	48
16	0	0	212	130	360	12	164	72	28	264	296	96	64	48	822	312	564	302	48	340	534	558	1812	358	470	888	912	192	144	888	1042	1904	0	0	112	216	128	168	420	168	252	240	120	160	4	234	1116	80	152
50	260	250	50	678	524	67	521	920	20	818	830	180	108	72	562	1440	1418	816	932	980	848	658	1006	682	658	868	0	172	252	50	939	811	248	168	192	992	198	1170	804	138	1510	180	168	320	182	562	648	40	0
1272	1523	1249	1212	1148	1078	698	837	931	764	964	1224	1296	894	864	504	420	348	72	450	648	228	412	776	160	567	917	0	108	0	392	254	248	64	418	508	380	248	908	377	339	1006	30	174	24	320	224	56	198	186
360	720	1296	0	0	648	516	516	2232	1548	2214	6462	0	0	2592	72	72	144	0	0	0	120	0	120	288	0	0	0	0	0	0	0	0	0	0	0	138	60	42	0	0	0	0	0	0	102	102	324	12	0
0	594	2214	312	324	660	769	0	2939	3540	762	3432	1728	1296	1728	0	306	846	0	0	0	115	0	245	910	0	80	0	0	0	114	153	345	48	78	90	48	89	115	178	128	84	0	0	0	216	0	936	176	0
1224	0	168	320	912	616	320	288	160	288	648	432	384	384	1536	144	0	48	0	0	144	0	72	360	624	160	128	0	0	0	320	192	256	0	0	96	0	0	0	120	48	24	0	0	0	320	288	160	0	0
63	39	78	36	65	145	18	138	114	177	240	693	144	0	0	150	150	60	60	265	65	30	90	150	160	151	679	1440	0	0	0	125	145	0	75	15	30	110	70	70	42	254	630	0	0	0	300	60	120	300
1272	192	3072	558	1098	2952	180	2538	6138	1458	7380	1458	4320	4320	2160	60	24	24	36	0	72	0	0	0	324	36	216	72	0	0	18	18	36	0	0	0	0	0	0	144	0	0	0	0	0	36	126	54	0	0
136	1490	1200	1040	1100	740	1954	1848	4250	840	0	3720	5040	2880	2160	50	330	160	0	0	0	160	0	80	380	0	40	0	0	0	80	214	102	174	12	300	98	150	100	364	24	32	0	0	0	406	264	1070	210	0
4320	0	0	1680	9240	1176	0	2160	0	1440	0	720	4320	2160	2160	2592	0	0	0	0	0	0	0	0	0	0	0	0	0	0	360	1980	252	0	0	0	0	0	0	0	0	0	0	0	0	0	1296	0	0	0
890	500	6140	795	605	590	625	1000	125	8650	785	1450	1375	1375	7665	10	0	640	95	50	135	55	135	90	655	135	61	25	25	875	25	30	25	80	25	75	0	0	25	90	0	0	25	90	50	57	31	112	50	160
2644	1396	1216	2518	3142	1360	1048	1108	448	338	690	436	1536	384	3072	76	100	64	512	576	232	160	448	256	272	80	80	0	0	384	148	340	88	624	480	120	624	648	120	142	238	316	0	0	0	100	76	64	120	312
4002	1893	909	4860	10476	1080	3564	4320	432	108	1080	324	2592	1296	5184	1180	590	390	0	0	0	0	0	0	0	0	0	0	0	0	0	0	0	0	0	0	0	0	0	0	0	0	0	0	0	0	0	0	0	0
720	4080	1320	3060	2820	960	5040	1800	2400	1440	360	1920	3240	3240	6480	0	0	0	0	24	120	72	324	420	0	0	264	0	0	0	0	0	0	0	384	228	0	276	288	0	72	120	0	0	0	0	0	0	108	360
0	0	768	144	72	408	216	0	1128	4218	1400	790	1248	384	240	0	0	96	0	0	0	0	0	0	96	0	0	0	0	96	320	216	664	0	0	288	144	0	0	360	144	72	144	288	312	536	0	2824	288	288
96	732	480	1796	1832	6080	756	1620	864	1327	1347	3062	0	0	0	12	132	96	0	144	48	0	0	0	0	96	0	0	0	0	576	1056	768	480	0	0	0	0	0	2200	440	0	0	0	0	96	36	108	48	0
0	0	0	0	2790	1110	0	1080	540	0	2340	1260	0	900	0	144	123	69	312	0	24	12	0	0	186	246	12	36	96	60	0	2025	675	24	0	0	12	6	78	420	0	0	48	48	480	54	240	18	24	0
3600	0	0	7624	1792	2464	0	0	0	0	0	0	0	0	0	2400	0	0	900	0	0	0	0	0	0	0	0	0	0	0	5520	960	1320	900	0	0	0	0	0	0	0	0	0	0	0	420	1260	0	120	60
0	0	0	0	0	0	0	0	0	0	0	0	0	0	2160	0	0	0	0	0	0	0	0	0	360	72	0	0	0	2160	0	0	0	0	0	0	564	960	636	0	0	0	0	432	0	0	0	0	0	0
332	426	290	204	2289	372	666	2489	770	428	700	544	616	592	1714	136	147	217	360	361	400	349	481	383	463	52	89	116	172	142	224	1244	260	388	312	396	1190	447	68	236	398	450	256	976	508	294	1080	374	135	206
0	0	0	252	1785	483	0	900	0	0	0	0	0	0	0	0	0	0	399	1596	525	0	900	0	0	0	0	0	0	0	432	1296	720	972	108	648	6192	6210	3870	1008	432	1980	0	432	0	0	270	0	0	270
336	232	416	520	994	1066	204	540	456	246	1512	600	0	0	0	732	456	864	1176	652	752	453	873	642	372	1578	576	0	0	0	264	534	606	204	204	216	360	216	624	582	150	402	0	0	0	138	810	276	224	408
602	420	226	456	948	180	861	680	343	288	0	192	288	576	492	300	216	108	0	432	432	1800	0	600	957	1959	2136	960	2112	432	408	948	180	0	144	144	192	0	192	288	472	308	336	1056	0	735	484	533	216	0
0	0	0	0	804	132	423	3860	487	0	0	432	0	0	792	0	54	432	432	528	1200	162	0	432	1475	1956	997	0	0	0	0	1842	192	54	66	204	1374	0	120	162	108	54	0	504	0	423	3572	595	0	0
192	240	864	0	264	72	24	384	96	96	0	0	0	24	192	1088	1360	2736	0	0	960	120	0	840	3312	2064	1920	0	240	480	0	0	0	0	0	0	936	156	396	0	0	336	0	0	0	0	0	0	0	0
0	90	90	180	1030	130	10	650	10	250	270	150	180	70	850	734	827	779	756	790	2002	250	1274	250	2290	3210	1506	756	502	1282	0	0	0	0	0	0	200	0	150	80	0	330	180	0	0	100	1300	400	76	52
0	0	0	0	450	0	0	150	0	0	512	640	0	0	0	90	30	4320	24	606	0	60	486	0	3340	750	950	0	0	0	0	120	0	0	0	0	2230	0	800	0	0	0	0	0	0	0	300	0	0	0
0	0	72	0	240	0	0	0	0	123	120	81	0	0	0	60	0	144	0	600	0	90	450	0	2436	300	180	0	0	0	0	48	0	0	60	0	1572	345	63	0	0	0	12	0	0	0	480	0	0	600
390	552	30	0	270	0	0	300	132	0	0	0	0	108	18	0	0	0	0	900	0	0	510	0	6	96	78	0	0	90	0	0	0	0	0	0	2444	3412	1404	6	0	174	0	0	540	0	36	12	0	120
0	0	0	160	1640	360	0	864	864	0	0	432	1872	0	432	288	0	0	1128	576	600	0	0	0	0	0	0	0	0	0	776	4246	882	1364	672	700	2376	0	216	216	0	0	0	2592	0	0	216	216	0	0
72	936	108	216	864	0	828	5148	1656	0	0	0	0	0	1620	0	480	0	108	36	216	576	0	0	360	36	144	72	216	216	0	480	0	36	36	0	144	0	0	360	528	840	72	2592	0	72	2880	960	408	24
0	1625	175	30	720	150	3150	0	15750	156	0	2880	180	180	180	0	1250	250	0	300	1860	0	0	144	180	0	600	0	0	0	90	1440	300	120	120	30	0	30	150	140	785	935	30	0	0	330	0	1500	120	0
1440	1296	720	0	864	0	3168	2304	9432	432	432	4536	2592	0	0	288	648	360	0	0	0	0	0	0	0	0	0	0	1296	0	0	0	0	0	0	0	0	0	0	0	0	0	0	0	0	1080	432	2376	0	0
0	0	1152	0	0	0	0	0	0	0	0	5760	0	0	1728	0	0	0	0	0	0	0	0	0	192	0	384	0	0	0	144	1008	288	288	0	0	1152	288	576	0	576	0	0	864	0	1152	1728	5760	0	0
0	0	0	0	0	0	0	0	0	0	0	0	0	0	0	0	0	0	4320	3600	720	0	0	0	0	0	0	0	0	4320	720	3456	864	1008	720	144	1296	432	2592	576	288	0	0	0	0	0	0	0	0	0
36	228	72	24	0	0	120	24	48	0	36	0	0	24	0	60	60	60	0	30	0	336	174	288	30	60	60	30	30	30	90	0	120	630	2226	540	420	1140	360	90	90	0	0	0	60	60	60	60	462	228
0	0	168	0	0	0	42	18	156	510	132	462	0	0	72	0	0	240	690	600	330	0	0	0	504	0	0	0	0	96	1320	900	1260	660	120	780	1830	900	510	600	420	0	0	180	240	42	18	396	120	48
330	326	196	80	248	20	486	264	84	44	330	58	240	480	240	36	674	16	2442	1530	360	1080	2430	1080	312	1140	348	0	0	1248	16	658	4	336	224	160	450	246	78	112	40	88	48	120	24	330	168	12	450	1350
864	240	528	576	288	1032	840	936	960	216	528	288	0	1152	0	400	24	56	760	348	740	144	468	36	128	908	512	0	0	0	276	36	168	360	36	312	96	192	144	390	404	82	0	0	0	318	322	56	432	1764
747	357	486	612	774	1248	216	618	300	285	558	399	0	36	0	759	417	432	555	576	135	897	768	765	696	699	1035	0	0	0	1362	1116	1722	804	504	426	378	252	216	648	234	252	0	0	72	642	780	402	1266	864
852	694	1314	128	232	250	1170	216	578	225	581	258	344	280	280	526	728	738	360	40	30	0	80	0	480	140	40	20	40	120	303	206	187	537	425	278	0	0	80	24	0	96	20	40	120	874	320	720	2232	472
150	214	364	167	122	103	160	188	40	180	46	12	48	112	46	418	558	906	326	123	47	661	103	90	290	264	192	436	780	186	672	699	443	524	217	425	538	252	714	2386	936	864	492	388	292	602	360	224	368	89
302	73	242	408	146	318	95	144	126	331	642	103	251	44	239	562	181	534	1603	759	1051	172	434	203	362	484	173	470	170	272	1476	595	673	1010	567	852	533	476	133	373	566	152	251	380	251	338	423	288	426	1544
1544	304	276	848	697	227	350	778	588	1084	430	488	1318	1152	1664	604	140	168	244	158	158	194	135	103	88	19	41	196	108	284	690	894	408	412	212	432	340	458	62	210	168	160	238	360	672	240	660	336	586	596
849	303	256	1452	950	188	200	856	202	252	628	282	568	328	364	1132	395	385	558	288	244	434	495	335	394	162	162	508	94	244	732	586	264	312	124	132	320	200	306	352	136	182	568	94	208	262	552	288	196	206
112	280	250	267	119	178	135	642	135	126	168	210	216	648	216	72	1620	390	292	160	364	879	2040	1161	1452	136	1220	540	144	0	459	213	606	100	40	70	36	0	12	262	100	70	36	36	0	108	756	234	1933	1484
0	960	1332	0	120	0	744	0	2232	2490	0	1746	240	600	120	0	624	1536	0	0	0	1200	0	0	96	60	60	0	1800	0	0	240	0	300	264	2640	258	1122	972	960	1716	672	0	240	0	1200	24	3288	600	0
0	108	288	540	216	864	312	540	948	600	300	540	1620	324	1080	0	0	360	650	50	200	360	0	0	0	0	0	0	0	0	900	1080	1440	1690	130	340	180	0	0	468	216	36	0	540	0	600	0	1200	216	180
4088	368	1160	7200	1998	7614	72	504	216	1984	2888	168	1800	1800	360	640	40	220	180	0	0	0	0	0	0	0	0	0	0	0	2040	450	2010	0	0	0	0	0	0	0	0	0	0	0	0	0	108	0	0	0
2016	1728	2736	480	0	240	288	0	144	3420	0	0	216	144	2160	672	576	372	0	0	0	0	0	0	1080	0	0	0	0	0	600	0	300	324	0	216	0	0	0	0	180	360	540	0	0	36	0	72	324	0
680	760	2592	312	24	96	0	0	0	1152	0	0	0	0	192	408	456	288	0	0	0	0	0	0	1344	0	0	0	0	0	1080	24	288	576	0	672	1182	672	1266	0	384	108	660	96	192	768	192	1344	0	384
540	132	192	0	54	0	52	204	260	120	72	336	360	48	48	2442	726	792	612	756	84	60	210	0	230	110	20	0	48	306	396	12	36	1512	438	228	276	69	345	0	36	300	1566	54	60	98	156	490	12	18
90	62	150	24	320	120	336	688	1072	488	236	628	416	80	728	324	220	388	494	560	610	218	336	558	1088	416	1072	632	80	488	661	2264	707	572	608	754	2588	908	1192	104	160	752	632	1016	416	304	8	572	104	0
78	312	954	0	216	432	90	18	144	1424	816	712	432	828	504	72	288	864	96	288	648	24	0	216	2272	1542	1610	120	1632	696	120	96	516	192	144	864	0	0	432	744	1128	1368	0	432	324	30	30	0	72	0
210	140	140	1575	1817	482	268	21	921	0	35	815	2858	1010	770	180	120	220	0	108	72	120	0	0	0	0	0	180	120	0	1350	1680	442	0	810	540	1116	0	108	0	192	180	1350	1044	300	108	18	796	12	0
32	1424	656	64	136	328	480	264	2376	144	249	1341	0	0	0	316	499	421	96	252	636	668	280	1224	150	460	680	0	144	0	200	917	1607	192	288	288	182	352	1830	1196	1590	3232	0	0	0	240	60	936	40	32
60	12	4020	336	0	12	300	0	444	11880	0	0	1560	156	1740	120	24	1860	288	0	72	0	0	0	300	0	0	0	72	1800	96	0	0	0	0	0	0	0	0	24	0	0	0	0	0	252	0	348	60	0
0	0	0	360	1215	1125	0	0	0	0	0	0	0	0	5400	540	0	1080	360	90	90	0	0	0	0	0	0	0	0	1080	648	3267	2025	132	186	186	720	384	948	0	360	540	0	0	0	0	0	0	0	0
494	426	988	2252	826	4218	1452	1800	3648	4506	5100	2766	300	2400	1824	90	30	0	10	120	350	180	360	420	270	270	240	0	120	300	0	0	0	40	300	620	0	330	210	0	540	480	0	0	0	0	0	0	260	520
720	1728	2736	0	0	360	6408	1250	8470	4128	1192	5840	0	0	0	0	0	0	0	0	0	0	0	0	0	0	0	0	0	0	0	0	0	0	0	0	0	0	0	0	0	0	0	0	0	2592	360	3096	0	0
5324	3293	6365	396	252	402	9507	1079	2416	3459	1211	1924	894	894	894	0	0	0	0	0	0	0	0	0	0	0	0	0	0	0	0	0	66	36	72	0	72	0	0	0	0	0	0	0	0	0	0	0	0	0
300	5100	3600	0	72	0	9240	2448	3936	3600	120	4200	0	0	360	48	528	0	0	0	0	144	72	144	432	0	0	0	0	288	0	0	0	0	0	0	0	0	0	0	0	0	0	0	0	120	306	78	1008	504
0	0	5616	0	0	0	3666	0	5082	5043	2618	439	324	0	0	0	0	0	0	0	0	0	0	0	0	0	0	0	0	0	0	0	0	0	0	0	0	0	0	0	0	0	0	0	0	6084	0	7956	0	0
1842	2610	2424	1116	288	540	10134	4023	6147	2856	828	780	1944	756	792	102	90	96	0	0	0	0	0	0	144	216	0	0	432	0	0	0	0	0	0	0	0	0	0	0	0	0	0	0	0	1998	747	1215	144	0
856	300	1988	1724	560	2312	2910	4020	5310	3608	2464	2640	0	0	0	128	60	280	180	128	256	32	112	144	96	336	0	0	0	0	316	160	640	324	160	284	12	60	72	36	180	0	0	0	0	834	672	1050	388	284
228	42	518	356	184	694	148	32	58	370	664	138	124	604	290	564	14	542	324	148	380	554	236	410	388	376	120	200	8	170	754	526	1696	488	148	84	44	88	202	740	224	124	312	20	604	758	259	87	1592	856
360	0	408	3960	1800	0	0	0	0	628	1760	0	0	0	1440	1800	0	912	480	0	240	216	900	108	1174	38	0	0	0	720	654	486	360	420	0	240	0	0	0	800	140	80	180	0	0	60	1080	360	660	1800
160	200	600	0	720	720	0	80	1600	4368	1536	2256	960	240	1920	0	0	0	32	128	32	0	96	0	0	0	0	0	0	0	0	96	0	0	0	0	80	1128	376	0	0	0	0	96	0	96	384	1344	0	0
0	264	204	0	0	0	72	360	1692	900	500	1120	0	0	1440	0	36	36	0	0	0	0	0	0	0	0	0	0	36	0	0	0	0	0	660	204	1044	648	288	0	36	396	0	180	0	18	90	828	0	0
0	0	0	0	0	0	0	0	0	270	0	2970	0	0	2700	0	0	0	588	1974	462	0	0	0	0	0	0	0	0	0	108	540	0	168	618	186	1188	684	612	0	0	0	108	540	0	0	2700	3240	0	0
0	3900	420	0	0	0	14400	720	8280	0	0	360	0	0	0	0	4830	138	0	0	0	0	0	0	0	0	0	0	0	0	0	0	0	0	0	0	0	0	144	0	360	360	0	0	0	0	0	0	0	0
0	20	20	0	0	0	0	0	360	200	0	640	0	0	240	0	200	320	40	300	92	50	210	64	240	0	36	0	0	2112	20	420	420	340	1722	322	1153	2125	1258	460	16	412	380	264	1920	80	360	2400	810	3246
712	2196	1880	144	0	0	0	0	192	240	0	0	576	48	960	218	600	550	36	0	0	0	0	12	60	0	0	36	12	60	36	0	0	0	0	0	1575	2385	2736	0	0	936	0	0	0	24	48	672	126	144
190	334	460	108	648	516	96	1092	264	960	585	771	132	408	1368	276	516	576	274	1344	50	288	2490	144	272	80	98	258	24	4392	0	216	24	8	288	16	397	601	568	12	2	208	150	96	912	0	228	0	0	378
0	1476	5220	0	0	0	0	0	0	3636	0	0	0	0	10944	0	420	1200	0	0	0	0	0	0	2340	0	0	0	0	2520	0	0	0	0	0	0	0	0	0	0	0	0	0	0	0	0	0	0	0	0
0	960	22800	0	0	0	0	0	0	0	0	0	0	0	10800	0	0	0	0	0	0	0	0	0	0	0	0	0	0	0	0	0	0	0	0	0	0	0	0	0	0	0	0	0	0	0	0	0	0	0
0	120	2760	0	0	0	0	0	432	9840	0	1536	0	0	1440	0	96	3072	0	0	0	0	0	0	288	0	0	0	0	0	0	0	0	0	0	0	0	0	0	0	0	0	0	0	0	0	0	0	0	0
0	2160	18360	0	0	0	0	0	1080	8640	2160	5400	0	0	1080	0	0	0	0	1080	216	0	0	0	0	0	0	0	0	864	0	0	0	0	0	0	108	432	1620	0	0	432	0	0	0	0	0	0	0	432
0	0	0	0	216	0	0	0	0	72	0	0	0	0	1080	0	0	0	0	0	0	0	0	0	624	72	24	0	0	0	0	432	0	0	0	0	2928	360	600	0	0	0	0	1944	0	0	0	0	0	0
300	200	1800	80	0	320	496	456	1552	5064	1388	8828	1732	800	1000	20	0	80	50	0	60	0	0	10	225	25	880	150	120	300	22	0	64	118	62	94	0	60	8	230	130	316	92	118	242	124	84	388	20	10
3258	216	4536	0	540	270	0	0	0	1548	288	0	0	270	4410	1602	54	1134	0	108	54	0	0	0	270	54	0	0	54	2610	0	180	90	0	36	18	234	72	90	0	0	144	270	36	180	0	0	0	0	0
0	0	0	8640	1728	0	1728	864	2592	0	0	0	10368	5184	0	0	0	0	0	0	0	0	0	0	0	0	0	0	0	0	4320	0	0	0	0	0	864	0	0	0	0	0	0	0	0	0	0	0	0	0
2688	1152	4800	0	1152	864	0	1104	4008	540	1332	2016	2304	8640	1728	96	144	48	432	0	144	0	0	0	0	0	0	0	144	1152	0	0	0	0	0	0	0	0	288	0	36	108	0	0	0	0	144	72	0	0
174	0	162	62	10	156	0	0	0	144	186	54	24	0	40	342	0	482	242	0	138	451	315	574	632	152	296	148	160	400	62	4	318	530	0	250	0	0	0	168	120	96	36	16	0	720	615	1605	2729	485
576	576	144	864	5616	0	6912	8640	6912	0	0	0	432	0	432	2496	7680	192	0	0	0	0	0	0	0	0	0	0	0	0	0	0	0	0	0	0	0	0	0	0	0	0	0	0	0	0	0	0	0	0
1248	1344	4320	1152	0	3168	0	0	0	3708	7740	1656	1728	6048	0	504	792	1584	0	0	0	0	0	0	360	0	0	0	0	0	216	0	936	0	0	0	0	0	0	144	0	0	0	0	0	0	0	0	0	0
0	2457	5103	0	0	0	1200	0	204	3912	4224	5040	0	1080	3240	0	783	1053	0	0	0	108	0	0	1620	0	324	0	0	0	0	0	0	0	0	0	0	0	0	0	0	0	0	0	0	96	0	12	0	0
0	0	432	0	0	0	0	0	0	504	0	0	0	0	576	0	0	648	0	0	0	0	0	0	2232	0	0	0	0	2304	0	0	0	0	0	0	13392	9216	8496	0	0	0	0	0	0	0	0	0	0	0
0	0	0	0	0	360	0	144	96	848	216	1216	240	0	720	96	0	192	42	74	88	0	48	0	1008	648	144	0	192	84	0	312	360	1296	816	2328	1026	1904	658	96	96	312	600	1080	936	0	288	192	0	0
1944	936	144	4452	8040	6084	0	3888	576	1080	5040	2592	3024	3024	3456	0	0	0	0	0	0	0	0	0	0	0	0	0	0	0	300	456	324	0	0	0	0	0	0	216	0	0	0	0	0	0	0	0	0	0
576	288	2016	288	0	0	0	0	288	2604	1224	1356	576	144	3168	0	0	432	0	0	0	0	0	0	0	0	0	0	0	1296	144	0	0	0	0	0	576	0	72	72	0	216	432	0	216	0	0	432	216	648
2160	528	192	1440	7440	1920	144	0	1344	0	0	384	0	0	0	0	0	0	0	840	240	0	0	264	0	0	96	0	0	0	0	0	0	0	480	240	0	360	3360	0	0	960	0	0	0	0	0	0	0	0
0	120	960	0	0	0	60	180	0	2760	0	480	0	0	2640	0	0	480	0	0	0	360	0	0	3660	120	180	0	240	2280	0	48	0	0	0	0	24	12	12	0	0	0	0	96	0	204	612	0	0	0
12240	2448	3240	0	0	0	0	0	0	16200	0	0	0	0	7344	720	144	432	0	0	0	0	0	0	216	0	0	0	0	0	0	0	0	0	0	0	0	0	0	0	0	0	0	0	0	0	0	0	0	0
0	0	7992	0	0	0	0	0	0	0	0	0	0	0	18000	0	0	1080	0	0	0	0	0	0	0	0	0	0	0	1800	0	0	0	0	0	0	0	0	0	0	0	0	0	0	0	0	0	0	0	0
0	0	0	0	2928	0	0	3312	0	36	96	84	0	0	1248	560	640	240	0	3312	0	0	2928	0	900	2400	2100	0	0	1248	0	0	0	0	0	0	780	0	420	0	0	0	0	0	0	0	0	0	0	0
0	0	0	0	720	300	0	546	162	150	120	0	0	0	900	1092	1164	1578	636	726	54	846	1998	564	760	504	116	0	0	2202	0	300	0	0	0	0	1120	182	378	0	0	270	0	0	150	0	450	0	0	0
30	48	90	60	1824	420	24	120	0	0	0	0	0	144	1416	120	48	312	0	0	0	192	0	240	192	192	96	240	96	0	12	2592	564	0	0	0	2768	392	3152	300	0	1284	240	144	0	0	0	0	0	0
221	115	336	0	0	0	72	0	0	354	0	102	0	0	72	247	209	1104	0	0	0	138	24	54	576	0	0	0	0	240	360	540	1440	552	1152	936	1396	850	2614	2760	840	1200	240	180	600	300	36	228	504	72
0	0	0	162	552	582	168	672	168	0	160	56	0	336	0	112	56	12	108	612	624	644	776	476	12	168	72	216	312	72	60	240	204	0	0	648	84	384	1116	2238	90	360	0	0	240	72	336	36	132	60
180	0	180	1476	636	840	0	0	0	60	120	0	0	0	180	0	0	0	0	540	1080	0	0	0	0	180	0	0	0	0	360	156	204	0	144	324	36	72	1872	2904	72	552	792	756	396	0	0	0	0	300
0	0	0	0	600	1800	0	6	0	165	0	165	600	6	1230	400	0	200	234	195	351	72	30	30	0	0	0	180	36	420	80	1140	5572	1086	885	849	2346	585	2169	4428	0	180	900	180	780	3	120	15	108	90
96	120	360	0	96	288	144	96	1320	852	1548	1560	0	0	0	24	138	162	0	24	72	0	12	216	396	228	312	0	0	0	72	36	216	0	0	72	108	48	168	84	84	192	72	0	0	240	160	1520	36	100
0	0	150	18	24	30	360	768	1464	630	36	0	0	0	480	0	0	150	0	0	0	0	0	0	90	0	0	0	0	120	12	72	60	30	24	18	48	0	0	24	12	54	6	0	0	390	1992	1866	750	600
0	1800	450	0	0	0	1290	0	9660	0	0	2550	0	0	0	0	210	60	0	0	0	840	0	660	180	60	150	0	90	0	450	2190	510	54	300	96	1440	90	870	180	60	150	0	90	0	1260	0	5940	240	0
420	576	408	108	0	144	1692	588	4344	2052	504	2412	0	0	0	96	0	48	0	0	0	396	0	612	288	0	288	0	0	0	0	0	108	0	0	0	54	0	90	36	144	0	0	0	0	900	420	120	216	0
7640	1000	0	8880	2040	0	2160	2040	240	2940	3185	1435	480	0	0	448	128	0	0	204	0	0	204	0	0	0	0	0	0	0	0	0	0	0	216	0	16	116	0	0	0	0	0	0	0	0	0	0	0	888
5844	1740	1968	4296	1788	2040	944	360	136	1176	888	396	828	684	684	1080	360	360	1000	200	120	363	45	24	300	120	60	0	0	0	1380	480	540	800	160	120	360	42	30	300	120	60	300	0	0	200	120	40	6	78
780	336	478	1022	568	1180	292	120	260	3240	3396	1068	160	576	144	796	432	1712	410	16	128	76	60	80	841	505	166	72	48	264	232	184	124	210	128	72	60	20	112	340	220	64	0	0	144	182	88	90	118	304
932	754	1026	1128	228	2316	192	234	246	2632	2680	1144	228	1632	432	388	263	537	360	360	432	220	272	132	576	288	288	144	72	288	708	312	456	72	192	72	207	639	198	1284	96	168	36	0	1344	72	234	126	736	764
279	0	311	262	0	718	106	106	166	346	632	1218	230	234	234	408	0	627	140	126	344	0	0	0	880	266	0	0	0	0	168	0	867	120	124	204	0	0	0	1110	216	0	0	0	0	420	468	831	48	224
1416	405	414	194	97	0	661	1000	250	1869	3405	2181	372	7500	750	465	861	633	0	0	0	0	0	0	125	125	5	15	375	300	10	5	0	0	0	0	6	4	5	0	0	0	15	0	15	125	200	50	0	0
228	38	594	225	153	1665	90	270	423	725	555	1158	558	2718	515	312	52	506	156	0	153	156	0	81	520	51	27	168	456	195	428	11	1892	102	0	101	0	0	153	2409	101	153	309	101	603	142	325	400	54	0
264	144	456	0	1380	300	0	420	750	0	2118	1548	0	0	1296	528	288	912	0	420	60	0	1380	150	54	294	414	0	0	0	0	0	0	0	0	0	528	84	558	60	0	150	0	0	0	0	0	0	0	0
0	0	0	0	0	0	0	0	0	162	150	228	180	0	0	0	0	0	3500	11000	3500	0	1620	0	0	0	0	0	0	4500	36	144	468	168	780	168	1028	700	1332	222	30	540	324	144	180	0	0	0	0	1080
0	0	0	0	0	0	0	0	0	1080	360	0	0	0	0	0	0	1440	0	0	0	0	0	0	3240	2520	0	0	0	0	0	0	0	0	0	0	0	0	0	0	0	0	0	0	0	36	144	0	36	252
54	108	0	90	4422	60	36	1620	4284	0	0	36	54	108	540	288	414	36	72	162	0	108	72	252	0	12	12	72	216	48	0	3510	0	108	108	0	1248	24	1908	0	216	0	324	1320	144	18	1284	1398	54	18
168	216	408	208	1204	460	174	960	1386	276	1920	60	0	0	612	120	0	240	20	68	320	8	16	120	1130	538	588	0	0	0	488	1296	1048	42	150	276	1011	183	714	480	408	600	0	576	0	594	1272	1794	50	100
0	0	132	228	1026	1818	40	60	260	1140	576	72	0	0	228	488	314	404	594	42	216	594	528	678	634	536	726	468	36	480	312	1194	2250	48	30	12	326	220	234	756	0	108	78	60	600	84	1416	864	168	156
0	0	360	0	108	0	210	134	448	216	0	0	0	0	396	0	0	0	0	0	0	0	0	0	2064	560	400	0	0	576	0	144	0	0	288	1512	1364	338	494	0	648	432	0	864	0	1248	688	3968	0	96
0	216	0	96	736	368	336	900	726	266	146	500	0	0	288	290	692	404	422	574	156	846	920	304	360	120	360	0	0	288	195	799	512	0	0	0	1470	0	360	320	0	304	0	0	0	414	615	621	0	0
540	270	534	640	2560	2272	438	2808	858	636	858	270	0	0	432	60	0	120	380	432	148	165	338	37	68	102	94	0	0	36	648	978	1530	60	108	48	2088	666	486	558	60	222	120	0	540	410	1418	824	90	348
0	0	240	200	256	600	200	640	600	452	258	10	0	0	32	612	780	568	80	340	400	80	220	400	2130	935	1255	800	800	80	80	64	96	80	160	240	380	0	100	160	40	40	0	320	0	80	64	96	80	160
0	0	2937	45	0	135	45	36	135	7621	1210	3025	0	0	0	0	0	1758	45	0	45	45	0	45	1480	50	0	90	90	90	180	0	540	225	0	120	0	0	0	650	550	0	0	0	0	180	0	540	225	0
[truncated: 55 more columns]
