# Supplementary material for: Polygenic adaptation from standing genetic variation allows rapid ecotype formation
Source: eLife. 2023 Feb 28;12:e82824. doi: 10.7554/eLife.82824 (PMC9977305; doi:10.7554/eLife.82824)
Supplement: Supplementary file 2. [file elife-82824-supp2.zip › Supplementary_Data_1/Twisst_windows_5000/superscaffold47D_all_output.weights.5000.csv]

topo1	topo2	topo3	topo4	topo5	topo6	topo7	topo8	topo9	topo10	topo11	topo12	topo13	topo14	topo15	topo16	topo17	topo18	topo19	topo20	topo21	topo22	topo23	topo24	topo25	topo26	topo27	topo28	topo29	topo30	topo31	topo32	topo33	topo34	topo35	topo36	topo37	topo38	topo39	topo40	topo41	topo42	topo43	topo44	topo45	topo46	topo47	topo48	topo49	topo50
244	200	1252	410	336	694	726	770	1104	712	800	888	312	0	640	102	100	370	256	60	896	24	152	404	620	722	362	144	400	40	206	232	554	220	88	752	152	88	280	246	1320	722	228	800	16	924	1240	1724	0	288
0	240	624	144	696	312	648	480	456	1360	1136	552	0	432	432	72	192	72	0	216	108	192	252	276	456	1704	456	0	432	864	0	48	72	24	432	804	224	408	304	712	1480	424	0	432	864	792	1200	552	448	708
468	188	676	988	152	1272	36	0	0	692	612	100	0	360	144	324	84	240	0	0	0	120	444	408	36	0	72	216	0	36	880	80	1200	0	180	0	328	1076	1368	0	36	180	2160	0	1440	0	0	0	960	3192
0	0	0	500	800	1700	0	0	0	0	600	0	0	0	0	60	0	84	0	0	60	0	0	0	36	120	0	0	0	72	1996	3136	2356	0	0	0	1332	1296	1116	4168	0	2912	2304	0	3024	0	600	120	0	0
0	0	0	966	798	756	0	288	0	0	0	0	0	0	144	0	0	0	480	576	144	0	150	30	20	40	0	240	0	300	1590	870	720	2976	2880	720	1650	1362	3444	2064	240	960	2904	2064	4956	0	0	0	0	150
0	72	1272	64	32	24	108	0	324	3196	380	696	0	0	144	0	48	600	10	24	14	36	0	180	424	988	556	0	0	0	60	96	24	120	432	156	180	180	72	36	84	144	0	0	0	24	0	48	24	0
0	240	2496	0	180	36	0	180	0	2448	0	0	0	0	1476	0	108	1620	0	0	0	0	0	216	3237	255	324	0	0	432	0	360	72	0	0	0	396	1008	756	0	0	288	0	0	0	0	0	0	0	0
360	360	864	0	2916	0	0	1836	0	360	972	972	0	0	144	738	738	432	0	2916	0	0	1836	0	144	864	864	0	0	144	0	0	0	0	0	0	1032	858	1242	0	0	0	0	0	0	0	0	0	0	0
0	1042	38	192	1296	168	504	834	378	748	60	704	0	144	384	316	856	52	776	2720	524	768	403	281	32	460	96	120	480	192	396	1380	0	0	720	0	2880	2316	444	252	117	711	0	240	0	84	234	126	192	56
240	60	24	750	528	210	12	456	60	276	1104	312	288	72	1308	36	12	0	144	240	96	0	0	0	132	33	99	336	12	480	1398	2004	1290	216	792	144	1614	1940	862	72	288	144	576	264	3240	18	192	90	0	0
72	358	392	230	854	116	946	624	560	268	112	324	144	336	192	208	864	464	192	960	144	840	1548	1074	80	132	828	0	0	1104	80	272	32	128	542	224	216	1708	866	160	170	602	0	0	384	144	64	128	264	324
2286	2592	2658	1944	1296	708	448	612	764	24	313	875	0	0	0	46	160	34	112	800	720	264	888	1008	240	456	1080	0	0	0	96	360	168	128	952	672	244	1164	1592	64	0	944	384	0	0	80	192	160	24	504
0	0	1728	0	0	0	0	0	0	2592	0	0	0	0	5184	0	0	2808	0	0	0	0	0	0	864	0	0	0	0	864	0	0	0	0	0	0	0	0	0	0	0	0	0	0	0	0	0	0	0	0
240	120	3960	528	36	36	1440	0	2040	11688	120	3192	1320	0	1200	0	0	0	0	0	0	0	60	0	720	0	60	120	0	1200	0	0	0	192	528	288	0	48	24	0	72	0	48	0	0	0	0	0	0	540
0	0	0	144	54	126	0	0	0	2376	324	324	324	0	648	0	0	216	0	0	36	18	84	384	2592	6	30	180	54	576	588	90	672	126	144	342	0	0	0	54	54	0	576	90	288	0	0	54	36	60
0	180	102	330	300	450	2700	720	1980	354	180	66	36	900	972	0	0	102	0	0	0	675	75	570	294	120	282	0	480	192	180	240	570	510	0	840	111	111	138	610	840	230	120	360	0	2250	600	900	1260	690
2994	806	894	1762	2993	1965	576	924	672	967	1794	551	362	120	300	468	81	165	296	0	144	64	16	16	172	176	48	126	168	84	1092	929	887	326	36	138	80	0	20	244	72	36	296	200	80	1444	2300	1032	152	88
504	522	798	660	180	180	480	96	288	1008	144	288	0	360	1020	48	216	240	180	480	360	96	48	72	216	72	72	0	360	1020	0	180	180	540	1128	1080	0	0	720	0	0	720	0	0	0	444	564	0	276	792
655	835	12550	0	0	0	840	360	240	3780	0	0	0	0	5400	95	131	1610	0	0	0	72	72	0	0	0	0	0	0	1620	0	0	0	0	0	0	0	0	0	0	0	0	0	0	0	1752	720	516	252	252
1917	1161	2106	324	108	648	324	324	0	432	216	0	648	648	864	1377	1053	1458	0	0	0	0	0	0	0	0	0	0	0	0	324	108	216	0	0	0	792	732	204	216	0	540	1404	0	648	324	324	0	0	0
0	0	0	0	0	0	0	0	0	30	0	30	0	0	0	0	0	300	0	0	0	0	0	0	1170	1050	0	0	0	0	0	0	12	60	0	444	0	0	0	226	1706	0	0	0	0	0	0	120	600	0
318	636	2970	0	0	0	0	0	0	1620	0	0	0	0	2124	18	108	558	0	0	0	72	0	0	420	0	12	72	0	0	144	576	0	0	0	0	2680	3750	1418	72	0	792	720	0	0	0	0	0	0	0
816	1120	3752	0	0	0	144	144	144	2856	0	240	0	0	2232	144	312	840	0	0	0	0	0	0	288	0	0	0	0	288	0	0	0	0	648	216	1824	2112	2112	0	24	1056	0	216	0	0	0	0	0	0
930	780	1614	0	16	8	0	112	32	1792	172	472	600	240	1464	750	500	550	0	216	324	0	24	432	1259	195	130	0	0	1020	0	192	132	0	0	0	885	843	600	60	0	480	0	0	480	0	168	156	0	0
1218	2268	294	0	0	0	0	0	0	420	0	0	0	0	540	2552	4752	976	0	0	0	252	0	180	1680	0	0	0	0	0	288	144	432	342	0	90	1296	540	108	288	84	1008	0	108	0	576	72	72	648	0
0	0	0	0	0	0	0	0	0	0	0	0	0	0	0	4536	2592	4536	0	0	0	0	0	0	5832	0	0	0	0	648	0	0	0	0	0	0	2958	174	1116	0	0	216	0	0	0	0	0	0	0	0
120	288	584	154	302	64	48	0	24	664	104	180	72	176	670	96	336	830	40	84	36	120	0	60	930	360	360	120	272	160	696	616	274	380	367	623	2048	1802	814	214	524	384	264	998	320	100	218	48	142	160
84	24	0	184	644	144	72	360	144	0	168	48	0	0	216	240	48	0	648	1620	0	108	1332	0	2304	3672	2880	216	216	1080	286	650	36	144	828	0	1220	928	1236	288	144	648	0	1080	0	18	270	36	36	504
60	324	1220	526	1924	650	1260	760	1456	832	916	440	1140	1356	3540	20	220	660	450	60	154	336	16	48	540	10	402	0	16	0	520	1920	620	330	100	454	828	452	264	916	684	184	0	528	200	780	360	720	536	684
72	0	36	212	0	796	240	290	640	132	336	0	0	72	3960	0	90	360	0	0	0	270	0	0	468	162	90	0	180	1080	260	270	1036	0	0	0	1242	486	162	270	60	30	0	864	432	312	374	808	540	0
2688	800	2944	3568	320	2256	1908	2376	1236	2528	1376	800	480	480	1200	2496	1840	1664	0	0	0	240	0	0	350	0	10	0	0	0	1040	736	624	140	4	36	96	0	0	140	0	4	0	0	0	168	216	96	0	0
3540	1320	840	6710	1030	5100	660	1140	0	3760	5440	1600	0	4080	60	24	0	0	0	252	0	168	108	84	0	72	48	120	24	36	730	170	540	0	108	0	0	48	24	0	0	0	0	0	0	0	0	0	504	540
1368	612	36	912	648	1068	936	756	36	2700	1872	2160	1836	2412	1296	540	360	0	0	0	0	180	0	0	0	0	0	0	0	0	180	288	252	450	90	0	288	0	0	355	150	71	72	180	1080	0	468	0	0	0
0	2376	4428	0	0	0	1800	900	0	9936	0	4212	0	0	2700	0	144	432	0	720	144	0	0	0	416	270	826	0	756	1080	0	0	0	0	360	72	36	774	270	0	0	0	0	216	0	0	0	0	0	0
1536	960	3696	432	1128	1224	216	336	1296	2328	4386	4086	288	72	48	0	0	0	0	696	144	0	1548	120	24	96	312	0	0	120	0	0	0	0	684	144	0	1188	708	36	108	288	0	0	180	0	0	0	0	1488
1002	84	1602	1116	600	564	480	648	264	2832	3704	496	3024	3120	1656	468	12	720	1152	288	0	576	864	0	192	96	0	288	96	1056	252	216	156	384	96	0	0	0	0	240	0	0	0	0	336	192	336	144	816	912
1728	432	7344	576	288	288	4752	2592	432	648	216	0	0	288	5184	576	144	2160	0	0	0	0	0	0	0	0	0	0	1440	0	288	144	144	0	0	288	1152	144	1584	144	3168	288	1152	1728	144	0	0	0	0	0
1112	264	352	840	2640	1020	480	30	696	266	150	244	48	0	1125	2824	702	824	1740	1920	840	198	45	591	0	0	300	120	0	945	560	1763	680	675	720	450	754	1382	1680	75	520	650	1245	225	225	48	75	108	66	0
600	120	1764	344	86	0	0	60	0	108	840	168	0	0	1728	900	150	1080	250	0	0	10	50	0	1441	725	174	0	0	720	520	630	0	500	500	0	7832	1612	6076	500	0	500	2600	2600	2600	0	6	0	0	0
5076	1620	4860	7020	2340	360	6004	3596	1956	648	0	0	1620	216	972	0	0	0	0	0	0	0	0	0	0	0	0	0	0	0	1188	468	72	0	0	0	0	0	0	0	0	0	0	0	0	2424	1320	576	0	0
1596	9468	456	0	0	0	9000	0	0	1008	0	720	0	0	864	560	6480	160	0	0	0	0	0	0	144	0	0	0	0	720	0	0	0	0	360	0	396	366	174	0	780	1884	0	0	0	0	0	0	0	0
710	568	522	879	1561	536	1036	1256	570	449	635	464	792	504	468	677	502	447	379	923	468	492	744	516	266	439	465	306	234	198	114	140	94	341	262	441	320	1104	634	100	316	208	108	0	0	430	656	306	744	435
1884	564	12	1228	596	488	800	372	48	400	336	268	1820	1052	1172	3404	284	68	1450	92	852	426	150	36	296	110	32	262	328	262	620	240	216	1054	0	80	131	220	29	74	192	0	194	488	194	456	412	76	840	108
378	252	450	198	108	180	780	180	408	462	72	348	792	540	756	420	366	438	1176	396	390	180	36	36	738	1077	345	360	1170	180	297	162	135	1250	414	1144	126	303	57	60	498	0	36	1098	108	1248	108	444	1764	1458
576	84	84	2832	4736	2320	0	120	0	0	48	0	24	1488	3720	0	36	36	0	0	0	0	0	0	0	0	0	288	0	0	2808	4616	2272	72	0	0	1320	0	0	384	0	0	192	360	144	0	240	0	0	0
1008	2928	2256	360	786	240	4692	4518	3990	3150	1758	8982	1980	1590	1380	42	138	90	90	0	0	12	0	0	132	90	12	36	270	60	60	30	0	0	0	0	0	0	0	0	0	0	0	0	0	126	132	120	120	30
204	484	644	60	756	60	1260	3180	900	1830	822	3648	900	540	1044	180	572	340	24	24	0	404	76	144	472	16	88	0	0	72	12	36	0	0	0	0	48	0	0	0	0	0	0	0	0	972	3180	180	396	36
0	780	1020	259	212	105	1665	144	855	1210	234	680	1656	0	0	0	120	300	0	0	0	300	0	240	180	0	0	0	0	0	88	68	24	156	162	54	102	108	150	52	76	124	240	72	144	1710	36	630	1080	0
48	108	60	0	2304	0	0	5184	2016	1296	576	864	2016	0	2304	816	1332	948	0	432	0	720	1224	216	288	144	216	432	288	504	0	0	0	0	0	0	216	360	576	0	0	0	0	0	0	0	2880	720	0	0
384	240	0	1440	360	1080	2016	2304	1272	48	48	48	720	1488	0	240	120	0	0	120	120	0	624	0	0	432	288	480	696	0	0	0	0	0	408	120	0	72	72	0	240	120	0	0	0	1296	2304	1176	840	2784
842	672	1114	720	984	810	1240	2714	1410	649	978	629	132	312	348	122	92	284	349	438	455	232	442	142	250	516	398	96	252	108	693	1095	726	451	210	515	1020	1495	1625	440	722	746	480	120	120	404	344	470	268	748
160	96	257	366	348	222	450	1092	576	702	144	612	606	84	834	117	87	414	348	246	468	168	150	264	522	150	132	264	216	552	294	330	336	540	24	687	846	858	1008	177	195	768	1038	888	114	504	1140	450	198	330
44	58	828	36	0	72	45	0	180	393	246	90	90	36	900	144	183	1683	72	0	36	90	15	120	675	72	120	90	36	990	390	195	705	444	81	261	2715	2469	4833	706	266	279	522	288	306	294	48	1038	462	85
120	69	201	201	208	251	25	18	173	552	156	48	168	120	240	624	288	828	360	16	212	240	64	176	1800	102	30	600	0	0	648	485	715	282	28	92	216	204	60	278	110	164	864	204	120	70	348	410	270	84
480	432	528	0	360	120	879	432	597	0	72	558	576	0	288	64	96	320	432	1656	1752	540	1200	1500	284	2576	1406	0	1080	0	0	72	24	216	576	792	72	0	108	24	36	66	144	144	0	444	96	132	0	0
168	180	72	16	109	115	384	234	750	100	20	420	360	0	0	60	0	0	480	60	0	150	510	240	60	60	60	0	0	0	16	193	199	252	384	180	80	688	24	8	64	144	0	0	0	20	10	90	42	1122
0	0	0	12	492	72	1890	828	3942	0	450	1350	720	1080	0	0	0	0	0	0	0	18	0	18	0	0	36	0	0	0	108	1332	468	0	0	0	1176	888	600	420	0	840	288	0	432	2160	1152	2448	1440	720
750	2136	420	81	768	66	4545	420	810	105	540	1710	1185	1185	1905	45	186	0	15	0	0	15	0	0	9	0	0	45	45	75	354	1077	294	0	0	0	1170	120	180	420	0	444	1125	0	750	1050	265	410	0	0
60	24	1032	1050	3420	450	321	540	135	1002	252	252	60	24	3720	60	24	846	0	0	0	0	0	0	1254	843	1275	240	96	390	90	0	0	90	510	60	584	936	2140	0	60	0	360	240	510	135	1800	45	36	330
1188	648	324	1350	1458	1080	288	36	36	180	0	0	0	0	180	0	0	0	648	324	0	0	432	1296	0	216	648	3492	0	0	1278	1458	828	720	540	72	612	1350	918	0	648	1512	2448	1044	972	144	0	0	0	432
736	920	2826	36	504	0	90	900	162	2970	108	36	0	0	1368	240	300	1278	0	180	810	0	540	810	174	2058	5832	450	450	1062	36	1152	108	0	0	0	288	744	1200	0	0	162	90	0	0	0	0	0	0	0
1062	390	528	504	768	144	168	204	240	140	80	836	420	192	300	258	234	528	3020	2056	540	420	360	372	252	52	428	372	132	336	984	1500	264	840	1464	360	480	1048	524	0	0	312	312	516	504	0	60	120	96	48
3456	432	0	8544	3328	2456	0	960	0	504	1688	112	0	288	0	0	0	0	0	0	0	36	136	20	0	0	0	0	0	0	2400	800	436	0	0	0	0	48	0	0	0	0	0	0	864	0	0	0	162	396
290	172	1848	20	8	2	192	0	192	2440	0	296	0	0	0	420	48	1902	0	0	150	144	8	232	2370	100	506	0	0	0	588	168	486	411	248	559	38	126	124	320	1184	200	0	0	0	372	0	114	396	19
1056	660	900	48	792	72	48	528	72	1240	704	1008	144	144	432	192	132	468	0	624	0	0	396	0	360	440	640	0	0	324	0	0	0	0	24	0	160	172	64	0	0	0	0	0	36	0	0	0	0	24
408	432	780	0	210	630	0	120	630	288	9120	6426	0	108	576	102	85	1469	0	2130	150	0	2475	135	288	348	270	0	0	432	0	0	0	0	0	0	180	60	210	15	0	135	0	0	0	0	0	0	0	0
3020	608	1412	2880	0	1920	288	0	192	1072	160	16	0	0	1536	4760	944	2216	2880	0	1920	288	0	192	960	0	0	0	0	960	0	0	0	1440	0	0	0	0	0	0	960	0	0	0	0	0	0	0	144	0
520	226	2074	904	952	192	780	1440	1420	380	0	400	3280	520	1360	680	210	3550	2800	400	1400	400	0	200	1142	1260	1290	2120	1088	200	320	100	20	1760	0	452	100	100	48	20	252	20	192	576	0	152	296	312	600	0
4680	2160	0	6048	576	0	1584	2448	288	0	0	0	360	0	0	0	0	0	0	0	0	0	0	0	0	0	0	0	0	0	3168	1044	0	0	0	0	648	0	0	0	0	0	0	1296	0	3510	4320	270	0	0
120	1544	456	272	1844	260	6614	2881	1101	188	12	1008	240	420	920	60	206	34	0	44	16	360	0	312	24	64	288	0	120	0	36	240	24	0	160	184	740	116	284	54	338	444	0	1160	0	1584	388	128	180	0
1448	852	588	1528	2230	1378	1356	2226	2002	644	1536	1096	440	324	544	40	40	40	240	204	440	140	178	70	20	110	170	120	60	40	404	435	397	240	460	324	528	504	236	160	232	28	48	624	384	280	810	830	320	602
96	480	522	810	1020	270	660	32	160	3072	300	1524	84	300	462	0	0	0	0	0	60	64	64	64	108	93	747	0	60	0	1872	2376	72	0	960	780	240	1440	240	0	378	192	0	150	0	264	6	30	176	176
4165	326	2775	210	675	1465	0	0	0	502	1008	0	0	232	0	6010	88	1726	3310	0	240	252	124	200	3627	1627	0	0	1096	0	120	255	705	260	0	70	0	0	0	95	135	0	0	0	0	408	248	100	1213	571
0	0	1200	60	180	0	0	0	0	600	0	0	0	120	3600	0	96	600	0	0	480	240	0	240	9127	1175	690	600	720	1248	0	0	0	0	0	480	0	0	0	0	0	0	0	1440	0	0	0	0	0	0
352	1284	48	832	878	238	870	420	1314	868	256	1136	1380	844	1180	142	324	570	736	48	216	190	388	1132	244	202	338	768	208	244	216	202	570	520	582	150	160	418	1132	184	262	338	768	184	244	294	228	376	122	320
0	168	24	260	32	68	456	378	1446	180	0	912	0	0	0	0	60	30	45	36	99	120	40	320	0	0	120	0	0	0	90	0	0	180	144	456	18	66	12	60	120	24	0	0	0	558	1800	1836	1260	300
60	210	780	108	268	248	540	402	936	1968	340	1052	0	0	600	84	122	640	52	160	190	130	438	200	720	84	462	186	66	1002	12	24	0	46	188	6	66	133	239	32	292	180	0	132	0	200	420	700	695	1485
720	122	176	1342	641	849	928	941	541	284	840	64	714	284	570	930	76	236	356	156	280	0	20	0	248	244	60	132	46	60	624	266	438	504	224	328	92	32	68	359	238	87	208	232	176	528	2860	1064	2324	1624
0	0	0	0	0	0	1956	6276	768	336	12	36	0	120	2448	0	120	312	0	0	0	240	240	0	888	864	48	0	720	960	0	0	0	0	0	0	0	0	0	0	0	0	0	0	0	960	816	1104	1248	768
0	0	0	0	336	144	0	1080	1566	1860	24	96	0	0	1200	24	24	48	570	690	1380	0	312	198	1328	2062	1002	540	48	1200	0	0	0	0	0	0	36	0	54	40	32	0	0	48	0	0	570	630	0	0
2042	1382	728	2706	1038	396	852	444	1200	680	776	1424	1722	948	1512	0	210	0	384	1602	750	90	498	228	60	288	162	294	600	570	0	6	0	372	1412	640	602	106	216	12	104	274	282	96	6	240	240	630	360	456
1365	1600	6827	360	0	180	144	108	180	4128	1020	504	0	0	6264	840	896	5176	0	0	0	0	0	0	3240	0	0	0	0	1296	0	0	0	0	0	0	0	0	0	0	0	0	0	0	0	0	0	0	0	0
3055	975	2990	0	702	36	0	1746	360	4752	126	198	0	0	2016	1175	375	1150	0	486	360	0	234	36	84	690	306	0	0	1908	0	0	0	0	0	0	675	1755	1080	0	0	180	0	0	0	0	0	0	0	0
0	2832	4692	0	0	0	864	1728	0	1728	0	0	0	0	3600	0	672	3396	0	0	0	0	0	0	2052	3816	0	0	4320	324	0	0	0	0	0	0	0	0	0	0	0	0	0	0	0	0	0	0	0	0
2392	1112	1680	78	90	72	360	472	536	2292	108	300	540	108	2340	1272	532	716	800	620	1940	120	720	180	1163	1458	619	1080	1080	2880	30	30	24	16	32	0	72	24	24	12	48	60	60	60	24	180	224	232	0	240
224	64	2700	360	0	0	144	0	0	774	270	108	0	0	2676	92	16	204	180	477	207	72	216	0	1128	516	192	0	0	2544	504	384	0	300	903	261	291	276	225	96	576	96	192	624	528	648	600	0	120	840
820	370	2578	0	0	0	0	150	90	1871	60	445	300	120	1200	288	126	918	0	100	272	0	128	40	256	145	79	0	0	600	0	0	0	0	0	0	162	696	582	40	0	200	0	0	240	0	0	0	0	0
336	476	476	1406	208	458	332	312	188	593	284	283	616	44	640	420	120	192	624	0	0	0	40	120	264	332	216	240	20	160	1118	0	206	680	520	420	132	236	112	158	566	160	44	80	56	1020	1872	540	456	256
260	102	238	356	264	252	210	390	1110	508	992	558	0	0	36	100	72	168	400	410	490	45	324	261	189	180	417	1000	0	144	236	84	72	48	398	478	114	90	570	264	280	218	0	0	72	80	440	120	190	340
4040	1004	92	500	636	604	340	260	180	5444	1280	500	180	180	120	40	4	100	50	260	890	30	636	174	118	100	10	0	120	72	500	60	580	250	340	610	4	1000	4	300	386	10	0	96	360	500	100	540	270	924
0	3510	240	480	72	168	12000	1800	4200	1770	0	0	3600	144	4050	0	630	0	450	0	450	18	0	18	600	450	18	54	1350	180	0	0	0	300	0	0	0	0	0	0	150	0	0	0	0	0	0	0	12	0
192	528	384	396	2792	700	1220	4908	3700	588	2016	4296	0	0	840	60	48	12	0	0	0	120	0	60	120	0	60	0	0	0	48	972	540	24	36	36	912	374	622	240	0	180	288	48	720	360	2640	1800	120	0
96	1110	258	312	588	204	2184	1416	2034	1350	384	1644	3792	192	600	24	12	0	192	96	0	248	318	484	6	48	204	360	96	12	752	936	520	774	710	100	384	1296	690	48	546	480	600	336	24	144	144	144	100	102
64	128	64	0	364	446	0	220	446	1814	210	1348	512	512	1042	336	416	754	324	276	56	324	420	56	763	175	190	0	0	1114	0	240	414	0	0	0	416	128	0	86	0	34	0	0	512	0	240	414	0	0
168	300	382	225	216	315	100	100	190	558	398	260	0	0	142	0	0	0	0	72	252	0	132	474	676	742	114	0	0	30	1400	720	1720	0	472	522	18	180	414	260	715	565	1920	1072	96	150	150	180	0	130
864	330	678	1266	120	258	319	308	693	264	384	300	0	0	0	204	350	346	896	392	800	96	0	276	292	715	313	60	0	0	270	48	90	856	532	952	156	168	420	48	300	276	0	0	0	368	616	396	180	1068
642	594	1572	4656	126	336	160	0	1700	144	30	450	72	0	0	34	36	104	8	144	454	132	132	180	102	102	792	576	0	0	2016	126	168	225	1458	3933	0	64	680	0	360	120	288	0	0	20	30	316	0	0
630	258	294	951	591	120	231	873	484	1296	484	668	674	420	852	600	120	156	162	564	312	72	304	24	144	10	2	416	330	120	480	396	0	1206	1080	864	500	1420	316	282	182	124	416	762	120	15	682	109	624	596
1056	0	264	1416	1044	1716	504	1196	604	424	2468	768	720	2880	1092	0	0	0	0	288	576	0	0	0	0	0	0	0	0	0	624	576	936	360	120	240	48	96	120	624	576	96	384	576	96	300	446	310	0	0
342	694	700	480	2280	36	232	1448	96	400	30	86	286	486	3420	128	568	376	100	0	40	84	4	18	600	412	120	650	308	200	460	3760	0	338	42	48	160	0	40	154	12	34	970	100	10	48	362	22	16	0
816	1536	3360	1420	728	780	1664	512	944	864	0	768	144	240	192	0	0	0	48	552	840	0	720	2352	2160	0	4320	192	0	240	0	48	0	48	1104	2400	0	864	528	192	576	840	144	192	264	0	0	0	0	720
0	0	0	0	192	24	0	4440	1260	0	0	360	0	0	0	0	120	144	840	240	1080	48	0	48	184	760	136	0	48	0	0	480	0	0	0	0	2064	0	276	72	72	216	0	480	0	0	11280	1920	0	0
90	156	60	0	150	30	120	140	1180	0	36	330	450	0	90	0	165	33	60	55	65	210	228	138	90	0	120	270	180	54	0	0	0	0	0	0	592	152	246	0	0	150	0	0	0	360	1620	9450	1050	300
0	0	0	0	0	0	1050	0	3000	0	0	300	0	0	0	0	290	10	35	171	10	1255	250	1825	30	0	270	0	0	0	0	290	10	0	0	0	1055	750	1525	30	0	270	0	0	0	2165	0	5695	1440	360
64	32	160	480	2112	224	820	1900	796	172	456	440	384	128	1024	1536	1160	880	100	68	728	68	96	100	100	160	284	0	320	0	8	32	20	120	24	160	628	112	376	6	96	326	0	1216	0	1220	2252	716	8	640
54	54	126	126	90	432	1062	429	1479	486	0	810	270	0	90	0	0	72	0	0	54	108	108	0	0	0	126	216	54	72	0	0	0	144	144	252	672	981	1767	0	1080	2160	720	180	0	1062	270	270	432	756
54	270	54	864	210	828	1679	115	966	372	486	486	846	0	168	12	60	0	60	0	0	0	156	0	18	3	15	0	0	0	72	12	24	294	210	72	476	1207	357	108	552	108	108	60	0	1825	149	1050	540	2430
0	0	0	0	0	0	0	150	120	248	32	180	0	0	200	0	450	230	152	82	54	0	0	270	296	0	120	0	0	160	0	20	16	2108	1453	1591	1826	2842	2562	48	0	300	8000	2000	592	0	200	160	150	0
0	144	0	0	0	0	360	1296	432	0	0	0	216	0	432	0	0	72	0	0	0	216	0	216	0	0	72	0	0	0	0	0	0	0	0	0	48	624	336	0	0	0	144	0	0	0	0	0	0	1296
0	2815	1295	0	0	0	540	0	3960	1944	0	1020	0	0	0	0	2695	1055	0	0	0	0	0	0	630	0	66	0	0	0	355	625	250	445	0	65	0	0	0	390	150	120	360	0	0	430	0	800	445	0
270	165	299	48	240	198	220	246	338	185	450	147	0	0	62	81	84	123	75	1500	1125	56	1124	1172	370	2155	851	198	180	300	60	30	0	10	565	375	214	1116	890	150	525	1295	0	50	0	60	30	0	24	1416
1660	2780	212	84	648	48	2220	1700	160	560	400	640	160	1600	448	820	844	212	24	80	96	184	64	0	80	320	24	200	2360	424	204	252	96	84	0	336	208	152	104	16	192	96	276	368	160	540	300	0	420	0
236	40	740	564	168	172	168	544	48	1276	240	16	428	32	1984	60	40	260	60	40	60	0	80	40	160	40	420	260	0	640	1116	168	228	1166	436	446	1152	2464	1240	16	860	368	980	1248	800	64	0	64	0	80
426	288	2277	1263	2250	759	265	665	240	2032	281	90	45	609	2556	137	220	1020	75	225	345	100	50	165	672	1278	297	180	204	1314	0	0	0	150	450	783	450	1425	1500	0	381	1125	1125	1125	0	235	650	195	65	235
2868	936	840	3060	1944	1872	3456	1710	1998	1512	1440	936	2160	2160	5616	540	144	180	0	0	0	144	0	0	90	0	18	0	0	0	612	396	288	504	72	0	216	72	0	324	144	72	0	0	0	720	630	378	720	0
408	792	816	96	1560	0	3816	480	1248	224	280	840	2304	576	1152	288	216	1032	0	108	36	0	0	108	192	240	276	0	0	0	120	600	48	0	0	0	0	0	0	192	0	0	0	0	0	1800	600	672	0	0
22	500	276	0	0	0	640	0	1706	169	0	1727	0	0	0	67	230	213	36	0	0	460	70	700	135	87	438	0	0	0	390	420	300	1412	2008	1050	110	694	426	190	390	680	0	0	0	281	0	529	110	20
1179	1683	918	1242	1038	1092	2256	2814	1434	1929	1929	684	84	300	138	333	477	126	108	444	744	486	1098	342	162	705	243	0	90	114	150	60	78	36	354	576	216	540	198	198	822	468	0	0	114	468	480	204	246	984
294	294	762	1598	620	854	428	266	1196	1146	348	510	198	156	348	12	24	78	123	144	321	6	60	492	133	593	348	126	48	114	229	130	211	261	348	1317	238	460	772	128	984	322	318	480	282	264	318	636	96	294
1438	28	1198	364	188	254	3965	1306	769	359	139	454	120	100	2020	120	0	90	95	30	225	3	22	15	215	95	90	120	100	100	357	102	51	475	310	295	528	143	177	18	1630	16	120	780	12	8415	2720	1615	515	260
720	912	576	684	108	288	504	576	0	912	240	720	0	360	1080	1080	816	360	576	432	1152	72	144	0	252	180	144	0	720	720	48	0	0	240	108	288	12	24	72	96	192	0	0	0	0	2976	2304	2880	1128	1296
0	6060	6576	0	0	0	6264	0	2160	630	0	7254	0	0	108	0	4590	4050	0	0	0	0	0	0	1080	0	0	0	0	0	0	0	0	0	0	0	0	0	0	0	0	0	0	0	0	0	0	0	0	0
4512	2652	4464	1800	360	720	912	1488	264	1800	2016	1728	648	0	0	384	300	612	120	348	36	0	72	0	0	120	24	0	0	0	0	0	0	84	186	18	0	72	648	0	24	120	216	0	0	528	672	96	0	288
978	264	930	1296	1080	216	816	48	96	648	504	48	576	1008	1320	1050	72	402	0	144	0	816	624	288	432	0	0	432	96	1296	288	576	0	288	672	48	288	384	0	0	48	96	288	48	288	384	0	0	1200	1104
2100	2364	4684	650	364	348	2360	20	710	1797	40	501	104	176	862	1340	2090	2850	320	80	100	800	10	110	410	0	100	0	0	110	125	20	15	0	0	0	190	50	100	40	0	110	0	0	0	350	0	50	0	0
1640	1400	6800	60	1024	84	160	736	224	568	222	210	400	160	1056	656	504	2160	0	0	400	0	0	160	472	632	1376	160	400	80	20	320	28	0	0	0	592	688	3440	80	0	400	400	0	80	40	392	56	0	0
810	1890	1440	0	0	0	0	0	0	1188	0	0	0	0	4392	1800	4200	1488	0	0	0	0	0	0	4644	0	0	0	0	288	0	0	0	0	0	0	1320	132	276	0	0	0	0	0	0	0	0	0	0	0
2445	4560	4695	216	324	0	432	288	0	72	0	36	108	108	5004	831	1740	1389	216	72	0	216	0	0	738	72	270	432	864	360	0	0	0	0	0	0	864	72	684	0	0	0	1080	0	0	0	0	0	0	0
246	384	279	405	1170	279	414	981	387	801	351	279	72	252	2088	258	462	270	36	222	462	174	294	324	1422	176	193	630	666	774	0	0	54	0	60	435	1929	468	483	0	45	468	450	1350	162	0	0	54	30	60
398	1021	1017	657	258	627	833	610	843	2065	317	504	1086	1014	1326	170	895	576	468	0	252	360	0	72	642	294	72	144	492	576	369	270	366	270	72	288	0	72	72	276	252	48	72	84	144	425	280	504	678	240
204	214	962	224	340	0	480	240	0	692	16	160	260	404	1444	190	229	1033	120	120	0	380	160	0	200	16	40	80	80	1264	104	220	0	140	220	0	859	346	1199	150	180	786	800	0	0	100	80	0	64	80
234	144	612	195	274	155	150	204	150	222	111	81	0	0	288	180	120	60	0	129	747	0	294	606	1512	2130	1452	360	720	144	150	88	62	0	408	1890	320	186	226	88	594	824	60	1500	60	0	0	0	0	270
381	864	1896	288	828	36	1089	720	315	234	72	198	135	0	2178	42	108	1029	225	504	495	144	225	162	3033	1440	1422	441	1395	765	144	603	0	117	0	144	777	300	1434	27	117	351	855	387	171	513	864	171	207	18
0	0	1440	0	72	0	0	468	180	0	0	0	288	0	2880	108	0	1980	288	0	252	0	0	0	2424	372	480	0	0	0	0	288	0	0	0	0	1740	0	924	0	0	0	0	0	0	0	1944	648	0	0
576	192	960	0	156	24	688	1041	1199	576	0	672	864	0	1152	720	240	1344	96	124	248	0	0	96	405	297	354	0	36	576	0	156	24	960	280	308	2280	912	2688	0	360	960	0	108	0	2032	465	707	0	0
2840	1010	2420	3907	2065	2590	2322	2028	1170	1554	1056	528	288	180	0	144	0	144	180	170	172	96	48	84	216	90	60	0	0	0	0	0	0	480	120	282	0	288	156	36	366	72	0	0	72	1704	2016	600	448	288
228	572	244	244	320	336	1104	1232	2536	1144	576	920	0	0	0	438	674	460	36	692	616	300	288	216	204	752	124	0	180	0	154	182	240	390	576	1158	372	204	192	210	426	564	24	132	60	594	176	1198	276	64
568	576	356	680	198	130	396	300	120	356	86	134	0	168	96	856	528	440	576	280	164	280	148	28	360	244	80	0	384	0	1310	318	244	928	362	546	488	552	400	719	522	295	240	336	96	1048	656	216	1272	564
648	672	150	785	1680	805	550	1320	50	504	906	1344	0	0	0	0	0	0	0	4080	30	0	5520	1200	0	130	140	0	0	0	0	0	0	0	1200	270	0	308	28	0	294	120	0	0	0	125	30	61	0	1200
1088	688	912	960	1360	1112	572	753	739	684	565	575	0	0	144	168	96	492	216	372	1356	120	296	1048	584	1028	1808	0	0	0	672	648	444	108	372	480	432	576	552	192	824	628	0	72	0	188	327	349	222	592
840	630	852	712	758	96	549	1053	450	612	780	588	0	0	0	132	171	147	138	684	312	78	504	534	306	330	444	0	0	0	1735	1127	972	330	858	702	678	1110	336	216	672	516	0	72	0	342	216	216	150	396
1232	668	732	908	1094	998	692	1123	641	418	627	375	88	100	96	792	400	404	632	788	584	280	792	272	428	812	408	256	0	0	216	260	388	408	424	480	394	318	652	368	424	256	136	72	40	362	728	410	496	936
768	412	32	448	2184	680	156	936	1176	168	342	270	0	60	0	456	188	16	780	436	356	378	1152	30	36	252	432	60	48	24	168	576	120	396	72	144	120	240	0	4	8	36	0	0	0	426	594	132	156	1068
1640	1544	2144	252	0	72	996	272	316	1818	306	1080	0	0	0	1148	392	332	1224	1674	702	1152	2781	1251	1290	2766	3180	0	0	360	72	0	0	144	186	30	0	0	72	0	108	36	0	0	36	108	36	0	512	1151
288	1044	444	480	480	0	930	672	1038	180	0	240	960	1992	240	240	1740	120	0	0	0	2016	0	2112	1560	0	0	1920	72	0	1032	384	1176	96	0	84	0	0	0	216	156	216	192	48	0	301	896	435	1824	0
934	538	314	1058	1454	5626	859	2882	2955	404	5332	612	912	1718	202	1192	1084	832	40	120	850	536	737	689	60	910	180	0	260	0	0	0	60	65	105	80	180	90	0	169	345	676	0	40	0	331	1016	1023	160	460
333	1431	396	0	216	0	1990	638	2844	1530	420	2550	0	162	0	24	270	192	0	0	0	54	0	0	0	0	0	0	0	0	72	18	72	252	216	126	126	558	162	162	144	216	54	0	162	978	210	1620	108	0
231	18	438	108	672	120	564	600	1056	2560	360	764	852	180	1380	360	72	597	0	240	0	0	0	0	148	62	0	0	60	300	561	198	270	84	342	69	0	144	48	182	106	48	162	60	108	123	540	1134	558	186
360	2376	1080	72	144	0	954	2358	0	824	120	1648	432	0	0	0	0	0	0	0	0	0	0	0	0	0	0	0	0	0	0	0	0	0	0	0	0	0	0	0	0	0	0	0	0	198	234	0	0	0
0	0	0	0	0	0	0	0	0	0	0	0	0	0	0	0	0	0	0	216	0	0	0	0	0	0	0	0	0	864	0	0	0	0	432	0	48	1008	672	0	0	0	0	0	2592	0	0	0	0	1728
83	349	138	33	1530	261	600	780	60	643	234	191	84	312	1860	40	428	348	352	80	0	1008	336	0	60	0	0	60	240	240	0	1890	270	197	256	45	520	520	40	237	234	21	12	1500	168	330	840	60	0	192
36	216	0	24	2174	1894	72	396	180	2940	1476	504	360	1980	3396	0	384	0	192	0	0	0	0	0	0	0	0	0	0	0	0	1250	490	144	0	0	30	0	6	720	972	348	36	1344	1260	24	172	68	0	0
384	384	1536	1728	768	1248	1344	1152	1536	864	96	672	2880	288	768	0	0	0	0	96	96	0	144	48	288	192	192	0	0	96	0	0	0	0	384	480	256	512	768	0	624	0	0	96	0	384	768	0	576	0
32	1008	128	48	0	0	520	80	188	148	6	182	16	24	32	0	718	168	90	66	24	152	0	264	30	0	138	424	60	248	1098	3	9	1984	960	392	664	680	188	156	536	356	512	80	368	2943	150	373	1819	690
1434	1348	434	72	864	24	1744	1968	1088	144	0	288	1536	624	3840	570	500	298	78	126	60	216	72	0	476	84	112	0	240	288	0	576	0	78	126	12	1072	312	560	48	66	186	72	216	72	758	1164	370	240	0
234	378	270	810	1062	162	0	0	0	0	0	0	864	90	450	819	873	720	1428	1548	228	0	0	0	0	0	0	0	180	900	1260	1530	252	2640	1476	240	1887	2949	1464	12	24	1152	4518	0	0	0	0	0	0	0
1008	432	3600	0	720	0	0	1440	0	360	0	0	1440	720	3780	240	0	1200	0	0	0	0	0	0	0	0	0	0	360	0	0	1080	0	720	0	180	0	0	0	240	576	192	360	1980	0	0	2160	0	360	0
396	468	1746	9	45	0	105	0	165	585	0	45	0	0	0	654	462	1764	270	0	0	210	15	45	770	55	165	0	0	0	156	780	0	270	270	198	1296	813	3345	468	195	687	0	0	0	385	270	605	42	3
837	1647	1404	0	0	0	0	0	0	0	0	0	0	0	1944	2139	4209	1752	0	0	0	0	0	0	2376	0	0	0	0	0	0	0	0	0	0	0	4050	0	1926	0	0	2304	0	0	0	0	0	0	0	0
438	420	882	138	180	0	1620	2040	480	1104	420	480	3876	360	762	174	84	198	2160	240	18	0	168	228	388	296	84	480	504	558	54	60	0	2148	228	294	102	147	189	0	18	120	1542	414	354	60	120	0	120	180
0	0	3528	1032	240	600	516	192	300	2088	0	0	432	576	2592	0	0	408	0	0	0	0	0	0	792	0	0	0	0	0	3528	720	1992	744	0	120	0	0	0	1632	96	0	0	360	0	1764	360	996	372	0
720	720	192	144	4560	48	2040	4716	396	204	518	694	384	864	576	0	0	576	0	144	0	0	126	18	0	0	0	0	0	192	192	1280	64	0	144	0	0	1176	504	0	0	0	0	0	48	480	1008	48	0	612
0	72	306	54	270	96	228	84	408	0	0	354	324	276	378	0	180	594	156	72	0	450	321	255	123	0	9	108	102	540	414	810	744	60	240	0	336	484	140	1284	360	816	240	300	672	216	216	828	282	114
0	0	0	0	84	36	207	414	657	0	0	378	0	0	0	232	1370	882	234	255	63	252	288	378	657	252	585	0	108	720	0	570	198	1206	813	801	1862	760	648	72	180	1110	492	672	24	369	1602	1557	0	0
144	63	117	0	0	0	0	0	108	0	0	0	216	0	162	1896	843	1527	432	378	414	648	72	180	2484	993	825	432	756	1944	108	54	0	1602	858	1428	1296	0	0	162	594	432	864	1674	0	180	1170	432	162	0
784	744	104	96	192	48	864	192	168	128	64	936	1536	528	720	1568	2148	592	0	432	408	1056	1080	312	0	120	336	888	312	780	624	768	96	1152	1104	264	852	216	324	0	0	144	936	192	72	432	156	84	0	72
640	804	968	276	300	120	416	288	880	456	168	708	2184	660	1440	384	528	480	284	353	335	234	304	398	582	504	258	186	468	354	384	120	6	308	185	491	4	12	128	75	233	64	264	624	306	670	468	1238	111	46
1614	1794	1050	164	52	96	200	18	22	1165	54	233	576	0	324	1838	1666	1026	348	816	144	926	306	4	2025	635	700	0	0	432	50	100	0	30	120	0	110	160	150	20	20	8	0	0	0	50	45	55	40	90
198	540	450	0	360	216	216	1296	972	492	1152	732	216	216	1152	198	648	450	0	900	216	990	2484	1602	234	324	90	216	216	396	0	0	0	0	0	0	900	300	600	108	9	99	0	0	0	108	864	972	90	324
12	606	78	64	192	320	844	1094	1722	1736	384	4960	588	192	756	24	162	156	522	2232	630	402	384	642	120	222	30	36	72	144	272	342	160	692	2012	1088	1068	2402	10	96	40	32	12	396	192	237	213	360	156	192
648	657	198	333	333	72	630	96	1002	243	54	243	594	252	396	1224	972	486	270	708	300	792	330	336	360	72	198	1206	486	558	549	243	0	594	435	96	456	516	0	18	27	63	216	72	36	318	140	1270	1152	177
376	670	328	80	184	36	730	166	520	792	96	564	216	108	216	128	416	464	0	120	120	120	378	462	432	112	452	0	0	0	192	96	216	126	390	162	520	628	1060	216	208	344	0	0	0	354	462	948	550	266
700	1004	1080	204	540	216	553	532	1393	456	132	312	2160	216	1080	420	660	0	0	264	72	105	486	63	810	210	330	0	0	270	180	36	0	0	228	12	1475	488	875	162	90	18	0	0	54	648	288	2322	422	100
432	576	360	564	1134	1320	270	766	800	648	1440	1500	864	1728	1056	0	0	90	90	48	0	90	114	12	0	24	12	0	0	0	684	1422	1896	144	384	72	582	474	336	921	408	1203	768	384	1092	102	280	380	0	72
179	491	272	576	1260	864	120	210	306	672	450	354	270	900	564	280	235	403	366	320	448	228	27	165	63	135	186	432	288	144	1222	2090	1692	264	1120	224	534	288	588	1080	1818	972	450	1050	450	78	285	159	60	27
72	321	237	120	320	160	780	1082	418	88	240	1232	312	60	30	576	478	470	204	420	192	908	144	568	322	66	182	240	60	48	750	2678	1540	971	425	314	606	192	246	1296	354	138	528	90	180	636	426	810	472	72
0	0	72	824	3160	1560	0	900	0	792	1440	360	0	216	2052	0	0	0	0	0	0	0	0	0	0	0	0	0	0	36	292	1124	492	0	180	0	0	0	0	0	0	0	0	900	540	36	252	0	0	72
990	0	2790	994	816	1568	120	1500	0	2289	636	261	990	900	6030	150	0	450	150	450	0	75	300	75	960	240	240	150	0	1800	370	510	338	0	0	0	0	0	0	108	0	0	0	0	522	24	0	0	84	336
2880	720	540	2536	1886	1338	3474	2160	990	1260	720	1260	0	0	684	0	0	0	0	0	0	0	0	252	90	130	212	0	0	0	2128	2798	1482	0	144	252	648	36	36	0	108	0	0	1008	0	918	552	510	0	0
420	144	504	360	216	216	136	254	330	2796	1080	1380	432	288	1296	84	0	0	72	0	36	48	0	24	324	108	36	0	0	216	408	360	828	204	144	72	280	128	312	540	360	360	0	432	288	300	612	1116	276	324
180	80	2275	0	12	63	0	8	42	481	143	238	60	30	670	45	20	1285	210	10	905	190	195	795	5915	3015	4980	900	400	150	525	240	401	240	40	2245	436	15	297	121	581	328	100	920	30	525	385	572	160	60
384	0	384	1440	0	0	96	0	96	1344	3744	96	96	576	960	0	0	216	672	0	0	0	0	0	288	1248	0	0	192	0	0	0	0	360	0	0	265	440	375	0	0	0	360	0	0	1068	1584	144	288	3312
0	1080	216	1176	1008	2856	210	1050	0	0	0	0	0	1008	6480	0	0	0	0	0	0	0	0	0	90	0	54	0	720	0	1330	1356	2426	0	0	0	1008	84	168	144	0	0	0	0	864	420	2100	0	0	0
1500	3120	2040	110	270	160	720	1284	624	888	392	952	1080	288	504	576	1152	672	0	0	960	240	240	288	552	552	96	48	960	240	52	60	80	0	24	24	140	280	144	48	48	576	96	48	48	816	1064	640	0	0
0	1440	288	0	0	0	2431	3230	2799	720	0	3600	0	0	2304	0	0	0	0	192	96	0	0	0	110	0	154	0	720	240	0	252	0	0	240	120	788	200	80	0	0	0	0	120	0	1637	2170	1893	0	0
0	0	0	0	0	0	520	940	940	0	0	1080	0	0	0	0	240	288	0	0	0	0	0	192	36	36	144	0	48	0	0	0	0	0	0	0	768	0	0	0	72	360	0	192	0	2288	4136	4136	0	0
0	375	255	270	59	127	640	847	3643	30	0	3032	480	48	24	0	625	525	0	0	0	572	50	728	435	0	385	0	0	70	0	625	525	441	569	820	572	68	710	400	82	398	0	120	70	880	1219	5213	832	40
946	480	830	249	216	801	464	482	470	756	946	272	0	0	864	488	48	136	608	228	382	160	132	692	558	618	1038	1008	0	0	60	96	540	400	300	512	192	40	104	400	486	152	0	360	0	64	520	88	656	1134
990	396	3228	333	66	429	912	150	504	1365	480	153	180	180	288	120	48	462	12	300	876	2	21	463	331	2829	710	0	0	0	462	16	152	240	144	1026	6	57	207	204	1110	72	0	0	0	2166	120	720	624	1080
452	0	900	147	18	75	1980	430	790	473	36	795	268	160	736	213	540	807	72	0	48	360	0	0	244	222	386	112	720	216	309	134	145	752	540	564	267	64	361	860	2460	852	148	940	40	3068	886	1494	1392	84
560	1868	992	504	408	176	1310	254	1340	340	112	672	912	128	96	0	0	60	272	24	168	270	294	408	80	332	160	48	320	0	62	26	32	560	324	184	116	548	236	24	324	196	120	72	0	1538	358	924	454	458
0	635	275	600	0	40	225	120	1709	159	0	2935	3008	320	320	0	325	185	0	0	0	30	0	272	85	40	97	0	320	0	375	50	85	15	171	84	205	85	180	310	550	610	0	320	0	325	240	2833	245	0
0	692	412	0	0	0	636	450	1404	534	0	1278	0	0	0	0	598	236	0	0	0	626	0	400	384	0	432	0	0	0	864	420	486	306	562	428	770	796	588	422	660	478	0	0	0	360	738	1356	956	0
324	0	0	504	3048	1128	918	4590	0	480	1680	2196	0	216	540	0	0	0	0	0	0	0	0	0	0	0	0	0	0	0	360	2640	348	0	0	0	1080	0	0	828	360	360	0	1080	108	648	2376	324	0	144
60	120	174	0	0	0	528	24	648	150	0	300	600	0	294	0	0	102	0	0	240	192	72	456	726	0	0	360	480	234	0	0	0	0	0	60	0	90	0	0	60	30	30	180	0	588	198	1818	1200	450
624	434	1312	360	30	0	204	366	588	72	0	30	690	78	258	756	564	1428	843	39	342	24	0	0	761	888	79	0	504	0	1080	30	0	486	18	756	212	32	416	0	0	0	180	0	0	984	1542	1392	504	0
234	420	612	186	366	168	1182	300	1134	438	384	870	660	390	552	78	186	456	186	366	168	438	300	1878	240	252	660	660	390	552	444	318	432	450	318	324	12	606	408	204	336	732	366	306	306	762	300	618	198	300
436	452	186	236	162	130	190	240	200	156	114	258	204	78	348	294	312	174	223	343	124	242	756	454	233	320	791	648	288	354	762	282	24	415	691	118	135	264	519	192	240	306	858	468	228	168	174	258	248	618
156	294	354	954	66	0	1644	416	928	1099	1442	349	312	2400	816	100	40	88	94	80	534	81	44	163	358	100	380	108	540	204	657	189	270	309	458	1021	156	256	56	2060	2147	171	24	360	600	976	172	400	2094	1364
0	0	36	0	0	0	292	32	282	42	0	120	0	0	0	0	438	450	344	28	204	420	0	150	596	0	142	0	288	0	105	630	585	1194	273	1341	324	0	246	852	504	1182	2160	216	0	1374	720	2970	0	0
0	105	143	400	96	32	40	128	240	550	0	210	840	108	528	120	1275	1661	7140	0	1460	782	0	78	1180	272	60	1600	400	4300	0	24	12	1680	0	320	0	0	0	40	8	4	0	408	0	48	304	440	184	0
472	450	480	308	364	224	198	228	96	416	128	704	880	768	264	424	412	436	744	696	480	186	0	192	76	0	188	2040	192	288	1852	928	1184	1464	826	584	244	214	128	336	304	864	848	512	2048	72	356	328	62	0
0	0	0	0	0	0	0	0	180	125	0	145	0	0	0	0	0	0	0	0	0	0	0	180	125	0	145	0	0	0	225	450	1575	0	672	1686	300	370	1670	0	450	180	11250	0	0	0	0	0	0	0
4500	0	1125	0	30	42	0	0	0	114	72	0	0	0	1155	1500	0	375	348	0	1467	0	60	15	375	405	0	1875	375	75	5625	1125	0	216	0	1179	465	93	90	0	150	60	1350	375	0	1125	225	0	0	216
0	0	0	45	45	0	160	230	630	0	0	0	180	60	0	270	180	0	330	60	96	350	50	500	90	18	0	0	36	0	1125	825	300	1680	336	432	0	144	0	450	105	45	0	120	0	0	0	2850	1500	0
0	0	0	0	0	0	580	1380	560	0	0	972	0	0	0	0	0	0	2340	286	254	0	0	0	0	1008	0	0	360	0	0	0	0	540	66	42	0	0	0	0	36	0	0	36	0	4379	10419	1582	0	0
920	480	160	1940	1452	2428	0	2408	0	0	1000	0	1624	40	40	120	0	0	1059	510	671	0	160	0	0	896	112	320	320	80	40	24	56	100	40	180	0	160	0	0	0	0	320	320	80	80	2792	112	8	552
0	0	0	0	0	0	135	135	666	0	0	144	0	0	0	0	0	0	0	0	0	0	0	0	0	0	0	0	0	0	0	0	0	0	0	0	0	0	0	0	0	0	0	0	0	396	108	72	828	792
0	180	0	36	180	0	415	175	1210	25	30	233	0	0	0	0	0	0	0	0	0	360	0	0	0	0	0	0	0	0	0	0	0	0	72	0	342	18	0	0	0	0	0	0	0	3390	1410	8700	2340	0
0	0	0	0	0	0	60	300	540	0	0	144	0	0	0	0	0	0	0	0	0	0	0	0	0	0	0	0	0	0	0	0	0	0	0	0	0	0	0	0	0	0	0	0	0	1032	5160	5040	0	432
0	0	0	0	144	0	720	1116	360	0	0	0	0	0	0	720	1440	432	0	0	1440	0	0	0	3193	3610	325	0	2880	0	0	144	0	0	0	0	864	0	252	0	0	0	0	0	0	4080	6120	2040	0	0
270	180	30	0	180	36	1110	2070	216	0	132	660	600	480	120	408	102	0	752	576	304	300	108	0	120	96	24	300	1200	60	0	84	42	0	0	0	228	18	18	0	24	0	0	48	24	2724	4638	132	816	186
0	0	0	0	3504	1752	0	0	0	0	144	0	0	96	0	468	288	36	804	36	72	120	0	0	120	0	0	240	240	60	0	3456	1776	216	36	72	444	6	18	720	0	0	324	324	672	48	1548	72	24	0
214	419	39	444	306	72	1479	2069	736	132	66	1098	0	0	108	440	181	105	557	473	296	210	298	152	87	198	39	0	0	0	468	378	72	241	547	148	732	600	300	55	88	481	96	312	96	642	1862	274	1620	1508
108	108	216	0	180	0	720	480	600	0	0	0	0	0	0	72	72	144	360	180	360	0	144	0	48	240	360	1440	0	0	0	0	0	270	270	540	192	288	240	0	0	0	0	0	0	0	0	0	0	0
108	108	0	0	0	0	0	2700	0	0	0	540	540	0	216	0	0	0	144	72	0	0	108	108	0	0	0	216	0	0	0	108	0	972	1296	0	1728	0	2808	0	0	432	3672	2268	108	0	0	0	0	0
0	162	1458	0	0	0	0	150	660	0	0	90	0	0	324	0	54	270	0	0	0	0	0	90	342	0	540	0	0	0	8100	1620	0	1620	270	3510	560	190	600	0	0	90	2700	1080	0	0	540	1080	0	0
341	294	529	300	480	196	206	146	134	468	24	204	60	0	624	553	138	497	106	54	144	302	64	48	399	42	195	0	0	0	693	816	379	1132	216	636	418	316	200	410	974	96	176	1160	176	1112	224	800	1348	272
0	0	270	0	180	0	355	355	3550	0	0	630	1530	90	540	0	0	180	1316	1420	1944	60	180	72	300	458	160	72	120	540	0	60	0	1638	2130	2172	0	0	0	30	420	0	0	480	90	105	105	1050	0	0
4485	960	855	1950	840	0	306	180	2412	0	0	0	4500	0	750	3480	930	540	300	150	0	450	0	0	0	0	0	900	0	150	1620	510	0	1080	120	0	306	0	0	24	39	3	600	30	6	804	408	2016	1050	96
0	0	0	0	0	0	0	0	0	0	0	90	0	0	90	720	0	540	90	0	0	18	0	72	448	172	280	1620	180	18	0	72	72	0	0	0	648	0	1296	108	1116	0	0	900	0	0	360	360	0	0
120	0	0	192	3336	3720	24	1128	60	0	300	0	0	0	1296	24	0	0	0	0	0	0	0	0	4	44	0	48	24	0	12	3036	3060	0	0	0	200	720	40	0	0	0	1200	72	3000	8	3152	20	0	0
2160	1530	1530	0	900	0	663	7920	975	2250	0	2250	4500	900	3600	180	0	0	0	0	0	90	0	0	0	0	0	0	180	0	0	0	0	0	0	0	0	0	90	0	180	0	180	0	0	459	810	675	0	0
1464	264	1676	1428	1332	2168	364	460	576	1224	1364	1420	1600	400	1804	800	96	384	0	96	192	0	116	160	196	316	152	0	0	816	176	176	160	128	92	32	12	40	68	94	184	86	0	36	348	280	1000	600	400	368
978	468	774	314	1646	2618	120	366	228	612	1200	840	786	930	810	822	282	396	231	549	768	174	282	270	300	240	240	204	510	510	70	370	142	95	95	26	414	288	60	630	360	630	126	690	810	40	152	186	24	60
126	18	288	423	225	258	84	106	44	720	96	84	36	72	432	156	0	972	258	78	66	39	9	6	234	54	36	288	36	216	967	381	320	216	432	144	360	234	36	216	324	0	900	468	360	0	264	228	462	234
2550	1458	1140	360	450	0	984	60	24	144	0	180	216	1980	540	2430	174	450	234	360	18	1419	0	225	612	0	144	414	1656	468	120	0	0	324	120	60	180	276	108	0	108	0	216	0	36	138	0	0	1463	120
0	504	360	0	48	0	504	4	32	274	26	126	96	144	96	0	24	678	0	0	0	72	0	0	486	84	420	0	0	0	2590	1560	1220	360	480	0	1612	340	580	990	420	540	480	480	420	990	66	222	252	0
168	540	366	620	605	41	182	1264	96	552	114	324	582	510	642	24	156	162	60	120	168	312	96	288	438	710	304	0	768	0	1222	1606	610	452	176	236	1370	1044	346	108	132	72	0	1656	0	418	1244	312	420	132
162	126	612	60	630	72	336	304	116	456	206	262	480	216	1368	288	108	612	112	66	680	304	240	596	296	198	2350	192	168	312	48	864	192	416	372	832	576	472	164	144	456	168	480	1536	528	168	288	96	0	180
30	30	920	0	0	0	0	0	0	1670	0	0	0	0	110	0	0	36	0	0	0	18	0	0	3534	0	16	18	0	0	1400	50	350	60	30	890	3620	560	140	0	1670	0	0	110	0	665	35	380	42	0
318	228	144	260	170	56	48	24	0	80	148	60	0	48	24	0	144	72	306	372	672	144	144	0	252	24	192	0	360	0	28	28	16	126	540	336	240	920	280	12	264	516	480	456	48	0	0	0	18	1980
144	80	64	0	240	120	1389	1542	1893	0	0	1500	144	0	96	0	0	0	0	200	160	0	0	264	0	152	100	0	48	0	0	0	0	0	120	96	285	760	779	0	0	600	0	72	0	120	660	108	3024	840
2628	0	1260	4437	0	1287	1440	1080	1170	1524	822	624	180	1062	90	0	0	0	156	846	312	0	0	0	30	510	0	0	0	90	0	0	0	264	1494	1068	0	0	0	36	720	0	0	0	90	306	234	324	945	897
8	40	0	156	236	268	0	256	704	84	480	1140	960	240	96	200	40	0	352	144	512	40	200	0	0	0	0	0	0	0	780	796	1340	0	0	0	260	60	496	1512	0	216	216	0	360	0	100	320	0	0
0	360	72	312	144	408	510	0	210	432	72	360	0	0	0	144	264	60	198	36	270	0	360	0	204	0	84	0	0	0	1380	0	1140	1152	648	900	234	324	162	1080	2340	540	684	0	0	2640	0	2040	2160	0
0	120	300	11	25	108	50	80	220	1755	0	585	0	72	800	0	50	100	0	0	0	35	80	235	0	0	0	0	0	800	127	255	216	130	330	0	502	612	1444	279	558	1159	320	32	32	250	80	60	187	80
216	216	1080	0	0	108	135	270	135	0	432	540	0	162	1080	144	414	1980	270	0	810	36	45	27	990	2250	2700	0	810	0	0	0	54	0	0	0	360	0	720	0	0	162	0	0	0	0	270	0	0	0
711	1053	144	459	1935	0	1350	2556	0	648	774	882	720	288	432	0	612	0	1710	1692	0	945	1701	0	40	460	220	0	0	0	81	567	0	810	1134	0	226	732	68	0	0	0	0	0	0	486	1134	0	135	513
0	0	0	0	2214	162	3078	1836	2214	216	360	1476	0	540	648	0	0	0	0	378	162	756	540	432	0	0	648	0	324	648	0	1188	0	0	0	0	540	540	0	0	0	0	0	324	648	432	324	216	324	0
240	300	0	380	812	512	864	3708	1536	600	240	120	0	0	2208	0	0	0	0	24	360	0	24	96	496	560	864	0	0	0	240	456	384	0	0	600	1200	72	0	0	0	0	0	1920	0	1260	1972	2240	0	24
632	1800	976	1024	684	176	2004	1236	1464	656	412	756	720	72	528	0	0	144	240	220	200	100	142	202	106	80	198	0	0	48	480	288	108	384	304	272	652	372	500	216	368	64	0	0	24	3876	2052	1284	280	568
0	1806	12	0	0	0	4245	225	1740	450	0	900	0	0	0	0	348	156	0	0	0	222	0	120	234	0	36	0	0	0	378	720	216	616	440	600	468	612	90	36	9	9	126	0	0	3933	135	2070	270	0
3400	19	4519	168	3744	48	420	360	120	1770	990	0	180	72	3780	0	54	54	0	720	0	0	0	0	120	120	0	0	0	720	1008	864	288	50	272	44	1008	0	0	0	24	72	0	0	0	2520	2160	720	20	680
0	930	1128	160	230	60	112	56	42	1260	0	6	18	90	1602	0	450	72	0	0	0	1806	0	414	570	0	1950	0	0	0	288	192	240	363	273	756	264	256	212	144	888	0	0	864	0	720	480	600	834	0
3600	1602	1602	912	408	0	432	744	192	2520	1080	720	336	0	3024	0	180	120	752	2368	0	328	956	192	120	488	256	480	0	660	36	204	0	192	672	0	348	444	144	90	36	294	156	0	120	108	420	12	56	592
72	12	510	684	1782	54	312	594	18	462	108	36	72	36	2664	0	0	240	72	0	216	12	0	36	654	0	0	72	12	72	558	1002	60	264	24	1026	720	480	0	72	402	24	216	5340	216	366	1314	60	60	72
1356	540	402	192	672	252	12	2088	186	550	12	116	294	36	672	798	270	156	168	1128	222	171	306	171	242	458	152	36	162	390	18	234	66	16	32	360	693	777	618	0	390	78	72	432	96	12	252	24	36	168
0	288	604	442	792	32	298	672	80	346	60	84	210	66	2098	144	138	318	426	90	96	76	0	56	176	36	60	288	48	288	1224	2136	0	500	150	200	704	256	0	36	76	48	0	1360	0	336	624	0	246	108
78	282	300	6	144	30	156	624	36	162	0	120	0	0	1236	182	378	502	150	120	42	6	0	426	803	572	875	312	312	120	306	1404	300	600	480	132	2932	988	2428	6	312	432	1212	4848	0	156	624	6	24	0
72	60	732	384	1536	96	512	512	512	720	0	900	0	0	720	180	462	114	720	384	48	72	0	168	360	60	2640	0	0	0	360	4680	360	360	192	744	1280	560	560	108	720	792	0	720	0	72	72	72	0	0
126	430	800	744	534	402	348	246	510	372	171	1181	540	468	3324	524	1186	2038	192	60	372	480	0	612	5972	640	964	1056	624	688	248	194	138	168	90	318	96	0	96	96	152	80	192	288	16	116	98	186	336	16
48	2028	2700	180	93	135	1888	296	1140	2910	60	1440	480	144	912	204	144	0	0	0	60	84	84	0	153	85	68	0	144	0	324	129	243	720	320	1120	192	0	0	0	810	0	0	552	0	1235	190	855	252	60
555	1275	4278	402	552	1338	840	1872	240	1320	456	480	240	780	1716	285	525	1950	0	0	0	660	0	312	960	1272	192	120	924	0	12	24	12	0	0	528	24	72	384	546	1998	0	240	192	96	1839	375	630	696	0
56	600	200	192	1656	184	208	808	900	800	200	1180	440	472	3448	424	1740	1140	100	0	0	200	100	20	2438	130	260	80	100	400	0	48	16	0	64	0	3200	0	0	0	0	80	320	16	256	0	0	100	4	0
0	0	3120	78	72	66	780	720	660	150	0	1830	0	0	4752	0	0	1200	0	0	0	0	0	0	72	0	0	0	0	0	520	480	200	200	0	40	0	0	0	150	30	0	0	0	0	3220	4800	2000	2000	0
0	0	72	0	2448	0	0	1440	0	18	468	90	360	72	288	0	0	36	0	0	0	0	0	0	0	0	0	0	0	36	0	8640	0	0	0	0	4320	0	0	0	0	0	0	0	0	0	0	0	0	0
0	1920	0	16	80	0	360	5976	5472	360	48	1944	960	0	0	72	0	0	260	748	0	80	80	320	0	0	0	288	0	0	120	528	48	200	88	0	96	480	0	96	0	0	48	96	96	280	728	672	16	16
256	1264	1448	88	400	80	480	756	208	1536	333	979	184	180	864	0	356	0	360	32	0	1044	720	240	944	180	700	168	196	1096	0	608	0	72	128	0	96	320	64	96	0	96	240	208	208	424	424	0	228	0
368	880	408	96	36	156	480	48	12	1104	264	360	0	180	0	154	290	60	92	48	76	150	324	1026	264	128	544	288	120	0	0	0	0	64	108	8	80	300	160	8	100	48	36	0	24	0	0	0	60	360
522	186	624	1209	709	566	234	868	788	1314	412	674	252	144	552	192	96	288	240	513	291	42	126	354	497	533	278	36	36	24	813	505	266	660	1260	924	432	936	432	168	318	414	0	120	96	270	360	396	102	462
294	444	852	330	342	156	204	222	498	2625	501	954	108	0	192	66	0	186	322	448	238	156	360	312	436	144	140	144	24	384	210	390	12	581	476	353	69	1275	48	55	125	120	0	48	0	203	69	508	60	80
0	0	0	0	2016	72	0	576	0	0	54	18	0	0	0	90	120	390	0	90	198	0	108	324	396	468	360	0	0	0	0	480	0	0	0	0	1104	3588	1932	120	0	240	0	0	0	0	48	0	0	0
972	600	468	240	672	0	304	512	0	114	244	674	120	24	744	730	502	400	768	756	312	164	368	80	156	64	164	672	48	204	720	768	96	936	756	216	686	450	88	32	48	304	180	552	96	8	304	480	124	112
400	656	1464	1080	1440	180	360	0	324	1352	3688	2592	1800	72	540	300	204	108	0	0	0	0	0	0	1212	60	1788	900	36	0	0	0	0	0	0	0	0	0	0	0	0	0	0	0	0	0	0	0	0	0
1404	1905	2133	441	180	135	1014	33	33	1035	0	1125	2052	540	864	0	780	585	42	12	0	750	0	0	1050	0	300	1350	270	54	2389	689	255	3256	1556	0	2056	1256	1200	208	304	352	1350	0	0	731	47	47	420	0
324	3132	1152	1047	1803	534	4284	1638	3654	4626	486	6372	2232	3168	756	0	0	36	0	0	0	0	0	0	36	0	0	0	0	36	1255	1951	2302	36	36	36	0	0	0	0	0	0	0	108	540	0	0	0	0	0
7650	1170	1764	3852	1188	720	1026	2070	900	3870	2070	180	3780	3780	5940	0	0	0	36	0	36	0	0	0	0	36	0	0	0	0	36	36	0	36	0	36	0	0	0	120	24	0	0	0	0	0	0	0	0	0
896	3336	5680	1800	120	120	720	0	1320	3920	1088	1952	1320	2040	3720	616	1296	2600	240	0	0	96	0	0	644	140	56	96	240	480	0	0	0	0	0	0	0	0	0	0	0	0	360	0	0	0	0	0	0	0
963	888	1809	648	852	216	696	432	240	1534	882	560	1104	1536	1212	105	156	411	200	200	80	116	0	160	132	12	60	48	516	468	462	573	9	170	290	140	300	372	120	110	120	130	252	360	384	192	144	60	44	0
132	1320	1224	0	0	96	300	300	1080	1556	456	160	0	0	1068	120	1200	2040	0	0	0	0	0	0	227	65	260	240	2400	48	30	66	36	0	0	0	733	711	380	0	400	800	120	600	24	225	225	330	0	0
80	80	5155	180	150	0	180	150	0	2244	250	250	270	270	2344	0	0	2202	45	30	15	45	30	15	782	100	100	150	150	506	160	170	40	195	200	220	544	682	1330	260	530	260	50	310	140	160	170	40	195	200
336	0	3012	436	66	290	276	84	216	1584	192	0	48	108	888	210	0	1050	24	36	396	0	6	30	896	1896	112	24	36	480	368	120	304	120	252	492	1002	1960	2738	270	705	153	72	2388	108	284	96	148	216	480
204	336	228	120	120	12	480	420	840	270	108	270	840	180	468	48	224	292	264	264	72	252	216	132	354	180	30	240	240	516	396	300	144	1056	816	816	0	540	360	240	432	624	900	480	360	1104	948	2208	672	456
288	1872	840	200	408	616	3068	18	2170	2400	0	3240	0	144	0	0	0	0	0	0	0	288	144	432	0	64	236	0	144	0	225	324	207	0	4320	2220	0	1728	252	336	1188	576	0	216	0	536	36	580	252	108
3720	720	1800	3840	0	0	560	460	240	3120	4512	0	0	1440	3060	0	0	0	400	620	840	0	0	0	240	480	0	0	360	180	0	0	0	320	640	960	0	0	0	0	0	0	0	0	0	280	320	120	288	1248
690	3384	2658	3	903	306	0	3666	3276	1782	480	2502	216	0	900	156	714	528	168	750	1020	216	216	1068	0	372	930	198	414	630	6	30	60	0	0	18	60	60	630	0	108	732	72	108	0	180	660	552	24	24
221	96	283	982	4794	1478	816	2984	1432	382	768	624	0	0	3042	105	224	259	287	224	779	102	365	649	1584	875	1097	300	300	300	288	816	336	173	96	331	1880	528	232	288	334	576	0	450	0	454	1936	670	36	245
240	480	384	936	1094	754	1140	2187	441	424	176	768	0	144	24	108	456	252	224	544	192	240	0	1152	234	576	954	0	0	0	468	592	212	352	512	564	784	368	120	372	744	372	0	60	144	492	795	105	336	192
438	328	644	1950	48	1170	87	396	45	395	108	24	0	12	144	1302	504	475	1256	432	340	102	216	18	408	201	46	96	96	250	453	72	124	253	146	15	584	264	400	135	152	224	0	0	130	441	1188	100	215	510
216	360	216	1440	1440	0	1584	7560	1584	0	0	0	792	0	360	0	0	0	0	0	0	0	0	0	0	0	0	0	0	0	0	0	0	0	0	0	540	0	252	0	1152	216	0	1440	0	0	720	0	0	0
880	1408	544	720	1320	504	1568	1468	396	1016	1360	1224	0	0	144	384	96	240	0	1952	544	0	1412	436	0	1108	620	144	144	360	124	64	244	0	1796	220	484	1014	1286	0	1072	992	0	0	0	0	0	0	0	560
0	0	0	0	0	0	0	0	0	0	0	0	0	0	0	0	0	0	0	4800	1608	0	0	0	414	2286	0	0	0	1080	0	0	0	0	1400	760	324	1980	0	0	455	805	0	1512	0	0	0	0	0	0
45	1476	228	108	792	0	1538	6086	2432	425	475	2895	0	0	369	75	1149	387	99	786	168	231	264	66	239	184	192	45	45	129	105	570	75	54	216	15	445	255	320	60	73	230	60	45	300	179	824	395	240	36
114	0	2670	192	0	192	16	10	4	12380	2910	1210	0	0	300	54	6	2130	6	150	60	0	60	30	960	544	560	60	12	120	72	150	180	12	180	96	150	1356	600	30	140	10	48	240	480	48	30	12	18	708
150	30	186	30	186	0	30	150	0	0	0	0	0	0	1950	1320	60	2442	840	0	0	432	48	0	3255	735	570	120	120	96	0	450	0	120	0	0	450	24	6	0	0	0	30	750	0	0	450	0	108	12
140	475	355	642	23	86	669	102	145	464	0	196	514	424	1030	1137	1572	1712	634	195	348	725	81	296	482	21	393	418	262	410	1882	1569	964	2689	867	642	561	509	110	702	698	300	406	790	296	490	361	294	230	0
432	1296	96	306	48	96	588	96	96	1434	540	846	420	360	60	226	492	344	18	0	12	42	6	12	402	66	108	84	108	0	451	145	490	150	6	84	24	66	24	1536	380	454	168	294	270	84	42	12	36	0
324	252	72	2394	3990	2040	602	1998	532	217	532	691	108	0	576	0	0	0	0	444	60	0	0	0	0	0	0	0	0	576	756	1260	576	0	360	72	0	0	0	0	0	0	0	864	1296	360	2808	288	0	0
1728	1728	7596	1440	0	720	240	72	48	3384	1728	0	0	2160	2376	0	0	1656	630	180	270	0	0	0	648	468	0	0	1080	1512	180	0	180	270	180	90	0	0	0	0	180	0	0	0	0	300	144	24	576	432
592	318	1060	322	598	588	210	804	438	2194	1564	1138	152	306	576	396	276	468	149	798	353	48	882	192	657	507	372	0	60	624	122	97	57	49	504	105	330	546	372	90	114	192	0	24	318	28	208	76	42	438
350	446	764	186	354	392	484	576	872	864	1268	4020	192	320	120	270	238	92	280	2328	112	72	240	72	368	364	500	96	176	864	20	180	16	160	840	80	216	1080	420	76	60	168	0	0	240	84	124	104	192	856
0	0	14364	0	0	0	0	0	0	1404	0	0	0	0	1944	0	0	11016	0	0	0	0	0	0	1404	0	0	0	0	1944	0	0	0	0	0	0	0	0	0	0	0	0	0	0	0	0	0	0	0	0
3740	440	7400	180	240	1140	1240	240	1040	6923	3891	1414	1920	600	1680	170	20	410	66	0	78	0	48	0	198	30	12	0	0	192	0	66	30	209	0	103	22	96	74	120	168	48	0	0	48	310	60	230	0	72
0	0	384	0	0	0	0	0	0	360	0	120	0	0	0	0	0	0	0	1440	0	0	60	12	0	24	0	0	0	0	0	0	0	0	1944	48	2800	1864	4480	0	72	168	0	0	0	0	0	0	0	660
0	0	810	18	0	0	0	0	36	1350	0	0	18	36	1260	0	0	450	0	0	0	0	0	144	180	0	0	72	0	990	108	216	234	18	54	36	1608	1872	1920	36	0	144	180	0	54	0	0	144	144	216
36	0	144	0	180	0	0	0	0	1584	0	792	0	0	720	0	0	8640	0	144	36	0	0	0	6648	2592	1704	0	0	576	0	0	0	0	144	36	540	0	900	0	0	0	0	360	0	0	0	0	0	0
0	477	2575	240	40	120	56	0	470	1664	1456	2104	50	50	104	0	333	4933	182	96	178	550	544	424	1926	0	60	120	48	1902	90	110	560	470	240	160	341	321	760	330	0	300	0	0	180	134	0	410	18	168
288	432	1368	192	288	204	462	2448	1914	288	432	432	1368	1764	1656	144	216	360	0	0	216	0	0	0	576	540	0	0	324	0	96	144	48	0	0	432	0	0	0	792	72	0	0	1080	0	258	1872	1254	0	0
270	1800	450	180	0	90	5544	594	1638	2232	162	3888	0	0	0	0	0	0	0	108	162	0	0	0	0	90	0	0	0	0	0	0	0	0	1188	2232	0	630	90	0	810	72	0	0	0	1512	162	2214	0	54
104	500	92	0	324	0	1092	2748	624	624	1074	2130	96	2400	720	88	1024	592	0	360	0	0	0	0	108	0	0	0	0	600	0	36	0	0	0	0	416	78	130	0	0	0	12	0	1272	210	570	120	0	0
161	1180	42	197	430	252	510	390	1245	1170	1614	1854	225	1125	225	133	20	27	0	990	120	0	280	200	30	50	40	0	0	225	61	50	69	36	1110	120	0	1160	40	180	100	200	0	0	1125	0	0	0	0	50
471	552	393	450	576	180	476	508	168	328	336	248	0	0	0	627	552	495	438	792	264	616	560	168	408	264	240	0	0	0	590	640	300	372	984	228	1678	1746	728	303	253	392	0	0	0	774	1272	420	1604	1522
0	0	0	1728	864	1728	0	0	0	5880	3600	456	864	0	8640	0	0	0	0	0	0	0	432	0	288	0	0	144	0	4320	0	0	0	0	0	0	0	0	0	0	0	0	0	0	0	0	0	0	0	432
320	224	128	372	276	114	660	1722	468	312	120	312	0	0	282	350	56	296	264	519	231	120	270	78	176	344	80	54	36	282	46	410	48	72	276	36	368	640	432	108	112	416	0	0	36	624	1572	792	504	1398
342	174	240	648	264	192	856	848	1248	156	252	480	384	252	288	3096	1288	1952	192	572	592	96	84	96	0	402	102	1536	252	288	36	0	12	0	120	108	96	276	972	0	60	480	48	24	24	192	96	96	744	768
0	0	1698	270	0	90	1440	576	288	432	0	288	0	0	972	90	0	90	192	384	324	0	0	0	132	300	0	0	0	612	180	0	0	588	1536	246	0	0	0	60	840	0	0	0	0	1350	684	414	360	1440
720	576	1008	288	192	96	216	494	262	856	56	144	576	288	1104	186	0	930	240	154	110	216	0	0	108	96	0	216	216	108	1152	0	0	1200	518	850	0	0	0	960	480	1440	1728	960	0	0	1664	640	1728	144
0	4800	0	20	550	0	2644	1522	1378	480	48	872	2624	160	1600	34	1232	0	24	84	14	956	364	0	0	0	0	0	16	0	140	370	0	210	364	70	680	640	0	80	152	200	0	160	0	976	502	544	1050	150
1880	2240	2720	216	0	0	90	0	90	360	90	144	252	270	0	1192	1264	1504	90	864	324	990	522	414	0	936	720	270	270	1080	504	0	0	768	420	252	0	0	0	0	0	0	0	0	0	0	0	0	72	126
1044	588	864	752	416	320	570	132	1506	1464	888	2088	1680	0	480	396	324	96	120	24	0	144	0	0	432	144	144	144	0	48	672	576	336	384	120	168	272	72	136	512	240	256	336	192	192	591	246	1467	480	96
0	18	27	3	79	98	190	330	392	162	36	378	0	24	108	0	558	162	0	576	144	90	540	918	324	153	387	3384	396	576	0	0	0	0	36	9	310	230	384	72	84	396	0	96	48	0	0	60	90	540
0	0	0	0	200	0	375	750	245	0	100	500	40	100	0	0	600	180	50	600	100	264	200	2388	58	0	40	3750	250	250	2	283	65	0	0	0	750	375	245	155	0	625	40	0	100	25	50	85	2	0
408	104	544	128	330	310	10	20	24	107	197	20	0	0	630	792	156	636	1020	30	450	110	250	900	1102	1927	4117	1980	90	360	24	180	120	216	18	102	81	54	165	0	0	180	0	180	0	338	1696	144	12	252
0	0	0	0	0	0	0	480	312	1812	0	228	0	0	4800	0	0	0	0	0	0	0	0	0	0	0	0	0	0	0	360	1260	0	324	816	1116	7300	3608	0	0	0	0	0	1920	0	0	120	24	0	0
270	540	0	0	1782	0	108	3288	438	0	270	540	0	0	810	666	1764	0	576	405	45	720	306	0	0	0	0	0	0	0	0	1242	0	0	0	0	2041	134	201	0	0	0	0	162	0	54	1836	162	513	135
3552	888	888	0	1440	0	0	360	0	570	120	30	0	0	576	768	192	192	0	144	0	0	576	0	288	72	288	0	0	216	0	0	0	0	0	0	234	444	42	0	0	0	0	0	0	0	0	0	0	0
0	0	0	0	0	0	0	0	0	0	0	0	0	0	0	0	0	2592	0	0	0	0	0	0	24138	3402	972	0	0	3888	0	0	0	0	0	0	0	0	0	0	0	0	0	0	0	0	0	0	0	0
0	0	60	30	0	0	240	0	240	24	0	0	120	120	96	0	0	54	30	0	0	120	0	360	24	0	0	120	120	96	30	0	0	0	0	0	588	900	1104	0	0	0	0	0	0	3720	150	3000	3990	150
0	0	0	0	0	0	0	7776	0	0	0	0	0	0	3888	0	0	0	0	0	0	0	0	0	0	0	0	0	0	0	0	0	0	0	0	0	0	0	0	0	0	0	0	0	0	0	5184	0	0	0
50	100	210	0	0	0	0	150	0	0	0	0	0	0	0	40	440	384	264	1356	0	852	2088	0	1272	1500	2700	0	0	1008	0	0	0	0	0	0	60	60	30	0	0	0	0	0	0	0	150	0	42	108
847	4182	7031	6	12	0	2412	0	450	4464	18	1098	18	72	90	120	810	1122	0	216	0	486	378	198	720	360	504	0	216	702	12	24	0	6	192	54	42	210	162	18	72	144	0	0	36	162	0	54	294	240
0	0	0	0	0	0	0	0	0	384	0	0	0	0	1920	0	0	0	0	0	192	0	0	192	48	576	144	0	0	96	0	0	0	0	0	192	360	72	216	84	420	168	0	960	0	0	0	0	0	0
2736	1560	1536	648	3888	2880	408	3144	1632	144	3024	1152	1728	864	1728	0	0	0	0	0	0	0	0	0	0	0	0	0	0	0	864	2592	2304	0	0	0	0	0	0	0	0	0	2880	0	0	240	1104	960	0	0
0	0	0	0	172	140	78	360	222	18	102	162	0	0	0	516	168	612	228	222	1398	276	214	206	2480	1446	652	72	180	144	0	119	133	108	27	405	826	16	232	398	29	173	108	270	18	514	1118	984	36	0
232	212	48	125	1550	125	20	856	20	264	88	68	40	40	380	640	340	220	360	200	40	420	300	240	0	40	40	160	0	0	25	1318	25	200	400	0	2952	1452	932	200	0	400	400	128	400	0	780	0	40	60
2859	822	219	1008	636	1836	360	870	66	0	108	0	180	0	60	6339	2142	339	4464	504	192	1200	240	0	0	240	0	1236	720	360	1200	1044	1332	2784	384	192	390	150	0	0	0	0	0	240	0	120	362	22	120	0
1726	1870	2062	587	391	384	989	799	810	1423	628	741	1044	144	192	1262	1114	1310	624	602	52	1790	1402	1530	1980	1365	1695	1800	0	200	315	211	136	228	48	102	65	115	222	54	54	180	180	0	80	525	355	250	420	660
7236	30	414	390	222	1368	7620	3060	1422	1824	1080	1470	0	0	1440	360	0	0	18	216	1746	0	60	90	0	360	0	0	0	90	18	0	0	0	240	180	54	48	0	0	252	90	72	288	18	0	360	0	360	2010
334	210	500	390	636	336	360	348	324	1182	160	134	72	18	180	388	234	782	240	96	600	132	40	260	968	734	1100	540	270	0	390	624	270	384	144	552	452	596	488	294	634	158	108	108	0	368	432	376	384	584
0	0	1152	0	0	0	0	0	0	0	0	0	0	0	576	0	0	0	0	0	0	0	0	0	0	0	0	0	0	0	0	0	0	0	0	0	0	0	0	0	0	0	0	0	0	1152	0	2952	888	0
1290	780	1902	600	384	192	360	144	0	1288	632	1032	648	168	1560	1658	748	2670	96	96	2148	0	0	60	2292	2502	114	60	1188	468	24	0	0	12	12	240	0	0	0	12	60	0	0	192	24	0	0	0	0	0
440	560	1928	240	0	432	240	0	1008	2272	368	144	912	768	912	1056	1344	2568	0	0	0	0	0	0	480	0	0	0	0	192	96	0	480	288	96	96	208	32	48	192	0	288	864	0	192	384	0	1920	1152	384
36	0	0	36	1350	180	0	540	0	450	726	408	144	180	2160	54	0	0	90	648	0	90	936	90	360	90	198	54	0	1242	0	648	0	0	0	0	756	756	1620	0	0	0	432	0	738	0	810	0	18	1008
113	575	580	408	372	656	620	98	706	614	756	906	352	328	352	152	248	784	0	24	48	841	111	1244	1568	433	939	0	48	0	160	320	656	252	822	822	280	598	622	756	278	502	0	0	0	224	144	816	493	147
1400	1694	650	360	5292	2268	36	1818	540	1278	4806	1260	0	540	954	0	0	0	0	1209	519	450	4716	2268	180	846	1890	0	0	162	0	0	0	0	51	21	504	378	378	0	0	540	0	0	0	0	0	0	90	90
24	12	1260	72	96	24	0	0	0	840	0	0	0	96	1620	24	12	540	24	96	72	0	0	0	1920	72	0	0	96	3276	108	180	36	36	468	108	72	144	216	162	690	552	252	756	468	0	0	0	0	0
720	4260	6180	36	144	252	4950	360	4230	7020	756	8460	0	0	2160	0	0	0	0	0	0	0	0	0	0	0	0	0	0	0	0	0	0	0	540	144	216	180	72	0	72	72	0	0	0	0	0	0	0	0
648	1944	5184	0	432	0	0	1296	0	12960	1296	3888	0	0	864	0	0	0	0	0	0	0	0	0	0	0	0	0	0	0	0	0	0	0	0	0	0	0	0	0	0	0	0	0	0	0	0	0	0	0
0	0	1296	0	0	0	0	0	0	0	0	0	0	0	0	0	0	432	0	0	0	0	0	0	0	0	0	0	0	0	0	0	0	0	0	0	2760	2520	3360	0	0	0	0	0	0	0	0	0	0	0
0	0	0	0	0	0	0	0	0	0	0	0	0	0	0	60	120	72	180	540	0	156	996	0	0	0	0	0	0	396	0	0	0	0	0	0	1200	192	1488	0	0	0	0	0	0	0	0	0	0	0
585	585	3654	0	120	270	0	120	270	2717	1034	767	0	0	426	221	221	2258	0	120	270	0	120	270	740	611	611	0	0	390	0	0	0	0	0	0	0	0	24	54	0	0	0	0	0	0	0	0	0	0
0	0	1008	0	0	0	0	0	0	504	0	0	0	0	0	0	0	1656	0	0	0	0	0	0	1800	0	0	0	0	1296	0	0	0	0	0	0	0	0	0	0	0	0	0	0	0	0	0	0	0	0
0	0	576	0	0	0	0	0	0	0	0	0	0	0	0	0	0	5472	0	0	0	0	0	0	1296	0	0	0	0	0	0	0	0	0	0	0	0	0	0	0	0	0	0	0	0	0	0	0	0	0
0	0	11664	0	0	0	0	0	0	18144	0	0	0	0	2592	0	0	6480	0	0	0	0	0	0	0	0	0	0	0	0	0	0	0	0	0	0	0	0	0	0	0	0	0	0	0	0	0	0	0	0
390	693	9	0	6400	680	0	10845	435	0	192	180	96	564	960	600	340	20	480	0	0	1440	720	0	0	0	0	0	0	0	0	2200	200	0	0	0	0	0	0	0	0	0	0	0	0	0	9200	400	0	0
1332	258	300	402	810	288	0	198	0	451	363	68	162	162	228	162	32	40	36	144	0	24	918	36	0	0	0	162	0	462	12	60	0	0	0	0	432	600	120	0	0	0	288	0	288	0	90	0	0	648
108	36	0	360	492	48	24	156	0	0	0	36	0	0	0	504	72	0	468	1236	168	96	444	36	64	232	64	0	0	0	1008	1800	180	1452	2916	276	2160	1704	2004	684	936	1296	180	180	36	96	552	0	168	516
144	0	66	384	156	954	336	1086	1110	444	1146	1752	228	132	588	150	0	0	390	4092	2802	60	1260	600	1506	2160	264	270	450	1440	126	0	0	6	768	66	18	54	30	144	432	0	6	384	270	60	0	0	54	984
4125	3300	3735	360	180	0	936	144	504	411	195	798	1440	0	288	3080	2464	2592	0	0	0	0	0	0	648	0	0	0	0	432	0	0	0	0	0	0	0	0	0	0	0	0	0	0	0	0	0	0	0	0
4768	6528	6848	0	0	1152	2520	1896	984	3936	1296	2040	1080	0	216	1720	2568	3056	0	216	0	0	0	0	432	216	0	0	864	432	0	0	0	0	0	0	0	0	0	0	0	0	0	0	0	0	0	0	0	0
5344	3086	1110	2700	3312	1404	756	792	756	180	648	576	0	0	1296	6960	2940	1224	0	0	0	0	0	0	108	0	0	0	0	108	0	0	0	0	0	0	0	0	0	0	0	0	0	0	0	0	0	0	0	0
0	1512	1638	360	792	576	612	252	864	1764	0	432	2592	1296	1188	72	663	777	0	0	0	0	0	432	576	0	324	0	0	0	180	396	288	432	306	756	216	108	1512	1620	504	2484	432	324	0	144	72	216	216	0
36	114	360	174	294	396	78	96	468	456	648	192	0	0	216	18	60	264	48	24	0	114	84	300	480	144	240	72	0	216	408	708	1260	510	738	864	1452	726	1560	2808	396	684	270	864	864	348	624	1260	372	204
0	0	8424	0	0	0	0	0	0	23310	2178	2376	0	0	0	0	0	4320	0	0	0	0	0	0	648	0	0	0	0	0	0	0	0	0	0	0	0	0	0	0	0	0	0	0	0	0	0	0	0	0
54	18	114	222	819	231	187	1357	646	411	408	510	429	195	861	1071	663	774	1002	1775	1843	133	1573	862	1751	2488	2490	861	357	1401	255	840	255	48	144	240	660	297	168	18	18	282	273	270	432	98	650	170	4	28
576	576	288	288	720	288	1296	288	144	0	0	288	0	288	144	936	1296	360	0	0	0	0	0	0	2592	0	0	0	0	1296	0	0	0	0	0	0	0	0	0	0	0	0	0	0	0	0	0	0	0	0
5112	1632	5352	2916	756	2700	0	324	432	6696	8844	3144	756	1080	432	0	0	0	0	0	0	0	0	0	0	0	0	0	0	0	0	0	0	0	0	0	0	0	0	0	0	0	0	0	0	0	0	0	0	0
0	0	0	0	0	0	888	792	3504	0	0	0	0	0	0	0	0	0	0	0	1152	0	0	0	0	36	0	0	108	0	0	0	0	0	0	1944	0	0	0	0	936	0	0	288	0	4440	3960	17520	0	0
0	5472	216	0	0	0	2304	720	144	360	0	144	0	0	1440	0	4608	432	0	0	0	0	0	0	720	1440	0	0	5760	0	0	0	0	0	0	0	0	0	0	0	0	0	0	0	0	5184	1920	384	0	0
0	0	0	0	0	0	0	0	0	0	0	0	0	0	2160	0	0	0	0	0	0	0	0	0	13062	2890	680	0	0	1728	0	0	0	0	0	0	2928	240	0	0	0	0	0	1152	0	0	0	0	0	0
792	0	1800	0	792	0	0	0	0	3264	1056	0	0	0	4392	88	0	632	0	0	0	0	0	0	0	0	0	0	0	0	0	0	0	0	0	0	0	0	0	0	0	0	0	0	0	0	0	0	0	0
0	0	0	0	0	0	0	0	0	0	0	0	0	0	0	0	0	0	0	5832	0	0	16200	0	0	0	0	0	0	1296	0	0	0	0	0	0	270	3348	2214	0	0	0	0	0	0	0	0	0	0	0
0	0	0	0	102	0	0	120	0	0	0	0	0	0	30	0	0	0	0	540	0	0	1350	0	0	0	0	0	0	150	0	144	0	0	660	0	1994	6136	2586	0	0	660	720	132	720	0	0	0	0	300
0	0	0	0	0	0	0	0	0	720	0	0	0	0	0	0	0	0	0	0	0	0	0	0	240	0	48	0	0	0	0	0	0	0	0	0	540	828	792	0	0	0	0	0	0	0	0	0	0	0
0	0	9000	0	0	0	0	0	0	2700	0	0	0	0	8640	0	0	10260	0	0	0	0	0	0	540	0	0	0	0	0	0	0	0	0	0	0	0	0	0	0	0	0	0	0	0	1800	1728	540	2052	0
300	280	440	720	180	180	228	528	228	270	332	1186	900	108	1080	0	120	0	720	360	0	0	120	0	100	136	364	360	0	1080	0	120	0	422	416	206	0	60	60	62	144	94	36	0	108	216	804	396	128	578
216	104	148	412	512	812	264	312	136	260	644	88	288	468	176	852	524	412	1408	708	1096	922	1154	1276	840	1272	632	1128	720	752	288	496	752	182	136	342	128	200	32	404	188	148	456	264	552	516	860	480	400	888
8568	936	2592	2304	5616	144	0	576	0	1944	3024	216	0	0	0	2376	216	0	0	5220	252	0	576	0	864	1584	144	0	0	0	0	0	0	0	1044	108	0	2484	324	0	0	72	0	0	0	0	0	0	0	0
4536	432	6912	1584	0	1152	0	0	0	5616	4032	720	216	432	0	3312	432	3456	576	0	0	0	0	0	4824	792	0	0	0	0	144	0	144	0	0	0	0	0	0	0	0	0	0	0	0	0	0	0	0	0
0	0	1728	7200	14400	0	0	0	0	0	0	0	0	0	3456	0	0	0	0	0	0	0	0	0	0	0	0	0	0	864	0	0	0	0	4320	0	0	6120	2520	0	0	0	0	0	0	0	0	0	0	0
0	0	12096	0	0	0	0	0	0	16416	2304	1152	0	0	0	0	0	9504	0	0	0	0	0	0	1728	0	0	0	0	0	0	0	0	0	0	0	0	0	0	0	0	0	0	0	0	0	0	0	0	0
318	60	558	48	48	360	0	0	0	240	72	72	192	72	624	156	24	252	48	924	144	36	288	60	1536	1344	1056	864	96	732	768	336	600	456	1128	936	480	300	156	72	144	84	384	960	324	384	696	576	36	456
156	204	144	669	627	564	54	936	306	69	105	144	660	150	762	636	402	276	489	327	132	456	810	414	744	606	474	348	234	552	378	804	516	720	714	390	1200	624	600	360	210	414	756	906	648	0	798	300	180	234
852	84	228	1788	948	768	360	474	138	291	315	258	96	72	528	564	132	156	1440	426	234	276	300	348	540	162	342	492	84	420	1866	1206	1236	1398	684	342	654	321	45	396	384	132	240	528	444	348	696	36	516	948
1308	2328	4704	360	180	660	1716	372	912	3615	2592	3501	660	720	780	264	288	888	0	108	312	552	120	72	654	630	444	0	240	264	0	0	0	0	0	72	0	0	36	96	0	0	0	0	36	168	168	528	144	108
2364	1850	3658	288	288	144	384	144	192	3037	738	689	264	288	864	1908	1518	2118	360	696	576	504	630	378	2220	1529	1183	288	180	360	72	0	0	0	18	54	36	72	0	0	0	0	0	36	0	72	0	36	0	24
792	828	216	2292	5352	2652	1482	9758	2980	474	1116	1110	0	0	0	0	0	0	0	0	0	0	0	0	0	0	0	0	0	0	336	714	462	0	0	0	144	0	0	0	0	0	0	648	0	462	2590	836	0	0
1620	0	324	747	8514	603	1386	5955	1155	0	1620	0	0	0	0	0	0	0	0	0	0	0	0	0	0	0	0	0	0	0	1035	6282	855	0	0	0	252	0	0	0	0	0	0	900	0	108	450	90	0	0
624	0	336	144	1920	144	0	120	60	504	48	144	348	0	1824	288	0	144	1116	1944	1356	0	0	0	48	0	0	48	0	2256	48	2400	48	636	648	540	1392	1080	2808	0	192	384	864	3120	384	24	360	240	0	96
3525	2745	3666	2340	3132	1116	1188	4644	972	1704	4200	3456	684	540	864	2196	2052	1800	0	0	0	0	0	0	1728	0	0	0	0	0	0	0	0	0	0	0	0	0	0	0	0	0	0	0	0	0	0	0	0	0
0	0	0	0	0	0	0	0	0	0	0	0	0	0	0	0	0	0	0	0	0	0	0	0	0	0	0	0	0	0	0	0	0	0	864	216	1150	1680	3290	0	0	1080	0	0	0	0	0	0	0	0
734	1166	704	873	480	861	690	828	498	318	450	420	372	408	822	526	796	616	554	564	412	990	363	615	666	531	735	912	600	510	537	534	813	610	636	332	794	384	376	369	339	222	462	510	222	150	306	342	486	207
770	518	531	823	532	275	435	444	379	718	829	385	313	190	616	468	225	16	485	668	309	76	274	260	480	747	177	205	238	616	261	184	90	196	379	362	31	480	81	81	178	161	187	238	190	134	233	33	302	823
114	60	162	0	1608	1848	3	256	1361	700	969	671	24	144	180	1442	730	636	542	652	210	677	1207	336	1314	258	534	0	180	234	0	936	1032	182	142	72	483	81	102	356	0	148	36	90	72	87	302	109	105	183
450	1758	6912	60	330	0	1140	1410	720	3936	2622	15042	0	180	0	60	372	1296	0	102	0	0	246	180	0	240	1488	0	0	432	0	0	0	0	12	0	0	6	60	0	0	0	0	0	0	0	0	0	0	132
204	450	246	192	1696	896	1090	626	738	306	614	572	0	120	588	364	300	386	442	119	831	324	296	184	574	804	210	0	810	312	480	1156	548	234	303	507	318	132	132	595	908	61	0	2850	48	731	511	402	288	240
3675	958	1751	1824	1184	192	0	640	0	400	740	20	160	160	784	735	230	379	288	2336	576	0	640	0	244	690	10	160	160	784	840	520	80	344	1864	528	150	1150	1156	0	344	760	2872	960	960	16	16	0	16	16
2128	1028	544	3390	2600	2190	969	1528	363	580	400	300	120	4644	240	1532	1048	316	24	50	46	510	588	230	0	174	270	956	200	80	1202	860	682	0	42	54	12	72	84	1216	248	676	1096	436	400	216	352	72	550	400
0	0	3888	0	0	0	0	0	0	4696	380	2052	0	0	0	0	0	1800	0	252	0	0	108	0	648	0	0	0	0	0	0	0	0	0	0	0	540	2430	1890	0	0	0	0	0	0	0	0	0	0	0
216	144	504	108	108	0	1242	810	972	0	0	0	1944	0	648	432	432	648	756	756	216	324	216	324	216	0	0	1080	864	648	0	0	0	108	108	0	54	108	54	0	0	0	216	216	0	612	360	396	540	468
90	0	882	36	180	96	0	0	0	2440	472	688	144	0	480	126	0	558	96	360	0	0	0	0	1460	204	1192	180	0	1512	144	1200	144	208	512	0	992	2544	976	0	0	0	144	0	384	0	360	0	48	336
[truncated: 55 more columns]
