# Supplementary material for: Polygenic adaptation from standing genetic variation allows rapid ecotype formation
Source: eLife. 2023 Feb 28;12:e82824. doi: 10.7554/eLife.82824 (PMC9977305; doi:10.7554/eLife.82824)
Supplement: Supplementary file 2. [file elife-82824-supp2.zip › Supplementary_Data_1/Twisst_windows_5000/superscaffold5_all_output.weights.5000.csv]

topo1	topo2	topo3	topo4	topo5	topo6	topo7	topo8	topo9	topo10	topo11	topo12	topo13	topo14	topo15	topo16	topo17	topo18	topo19	topo20	topo21	topo22	topo23	topo24	topo25	topo26	topo27	topo28	topo29	topo30	topo31	topo32	topo33	topo34	topo35	topo36	topo37	topo38	topo39	topo40	topo41	topo42	topo43	topo44	topo45	topo46	topo47	topo48	topo49	topo50
0	0	0	0	0	0	0	0	0	672	60	132	0	0	0	0	0	1440	0	0	0	0	0	0	6368	506	1334	0	0	0	0	0	0	0	0	0	0	0	0	0	0	0	0	0	0	0	0	0	0	0
160	360	380	162	0	0	144	18	18	464	210	442	162	108	1260	776	864	1060	72	432	288	720	792	288	3114	1054	2384	0	0	432	0	0	0	18	108	36	0	0	0	0	0	0	0	0	0	72	36	36	72	96
180	0	90	0	540	0	0	0	0	108	306	234	0	0	270	360	0	720	1836	1404	0	150	900	30	1587	225	780	108	0	1350	0	1944	0	108	162	0	1332	0	234	0	0	0	0	0	0	270	810	0	0	1350
108	324	1512	0	144	96	0	120	492	1679	1095	1522	300	0	2904	126	378	2088	0	120	120	0	192	672	3711	933	732	120	0	960	0	0	0	0	0	0	162	0	54	0	0	144	0	0	0	0	0	108	0	48
0	468	2340	0	660	168	0	1080	0	0	0	0	0	0	3384	0	216	1080	0	0	0	0	0	1296	2880	2592	1008	0	0	0	0	372	600	0	0	0	1404	0	2088	0	0	1296	0	2484	0	0	0	0	0	0
0	0	0	0	3600	720	0	0	0	720	432	288	0	0	7200	0	0	0	0	0	0	0	0	0	0	0	0	0	0	0	0	3600	720	0	0	0	1440	1080	1080	0	432	288	0	3600	720	0	720	144	0	0
360	72	1728	600	1632	600	0	216	216	1728	360	72	432	432	3672	960	240	2520	480	864	240	144	72	72	852	210	90	528	144	1872	72	720	72	48	360	24	408	84	588	48	24	360	720	360	720	0	72	72	0	0
223	308	295	216	156	94	205	323	76	138	54	112	274	196	316	102	628	702	1326	703	351	740	606	290	374	148	214	640	640	1534	186	294	34	1854	768	316	259	807	72	31	123	246	370	370	1000	212	288	86	726	346
572	656	1192	66	329	199	107	205	76	222	280	190	116	246	570	708	954	1500	526	818	1632	1010	1066	808	1812	3447	2053	866	1422	742	102	463	217	150	255	475	304	39	747	242	210	662	582	1140	388	51	49	30	140	162
0	0	0	0	0	0	0	0	0	216	0	0	0	0	0	0	0	648	0	0	0	0	0	0	17640	720	3240	0	0	3240	0	0	0	0	0	0	0	0	0	0	0	0	0	0	0	0	0	0	0	0
0	0	396	0	0	0	0	0	0	504	0	0	0	0	0	0	0	612	0	0	0	0	0	0	1152	0	0	0	0	0	0	0	0	0	0	0	0	0	0	0	0	0	0	0	0	0	0	0	0	0
0	432	4608	0	0	0	288	144	144	1824	0	84	0	0	1224	0	288	5904	0	0	0	864	144	1296	9828	0	360	0	0	1152	0	0	0	0	0	0	0	0	0	0	0	0	0	0	0	144	72	72	0	0
1368	1368	11844	0	0	0	0	0	0	4896	0	0	0	0	936	864	864	9792	0	0	0	0	0	0	1368	0	0	0	0	1008	0	0	0	0	0	0	0	0	0	0	0	0	0	0	0	0	0	0	0	0
2200	3972	4412	0	720	0	432	1296	432	5100	660	1152	0	0	1656	720	1512	1872	0	0	0	0	0	0	0	0	0	0	0	3240	0	0	0	0	0	0	0	0	0	0	0	0	0	0	0	0	0	0	0	0
180	216	3096	180	0	360	180	108	360	10161	1305	1566	0	0	0	30	36	582	0	0	0	0	0	0	216	0	0	0	0	0	0	0	0	0	0	0	0	0	0	0	0	0	0	0	0	0	0	0	0	0
780	300	360	720	6630	1980	60	1554	0	1656	3060	864	0	0	1836	150	570	1080	24	858	24	240	2660	1450	1380	950	3898	0	0	972	0	180	0	12	120	12	570	150	570	210	36	150	0	0	0	12	24	36	0	180
0	0	648	0	0	0	0	0	0	1739	799	846	0	0	0	0	0	3744	0	432	0	0	612	0	7200	0	0	0	0	2052	0	0	0	0	0	0	1548	936	756	0	0	0	0	0	0	0	0	0	0	0
796	713	855	90	366	180	198	306	240	2892	1236	1518	480	570	780	732	771	1929	258	108	138	103	115	106	1470	90	120	72	54	462	800	570	1582	426	150	132	105	89	82	1182	372	120	48	24	222	344	205	663	169	61
504	657	2331	711	378	351	711	54	351	1686	264	264	432	432	936	40	63	545	36	36	72	36	0	144	624	44	124	144	144	126	2367	246	1599	837	396	855	945	522	261	108	882	198	324	108	162	2430	252	1638	837	255
36	324	1440	702	234	144	1788	0	174	1674	198	468	90	432	4464	186	378	1020	0	396	36	174	0	168	1272	30	66	90	432	4140	0	0	0	0	1188	108	360	24	12	36	0	0	0	36	36	444	180	222	708	828
264	196	1916	232	0	0	20	148	40	380	284	72	64	160	480	720	560	3480	0	0	160	0	0	400	2860	500	3320	400	160	800	80	0	0	0	0	0	940	760	1340	40	0	200	400	0	320	0	32	0	0	0
0	0	150	240	960	528	0	1728	0	0	0	0	0	0	7512	0	0	150	0	0	0	0	0	0	800	220	180	0	0	300	140	800	302	150	0	0	3566	390	1036	150	150	0	120	1392	300	30	120	0	0	30
956	1196	1376	175	389	492	272	260	644	1076	728	1028	72	72	60	456	588	936	344	500	644	396	708	756	700	436	556	252	252	120	198	222	336	224	680	692	532	880	1732	346	928	1342	144	36	96	216	342	414	164	204
0	1224	1008	0	0	0	408	360	240	2880	0	720	0	0	5400	0	468	1764	0	0	0	360	360	0	0	0	0	0	0	1800	978	2562	1500	0	0	0	2160	936	1404	0	0	0	540	0	1800	384	720	480	0	0
1680	3576	2124	180	144	396	180	864	180	1827	765	1548	0	0	6624	0	0	0	0	1530	90	0	216	72	144	828	144	0	0	288	0	0	0	0	270	90	4752	1152	1152	0	0	360	0	0	0	0	0	0	0	684
949	525	182	1168	7379	1605	477	6552	477	0	564	192	792	756	4140	647	621	442	900	0	0	270	180	0	0	0	0	0	0	0	960	5943	1071	252	36	0	450	0	0	0	0	0	0	0	0	135	1080	135	0	0
2700	2250	14490	0	2250	450	0	2160	540	4950	540	450	0	0	10800	0	450	2250	540	0	0	0	0	0	540	108	0	0	0	0	0	450	90	0	0	0	0	0	0	0	0	0	0	0	0	0	0	0	0	0
680	0	11680	2300	300	400	920	120	160	2160	120	0	600	240	1680	310	0	6050	0	0	0	0	0	0	936	72	180	2700	1080	0	1840	240	320	0	0	0	0	0	0	0	0	0	0	0	0	736	96	128	0	0
24	120	828	276	138	246	0	120	54	950	226	120	240	222	396	196	108	1604	300	204	132	72	540	0	1420	180	80	156	396	1668	168	120	300	540	900	600	444	48	240	246	12	0	180	486	396	354	546	246	702	1386
232	232	4456	0	0	24	1000	232	592	808	0	152	336	120	1488	144	144	1872	0	0	0	0	0	0	0	0	0	0	0	0	0	0	264	0	0	0	432	0	0	0	0	0	0	144	0	3120	1320	1320	2160	0
612	576	108	0	0	0	0	0	0	432	0	0	0	0	5184	0	0	0	0	0	0	0	0	0	0	0	0	0	0	0	0	0	0	0	0	0	2448	204	408	0	0	0	0	0	0	0	0	0	0	0
486	0	2322	0	0	0	0	0	0	1188	0	0	0	0	1404	3060	0	4932	0	0	0	0	0	0	13608	0	0	0	0	1296	0	0	0	0	0	0	0	0	0	0	0	0	0	0	0	0	0	0	0	0
444	370	5846	0	216	0	0	180	0	5838	468	390	0	0	900	90	75	1671	0	0	0	0	0	0	216	0	0	0	0	0	0	0	0	0	0	0	0	0	0	0	0	0	0	0	0	0	0	0	0	0
1718	1004	770	494	2254	171	14	966	544	90	349	195	816	482	957	1344	940	712	1143	571	1737	346	404	486	327	493	318	872	1058	525	290	558	83	40	40	139	383	81	100	67	60	20	147	1107	99	14	167	124	29	35
3042	3900	7746	60	1440	660	0	3600	0	2160	2040	6240	360	0	0	858	1100	2794	0	0	0	0	0	0	0	0	0	0	0	0	0	0	0	0	0	0	0	0	0	0	0	0	0	0	0	0	0	0	0	0
408	0	2616	36	36	216	0	0	0	1656	72	0	0	0	180	168	0	1092	0	0	0	0	360	540	936	0	180	0	0	4680	0	0	0	0	0	0	0	0	0	0	0	0	0	0	0	0	0	0	0	360
0	0	540	0	0	0	0	0	0	648	0	0	0	0	0	0	0	1080	0	0	0	0	0	0	3888	0	0	0	0	0	0	0	0	0	0	0	2444	754	2418	0	0	0	0	0	0	0	0	0	0	0
0	0	0	0	864	0	240	2352	0	0	0	0	0	0	4608	0	0	0	0	0	0	0	0	0	0	0	0	0	0	0	0	0	0	0	0	0	600	120	0	0	0	0	0	0	0	0	0	0	0	216
0	288	1440	0	0	0	0	1440	0	0	0	0	0	0	7200	0	0	0	0	0	0	0	144	0	0	0	0	0	0	720	0	0	0	0	0	0	0	0	0	0	0	0	0	0	0	0	0	0	0	0
1872	2160	1152	0	3744	0	0	4320	0	1560	780	900	0	0	2304	4836	5580	5676	0	0	0	0	0	0	1944	0	0	0	0	0	0	0	0	0	0	0	0	0	0	0	0	0	0	0	0	0	0	0	0	0
4636	3416	2244	0	0	0	0	0	0	8676	0	0	0	0	180	1444	1136	876	144	1080	144	288	576	0	2000	640	384	0	72	216	0	0	0	0	0	0	0	0	0	0	0	0	0	0	0	0	0	0	0	0
0	0	5400	0	0	0	0	0	0	22680	0	0	0	0	10800	0	0	0	0	0	0	0	0	0	360	450	270	0	0	0	0	0	0	0	0	0	0	0	0	0	0	0	0	0	0	0	0	0	0	0
1560	690	1998	0	7680	0	0	2400	0	1656	2472	1992	1800	360	7200	0	0	0	0	240	0	0	768	0	1440	480	1536	0	0	720	0	0	0	0	0	0	0	24	60	0	0	0	0	0	36	0	0	0	0	0
970	2134	9640	0	0	0	0	0	0	24840	0	0	0	0	0	110	242	2240	0	0	0	0	0	0	1512	0	0	0	0	0	0	0	0	0	0	0	0	0	0	0	0	0	0	0	0	0	0	0	0	0
690	396	9714	0	0	0	432	0	0	10464	0	1344	0	0	432	100	120	2804	0	0	0	0	0	0	864	0	0	0	0	144	0	0	0	0	0	0	0	0	0	0	0	0	0	0	0	0	0	0	0	0
345	561	1920	240	96	24	216	0	216	6696	0	864	0	72	3096	480	480	1920	0	0	0	108	0	108	540	0	0	0	0	0	0	0	0	0	792	198	216	216	0	0	0	108	0	0	0	0	0	0	234	0
72	24	840	180	396	72	0	12	36	3900	0	240	432	0	3300	144	0	720	60	132	24	0	12	36	780	0	120	0	0	1140	180	696	72	612	696	72	0	330	300	0	0	120	366	60	60	0	0	0	0	0
348	390	5898	212	76	0	140	40	0	1408	160	256	480	480	600	0	0	6000	480	240	0	720	180	0	32	0	16	240	240	1200	160	80	0	480	180	0	192	756	2064	660	195	285	240	120	240	160	80	0	240	60
0	0	1620	0	0	0	0	0	0	3780	0	0	0	0	1620	0	0	14580	0	0	0	0	0	0	7560	0	0	0	0	2160	0	0	0	0	0	0	0	0	0	0	0	0	0	0	0	0	0	0	0	0
7140	19428	8856	0	0	0	6048	0	432	2160	0	0	0	0	0	420	1524	648	0	0	0	0	0	0	0	0	0	0	0	0	0	0	0	0	0	0	0	0	0	0	0	0	0	0	0	0	0	0	0	0
1245	525	450	384	324	228	2520	630	1170	580	170	510	0	0	288	15	15	210	80	180	640	12	0	96	516	300	708	0	0	0	24	9	207	448	360	2684	60	252	300	60	1680	0	0	0	0	280	60	80	120	180
6200	1680	5680	840	480	1320	300	540	600	4450	2630	420	0	0	60	1020	360	780	0	84	60	0	108	12	618	60	30	0	0	24	0	0	0	0	60	60	36	120	132	0	0	240	0	0	0	0	0	0	0	60
756	4284	6624	0	216	108	1296	864	3996	4212	972	2268	0	0	324	486	4698	6480	0	0	0	0	0	0	0	0	0	0	0	0	0	0	0	0	0	0	0	0	0	0	0	0	0	0	0	0	0	0	0	0
0	504	864	0	0	0	252	396	0	480	0	1320	0	0	0	0	720	432	0	0	0	1152	0	0	1920	0	3552	0	0	0	0	5760	0	960	840	0	1800	900	2340	0	0	0	0	0	0	288	360	0	0	0
432	0	0	432	216	0	0	216	648	0	0	0	1512	0	0	216	0	0	432	432	432	0	0	0	0	0	0	3240	0	0	432	216	0	648	648	648	0	648	0	0	0	0	864	648	0	0	0	0	0	0
216	1248	72	192	1248	720	192	432	288	0	1440	0	0	0	0	0	0	0	0	720	1440	0	4464	1488	0	576	0	0	0	0	0	0	0	0	480	0	0	2256	0	0	96	624	0	0	0	0	0	0	0	288
0	0	0	0	108	0	156	780	0	0	0	0	0	0	0	0	0	0	0	0	0	0	0	0	0	0	0	0	0	0	0	1800	0	0	0	0	2460	420	0	0	0	0	0	0	0	162	846	0	0	360
0	0	4860	0	0	0	0	0	0	972	0	0	0	0	2592	0	0	14904	0	0	0	0	0	0	6156	0	0	0	0	1944	0	0	0	0	0	0	0	0	0	0	0	0	0	0	0	0	0	0	0	0
0	648	3240	0	0	0	0	0	0	0	0	0	0	0	3888	0	216	1080	0	0	0	0	0	0	648	0	0	0	0	1296	0	0	0	0	0	0	216	360	288	0	0	432	0	0	0	0	0	0	0	0
1520	1200	6640	0	0	0	0	0	0	2592	0	0	0	0	0	1292	1020	8056	0	0	0	0	0	0	0	0	0	0	0	4320	0	0	0	0	0	0	0	0	0	0	0	0	0	0	0	0	0	0	0	0
2600	5200	6960	558	804	366	0	1440	36	5220	1080	2160	216	144	180	548	1024	1920	0	0	0	0	0	180	180	0	0	360	0	900	648	96	444	0	0	0	0	0	0	144	0	36	72	0	0	0	0	0	0	0
3666	1098	4794	3654	1710	1386	432	864	432	3420	5670	2340	288	54	324	2679	954	4413	0	0	0	0	270	0	0	0	0	1350	0	1350	72	57	141	0	0	0	0	0	0	0	0	0	270	0	0	0	0	0	0	0
5372	3548	3536	2016	3060	324	9072	1188	1044	1692	1440	2736	216	72	108	2278	3094	1972	0	0	0	0	0	0	0	0	0	0	0	0	0	0	0	0	0	0	0	0	0	0	0	0	0	0	0	0	0	0	0	0
2862	2538	4968	13014	3150	7128	936	144	504	2484	324	1116	108	36	216	1695	315	690	0	0	0	0	0	0	0	0	0	540	0	0	297	75	168	0	0	0	0	0	0	0	0	0	108	0	0	0	0	0	0	0
342	864	288	60	120	90	366	102	90	48	0	96	270	270	1350	3306	6960	3084	0	0	0	0	0	0	2250	0	0	0	0	0	80	160	0	0	0	0	0	0	0	90	0	0	0	0	0	200	40	0	0	0
5820	660	6480	216	0	0	0	0	0	9072	0	0	0	216	0	1128	168	1296	0	0	0	0	0	1080	0	0	0	1080	0	2160	2592	0	2160	0	0	0	0	0	0	432	0	432	432	0	0	0	0	0	0	0
1434	516	2178	90	816	30	228	56	178	428	348	22	162	216	696	960	114	1440	108	432	162	1692	0	120	4	856	796	1908	702	2214	390	266	40	108	384	126	256	24	20	32	152	56	162	48	0	12	8	820	1020	0
864	0	864	2682	1890	5040	0	0	0	1620	6588	0	0	0	0	0	0	0	0	0	0	0	0	0	0	0	0	0	0	0	126	54	360	0	0	0	0	0	0	0	0	0	0	0	0	0	0	0	99	8163
0	0	3600	720	1440	432	0	0	0	2160	0	0	0	0	7200	1944	0	9720	0	0	0	0	0	0	0	0	0	0	0	0	0	0	0	0	0	0	300	90	690	0	0	0	0	0	0	0	0	0	0	0
288	1200	5196	840	120	480	3432	1080	2640	10272	1440	2208	1728	0	540	0	0	0	120	120	120	0	0	0	0	120	0	0	0	0	0	0	0	624	624	960	0	0	0	0	264	0	0	0	0	60	60	0	0	612
0	0	0	0	0	0	0	0	0	0	0	0	0	0	0	336	1104	0	0	0	0	0	0	0	0	0	0	0	0	2880	0	0	0	0	0	0	624	1392	288	0	0	0	0	0	1152	0	0	0	288	576
99	297	360	36	216	252	0	108	12	498	198	24	0	54	330	693	513	3330	0	120	540	1782	264	1104	1953	1782	2439	0	0	60	324	1944	648	0	0	108	279	180	495	1322	60	292	0	54	54	162	54	108	1116	128
216	108	1044	0	0	0	120	0	216	1124	260	1256	192	0	0	612	366	3162	450	780	210	384	492	540	4956	930	3846	480	0	756	280	1228	124	222	600	90	1708	648	1808	216	72	336	480	660	120	24	0	120	48	48
0	0	0	0	60	330	0	60	240	220	2110	460	0	0	0	375	266	415	2268	3552	3330	1302	12945	1521	480	390	300	0	0	1800	0	240	300	0	0	0	260	0	460	450	0	240	0	0	0	0	330	450	238	3145
12	232	108	64	8	60	696	720	672	116	48	16	0	0	0	144	724	354	135	70	177	504	240	286	510	168	112	110	110	254	208	608	120	315	214	105	828	552	252	180	132	48	0	0	0	2262	2310	2520	3600	900
248	256	72	36	540	168	168	444	0	720	684	1188	144	840	216	352	1052	2592	558	1260	198	1060	1024	1168	3280	976	1672	48	552	1200	100	416	228	0	0	0	966	132	594	252	0	0	0	0	48	216	252	504	248	32
120	20	16	108	168	192	152	774	654	288	180	416	452	48	276	772	2384	912	2492	2336	1460	4116	1152	1724	1172	186	1686	1040	24	1536	328	936	368	112	40	28	1060	46	438	644	0	684	416	120	0	244	1278	758	0	60
265	303	248	208	324	338	39	529	9	215	229	360	204	389	204	1315	1563	1127	1591	1602	962	757	662	1258	991	1573	901	675	917	645	238	340	338	141	36	139	557	385	353	125	239	362	284	398	419	311	1304	318	556	502
72	480	1212	0	9360	0	0	2160	0	468	1152	144	288	720	2088	144	816	1776	288	144	0	720	1152	0	2628	1512	6552	0	0	144	0	0	0	0	0	0	2340	234	2106	0	0	0	0	0	0	0	0	0	0	0
6192	6624	216	576	0	0	5760	1152	0	2156	100	1200	0	0	1512	1872	3744	216	0	0	0	0	0	0	0	0	0	0	0	2160	0	0	0	0	0	0	0	0	0	0	0	0	0	0	0	0	0	0	0	0
360	0	2250	90	0	126	90	2700	2610	522	108	0	0	0	10800	0	0	0	0	0	2160	0	108	108	10440	2610	0	0	0	432	0	0	0	0	0	450	0	0	0	0	90	540	0	0	0	0	0	0	0	0
324	2106	1512	54	162	0	3258	1530	936	3348	216	3564	0	0	270	108	1566	1782	0	216	216	0	432	3672	0	828	2466	0	432	0	0	0	0	0	0	54	54	54	0	0	0	0	0	54	0	0	0	0	0	432
0	0	720	0	0	0	0	0	0	360	0	0	0	0	0	0	0	8280	384	360	552	3120	0	4080	11184	696	0	1440	0	0	144	0	72	536	120	352	108	288	324	216	720	0	144	0	0	360	0	180	1020	0
0	180	4140	864	216	0	0	0	0	0	0	0	0	0	1080	216	468	6012	180	36	864	0	0	216	14256	3348	2484	0	432	864	0	0	0	900	180	3240	0	0	0	0	0	0	0	1080	0	0	0	0	0	0
1020	1032	3564	1260	492	1056	864	720	576	7200	1080	1080	0	0	1440	3084	2856	12852	3240	0	0	0	0	0	0	0	0	0	0	0	900	660	1680	0	0	0	0	0	0	0	0	0	0	0	0	0	0	0	0	0
1695	2034	12903	0	0	0	0	0	0	7776	0	0	0	0	0	1470	1764	17934	0	0	0	0	0	0	0	0	0	0	0	0	0	0	0	0	0	0	0	0	0	0	0	0	0	0	0	0	0	0	0	0
0	0	720	0	0	0	0	0	0	1605	105	126	0	0	1080	0	0	468	0	0	0	0	0	0	7020	0	0	0	0	1512	0	0	0	0	0	0	0	0	0	0	0	0	0	0	0	0	0	0	0	0
0	0	38880	0	0	0	0	0	0	0	0	0	0	0	0	0	0	0	0	0	0	0	0	0	0	0	0	0	0	0	0	0	0	0	0	0	0	0	0	0	0	0	0	0	0	0	0	0	0	0
6810	354	13572	864	0	864	0	0	0	3456	3024	3024	1728	0	3240	348	12	288	0	0	0	0	0	0	432	0	0	0	0	0	0	0	0	0	0	0	0	0	0	0	0	0	0	0	0	0	0	0	0	0
270	708	210	108	270	5292	810	108	0	4536	3456	2376	0	108	378	108	348	84	0	594	0	0	702	1188	252	72	108	108	432	810	0	0	0	0	108	0	0	324	0	288	2016	2880	0	0	108	54	0	0	0	414
2760	1932	4476	792	576	456	576	192	396	3138	744	798	132	192	576	2046	1422	4380	0	48	24	48	198	96	144	48	126	78	24	216	48	48	0	30	282	96	72	684	2142	24	150	984	630	48	144	0	0	36	0	78
1077	348	183	3870	7620	1380	240	2130	930	0	510	480	2880	240	1080	2385	540	315	0	786	60	0	202	26	0	54	0	0	0	72	0	0	0	0	876	48	0	1096	908	0	90	180	0	0	96	0	0	0	0	40
210	696	30	774	1485	405	1662	210	90	288	60	144	1536	954	588	54	216	18	456	0	288	0	0	288	540	750	1014	1584	720	144	576	972	324	24	0	0	30	0	0	84	60	0	216	288	6	180	72	108	12	6
276	1344	816	64	416	432	480	96	0	0	48	12	12	180	144	1275	5442	2571	60	180	0	2628	1060	3848	2088	304	1928	408	0	180	48	240	288	0	48	0	1129	172	763	624	152	1768	336	0	0	0	0	0	432	80
1726	1166	2052	96	696	552	96	624	264	480	672	600	288	288	336	918	318	828	384	2784	2208	384	2496	1056	1920	2688	2400	1152	1152	1344	0	0	0	0	0	0	96	672	624	0	0	1104	192	0	0	0	0	0	0	0
2112	852	5766	810	0	270	423	90	297	3450	642	108	0	540	216	2196	756	4998	840	0	600	855	216	495	5100	360	0	0	0	540	180	0	30	210	0	60	0	0	0	150	90	0	0	0	0	567	126	327	525	108
144	0	0	176	1744	0	0	288	0	0	72	0	144	288	72	672	0	0	744	1224	0	200	520	0	160	416	288	0	0	0	320	2896	0	720	720	0	2720	820	492	720	0	1440	1440	2160	1440	0	624	0	40	104
0	0	0	2336	1888	384	0	0	0	288	0	0	1440	0	576	0	0	0	0	0	0	0	0	0	0	0	0	0	0	0	2808	2232	432	1440	0	0	576	288	0	0	0	0	0	0	0	0	0	0	0	0
0	0	0	0	1980	0	0	0	0	0	0	0	0	0	0	3960	0	0	4680	0	0	0	0	0	171	99	1674	2160	0	0	0	3780	0	1800	0	0	144	288	0	0	0	0	0	0	0	0	396	0	660	780
408	456	240	0	528	208	453	369	378	0	384	288	240	672	528	1544	2040	1696	1166	178	88	1392	408	384	132	816	468	0	1056	0	672	1176	688	2442	686	776	504	24	688	536	8	192	176	512	104	613	777	530	0	24
294	552	918	240	44	172	796	272	852	656	346	204	18	54	0	606	1769	1387	390	450	498	618	1620	3480	1527	2022	2463	0	0	90	36	0	30	96	172	350	66	30	24	140	152	176	0	0	36	534	117	375	702	882
320	740	1564	32	272	106	40	280	0	512	120	0	280	370	1720	550	1050	2604	156	108	216	120	0	1890	1000	2544	3336	1170	720	296	40	40	38	210	166	296	30	20	10	124	456	180	120	552	38	50	50	0	180	40
64	192	512	192	352	0	464	944	288	3328	960	2336	0	0	1408	192	128	256	144	434	206	80	224	0	867	471	1038	384	432	832	64	32	0	48	390	282	288	128	0	0	0	0	0	576	0	120	360	0	128	256
480	0	96	1280	280	150	100	630	50	90	186	30	36	36	180	240	0	156	213	0	57	56	156	100	534	360	240	72	0	0	4682	1540	978	876	0	204	2028	320	160	464	390	244	828	1980	540	300	450	150	125	42
0	0	0	0	0	0	0	0	0	0	0	0	0	0	0	0	0	0	0	0	0	468	0	1836	0	0	1728	3456	0	0	6840	6240	7080	408	0	24	0	0	0	1080	0	0	0	0	0	0	0	144	168	0
0	0	0	0	0	0	0	0	0	0	0	0	0	0	0	0	0	0	0	0	0	0	0	288	1056	0	1464	288	0	0	2592	8676	8352	0	0	0	4860	0	0	0	0	0	0	0	0	0	0	0	0	0
720	180	0	2136	1170	1794	45	1215	0	0	0	0	0	0	0	24	168	0	183	477	0	713	583	360	266	1558	1416	2412	0	0	1662	1110	1248	81	171	0	180	144	0	0	90	90	360	900	360	60	360	0	533	583
552	240	2134	352	330	1488	92	100	760	2962	2014	40	736	664	1126	78	64	1030	300	124	150	0	220	0	694	336	196	220	220	1004	40	28	492	558	316	516	0	184	0	372	268	136	184	166	560	258	250	772	300	724
600	120	2880	72	60	540	612	84	528	1368	969	1395	0	0	180	240	48	1536	144	112	800	96	0	192	1512	1656	2052	0	0	0	36	12	120	24	132	60	24	0	48	208	420	236	0	36	0	72	32	280	268	156
176	1404	550	66	326	136	1250	704	2522	578	264	1600	0	0	0	224	1608	856	157	273	806	920	152	500	394	280	220	0	0	0	180	106	602	189	345	1308	150	222	636	1206	1260	1464	0	0	0	1906	724	2698	320	68
0	540	180	0	0	0	1482	336	3066	342	0	1638	216	0	0	0	0	0	588	696	876	132	0	0	0	216	36	0	0	0	384	144	48	1929	2226	2397	0	690	150	120	1170	150	0	0	0	1296	288	2592	324	0
20	100	96	24	606	0	1182	684	2100	48	20	100	120	120	120	0	0	220	40	90	20	236	54	210	32	96	64	0	100	0	220	0	0	32	48	16	272	168	336	32	112	48	0	100	0	762	552	912	304	96
324	1620	0	0	720	0	4804	5360	2508	0	0	0	0	864	0	36	180	0	0	72	0	12	204	144	0	0	0	0	0	0	0	0	0	0	0	0	18	66	60	0	0	0	0	0	0	6336	5796	2376	990	1890
1032	1120	1856	1992	1504	872	6240	6510	2394	1104	288	576	240	1200	1416	126	120	114	0	0	0	0	0	0	0	0	0	0	0	0	144	138	78	0	0	0	0	0	0	0	0	0	0	0	0	2412	2646	1122	300	0
376	4108	7900	0	0	0	4716	0	2880	9132	0	5736	0	0	720	56	824	1568	0	0	0	432	0	252	1044	0	288	0	0	0	0	0	0	0	0	0	0	0	0	0	0	0	0	0	0	540	0	108	216	0
0	330	1668	810	630	720	600	0	2172	3168	0	3684	4320	1080	2160	0	60	300	0	0	0	120	0	60	360	0	120	0	0	0	540	420	480	720	294	120	480	432	384	720	594	438	0	0	0	180	0	540	180	0
0	1188	1980	0	0	0	600	0	1848	1447	0	2873	0	0	0	0	1080	1800	0	0	0	480	0	240	1056	0	240	0	0	0	0	0	0	0	0	0	0	0	0	0	0	0	0	0	0	264	0	384	96	0
170	562	732	84	94	92	632	108	1348	684	378	1506	0	0	0	106	1016	1506	582	723	861	876	45	399	630	69	321	12	300	300	384	534	750	486	759	1083	920	490	1350	1626	752	1426	0	0	108	670	204	1778	728	118
1206	4	8	3818	664	3984	0	0	0	96	480	0	0	192	0	24	18	36	330	0	120	52	60	464	372	572	448	0	48	0	2148	456	2736	900	0	24	270	60	30	144	32	16	306	720	0	36	762	0	174	360
240	420	420	0	180	0	789	879	780	636	258	1410	432	0	828	84	228	120	0	36	108	0	252	0	36	36	144	108	108	252	216	216	0	756	324	432	0	36	0	0	0	0	0	648	0	735	717	1104	378	504
1122	2418	672	782	478	12	1026	2208	486	1240	448	1288	0	0	0	294	342	96	462	210	96	468	738	48	132	77	319	0	0	0	386	382	84	366	622	512	202	890	372	120	420	408	180	324	180	618	978	270	384	714
0	0	648	0	0	0	0	0	0	4344	2352	1296	0	0	1080	0	0	432	0	0	0	0	0	0	420	588	288	0	0	0	0	0	0	0	0	0	0	0	0	0	0	0	0	0	0	0	0	0	0	0
1368	1152	3960	0	1140	0	0	960	0	6204	2964	2496	0	0	60	912	768	1344	0	456	0	0	384	0	3504	912	768	0	0	24	0	0	0	0	0	0	0	0	228	0	0	0	0	0	0	0	0	0	0	0
4768	716	2328	360	360	360	3456	720	288	11413	1695	7304	72	0	540	416	364	1560	0	0	0	0	0	0	0	0	0	0	0	0	0	0	0	0	0	0	0	0	0	0	0	0	0	0	0	0	0	0	0	0
2222	438	6052	1776	612	1572	1944	720	3384	7002	5976	2610	108	0	0	1378	1290	4496	180	0	0	90	18	108	750	150	0	0	0	0	168	36	156	0	0	0	0	0	0	0	0	0	0	0	0	144	72	144	90	18
176	202	90	108	378	282	1184	632	824	138	430	464	1308	972	372	182	481	129	408	216	288	888	324	240	452	364	612	444	720	264	342	489	429	858	513	657	348	36	12	504	552	156	276	564	420	1692	780	1128	600	120
500	1130	668	326	232	678	904	0	350	370	392	354	24	96	24	1348	5824	2848	1320	1360	920	1842	2040	4032	644	1082	1322	540	360	360	112	200	180	360	398	280	0	204	330	382	272	942	144	48	192	546	48	150	1032	750
743	381	952	600	708	1212	240	480	240	1392	840	348	60	24	1500	1806	742	1280	300	516	624	120	960	300	3468	960	372	120	48	1200	0	0	0	0	0	0	128	40	348	0	0	624	300	0	0	0	0	0	0	0
0	0	1296	0	0	0	0	0	0	9936	0	0	0	0	0	0	0	1512	0	0	0	0	0	0	5400	0	0	0	0	648	0	0	0	0	0	0	0	0	0	0	0	0	0	0	0	0	0	0	0	0
136	280	1120	548	76	24	96	24	240	1252	672	120	240	1608	264	56	570	2430	360	36	144	600	240	240	2108	0	0	0	0	308	696	80	84	300	24	96	0	0	0	202	40	42	12	0	212	980	48	840	4812	1440
1352	708	2476	1344	396	24	360	96	48	156	48	672	1080	540	312	1780	306	3446	1080	720	48	1500	216	72	186	24	162	240	120	528	888	204	24	2344	1380	92	234	246	672	0	0	96	1080	120	144	0	24	48	180	0
2466	1773	1689	627	337	590	210	570	540	288	792	390	510	246	240	1235	685	984	1581	633	1428	795	1863	1410	1212	1386	912	1194	282	96	87	50	175	114	12	42	0	24	432	0	96	816	726	0	0	93	315	360	33	63
368	80	272	948	1020	432	0	1560	0	372	66	138	0	24	720	428	92	332	744	636	744	0	450	78	450	1984	710	384	12	348	132	0	180	192	96	96	220	220	160	42	78	0	120	0	36	0	1800	0	36	252
670	3252	1622	72	792	0	3618	6822	0	0	0	0	0	576	1800	88	264	260	0	0	0	288	0	0	300	1884	156	36	1044	0	0	0	0	0	0	0	0	0	0	0	0	0	0	0	0	1044	1116	0	0	0
1854	5382	4932	888	798	240	3012	510	600	5760	1852	3908	0	0	0	696	1848	2712	216	54	0	540	54	0	704	140	308	0	0	288	48	48	48	72	0	0	36	18	0	0	0	0	0	0	0	192	48	120	180	0
46	138	524	166	136	154	133	46	169	516	48	324	216	108	216	98	54	250	268	100	64	80	16	0	176	52	36	0	0	0	2150	1760	2252	1498	250	352	756	300	144	1372	492	200	0	432	0	179	98	125	90	162
606	4770	1608	1548	324	264	1674	192	510	2808	924	468	0	0	0	220	888	392	292	144	164	360	0	720	720	168	144	0	0	0	723	153	156	126	378	108	0	108	0	132	270	18	0	0	0	1881	416	835	852	180
768	1536	8928	0	0	0	756	0	108	2808	0	216	0	0	0	264	1122	4554	0	0	0	0	0	0	0	0	0	0	0	0	0	0	0	0	0	0	198	252	414	0	0	0	0	0	0	0	0	0	0	0
476	697	1887	0	222	282	360	180	42	48	90	72	0	0	192	2216	3874	6042	720	1110	210	1068	1004	718	5160	1380	1710	0	0	2580	0	120	192	0	0	0	348	174	468	312	115	491	0	0	156	0	96	0	1428	629
420	804	398	303	1130	1045	530	492	388	275	512	499	0	0	320	750	48	312	438	513	387	1989	1743	1746	299	367	628	0	0	0	236	988	858	432	414	200	352	243	275	628	424	558	0	320	0	736	302	72	612	660
208	169	1567	0	0	0	0	0	0	396	0	0	0	0	0	768	804	2604	384	480	288	180	372	276	8474	5253	3193	0	108	396	0	720	0	192	240	144	1980	264	1716	0	0	144	576	2880	144	0	0	0	36	12
3024	2256	744	1048	3312	1328	1076	3474	1192	810	216	366	1224	2844	756	945	660	231	6	84	234	6	30	234	200	900	748	144	144	18	74	243	97	390	42	240	234	246	294	366	96	342	90	216	18	124	648	182	930	42
30	240	846	0	0	0	120	96	942	2826	324	1086	150	72	108	0	0	0	0	0	0	0	480	750	1980	0	960	150	0	1620	0	0	0	0	0	0	0	6	6	0	0	0	0	0	0	12	6	72	0	750
600	1104	216	324	2256	636	966	2256	1410	981	1494	2529	1536	1776	1800	192	480	54	378	1152	270	240	1044	180	396	522	462	24	90	888	84	552	96	126	504	90	162	348	66	252	120	168	18	210	912	198	558	258	36	180
0	0	1440	0	0	0	0	0	0	1728	0	0	0	0	7200	0	0	0	0	0	0	0	0	0	720	0	0	0	0	0	0	0	0	0	0	0	6880	960	800	0	0	0	0	0	0	0	0	0	0	0
0	0	0	1160	5080	960	0	360	18	24	0	0	0	0	720	0	90	60	0	0	0	24	0	714	400	140	780	0	0	0	440	1750	360	120	360	96	2300	120	100	120	0	360	0	360	0	0	0	24	6	0
300	212	568	1110	3000	750	51	150	15	450	0	0	0	0	2232	60	52	128	0	0	0	0	0	0	552	132	600	600	24	0	1740	3600	900	240	0	60	720	180	252	11	85	72	0	240	0	129	450	45	24	0
264	834	1398	398	626	200	584	342	502	1716	372	642	0	0	288	48	180	120	66	378	60	78	468	366	27	36	579	0	0	0	72	399	45	48	732	240	786	2672	742	24	240	486	0	0	0	96	300	48	66	378
0	132	366	350	370	120	132	0	240	880	0	920	0	0	120	168	162	228	546	330	180	582	0	186	392	0	928	0	0	60	1150	3308	312	2040	960	510	1132	920	408	306	270	120	0	24	0	402	12	936	192	0
216	72	828	954	1260	270	192	432	1032	2682	702	2124	0	108	0	540	108	144	1242	2052	486	18	540	126	684	90	522	0	0	0	1710	864	378	774	1260	1026	2268	2430	738	72	288	72	0	0	540	96	0	480	54	0
0	0	0	264	594	132	0	0	0	1008	240	336	0	0	144	108	0	0	198	528	264	0	0	0	0	0	0	0	0	0	792	360	0	396	1080	0	552	1968	360	108	108	216	216	1728	648	0	540	0	108	540
564	900	852	388	446	528	302	548	872	624	804	444	0	0	0	1254	2062	2204	613	415	454	584	684	874	1438	612	302	96	96	240	88	548	480	438	210	276	1027	655	652	172	80	852	0	0	0	286	586	232	80	456
224	1032	5584	0	0	0	0	0	0	5016	2040	720	720	1800	1008	352	1128	4928	48	96	0	60	156	0	1548	0	0	0	0	2700	0	0	0	96	192	0	84	68	136	0	0	0	144	0	0	0	0	0	240	480
392	204	40	1140	984	1224	48	288	220	0	90	130	1144	480	156	552	176	40	768	256	80	1140	168	256	18	0	406	2272	96	12	5072	3512	3176	1104	108	0	336	24	160	1647	48	265	1000	408	432	144	144	96	60	36
936	684	504	468	1764	1800	5652	8496	10872	2844	2880	7164	2592	0	0	0	0	0	0	0	0	0	0	0	0	0	0	0	0	0	0	0	0	0	0	0	0	0	0	0	0	0	0	0	0	0	0	0	0	0
0	1008	12672	0	0	0	1440	0	720	3984	996	4704	0	0	0	0	192	1248	0	0	0	0	0	0	0	0	0	0	0	288	0	0	0	0	144	0	0	96	120	0	216	324	0	0	0	0	0	0	0	0
108	1068	0	0	648	0	96	4452	1020	528	72	840	0	0	0	408	3768	288	0	648	0	740	4692	712	480	72	888	0	0	0	24	48	0	0	12	0	216	24	456	0	0	0	0	0	0	0	1140	660	296	840
314	560	170	108	1928	240	1986	1146	1856	144	180	480	108	324	348	787	1306	553	108	1928	240	1566	1356	2066	144	180	480	108	324	348	54	236	72	0	236	72	860	1030	2230	0	0	272	100	40	40	1146	340	64	864	832
0	288	0	96	216	120	584	888	1456	48	0	192	0	0	48	0	0	0	0	24	336	0	0	384	1024	3008	4224	0	0	0	48	108	60	0	108	1752	48	48	0	0	720	144	0	912	0	352	672	704	0	0
1500	1128	2580	846	162	972	504	234	306	1116	180	168	1200	0	0	1260	516	1104	0	0	108	0	36	288	0	270	234	900	360	360	654	198	228	216	0	120	0	72	288	0	360	180	0	0	0	0	0	0	0	0
0	0	0	0	540	0	575	1135	450	0	0	0	0	0	0	0	0	0	0	54	918	60	114	60	2277	2889	7038	0	1494	648	0	2700	0	0	18	306	450	198	0	36	270	0	0	0	18	223	443	324	30	102
52	40	392	240	80	86	0	0	60	220	20	0	96	106	904	160	148	1076	286	0	510	410	64	540	2874	1098	840	906	784	484	784	880	290	666	152	986	546	136	2	400	514	160	186	2002	148	48	84	148	246	80
0	0	972	0	0	0	0	0	0	1332	864	1404	0	0	1008	0	0	180	0	2808	432	0	1728	864	624	504	240	0	0	1944	0	0	0	0	0	0	1464	1296	1344	0	0	0	0	648	864	0	0	0	0	0
216	0	648	0	0	312	0	150	30	356	396	112	0	0	60	840	36	1092	240	60	360	108	570	102	1817	732	271	12	48	120	0	60	48	12	192	12	1188	432	504	48	12	12	0	60	0	0	1440	120	204	750
60	174	36	36	72	36	0	72	0	0	36	72	0	432	0	228	402	72	288	504	0	1575	5130	2115	198	72	270	1080	432	1080	186	240	168	378	1200	96	354	798	108	72	36	0	0	0	1404	702	216	108	897	4170
240	240	5106	120	0	0	132	36	96	2544	360	360	240	240	42	120	120	3288	0	0	180	0	0	180	3688	140	2580	0	0	1848	210	810	240	360	420	780	810	1388	2770	120	150	180	540	270	300	198	54	144	360	420
0	0	900	18	0	72	6	12	0	2610	0	0	90	18	1950	0	0	3090	240	0	60	0	0	0	6930	390	780	60	0	1500	132	0	288	60	0	66	0	0	0	120	24	0	0	0	0	126	264	324	516	0
0	456	156	0	0	0	108	108	648	0	0	288	0	0	324	0	1008	396	0	0	0	3066	0	390	108	0	504	0	324	0	0	2052	648	0	0	0	432	0	288	0	576	288	0	1296	0	0	0	1584	1386	0
0	0	0	0	0	0	0	0	0	0	0	0	0	0	0	0	0	0	0	0	0	0	0	0	0	0	0	0	0	0	0	36	72	252	252	144	108	0	0	72	288	72	0	0	0	864	2160	2160	6336	0
234	666	378	12	36	6	1032	240	2520	129	9	1080	600	18	294	304	248	270	0	480	60	158	16	90	282	180	108	60	180	564	1054	462	212	1080	2392	1400	157	898	481	90	224	436	270	120	12	540	0	1230	259	8
0	270	270	0	0	0	360	360	1548	1350	0	1098	0	0	540	0	0	0	0	0	0	0	0	108	108	0	0	0	0	0	0	0	0	2538	1350	432	0	0	0	0	0	0	0	1080	0	648	648	1656	0	0
1068	2880	2160	514	230	264	570	372	144	1288	188	228	0	96	108	780	1740	1800	0	324	168	248	366	508	80	564	364	0	144	108	16	368	384	0	348	48	0	1340	3670	48	544	4040	480	384	192	0	0	0	16	228
300	240	60	120	30	0	225	15	90	600	150	150	0	0	0	975	1445	2080	4	20	6	180	30	0	0	0	0	0	0	0	0	360	0	20	250	30	2400	0	150	30	0	150	0	0	0	15	3	18	0	120
0	72	360	0	0	0	0	0	180	900	0	0	0	0	0	0	396	1980	0	0	0	0	0	0	648	0	0	0	0	3240	0	0	0	0	0	0	720	180	0	0	0	180	0	0	0	0	0	0	0	0
390	564	1590	0	4500	0	72	300	60	240	0	0	0	900	10200	405	270	1125	0	300	600	0	0	0	0	0	0	0	180	1800	0	0	0	0	0	0	240	1020	240	0	0	0	0	3000	0	12	0	0	180	0
0	90	270	0	510	0	0	60	0	12	12	12	0	90	1860	48	150	282	0	6	18	102	6	186	366	0	0	24	30	6	72	3540	198	0	18	54	5034	942	3204	216	60	696	288	660	18	90	630	36	0	0
0	0	96	0	2376	432	0	1344	96	240	0	0	0	0	4080	0	0	96	0	0	0	0	0	0	0	36	12	0	0	0	0	4800	0	48	0	24	1144	1748	1068	960	960	480	24	5160	0	0	1536	24	192	0
0	756	2556	0	0	0	0	0	0	0	0	0	0	0	5760	0	900	1980	0	0	0	0	0	1944	5568	528	3336	0	0	0	0	0	0	0	0	0	0	0	0	0	0	0	0	0	0	0	0	0	0	0
0	0	1224	0	0	0	0	0	0	1296	0	0	0	0	0	0	0	480	0	0	0	90	0	450	6048	6804	2268	0	0	0	48	48	0	36	0	0	0	0	0	0	0	0	0	0	0	264	0	216	120	0
0	0	0	0	0	0	0	0	0	0	0	0	0	0	0	0	0	1728	0	0	0	864	0	4320	5832	540	15876	0	0	0	0	0	0	0	0	0	0	0	0	0	0	0	0	0	0	0	0	0	0	0
165	285	930	0	0	0	0	0	0	120	0	0	0	0	900	1230	1794	0	468	108	108	972	216	0	8188	2576	3036	0	324	0	24	36	120	0	0	60	0	0	0	54	114	0	0	36	0	0	0	0	375	75
0	262	260	276	348	96	72	0	0	192	0	48	0	144	720	0	426	492	0	0	0	576	240	480	904	892	1180	0	576	288	54	432	144	378	360	72	522	54	144	144	48	0	0	0	0	138	360	24	414	160
0	0	0	360	2808	720	0	0	0	0	0	0	0	0	3888	0	0	0	0	0	0	0	0	720	2964	351	3309	0	0	0	240	2088	480	0	0	0	648	0	0	0	0	0	0	0	0	0	0	0	0	0
0	0	0	0	414	18	0	0	0	0	0	0	0	0	0	0	0	0	0	0	0	0	0	0	216	162	702	0	0	0	0	2898	126	0	0	0	216	0	0	0	0	0	0	216	0	0	0	0	0	0
1101	1550	175	165	1650	45	3198	2113	1229	90	108	72	0	144	0	777	1434	45	340	770	30	1548	758	490	144	90	36	0	216	0	0	240	0	120	60	18	472	330	158	24	18	12	0	0	0	2016	2848	992	3696	2231
0	0	0	0	294	30	476	1278	382	0	30	240	0	0	0	711	1089	270	576	1326	330	698	1168	342	61	102	323	0	120	0	0	615	87	282	300	66	920	0	388	50	20	200	0	48	0	658	990	398	0	0
42	24	150	240	2796	120	66	2814	66	324	48	84	72	36	1080	42	24	366	36	66	366	18	48	192	606	1089	765	432	162	432	48	1074	24	0	0	192	1092	824	412	18	54	72	96	1230	96	30	1272	30	0	0
90	270	420	486	726	96	32	648	40	192	0	0	240	96	1260	620	240	760	405	110	385	120	0	0	150	50	100	1080	60	0	294	534	48	285	110	265	2659	644	1125	72	180	180	1332	1260	504	48	492	60	48	288
560	936	1744	540	216	324	1080	0	360	864	0	0	0	216	1080	448	576	704	0	0	0	960	0	480	1296	0	0	0	0	0	540	648	324	864	864	432	693	855	504	336	768	408	0	0	0	1512	0	504	768	0
0	156	1164	56	332	188	0	0	138	1104	0	816	72	72	2520	0	294	1176	0	0	24	0	0	312	4035	308	2857	48	6	1560	0	144	144	72	426	102	1026	288	744	72	90	198	72	102	72	0	0	72	180	180
0	0	0	0	0	0	540	2220	480	0	0	0	0	0	0	0	0	72	0	0	180	36	72	72	0	3960	0	36	900	360	0	0	0	0	0	0	0	0	0	0	0	0	0	0	0	1620	6660	1512	252	504
264	3540	696	432	1728	0	8178	2374	1616	0	0	0	0	0	1728	48	264	48	0	0	864	0	0	0	936	1800	936	0	3528	0	0	0	0	0	0	0	0	0	0	0	588	708	0	0	0	510	310	80	0	0
1404	1008	1974	0	0	0	5286	6	3744	1909	173	534	648	36	150	504	1608	954	12	216	348	30	0	0	30	0	0	0	1302	288	0	12	12	24	432	696	252	0	180	204	60	432	0	120	0	594	18	408	30	0
0	2412	5220	0	0	0	3636	468	1584	3096	0	3888	0	72	1944	0	1656	3384	0	0	0	888	0	48	216	0	72	0	288	0	0	0	0	0	0	0	0	0	0	0	0	0	0	0	0	5166	1242	3888	1620	0
0	0	6480	0	0	0	0	0	0	5862	330	1584	0	0	0	0	0	0	0	0	0	0	0	0	10800	720	1440	0	0	0	0	0	0	0	0	0	0	0	0	0	0	0	0	0	0	0	0	0	0	0
35	245	530	480	180	730	100	30	95	719	166	60	30	90	270	57	82	259	26	29	259	51	0	696	1212	1950	1161	470	240	240	434	195	641	120	160	530	30	100	95	133	752	60	30	270	90	218	346	236	166	100
510	0	2910	2400	0	5160	192	732	372	3960	1500	0	1440	0	0	210	0	1710	0	0	0	0	0	0	420	0	0	0	0	0	3000	0	6840	1560	0	240	0	0	0	2400	360	0	0	0	0	492	780	1008	384	0
1032	1728	13980	0	0	0	216	0	216	4890	5766	3600	648	864	540	330	594	5016	0	0	0	0	0	0	324	0	0	0	0	0	0	0	0	0	0	0	0	0	0	0	0	0	0	0	0	0	0	0	0	0
0	0	0	0	180	180	0	180	180	2448	480	564	0	0	1836	640	640	9088	0	0	0	0	0	0	6048	0	0	0	0	0	0	0	0	0	0	0	0	0	0	0	0	0	0	0	0	0	0	0	0	0
312	36	12	0	6145	215	0	1020	0	0	0	0	72	0	300	732	150	42	846	42	0	12	0	0	150	270	2280	0	0	12	0	4600	140	0	0	0	240	0	0	0	0	0	0	0	0	0	60	0	0	0
306	192	684	290	180	388	198	54	126	522	204	36	0	0	0	651	525	1560	234	21	219	646	100	424	1380	298	380	0	0	0	1299	702	2031	546	117	783	1188	528	1218	2057	824	425	36	0	0	560	501	451	1118	278
240	234	1824	120	60	30	120	30	30	540	84	0	0	0	0	786	882	5916	444	36	402	570	174	276	2738	300	208	120	156	480	354	162	420	500	80	314	687	183	762	504	300	264	120	96	24	354	162	420	534	80
156	240	480	48	432	156	388	560	660	456	468	240	144	144	1548	64	256	160	12	168	36	48	48	0	6	12	6	0	48	48	12	228	24	28	520	28	4608	0	0	28	28	520	144	360	144	163	302	255	0	48
1174	1546	1870	948	840	1612	926	448	414	2874	576	964	24	232	792	582	665	793	240	432	496	376	404	312	1176	232	414	60	160	720	166	132	38	172	260	102	168	258	282	240	310	412	60	0	0	192	112	32	160	300
717	510	897	216	864	144	1728	2088	864	650	626	704	0	0	720	225	90	225	144	936	144	648	1656	648	498	606	444	0	0	720	36	108	72	0	360	72	18	202	824	0	54	162	72	0	0	0	720	0	216	1152
456	888	1464	360	120	0	720	240	0	214	98	48	0	0	180	864	1296	3564	1440	144	240	2880	1440	480	870	126	336	0	0	1224	72	360	288	288	96	48	60	120	660	1350	297	1485	72	0	144	36	180	144	576	84
10	0	2	0	300	0	0	0	0	0	50	0	0	0	0	30	0	6	60	320	40	60	200	40	300	20	0	60	60	1500	60	750	150	60	200	40	2958	1020	918	0	0	500	0	0	0	60	750	150	60	200
78	102	288	30	402	0	48	432	0	852	120	324	0	0	0	36	36	432	0	72	0	24	96	0	1512	528	1416	0	0	432	600	2676	0	240	840	0	2286	1593	1569	0	0	0	180	0	0	168	840	0	72	216
24	96	120	0	96	504	24	88	296	1152	672	384	0	0	480	324	0	168	2640	912	1152	312	2136	336	264	264	0	0	0	2736	0	1776	444	0	0	0	960	0	0	144	128	256	0	480	144	0	288	336	36	12
108	432	1224	180	252	864	192	72	348	324	792	180	180	36	288	360	0	0	552	48	156	0	0	2160	4140	1080	900	396	0	0	560	784	2688	292	52	124	576	132	264	36	432	432	108	72	360	240	720	192	0	0
384	16	104	984	120	672	72	408	144	456	960	240	288	216	528	768	64	560	0	0	0	0	0	0	736	848	1104	768	192	144	72	0	72	0	0	0	0	0	0	0	0	0	0	0	0	384	1920	864	1218	126
14	70	168	198	96	84	159	5	106	18	27	135	180	360	72	64	320	408	180	90	0	1145	295	1818	666	237	2049	360	180	36	594	234	252	0	0	0	6	12	0	0	0	0	0	0	0	1038	70	692	3095	595
0	0	0	0	140	0	0	1310	0	0	0	0	0	0	110	210	210	60	180	260	0	90	135	1625	0	0	0	1500	0	110	0	72	0	0	0	0	544	0	0	0	0	0	0	0	0	0	900	0	60	50
0	0	30	957	1983	432	30	660	150	150	0	0	150	30	780	630	450	600	450	60	450	30	48	2400	414	180	3900	2550	60	528	657	1203	252	0	30	0	300	30	150	0	0	150	150	600	30	0	60	0	15	24
24	264	252	0	1392	288	228	228	444	0	0	192	0	0	120	216	744	576	0	0	216	690	864	1998	2040	792	3624	24	96	768	108	1428	432	208	624	896	1320	742	1274	36	432	588	324	672	72	48	48	216	36	72
670	605	465	294	402	150	232	524	324	364	254	312	330	330	492	660	750	588	146	740	1160	180	2190	282	738	948	1074	1002	402	678	114	111	69	2	206	368	158	387	139	58	136	364	138	168	102	20	148	54	120	492
360	288	198	300	120	120	108	81	81	405	126	75	0	0	0	696	1126	752	123	18	75	255	0	231	1707	48	219	0	0	0	2322	1074	1338	736	210	332	600	189	129	624	180	234	0	0	0	594	585	387	765	36
84	1992	3624	28	1710	890	192	168	0	492	156	48	0	360	780	104	1276	1632	24	48	0	790	294	1928	2162	282	4720	0	60	360	44	1590	946	0	48	24	1660	740	3216	720	388	1808	0	84	72	306	126	12	394	90
790	360	650	620	6876	1400	0	2944	504	140	2920	1260	0	0	328	3080	1336	1668	846	1018	252	236	838	190	640	632	240	0	0	112	50	1922	560	430	202	160	202	200	1742	320	76	468	0	0	0	0	260	52	0	0
336	648	264	153	113	268	259	156	287	568	296	330	24	168	0	1386	2628	1722	696	549	645	1005	840	825	3024	1104	1638	0	180	120	138	72	90	300	144	72	36	36	54	193	234	35	0	0	72	174	54	72	354	126
462	1038	615	12	639	105	343	603	686	504	468	1050	102	252	369	28	274	319	132	2031	501	1137	1845	2658	391	544	1435	402	396	513	237	519	180	142	1219	457	774	1122	2346	144	144	879	219	369	513	132	0	294	204	0
434	106	900	240	270	1398	144	108	378	486	1674	126	144	0	54	754	236	1440	914	636	3850	132	324	1038	2844	4212	270	0	0	54	120	234	1392	240	36	1524	144	360	1152	3096	216	3078	0	0	0	0	54	144	66	162
768	1056	1056	54	414	0	540	684	0	2596	532	1120	108	0	576	482	1178	464	0	0	0	0	0	0	1944	0	360	324	0	648	0	0	0	0	0	0	0	0	0	0	0	0	0	0	0	0	0	0	0	0
82	8	4	190	208	358	0	196	100	4	62	6	224	132	22	480	272	22	444	164	40	576	1034	1182	576	216	1828	1040	0	18	908	1358	1502	460	104	40	406	58	90	340	40	124	806	244	624	160	512	480	96	392
0	0	0	0	0	0	0	0	0	0	0	0	0	0	0	0	0	0	2240	1904	1760	0	432	0	0	0	0	0	0	1296	432	2736	864	2464	2224	1936	1620	484	1856	2592	0	576	0	0	1584	0	0	0	0	1008
0	108	108	170	420	430	150	118	264	245	12	262	25	24	72	205	274	265	922	821	717	241	250	113	222	120	111	25	180	0	975	2418	1983	1196	118	66	2759	1296	2345	2542	1680	1235	625	0	60	300	748	677	460	10
720	144	320	208	390	182	0	0	0	400	0	0	600	96	360	240	48	104	0	0	20	8	20	1156	624	1604	196	4804	16	40	1008	860	412	2592	480	1040	0	0	0	40	120	0	240	480	240	640	320	0	200	20
2076	540	1832	1212	636	904	2110	1138	364	1032	416	640	240	640	800	980	188	936	520	192	456	516	584	244	436	564	312	288	976	736	172	228	192	404	192	108	48	192	144	52	156	152	96	32	64	2910	2178	1084	1552	1776
72	648	792	2592	864	756	576	288	180	264	836	88	216	432	612	180	0	414	72	72	0	0	0	0	180	144	0	0	0	72	2916	972	810	0	0	0	0	0	0	1620	0	0	0	0	0	1278	2088	396	0	0
36	152	808	45	44	91	135	0	675	992	846	508	0	0	0	0	380	640	78	27	75	240	0	450	428	464	728	0	180	0	36	488	388	438	657	981	348	9	801	480	589	1181	0	324	0	60	0	480	144	0
54	95	149	46	90	162	222	93	403	162	537	343	298	298	202	491	356	525	125	110	135	82	42	30	187	100	107	130	130	142	286	526	734	102	56	134	378	240	1954	2946	454	2052	856	268	592	266	161	471	104	54
3420	612	1458	2184	1626	2454	5310	4626	6480	2772	3420	612	432	432	108	0	0	0	0	0	0	0	0	0	0	0	108	0	0	0	276	690	330	0	0	90	0	0	0	0	0	0	0	0	0	0	0	0	0	0
462	546	396	492	300	432	372	684	264	432	876	396	264	384	180	0	150	210	780	3180	0	840	3420	300	390	1110	780	300	240	1620	0	0	0	540	1620	0	180	360	960	0	0	0	300	0	2160	0	0	0	360	1080
312	92	148	584	564	780	74	79	603	296	904	508	1016	140	240	712	348	436	1166	1046	856	724	328	440	898	206	412	956	292	468	1128	456	1580	150	438	288	1147	387	1302	1550	575	755	1640	176	504	104	66	818	52	30
1932	3060	2964	504	360	0	180	396	36	1476	864	396	36	720	180	2568	3876	4944	1200	0	120	1140	420	3060	1776	1272	3552	2460	1464	780	120	120	0	0	0	0	0	0	0	0	0	0	0	0	0	0	48	0	24	0
2008	2567	4275	460	612	830	2545	895	1738	900	672	1734	114	330	330	240	300	540	0	0	0	360	0	0	0	0	0	0	0	0	672	144	264	0	0	0	360	0	0	0	0	0	0	0	0	3420	612	1368	0	0
1510	5738	3192	3045	3121	494	6960	1344	2064	360	60	732	0	0	360	50	190	120	0	0	0	0	0	0	16	16	40	0	0	0	690	110	100	180	0	0	600	120	0	12	276	0	0	0	0	1380	120	300	360	0
468	756	576	0	576	264	120	456	240	0	690	270	0	480	0	0	0	0	0	0	0	0	0	12	130	26	12	0	0	0	0	72	24	0	12	108	0	72	528	585	297	390	480	48	96	0	0	0	0	0
72	522	54	0	1800	120	1200	11040	1800	0	48	432	0	480	1260	744	5514	618	0	144	48	636	96	780	144	120	180	0	696	0	0	540	360	180	216	900	936	0	432	24	0	1800	0	2772	0	48	1188	24	0	0
1252	1190	420	432	6106	620	1475	3661	2034	56	364	690	126	126	1278	896	976	192	624	160	128	624	72	84	244	32	60	0	0	216	288	3566	364	516	140	112	1832	240	280	366	18	144	528	0	0	652	2660	906	516	168
200	601	600	1006	1242	558	549	1116	573	60	240	800	85	105	125	111	202	185	225	1450	460	293	758	245	54	152	155	0	129	0	202	190	202	198	352	78	564	892	380	36	181	244	0	185	0	129	120	255	162	339
718	522	668	216	50	274	384	144	72	390	252	90	24	144	0	758	606	772	820	408	854	714	552	204	516	762	114	30	390	276	1236	322	470	750	594	846	606	732	132	396	192	84	30	30	168	798	180	252	576	606
414	84	414	0	36	0	0	66	0	0	0	36	144	108	144	3402	786	3402	231	594	1101	1440	1296	288	844	332	606	1170	930	1818	528	132	72	2840	1704	1120	336	366	108	128	808	324	432	48	36	204	54	36	264	198
414	150	780	156	314	250	138	60	108	48	456	228	0	36	192	1458	1320	1920	1794	726	1620	270	180	588	3120	2496	828	144	240	96	300	464	478	752	208	1320	162	0	108	672	120	228	0	480	0	42	12	0	0	0
216	2346	654	288	420	204	2256	1896	1128	402	72	1746	0	0	144	0	1080	324	0	672	384	0	1400	568	216	204	648	0	432	0	0	0	0	0	768	672	360	672	504	0	512	304	0	144	0	136	52	52	0	1480
2592	1944	2052	756	1944	540	4383	1530	5211	4026	2616	1566	108	0	0	0	0	0	0	0	0	0	0	0	0	0	0	0	0	0	0	0	0	0	0	0	0	0	0	0	0	0	0	0	0	3381	1470	3969	0	0
2772	2700	8460	1836	1548	2700	3096	504	3168	10440	2112	2640	0	36	324	0	0	0	0	0	0	0	0	0	0	0	0	0	0	0	0	0	0	0	0	0	0	0	0	0	0	0	0	0	0	0	0	0	0	0
1764	2664	8910	0	0	432	1452	328	1748	5748	1572	3570	0	0	0	192	384	1344	24	60	60	0	0	0	90	0	0	0	288	720	12	0	12	0	90	0	0	0	0	0	90	0	0	0	0	288	16	176	72	0
0	1728	7560	0	0	0	1080	0	4968	14328	164	5596	0	0	0	0	0	0	0	0	0	0	0	0	0	0	0	0	0	0	0	0	0	0	0	0	0	0	0	0	0	0	0	0	0	0	0	0	0	0
918	864	4122	360	360	1728	588	852	2160	3024	1872	1152	0	0	4680	306	288	1350	0	0	0	0	0	0	0	0	0	0	0	0	0	0	0	0	0	0	0	0	0	0	0	0	0	0	0	4864	6440	6624	1944	0
672	208	1448	840	960	144	392	360	928	904	1356	272	756	2784	756	540	90	1530	72	0	0	432	0	0	72	0	0	108	216	48	1092	888	24	288	0	0	288	0	0	0	48	0	144	144	96	450	405	1305	432	0
0	936	120	48	408	240	3762	0	486	96	0	816	744	744	240	0	1296	216	0	0	0	1956	0	264	0	0	216	0	0	0	144	252	312	54	72	18	1224	264	540	414	72	450	0	0	0	4050	0	270	504	0
216	0	864	186	69	69	72	126	216	1239	1299	1440	792	72	936	84	18	282	456	1146	360	66	498	66	195	309	234	342	36	1368	216	102	108	252	360	108	471	1092	399	210	216	0	360	288	468	48	102	234	18	756
0	0	540	0	0	0	0	0	0	504	0	0	0	0	0	0	0	792	0	0	0	0	0	0	2352	0	528	0	0	0	0	1728	0	0	0	0	4184	3528	1792	0	0	0	0	0	0	0	0	0	0	0
0	0	0	0	240	0	748	476	66	0	0	0	0	0	90	24	120	6	0	228	12	573	472	191	18	0	0	0	54	72	0	150	0	30	144	6	1740	1086	210	0	0	0	0	180	0	3536	892	312	393	1586
2046	1794	2256	1440	0	144	16	16	16	960	240	240	720	0	0	654	546	768	160	544	64	240	600	420	192	168	144	1140	96	768	2688	0	576	787	859	250	0	180	420	0	168	0	960	96	120	48	48	48	36	192
0	0	0	1284	660	648	0	0	0	0	0	0	0	0	0	0	0	0	0	0	0	0	0	0	0	0	0	0	0	0	4002	4746	2340	3456	288	1296	432	0	0	2160	540	180	0	432	0	0	0	144	72	0
0	0	0	0	0	0	0	72	144	0	0	0	0	0	0	0	0	0	0	0	0	0	0	0	0	0	0	0	0	0	72	1080	216	528	2304	3000	1608	3684	5220	840	9240	5040	2160	4320	720	0	72	144	0	0
6822	776	2086	3384	1056	1176	888	288	48	288	0	216	72	0	0	126	40	14	0	0	0	0	0	0	0	0	0	0	0	0	102	64	14	36	0	0	0	0	0	0	0	0	0	0	0	3720	1440	240	0	0
3	10	25	2	10	24	100	262	190	2312	152	152	18	588	1620	3	510	1925	6	68	180	48	72	200	960	126	320	4	160	730	2	1010	1424	612	185	465	1858	2928	2072	680	30	190	18	390	432	220	648	680	872	468
72	0	90	0	72	72	0	0	0	180	180	0	0	0	144	232	0	650	0	0	270	0	0	54	1497	607	110	162	810	54	90	90	180	0	0	0	0	0	0	972	81	27	0	0	0	450	550	800	0	0
726	1940	3442	338	99	271	528	792	156	3756	534	2526	84	780	924	252	600	888	228	42	378	240	0	0	2160	0	360	0	0	180	696	192	420	72	36	108	24	0	0	1584	216	72	0	0	180	48	72	60	0	0
216	0	432	216	0	864	0	0	0	10800	5400	0	0	0	5400	0	0	0	0	0	0	0	0	0	0	0	0	0	0	0	216	0	864	0	0	0	1080	0	0	0	0	0	216	0	5400	0	0	0	0	0
0	0	1296	0	0	0	0	0	0	10368	0	0	0	0	3888	0	0	3456	0	0	0	0	0	0	432	0	0	0	0	2592	0	0	0	0	0	0	1872	4992	4368	0	0	0	0	0	0	0	0	0	0	0
0	0	1296	0	0	0	0	0	0	3780	0	1260	0	0	36	0	0	900	648	3240	0	0	0	0	972	0	216	0	0	7992	0	864	0	216	1080	0	1044	2448	1908	0	0	0	0	0	0	0	0	0	0	0
0	744	2976	3696	96	96	1680	0	960	4272	1152	2400	7344	2160	3888	0	144	576	720	240	192	240	0	0	72	0	24	0	0	0	1800	0	0	2880	960	288	600	0	0	360	480	120	0	0	0	360	0	0	480	576
4752	576	2160	1152	1440	2160	0	504	360	864	3024	0	0	0	0	0	288	0	0	864	3888	0	840	600	144	2448	432	0	576	0	0	0	0	0	0	1152	288	576	0	0	1440	720	0	576	0	0	0	0	0	672
460	702	870	224	566	0	596	1364	0	760	385	375	40	160	1138	132	132	88	80	614	0	320	1616	0	56	88	32	16	64	1642	80	80	0	80	416	0	852	1279	2007	80	104	304	640	256	640	20	20	0	320	1304
0	0	2700	0	0	0	324	468	288	1980	0	0	0	0	4500	0	0	540	72	120	168	0	0	0	0	0	0	0	72	2340	36	36	0	180	384	228	324	144	0	0	108	108	324	900	108	216	432	108	36	108
840	336	1728	0	348	300	120	180	180	2823	372	651	612	0	1527	480	192	918	162	741	345	0	147	51	1377	165	60	12	30	1107	12	171	90	0	240	75	807	1092	1641	0	30	375	627	285	339	0	240	135	0	312
1036	1490	4608	195	1245	216	170	940	0	4212	648	396	0	0	432	0	0	0	0	252	0	0	183	387	0	512	640	0	0	0	0	0	0	0	330	0	288	3786	2832	0	30	1050	0	0	0	0	0	0	0	753
837	1728	8385	0	0	0	912	0	288	3390	0	0	0	0	30	99	176	1375	0	0	0	60	0	0	0	0	0	0	60	0	36	18	0	54	360	738	52	956	1476	183	1121	316	36	18	0	762	6	318	210	0
972	600	1380	360	864	528	36	732	96	774	1218	432	360	576	1440	1128	528	1440	288	576	192	72	696	24	162	240	162	72	72	1368	216	0	0	0	0	0	324	144	612	192	0	192	504	0	216	72	312	192	612	384
720	0	5040	288	0	576	0	0	0	10304	3744	1792	0	0	4320	0	0	0	0	396	0	0	864	108	0	0	0	0	0	108	0	0	0	0	360	0	434	928	798	0	0	0	0	0	0	0	0	0	0	528
756	0	11844	144	0	432	0	0	0	6912	2592	0	0	0	0	180	0	3060	0	0	0	0	0	0	0	0	0	0	0	0	0	0	0	0	0	0	0	2184	3864	0	0	0	0	0	0	0	0	0	0	1440
0	0	0	0	0	0	0	8640	0	864	0	0	0	1728	4320	0	0	0	0	0	0	0	0	0	0	0	0	0	0	0	0	0	0	0	0	0	1800	360	0	0	0	0	0	0	0	0	8640	0	1728	0
1260	564	1149	1298	970	834	1392	1008	588	723	497	445	30	60	294	604	368	768	332	836	464	374	794	404	289	720	848	1308	1248	816	448	224	216	304	514	409	230	288	58	107	258	52	0	138	48	324	72	72	304	508
756	216	576	192	0	0	0	0	96	388	136	136	192	96	48	438	120	294	132	132	0	0	96	0	303	189	132	192	96	84	180	0	180	114	60	54	0	0	0	0	180	0	0	0	0	4620	750	2970	4605	2085
0	96	0	72	108	186	144	96	48	12	108	24	192	216	144	558	648	288	372	180	60	2490	864	1182	234	36	90	234	0	2268	192	288	348	300	72	60	0	180	36	132	0	48	144	0	108	2280	3030	1920	2490	1248
0	0	312	0	0	0	0	0	0	36	0	0	0	0	0	0	0	750	96	0	48	0	0	0	396	36	0	0	36	0	960	0	150	2160	0	1320	0	0	0	432	468	0	0	0	0	5052	924	1554	1560	0
0	48	48	0	0	0	0	0	0	36	36	0	0	72	0	0	216	216	102	18	540	24	0	0	1434	1320	66	24	480	96	18	0	42	42	6	192	1034	268	30	432	132	0	0	900	192	1092	2898	1590	1206	318
36	12	948	3240	0	540	0	0	0	2820	7560	0	24	2820	0	72	24	96	0	0	156	0	48	48	348	360	0	48	132	384	360	0	360	0	0	924	0	0	0	0	840	0	96	0	480	0	0	0	0	0
144	440	452	358	390	548	564	834	574	696	656	696	88	248	352	128	770	758	188	264	416	724	1100	1576	968	1552	1328	84	584	496	72	104	180	56	104	180	74	166	124	140	148	264	232	208	232	488	386	494	641	675
210	60	1164	64	0	617	6530	918	6190	1092	300	0	366	228	102	105	2730	486	9	18	900	138	165	285	113	227	32	54	150	102	126	48	333	180	120	2070	0	0	90	162	3890	1780	30	150	228	120	9	60	321	426
2208	4472	3796	432	552	600	1620	1440	2220	1080	720	2460	0	0	0	96	184	152	0	168	120	0	36	120	0	96	108	0	0	0	0	0	0	0	324	324	0	120	1260	0	162	1266	0	0	0	0	0	0	0	108
0	1296	0	0	0	0	3300	8100	10200	0	12	0	0	0	0	0	9504	18	24	72	606	480	1080	654	6	450	6	18	378	54	0	0	48	12	36	360	0	0	72	12	30	1086	24	432	144	150	360	210	0	0
3600	7968	3336	0	432	432	3960	720	1080	1320	480	0	720	864	432	2088	2424	960	48	0	96	2304	0	720	1332	0	0	432	288	144	0	0	0	48	0	24	0	0	0	0	72	288	144	0	0	432	432	0	1440	0
1100	858	1396	336	410	492	1699	530	940	422	769	513	590	965	518	790	1118	993	418	666	403	606	787	896	586	870	921	719	441	619	114	136	216	67	251	298	68	79	486	79	466	377	412	186	307	56	156	201	856	939
48	726	0	426	480	390	600	1052	436	276	832	1184	564	1128	456	132	1740	60	1428	2226	1866	1464	480	1164	378	1596	606	120	1440	240	234	168	42	0	54	96	408	240	24	0	12	0	24	288	48	1104	1062	930	648	1020
152	336	244	243	639	324	0	1682	130	0	351	39	18	24	180	140	0	700	189	792	351	36	1686	150	270	513	57	108	108	810	270	450	60	0	810	0	516	582	1440	350	450	640	270	270	60	0	2	10	0	0
0	0	864	0	0	0	0	0	0	4896	0	1152	0	0	9504	0	0	4320	0	0	0	0	0	0	3456	0	0	0	0	0	0	0	0	0	0	0	0	0	0	0	0	0	0	0	0	0	0	0	0	0
72	0	216	0	0	216	0	0	0	468	72	108	0	0	0	2604	1866	1830	7160	400	0	3480	300	0	660	40	20	720	1440	7380	120	0	60	0	0	0	0	0	0	0	0	0	0	0	0	240	30	90	0	0
288	0	1440	6048	8424	2952	0	288	1440	2160	720	2160	8640	3456	8640	0	0	0	0	0	0	0	0	0	0	0	0	0	0	0	0	0	0	0	0	0	0	0	0	0	0	0	0	0	0	0	0	0	0	0
6840	2460	8280	1260	600	1800	240	120	300	1500	1380	1080	60	0	0	4224	1248	4896	114	786	1464	0	120	684	0	1284	1596	60	0	0	0	0	0	6	102	120	0	84	36	0	168	192	24	0	0	0	0	0	0	0
3996	4716	7164	288	252	180	756	0	360	16902	2160	2142	900	1080	1872	0	0	0	0	0	0	0	0	0	0	0	0	0	0	0	0	0	0	0	0	0	0	0	0	0	0	0	0	0	0	0	0	0	0	0
792	2248	5708	108	468	720	540	0	1800	5790	360	5010	0	864	0	612	1598	5134	0	0	0	0	0	0	0	0	0	0	0	0	0	0	0	0	0	0	0	0	0	0	0	0	0	0	0	0	0	0	0	0
2556	3630	4662	660	2640	1020	6600	0	6600	4200	0	1200	0	0	0	1200	2640	2064	96	264	72	960	0	360	240	0	120	0	0	0	84	0	60	48	0	0	288	96	144	72	24	48	0	0	0	840	0	600	480	0
6012	4806	10422	1260	1548	2376	756	828	504	2268	2124	3996	1476	2412	1980	1152	846	1890	0	0	0	0	0	0	0	0	0	0	0	0	0	0	0	0	0	0	0	0	0	0	0	0	0	0	0	0	0	0	0	0
2592	1728	5184	2160	1248	3024	0	1152	576	1536	2208	1728	576	864	1344	1920	864	2400	0	432	288	0	312	576	480	360	312	0	0	480	0	0	0	0	0	0	0	0	648	144	0	432	0	0	216	0	0	0	0	336
1665	2415	2130	566	111	613	890	480	645	760	1025	340	105	1440	420	1014	1273	1073	75	220	845	390	270	281	170	518	201	75	1110	540	0	0	0	45	45	270	0	65	600	175	180	1290	165	0	90	230	210	165	636	630
2180	1008	3620	889	612	693	1208	458	990	2222	2180	576	80	80	80	226	144	222	450	0	924	174	732	270	513	945	0	0	336	0	259	108	117	158	240	526	192	336	432	126	432	252	0	336	0	396	589	171	274	1226
4075	5850	6850	100	308	354	4614	1320	522	625	200	675	378	250	750	269	0	122	174	214	150	272	618	600	768	282	340	410	152	344	0	5	10	10	60	25	0	0	240	0	120	0	0	30	10	716	84	69	204	386
248	168	724	180	160	1040	850	610	6160	7140	1820	3520	2400	720	720	60	0	180	160	188	336	40	120	80	312	144	0	0	120	120	0	0	0	400	308	816	0	200	40	0	208	32	0	0	0	0	0	0	120	84
2880	216	864	1530	2808	2358	1624	2312	576	495	1719	450	0	216	0	216	0	12	588	312	396	6	0	18	228	120	12	0	108	108	360	1464	288	504	252	504	294	288	150	1074	90	60	0	0	540	1044	1728	456	324	1332
808	94	334	1742	762	1114	144	570	360	489	1719	156	210	330	516	1490	77	197	1116	576	1218	162	150	90	927	1671	198	402	474	780	312	132	432	684	24	708	110	340	120	258	618	102	138	264	240	30	324	30	78	108
264	888	1152	0	0	0	0	0	0	0	0	0	0	0	1152	759	1473	2016	0	0	0	1728	72	360	1152	0	1440	0	216	288	0	3024	1296	0	0	0	2832	224	3136	1012	904	460	72	576	144	576	288	0	1152	0
54	54	360	408	540	1716	36	144	36	216	432	0	0	360	396	126	126	504	0	0	324	288	192	1788	1710	1116	1098	108	756	108	672	504	3000	0	0	504	585	78	345	744	1136	712	144	1080	504	36	144	36	864	480
459	484	506	0	9	63	88	110	66	363	930	126	414	1170	282	198	176	220	116	176	122	30	330	168	36	333	180	288	414	306	864	96	1200	265	268	412	196	136	316	2850	579	1686	1242	474	1398	24	48	0	30	129
288	480	1056	768	120	192	128	64	0	0	0	0	0	240	240	656	1360	2208	3456	0	384	0	0	0	0	0	0	0	480	0	1952	628	516	3168	0	480	0	0	0	192	88	80	120	264	0	832	416	0	1152	480
1410	1347	1731	90	597	141	69	588	255	378	528	447	348	192	348	3398	3077	3530	789	846	273	447	843	252	1746	798	717	744	480	978	978	423	264	1470	495	519	297	157	656	114	72	291	768	60	114	81	192	198	108	135
920	1144	1800	0	0	0	720	0	72	432	0	48	0	0	0	920	1336	1680	96	288	48	240	0	48	984	0	72	0	432	1152	192	288	192	384	720	144	1300	1684	544	148	452	504	720	0	0	312	0	24	144	0
810	840	2400	75	112	755	425	320	755	3960	1863	2895	0	0	180	924	1232	5908	0	70	440	0	196	404	220	1250	1260	0	0	1440	0	0	0	0	0	18	6	150	228	28	58	268	0	0	0	0	0	0	0	36
558	248	4306	0	72	360	24	0	48	576	2676	216	0	150	432	1368	608	6808	0	90	12	6	282	18	5184	0	18	0	6	144	0	0	0	0	0	0	174	27	249	0	0	60	0	0	0	6	0	12	24	858
7740	2850	14070	1740	270	810	3320	440	716	2940	360	510	240	240	480	0	0	0	0	0	0	0	0	0	0	30	0	0	0	0	0	24	0	0	0	132	48	288	1320	24	654	120	552	24	72	1660	220	304	0	0
6800	3836	3800	4356	1908	1440	360	2216	544	480	960	0	480	0	1152	900	396	360	0	0	0	0	0	0	0	0	0	0	288	0	0	0	0	0	0	0	0	0	0	0	0	0	0	0	0	180	340	32	0	0
890	600	950	592	960	992	584	1148	1484	320	1552	2528	880	128	0	1260	560	340	1248	4132	3132	140	2472	1012	0	1840	784	72	272	0	0	0	0	144	392	264	0	272	1216	0	696	568	288	0	0	0	0	0	20	272
768	6390	2870	20	50	10	680	1400	400	660	0	420	320	20	680	192	1710	890	20	50	10	680	1400	400	96	0	336	320	20	680	0	20	0	0	20	0	150	380	1566	0	0	600	404	80	80	100	180	40	100	180
327	1275	630	225	490	345	1695	1809	2622	956	188	376	0	80	120	40	44	108	39	116	41	396	234	384	104	40	80	0	8	48	144	96	188	6	76	46	207	148	487	210	366	360	112	1000	100	1438	1026	2048	264	552
324	480	756	576	768	456	681	3348	5643	144	240	48	0	240	72	900	0	900	288	0	3024	0	144	336	336	2416	560	0	0	0	312	504	168	72	96	1728	24	24	672	84	528	588	96	384	48	204	1488	2772	0	216
420	500	1564	216	780	390	108	1266	396	660	2445	2193	0	0	0	510	602	3346	110	620	584	45	819	498	2040	5490	4362	0	0	306	0	150	0	40	160	16	120	45	525	60	90	450	0	0	90	0	48	12	15	81
4896	4464	3816	2376	1728	216	1332	1206	342	216	0	0	0	0	1728	4480	3520	2800	0	0	0	0	0	0	744	120	0	0	1800	0	0	0	0	0	0	0	0	0	0	0	0	0	0	0	0	0	0	0	0	0
542	558	372	812	1140	706	322	1325	591	108	733	153	80	160	240	224	204	174	350	290	182	360	410	148	101	128	213	20	40	60	1407	2049	1350	696	764	268	1543	506	749	625	346	467	256	160	100	214	577	279	196	200
1910	1276	1558	16	1116	620	0	876	576	1210	1090	788	0	0	232	870	576	1050	0	645	363	0	800	352	176	604	548	0	0	0	16	192	200	24	279	217	160	652	2020	160	80	1240	504	448	216	32	140	128	60	220
0	0	0	168	282	30	48	210	96	0	108	108	48	6	0	912	288	144	1100	1752	1564	2624	2552	2354	1224	1061	2347	528	96	144	252	444	48	416	1386	928	1154	74	536	588	284	736	120	168	222	0	1440	144	0	0
[truncated: 55 more columns]
