# Supplementary material for: Polygenic adaptation from standing genetic variation allows rapid ecotype formation
Source: eLife. 2023 Feb 28;12:e82824. doi: 10.7554/eLife.82824 (PMC9977305; doi:10.7554/eLife.82824)
Supplement: Supplementary file 2. [file elife-82824-supp2.zip › Supplementary_Data_1/Twisst_windows_5000/superscaffold7-PCRedited_all_output.weights.5000.csv]

topo1	topo2	topo3	topo4	topo5	topo6	topo7	topo8	topo9	topo10	topo11	topo12	topo13	topo14	topo15	topo16	topo17	topo18	topo19	topo20	topo21	topo22	topo23	topo24	topo25	topo26	topo27	topo28	topo29	topo30	topo31	topo32	topo33	topo34	topo35	topo36	topo37	topo38	topo39	topo40	topo41	topo42	topo43	topo44	topo45	topo46	topo47	topo48	topo49	topo50
270	18	327	465	81	729	354	402	624	804	1626	1626	1050	129	87	735	861	471	849	1053	1161	378	1386	528	176	842	542	642	645	435	342	396	255	213	225	495	108	444	621	231	797	535	582	282	330	126	156	300	72	522
270	0	540	0	810	270	0	0	0	0	0	0	0	0	2160	270	0	540	540	0	0	0	810	0	0	0	0	0	810	1080	162	2160	576	378	288	108	2160	162	0	0	540	0	180	1890	540	0	0	0	0	810
216	144	72	0	2952	1728	0	4104	456	696	0	0	216	432	1800	432	288	144	324	324	252	648	588	84	60	18	90	108	216	600	0	1188	432	0	0	0	180	900	420	0	0	600	0	900	600	0	2916	324	0	0
0	1340	268	0	0	0	5410	170	0	1717	0	1595	9000	0	72	600	380	136	0	360	0	0	0	0	0	0	0	0	180	72	0	0	0	1200	360	0	0	0	0	0	0	0	600	0	0	2900	100	0	0	0
576	60	0	1818	480	990	1100	760	180	322	404	1530	540	600	144	852	120	48	120	2640	600	12	0	12	0	0	0	36	600	240	180	0	60	0	7200	0	0	1200	0	480	1200	120	360	1200	2880	40	80	0	120	0
360	120	144	138	0	258	390	600	1326	213	1205	430	408	2352	516	132	129	249	138	960	150	0	120	0	300	0	0	132	300	1020	387	264	1203	552	2640	600	0	720	0	1800	0	0	372	600	4740	15	0	15	0	0
72	237	279	198	492	222	136	0	176	1880	3204	4752	1296	168	348	0	120	40	80	400	0	40	450	50	20	0	80	0	0	1540	413	390	245	560	3520	0	160	900	20	20	0	20	0	0	3160	20	0	20	0	0
552	384	336	738	1086	552	417	441	552	690	1053	1155	378	474	282	955	616	376	567	2430	189	495	1389	180	92	184	156	0	0	684	568	907	472	636	1800	234	690	2526	240	100	128	204	0	0	1452	75	240	120	180	462
801	846	621	36	288	432	246	258	288	216	432	216	540	720	756	315	306	243	192	228	264	0	0	0	0	0	0	0	216	324	72	324	360	474	546	960	594	1374	1992	888	1128	1152	864	216	792	174	186	180	0	0
346	600	836	602	1282	1080	0	858	180	1514	1216	870	384	654	2304	88	240	464	264	0	792	0	0	0	216	1080	0	384	1080	0	208	464	534	96	0	1056	0	768	0	1170	750	150	438	2574	384	0	0	0	0	0
0	0	864	0	0	0	0	0	0	5184	0	0	0	0	1296	0	0	1728	0	0	0	0	0	0	1296	0	0	0	0	7776	0	0	0	0	0	0	0	0	0	0	0	0	0	0	0	0	0	0	0	0
1410	552	1332	180	0	0	0	810	90	1314	228	114	270	0	2628	2484	684	648	810	0	0	0	180	0	3600	1692	0	36	0	3600	0	0	0	0	0	0	0	0	0	0	0	0	180	0	0	0	0	0	0	0
864	420	4170	1050	204	1338	426	144	402	5190	2268	960	48	108	840	336	240	1200	96	144	72	18	78	48	360	12	42	48	0	840	120	48	120	96	240	18	90	170	148	144	114	192	96	0	144	36	24	12	60	544
2518	2054	3348	1980	2520	3060	1872	2430	1818	1566	1620	1944	720	540	5490	922	788	1242	432	108	0	144	108	360	144	108	180	288	0	576	108	270	270	0	0	0	0	0	54	0	0	0	216	0	162	108	0	108	0	54
864	684	810	552	1296	108	1044	832	968	828	348	912	1716	1440	1980	0	72	342	108	0	144	432	216	504	306	54	252	612	72	288	78	0	24	42	0	84	84	108	96	84	90	6	168	0	0	522	144	180	558	252
100	300	400	400	700	50	50	100	0	0	0	0	0	200	1750	4	12	16	8	36	2	2	4	0	0	0	0	0	8	70	800	1500	150	24	356	6	300	2224	208	26	108	178	1290	200	8	150	300	0	6	12
360	0	120	0	0	0	880	880	160	480	0	48	864	0	480	36	0	12	0	0	0	88	88	16	48	0	480	1512	0	48	72	0	24	720	0	240	552	0	2328	24	240	888	1824	960	96	80	80	176	8	8
290	400	2410	0	1500	80	100	2105	265	992	992	556	740	1060	6020	870	950	3790	100	240	148	0	0	260	10	10	12	32	90	800	0	750	0	100	140	148	1320	368	640	770	170	160	500	750	100	300	1965	515	570	626
1602	2700	1314	180	396	180	4860	3564	1296	270	378	432	1080	432	5724	1530	2700	1170	72	0	36	0	0	0	840	420	0	0	2808	0	36	144	36	720	0	504	0	0	0	48	240	0	0	108	0	0	0	0	0	0
234	788	550	248	496	192	932	118	708	352	66	656	354	426	582	168	536	412	231	159	0	705	90	9	129	18	93	108	120	264	764	1492	606	342	342	0	1360	98	276	88	18	44	270	30	162	1320	248	1072	369	30
204	0	2100	450	18	252	744	48	504	1404	216	0	0	0	1404	108	0	540	0	0	0	0	0	0	1080	0	0	0	0	0	1998	90	1368	648	0	1080	0	0	0	864	108	432	432	108	0	3864	312	2736	1296	0
132	1002	1380	912	592	224	912	450	596	2213	1044	895	1644	1632	2064	264	330	762	91	141	44	110	464	64	573	84	123	144	144	252	324	72	0	148	138	80	92	210	96	324	66	138	96	0	0	345	95	36	167	179
578	266	884	780	228	780	210	186	96	810	690	140	372	716	156	30	38	784	288	398	838	104	704	152	1104	508	184	756	344	552	104	52	472	504	342	910	36	72	88	682	406	60	128	92	932	554	302	752	532	1648
945	900	180	3744	1674	738	225	111	366	180	300	825	5220	180	90	90	0	0	0	0	180	345	690	135	75	150	0	900	0	0	459	864	243	2610	2610	1125	225	1125	0	0	18	27	720	234	900	0	15	75	45	90
0	888	345	242	1508	362	1251	2640	1107	221	0	562	336	96	666	0	0	0	0	0	0	200	300	742	64	64	367	0	0	0	630	3228	270	0	888	345	3370	1661	1407	0	221	562	336	1386	96	1120	1640	540	280	708
0	0	0	0	0	0	0	0	0	0	0	0	0	0	5184	0	0	2592	3240	0	0	0	0	0	0	0	0	0	0	0	0	25920	0	0	0	0	0	0	0	0	0	0	0	0	0	0	0	0	0	0
2664	30	2922	2592	7776	0	1080	2592	1728	2160	7680	240	0	0	2592	1440	600	1704	0	0	0	0	0	0	576	0	0	0	0	0	0	0	0	0	0	0	0	0	0	0	0	0	0	0	0	0	0	0	0	0
900	1080	180	0	0	0	0	0	0	6480	0	0	0	0	4320	1260	2052	252	0	0	540	108	0	0	1782	594	324	540	648	1404	0	0	0	0	0	0	0	0	0	0	0	0	0	0	0	0	0	0	0	0
324	72	540	153	315	450	522	966	528	625	409	415	378	612	612	540	333	531	126	360	54	63	162	45	60	81	84	360	18	72	54	300	78	0	18	0	696	3	3	108	9	108	0	18	72	144	474	84	72	324
2556	1188	3600	3780	2196	864	1944	3024	1404	4248	1800	648	5940	6048	7416	0	0	0	0	0	0	0	0	0	0	0	0	0	0	0	0	0	0	0	0	0	0	0	0	0	0	0	0	0	0	0	0	0	0	0
1152	492	1164	108	108	0	648	432	432	216	0	216	432	1296	864	96	218	118	0	0	0	0	0	0	0	0	0	0	0	0	0	0	0	0	0	0	0	0	0	0	0	0	0	0	0	0	0	0	0	0
1286	2677	1631	152	818	118	1405	1172	1933	602	545	1645	806	698	332	396	895	499	80	35	55	442	10	116	500	125	43	32	500	80	556	550	354	290	100	200	240	0	280	240	210	320	830	290	20	566	231	503	76	10
2736	5760	3696	0	0	0	0	0	0	432	864	648	648	7776	0	432	1728	720	0	0	0	0	0	0	0	0	0	0	0	0	2124	0	1620	384	0	0	0	0	0	0	0	0	0	0	0	8280	0	1080	960	0
1224	2056	2720	626	684	214	7950	882	1800	480	720	0	240	2436	960	360	1240	800	0	0	0	0	0	0	0	0	0	0	0	0	500	360	100	480	0	0	1440	720	0	0	0	0	0	0	0	7280	720	1600	4800	0
48	0	240	36	36	1440	288	1272	6720	72	8712	792	1080	288	72	156	234	636	0	144	0	288	72	0	0	0	0	0	576	144	18	0	0	0	0	0	12	0	24	0	0	0	48	0	0	0	860	4510	204	36
0	0	0	0	0	0	0	0	0	0	0	0	0	0	0	1296	0	0	648	0	0	0	0	0	0	0	0	648	0	0	0	0	0	0	0	0	0	0	0	0	0	0	0	0	0	0	0	0	0	0
0	3390	4560	90	900	360	1950	0	0	180	0	90	270	6750	1350	0	360	720	0	0	0	450	0	1482	888	840	576	0	0	0	48	270	384	54	36	42	90	78	312	732	204	360	0	0	0	0	0	0	360	0
1921	1983	2210	1284	422	858	1964	750	524	1043	238	375	456	4362	954	567	285	798	430	60	0	590	0	0	210	0	0	370	950	270	309	100	207	54	18	0	1	7	0	15	33	0	24	2	30	1784	640	356	1350	195
0	0	480	0	0	0	0	0	0	960	0	0	0	0	1440	0	0	3120	0	0	960	0	0	2400	720	0	0	1200	480	4800	240	720	480	360	0	0	0	0	0	240	0	240	360	0	0	96	288	192	144	0
84	268	824	296	4	96	74	126	448	714	906	420	72	72	204	72	24	96	72	228	900	48	120	264	416	280	336	0	0	744	24	12	192	12	60	24	40	72	416	328	1456	1624	0	0	396	18	54	96	16	48
140	0	0	292	561	250	53	616	30	189	45	6	90	60	870	357	84	555	194	15	66	45	50	200	1552	801	987	750	200	350	774	1710	598	140	0	10	1116	80	253	170	0	100	200	810	150	80	404	62	81	15
180	0	900	396	468	1836	540	0	0	108	0	0	540	2700	540	198	0	990	0	0	0	0	0	0	0	0	0	0	0	0	0	0	0	0	324	864	0	540	864	1944	1080	1512	0	0	972	540	0	0	540	0
0	3240	648	0	0	0	6480	0	0	108	648	1188	0	9720	1296	0	0	0	0	0	0	0	0	0	108	540	0	0	3240	0	0	0	0	0	0	0	0	0	0	0	0	0	0	0	0	0	0	0	0	0
1728	1728	0	288	2016	0	0	864	864	0	0	0	0	0	0	2016	1728	0	0	0	0	0	0	0	7488	0	2880	1440	0	0	0	0	0	0	0	0	0	0	0	0	0	0	0	0	0	0	0	0	0	0
1404	360	720	828	1224	864	108	432	0	1440	1872	720	0	0	108	384	80	400	0	0	0	0	0	0	288	0	0	0	0	0	736	416	1008	0	0	0	0	0	0	720	0	0	0	0	0	0	480	312	0	0
0	0	1620	972	324	3888	0	0	0	4968	2484	0	0	0	540	2064	0	3636	384	0	0	24	144	48	108	0	108	1092	0	216	180	60	720	0	0	0	0	0	0	0	0	0	0	0	0	0	48	0	0	0
180	0	3492	1104	0	732	0	90	180	4050	918	0	270	270	1080	1260	0	5220	0	0	0	0	0	0	1800	0	360	1350	0	0	720	0	900	432	0	216	54	0	0	648	0	0	54	216	54	0	36	72	0	0
8286	5661	3441	1206	3024	3906	0	2880	792	0	1584	648	2592	0	0	588	306	186	0	0	0	0	0	0	0	0	0	216	0	0	333	108	99	0	0	0	0	0	0	0	0	0	108	0	0	0	0	0	0	0
0	756	13716	0	0	0	0	0	0	10800	0	0	0	0	1080	0	180	1980	0	0	0	0	0	0	2808	0	0	0	0	0	0	0	0	0	0	0	0	0	0	0	0	0	0	0	0	0	0	0	0	0
392	380	1682	90	210	150	318	30	198	918	108	18	126	342	450	450	378	1980	405	90	225	590	0	172	603	0	27	144	360	720	360	390	240	195	0	45	135	0	105	220	25	115	270	90	90	918	90	540	509	0
0	0	0	0	0	0	0	0	0	0	0	0	0	0	0	360	0	3240	0	0	0	0	360	0	1800	0	360	720	0	1800	240	60	240	0	0	0	0	0	180	0	0	0	540	0	180	0	0	0	300	360
384	678	792	1212	72	600	192	0	0	732	132	24	288	576	96	216	396	576	900	216	192	288	0	288	180	84	72	864	192	288	2532	108	1104	1134	324	108	144	288	0	648	144	240	1008	144	1296	618	186	300	1056	582
1980	1248	1560	270	0	1422	408	288	60	1152	636	0	756	1236	1188	1836	1152	1440	1008	0	24	810	162	648	3996	864	0	324	48	0	666	0	738	360	0	0	0	0	0	180	120	0	0	0	0	1632	504	240	504	72
1440	648	2880	0	0	0	432	0	0	0	0	0	0	0	0	1440	936	2880	66	78	0	0	0	0	0	0	0	0	288	288	468	0	0	366	246	0	468	324	288	0	0	0	288	0	0	1080	0	0	936	0
2534	320	1766	1050	498	1392	36	36	144	992	1316	80	0	0	816	5060	560	3572	0	0	0	0	0	0	960	0	120	960	0	648	20	12	64	0	0	0	96	72	72	0	0	0	480	0	48	0	0	0	0	0
0	0	720	0	0	0	0	0	0	1080	0	0	0	0	0	0	0	3240	0	0	0	0	0	0	1440	0	0	0	0	2880	0	0	0	0	0	0	0	0	0	0	0	0	0	0	0	0	0	0	0	0
452	676	384	228	432	378	0	534	450	1200	990	846	240	240	2256	775	1040	1539	246	312	312	0	600	0	1000	224	0	120	120	3240	120	24	6	0	0	0	0	240	240	144	0	288	300	0	240	40	32	174	102	54
486	522	708	100	352	544	880	534	986	492	870	594	852	528	444	396	456	612	396	80	160	72	100	20	72	112	68	24	744	252	82	406	1072	288	100	80	348	72	108	408	288	264	120	264	108	812	708	1024	72	4
1248	6672	720	0	0	0	2424	1848	3744	288	0	864	1440	0	576	384	1536	0	96	128	208	0	0	0	288	288	0	0	960	0	0	0	0	96	128	208	192	144	432	0	608	1984	576	96	0	288	288	864	0	0
1800	1284	828	164	980	1152	420	692	1004	1120	1108	652	0	0	348	546	508	770	448	572	208	208	348	384	210	172	278	0	0	204	452	452	720	48	460	60	270	556	610	184	120	444	368	116	188	212	248	336	48	208
600	312	3768	648	216	0	0	0	432	540	72	360	432	108	648	72	72	2016	432	216	216	216	216	0	1296	0	432	432	0	1296	432	0	0	720	576	576	864	864	3672	0	0	0	216	0	0	0	0	1296	324	324
480	1972	776	0	0	0	720	180	300	252	0	180	300	0	240	300	1400	1060	625	0	125	5400	1350	2250	776	472	1080	2250	3030	1800	0	0	0	0	0	0	82	140	108	0	6	66	0	30	0	1136	176	110	1944	270
366	1002	480	0	0	0	24	192	168	24	0	48	96	0	552	360	120	0	0	0	0	120	1920	1800	0	0	0	960	0	1920	0	0	0	0	0	0	342	774	504	0	0	0	0	0	0	48	384	336	312	3840
1548	2394	2754	0	0	0	192	243	141	144	0	216	288	0	216	540	270	270	0	0	0	1130	790	960	720	0	1080	1440	0	1080	270	270	0	54	54	0	192	150	738	60	12	684	828	108	540	144	288	72	480	312
1572	300	1368	1512	648	1296	144	0	0	2112	192	0	288	576	1008	688	104	648	0	0	0	72	0	0	0	0	0	144	0	72	1512	648	1296	0	0	0	52	176	132	0	0	0	864	0	0	288	0	0	1656	504
243	153	405	133	285	486	251	450	518	491	865	511	497	551	1019	351	219	702	128	245	63	250	653	523	442	60	300	659	182	1418	534	450	1188	801	552	384	180	327	1206	279	63	243	2201	405	957	0	339	15	30	387
208	234	398	480	448	224	320	276	348	608	262	846	0	0	476	24	63	273	0	896	256	0	400	664	160	160	316	0	0	596	324	308	416	72	2196	340	130	1102	1728	275	321	428	440	440	560	20	4	24	0	264
150	255	339	282	510	210	150	378	198	354	672	486	72	0	0	402	528	654	496	850	316	912	1566	408	544	584	336	72	288	0	63	420	201	236	281	107	1800	858	1020	64	172	364	36	432	0	510	1308	270	152	624
368	306	298	104	464	368	192	546	390	198	380	352	108	432	72	410	732	226	413	642	637	574	588	350	471	480	393	108	540	378	172	391	319	198	162	198	1432	860	786	416	512	362	198	810	864	516	678	912	522	180
260	268	104	309	765	270	530	1170	352	68	152	108	40	80	144	192	144	384	360	66	606	912	348	740	980	3344	1056	580	960	960	171	375	210	176	58	482	252	76	104	480	816	208	40	144	80	704	836	824	296	108
564	390	36	784	1198	2248	396	1098	606	144	720	216	1170	1440	0	828	594	108	468	252	348	216	144	126	168	132	24	660	354	108	1387	1507	2752	680	212	404	1053	444	609	1188	522	378	360	570	216	368	682	246	192	88
0	0	0	0	0	0	0	0	0	0	0	0	0	0	0	144	216	504	3282	2142	4224	384	2568	576	306	882	108	1080	1260	3456	720	360	0	1038	378	1428	180	360	0	0	720	0	360	972	720	0	0	0	424	2576
48	168	72	0	36	84	168	144	168	492	540	624	72	144	312	120	384	1008	876	2136	444	1278	1404	1782	468	252	576	144	144	672	360	900	1908	0	576	0	1032	1488	1032	612	36	360	144	144	1440	0	576	720	1062	1260
84	220	422	102	198	330	24	62	364	552	848	340	186	174	378	672	1000	2300	1142	346	948	144	48	108	2562	828	60	0	432	1224	510	882	1380	1694	514	1584	754	186	260	1722	192	1704	1752	744	468	120	94	326	390	198
48	176	136	66	458	124	112	544	400	48	116	388	96	96	696	140	256	72	178	548	222	388	564	272	246	18	240	0	0	888	162	2722	884	46	668	18	3044	2707	2745	480	60	996	696	444	1344	56	824	488	84	348
350	100	450	216	936	180	384	286	374	958	364	82	972	216	1512	364	104	468	486	1944	882	144	0	0	144	0	0	144	720	3312	0	0	0	0	0	108	324	0	972	0	0	0	324	432	0	192	188	160	72	0
264	1208	184	0	180	36	360	544	716	252	60	192	0	216	0	132	604	164	80	1240	624	144	216	36	0	624	132	0	216	324	0	360	0	192	960	576	2280	2796	2160	420	480	3420	0	0	324	72	80	100	0	0
240	360	264	780	120	480	0	0	720	348	30	30	480	720	420	0	0	144	240	120	1020	0	0	720	336	0	0	480	720	276	1260	120	480	240	120	1860	526	407	1203	1200	1620	4800	4020	480	480	0	0	0	0	0
124	496	568	0	216	324	504	0	36	54	0	36	108	1260	180	88	694	478	0	0	0	864	0	216	90	180	0	0	1080	0	0	864	1296	432	432	576	902	500	1334	1302	2190	2124	576	1800	180	360	0	0	0	0
120	60	1356	24	804	912	0	180	0	7056	720	180	360	720	3384	0	0	624	120	180	0	120	420	72	168	0	84	72	0	1944	24	564	672	120	180	0	0	252	120	240	0	60	300	60	1500	0	60	0	0	12
126	192	420	88	77	63	213	150	72	148	66	338	141	288	186	258	522	1074	259	634	355	54	116	76	247	152	6	3	705	495	1376	82	354	580	658	370	904	922	1534	1685	649	1611	1125	585	765	477	264	528	1734	450
0	0	0	0	540	360	0	3186	1242	0	0	648	0	0	828	0	0	0	0	252	180	0	162	162	90	540	180	0	0	810	0	126	126	0	630	450	1842	540	480	0	0	0	0	1530	648	0	2754	1458	0	0
560	0	520	24	48	0	156	312	0	0	0	180	360	180	1476	1920	2160	6720	3240	432	216	1440	0	0	0	0	0	0	720	0	576	1584	0	6840	912	456	288	0	0	240	120	360	0	288	0	96	192	0	0	0
4884	1056	0	360	0	0	0	0	0	4512	276	0	0	0	0	150	30	0	0	0	0	0	0	0	0	0	0	0	0	900	0	0	0	0	0	0	0	0	0	0	0	0	0	0	0	0	0	0	0	180
1884	0	5532	0	0	0	0	0	0	3312	0	0	0	0	144	228	0	1140	0	0	0	0	0	0	216	0	0	0	0	0	0	0	0	0	0	0	0	0	0	0	0	0	0	0	0	0	0	0	0	0
864	3528	5760	0	0	0	0	0	0	8652	420	0	0	216	0	72	312	912	0	0	0	0	0	0	0	0	0	0	0	0	0	0	0	0	0	0	0	0	0	0	0	0	0	0	0	0	0	0	0	0
1059	198	1971	816	600	576	48	240	0	1592	2344	672	0	0	72	474	132	1410	0	540	0	0	918	432	480	0	240	648	0	90	0	6	0	0	180	0	286	594	926	0	12	48	30	12	30	0	0	0	0	1686
762	168	318	572	1014	1702	96	768	48	252	528	804	864	480	240	1226	184	462	672	672	0	320	1384	1176	204	120	252	576	0	240	40	180	260	0	0	0	240	208	752	0	0	0	240	0	480	0	672	48	0	456
182	1936	510	636	456	372	1512	1104	816	982	310	700	1296	1908	2688	488	1432	852	108	150	162	0	660	720	126	246	252	288	288	708	90	90	36	216	234	54	0	0	180	111	156	69	108	72	36	378	216	54	0	1188
1180	264	248	252	96	18	704	960	280	312	78	72	1080	216	1080	1232	276	232	1296	192	822	0	240	132	750	600	180	384	60	420	396	192	24	660	220	380	422	252	118	54	144	48	144	0	72	694	906	560	180	288
3912	750	768	189	0	39	120	120	660	646	44	780	2772	270	4500	4852	710	918	1040	850	30	0	210	132	744	150	36	288	0	360	210	0	42	128	52	30	0	0	0	25	5	0	0	0	18	0	0	0	0	60
1564	90	636	1178	110	1086	1290	750	534	318	1698	174	382	360	54	428	0	172	496	1312	1632	96	270	84	112	1040	0	0	0	0	248	58	132	296	414	192	18	0	0	256	594	14	0	0	18	1036	946	754	464	4378
72	540	0	36	144	36	720	0	0	56	32	56	0	180	0	144	720	0	0	1080	0	7152	120	1092	0	24	24	0	240	240	0	0	720	0	180	0	216	504	0	1800	510	210	0	0	180	3576	108	0	7500	240
420	2256	840	920	40	0	270	28	26	196	48	140	60	48	60	876	3116	1348	343	371	126	2716	4	2488	1212	232	680	720	168	0	242	94	48	1421	1393	522	80	272	32	96	132	240	60	0	0	180	40	188	524	116
266	3056	998	0	0	0	720	0	288	864	0	0	0	0	0	294	3696	2058	0	0	504	2632	1582	3922	0	1656	1440	0	288	0	0	0	0	0	0	0	0	0	0	0	0	0	0	0	0	744	0	264	664	406
840	2372	1204	0	0	0	2688	0	384	552	0	384	0	0	0	516	554	778	0	0	0	2160	0	48	72	0	288	0	0	0	144	384	72	0	192	144	0	384	1152	0	96	192	0	0	0	960	0	240	1440	0
515	4093	2292	702	516	594	2514	479	2491	882	318	1704	300	1236	300	124	1874	990	180	0	228	0	0	36	360	288	0	180	1200	180	36	216	108	180	0	108	0	0	0	92	268	72	360	120	0	1484	334	1266	1269	117
376	1128	1040	528	192	384	856	96	1232	1776	340	524	720	720	720	500	880	684	96	0	192	24	0	48	1016	96	160	48	192	504	748	732	608	480	144	576	1056	968	1120	480	528	144	96	0	96	2276	318	2014	1560	576
538	0	284	930	420	738	42	90	48	144	312	112	370	324	612	1092	0	500	534	458	214	1116	1068	1652	1290	750	216	652	40	628	929	518	841	528	124	128	312	116	72	552	240	0	100	100	364	842	366	664	1113	1134
621	477	114	540	654	192	728	413	521	212	430	330	1224	432	432	737	511	186	351	423	168	300	360	270	216	418	230	288	0	0	418	428	120	441	399	336	440	388	258	297	276	507	288	0	0	450	474	342	394	440
42	278	508	27	171	144	516	96	1170	378	0	1296	288	576	450	84	784	824	12	48	30	744	0	354	540	0	630	36	180	18	123	681	492	228	192	300	558	0	522	711	267	732	288	0	0	670	110	1272	312	0
480	786	498	0	738	87	90	999	282	82	212	372	72	180	861	132	537	75	280	2807	1050	2914	1966	1639	548	1084	2850	0	0	789	0	582	93	20	280	75	702	255	228	36	0	309	75	375	15	162	411	114	182	242
324	468	576	360	1140	60	333	543	252	435	189	510	378	198	318	24	298	1028	672	690	576	1166	2115	901	1292	708	1540	0	60	396	0	138	96	56	238	48	108	196	260	108	72	0	0	36	72	27	315	204	594	855
165	223	274	255	438	437	236	476	516	296	419	423	188	356	584	547	764	629	340	720	556	848	774	848	764	434	1278	638	332	716	260	570	474	200	360	168	503	545	474	316	218	622	614	404	452	312	496	516	476	422
362	402	680	288	956	756	320	816	632	756	518	698	80	80	672	730	586	716	640	818	398	728	1064	1064	1204	793	1143	128	0	608	184	616	528	224	618	606	680	460	612	344	240	656	40	184	56	136	648	320	320	476
358	442	334	250	530	396	228	1203	369	246	508	392	390	444	312	328	292	364	831	686	43	504	726	792	636	2260	680	498	762	258	74	124	246	3	36	9	286	94	220	15	15	84	198	18	42	62	425	149	135	306
336	736	272	148	468	152	364	744	364	584	280	544	208	192	576	132	496	164	208	880	208	664	920	296	32	92	684	568	576	384	64	408	32	280	760	400	780	900	272	80	176	480	256	624	264	348	540	196	318	582
2316	900	1368	1140	504	2340	168	72	504	1324	756	116	1032	924	696	780	276	648	0	0	24	0	0	240	144	0	576	960	96	264	0	0	24	24	24	84	12	36	0	24	72	48	48	24	24	0	0	240	240	240
0	0	0	0	0	0	0	0	120	288	288	1464	0	0	0	0	0	0	0	924	84	0	864	1392	0	0	48	0	0	864	0	0	0	0	630	18	0	456	10008	0	0	480	0	0	0	0	0	0	0	0
0	0	0	192	0	48	0	0	0	0	48	0	0	0	0	120	0	24	216	108	804	72	0	144	1368	2952	816	288	216	0	576	0	288	216	108	324	432	0	0	60	180	0	0	1296	0	0	120	24	0	192
0	0	0	0	4320	0	0	4752	0	0	0	0	0	0	216	0	0	0	0	0	0	0	0	0	0	0	0	0	0	0	0	2160	0	0	0	0	4320	0	0	0	0	0	0	5616	0	0	6264	0	0	0
216	0	72	936	1350	252	0	0	0	102	24	294	540	0	270	0	0	120	0	180	102	0	0	120	276	204	1212	1140	24	150	480	2520	240	864	576	780	450	600	300	0	120	720	2160	1260	180	0	0	0	0	144
976	0	368	192	264	96	0	0	0	352	128	0	0	0	0	1114	0	404	336	480	504	0	0	0	672	624	96	0	0	144	204	210	144	864	112	368	0	0	0	128	352	0	0	0	0	228	114	108	552	528
148	50	186	396	1098	516	60	612	156	276	180	204	468	144	1038	514	176	426	492	530	532	84	396	300	236	76	420	900	144	606	348	492	516	60	144	300	294	234	522	264	408	168	372	300	228	12	594	108	84	90
0	0	0	539	3989	1232	0	0	0	0	0	0	0	0	8100	828	0	1260	418	1106	348	0	0	0	0	0	0	0	0	1620	182	4298	416	144	288	324	810	1890	5832	432	432	864	0	108	0	0	0	0	0	0
0	0	4320	1680	2160	480	672	864	192	1440	0	0	0	0	7824	0	0	3120	0	0	0	0	0	0	1440	0	0	0	0	1200	480	1320	240	1560	600	720	120	0	0	480	0	240	0	2880	0	192	528	96	624	240
0	540	2916	0	0	0	0	0	360	2526	207	1227	0	0	432	0	864	2880	0	0	0	0	0	360	6354	270	2160	0	0	144	0	0	0	0	0	0	0	0	0	0	0	0	0	0	0	0	0	0	0	0
0	0	864	0	0	0	0	0	0	1296	0	0	0	0	0	0	0	4752	0	0	0	0	0	0	10368	0	0	0	0	0	0	0	0	0	0	0	0	0	0	0	0	0	0	0	0	0	0	0	0	0
0	0	0	0	0	0	0	0	0	0	0	0	0	0	0	0	0	0	0	0	0	0	0	0	0	0	0	0	0	0	0	0	0	0	0	0	0	0	0	0	0	0	0	0	0	0	0	0	0	0
0	0	120	540	360	180	60	0	180	1697	2334	2917	1080	0	540	0	60	120	0	0	0	60	360	120	168	12	180	0	60	540	0	60	60	120	60	60	60	0	60	0	60	0	120	60	0	120	0	360	0	540
12	132	1656	54	315	423	0	0	240	768	192	768	336	288	1728	0	0	0	150	36	30	0	0	960	4488	2868	2580	264	0	324	48	378	474	0	0	0	495	96	309	144	0	96	12	432	36	0	0	0	0	0
904	352	124	1260	330	230	33	207	150	48	40	112	318	192	0	2337	1223	348	5540	340	340	172	330	434	186	24	4	1660	336	184	1836	792	312	1800	84	84	20	24	16	147	130	9	60	0	256	432	178	364	246	274
96	0	1056	120	132	648	0	224	1528	3216	4284	1764	720	1152	1008	36	0	504	0	0	0	180	120	0	276	0	0	108	0	360	0	12	96	0	0	0	36	24	0	276	160	80	252	0	72	0	84	456	0	0
1920	2888	640	1088	100	0	1176	408	168	384	96	48	312	432	432	1800	1808	400	12	282	12	1000	276	8	0	0	12	36	1008	1008	512	70	0	48	198	48	302	422	458	0	0	114	306	198	198	576	192	0	32	156
360	600	432	720	540	1800	360	180	48	1056	1152	0	312	1080	648	444	360	324	288	0	36	520	296	744	114	160	242	516	360	540	477	198	609	264	0	36	468	384	480	1482	766	1532	744	324	360	120	180	60	440	220
0	0	0	0	0	0	0	0	0	0	0	0	0	0	0	288	72	504	0	108	396	214	304	670	828	616	608	432	900	252	0	0	0	0	0	0	0	0	0	0	0	0	0	0	0	0	0	0	1640	1424
540	300	236	320	60	60	20	0	0	20	0	0	964	40	40	288	1164	536	3604	3172	1760	706	384	210	110	220	358	752	416	632	24	0	0	1580	1110	510	0	0	0	0	520	200	1000	120	120	0	0	0	392	816
0	288	144	216	0	0	0	0	0	0	0	0	216	0	0	0	0	0	0	192	240	0	1008	720	612	108	0	0	0	576	0	0	0	0	0	0	552	444	1308	396	360	396	0	288	576	0	0	0	0	0
228	374	290	248	360	152	460	124	100	154	220	406	448	432	216	392	422	338	340	174	130	838	1172	114	130	260	174	972	324	972	56	108	16	68	234	30	410	1034	752	40	88	460	0	0	0	1408	952	400	1380	2320
1024	216	1436	656	160	972	48	240	288	290	1366	0	576	1152	1200	1584	324	2292	504	648	180	1304	612	412	1710	336	240	792	216	1218	200	40	216	204	108	60	0	0	0	120	54	96	288	0	162	600	384	720	732	540
84	228	474	140	144	166	435	678	1947	1349	1120	771	0	180	810	51	303	462	108	107	487	270	84	348	698	499	333	0	90	0	295	324	521	0	253	4013	390	15	441	880	808	940	0	1620	756	435	576	2199	0	56
768	408	456	912	2936	1216	96	1488	384	0	528	240	0	0	1344	224	280	120	400	0	80	40	0	8	768	96	144	1920	192	240	1440	5120	2080	800	0	160	696	72	96	480	0	0	960	0	0	144	512	208	80	0
0	216	144	0	0	360	2880	0	720	0	432	0	720	1224	1800	560	1744	1116	1440	0	1440	0	0	0	3600	0	0	0	5760	0	0	0	180	0	0	0	0	0	0	240	0	120	0	0	0	1440	0	360	432	128
5	525	372	40	224	128	618	368	934	379	856	793	336	1128	648	17	1083	790	297	424	291	988	456	152	502	112	478	142	888	636	154	754	502	156	355	123	500	232	216	553	253	190	88	588	708	522	132	926	604	208
1020	216	564	183	12	15	324	140	160	656	210	4	0	0	378	810	978	540	798	1026	114	1575	671	124	1488	768	936	864	1242	1728	438	288	144	555	609	150	16	220	64	42	286	56	144	216	0	678	224	256	759	337
20	22	0	156	372	408	10	256	28	10	200	30	1200	120	120	98	22	0	0	180	0	198	150	1290	170	150	400	228	0	0	180	300	1020	0	90	0	210	0	60	0	0	0	0	0	0	55	1162	91	30	0
0	0	1080	0	0	0	0	0	2160	2160	0	0	0	1080	0	0	900	900	0	0	0	0	0	0	0	0	0	0	0	900	180	360	540	0	0	0	0	0	360	0	0	0	720	0	540	0	72	36	0	0
1434	1284	1734	776	546	442	1224	1620	3492	4032	3734	6670	1008	360	720	378	756	1566	0	0	0	0	0	0	0	0	0	0	0	0	934	1218	2414	450	0	0	0	0	0	312	36	12	150	0	0	0	0	0	6	0
228	188	160	0	2388	60	0	4104	360	72	720	1008	0	0	216	684	564	48	0	1872	180	144	1368	180	36	684	612	0	0	540	0	684	180	0	0	0	1280	1280	968	72	0	576	0	0	144	0	0	0	0	0
604	604	1492	48	0	32	48	0	32	544	16	16	0	0	624	380	380	692	80	0	120	80	0	120	852	778	530	600	600	432	192	0	128	400	16	624	160	0	240	0	512	240	1600	280	64	192	0	128	400	16
2622	864	5172	630	240	132	24	51	249	1260	258	36	900	120	1800	1023	456	753	1200	180	1620	210	240	300	3675	2985	900	150	90	150	0	168	42	225	90	495	456	104	448	0	180	54	0	180	0	120	915	651	24	54
3808	2714	534	624	96	192	160	80	0	116	778	122	1600	2560	128	1960	1454	162	576	144	48	160	80	0	0	240	80	640	880	320	80	16	0	320	64	0	0	40	40	48	144	0	544	48	192	0	0	0	0	0
0	0	0	0	720	0	0	0	0	0	0	0	0	0	720	60	0	60	0	300	0	0	12	0	0	0	30	60	60	294	0	360	0	0	108	0	0	378	378	0	0	270	540	180	54	0	360	0	0	108
1072	696	1752	314	124	322	96	14	106	1490	574	238	96	84	748	1040	1100	2754	1056	792	1656	1130	240	1150	2974	2076	988	400	0	360	816	228	586	866	552	1270	330	234	476	246	576	756	388	356	88	610	240	420	266	312
0	288	96	0	0	0	360	0	0	0	96	96	0	360	0	0	756	252	192	72	96	72	3816	144	0	0	768	720	360	0	0	240	480	192	0	0	72	24	48	288	96	0	0	0	0	1680	0	336	0	5040
600	0	1128	0	0	1620	0	0	0	4212	8532	2916	540	0	324	0	0	0	360	1944	0	0	288	0	108	0	0	0	0	540	0	0	1080	0	0	0	72	1896	2352	0	0	0	720	0	5400	0	0	0	0	0
45	0	0	0	0	90	0	0	0	144	423	108	0	0	225	360	0	900	2619	2511	1332	621	2736	531	765	18	0	0	0	1107	225	693	1665	1359	675	234	780	1368	714	1044	0	450	243	477	783	45	315	675	315	135
693	261	1062	324	378	90	648	756	180	666	90	72	144	288	2736	576	192	1536	36	36	0	72	72	0	1890	540	270	1080	2160	216	312	354	90	36	36	0	369	45	342	0	0	0	468	0	36	624	708	180	72	72
480	144	1536	48	24	0	304	80	0	48	0	24	72	144	648	516	0	2004	168	48	0	520	128	0	48	48	48	144	312	792	348	120	0	288	72	0	620	240	112	480	480	192	360	636	576	592	224	0	576	144
1980	900	3600	0	2376	0	0	1080	0	0	0	0	0	0	4320	858	390	1560	0	0	0	0	0	0	0	0	0	0	0	0	0	0	0	0	0	0	1008	0	2016	0	0	1152	0	576	0	0	0	0	0	0
126	432	90	0	18	108	0	252	0	0	0	0	0	0	90	0	0	0	0	90	540	0	1260	0	0	0	0	0	0	450	0	0	0	0	0	0	144	1296	378	36	72	0	0	0	0	0	108	0	0	540
0	0	72	0	0	0	0	0	0	1120	176	432	0	0	72	0	0	1512	0	0	0	0	0	0	4008	160	512	0	0	576	180	630	90	0	1980	0	3366	1848	816	0	90	0	180	450	990	0	0	0	0	0
1256	1644	400	1428	1428	576	836	2588	836	464	720	448	0	0	0	0	0	0	228	830	1030	0	1264	296	0	248	232	0	0	0	324	0	0	276	412	476	261	841	314	48	112	392	0	0	72	0	0	0	0	808
228	312	48	180	760	176	176	892	516	66	186	276	0	0	0	90	72	18	124	670	214	180	860	328	0	192	192	0	0	0	36	36	0	60	126	102	312	696	576	24	60	396	0	0	0	444	1724	640	192	1608
996	330	0	1064	614	666	246	1266	0	128	448	0	144	48	384	240	120	0	858	1430	512	60	1212	0	0	96	0	24	0	0	188	58	382	558	1016	176	398	278	360	23	51	278	464	656	896	544	1472	144	30	2412
1450	2110	1290	374	286	316	30	216	724	48	401	105	184	325	446	207	326	406	186	225	556	224	316	280	148	379	422	211	421	69	838	232	286	154	235	261	125	15	260	220	362	1032	586	224	75	483	194	226	136	132
562	458	894	843	412	977	204	72	282	1218	552	570	450	624	396	134	160	354	228	198	30	310	314	1578	96	12	396	1026	24	420	588	284	604	174	366	90	176	584	578	216	48	288	522	48	744	138	0	192	492	564
1632	2832	2124	3240	6480	0	3240	8100	0	648	324	648	1620	1620	8100	552	672	504	0	0	0	0	0	0	0	0	0	0	0	0	0	0	0	0	0	0	0	0	0	0	0	0	0	0	0	0	0	0	0	0
7649	1194	11317	4860	1080	540	3225	1050	1125	4860	3240	0	0	0	1080	355	30	515	0	0	0	0	0	0	0	0	0	0	0	0	0	0	0	0	0	0	0	0	0	0	0	0	0	0	0	465	210	225	180	0
0	1944	12096	0	0	0	2592	1296	0	4860	0	1620	0	0	3456	0	0	0	0	0	0	0	0	0	0	0	0	0	0	0	0	0	0	0	0	0	0	0	0	0	0	0	0	0	0	1008	288	0	0	0
933	1482	1209	852	814	962	1506	736	1532	1500	1140	1662	1560	1272	1488	156	270	186	72	18	30	304	8	102	240	90	60	0	240	0	96	148	116	0	0	0	294	0	300	72	120	198	0	240	0	1058	544	1182	104	16
1554	1698	1560	1236	1224	672	966	462	636	756	516	432	0	0	816	162	102	168	0	60	60	0	288	144	240	0	0	0	0	384	0	0	0	0	132	132	0	288	528	0	0	240	0	0	0	0	0	0	0	480
480	264	624	1248	312	3192	960	3060	1992	756	1008	360	1080	756	1620	2496	2784	1632	0	0	0	0	0	0	0	0	0	0	0	0	0	0	0	0	0	0	0	0	0	0	0	0	0	0	0	1200	3744	1968	0	0
632	284	1448	1032	294	1098	564	578	1894	1012	696	524	48	480	480	128	32	416	128	248	1208	52	98	498	2016	768	288	0	0	0	144	24	408	408	516	3660	68	422	614	2112	1072	344	0	0	0	96	16	1232	380	118
0	0	0	150	834	300	48	888	144	0	0	0	0	0	0	2232	696	0	1232	2176	0	624	672	0	0	0	0	0	0	0	180	516	432	80	64	0	1242	90	252	0	0	0	72	0	72	60	456	180	0	0
828	0	7380	0	144	0	0	1296	144	1440	0	0	0	0	288	0	0	0	0	0	1728	0	0	0	3360	11712	480	0	0	0	0	144	0	0	0	0	296	40	240	0	0	0	0	0	0	0	5904	720	0	0
0	60	30	20	110	162	1698	554	1686	110	330	310	440	1520	338	0	180	90	390	180	810	652	30	178	83	89	48	120	2750	40	0	4	160	96	8	56	160	0	52	240	60	172	40	836	100	4296	1432	4254	2540	130
948	16	272	844	52	166	0	0	0	168	132	0	0	24	48	240	0	60	247	499	862	0	180	0	126	465	9	90	60	336	60	90	0	257	875	980	120	0	0	22	322	16	240	396	180	0	60	0	208	1704
3312	216	0	512	2560	3840	864	1944	432	0	0	0	1440	0	0	756	108	0	988	988	760	0	648	0	0	0	0	0	648	0	216	72	1080	36	36	0	792	36	540	360	360	360	0	0	0	288	648	144	0	1656
216	300	300	264	276	540	384	0	630	396	0	492	0	0	0	0	1026	828	330	222	528	216	0	366	360	0	456	0	0	0	288	918	936	660	144	396	594	240	348	1422	600	366	0	0	0	1848	0	2670	0	0
3140	388	720	1956	576	264	692	636	256	192	288	36	1212	240	492	4056	918	870	3856	32	960	672	732	84	480	24	0	0	0	0	780	252	24	990	60	6	128	40	24	252	12	24	0	252	0	340	468	248	288	408
1152	0	2304	0	744	744	0	0	0	2016	4320	0	0	0	0	540	0	1620	0	1488	0	0	0	0	288	3456	0	0	0	0	0	72	72	0	144	0	648	432	792	180	0	180	288	720	1152	0	0	0	0	0
648	648	432	416	1316	320	648	496	440	720	1560	960	144	792	1188	648	756	1116	432	72	72	288	144	0	612	432	360	144	324	216	208	208	160	0	0	0	120	0	528	0	0	0	0	216	0	216	204	84	0	0
0	0	0	0	0	0	0	0	0	0	0	0	0	0	0	0	0	0	0	0	3456	0	0	0	0	1728	0	0	0	0	0	0	0	0	0	0	0	0	0	0	1728	0	0	0	0	0	0	0	0	0
12	0	6	0	0	0	0	0	0	0	0	0	0	0	0	36	0	18	0	0	2790	270	0	0	0	990	0	270	1350	54	0	0	0	0	0	450	0	0	0	0	0	0	0	0	0	4368	1824	7848	720	0
[truncated: 55 more columns]
