# Supplementary material for: Polygenic adaptation from standing genetic variation allows rapid ecotype formation
Source: eLife. 2023 Feb 28;12:e82824. doi: 10.7554/eLife.82824 (PMC9977305; doi:10.7554/eLife.82824)
Supplement: Supplementary file 2. [file elife-82824-supp2.zip › Supplementary_Data_1/Twisst_windows_5000/superscaffold62_all_output.weights.5000.csv]

topo1	topo2	topo3	topo4	topo5	topo6	topo7	topo8	topo9	topo10	topo11	topo12	topo13	topo14	topo15	topo16	topo17	topo18	topo19	topo20	topo21	topo22	topo23	topo24	topo25	topo26	topo27	topo28	topo29	topo30	topo31	topo32	topo33	topo34	topo35	topo36	topo37	topo38	topo39	topo40	topo41	topo42	topo43	topo44	topo45	topo46	topo47	topo48	topo49	topo50
306	90	54	162	1404	0	90	774	360	1224	1836	540	360	0	324	444	174	126	216	0	54	144	36	180	1392	408	0	180	36	0	36	432	0	24	0	6	54	6	84	504	96	120	132	72	0	0	216	648	12	18
970	124	496	360	177	303	60	28	44	1500	1052	40	480	48	1200	40	4	256	440	316	804	60	0	120	240	240	0	0	0	0	30	168	138	252	198	180	168	0	48	192	0	36	0	0	0	15	7	26	36	162
[truncated: 55 more columns]
