# Supplementary material for: Polygenic adaptation from standing genetic variation allows rapid ecotype formation
Source: eLife. 2023 Feb 28;12:e82824. doi: 10.7554/eLife.82824 (PMC9977305; doi:10.7554/eLife.82824)
Supplement: Supplementary file 2. [file elife-82824-supp2.zip › Supplementary_Data_1/Twisst_windows_5000/superscaffold58-PCRedited_all_output.weights.5000.csv]

topo1	topo2	topo3	topo4	topo5	topo6	topo7	topo8	topo9	topo10	topo11	topo12	topo13	topo14	topo15	topo16	topo17	topo18	topo19	topo20	topo21	topo22	topo23	topo24	topo25	topo26	topo27	topo28	topo29	topo30	topo31	topo32	topo33	topo34	topo35	topo36	topo37	topo38	topo39	topo40	topo41	topo42	topo43	topo44	topo45	topo46	topo47	topo48	topo49	topo50
64	296	72	404	312	736	144	264	1488	0	294	174	144	144	36	1288	140	228	456	138	2094	237	180	567	252	876	348	36	288	0	30	180	474	120	30	570	144	0	192	1368	936	972	144	576	0	96	160	1832	213	84
48	0	240	1680	1512	1200	0	0	0	360	0	0	72	0	360	2232	0	360	0	0	0	0	492	0	1296	0	0	240	0	60	0	48	0	48	24	0	552	504	768	0	0	0	192	0	24	0	0	0	0	2700
360	360	360	0	1080	360	120	2940	540	208	248	384	0	360	1080	360	864	456	672	1008	336	624	432	96	624	1728	432	0	0	432	0	0	192	192	0	96	192	144	96	48	0	48	0	0	144	600	2100	420	0	0
738	1278	1080	0	360	0	1008	0	1728	828	0	1188	1008	1440	720	1710	4410	3096	0	0	0	0	0	0	0	0	0	0	0	144	0	0	0	0	0	0	0	0	0	0	0	0	0	0	0	72	0	216	144	36
16	954	12	296	234	110	918	120	522	264	40	396	160	64	208	760	248	448	460	60	120	270	134	286	1072	240	120	352	64	208	816	754	366	844	462	672	420	216	54	298	36	18	136	232	88	1956	404	1186	472	216
120	120	432	48	1104	384	770	1146	4054	1500	1320	1740	4320	864	432	36	150	120	1482	774	1104	342	408	48	306	432	390	0	0	144	0	846	0	1026	774	912	648	96	90	380	240	148	0	0	0	190	342	1178	0	216
876	1278	150	234	1055	0	270	1069	6	610	50	60	1276	980	690	24	72	0	30	815	0	30	880	15	4	20	24	64	32	210	372	0	0	0	120	0	470	0	155	0	0	8	244	24	60	480	0	0	0	0
0	0	0	0	0	0	0	0	0	0	0	0	0	0	0	0	0	0	0	0	0	0	0	0	864	0	0	0	0	0	0	0	0	0	0	0	2820	3102	4230	0	0	0	0	0	0	0	0	0	0	0
0	36	12	0	1236	1038	24	426	1602	1116	972	1302	42	48	798	1560	1252	2672	216	204	336	120	300	228	864	156	636	252	120	360	0	372	138	0	180	0	922	180	986	216	48	114	270	186	540	0	90	258	24	48
144	720	216	936	0	1224	72	144	216	1836	540	216	864	432	864	504	252	756	0	0	0	0	0	0	414	0	18	0	0	0	1116	0	2232	1620	0	0	648	540	108	180	0	36	324	0	0	288	576	864	1080	0
1614	1191	1107	1440	309	105	267	210	279	249	270	513	1614	210	210	128	770	512	2580	699	57	330	72	36	240	600	78	0	0	0	1346	44	20	1680	438	420	345	162	39	144	54	72	0	0	0	120	120	180	135	270
1056	844	728	2040	696	1344	658	682	280	756	336	252	0	0	0	624	384	720	1512	240	360	418	342	176	560	416	128	0	0	0	1908	372	1392	1656	264	504	840	372	300	912	312	72	72	0	0	640	544	640	338	294
1086	204	654	2160	1152	2520	264	0	156	2745	4860	1095	648	0	648	747	54	819	0	0	0	0	1152	300	576	0	228	0	0	648	0	0	0	0	120	24	18	204	150	0	18	66	0	0	0	0	0	0	0	1620
252	972	780	612	192	222	940	212	1128	444	288	954	342	288	54	0	0	0	90	450	360	1008	54	2346	0	60	2724	576	0	0	126	0	0	252	1296	1068	46	754	868	162	552	594	288	72	342	0	0	0	324	108
972	720	1068	1242	540	1818	1128	1080	456	2496	4320	936	864	2160	504	0	0	72	144	792	36	36	648	36	120	216	192	0	0	324	0	0	0	180	882	282	0	624	96	288	168	72	0	0	1440	0	0	0	180	792
252	840	258	702	840	1050	1212	1560	1188	606	384	348	0	0	480	72	696	528	1080	720	1116	936	1644	924	680	458	224	0	0	480	504	768	456	360	240	318	720	4	260	1200	210	468	0	0	0	1038	216	762	408	416
1032	720	4344	720	48	864	456	384	600	4584	840	0	0	0	528	240	0	2160	480	96	0	480	240	0	162	66	0	0	0	660	1368	72	2184	720	180	204	576	195	405	168	156	516	1656	504	816	882	192	1590	360	96
1778	7500	1930	1776	96	0	1212	288	60	1368	192	240	240	360	600	1078	2724	1118	0	0	0	0	0	0	600	120	0	0	480	0	1248	192	0	480	0	240	0	0	0	888	408	480	960	288	0	1308	360	420	504	0
1512	4173	1875	0	0	0	3600	0	720	0	0	0	1080	540	0	1296	6084	1800	0	0	0	720	0	144	0	0	0	216	2700	0	108	0	108	1620	0	540	0	0	0	0	36	72	108	0	0	558	0	90	270	0
594	378	1044	300	54	300	654	186	150	60	60	120	240	720	204	594	378	1044	60	270	60	300	246	948	300	300	600	1200	1368	300	0	24	0	0	120	0	0	0	414	340	1484	648	1320	24	120	0	24	24	180	192
30	0	0	0	54	0	0	0	0	30	18	120	120	0	0	474	0	456	294	90	1764	924	270	456	462	1848	0	6	3726	30	30	270	120	30	30	156	288	0	312	2304	768	168	480	1680	0	30	54	288	0	0
795	924	827	408	178	48	1612	214	484	686	234	506	646	778	718	355	430	237	310	62	92	148	132	24	172	40	0	192	564	444	354	160	0	452	300	228	235	157	280	134	74	180	688	268	244	1292	176	248	490	126
440	98	170	588	159	39	260	394	96	0	0	51	60	15	138	1236	288	504	2842	600	368	546	834	48	759	1164	654	492	525	492	591	189	57	1845	99	21	228	600	219	111	162	198	945	327	135	154	164	78	483	375
432	2268	3168	2064	648	1068	2064	336	1452	2916	2052	1800	3780	3780	5004	0	432	0	0	0	0	0	360	72	0	0	0	0	0	0	0	0	0	432	432	0	0	0	0	0	0	0	0	0	0	0	0	0	432	360
988	1980	3368	0	0	0	288	0	144	1728	0	0	0	0	0	380	1260	1960	0	0	0	144	0	0	0	0	0	0	288	0	0	0	0	0	0	0	0	0	0	0	0	0	0	0	0	96	0	48	0	0
1422	636	1686	120	48	48	1020	72	372	2520	0	1080	432	432	720	0	0	0	0	0	0	48	0	0	0	0	0	0	0	0	0	0	0	0	0	0	120	120	240	0	0	0	0	0	0	0	360	360	720	0
340	678	2980	204	518	828	697	483	842	1664	2414	944	602	696	2106	26	12	814	51	152	347	178	12	152	1195	845	270	216	348	408	4	20	228	153	156	247	143	12	163	620	396	550	204	270	108	177	405	186	50	0
0	0	0	0	0	0	66	114	36	270	30	0	0	0	0	0	0	300	0	0	12	60	0	0	630	72	126	60	12	300	0	288	0	0	0	0	1188	1440	1260	0	12	0	0	0	0	400	380	120	582	540
1128	240	432	0	5004	432	198	990	0	0	0	0	0	180	1944	0	0	0	0	0	0	36	0	180	324	360	972	0	72	0	0	1728	216	0	0	0	324	0	324	0	216	432	1944	648	0	72	360	0	0	0
0	0	0	0	162	162	0	0	0	8100	0	0	0	324	6480	0	0	0	0	0	0	0	0	0	0	0	0	0	0	0	0	810	810	0	0	0	0	0	0	0	0	0	0	0	0	0	0	0	864	0
0	0	0	0	4320	0	2160	5040	0	480	144	240	0	0	14400	0	0	0	0	144	0	0	252	0	0	0	0	0	0	720	0	0	0	0	144	0	900	180	0	0	0	0	0	720	0	450	450	0	0	180
0	0	0	0	15120	6480	0	0	0	432	2160	0	0	0	1728	0	0	0	0	0	0	0	0	0	0	0	0	0	0	0	0	0	0	0	0	0	0	4932	2628	108	0	2916	0	0	216	0	0	0	0	0
6480	864	10440	1008	0	720	2520	0	1800	2088	0	0	8640	3456	8640	0	0	0	0	0	0	0	0	0	0	0	0	0	0	0	0	0	0	0	0	0	0	0	0	0	0	0	0	0	0	0	0	0	0	0
0	0	432	0	0	1080	0	0	4320	1296	4536	6480	2160	2160	864	0	0	0	0	0	0	0	0	0	0	432	0	0	0	0	0	0	0	0	0	0	0	0	0	0	0	1080	0	0	0	0	0	0	0	0
0	0	0	0	0	0	1680	840	1584	366	264	558	108	1296	648	0	0	0	0	0	0	0	0	0	0	0	0	0	0	0	0	0	0	0	0	0	0	0	0	0	0	0	0	0	0	1344	672	1656	1296	0
1256	528	1936	384	432	1584	0	0	1728	1080	360	4896	576	0	0	192	576	2112	960	0	0	48	96	144	0	0	432	144	0	0	96	288	1056	120	0	0	96	176	304	0	0	864	288	0	0	24	120	0	12	120
236	500	1160	501	441	378	408	408	660	594	1020	1014	450	216	432	1148	1404	3016	604	28	196	384	120	72	486	360	96	150	528	30	827	849	1240	1446	114	384	198	126	132	318	216	48	126	312	30	426	426	768	696	88
1028	1222	1930	592	332	556	882	456	802	1966	640	470	356	500	1148	1032	1421	2027	376	68	264	216	232	236	1384	296	60	0	228	0	204	100	192	172	500	288	1350	1467	1755	192	348	984	0	156	0	226	292	350	492	556
0	0	0	0	288	144	0	3546	6318	0	0	720	0	0	0	360	7464	600	0	144	72	6264	1080	1800	0	0	360	0	2592	0	0	0	0	0	0	0	144	0	0	0	0	72	0	0	0	0	2214	4050	0	0
432	378	918	72	918	954	432	864	2268	1512	756	1404	1728	2808	2268	54	378	432	0	0	0	0	0	0	0	0	0	0	0	0	682	2253	2069	432	0	0	108	0	0	864	0	0	216	864	108	1026	1137	1977	216	0
1728	1164	348	3204	3348	936	1224	4104	1200	0	576	240	2880	4320	1080	0	0	0	1296	60	444	0	288	312	0	960	312	288	0	0	1692	2076	552	144	60	156	108	0	132	288	72	300	1152	540	0	0	0	0	0	0
0	0	0	540	108	72	0	360	0	0	0	0	0	0	0	144	72	0	174	78	252	0	72	0	36	24	12	0	72	0	2700	2340	576	480	384	2664	360	1440	0	2016	1170	630	0	1080	216	0	0	0	0	0
1728	360	360	6408	5400	2880	360	288	72	2412	2844	720	2160	216	3600	0	0	0	0	0	0	0	0	0	0	0	0	0	0	0	2516	2220	664	0	0	0	0	0	0	2592	0	0	0	0	0	0	0	0	0	0
1836	996	912	864	1944	1080	1596	8262	3606	1296	2160	1512	4536	2520	3240	0	0	0	0	0	0	0	0	0	0	0	0	0	0	0	0	0	0	0	0	0	0	0	0	0	0	0	0	0	0	0	0	0	0	0
324	108	48	144	0	0	0	0	0	0	0	0	216	0	0	870	270	120	0	0	0	0	0	0	0	0	0	72	0	0	2268	0	0	600	0	0	0	0	0	0	0	0	1080	0	0	120	240	360	120	0
2128	264	1176	638	298	104	828	256	388	1460	204	640	1272	184	888	84	0	0	504	12	108	4	36	40	112	204	92	452	112	240	336	176	64	1364	350	670	960	1920	656	0	2352	256	3536	1584	576	276	32	196	328	612
954	246	0	924	780	0	0	468	0	60	60	120	480	60	48	4956	1164	0	720	90	90	150	0	150	0	0	0	600	300	0	2184	1212	60	3792	174	174	180	84	0	126	54	120	600	180	72	216	336	0	594	108
400	386	328	10	46	2	157	340	113	101	12	49	250	10	490	400	356	208	377	317	276	10	70	2	49	172	19	10	250	196	0	40	0	128	152	150	392	392	906	0	86	310	1450	250	40	151	858	111	0	22
0	0	576	324	0	36	0	0	108	2568	864	576	540	72	720	0	0	744	24	0	36	0	0	24	1422	162	0	120	12	120	0	0	0	72	0	84	0	0	0	0	24	0	0	0	0	96	0	1020	324	0
294	239	782	76	1645	72	299	2661	185	402	432	303	307	429	2143	941	1574	1286	228	1281	198	411	1738	213	475	610	427	777	954	1258	0	423	0	0	227	0	162	595	1096	0	84	153	267	267	153	0	741	0	0	424
336	560	960	1064	320	328	1016	1696	272	780	648	1508	832	400	616	156	280	556	624	1728	0	312	192	0	288	192	144	0	0	720	160	368	32	528	1104	0	240	840	360	24	336	120	0	0	0	352	480	64	240	1104
10072	1560	4100	600	120	0	720	0	0	0	0	0	0	0	0	5264	1320	2200	720	0	0	0	0	0	0	0	0	0	0	0	120	24	0	0	0	0	0	0	0	0	60	300	0	0	0	180	0	0	0	0
4464	6603	7077	0	0	0	0	0	0	864	0	0	0	0	0	1584	2343	2121	0	936	792	180	2160	180	576	156	168	0	36	2160	0	0	0	0	0	0	0	0	0	0	0	0	0	0	0	0	0	0	0	0
3888	1350	1818	0	36	0	48	324	132	1800	36	288	1152	144	216	360	1170	1350	4608	1152	1620	576	144	0	432	792	72	0	720	2160	0	0	0	1152	288	360	0	198	198	0	0	0	1800	360	0	96	72	264	144	36
0	0	0	0	0	18	0	0	0	0	18	0	0	0	0	0	0	0	0	1280	790	807	2880	483	0	295	155	0	150	0	0	0	0	0	0	0	0	1050	5250	25	775	3400	0	0	750	0	0	0	600	0
0	960	1440	376	416	120	600	620	700	0	1000	200	2448	1200	912	0	0	0	0	0	0	0	0	0	0	0	0	0	0	0	1504	704	720	48	0	0	1168	70	730	592	544	328	1272	144	0	2160	872	2248	0	0
0	0	108	168	1392	600	216	240	864	192	300	144	120	0	0	728	216	136	320	240	160	192	912	336	80	720	1168	120	0	0	28	272	300	0	0	0	176	0	112	40	0	272	12	0	0	12	320	268	0	0
1416	1248	1224	1584	1440	1464	288	1104	816	1200	1992	672	288	288	672	0	0	432	144	864	720	0	672	288	720	1200	1632	288	432	864	0	0	48	0	48	48	0	480	96	0	0	480	96	48	96	0	0	144	288	1440
1800	0	1080	690	0	210	0	144	0	192	24	612	1260	144	288	0	0	0	0	0	0	0	0	0	0	0	0	0	0	0	90	0	90	0	0	0	84	84	12	0	0	0	900	0	36	0	720	0	576	360
108	108	0	0	0	0	19440	0	0	0	0	0	19440	0	0	3456	3456	0	0	0	0	0	0	0	0	0	0	0	0	0	0	0	0	0	0	0	0	0	0	0	0	0	0	0	0	0	0	0	0	0
9360	6240	3696	432	576	1152	0	0	0	1008	720	0	0	1440	3024	1440	960	1056	0	0	0	0	0	0	0	0	0	0	0	0	216	288	576	0	0	0	1080	360	360	0	0	0	5400	0	360	0	0	0	0	0
1560	3120	0	144	120	168	0	0	0	6120	0	0	0	0	3600	0	0	0	0	0	0	0	0	0	0	0	0	0	0	0	288	180	252	0	0	0	288	72	0	216	0	540	360	0	180	0	0	0	0	0
0	1056	256	232	1104	144	192	256	0	448	0	0	512	512	1280	0	0	128	0	0	320	0	0	0	1248	576	96	64	0	0	216	496	48	0	0	640	640	0	0	0	640	0	320	8000	320	0	128	0	0	0
744	684	588	2736	2880	720	1800	3132	396	360	0	0	0	0	936	180	198	198	72	0	72	36	0	36	144	0	0	144	72	72	1752	2592	696	2016	288	576	2304	1968	624	0	360	0	432	936	0	864	1872	288	828	216
2498	2940	6178	0	0	576	564	48	252	2484	240	60	216	864	744	1147	1362	4169	270	0	720	1608	60	312	2430	225	225	990	1260	1260	0	0	0	0	0	24	0	0	0	174	36	6	0	24	0	1755	180	441	894	300
3421	3736	2344	516	600	350	1178	456	528	611	267	642	100	100	100	4656	5505	3576	5	101	0	10	12	144	5	6	113	500	500	500	30	60	35	0	25	0	25	40	445	25	20	375	750	0	0	45	40	40	0	0
315	249	592	150	78	108	780	36	368	444	198	450	192	492	300	297	99	386	180	32	196	136	6	78	618	76	542	84	208	84	326	142	1428	310	36	1240	384	367	681	2490	1990	1004	1502	208	168	174	96	460	368	36
854	379	648	573	420	303	300	288	228	522	231	105	279	516	600	398	220	129	459	18	369	87	78	114	600	273	360	423	279	243	645	402	528	720	0	621	234	148	245	1350	519	528	279	807	39	318	240	462	264	429
0	0	0	0	0	0	120	0	120	0	0	0	0	0	960	0	0	0	0	384	384	0	0	1104	960	192	432	0	0	3840	0	0	0	0	924	336	300	600	2460	0	0	2016	0	0	0	0	0	0	0	0
0	0	0	0	0	0	0	0	0	0	0	0	0	0	0	0	0	0	648	936	1116	0	252	972	60	252	1020	648	0	0	0	0	0	432	624	816	1008	504	3384	228	864	4020	2592	324	0	0	0	0	0	288
80	80	200	0	0	0	210	0	120	124	36	200	0	0	0	228	912	570	0	96	0	0	236	70	48	48	48	0	0	96	1350	924	72	4050	1368	390	12	234	420	228	180	912	2940	24	192	90	0	120	162	84
0	0	144	32	80	400	24	32	184	216	352	1256	1248	0	0	48	0	72	968	220	620	24	16	104	216	400	464	240	96	240	232	220	636	880	200	536	216	0	272	456	192	536	352	208	352	144	192	384	0	0
128	0	516	270	80	240	360	1160	480	544	40	0	400	40	1096	372	0	692	548	374	96	436	336	240	528	460	0	404	620	1268	228	24	360	338	130	80	300	182	274	204	62	346	412	948	180	360	0	720	560	8
2808	816	12504	0	0	0	0	0	360	1632	0	816	720	0	720	1440	360	2880	0	0	0	360	0	0	4020	0	1020	720	0	1800	0	0	0	0	0	0	0	0	0	0	0	0	0	0	0	0	0	72	0	0
0	0	2160	0	0	0	0	0	0	4320	0	0	0	0	0	0	0	3240	0	0	0	0	0	0	6408	0	0	0	0	3528	0	0	0	0	0	0	0	0	0	0	0	0	0	0	0	0	0	0	0	0
0	0	1980	0	0	0	0	0	0	5076	0	0	0	0	2592	0	0	4824	0	0	0	0	0	0	2664	0	0	0	0	5652	0	0	0	0	0	0	0	0	0	0	0	0	0	0	0	0	0	0	0	0
42	156	1374	630	0	0	552	108	60	1320	900	0	144	1080	360	174	708	1266	222	0	0	1200	810	390	588	216	0	480	696	1200	726	0	480	480	0	102	12	0	78	450	312	468	738	90	450	72	108	108	480	324
0	0	0	0	0	0	1512	1008	2880	0	108	540	0	1080	0	0	0	0	0	0	0	0	0	0	0	0	0	0	0	0	0	0	0	0	0	0	0	0	0	0	0	0	0	0	0	6840	3696	12360	2268	324
480	332	1300	176	140	60	224	800	240	1672	112	496	0	72	2896	0	0	0	0	350	50	176	88	64	0	0	24	0	0	1600	16	140	60	0	268	20	448	288	544	0	64	416	0	0	0	0	0	0	32	336
732	648	4728	0	984	114	0	576	396	3152	1168	2568	300	60	2376	56	264	1900	0	984	114	0	576	396	1944	804	3276	300	60	1512	0	0	0	0	0	0	288	0	1092	4	8	108	0	24	24	0	0	0	0	0
1146	408	3774	972	0	0	0	0	0	0	0	0	1044	0	0	1587	372	3441	1026	348	3234	0	0	648	0	2196	8172	1620	540	0	0	0	0	189	126	1521	0	0	324	0	108	108	864	324	0	0	0	0	0	0
48	144	132	48	0	0	84	24	780	336	96	216	192	24	72	0	156	150	712	371	273	192	36	168	192	0	96	144	48	324	1746	1056	516	1680	1092	804	744	744	192	672	228	336	240	336	240	24	0	594	144	48
0	0	0	48	368	256	432	0	432	0	48	480	0	0	0	384	48	96	504	1312	152	280	1120	280	48	480	0	0	0	0	420	880	200	468	2220	228	804	2100	1080	196	364	256	0	0	0	144	192	192	80	320
510	1284	1122	366	180	276	688	354	698	698	350	1010	0	126	0	756	2258	3880	972	216	246	1944	590	490	972	150	216	360	486	360	48	96	294	196	80	84	164	120	196	88	48	572	0	0	0	170	60	496	288	40
112	784	960	472	763	313	2456	1614	660	1270	1039	619	0	326	1404	116	640	576	86	386	56	1113	1603	654	206	200	290	0	0	1404	96	183	57	142	480	172	368	740	208	108	196	116	0	0	110	1758	1182	264	972	2560
568	1004	372	370	302	264	1008	424	444	436	320	426	630	504	288	766	580	486	248	36	220	156	36	122	192	120	60	630	212	72	874	472	486	864	72	360	188	192	150	208	206	102	630	212	72	560	332	288	224	66
105	55	740	0	0	0	0	0	0	0	0	0	0	0	0	504	264	96	0	0	0	0	0	0	3456	0	0	0	0	0	0	0	0	0	0	0	560	400	1920	0	0	0	0	0	0	0	0	0	0	0
600	0	3000	80	0	160	0	0	0	1500	60	0	0	0	0	240	0	1056	24	40	176	0	0	0	1644	60	0	0	0	576	624	0	96	360	72	576	0	0	0	288	1056	0	0	0	0	1044	60	192	144	156
1680	1200	2850	1940	4980	1310	4250	408	212	432	942	438	350	1454	5050	0	0	430	220	600	20	550	0	50	90	0	40	0	0	600	400	40	20	530	0	30	1250	1100	50	90	40	40	0	140	600	1000	100	50	1050	0
180	120	60	180	90	270	192	45	141	550	480	200	180	540	0	72	48	24	72	36	108	102	90	186	220	192	80	72	216	0	0	72	0	0	180	0	459	205	1298	102	66	774	144	216	540	384	90	282	240	180
933	785	482	330	45	165	300	60	30	462	123	75	0	0	0	372	475	303	416	80	224	39	36	75	198	72	30	0	0	0	590	105	255	174	310	556	205	490	415	290	728	386	104	0	0	620	660	270	311	720
80	140	368	156	100	80	66	180	834	318	200	706	960	96	240	160	256	244	0	0	0	84	78	150	600	0	108	0	0	360	96	320	100	0	0	0	84	180	264	240	0	144	0	0	144	24	354	3390	144	78
456	720	456	96	720	600	2592	2412	5076	1840	1608	2000	4320	0	0	0	0	0	1326	1374	1320	0	360	0	0	1212	288	0	0	0	0	0	0	1482	1506	1500	0	360	0	0	876	264	0	0	0	384	348	564	0	876
204	1584	1092	288	288	1200	432	2808	7752	816	3144	2328	0	0	96	180	672	444	468	1824	3828	432	1416	600	264	1584	144	0	0	456	0	0	108	54	162	360	48	144	264	120	240	840	0	0	108	144	936	1080	0	864
1512	1818	2178	108	756	864	288	384	552	388	1280	1548	1152	1152	744	1112	1134	1318	192	288	864	96	192	888	444	1145	271	960	1056	1380	24	72	0	0	0	0	0	0	0	96	96	0	0	96	0	24	0	24	0	0
0	0	450	36	99	603	0	45	405	6720	1320	1320	0	0	1530	0	0	90	0	0	0	0	0	0	0	18	0	18	90	0	0	45	405	0	0	0	15	0	165	0	0	0	90	0	900	0	225	2025	0	0
0	0	432	0	864	0	0	4320	0	720	720	720	432	2160	5760	0	0	0	0	0	0	0	0	0	0	0	0	0	0	144	0	0	0	0	0	0	756	784	332	1080	720	0	0	3600	360	0	0	0	0	0
0	0	0	0	0	0	0	0	0	0	0	0	0	0	0	432	0	3456	324	0	1620	0	0	0	5634	3468	294	0	0	0	0	0	0	972	0	2916	0	0	0	0	2808	1404	1944	0	0	0	0	0	0	0
0	0	4752	0	0	0	0	0	0	0	0	0	0	0	1440	0	0	6336	0	0	0	0	0	0	15528	870	2610	0	0	3600	0	0	0	0	0	0	0	0	0	0	0	0	0	0	0	0	0	0	0	0
114	38	176	0	816	960	264	456	144	860	84	28	0	0	768	264	72	208	0	304	672	0	496	384	1266	330	292	128	1280	320	76	112	16	0	40	48	244	88	124	0	3140	328	12	2592	0	672	360	144	0	400
60	0	60	0	300	0	0	0	0	0	0	0	0	0	750	0	0	0	0	0	300	0	0	0	750	0	0	0	0	0	240	1200	0	0	0	1200	0	0	0	0	0	0	0	18750	0	24	120	0	0	60
0	0	0	0	0	0	3888	11664	0	0	0	0	0	0	7776	0	0	0	0	0	0	0	0	0	432	864	0	0	0	0	0	0	0	0	0	0	0	0	0	0	0	0	0	0	0	0	0	0	0	0
2088	0	216	456	600	744	512	304	48	72	144	0	0	0	864	0	0	0	0	0	288	0	48	96	1008	576	0	0	0	0	1656	360	576	0	0	144	0	0	0	0	432	0	0	0	0	3072	1824	288	0	36
1896	504	1812	9684	396	1584	3135	2037	228	432	0	0	0	0	7020	0	0	0	0	0	0	0	0	0	0	0	0	0	0	0	0	0	0	0	0	0	0	0	0	0	0	0	0	0	0	275	785	20	0	0
588	630	888	810	414	1008	594	684	1152	882	360	522	468	324	1692	84	90	150	0	90	702	0	18	432	2106	648	486	0	0	144	684	324	612	0	0	162	0	54	108	486	810	324	0	0	0	594	342	684	0	198
588	600	300	225	274	809	1080	1650	930	210	714	6	48	1140	570	42	0	30	6	0	540	96	0	24	375	450	75	18	0	24	18	12	78	6	0	0	0	0	0	950	780	520	90	450	0	30	180	150	144	0
640	640	1470	150	50	1000	700	910	890	1820	1550	980	1000	750	650	1760	1886	1650	150	0	750	258	108	514	4110	1060	0	40	660	100	120	100	264	358	52	306	13	9	36	704	448	44	52	74	46	130	186	108	544	64
456	0	1864	768	1948	1152	768	1408	1152	824	2120	0	1280	1280	7352	24	0	376	48	0	168	0	0	0	1576	152	0	0	0	0	192	352	288	64	0	128	0	0	0	192	0	0	0	96	0	192	352	288	64	0
424	432	752	1050	798	1176	570	888	1062	1068	360	324	1152	1128	2256	80	120	160	272	456	640	276	256	692	696	480	240	144	120	360	150	114	264	192	576	1152	548	204	1168	384	1056	1056	480	192	96	150	168	210	204	72
192	72	276	84	252	1092	36	1212	468	564	360	120	504	648	1842	384	408	648	276	0	264	180	0	0	648	1152	0	0	504	120	18	180	234	30	60	60	180	0	120	728	142	216	504	678	0	168	1104	456	90	60
432	324	3024	552	96	288	324	1296	216	2070	288	1242	1620	324	1620	234	288	1638	1224	1224	72	0	0	0	486	342	0	0	0	1728	270	54	0	108	108	0	0	0	0	36	36	0	0	0	324	0	0	0	0	54
0	0	200	0	144	0	60	80	40	72	36	132	0	36	0	72	108	200	50	50	40	80	0	300	3402	0	2	508	220	220	32	240	52	30	30	320	112	70	70	1176	780	372	288	720	36	60	80	40	0	0
1440	0	1440	1140	300	2640	984	816	1440	11232	5400	1188	1620	1440	1440	376	272	1080	60	0	0	0	0	0	0	0	0	0	0	0	0	0	0	0	0	0	0	0	0	0	0	0	72	0	0	156	204	360	0	0
0	0	3240	0	0	0	0	0	0	6446	2440	366	0	0	0	0	0	540	0	0	0	0	0	0	2760	552	0	0	0	2700	0	0	0	0	0	0	0	0	0	0	0	0	0	0	0	0	0	0	0	0
0	0	180	450	450	450	0	0	0	1086	3510	1170	450	0	150	180	0	252	0	0	180	0	0	0	660	540	0	0	0	0	0	0	0	0	0	90	318	678	300	0	150	0	0	150	0	480	330	270	0	3750
0	288	0	0	0	0	900	1494	2430	0	0	288	0	0	576	0	5256	0	0	0	0	1008	0	0	3276	756	504	0	1440	0	0	0	0	0	0	0	0	0	0	0	0	0	0	0	0	132	198	462	144	0
0	250	110	0	32	8	1400	3	221	64	306	332	60	1500	230	20	742	170	0	48	12	1200	82	1430	244	28	268	40	1000	320	60	65	175	60	110	250	85	115	90	975	435	234	0	100	150	600	0	0	1200	120
0	192	0	0	0	0	0	8	184	0	0	0	0	0	0	0	768	0	74	4	102	6768	0	624	144	0	1152	0	0	0	1704	1632	1008	96	0	0	192	48	0	3624	96	240	0	0	0	384	136	2984	7896	0
0	0	60	0	0	0	135	60	75	245	0	385	0	0	120	0	0	240	0	0	240	798	456	3696	413	360	2065	1200	720	720	0	0	0	0	0	60	60	135	75	0	245	385	0	120	0	0	0	0	672	384
996	612	492	968	2268	2248	264	624	516	924	3180	768	288	240	192	560	256	540	616	680	780	282	864	1026	186	480	342	360	144	24	568	1068	1520	136	356	324	900	316	368	1092	1056	1308	144	264	48	192	252	264	246	588
32	96	416	0	144	0	0	280	56	736	64	64	144	336	1248	48	72	352	128	504	368	16	0	0	352	152	16	32	608	320	96	384	144	256	720	1200	72	408	408	180	772	800	96	1800	168	400	1500	620	1016	488
717	231	273	486	3330	339	261	1245	165	451	211	139	30	30	840	0	0	39	54	774	0	24	264	0	0	153	72	45	45	150	0	0	75	75	375	0	1863	1284	858	0	0	0	225	0	375	270	990	111	102	1320
0	432	0	648	9720	1296	7824	6944	1216	0	0	0	0	864	0	0	0	0	0	0	0	0	0	0	0	0	0	0	0	0	216	3240	432	0	0	0	0	0	0	0	0	0	0	0	0	2400	2032	320	0	0
4	756	260	0	0	36	1722	1666	1136	930	552	3210	108	216	540	18	684	306	0	0	0	48	0	48	612	0	12	0	0	0	360	0	360	120	60	60	288	96	96	0	240	0	0	0	0	504	456	480	336	0
906	6648	8358	0	72	288	6516	477	2979	1728	1146	2058	540	1044	720	60	672	708	0	0	72	0	0	0	0	0	0	0	360	288	0	0	0	0	0	0	0	0	0	0	0	36	0	0	0	1404	126	738	360	72
3456	1080	3240	3888	5400	3888	1944	1296	432	3456	8856	3672	0	0	0	504	144	216	0	0	0	0	0	0	432	0	0	0	0	0	0	0	0	0	0	0	0	0	0	0	0	0	0	0	0	0	0	0	0	0
96	96	384	0	0	960	216	0	432	1480	240	5048	1152	1104	0	24	24	0	0	0	24	0	0	0	96	96	0	0	24	0	0	0	960	0	0	0	0	0	0	2880	960	0	0	0	0	120	192	1728	36	12
24	240	168	0	0	0	0	612	972	468	232	500	216	0	576	120	840	984	40	28	328	384	232	680	312	48	1428	324	72	252	624	2520	1176	3252	1074	858	810	264	618	480	48	1176	216	720	288	0	264	312	108	108
1944	0	3888	1152	768	384	0	0	0	0	864	1440	1152	0	4608	864	0	1728	144	0	1584	0	0	0	0	0	0	0	0	3456	576	384	192	216	0	1512	0	0	0	0	288	0	1728	576	0	0	0	0	0	0
864	0	3600	900	0	900	0	0	0	5040	360	1080	1620	0	0	804	0	1680	310	215	1275	0	0	0	5940	1080	540	540	0	2160	108	0	216	296	268	1092	0	0	0	900	216	396	108	0	432	0	0	0	0	0
453	20	145	72	240	48	24	72	0	48	0	0	24	0	144	48	0	108	624	432	384	24	108	108	48	288	0	60	0	144	0	0	0	782	780	700	1440	720	1680	0	720	480	1080	2160	0	0	0	0	51	861
600	312	510	68	180	280	333	90	267	252	288	204	90	0	0	670	366	488	328	436	412	576	342	276	408	294	408	342	288	462	672	570	570	726	666	642	696	804	234	456	342	276	450	180	210	716	380	644	672	642
600	144	120	0	10680	3300	0	1500	300	0	1500	0	1296	0	0	600	144	120	0	0	60	0	0	0	0	60	240	432	0	0	0	4680	1800	0	0	0	0	0	0	0	0	12	0	0	0	0	0	0	0	0
54	120	210	35	28	33	217	90	449	593	143	692	138	252	582	46	168	296	54	48	114	649	240	401	476	0	388	252	108	474	331	158	561	492	764	742	1836	1438	1334	483	373	278	972	486	522	484	144	1586	828	127
[truncated: 55 more columns]
