# Supplementary material for: Polygenic adaptation from standing genetic variation allows rapid ecotype formation
Source: eLife. 2023 Feb 28;12:e82824. doi: 10.7554/eLife.82824 (PMC9977305; doi:10.7554/eLife.82824)
Supplement: Supplementary file 2. [file elife-82824-supp2.zip › Supplementary_Data_1/Twisst_windows_5000/superscaffold41B_all_output.weights.5000.csv]

topo1	topo2	topo3	topo4	topo5	topo6	topo7	topo8	topo9	topo10	topo11	topo12	topo13	topo14	topo15	topo16	topo17	topo18	topo19	topo20	topo21	topo22	topo23	topo24	topo25	topo26	topo27	topo28	topo29	topo30	topo31	topo32	topo33	topo34	topo35	topo36	topo37	topo38	topo39	topo40	topo41	topo42	topo43	topo44	topo45	topo46	topo47	topo48	topo49	topo50
4320	0	864	12960	11160	2880	0	0	0	0	0	0	0	0	5400	0	0	0	0	0	0	0	0	0	0	0	0	0	0	0	2592	2232	576	0	0	0	0	0	0	0	0	0	1080	0	0	0	0	0	0	0
6240	2208	4080	3024	5184	4752	0	0	0	0	0	0	0	2592	6480	2880	720	1584	0	0	0	0	0	0	0	0	0	0	0	0	0	0	0	0	0	0	0	0	0	0	0	0	0	0	0	0	0	0	0	0
15300	0	0	4788	3024	3888	3060	2340	1080	3060	2340	2376	5400	0	0	0	0	0	0	0	0	0	0	0	0	0	0	0	0	0	0	0	0	0	0	0	0	0	0	0	0	0	0	0	0	0	0	0	0	0
264	132	198	216	360	0	0	72	0	306	84	42	0	0	144	864	0	576	0	0	0	360	360	0	1080	0	540	0	0	1440	72	72	0	84	168	198	36	36	0	120	36	60	0	0	144	414	1188	126	990	990
0	828	3276	0	0	0	288	0	1008	2650	2080	886	0	0	1152	0	1020	3948	0	0	0	0	0	0	720	0	0	0	0	72	0	0	0	0	216	72	384	48	432	0	0	288	0	0	0	0	0	0	0	0
24	24	72	0	36	0	0	36	0	24	72	72	0	0	0	0	0	0	0	1008	792	0	5400	3060	3480	0	2580	0	0	3600	0	0	0	0	432	240	56	168	460	0	288	300	0	0	0	0	0	0	0	960
96	480	472	240	840	952	96	128	320	1008	1184	336	320	32	800	96	864	840	2	332	482	0	3360	3360	3800	168	1440	0	0	2000	36	0	0	24	24	12	108	84	144	186	42	140	0	0	80	216	16	128	150	1020
104	702	1374	276	436	218	344	198	910	2404	926	924	120	0	0	88	596	962	278	426	226	314	177	721	1725	846	963	48	0	0	274	260	190	188	150	236	648	708	516	161	186	523	106	0	0	212	123	419	318	147
24	0	12	324	900	72	12	24	12	76	424	40	0	0	0	516	24	204	1224	468	36	104	12	4	318	0	60	0	0	594	855	2115	1014	780	90	30	780	390	30	142	12	8	0	0	378	24	516	204	156	18
984	624	1824	3168	3888	8352	312	624	288	1944	1872	2136	4128	384	1152	24	72	96	0	0	0	0	0	0	240	192	192	384	96	0	216	648	864	0	0	0	0	0	0	1296	864	576	1152	864	0	0	0	0	0	0
280	672	56	962	960	688	162	960	192	798	456	528	1710	342	2250	725	948	433	1440	0	0	288	0	0	360	0	0	360	72	1440	2200	2640	1100	360	0	0	0	0	0	0	0	0	90	0	0	396	660	132	72	0
0	0	0	0	0	0	0	0	0	0	0	0	0	0	0	0	0	0	3456	288	576	0	0	0	0	0	0	864	0	0	1800	16416	2520	1728	144	288	1728	0	0	0	0	0	0	3456	0	0	0	0	0	0
0	0	0	300	60	0	0	0	0	216	130	26	720	0	96	0	0	0	0	0	0	0	0	0	0	0	0	0	0	0	2760	480	0	900	0	1380	0	0	0	0	0	0	0	240	0	0	0	0	0	0
916	1964	3264	96	288	192	160	416	1344	1680	848	1768	312	1200	384	470	644	1046	252	384	288	248	480	784	996	948	1056	288	672	492	36	360	324	96	0	0	172	604	1360	564	336	972	312	408	360	0	0	72	48	0
153	2802	2181	24	0	216	630	840	5940	954	1488	3264	138	0	0	9	252	189	18	0	96	0	246	1494	354	246	768	12	90	90	0	0	0	42	0	12	0	168	312	108	168	504	6	0	0	270	60	630	0	174
0	0	4608	0	0	0	0	0	0	7184	5488	5040	0	0	864	0	0	1008	0	396	0	0	36	0	432	0	0	0	0	504	0	0	0	0	396	0	418	2564	1482	0	0	0	0	0	1476	0	0	0	0	0
1496	0	4264	120	0	600	0	0	0	5076	576	4260	600	0	0	1012	0	4388	48	816	0	0	216	84	1152	0	0	24	0	1440	0	0	0	60	480	0	540	2280	1800	0	0	0	240	0	0	0	0	0	0	72
1176	1008	4944	108	324	108	0	432	432	2376	1836	2376	972	432	6156	966	828	4038	0	0	0	0	0	0	0	0	0	0	0	864	0	0	0	0	0	0	0	0	0	0	0	0	0	0	0	0	0	0	0	0
570	330	2292	936	684	1800	0	48	432	4494	1902	3876	480	120	2640	570	132	2040	24	36	0	0	258	276	0	12	36	54	0	450	60	0	0	96	960	96	444	702	1620	24	0	168	180	0	90	0	12	48	30	354
130	1290	1310	407	309	634	361	187	1384	1185	288	513	0	306	120	194	858	832	430	329	591	581	186	1459	1116	204	510	0	0	120	559	291	746	410	301	639	405	315	420	571	641	498	0	0	90	2355	399	2574	1278	379
1112	1216	744	592	544	1000	1410	660	450	960	912	864	0	216	240	430	620	390	264	18	162	0	18	18	0	108	0	0	0	0	464	200	248	552	126	378	280	248	96	208	320	72	96	192	24	2610	1794	1344	2680	542
576	1152	0	90	180	126	360	540	2592	1044	36	2772	1044	0	1728	0	0	0	180	0	72	72	72	0	0	0	0	216	144	0	540	864	684	168	72	120	864	216	288	216	384	264	432	648	288	576	576	2448	216	216
480	1980	3240	0	0	0	3260	840	9760	3370	0	8870	960	0	1080	0	96	0	16	288	656	0	0	0	0	0	0	0	192	480	0	0	0	136	804	968	168	204	504	0	624	216	96	216	0	560	120	1120	0	0
216	2376	4752	108	54	54	5859	2304	1989	1080	0	0	864	108	2700	0	756	1764	72	0	0	36	36	0	180	0	0	144	36	360	36	18	18	0	0	0	0	0	0	0	0	0	0	0	0	558	288	594	2628	504
90	162	180	840	6984	2652	36	3348	324	2016	876	168	0	72	0	6	18	156	0	0	108	0	72	144	36	354	402	0	0	0	60	576	228	0	900	0	114	5850	2028	240	120	720	0	432	1800	0	2448	144	0	12
1658	1838	4160	144	0	0	188	148	144	6428	460	60	120	0	4704	62	98	404	0	48	0	0	0	0	132	48	0	0	192	96	0	0	0	72	264	144	12	0	12	0	96	48	24	480	0	3024	1968	2688	0	0
1944	3240	15120	0	144	288	432	144	936	7464	2220	2772	0	0	6768	216	432	1944	0	0	0	0	0	0	0	0	0	0	0	0	0	0	0	0	0	0	0	0	0	0	0	0	0	0	0	0	0	0	0	0
192	612	762	54	54	36	918	288	576	558	156	978	0	0	0	528	3762	3594	90	360	270	396	1620	2358	2310	1128	4050	0	0	108	0	0	0	18	18	18	0	36	18	0	18	18	0	0	0	0	0	0	144	360
816	816	1680	96	0	0	168	12	36	648	72	144	0	0	1440	1392	912	1920	1176	408	240	960	672	960	2184	2064	792	0	0	0	48	0	0	72	24	48	0	0	0	0	0	0	0	0	0	840	324	180	1368	672
180	144	108	360	450	0	396	468	0	0	0	0	0	0	216	150	390	270	810	0	0	270	270	0	0	0	0	0	0	0	72	630	0	0	0	0	3960	360	0	0	0	0	0	540	0	108	54	0	0	0
708	240	348	270	6042	2586	36	1572	180	0	3306	1074	0	1350	0	0	0	0	270	1410	330	180	660	180	0	690	330	0	270	0	0	0	1296	0	0	0	4536	0	1776	300	0	1206	324	0	0	0	0	0	0	0
1884	1509	4815	1080	1710	810	1080	1260	810	3240	4500	2250	3780	3780	3294	304	279	659	72	108	54	0	90	54	54	348	138	162	162	108	0	108	0	18	36	54	180	0	0	54	0	108	0	0	0	0	0	0	0	54
636	480	1358	379	281	338	729	221	308	1431	81	300	222	128	728	1286	930	3058	333	224	723	1009	692	423	1346	280	480	126	126	842	285	313	194	243	352	241	234	234	210	258	243	147	72	72	44	447	123	318	463	434
1125	819	756	0	846	0	488	312	40	1260	300	690	594	312	2466	258	126	144	138	150	0	160	296	240	0	0	0	180	0	144	254	1549	147	734	958	0	2038	1418	120	347	310	333	738	270	600	162	186	12	388	272
126	24	132	376	416	894	96	36	0	78	90	30	120	300	120	284	156	424	660	180	438	354	196	422	185	301	336	660	324	180	1518	1086	3234	768	72	408	837	192	621	3138	399	135	150	150	186	336	72	168	432	130
48	24	1800	207	291	270	606	114	60	180	120	60	0	0	0	288	684	1800	204	234	90	1260	714	450	120	240	540	0	0	900	369	729	90	480	330	90	540	564	1440	2400	3600	1200	0	72	1800	1239	171	30	72	522
461	44	45	0	5380	3565	30	590	0	20	700	25	230	800	250	380	20	100	375	300	650	165	975	860	105	590	190	20	260	200	0	595	385	141	50	179	44	20	4	120	69	4	116	490	440	60	771	29	100	25
520	64	1046	1018	480	226	360	80	200	346	56	56	860	64	960	556	180	1088	368	640	12	80	20	60	230	132	0	160	16	2640	632	800	104	2160	3840	314	1520	880	160	120	906	480	640	0	0	334	476	150	288	712
160	40	392	0	480	160	40	0	0	480	80	80	160	160	760	0	0	160	2	960	2	40	32	40	232	0	0	328	256	1108	1448	2320	1840	102	2932	390	140	6932	708	1160	656	2040	112	424	2512	168	232	144	56	192
1940	240	1570	3660	795	3825	140	610	450	1720	600	158	1350	0	180	690	0	720	1505	235	330	160	230	90	295	225	20	0	0	90	4502	580	3600	1595	355	270	700	220	280	1850	350	8	0	0	450	222	384	264	90	12
704	744	1408	976	480	464	300	140	220	360	0	510	30	0	0	384	216	408	200	144	136	60	0	240	0	0	438	30	0	0	7414	2100	2726	2330	1116	1714	595	375	410	0	360	510	750	0	0	588	412	224	192	96
0	0	0	0	0	0	0	0	0	0	0	0	0	0	0	0	0	0	0	0	0	0	0	1512	638	154	1800	648	0	0	1188	2376	756	0	0	0	0	0	0	0	0	0	0	0	0	0	0	0	0	0
1512	0	660	698	552	1666	60	20	40	680	760	0	24	60	60	408	0	0	144	0	84	102	276	810	697	212	159	108	0	0	2888	228	2584	204	0	192	720	0	0	720	168	0	144	180	180	240	80	160	1241	418
0	0	0	1512	2232	1656	0	0	0	0	0	0	0	0	0	0	0	0	0	0	0	0	0	0	0	0	0	0	0	0	0	0	0	0	0	0	0	0	0	0	0	0	0	0	0	0	0	0	216	864
180	1260	360	0	216	144	2298	1158	1404	360	72	1728	216	0	0	0	2520	720	648	360	432	5454	2010	2256	1590	216	2514	432	0	0	0	252	72	0	0	0	126	18	36	96	0	120	0	0	0	1410	462	756	378	186
0	0	0	368	1264	912	36	252	504	0	360	504	192	432	0	528	504	48	336	336	48	288	396	36	0	72	0	0	216	0	532	932	960	240	0	0	900	180	1260	612	504	612	240	0	0	0	48	384	0	0
300	60	0	720	5100	1620	148	3482	2178	390	4685	1693	108	0	0	0	0	0	0	60	0	0	12	0	0	0	0	0	0	0	0	0	0	0	144	0	408	0	612	0	54	270	0	0	0	88	1892	900	0	72
1392	1620	1212	313	248	843	5194	3298	3452	1992	1022	1280	2824	1776	1524	165	0	165	38	13	9	220	20	100	100	0	0	100	60	30	55	84	155	414	213	189	105	127	0	90	200	110	100	684	186	450	255	345	840	40
240	1200	1200	240	240	240	630	126	504	2640	720	3600	0	0	0	480	1200	4080	72	0	72	0	144	36	0	24	0	0	0	0	288	0	0	264	0	264	360	720	720	408	120	0	0	0	0	1620	420	3720	2304	96
190	632	490	176	450	278	580	1136	864	832	448	620	808	496	808	372	462	490	740	594	434	480	768	216	556	600	384	208	544	904	120	418	246	676	428	532	513	585	534	272	352	520	544	448	568	516	784	800	411	510
1805	1225	390	5160	5760	1980	2520	2640	360	180	0	360	480	0	0	30	90	0	88	200	132	160	24	8	36	0	72	0	0	0	0	0	0	416	400	264	0	904	440	0	120	420	120	0	0	540	1500	120	380	258
0	438	270	192	1362	684	2450	3064	5232	562	64	1792	570	702	1164	0	84	36	34	130	136	168	24	84	294	465	363	78	354	102	187	1574	453	6	42	24	228	6	6	48	0	0	0	312	66	558	870	1218	31	1
0	0	0	0	0	0	0	0	0	0	0	0	0	0	0	0	0	0	0	0	0	0	0	0	0	0	0	0	0	0	0	0	0	2160	1512	1728	0	1080	216	0	1080	0	0	0	0	0	0	0	0	0
0	0	0	0	0	0	0	0	0	0	0	0	0	0	0	0	0	0	0	0	0	0	0	0	0	0	0	0	0	0	0	0	0	1296	5184	3888	0	0	0	0	0	0	0	2592	0	0	0	0	0	0
498	150	42	804	534	402	186	546	54	1512	3344	1306	120	420	276	408	480	252	414	1812	126	390	3726	1104	216	484	536	1020	810	1170	330	120	0	336	732	0	142	638	48	6	264	126	210	234	1458	96	291	9	36	1284
1578	990	1896	648	438	1398	1800	888	4080	4428	2088	360	0	0	360	612	324	1296	216	108	180	456	24	600	1152	108	36	144	180	108	216	24	408	216	0	72	180	84	276	648	180	0	0	0	0	936	576	1980	1168	136
6048	2592	8226	2664	336	816	642	642	444	5712	1080	984	864	144	252	648	288	1314	0	0	0	0	0	0	0	0	0	0	0	0	882	60	408	450	0	0	0	0	0	0	0	0	0	0	0	2118	480	912	450	0
1560	1000	4130	1030	1290	2780	690	2280	960	5386	4732	4762	0	0	1920	72	116	412	120	942	186	22	740	588	360	312	216	0	0	768	80	168	352	0	180	6	12	126	288	0	60	72	0	0	0	0	12	0	8	358
336	306	174	132	342	738	288	1080	648	378	450	792	0	0	60	600	795	945	855	528	621	684	432	972	1701	1191	1140	72	36	240	492	1398	1638	810	510	432	1308	264	756	828	126	666	0	0	0	516	1356	684	432	303
1116	692	406	870	6752	1110	750	4460	510	1640	2876	1874	600	0	1616	0	0	0	96	884	120	0	896	216	80	170	260	24	0	320	0	0	0	24	396	30	190	1634	1600	0	114	456	60	0	0	0	0	0	0	396
328	72	236	210	264	462	28	120	188	442	558	284	72	0	0	24	24	0	192	840	624	16	152	216	90	738	420	72	0	0	300	180	0	248	1232	704	160	762	1406	488	1064	1424	360	0	0	48	0	144	48	1632
936	3384	11232	0	144	0	2160	720	3888	0	720	21744	1728	0	0	0	0	0	0	0	0	0	0	0	0	0	0	0	0	0	0	0	0	0	0	0	0	0	0	0	0	0	0	0	0	0	0	0	0	0
624	1100	1228	88	64	40	1720	472	880	1576	0	704	1536	96	2112	24	328	800	0	0	0	0	0	0	144	0	0	0	0	0	224	128	80	392	0	40	0	0	0	0	0	0	0	0	0	1544	800	1184	356	0
675	185	1660	648	0	0	180	360	0	432	288	0	540	0	612	927	443	2932	1728	0	0	108	108	0	648	576	0	216	0	216	324	0	0	774	0	0	0	0	0	0	0	0	486	0	0	738	1800	0	216	828
0	0	2520	0	0	0	0	0	0	9108	0	1404	0	0	360	0	0	1476	0	0	0	0	0	0	1080	0	216	0	0	504	0	0	0	0	0	0	0	0	0	0	0	0	0	0	0	0	0	0	0	0
0	0	0	0	0	0	0	0	450	0	0	0	0	900	0	0	0	0	48	168	144	0	0	630	0	0	0	72	1800	0	0	0	72	216	396	648	90	990	270	1968	2568	2880	0	0	612	0	0	900	0	0
420	640	284	40	535	69	1206	1090	1336	200	120	480	692	596	584	16	48	320	352	332	68	573	353	330	80	0	0	512	416	224	320	1090	346	184	248	64	628	340	0	100	300	160	400	596	560	284	748	1444	1404	940
0	360	72	0	0	0	600	720	1080	0	0	288	0	0	0	0	120	24	0	108	324	0	0	1440	0	216	2700	0	0	0	720	2400	480	0	72	0	0	0	144	0	108	216	0	0	0	120	144	216	0	0
288	2880	3744	0	0	0	0	0	0	3024	0	0	0	0	0	576	5760	13536	0	0	0	0	0	4320	864	0	9072	432	0	0	0	0	0	0	0	0	0	0	0	0	0	0	0	0	0	0	0	0	0	0
3888	0	0	5256	2592	4464	648	3240	0	0	0	0	0	2592	1296	0	0	0	0	0	0	0	0	0	0	0	0	0	0	0	3600	1944	2880	0	0	0	0	0	0	648	0	648	1944	1296	0	648	1296	0	0	0
960	0	240	0	1440	240	800	3040	2160	1310	3040	9690	2400	4800	4800	0	0	0	24	144	120	0	96	48	192	48	0	0	0	192	0	0	0	16	32	0	0	0	0	192	48	0	0	0	192	400	560	840	0	0
7392	864	5184	4752	912	1656	0	348	108	1944	1536	840	2520	1320	1152	768	96	576	612	816	204	0	192	0	144	384	48	0	0	576	2688	360	624	432	744	312	24	72	0	48	72	24	0	72	312	0	0	0	0	0
7936	2792	2232	440	150	130	4680	0	720	2880	0	720	360	0	0	4464	4608	2808	0	0	0	0	0	0	1080	0	0	0	0	0	1248	720	408	660	0	60	0	0	0	216	0	0	0	0	0	0	0	0	0	0
1359	1158	117	1656	5313	1062	441	1884	1587	873	2907	1533	375	300	375	189	102	9	0	1422	186	63	589	839	75	147	159	60	15	75	0	0	15	0	1422	228	0	1362	4086	0	162	771	75	75	60	45	204	51	0	177
816	768	2256	336	48	1680	576	576	384	2544	1584	816	1536	1536	1824	168	240	744	0	396	180	0	282	342	396	864	432	0	0	180	168	24	96	0	168	168	0	48	0	528	168	24	0	0	0	192	0	96	0	210
1571	1139	662	1647	1158	655	1772	962	542	632	444	128	756	832	540	359	247	138	600	76	312	104	324	88	36	368	68	264	688	288	1005	720	435	1020	436	872	418	746	288	134	530	64	552	912	480	680	346	234	480	880
24	74	946	132	72	204	1144	96	2396	460	1676	252	1296	108	816	48	76	380	392	164	2108	0	0	156	984	480	420	216	144	96	232	0	272	408	216	816	264	96	24	308	1288	48	108	576	72	688	0	2624	684	240
600	150	1500	420	60	600	100	120	1544	6708	3288	300	3600	0	0	18	0	0	0	0	108	0	0	0	0	0	0	72	0	0	175	25	250	45	0	45	0	0	0	0	0	0	0	0	0	1300	390	6968	3	9
1498	230	244	900	240	60	719	341	170	1861	1405	1640	390	660	1156	560	420	364	80	20	20	248	192	130	262	0	40	90	120	216	248	192	52	0	0	4	360	104	64	40	0	0	12	16	48	236	164	110	0	0
262	442	772	240	272	408	462	218	648	556	388	412	72	0	96	420	764	768	160	128	208	200	224	240	870	114	132	160	160	96	152	240	88	96	288	240	582	376	162	128	128	128	0	160	0	172	180	128	96	288
300	36	184	222	543	195	128	80	224	926	6	366	2016	144	520	768	96	674	668	58	330	408	156	696	1116	0	148	3180	288	566	1316	842	826	800	54	290	104	126	106	650	304	576	1968	400	158	56	80	418	170	66
708	570	190	220	912	1364	1648	3327	1541	40	620	760	324	324	388	120	190	74	32	0	16	0	0	0	64	640	0	0	0	0	30	232	122	64	0	0	0	0	0	128	320	0	0	352	0	496	1168	496	384	96
636	636	1068	675	0	450	675	0	450	2295	1986	1488	1125	1125	1737	232	232	355	45	0	0	45	0	0	225	18	18	45	45	765	99	0	108	54	0	0	81	9	90	0	0	0	45	0	180	99	0	108	54	0
0	1440	600	0	1440	600	948	1464	2308	888	0	3204	3720	1560	1560	0	488	376	39	114	135	160	0	144	364	228	416	0	96	0	0	488	376	13	38	93	160	0	144	208	48	176	0	24	0	100	200	1240	280	0
116	60	256	238	132	282	80	90	422	206	642	584	340	40	352	132	100	482	301	197	634	80	136	400	482	484	682	508	232	748	326	216	840	322	164	794	128	356	624	1086	364	1026	542	424	412	40	10	582	130	152
624	480	468	489	694	461	500	748	1380	823	1561	1414	720	792	672	240	280	176	380	719	569	356	408	676	296	371	503	288	240	432	144	416	280	164	329	299	472	280	964	502	382	778	336	288	528	112	200	504	80	108
0	0	3456	0	0	0	0	0	0	1728	0	0	0	0	0	0	0	4968	0	0	0	0	0	0	0	0	0	0	0	4320	0	0	0	0	0	0	0	2304	2880	0	0	0	0	0	0	0	0	0	0	0
0	0	0	0	0	0	0	0	0	0	0	0	0	0	0	0	0	0	0	0	0	0	0	0	0	0	0	0	0	0	0	0	0	0	0	0	0	0	0	0	0	0	0	0	0	0	0	0	0	0
95	322	1135	347	1143	331	660	670	386	1989	169	361	70	89	906	0	132	352	54	88	95	97	88	295	645	228	614	106	137	966	399	311	301	396	710	481	1398	2902	1293	260	525	312	245	191	167	490	66	228	605	505
176	224	208	166	454	118	200	424	344	400	160	208	0	128	60	168	144	72	32	360	64	64	376	248	342	222	300	0	0	78	140	440	140	32	806	160	894	980	2112	100	152	708	30	30	320	198	430	242	24	740
0	48	192	0	120	24	216	6456	2316	0	0	180	1200	0	1272	0	12	48	60	36	84	0	0	108	60	210	90	0	12	0	0	0	0	0	0	0	78	6	36	0	12	24	0	60	0	87	3363	1254	0	0
0	0	0	0	1620	0	1032	1874	1204	6	24	150	0	0	360	0	144	0	72	72	0	36	0	90	0	0	0	0	0	0	0	540	0	72	72	0	1180	1504	1786	36	0	180	144	720	36	1056	1600	560	24	36
0	880	576	192	288	576	984	684	396	384	0	1600	1968	672	672	0	520	264	20	36	56	80	178	646	432	0	416	176	104	176	96	336	240	0	160	0	96	192	0	368	144	224	0	0	0	516	312	420	0	46
120	348	120	160	520	100	618	658	944	236	48	448	624	480	456	156	552	156	476	366	184	648	364	194	201	130	371	234	594	342	89	644	89	533	537	406	906	453	621	260	264	760	456	624	432	696	664	1028	420	336
0	435	2385	0	0	0	90	0	90	1835	0	175	0	0	0	0	60	420	0	0	0	6	0	66	120	0	18	0	0	0	23	2	23	24	360	96	575	875	2150	12	60	1110	0	0	0	30	90	120	66	0
0	0	2220	0	0	0	180	108	252	600	0	0	108	0	3420	0	0	2580	36	0	12	24	0	24	3319	67	1474	24	96	240	168	72	60	180	0	492	0	0	0	60	360	0	0	288	0	180	108	312	216	0
216	0	432	654	1050	240	0	0	0	0	0	0	0	0	3888	0	0	0	36	36	0	0	0	0	216	0	72	144	0	144	2010	2910	912	144	144	0	900	0	0	0	0	0	864	0	0	0	0	0	0	0
30	30	861	110	15	25	110	15	25	2355	0	0	0	0	1020	0	0	12	0	0	90	0	0	90	1665	182	364	60	60	450	75	45	420	0	0	1725	117	15	84	0	570	45	0	270	0	75	45	420	0	0
864	1152	1152	832	322	292	696	96	240	135	102	393	0	0	240	122	140	236	177	280	293	50	50	380	87	595	200	0	0	120	480	210	180	90	80	190	30	0	330	138	0	456	96	720	240	828	354	228	50	50
180	0	90	108	0	36	180	24	12	0	72	0	0	0	0	120	0	60	0	0	0	0	0	0	0	0	0	0	0	0	1620	1080	270	900	0	0	540	1800	900	0	0	0	450	2160	0	810	288	144	900	0
0	0	5184	0	0	0	0	0	0	12960	0	0	0	0	12960	0	0	0	0	0	0	0	0	0	1296	0	0	0	0	1296	0	0	0	0	0	0	0	0	0	0	0	0	0	0	0	0	0	0	0	0
936	0	5112	480	0	384	0	0	0	6522	3108	882	0	0	0	216	0	1656	0	0	720	0	0	0	144	2520	1584	0	0	0	0	0	0	0	0	288	0	0	0	0	108	108	0	0	0	0	0	0	0	0
0	1188	306	510	340	932	656	280	324	735	4017	474	1662	1980	3036	120	144	90	288	192	0	216	0	0	72	0	0	120	288	150	420	440	766	288	192	0	576	384	0	690	108	162	120	240	1494	208	320	180	144	0
938	3320	6470	0	0	0	0	0	0	6550	2190	728	432	2160	576	440	1760	2696	0	0	0	0	0	0	2268	0	0	0	0	0	0	0	0	0	0	0	0	0	0	0	0	0	0	0	0	0	0	0	0	0
874	970	1292	0	0	0	10	50	0	7287	3600	2223	300	750	200	332	470	946	0	195	185	75	810	125	1037	1066	1009	40	100	1510	34	26	0	12	90	22	5	1	78	0	0	0	12	20	0	35	25	0	15	90
0	0	864	0	0	0	0	48	0	528	48	720	0	0	96	0	0	432	0	0	0	0	120	0	912	24	360	0	0	240	0	0	0	0	0	0	1890	1440	270	0	0	0	0	0	0	0	0	0	0	0
170	340	42	0	390	0	0	240	0	1548	116	268	1200	240	312	160	185	111	0	1350	0	0	1080	0	924	240	228	600	120	924	870	330	30	525	2130	315	480	768	222	0	0	90	150	90	30	174	66	6	105	426
952	976	4024	48	360	0	480	0	0	1968	224	296	408	264	808	612	912	2948	544	0	64	352	0	160	5128	432	576	1024	544	1048	0	360	0	496	120	56	120	120	240	40	0	0	720	160	120	144	0	0	232	48
0	0	0	0	108	0	0	0	0	0	0	0	0	0	12960	0	0	0	0	0	0	0	0	0	0	0	0	0	0	0	0	0	0	0	0	0	2808	108	324	0	0	0	0	0	0	0	0	0	0	0
0	0	0	0	0	0	0	0	0	0	0	0	0	0	38880	0	0	0	0	0	0	0	0	0	0	0	0	0	0	0	0	0	0	0	0	0	0	0	0	0	0	0	0	0	0	0	0	0	0	0
0	0	0	0	0	0	0	0	0	0	0	0	0	0	10368	0	0	0	0	0	0	0	0	0	2592	0	0	0	0	0	0	0	0	0	0	0	10368	0	0	0	0	0	0	0	0	0	0	0	0	0
0	0	0	0	0	0	0	0	0	648	0	0	0	0	3240	0	0	0	0	0	0	0	0	0	576	0	0	0	0	288	0	0	0	0	0	0	0	0	0	0	0	0	0	0	0	0	0	0	0	0
0	0	0	0	0	0	0	0	0	0	0	0	0	0	0	0	0	288	0	0	0	0	0	0	3600	0	0	0	0	1152	0	0	0	0	0	0	6720	1344	1008	0	0	0	0	0	0	0	0	0	0	0
0	0	0	0	0	0	0	864	288	864	0	0	0	0	2592	0	72	288	0	0	0	72	648	0	0	0	0	0	0	1728	0	0	0	0	0	0	0	0	0	0	0	0	0	0	0	0	108	36	0	0
1728	0	19440	1296	0	0	0	0	0	0	0	0	0	0	0	0	0	2160	0	0	0	0	0	0	0	0	0	432	0	0	864	0	0	0	0	0	0	0	0	0	0	0	1728	0	0	0	0	0	0	0
540	2664	2700	0	0	0	576	0	0	0	0	0	0	0	0	2070	7092	10350	0	0	0	3600	0	0	0	0	0	0	0	0	0	0	0	0	0	0	0	0	0	0	0	0	0	0	0	0	0	0	864	0
0	0	0	18	12	18	0	576	2592	7275	840	1605	0	0	1440	24	1368	4284	18	36	66	144	324	756	2820	240	360	0	0	720	90	96	162	177	270	417	72	0	108	36	0	360	36	144	72	0	186	270	24	120
60	600	960	108	270	162	1476	3330	1890	270	108	432	0	0	2430	36	360	252	0	60	48	0	600	480	480	0	0	0	0	816	0	0	0	0	60	48	180	0	0	48	18	36	0	90	60	1068	2730	1170	540	2520
0	336	384	0	0	0	180	60	1164	540	0	4356	0	0	1800	0	150	516	0	0	0	432	0	0	0	0	0	0	0	0	90	360	0	90	210	60	576	0	144	0	0	0	0	360	0	126	60	1164	288	0
1004	96	8	432	1384	1272	52	324	864	48	376	128	2024	624	524	1184	600	68	704	46	90	330	48	0	446	114	186	552	202	174	1764	1828	1460	1028	184	296	104	0	0	332	48	48	136	316	172	442	978	1032	90	0
0	324	1260	0	0	0	432	216	672	3420	0	1476	0	0	720	0	312	1152	600	876	300	144	0	192	1428	120	372	96	120	2256	432	480	96	384	1008	0	600	720	312	144	228	228	0	240	0	144	144	288	144	0
420	120	1260	0	420	0	0	120	0	1512	644	184	0	0	360	728	208	3264	132	120	84	84	420	96	1800	0	0	0	0	360	216	84	300	336	0	168	216	144	240	252	108	0	0	0	0	192	0	720	216	0
480	0	516	888	48	672	24	516	600	400	1128	800	1956	552	660	0	0	1044	0	0	0	0	0	0	432	0	0	0	0	0	1344	480	1056	0	0	0	288	0	0	960	0	336	576	0	144	240	384	864	24	24
0	0	0	0	48	0	0	600	288	432	16	296	0	0	1296	24	240	408	0	120	0	384	240	336	316	60	440	0	0	720	0	288	96	0	0	0	608	0	352	0	0	240	0	0	0	0	0	4224	0	0
0	360	336	48	228	324	238	0	3302	2230	868	2974	168	132	78	72	156	210	51	111	126	180	38	388	174	50	214	72	18	84	312	234	360	1013	1153	1002	194	216	496	414	246	468	192	24	252	38	6	1096	192	90
1356	36	516	4800	2080	5840	480	240	480	580	600	0	0	0	6000	264	24	144	0	352	416	0	24	24	500	128	0	0	0	240	0	0	0	0	640	620	0	0	576	183	560	725	0	0	0	0	0	0	0	96
0	0	0	432	540	1620	0	0	0	576	144	576	1296	0	2592	0	0	0	0	0	0	0	0	324	2592	0	0	0	0	0	432	540	1620	0	0	0	0	0	0	0	0	0	0	0	0	0	0	0	0	0
648	0	0	1500	2640	720	108	432	0	432	0	108	540	108	2700	108	0	0	48	132	36	0	0	0	0	0	0	0	0	0	1308	1320	360	408	330	90	576	576	432	144	144	144	0	0	0	108	432	0	0	108
1224	3060	3276	594	0	990	0	3600	0	1032	240	600	0	0	5328	1464	2940	3012	0	0	0	0	0	0	1968	870	42	288	1440	864	0	0	0	0	0	0	0	0	0	0	0	0	0	0	0	0	0	0	0	0
920	200	1528	888	192	1584	1510	138	1016	3992	1128	1192	1888	4032	2304	160	116	628	432	8	144	176	16	124	1384	112	92	464	824	320	208	104	728	202	31	279	64	40	48	840	208	304	160	16	160	40	24	128	160	12
2694	1662	1764	3519	7281	3420	2484	1296	2268	972	1296	1368	360	900	900	438	246	180	0	0	0	0	0	0	0	0	0	0	0	0	3260	4836	2704	432	0	0	0	0	0	0	0	0	0	0	0	0	0	0	0	0
32	64	352	0	248	296	0	96	1696	972	2012	1592	704	704	416	128	352	928	192	160	128	904	60	332	694	416	378	0	0	0	0	704	800	0	0	0	416	0	64	860	88	204	0	0	0	0	80	2960	400	120
535	55	396	495	272	331	303	250	719	1202	368	560	250	10	350	253	193	454	660	190	450	522	262	666	643	244	493	0	0	350	105	146	277	410	160	270	92	70	80	199	85	52	0	0	10	834	1194	3420	440	572
168	304	448	28	6	38	632	252	616	64	100	100	240	220	288	297	793	798	564	160	876	300	0	116	240	480	160	32	1208	32	84	418	434	36	40	124	120	120	960	220	1582	562	24	1848	280	1230	462	920	1080	240
31	160	1315	140	136	204	510	0	680	2416	0	508	230	120	96	25	270	155	0	0	0	230	220	110	755	0	375	110	0	120	193	75	62	1208	1624	1134	20	318	30	60	792	86	110	0	0	135	0	75	364	212
0	0	0	0	0	0	0	0	756	540	0	648	0	0	0	0	270	378	0	0	0	0	0	1080	540	0	648	0	324	0	0	0	0	0	234	306	1134	0	270	0	864	648	0	1620	0	0	0	0	0	0
0	0	0	0	0	0	0	0	0	0	0	0	0	0	0	0	0	0	0	0	0	0	0	0	0	0	0	0	0	0	0	0	0	0	0	0	0	0	0	0	0	0	0	0	0	0	4320	0	0	4320
0	0	0	2160	2340	1980	0	0	0	0	0	0	0	0	32400	0	0	0	0	0	0	0	0	0	2160	0	108	324	0	0	0	0	0	0	0	0	0	0	0	0	0	0	0	0	0	0	0	0	0	0
1501	5027	2040	450	2688	540	2055	1505	3808	176	306	2662	1800	1800	1800	2	346	192	198	612	660	616	96	488	396	153	351	0	0	0	16	188	168	92	128	140	516	340	632	428	376	1056	0	0	0	24	170	394	248	12
14160	3600	1500	1080	720	600	3420	480	60	9900	1200	2160	0	0	0	0	0	0	0	2232	600	0	708	12	0	120	180	0	0	0	0	0	0	0	216	0	0	144	0	0	72	48	0	0	0	0	0	0	0	636
1650	9000	8394	0	0	0	900	0	0	516	0	96	0	0	2700	300	1800	3660	432	0	108	2040	510	510	1176	12	72	0	0	0	0	0	0	0	0	0	0	0	0	0	0	0	0	0	0	0	0	0	120	30
491	265	1294	85	227	0	409	1105	173	804	98	86	292	160	3097	456	192	512	340	8	32	36	19	0	3840	1955	1025	200	700	25	135	375	75	55	60	240	62	67	370	0	25	0	25	1441	25	492	817	268	356	131
1589	160	672	234	0	162	117	9	54	729	99	0	36	360	72	1819	284	1002	732	0	24	0	0	0	777	333	222	540	0	0	315	0	1278	357	0	264	144	63	117	1236	198	6	306	0	0	477	180	216	342	189
1080	1800	360	2160	144	4608	0	11520	0	0	0	0	0	0	2304	1656	2760	552	0	0	0	0	0	0	672	3360	0	0	0	0	0	0	0	0	0	0	0	0	0	0	0	0	0	0	0	0	0	0	0	0
192	1536	672	1464	984	864	576	1584	576	960	192	1152	1296	3024	1824	0	1920	960	0	0	0	0	0	0	576	0	0	0	0	0	0	192	96	864	0	96	0	0	0	96	96	0	0	96	0	192	384	576	3456	0
34	64	58	12	84	52	132	168	108	146	0	58	0	20	216	91	472	379	208	640	32	368	1132	168	240	0	0	0	80	1152	19	185	38	82	214	12	532	236	92	165	20	95	112	100	688	276	540	198	530	1078
40	55	295	78	42	282	90	18	276	786	786	504	0	0	36	282	525	669	540	594	516	428	696	844	682	306	188	144	144	288	318	308	574	696	534	576	232	402	506	633	327	204	0	108	0	382	254	564	844	522
1944	3564	3240	0	0	0	0	0	0	972	0	0	0	0	972	360	660	600	0	0	0	0	0	0	0	0	0	0	0	0	0	0	0	0	0	0	675	1950	543	0	0	432	0	0	0	0	0	0	0	0
538	820	678	184	1432	1044	1008	3364	1816	324	920	492	0	604	1440	294	684	318	0	384	740	116	690	530	816	1084	520	0	200	144	80	384	256	0	188	132	0	116	1212	32	84	848	144	0	116	336	624	480	72	468
184	128	144	0	0	0	12	1848	648	0	0	0	144	0	2640	96	120	0	144	72	0	120	0	0	524	192	268	216	72	216	108	792	0	304	200	96	1468	72	536	0	0	0	216	1776	0	36	2376	792	72	0
0	0	144	6	90	0	396	1188	0	0	0	0	0	0	648	48	252	252	156	84	0	504	0	0	0	0	0	0	0	0	264	4320	0	0	0	0	3960	0	1080	0	0	0	360	0	0	144	1560	0	0	0
60	276	96	0	720	0	0	1440	0	96	60	276	0	0	2160	360	792	792	72	432	0	288	72	0	108	0	108	0	0	648	0	432	0	0	0	0	2564	2068	1128	0	0	0	0	0	0	0	432	0	0	0
0	0	6792	810	540	270	3906	2700	1350	4176	216	1080	180	180	7020	0	0	750	0	0	0	0	0	0	0	0	0	0	0	144	300	300	150	120	120	0	0	0	0	0	0	0	0	0	0	1500	1500	750	600	24
0	0	3744	0	0	0	0	0	0	2376	0	0	0	0	864	0	0	3420	0	0	0	0	0	0	12456	0	0	0	0	720	0	0	0	0	0	0	0	0	0	0	0	0	0	0	0	0	0	0	0	0
0	0	54	1560	2160	1680	0	0	0	864	864	0	0	0	5400	0	0	108	0	0	0	36	324	720	2808	0	0	216	0	2052	816	1080	912	54	216	0	1520	814	474	36	18	54	162	0	972	54	0	0	48	1512
1585	985	1036	663	673	870	2928	2116	1814	963	1104	599	144	224	0	141	33	66	110	417	995	152	361	621	128	944	514	0	224	0	426	630	236	170	300	768	304	840	562	178	900	692	112	112	112	714	342	156	396	1329
0	48	528	0	4464	144	0	576	0	360	0	0	0	0	216	0	0	0	0	0	0	0	0	144	864	64	1232	0	0	0	0	7524	468	0	0	0	8600	4440	4672	0	0	360	0	0	0	0	0	0	0	0
636	428	90	782	1232	220	712	1552	240	436	1016	848	80	80	140	230	50	40	80	876	2934	22	942	52	100	1420	420	200	512	200	52	28	0	0	316	1210	92	420	48	0	296	60	80	416	80	544	1168	960	52	636
628	623	465	824	554	472	1238	659	1361	696	544	1000	1542	982	852	193	262	137	510	608	652	287	379	288	231	595	314	362	988	524	114	144	72	623	786	967	140	333	73	172	615	93	162	648	494	884	585	1013	191	421
479	632	1289	144	432	0	604	512	360	2328	1464	1872	960	360	432	289	292	655	432	1104	324	360	1560	0	102	126	108	60	240	1476	12	144	0	512	446	218	284	1940	968	12	271	197	408	192	636	228	420	0	108	432
1494	1308	1826	1320	1004	636	1408	1076	836	910	782	668	608	932	584	436	334	630	630	728	750	476	708	720	557	767	484	608	752	536	272	172	104	258	344	462	158	408	426	104	224	364	536	296	248	284	172	92	238	406
2970	4950	0	1872	792	306	3780	2664	666	0	54	54	324	3420	162	1170	2070	0	36	0	18	810	0	0	0	0	216	216	1620	54	324	324	126	324	108	54	216	54	162	0	0	72	198	36	108	540	648	162	270	0
540	84	636	366	612	678	0	120	360	1704	234	1014	1512	0	1140	0	0	0	1080	3000	360	0	240	204	324	60	84	204	0	2400	90	0	450	0	360	0	546	936	1638	0	0	360	1080	180	1080	0	0	0	0	120
0	0	96	12	48	180	0	12	12	120	90	150	120	48	600	0	0	0	840	240	420	0	0	0	0	261	435	300	0	3000	204	816	2772	0	144	0	0	576	0	936	216	864	0	0	432	0	0	0	0	0
520	20	40	96	84	368	168	182	408	360	1048	612	1940	284	424	116	16	32	342	140	58	0	0	0	64	108	12	100	10	100	112	66	56	560	168	64	24	16	70	40	0	48	216	58	296	410	354	1018	112	320
1296	432	288	1248	2736	480	576	2304	720	504	2580	708	0	0	192	108	108	72	36	1248	588	0	1440	0	24	384	240	0	0	96	432	912	216	108	1056	660	300	1584	396	228	504	432	744	1056	1608	288	156	132	0	1368
0	384	0	0	3840	4800	0	0	0	480	960	0	0	768	0	0	288	288	0	0	0	480	720	720	144	0	1728	0	0	0	0	3840	3936	0	0	0	576	1824	1440	768	0	960	0	0	3936	0	0	0	0	0
768	1932	1128	240	108	1404	1104	480	552	660	1524	108	1248	3528	1248	48	204	108	84	0	12	360	60	60	84	12	0	240	72	240	4122	2700	6234	792	720	216	1080	0	360	240	0	0	720	216	2160	360	120	120	0	0
18	72	126	0	192	1488	0	1152	1152	0	1504	1520	0	0	0	126	504	738	0	768	552	0	288	288	180	936	396	0	0	0	0	0	0	0	0	0	312	0	1560	180	0	828	0	0	0	0	432	432	0	108
0	0	216	0	0	0	0	0	0	648	1344	2112	0	0	1368	0	0	0	0	0	0	0	0	0	0	252	396	0	0	1800	0	0	0	0	0	0	0	0	0	0	0	0	0	0	0	0	0	0	0	0
0	0	2664	0	0	0	0	0	0	4536	4752	0	0	0	1296	0	0	144	0	0	0	0	0	0	1752	336	0	0	0	288	0	0	0	0	0	0	0	0	0	0	0	0	0	0	0	0	0	0	0	0
360	0	5040	0	0	288	0	0	0	11484	1008	1440	0	0	540	108	0	2628	288	0	0	0	0	0	3960	576	0	0	0	0	0	0	144	0	0	0	0	0	0	0	0	0	0	0	0	0	0	0	0	0
18	0	90	0	0	540	0	0	0	2000	860	920	0	0	540	252	0	1584	0	0	108	0	0	0	3395	102	175	0	0	0	0	0	0	0	0	0	0	0	0	90	0	18	0	0	0	0	0	0	0	0
108	72	1020	168	0	84	344	96	352	1436	276	768	432	252	432	78	54	712	32	120	100	60	30	90	1032	72	136	252	180	616	694	162	420	84	292	380	48	192	84	256	420	48	324	324	580	462	78	304	116	138
45	219	72	108	198	30	442	500	1518	468	312	2160	420	24	60	294	474	312	174	360	228	300	492	96	290	48	256	66	24	30	412	664	148	264	504	342	804	672	456	132	60	144	72	30	0	210	240	870	90	18
240	332	100	192	464	160	456	560	1320	0	0	400	992	80	80	224	224	80	136	160	56	176	512	208	40	32	168	64	32	0	64	136	40	16	48	0	336	352	208	40	32	168	64	32	0	656	560	1896	480	960
288	0	0	288	0	0	676	1092	1364	24	24	1836	1296	0	0	792	0	0	564	504	84	0	0	0	108	144	48	432	0	0	360	0	0	384	288	48	0	0	0	42	60	18	216	0	0	952	1128	1088	720	576
166	189	2325	108	44	188	312	80	224	1568	656	684	608	524	692	100	126	822	88	72	60	75	7	126	390	148	270	344	104	884	684	214	1270	1868	1440	1200	200	560	200	1472	1448	200	880	1200	1344	22	0	82	82	70
0	0	0	1980	6072	3180	0	1176	552	576	4896	288	0	0	1728	0	0	0	0	0	0	0	0	0	0	0	0	0	0	0	0	0	0	0	396	144	0	1152	504	72	120	456	0	0	324	0	828	396	0	0
216	72	144	144	216	444	0	0	0	216	552	0	0	60	648	924	180	1368	144	264	420	0	0	0	600	288	144	120	60	384	224	336	592	408	120	192	692	228	160	372	144	72	144	432	1032	776	2280	1216	240	192
18	126	90	24	153	75	1107	150	393	180	510	420	234	990	702	126	402	150	216	378	216	1356	504	60	200	70	30	0	720	360	88	228	140	102	66	102	1056	328	242	96	0	198	18	414	270	2916	246	828	432	108
0	600	0	24	24	12	456	84	480	150	0	150	0	0	60	120	1080	240	48	0	0	1440	0	0	12	48	0	0	0	12	96	2976	48	312	30	150	216	0	0	2400	0	120	480	960	48	1344	336	960	0	6
0	816	7896	0	0	0	720	0	720	3216	0	1968	0	0	1152	0	1080	5616	0	0	0	0	0	0	576	0	0	0	0	1584	0	0	0	0	72	0	114	102	72	0	72	288	0	0	0	0	0	0	0	0
0	0	2736	0	0	0	0	0	0	5256	0	1368	0	0	3312	0	0	3600	0	0	0	0	0	0	0	0	0	0	0	0	0	0	0	0	648	0	1080	1512	648	0	0	0	0	0	0	0	0	0	0	0
1984	2580	4112	4896	2376	3960	2052	432	2268	3744	1728	2448	1260	0	0	1386	702	1152	0	0	0	0	0	0	0	0	0	0	0	0	0	0	0	0	0	0	0	0	0	0	0	0	0	0	0	0	0	0	0	0
1716	540	1560	6660	7020	5040	720	3096	828	1416	7800	2592	108	0	216	1284	324	552	0	0	0	0	0	0	432	0	0	0	0	0	0	0	0	0	0	0	0	0	0	0	0	0	0	0	0	0	0	0	0	0
2496	1644	936	6084	9060	1848	3276	2016	648	324	0	180	0	0	2880	1896	840	432	1152	0	288	144	0	0	0	0	0	0	144	288	2448	2640	672	0	0	0	0	0	0	0	0	0	0	1440	0	360	288	72	0	0
2880	3600	6840	600	1200	600	1500	0	1500	2520	192	240	0	0	4800	0	0	240	480	480	0	1200	0	0	0	0	0	0	0	1920	120	0	120	0	0	0	240	0	0	0	0	0	0	0	0	300	0	300	0	0
0	0	0	0	0	0	0	0	0	0	0	0	0	0	0	960	144	1056	288	0	0	72	0	0	0	0	0	0	0	144	0	0	0	1440	0	0	6472	968	1056	0	0	0	7200	1440	0	0	0	0	360	0
3600	720	0	2016	2556	504	1872	720	468	1080	0	0	0	0	1224	0	0	0	288	432	0	0	144	0	0	0	0	0	0	0	5256	3114	1314	576	1152	0	3858	1176	294	0	432	0	0	468	0	2160	864	540	0	864
0	0	0	420	0	12	0	360	0	0	0	0	0	0	0	0	0	0	0	0	0	0	0	0	0	0	0	0	0	0	4290	1080	174	6120	864	2376	3512	8320	192	72	144	0	0	0	0	0	216	0	0	0
0	108	468	0	0	0	180	0	18	204	0	108	0	0	0	0	144	336	0	0	0	0	0	342	1896	0	504	0	0	0	1008	1044	1140	1020	1584	276	1680	1944	1146	336	720	396	0	0	0	126	0	66	96	0
0	216	1296	0	0	0	72	0	0	306	0	54	0	0	0	0	540	3060	0	0	0	360	0	936	3600	0	3024	0	0	0	18	1170	180	144	144	0	960	336	2304	420	168	708	0	0	0	72	0	0	0	0
0	0	216	0	0	0	0	0	0	432	0	0	0	0	0	0	0	504	0	0	0	0	0	0	864	0	0	0	0	0	5040	0	432	2376	0	216	1420	620	120	288	144	0	0	0	0	216	0	360	432	0
432	1164	552	56	792	208	560	528	2272	780	1488	2148	0	0	588	0	0	0	0	840	216	0	768	2016	598	266	360	0	0	144	0	0	0	0	48	72	64	560	1176	360	48	12	0	12	72	0	0	0	0	400
0	0	0	0	0	0	0	0	1152	336	840	6888	2304	0	0	0	0	0	0	0	0	0	0	0	0	0	0	0	0	0	0	0	0	0	0	0	0	0	0	0	0	0	0	0	0	0	0	0	0	0
1152	0	0	288	0	0	0	0	216	0	0	648	720	0	0	6264	0	0	10560	6392	1768	0	0	0	0	0	0	0	0	0	0	0	0	336	188	52	0	0	0	0	0	0	0	0	0	0	0	0	0	0
7680	0	0	5040	0	720	3840	2880	1920	72	192	96	4380	0	0	108	0	72	2730	480	738	0	36	144	0	288	0	432	36	72	0	0	0	1440	180	360	0	0	0	0	180	0	540	0	180	0	0	0	0	1920
0	0	0	6048	1728	0	0	0	0	1728	0	6048	7776	0	7776	0	0	0	0	0	0	0	0	0	0	0	0	0	0	0	0	0	0	0	0	0	0	0	0	0	0	0	0	0	0	0	0	0	0	0
0	0	0	0	0	0	0	0	0	0	0	0	0	0	0	0	0	0	0	0	0	0	0	0	0	0	0	0	0	0	0	432	0	0	0	0	0	0	0	0	0	0	0	288	0	0	0	0	0	0
0	0	0	0	150	450	0	228	1890	462	996	4284	180	0	0	60	30	18	30	270	0	0	150	0	0	60	30	0	0	0	0	0	0	0	0	0	0	0	30	90	0	0	0	0	0	0	18	90	0	0
51	204	315	42	60	48	52	40	796	315	565	1640	192	252	0	171	330	795	404	776	254	438	1072	878	1496	548	872	96	336	1152	136	432	368	188	584	170	542	382	432	160	80	240	48	288	384	136	28	640	5	25
100	180	80	128	588	416	144	1032	432	480	672	864	0	0	144	236	372	280	128	272	0	144	192	0	192	120	120	0	0	0	96	388	96	96	244	0	738	22	168	120	40	48	80	116	404	80	320	80	80	160
80	120	360	800	120	0	440	520	240	770	180	70	440	120	1560	480	480	804	60	520	60	72	120	72	768	60	60	0	0	1992	0	0	0	40	440	40	960	360	0	30	90	180	0	0	120	0	0	0	36	800
72	0	360	0	0	0	0	0	0	933	555	492	288	0	0	72	0	468	0	108	108	0	0	0	700	248	168	72	0	1080	0	0	0	48	240	288	126	144	18	0	0	0	144	432	0	0	0	0	0	0
210	150	240	222	312	12	72	318	0	336	296	328	0	0	0	0	0	0	156	762	132	0	750	0	120	60	60	0	0	0	312	72	48	522	864	534	564	840	282	0	144	48	144	216	0	0	0	0	0	360
0	0	0	0	0	0	0	0	0	1080	9288	1296	0	0	7776	0	0	864	0	72	0	0	1944	0	0	0	0	0	0	0	0	0	0	0	216	0	648	180	324	0	0	0	0	0	144	0	0	0	0	1440
360	0	0	636	1956	0	0	1512	0	30	420	270	360	720	1440	504	36	0	240	120	0	180	0	0	0	0	0	0	0	0	840	2544	0	0	0	0	360	0	0	2484	0	108	1296	5184	0	0	1800	0	0	0
108	0	0	462	3966	48	48	1608	48	348	240	60	348	168	3240	312	0	0	240	0	0	60	0	0	0	12	36	48	12	240	972	9036	144	1032	60	12	8880	756	0	0	0	0	0	60	960	0	3060	0	312	240
0	0	0	0	2160	1080	0	0	0	1056	0	96	0	0	2304	0	0	0	0	0	0	0	0	0	0	0	0	0	0	0	0	0	0	0	0	0	5760	0	0	0	0	0	0	0	2880	0	0	0	0	0
0	0	36	0	0	0	0	0	0	36	0	0	0	0	0	0	0	72	0	0	0	0	0	0	1872	0	288	0	0	36	0	2592	0	0	0	0	1902	340	782	0	0	0	0	0	0	0	0	0	0	0
150	1000	1790	0	80	40	476	56	1784	3366	348	3606	60	0	0	30	460	440	24	48	48	150	40	50	840	0	360	150	0	0	292	150	104	180	192	384	238	518	204	24	144	0	150	0	0	580	40	1600	540	0
0	0	216	0	0	0	0	0	0	3024	0	0	0	0	792	0	0	864	0	0	0	0	0	0	2664	0	0	0	0	6336	0	0	0	0	0	0	0	0	0	0	0	0	0	0	0	0	0	0	0	0
0	0	3600	0	0	0	0	0	0	1344	936	4056	0	0	0	0	0	5616	0	0	0	0	0	0	9456	0	2496	0	0	0	0	0	0	0	0	0	0	0	0	0	0	0	0	0	0	0	0	0	0	0
0	0	90	0	450	1800	0	450	1800	2155	910	625	450	450	11340	0	0	0	0	0	0	0	0	0	60	0	0	0	0	30	0	0	0	0	0	0	30	30	90	300	900	0	0	300	600	0	0	0	0	0
0	0	0	0	0	0	0	0	0	0	0	0	0	0	0	0	0	0	0	0	0	0	5670	3726	2610	90	2484	0	0	3240	0	0	0	0	0	0	0	0	0	0	0	0	0	0	0	0	0	0	0	0
1504	0	176	824	312	592	128	64	96	624	624	0	1056	264	576	576	0	288	480	0	144	120	96	336	1152	72	0	0	0	240	912	144	672	0	0	288	0	0	0	476	0	28	0	0	0	192	96	144	0	96
0	60	168	72	354	330	72	318	186	282	216	948	180	180	270	528	420	696	56	46	96	56	112	210	816	96	36	36	36	162	96	180	516	16	140	144	176	110	506	1192	200	96	96	72	324	96	204	492	16	128
180	456	552	0	96	624	376	244	796	2340	576	420	180	756	180	0	72	468	120	32	154	306	18	282	642	486	282	0	630	0	0	288	1872	240	172	578	72	0	528	1096	844	1672	540	648	54	210	84	84	288	0
2340	4050	2010	1920	0	0	480	0	72	414	1830	804	5760	1440	960	1000	580	580	0	752	160	142	708	386	0	60	240	0	0	384	0	0	0	0	380	100	0	0	180	120	40	260	0	0	0	0	0	0	10	60
0	1728	20304	0	0	0	0	0	0	8640	0	0	0	0	0	0	432	8640	0	0	0	432	0	0	2916	0	540	0	0	0	0	0	0	0	0	0	0	0	0	0	0	0	0	0	0	0	0	0	0	0
5538	5658	2850	2304	450	666	1350	0	0	1350	0	0	270	900	900	4056	4188	2172	1668	144	564	534	1248	288	534	504	240	90	0	0	300	0	36	1470	270	210	60	210	0	60	210	0	54	180	180	300	0	0	654	288
1845	585	3900	1480	0	800	950	200	650	4559	2471	2390	780	630	900	585	285	1896	0	90	66	0	162	108	412	250	226	294	252	270	0	0	0	36	450	162	57	585	714	111	204	201	180	48	120	0	0	0	6	420
2730	2178	3444	1350	0	1350	270	540	630	4788	1620	288	0	0	1728	2550	1854	3408	720	0	360	144	216	216	720	360	0	0	0	0	90	0	90	180	0	0	0	0	0	90	90	0	0	0	0	18	0	18	36	0
1172	800	728	1095	5870	1141	990	3480	3096	490	825	1655	750	30	1098	51	150	69	0	0	0	60	200	280	0	0	0	360	0	0	375	1870	425	90	0	0	12	120	36	204	12	0	336	0	300	12	0	0	36	0
0	0	0	0	0	360	0	288	192	162	558	480	0	0	0	180	240	600	0	0	36	60	36	24	108	36	120	0	0	0	0	96	384	204	24	60	384	72	204	384	0	96	144	144	144	0	1512	2928	1620	108
0	342	168	0	30	12	690	560	3064	12	0	714	210	210	30	0	426	84	0	0	0	1178	406	1896	90	0	1026	0	0	0	0	42	18	0	0	0	12	0	0	0	0	0	0	0	0	750	688	5480	660	420
0	144	144	228	12	120	96	72	1848	444	0	1668	720	0	0	0	0	48	156	72	492	36	0	180	48	132	132	360	0	144	96	24	120	300	216	780	0	108	0	120	576	144	0	0	0	192	0	2448	96	0
0	0	360	0	0	0	612	0	4392	840	0	4452	1188	0	0	0	0	36	0	0	0	0	0	0	36	0	0	0	0	0	0	0	0	0	0	0	0	0	0	0	0	0	0	0	0	420	0	4584	180	0
0	0	720	0	0	0	192	192	1452	2880	864	6156	0	0	720	0	0	0	0	0	0	0	0	0	120	120	0	0	0	480	288	72	24	36	108	144	312	336	72	0	72	0	0	216	48	120	120	1380	0	240
100	0	600	120	0	120	112	35	1113	2544	1342	716	0	0	0	90	0	700	110	10	60	0	0	0	198	132	0	0	0	0	350	0	180	240	32	168	0	0	0	110	80	20	140	0	0	256	115	759	350	120
1878	396	336	2016	384	114	358	950	0	567	1071	594	432	192	936	1080	360	288	916	728	78	198	438	108	576	324	108	252	180	864	486	0	162	452	472	30	198	174	72	54	18	0	72	36	120	524	880	216	240	978
0	1584	2016	0	0	0	1872	0	4860	2772	234	5274	0	360	0	0	738	810	0	108	36	0	0	0	756	0	0	0	72	576	0	0	0	0	0	0	78	0	30	0	0	36	0	0	0	108	0	180	72	144
130	296	150	0	1440	0	18	2994	360	0	1600	3200	0	24	1200	360	672	300	0	0	0	144	30	30	240	0	60	0	96	300	0	0	0	0	0	0	0	0	0	0	0	0	0	0	0	12	444	240	12	0
1386	2394	6660	0	0	0	228	144	60	3600	0	0	0	0	8640	237	1653	2250	720	0	0	132	12	180	3120	1560	0	0	324	0	0	0	0	0	0	0	0	0	0	0	0	0	0	0	0	468	432	180	328	128
292	672	2016	0	120	40	132	0	852	902	1494	2164	580	300	816	720	1272	4608	200	0	0	960	360	576	2760	240	768	72	0	600	0	240	72	16	48	16	456	0	456	120	0	144	0	0	120	52	0	464	0	0
1134	960	3030	432	1356	132	324	918	594	3048	1836	2208	1356	1260	6012	0	0	0	288	0	96	0	0	0	0	0	0	0	0	1152	0	972	0	72	0	24	648	0	216	324	0	0	0	0	288	0	0	0	0	0
25	80	195	72	156	12	0	390	6	198	110	352	24	60	816	275	880	1245	0	120	180	240	0	360	0	1380	960	0	360	900	864	432	144	0	0	0	24	0	0	0	0	0	0	36	0	0	138	30	0	0
300	375	75	0	822	78	30	255	405	61	422	375	120	120	3750	780	1350	360	390	270	0	360	90	0	0	0	0	0	0	0	0	348	30	0	0	0	54	0	0	0	0	0	0	750	0	0	42	144	125	25
96	80	976	0	50	250	0	20	250	330	2208	1668	0	0	2304	72	70	734	0	20	100	0	50	100	1000	120	110	0	0	0	0	100	20	0	0	0	365	20	125	50	0	100	0	0	0	0	100	20	0	0
810	0	0	810	3240	0	3015	7425	468	108	540	1080	0	0	0	0	0	0	60	270	0	0	0	0	0	0	0	480	0	0	120	360	0	180	270	0	828	1062	270	0	0	0	0	0	0	765	2295	180	0	1650
216	864	3720	792	1800	648	3168	3960	2592	1548	0	828	432	1080	4560	0	0	576	0	60	12	0	240	48	168	72	0	144	576	792	264	240	216	0	240	24	360	192	48	24	24	48	0	720	120	1056	960	864	0	960
5040	0	5040	2768	928	2064	0	0	0	576	144	1440	2448	0	4320	0	0	0	0	0	0	0	0	144	1080	0	432	0	0	0	0	0	0	0	0	0	0	0	0	0	0	0	0	0	0	0	0	0	0	0
2736	288	2160	3672	6120	2808	0	4248	1080	1944	2088	936	6264	3888	8424	0	0	0	0	0	0	0	0	0	0	0	0	0	0	0	0	0	0	0	0	0	0	0	0	0	0	0	0	0	0	0	0	0	0	0
0	528	2352	0	48	96	192	0	960	4336	492	1556	576	144	720	0	456	1884	0	0	0	156	0	888	2264	876	2380	288	0	0	0	12	24	0	0	0	0	0	0	12	0	12	36	0	0	192	0	384	168	0
0	0	557	20	10	80	20	10	80	1666	828	1288	70	70	388	0	0	1463	0	0	0	0	0	0	1368	160	128	0	0	318	245	80	640	225	30	150	60	0	0	532	180	38	60	150	150	245	80	640	225	30
0	0	0	0	0	0	0	0	0	0	0	0	0	0	0	0	0	0	0	0	0	0	0	0	0	0	0	0	0	0	432	0	0	216	0	72	0	0	0	0	576	0	0	0	864	0	0	0	0	0
0	0	0	0	144	432	0	0	864	384	288	192	0	0	288	0	0	0	0	72	216	0	0	432	144	216	72	0	0	144	0	0	0	0	0	0	0	0	72	48	120	48	0	0	0	0	0	0	0	0
0	0	0	0	0	0	0	0	0	760	440	960	0	0	720	0	0	0	0	72	0	0	0	0	720	0	0	0	0	2160	0	0	0	0	360	0	744	528	240	0	0	0	0	0	432	0	0	0	0	144
0	0	680	0	0	0	0	0	0	640	0	80	0	0	480	0	0	1856	0	0	0	0	0	0	720	0	0	0	0	1536	116	72	692	332	528	620	540	2488	2444	2096	800	704	448	480	1536	290	180	470	242	312
144	84	348	0	156	480	96	216	336	888	744	684	108	108	492	816	408	1932	384	1776	0	8	608	8	744	336	168	384	96	3000	72	112	416	0	864	24	24	120	96	20	0	4	1644	24	600	0	48	0	0	0
0	0	0	0	3600	3600	0	2400	0	6000	3600	1200	0	0	12000	1296	432	4104	0	144	144	0	96	0	240	144	48	0	0	480	0	0	0	0	0	0	0	288	432	0	0	720	0	0	0	0	0	0	0	0
0	432	540	540	1080	540	1224	1800	6264	10740	3096	6576	6480	864	2160	0	0	0	0	0	0	0	0	0	0	0	0	0	0	0	0	0	0	0	0	0	0	0	0	0	0	0	0	0	0	180	360	1188	0	0
1104	816	0	960	3096	1032	1472	2848	576	256	704	192	0	192	0	0	0	0	384	1632	192	576	864	0	0	0	0	0	192	0	0	432	720	192	1536	192	2304	1152	2304	768	0	0	0	0	576	0	0	0	384	1536
0	0	4752	0	0	0	1920	0	4344	7832	1280	4352	0	0	0	0	0	216	0	0	0	0	0	0	216	0	0	0	0	0	0	0	0	0	0	0	0	0	0	0	0	0	0	0	0	2736	0	6552	216	0
2160	1800	0	4200	10760	1024	2340	4404	528	216	432	504	0	0	576	0	0	0	0	0	0	0	0	0	0	0	0	0	0	0	3600	7536	960	0	0	0	864	0	0	0	0	0	0	0	0	180	204	48	0	0
122	423	1021	168	78	174	178	60	242	456	68	416	0	0	60	104	396	612	0	60	0	372	138	318	764	144	534	0	0	476	856	300	1324	1048	227	531	390	462	408	396	956	420	0	0	416	1432	0	400	716	688
468	582	2604	126	72	180	306	0	360	1410	189	327	270	270	1062	108	366	1794	486	270	216	783	162	315	1284	324	552	324	324	1584	354	228	228	36	0	0	144	126	198	144	66	114	162	0	360	522	108	360	72	0
3942	0	6822	2160	432	1296	0	0	0	1836	1476	0	0	0	3888	432	0	720	0	0	0	0	0	0	72	0	0	0	0	0	0	0	0	0	0	0	0	0	0	0	0	0	0	0	0	0	0	0	0	0
1656	672	4800	432	864	0	216	432	648	6156	3240	972	0	0	1512	324	216	1404	0	0	0	0	0	0	0	0	0	0	0	0	0	0	0	0	0	0	0	0	0	0	0	0	0	0	0	0	0	0	0	0
780	0	138	1492	462	2054	195	858	339	100	1554	32	432	216	1224	387	0	99	414	180	606	12	80	4	478	168	68	252	144	144	887	513	1462	342	165	555	54	158	244	330	660	132	252	576	360	396	1350	684	81	396
2648	696	352	2736	3038	1066	1034	890	266	322	189	479	120	0	0	1208	291	193	192	642	246	144	230	592	44	289	537	120	0	0	1332	1062	306	828	786	282	438	768	420	12	196	362	96	0	0	224	440	104	72	254
104	15	25	0	5254	2294	396	108	1272	0	708	636	0	144	0	728	150	190	510	0	354	210	600	690	228	612	300	0	0	0	0	1420	656	0	0	0	18	0	42	220	44	12	0	0	0	100	1588	520	254	76
152	8	584	1428	804	1632	0	0	0	968	2200	0	0	192	384	252	36	516	576	216	528	0	0	24	248	1104	64	24	24	48	1038	762	1680	324	264	828	0	360	192	1200	1500	1140	480	480	240	108	0	0	0	360
255	204	213	622	1471	1867	110	564	196	324	540	336	0	288	576	1092	258	546	816	598	584	638	204	1162	318	162	576	0	144	414	290	1241	1049	240	124	314	72	330	690	576	497	415	90	18	180	180	180	516	396	198
45	669	105	261	1476	243	989	1023	838	402	300	930	468	348	1203	270	636	405	36	90	9	184	24	185	108	30	72	315	87	87	2274	8493	3297	1227	435	273	2017	21	524	744	300	588	360	1203	348	394	426	212	12	0
358	1362	4988	96	132	60	518	152	938	5322	852	2496	192	192	372	55	165	1004	100	392	204	204	302	394	730	227	657	12	48	444	90	408	150	136	440	372	420	2094	2154	174	321	567	48	12	48	290	56	482	0	210
108	72	216	324	2580	624	324	2556	624	726	318	324	0	0	864	36	24	144	84	492	72	84	540	144	640	532	520	108	108	1080	0	576	384	108	684	144	2208	2664	1296	48	72	24	0	432	1296	0	576	384	108	684
135	564	1155	110	370	75	1644	375	753	464	972	5353	0	270	432	207	377	928	0	1755	60	210	505	125	432	165	660	72	270	288	56	73	15	0	815	55	180	300	1260	0	40	125	0	0	0	0	0	0	60	50
132	20	124	324	361	159	96	316	96	416	1190	1274	420	420	2160	246	54	48	476	897	119	192	340	48	456	128	64	60	60	504	256	350	166	224	168	56	832	558	208	118	80	88	80	110	110	92	552	92	0	160
282	94	384	206	1060	888	324	664	458	267	785	338	612	612	572	328	158	432	432	144	318	48	24	24	304	518	128	0	18	136	72	702	464	222	8	82	96	24	24	426	132	72	136	194	136	464	762	750	436	454
96	576	1200	0	0	216	144	104	664	5332	620	2184	0	0	576	216	432	1080	0	0	0	576	0	192	1152	0	288	0	0	0	324	1008	108	0	192	24	96	504	72	0	24	48	0	0	0	0	72	360	192	0
0	0	0	1800	3900	1500	0	0	0	3750	1200	2250	3600	0	14400	0	0	0	0	0	0	0	0	0	0	0	0	0	0	0	360	780	300	0	0	0	0	0	0	0	0	0	0	0	0	0	0	0	0	0
70	630	3500	90	0	378	360	420	3180	5940	720	6480	900	360	900	58	306	740	0	0	0	216	0	0	1260	0	540	0	0	0	24	0	24	48	0	0	0	0	0	72	72	0	0	0	0	120	140	1060	60	0
568	962	874	480	908	324	1132	1352	940	448	1408	1320	512	880	548	416	788	604	184	572	248	336	980	364	216	776	432	224	632	548	128	96	0	32	160	64	136	260	244	64	64	144	128	272	160	256	560	272	480	1016
1816	480	632	1296	2904	240	480	2000	736	222	2784	210	1680	2832	1680	552	480	312	0	0	0	96	0	0	0	0	0	0	192	0	0	0	0	0	0	0	192	96	0	96	0	96	0	192	288	96	184	104	0	0
0	0	0	720	2304	816	0	0	0	0	360	600	1920	0	1920	0	0	0	1200	864	240	0	216	0	0	0	0	0	0	0	1980	6336	2244	1000	996	344	2164	752	1692	588	36	576	0	0	924	0	0	0	0	0
0	0	0	0	6912	3456	0	0	0	0	3024	2160	10368	0	5184	0	0	0	0	0	0	0	0	0	0	0	0	0	0	0	0	3456	1728	0	0	0	0	0	0	0	0	0	0	0	0	0	0	0	0	0
804	192	1020	192	192	312	0	360	120	924	2376	4404	1440	1440	2256	776	512	1400	0	0	0	0	0	0	760	216	488	192	192	0	0	0	0	0	0	0	0	0	0	0	0	0	0	0	0	0	0	0	0	0
612	480	3660	216	0	540	0	180	540	2496	1116	14208	2160	2160	4464	0	0	0	0	0	0	0	0	0	0	0	0	0	0	0	0	0	0	0	0	0	0	0	0	0	0	0	0	0	0	0	0	0	0	0
82	2206	898	180	330	270	876	372	2172	1878	84	2028	48	96	408	110	1442	1100	252	96	84	480	132	156	648	51	51	0	60	60	250	380	342	170	80	200	414	504	426	220	126	116	0	60	36	703	196	1033	148	48
405	785	1430	1150	1550	1375	575	165	1350	830	55	1055	6050	1390	1624	0	65	119	61	12	18	75	75	350	125	125	160	680	106	124	6	10	0	21	7	0	0	2	18	16	20	20	32	16	16	955	1137	1986	88	73
203	327	286	270	858	960	728	984	1252	1225	2046	3965	480	0	150	129	225	444	90	30	60	104	48	40	524	148	192	48	0	6	30	156	72	48	12	0	126	48	108	186	30	84	48	0	0	48	138	180	126	42
0	216	432	108	110	70	216	0	264	282	1602	1050	360	792	288	72	426	906	432	132	84	452	80	272	762	0	444	144	324	576	540	710	478	612	270	198	324	186	306	382	160	88	144	0	432	606	0	906	332	104
246	48	414	120	0	40	48	0	16	358	1663	661	480	192	720	272	80	822	60	0	20	24	0	8	1052	42	172	80	32	960	30	80	220	60	160	140	140	40	140	385	40	205	0	80	480	12	200	550	150	400
0	0	2628	0	0	0	0	0	0	1692	0	0	0	0	252	0	0	432	0	0	0	0	0	0	288	0	0	0	0	144	0	0	0	0	0	0	0	0	0	0	0	0	0	0	0	0	0	0	0	0
648	216	1728	0	2592	0	0	576	0	480	4176	1392	0	0	0	648	72	576	0	0	0	144	0	0	864	0	288	0	0	0	0	0	0	0	0	0	0	0	0	0	0	0	0	0	0	1152	1920	2832	720	0
312	624	828	96	0	120	144	216	1944	1398	648	882	936	144	216	24	48	768	1080	360	0	0	0	0	396	1344	0	0	2880	360	0	0	60	72	0	72	0	0	0	12	120	0	0	0	0	480	648	2160	360	168
136	1054	2074	288	174	294	750	150	1026	1460	327	2284	0	0	0	62	326	647	27	180	225	194	311	1061	1725	186	996	0	0	378	60	140	115	24	400	248	108	441	1425	62	304	1041	0	0	90	18	18	99	80	208
0	480	912	0	0	0	696	0	996	480	120	1764	0	0	0	0	258	1290	0	0	0	828	0	1224	1992	0	768	0	0	0	504	522	450	90	354	36	144	216	144	12	144	144	0	0	0	192	0	1176	864	0
0	0	0	0	0	0	0	0	0	176	352	432	0	0	0	0	0	144	0	0	0	36	0	288	1202	408	862	0	0	0	18	54	72	0	0	0	24	0	12	36	0	0	0	0	0	0	0	360	36	0
158	196	168	324	180	720	54	711	891	494	1622	1304	540	108	1728	358	350	570	36	198	0	225	9	0	336	102	138	54	162	648	612	0	90	90	54	0	126	18	36	180	36	0	36	216	54	18	279	423	189	63
864	0	2592	540	852	1824	0	216	648	1264	5264	192	432	864	1728	0	0	0	96	0	144	0	0	0	0	48	0	0	0	0	972	756	1872	72	0	72	108	0	36	600	0	0	72	288	720	312	276	420	0	0
280	80	1740	0	288	1728	84	192	660	2280	5574	3054	0	0	600	574	164	1872	0	0	0	0	0	0	450	0	0	0	0	1230	6	6	0	12	12	12	0	6	0	0	12	0	12	24	6	168	372	1404	450	210
84	81	81	84	344	166	83	239	394	166	478	904	284	246	246	515	585	1020	104	161	227	318	196	352	620	264	410	308	306	272	316	684	1000	107	122	227	316	108	322	544	248	232	278	312	242	175	307	1128	96	24
918	1686	4884	432	0	288	576	0	144	6720	7488	3504	1152	1872	3600	270	414	1476	0	0	0	0	0	0	0	0	0	0	0	1728	0	0	0	0	0	0	0	0	0	0	0	0	0	0	0	0	0	0	0	0
0	0	0	0	0	0	0	0	0	0	0	0	0	0	0	0	0	0	120	600	0	0	0	0	0	0	0	0	0	0	0	0	0	48	240	0	624	1296	960	0	0	0	576	0	0	0	0	0	0	0
1236	528	0	1480	2858	270	1320	5472	180	0	0	0	216	300	0	132	48	0	0	2588	220	0	1392	0	0	24	0	36	120	48	0	0	0	0	2908	188	356	4313	1259	0	288	144	0	0	120	48	240	12	0	2928
192	0	576	0	432	96	96	288	720	3552	1032	600	1440	192	1872	0	0	0	120	204	156	0	240	48	756	180	144	192	0	720	0	96	48	24	0	24	0	576	72	0	0	288	72	144	48	0	144	432	0	0
192	882	978	0	600	0	1410	540	2340	2808	240	2100	1800	300	600	768	1728	1974	0	0	0	378	0	216	1944	0	600	240	0	0	324	462	84	510	1410	540	600	510	360	210	300	630	240	120	180	90	60	360	312	0
792	576	576	2220	4476	2160	680	2256	2344	192	192	2160	8832	480	2352	24	0	0	24	0	72	12	24	180	300	300	300	360	36	0	0	24	0	24	0	72	0	0	0	72	72	72	72	72	0	100	396	392	0	24
0	450	750	300	0	150	240	360	7920	3960	630	13410	2250	300	1800	0	90	150	0	0	30	0	0	120	204	30	150	6	60	120	0	0	0	0	0	0	0	0	0	0	0	0	0	0	0	0	0	300	60	30
1368	1368	288	360	900	900	0	720	360	1224	2088	1044	1080	2160	1368	540	540	0	180	720	36	0	0	0	0	144	0	0	0	540	72	180	180	0	0	0	612	900	1080	144	0	216	648	0	1728	0	0	0	0	0
171	774	549	180	360	720	3150	1872	3798	980	596	2150	0	432	3870	135	882	441	36	0	0	351	18	81	303	24	105	36	54	144	0	48	96	36	0	0	0	0	0	0	0	0	0	0	0	792	756	1152	405	18
0	0	0	540	2268	3672	0	3240	648	972	0	972	1296	0	9720	0	0	0	0	0	0	0	0	0	0	0	0	0	0	0	180	756	144	0	288	72	288	360	864	1080	504	1944	0	0	0	0	0	0	0	0
0	0	0	0	14796	0	0	7200	0	0	0	0	0	0	9000	0	0	0	0	0	0	0	0	0	0	0	0	0	0	0	0	3780	0	0	0	0	612	0	0	0	0	0	0	3060	0	0	3168	0	0	0
0	0	0	550	7160	4530	0	2928	744	0	360	720	0	0	5760	0	0	0	0	0	0	0	0	0	0	0	0	0	0	0	244	1796	1020	0	0	0	450	1350	828	300	0	780	36	0	540	0	192	96	0	0
0	0	0	432	576	432	0	480	0	0	36	12	0	0	0	54	126	1044	144	84	204	684	96	540	2328	432	1800	1440	144	576	1458	2844	1674	144	72	468	864	660	396	1110	414	180	0	216	108	0	360	0	0	0
0	0	0	2520	13482	2142	0	1296	0	0	0	0	0	0	6480	0	0	0	0	0	0	0	0	0	0	0	0	0	0	0	0	0	0	0	0	0	0	0	0	0	0	0	0	0	0	0	0	0	0	0
0	0	0	10152	5400	15552	0	0	0	0	0	0	0	0	15552	0	0	0	0	0	0	0	0	0	0	0	0	0	0	0	0	0	0	0	0	0	0	0	0	0	0	0	0	0	0	0	0	0	0	0
1050	2625	4875	350	350	950	300	1050	1500	5850	1350	3150	1650	1350	7350	150	375	825	0	0	0	108	0	36	0	0	24	12	0	0	70	70	190	60	720	120	1740	1320	1140	0	0	600	240	180	300	72	36	216	180	0
604	0	4112	2880	240	1200	3360	480	480	2520	0	0	4320	4320	2520	56	0	448	0	144	0	0	0	0	240	48	0	0	0	720	360	60	300	360	0	0	0	0	0	0	0	0	0	0	0	912	120	120	288	912
0	780	2172	0	0	0	720	0	720	240	0	2784	0	0	0	0	930	2418	0	0	0	0	0	1440	840	0	2400	0	0	0	0	0	0	0	0	0	0	0	0	0	0	0	0	0	0	0	0	0	0	0
0	0	828	0	0	0	798	1482	1464	1026	0	360	0	0	2232	0	0	288	0	30	60	180	0	180	324	0	0	90	360	18	0	0	0	0	30	60	0	0	0	0	90	0	0	90	0	1878	5802	1464	720	0
384	0	192	984	120	360	0	0	0	432	96	48	552	0	552	504	0	246	876	72	780	192	480	624	780	1032	144	0	0	864	180	36	126	660	0	780	24	0	0	270	0	120	132	0	24	528	1248	834	180	864
810	1080	162	900	0	1800	0	2664	0	0	0	576	2700	1800	576	1080	1296	216	1500	0	1200	0	0	0	72	360	0	0	1800	1008	540	0	720	540	0	0	0	0	0	360	1080	0	0	0	0	0	360	0	0	0
144	0	0	180	1800	0	96	516	0	12	60	144	0	0	0	996	180	0	3240	792	540	0	900	0	1908	7950	1590	0	0	0	480	0	0	384	192	144	360	0	0	0	0	0	0	0	0	264	3720	216	480	240
1374	930	2232	0	0	0	0	0	0	972	0	108	216	0	0	4392	2484	3168	1596	996	180	1512	720	432	8160	2796	3732	2052	432	1800	0	0	0	0	0	0	0	0	0	0	0	0	0	0	0	0	0	0	0	0
0	828	876	0	0	0	1568	16	564	1120	0	848	0	0	0	0	2972	2776	276	81	183	960	0	1116	2682	483	1383	0	180	0	368	670	534	324	777	303	1324	416	636	468	144	384	0	0	0	536	52	348	300	0
72	333	1401	126	36	54	218	168	70	592	256	112	0	324	0	288	1052	3280	272	80	80	484	72	80	1528	216	356	0	0	0	114	252	126	110	428	80	2004	576	1404	14	86	320	0	0	612	80	528	100	193	261
15	54	60	54	72	24	0	0	0	62	228	10	45	66	150	65	101	305	286	75	29	0	0	0	1272	48	60	225	186	30	761	2113	357	403	0	62	855	240	135	420	30	0	165	300	60	114	500	22	45	390
288	144	0	582	2994	1128	0	0	0	0	0	0	0	2352	0	288	144	0	576	288	288	192	0	0	0	0	0	384	576	0	1338	5118	648	288	144	144	3240	0	360	3024	504	1416	384	960	288	552	960	0	984	432
1800	0	0	0	2250	6750	60	300	72	144	720	0	0	0	0	0	0	0	450	450	900	0	0	0	0	0	0	0	0	0	36	450	4050	162	90	324	1200	72	2400	1206	1854	2880	540	972	540	360	1800	72	0	900
216	0	0	0	0	0	0	1152	576	0	0	0	432	0	0	0	0	0	1440	288	0	0	0	0	0	0	0	0	0	0	0	0	0	2592	864	864	540	324	0	0	0	0	864	1728	0	0	5040	2520	0	0
0	2700	540	0	0	0	1748	1036	7440	0	0	1440	0	0	0	0	300	60	0	0	0	0	0	0	0	0	0	0	0	0	0	0	0	0	0	0	0	0	144	24	240	24	0	0	0	4464	1008	8640	576	0
0	24	1600	48	2672	256	368	32	4736	88	40	580	800	800	5968	352	532	748	0	0	32	0	0	32	740	8	8	96	96	16	0	1200	0	0	0	0	128	0	32	400	0	80	240	0	800	80	0	1120	0	0
40	400	420	236	436	534	550	1048	792	150	126	450	120	420	1470	0	0	12	4	2	66	0	62	542	18	96	498	12	4	72	162	386	462	80	270	350	828	342	694	270	108	534	484	1156	282	450	708	432	0	140
120	270	60	2268	16368	3780	450	3090	1050	0	300	450	0	0	4410	0	0	0	18	0	6	0	48	6	0	6	6	0	0	0	252	2784	420	198	270	90	1578	708	1440	384	96	450	0	90	0	0	0	0	0	72
0	0	0	648	8424	0	0	6480	1728	0	6048	2592	0	0	0	504	456	480	0	0	0	0	0	0	0	0	0	0	0	0	0	0	0	0	0	0	0	0	0	0	0	0	0	0	0	0	0	0	0	0
1125	0	0	5166	2706	1353	0	225	0	390	621	303	1125	225	225	900	0	135	0	0	0	0	0	0	0	0	0	0	0	45	504	264	267	0	0	0	0	0	0	0	0	0	0	0	45	0	180	27	0	0
264	24	768	1092	888	1332	384	480	480	240	1128	24	0	0	0	1686	594	1200	432	396	1152	468	2610	1758	216	804	948	0	0	0	108	168	204	240	192	240	312	48	24	528	768	768	0	0	0	288	384	288	144	1320
0	0	0	3300	1320	1716	0	0	0	0	0	0	0	0	0	1152	0	0	288	0	0	0	0	0	540	108	0	0	0	0	300	120	156	0	0	0	0	0	0	0	0	0	0	0	0	0	1152	0	0	0
1800	0	0	1380	600	720	0	0	0	0	0	0	0	0	0	0	0	1080	48	36	24	128	240	136	648	36	108	0	0	864	0	0	0	92	96	64	0	0	0	0	0	0	36	0	0	0	0	0	1176	1440
324	0	108	0	0	0	0	0	0	0	0	0	0	0	0	2160	0	3600	0	0	0	2880	0	5220	1440	0	3420	8640	0	0	0	180	180	0	0	0	0	0	0	0	0	0	0	0	0	288	0	0	720	0
633	1143	300	360	1728	270	532	524	300	1356	516	456	1764	696	1764	84	252	0	1440	720	90	0	0	0	0	0	0	0	468	1500	480	3840	0	0	144	0	864	288	0	0	30	240	0	0	1080	280	56	0	0	0
0	468	1308	0	240	240	264	0	2400	10434	540	7458	2400	240	960	0	60	180	0	0	0	120	360	120	480	0	120	0	0	720	0	0	0	0	0	0	0	0	48	0	0	48	0	0	0	120	0	480	0	0
645	1417	2906	0	576	1080	1440	1440	4104	1700	6292	2160	108	144	792	657	1029	2562	0	360	0	144	36	0	312	120	0	0	1440	792	0	0	0	0	0	0	0	180	0	0	0	0	0	0	0	0	90	342	0	0
244	442	238	324	708	504	1526	2444	1526	628	544	1552	480	120	2640	120	444	156	0	0	0	0	0	0	0	0	0	0	0	0	0	300	540	0	0	0	0	0	0	288	0	0	0	0	72	60	168	60	0	0
0	0	1080	0	0	0	0	0	0	2763	1326	663	0	0	540	0	0	936	0	0	0	0	144	0	1080	0	0	0	0	1764	0	0	0	0	432	0	680	1593	391	0	0	0	0	0	432	0	0	0	0	1584
1480	160	2560	1802	2000	1200	2540	100	3792	3912	200	208	1800	0	0	1260	1000	1000	280	0	10	20	80	20	0	0	0	260	0	0	476	500	300	40	96	20	40	8	0	0	0	0	0	0	0	1070	810	1596	538	112
1650	1650	5880	720	1560	240	2160	1680	1800	5820	2100	2100	0	0	1440	690	450	1380	72	60	48	360	0	60	1350	90	300	0	0	0	0	72	0	72	24	48	48	36	12	36	0	12	0	0	0	504	744	264	720	36
50	110	380	0	100	80	0	100	200	450	70	280	0	0	0	0	0	0	0	208	32	0	208	80	24	70	310	0	0	0	0	0	0	0	0	0	660	1650	2094	0	12	1004	0	0	0	0	0	0	0	0
0	0	864	0	0	0	480	0	2880	8280	0	2160	0	0	0	0	840	2460	0	0	0	0	0	840	3108	0	600	0	0	0	0	0	12	0	0	0	24	0	216	132	0	48	0	0	0	120	0	1200	0	0
0	0	288	0	0	0	0	0	0	0	0	0	0	0	144	0	0	432	0	0	0	108	0	108	216	468	468	108	0	0	1440	720	0	2700	1080	5760	720	360	0	4320	12420	1620	540	720	0	144	72	0	108	0
0	0	690	0	0	6	18	24	108	1197	315	378	30	30	750	0	0	0	0	0	0	0	0	0	1902	1140	1938	0	0	720	0	0	30	0	0	0	0	0	0	0	0	0	0	0	0	0	0	0	0	72
2016	1368	2916	432	1296	2160	540	2376	1188	3768	4644	2100	0	0	1476	1584	1368	3096	0	0	0	216	0	0	870	0	102	0	0	0	0	0	0	0	0	0	0	0	0	0	0	0	0	0	0	108	216	108	0	0
250	664	185	108	188	127	327	162	552	164	118	313	183	291	115	152	656	110	135	218	154	537	96	1200	534	60	1181	795	147	135	323	507	322	876	728	467	744	732	354	719	644	849	399	268	396	642	126	444	228	22
4	8	4	40	80	40	40	40	32	120	0	64	104	32	320	92	56	172	300	540	360	348	236	472	336	209	351	240	48	2488	80	160	80	870	1950	1200	1535	2015	2450	0	200	1200	1080	1320	160	92	92	64	321	189
0	210	648	0	0	0	108	48	552	852	0	1944	0	0	240	0	90	132	240	1968	384	36	0	24	240	0	96	0	0	108	630	900	120	750	4980	1200	3060	4470	2850	330	570	1500	0	240	0	6	0	72	30	0
304	200	276	256	896	204	116	1498	102	1012	104	960	972	540	2916	320	268	372	32	160	192	80	32	80	800	172	192	0	48	0	480	1032	360	16	200	216	480	0	0	48	200	100	0	480	0	192	564	144	40	160
72	108	360	0	864	864	0	1728	0	900	720	1080	0	0	864	456	684	444	0	0	0	0	0	0	1404	0	0	0	0	0	0	0	0	0	0	0	0	0	0	0	0	0	0	0	0	0	864	0	0	0
245	349	180	0	540	0	18	2844	72	0	435	1131	1350	0	216	1294	1838	954	180	90	0	0	0	0	0	0	0	0	270	270	0	0	0	0	0	0	0	0	0	0	0	0	0	0	0	0	270	0	0	0
0	0	4248	0	0	0	0	0	0	7452	0	1944	0	0	2016	0	0	1620	0	0	0	0	0	0	4500	0	0	0	0	0	0	0	0	0	0	0	0	0	0	0	0	0	0	0	0	0	0	0	0	0
0	1152	0	0	0	0	0	1440	288	0	0	576	0	0	1152	0	1728	0	1440	504	1512	0	0	0	0	0	0	0	3456	1728	0	0	0	480	168	504	0	0	0	0	0	0	0	1152	0	384	544	224	0	0
0	0	432	0	0	0	0	432	432	432	0	2592	0	0	1296	0	0	432	0	0	0	0	0	0	2196	612	0	0	0	0	0	0	0	0	0	0	0	0	0	0	0	0	0	0	0	0	864	864	0	0
0	108	756	108	1080	108	0	0	216	972	0	2484	1296	0	648	0	0	0	0	0	0	0	0	108	480	0	276	0	0	0	252	2160	432	180	270	270	2772	4464	2916	0	0	540	0	0	0	0	0	0	0	0
2142	0	522	744	900	372	0	0	0	174	66	120	3600	0	216	1692	0	252	0	0	0	0	450	90	150	0	210	1080	0	108	0	0	0	0	0	0	0	0	0	0	0	0	0	0	0	0	0	0	0	558
288	84	96	0	1296	0	36	648	180	0	0	0	540	0	432	252	132	120	594	1620	270	0	540	0	0	0	0	0	108	432	72	1080	0	108	216	36	4860	0	0	0	0	0	0	540	0	0	216	0	0	324
48	24	24	96	1315	215	96	1434	12	34	18	8	0	0	1098	90	30	30	0	100	20	0	60	120	335	215	80	30	30	60	96	2040	240	144	176	64	1000	0	1700	0	0	300	0	600	0	96	2280	0	144	192
1480	400	5240	62	162	284	1694	740	474	2160	52	248	808	1216	2080	120	0	280	154	44	634	0	12	28	209	1518	337	40	328	400	6	242	248	514	44	298	70	95	175	620	640	0	160	232	16	56	56	0	24	108
360	5760	1800	0	0	0	1200	0	0	3120	0	480	720	0	0	360	3120	1800	0	0	0	2040	0	0	1728	216	1152	360	240	0	216	744	0	192	336	48	816	1872	720	40	28	148	144	96	0	120	0	0	360	0
71	1477	954	30	0	216	1841	49	1314	1070	76	456	432	432	216	54	1818	1116	0	30	0	988	32	672	492	64	506	0	0	0	96	48	432	564	204	342	234	126	72	684	606	348	0	0	0	3524	76	2376	1553	67
360	1276	3056	480	384	936	126	126	1532	3192	360	4108	0	0	608	0	380	258	40	100	220	80	104	664	1200	0	1220	0	0	412	100	148	112	110	264	356	36	100	268	280	240	452	50	140	160	138	46	316	102	136
34	285	840	5	41	97	153	123	498	354	42	687	135	187	449	14	363	802	8	28	122	110	66	950	930	11	2299	270	177	374	156	220	473	135	538	495	1032	506	1464	482	487	981	300	327	226	39	55	251	61	63
0	0	0	0	0	0	0	0	0	3684	198	1518	0	0	6480	0	0	2376	0	0	0	0	0	0	2160	0	0	0	0	3240	0	0	0	0	0	0	0	0	0	0	0	0	0	0	0	0	0	0	0	0
0	540	5076	0	0	0	216	0	0	17604	0	540	0	0	0	0	0	0	0	0	0	0	0	0	0	0	0	0	0	0	0	0	0	0	0	0	0	0	0	0	0	0	0	0	0	0	0	0	0	0
0	0	0	576	0	4608	0	0	0	0	0	0	0	0	0	0	0	0	0	0	0	1152	0	1440	0	0	0	0	0	0	1224	0	6768	0	0	1152	0	0	0	8928	2016	0	0	0	0	1152	0	576	2016	0
216	36	1098	126	0	954	102	60	108	3930	1434	132	0	414	270	264	36	1740	0	60	96	24	24	0	360	120	0	240	24	354	276	0	1284	456	126	120	150	1040	610	324	108	0	0	0	618	204	120	216	614	1358
306	360	432	396	138	156	639	399	330	276	96	360	24	24	60	60	84	96	75	435	60	546	532	170	90	210	420	0	0	0	138	54	48	165	837	156	132	774	18	132	696	720	0	0	0	831	375	6	1902	2542
0	0	36	0	0	0	240	16	704	0	96	192	0	0	0	0	960	108	72	0	324	5280	0	1440	352	36	80	0	0	0	180	96	1440	180	0	720	492	36	144	4750	570	980	0	0	0	1470	122	3928	2280	0
512	1536	1152	0	0	0	2944	0	1280	400	480	2768	640	3840	0	32	32	64	0	0	0	128	0	64	64	0	128	64	384	0	32	32	0	0	736	0	8	384	40	160	0	320	320	96	960	0	0	0	128	0
180	141	105	120	48	72	42	90	24	1272	1128	0	240	864	600	60	102	90	60	24	36	0	0	0	834	240	126	0	624	0	132	60	120	132	60	114	66	93	21	6	3	87	0	0	216	378	270	36	438	480
28	115	25	166	85	85	495	328	40	73	12	33	63	143	1195	174	474	576	312	120	0	596	432	224	527	12	162	189	144	1728	366	390	210	181	160	25	846	629	162	33	37	174	189	313	341	640	40	40	492	0
3400	200	0	7908	1680	3312	630	390	480	300	140	40	6000	2700	240	550	50	0	350	0	10	0	0	0	35	37	0	0	60	0	2790	525	1185	700	0	20	0	0	0	828	152	40	1500	300	0	120	60	120	0	0
0	828	642	0	0	0	84	1182	462	1968	0	972	0	0	864	0	180	210	726	4464	1074	0	0	0	492	648	0	0	0	3456	234	0	24	366	0	864	720	3528	936	54	98	184	192	0	0	114	198	210	48	0
800	480	1920	0	572	2282	0	168	1234	3252	12	376	1600	640	328	1150	630	2104	902	432	840	364	108	466	540	260	756	0	0	336	0	188	728	100	20	80	158	80	372	128	664	256	400	40	112	0	110	290	40	10
0	104	958	304	4	712	70	40	586	816	1176	504	786	732	720	0	40	1334	508	72	524	10	0	14	1296	0	0	6	60	504	732	12	1080	224	12	184	0	0	84	1444	260	120	264	60	228	390	120	1890	458	120
0	120	0	240	7080	720	240	9000	2400	0	720	360	360	360	5640	96	96	48	168	108	300	180	180	180	0	240	0	120	120	0	0	1320	0	0	0	0	540	0	0	144	0	0	48	2520	0	0	1512	528	0	0
0	12	60	0	408	312	8	610	1560	5520	480	1800	0	0	3030	0	6	30	54	90	144	3	15	72	130	78	104	0	0	60	360	480	624	126	660	1416	666	515	325	120	240	120	30	858	300	40	1242	2990	21	189
0	0	0	0	972	648	0	810	810	2784	864	2112	0	0	5760	0	0	0	0	0	0	0	0	0	484	224	156	0	0	0	0	216	216	0	0	0	216	0	108	504	72	0	0	576	0	0	1044	900	0	0
69	0	439	36	97	113	65	165	325	222	572	1802	435	75	907	282	0	930	234	0	90	108	0	72	430	0	145	255	324	612	146	406	534	192	0	76	197	19	39	380	128	0	15	919	15	126	362	652	149	0
552	912	2856	0	0	0	360	540	1620	2916	756	2448	720	0	3240	672	672	2256	0	0	324	72	0	0	1080	216	0	0	648	1620	0	0	0	0	0	108	648	216	288	54	216	558	288	324	0	72	108	180	0	0
522	162	2448	216	0	0	1050	150	0	2394	342	2256	480	0	0	174	294	672	0	240	324	0	120	240	2634	894	1128	240	120	1200	0	0	0	0	48	108	162	150	240	0	0	0	48	72	0	0	0	0	0	180
482	435	940	132	138	246	252	27	543	1568	821	875	444	489	528	598	771	2132	312	285	195	445	281	144	2473	320	543	132	225	528	42	300	90	411	510	315	757	595	379	141	150	207	237	225	489	309	99	417	175	500
0	8	1600	240	320	400	675	16	1125	3153	913	1808	0	0	0	288	604	2962	150	112	86	125	144	111	2500	345	245	0	116	0	120	120	170	120	540	240	485	450	405	90	180	180	0	80	0	66	72	112	138	192
0	576	2880	12	24	12	0	144	576	7008	960	3120	0	0	1152	0	0	0	0	32	16	0	144	288	600	300	900	0	0	0	0	0	0	0	96	48	216	1440	360	0	0	144	0	0	0	0	0	0	0	0
0	0	0	1836	24	48	0	0	0	1206	618	2064	3456	0	864	0	0	0	108	207	45	0	0	0	0	0	0	0	0	0	864	0	0	432	1476	396	216	288	72	0	288	0	0	0	864	0	0	0	0	0
0	0	864	0	0	0	1440	0	14760	7398	0	8802	0	0	0	0	0	0	0	0	0	0	0	0	0	0	0	0	0	0	0	0	0	0	0	0	0	0	0	0	0	0	0	0	0	0	0	0	0	0
0	0	48	12	0	24	0	312	312	4968	1023	1305	1272	12	1872	192	96	1452	0	120	0	0	0	0	456	24	0	0	60	480	192	0	324	0	0	72	0	0	0	48	120	0	0	0	0	0	216	624	0	0
48	552	120	0	180	108	72	1566	2970	1740	480	5520	0	0	3780	0	0	0	0	0	0	0	0	0	0	0	0	0	0	0	0	0	0	0	0	0	0	0	0	0	0	0	0	0	0	24	354	630	0	0
0	0	0	0	540	0	0	2700	0	0	0	0	0	0	0	360	0	0	0	2700	0	0	540	0	72	360	0	0	0	0	0	0	0	0	0	0	828	1764	108	0	0	0	0	0	0	0	0	0	0	0
12	101	571	30	45	0	18	372	183	3051	0	585	144	0	3870	72	96	768	123	168	156	0	93	0	827	60	85	36	36	2610	0	0	0	36	36	72	362	111	226	0	0	0	216	216	0	36	295	119	0	54
0	0	288	0	0	0	72	48	0	0	0	0	0	0	192	0	240	4704	24	24	0	660	114	1794	11808	36	420	240	144	960	48	144	336	24	24	0	96	0	0	96	0	96	0	96	0	72	48	0	300	54
0	0	720	210	390	120	42	78	24	210	372	0	360	72	954	0	0	1620	360	0	540	72	0	108	3768	468	180	180	36	180	96	312	312	600	0	624	0	0	0	60	618	0	0	2178	0	480	1560	1560	120	0
0	0	468	0	72	72	0	720	720	2988	576	1980	0	0	1188	0	0	0	0	0	0	0	0	0	1050	1500	150	0	0	0	0	0	0	0	0	0	0	30	6	0	0	0	0	0	36	0	0	0	0	0
0	0	0	0	0	0	0	450	450	10260	1512	6192	0	0	16200	0	0	0	0	0	0	0	0	0	0	0	0	0	0	0	0	0	0	0	0	0	0	0	0	0	0	0	0	0	0	0	90	90	0	0
0	0	0	0	2160	0	0	26100	0	960	240	3120	0	0	8640	0	0	0	0	0	0	0	0	0	0	0	0	0	0	0	0	0	0	0	0	0	0	0	0	0	0	0	0	0	0	0	1080	0	0	0
0	0	0	0	224	16	0	0	48	5	4	87	0	0	0	240	24	48	72	160	8	0	0	120	76	8	156	0	0	0	0	1328	136	0	0	0	1428	0	108	0	0	120	0	0	0	0	24	0	0	0
240	402	1110	408	828	84	536	640	1056	1614	1786	1520	360	36	540	340	170	102	0	132	0	144	132	192	1482	260	514	0	0	36	0	0	0	0	72	192	60	192	96	0	240	24	0	0	0	412	1100	576	288	204
144	312	264	216	144	504	192	120	432	720	288	504	0	0	0	144	672	528	0	0	0	126	42	0	288	0	144	0	0	0	404	324	520	128	28	48	48	12	0	144	12	60	0	0	0	496	256	1576	650	46
453	0	102	1720	1860	3095	0	510	45	332	396	57	1455	1545	1535	1835	420	500	871	530	6	150	405	60	222	151	360	225	9	423	779	1000	1250	1	0	0	510	0	0	2	0	0	755	2	2010	6	487	52	150	409
36	0	72	108	72	504	0	0	0	396	132	48	72	0	1080	288	0	432	1296	144	0	0	0	0	342	18	0	180	0	2160	444	288	2112	0	0	0	0	180	0	0	0	0	180	0	540	0	288	0	36	180
780	1020	2280	542	220	150	408	24	498	576	24	108	204	3600	720	930	630	1920	300	30	60	1419	140	661	2250	460	1070	450	450	300	425	226	549	192	42	180	355	105	410	1195	135	110	60	60	90	492	48	318	1410	180
192	2808	864	24	24	0	1008	60	60	456	0	168	96	240	384	240	1512	576	0	864	0	3576	6000	5544	288	480	3840	0	0	0	0	0	0	0	0	0	0	0	0	0	0	0	0	0	0	216	12	12	1696	2156
240	1440	840	0	0	0	0	0	0	900	0	0	0	0	180	876	5364	6000	144	540	360	3270	1101	5025	4440	1068	7092	0	0	0	0	0	0	0	0	0	0	0	0	0	0	0	0	0	0	504	36	180	946	187
200	0	2740	60	0	0	3976	1400	672	500	100	0	0	0	960	80	0	880	624	2064	252	0	32	352	1220	604	96	576	1920	1440	0	0	0	156	516	60	0	0	0	0	0	0	0	0	0	852	300	144	0	80
1860	1240	248	648	1104	2208	36	1052	124	108	420	516	648	3240	3240	900	660	180	600	300	900	606	1140	114	1404	480	1176	0	0	0	0	60	60	0	72	144	60	0	288	636	0	120	0	0	0	0	348	60	342	180
480	0	0	12	3036	3000	0	192	0	180	2280	0	96	0	720	216	0	0	696	288	108	96	504	0	0	60	0	12	24	60	0	600	600	0	0	12	84	48	12	0	0	0	48	36	0	72	1260	324	0	96
284	306	430	180	440	204	110	452	98	230	176	84	192	118	456	474	224	522	456	240	168	617	217	372	661	197	232	440	568	312	804	1592	704	1116	336	522	36	744	258	684	594	344	228	1200	354	388	240	184	353	82
600	240	1680	0	0	0	0	0	0	780	5040	300	1800	720	360	0	0	0	0	0	360	0	0	144	232	40	16	0	0	720	0	72	216	0	0	0	160	120	80	360	0	360	0	0	360	0	180	540	0	0
474	2	1144	1256	1068	1444	168	716	496	3864	1732	116	1800	640	2880	0	0	0	528	196	224	44	652	228	300	258	222	72	16	1080	984	328	832	360	104	96	240	10	250	200	100	300	280	280	580	0	0	0	20	168
0	0	0	16	632	528	0	600	0	2496	904	1040	0	0	1440	534	210	2568	288	180	240	464	236	512	1280	326	170	288	1152	720	68	148	60	96	48	0	0	168	0	252	324	144	0	144	0	0	480	528	0	0
631	506	999	720	240	768	372	144	588	962	372	298	0	216	432	915	414	963	384	408	972	324	79	581	846	414	552	0	0	432	192	128	304	376	380	624	112	232	328	456	632	544	0	0	0	234	216	498	252	41
1805	3050	3680	0	900	793	425	2756	2225	2025	2350	3247	3075	1150	2010	770	1380	1600	988	528	339	366	230	76	196	100	30	33	160	990	0	330	120	80	0	25	176	78	406	10	0	260	405	120	90	0	192	39	84	0
1624	560	1848	714	154	314	0	336	144	2046	2580	2088	270	0	5274	272	160	528	192	540	0	36	240	54	0	0	0	0	0	90	24	20	52	0	0	0	1300	460	640	0	0	0	0	0	0	0	192	0	24	750
0	0	4050	0	0	0	0	0	0	7416	1048	6026	0	0	0	0	0	2070	0	0	0	0	0	0	2250	0	0	0	0	0	18	0	36	54	0	108	0	0	0	66	168	0	0	0	0	306	0	792	150	0
108	144	348	394	156	308	210	146	946	1328	480	724	276	24	240	234	194	304	486	228	312	91	315	344	864	198	282	0	0	0	761	465	754	1286	938	896	404	400	282	242	362	308	480	0	0	102	148	806	210	174
0	0	0	0	0	0	0	0	0	0	0	0	0	0	0	0	0	0	0	0	0	0	0	0	0	0	0	0	0	0	492	672	204	762	1608	906	1182	3372	2718	252	504	288	0	0	0	0	0	0	0	0
0	0	576	432	144	72	0	0	144	432	696	2544	432	216	1584	0	0	1440	504	1584	432	144	864	0	720	72	0	288	504	1872	432	144	72	864	2520	432	1624	1800	2480	216	864	72	216	432	432	0	0	144	0	0
0	540	2700	2160	480	1680	720	0	1872	3338	1022	1904	4320	2160	4320	0	0	0	0	0	0	0	0	0	0	0	0	0	0	0	1080	276	1128	1062	0	18	0	0	0	396	252	0	0	108	0	0	0	0	0	0
108	108	720	0	432	0	0	0	1728	4332	108	2544	1728	432	720	216	216	792	216	0	0	0	0	0	0	0	0	0	216	360	0	720	0	144	0	0	216	0	72	468	108	216	288	144	288	0	0	576	0	0
288	1440	0	384	672	384	656	1728	784	768	256	1280	1152	576	2304	0	0	0	0	0	0	0	0	0	0	0	0	0	0	0	192	192	192	192	288	960	624	480	336	0	288	0	0	2016	0	936	1512	1008	0	0
1822	230	834	480	96	831	480	420	75	540	360	315	195	195	387	832	260	561	65	452	6926	115	1840	160	483	1472	460	135	135	2055	210	80	175	0	480	1356	35	244	345	35	2056	117	75	0	0	210	140	115	0	1776
180	600	120	132	0	0	0	360	240	60	60	0	120	600	120	0	0	0	0	0	600	0	0	0	0	0	0	0	6000	0	0	0	0	0	0	600	0	0	0	0	1200	0	0	1200	0	1250	1230	880	1200	120
12	12	816	486	186	0	444	216	1464	1812	0	420	1044	672	480	36	36	720	216	72	0	240	72	36	120	0	0	132	288	288	912	516	168	2124	1584	2088	480	1230	870	1200	720	456	312	288	480	366	72	1326	324	108
0	90	522	216	432	0	648	0	0	216	0	108	648	216	324	0	0	0	0	0	0	0	0	0	0	0	0	0	0	0	1512	3672	0	2034	1512	918	576	0	288	1080	600	480	0	216	2160	0	0	0	0	0
0	0	0	1152	1008	144	0	0	0	5328	1152	1008	1152	0	4608	0	0	0	0	0	0	0	0	0	0	0	0	0	0	0	576	504	72	288	576	0	0	0	0	0	0	0	0	0	2304	0	0	0	0	0
0	810	5670	0	0	0	0	1800	0	9400	0	1400	0	0	9000	0	0	0	0	0	0	8	0	64	0	0	0	0	0	0	768	1152	1248	0	360	0	1080	1560	780	288	0	180	0	360	0	0	0	0	76	0
0	0	2160	0	216	0	0	108	0	2736	0	0	0	0	7200	0	0	180	0	0	0	0	0	0	345	92	391	0	0	900	0	1080	0	0	0	0	6188	2950	1770	0	0	0	0	0	0	0	216	0	0	0
0	0	0	0	0	0	0	0	0	0	0	0	0	0	5400	0	0	0	0	0	0	0	0	0	0	0	0	0	0	0	0	0	0	0	0	0	0	0	0	0	0	0	0	0	0	0	1080	0	0	0
64	32	48	300	602	106	0	502	20	135	330	165	0	0	0	16	8	306	35	70	135	50	70	450	1581	14	7	0	0	0	1464	2344	1706	478	80	90	661	440	9	258	130	350	0	0	0	144	600	330	30	24
318	756	2862	180	180	0	3444	1596	672	1440	126	1278	0	96	1080	54	612	522	8	112	24	48	0	0	264	0	24	0	0	36	0	108	108	96	1128	288	552	570	486	96	0	192	0	0	240	153	63	72	0	0
90	180	810	24	174	102	0	660	0	0	170	340	0	0	270	540	1950	1350	476	300	10	192	630	138	5250	1818	1530	30	12	30	122	312	382	48	0	0	310	70	88	156	108	0	0	36	0	216	636	96	402	120
170	94	36	328	734	540	8	502	142	48	204	120	0	0	0	544	494	396	510	204	96	260	292	28	582	120	102	0	0	0	1654	2882	2034	194	82	24	2248	60	180	1010	78	436	0	0	0	194	1462	346	336	20
144	432	72	0	0	0	2208	0	2976	168	0	768	288	0	0	0	0	0	0	0	0	0	0	0	0	0	0	0	0	0	936	3888	648	0	0	0	2208	0	384	576	0	0	0	0	0	2100	0	2724	0	0
0	0	0	150	85	5	0	0	0	0	0	0	0	0	0	0	0	0	24	0	0	0	0	108	1666	280	970	0	0	0	324	306	18	144	0	0	0	0	0	0	0	0	0	0	0	0	0	0	0	0
0	12	6	0	1650	600	840	120	1560	60	0	1110	90	18	1350	240	360	282	1350	450	0	270	0	0	0	0	0	0	0	900	0	7500	3750	0	0	0	2250	0	0	0	0	0	0	0	0	525	75	1650	0	0
0	0	648	0	0	0	0	0	0	108	0	0	0	0	432	0	0	3672	0	0	0	0	0	0	3996	0	0	0	0	0	0	0	0	0	0	0	3600	72	1512	0	0	0	0	0	0	0	0	0	0	0
900	600	3090	0	0	0	0	0	0	930	0	0	0	0	0	72	48	300	0	0	0	0	0	0	294	0	0	0	0	0	82	0	158	150	0	972	32	232	600	288	2574	0	0	0	0	100	0	80	228	0
0	0	3420	0	0	0	0	0	0	5652	0	0	0	0	0	0	0	936	0	0	0	0	0	0	900	0	0	0	0	0	0	0	0	0	0	0	0	0	0	0	0	0	0	0	0	0	0	0	0	0
0	0	7884	0	0	0	0	0	0	5508	0	0	0	0	1080	0	0	3888	0	0	0	0	0	0	3132	0	0	0	0	1080	0	0	0	0	0	0	0	0	0	0	0	0	0	0	0	0	0	0	0	0
1800	0	360	2040	720	4440	0	0	0	1800	1080	720	4800	0	1464	0	0	36	480	0	0	0	0	0	0	0	0	0	0	456	510	180	1110	0	0	0	0	0	0	0	0	0	0	0	0	0	60	120	0	0
396	72	972	396	900	0	0	288	432	3036	1056	5232	2988	72	2448	144	0	216	0	0	0	72	0	72	1170	126	216	504	0	0	0	0	0	0	0	0	0	36	0	0	0	0	108	0	0	0	144	216	0	0
180	0	900	0	0	0	0	0	0	5994	0	3726	648	0	3240	198	0	990	0	0	0	0	0	0	0	0	0	0	0	0	0	0	0	0	0	0	0	0	0	0	0	0	0	0	0	0	0	0	0	0
0	0	0	0	0	180	0	0	0	2460	156	156	180	0	900	336	0	3696	0	0	0	0	0	0	576	0	0	0	0	0	0	0	36	0	0	0	474	0	246	0	0	0	144	0	180	0	0	0	0	0
312	108	384	755	1133	728	240	384	84	432	276	108	336	336	984	1200	360	840	900	0	0	72	36	108	0	0	0	3600	0	0	623	857	632	300	0	0	0	0	0	0	0	0	0	0	0	60	120	60	120	0
420	60	30	0	3246	588	0	516	90	0	420	126	510	510	2118	1425	250	125	270	0	0	504	108	36	420	90	210	150	0	0	60	1985	367	150	0	0	750	0	0	150	0	0	150	30	150	0	645	75	224	48
138	668	3694	0	0	72	450	160	1082	3732	552	960	0	0	888	0	0	192	0	0	0	40	0	560	1248	3732	2772	288	768	0	243	144	309	92	120	1588	80	180	340	240	1800	0	0	432	0	90	32	274	152	0
420	240	240	907	1436	907	0	24	240	0	180	864	744	600	4550	120	120	120	117	34	39	0	0	0	30	0	0	60	0	20	1048	2112	1048	76	248	320	890	1182	692	76	136	432	592	1714	592	300	1520	452	80	20
80	200	780	136	148	16	180	280	0	740	260	260	0	100	1620	180	360	1440	312	228	132	370	178	0	1890	486	648	216	216	2160	0	36	0	244	146	166	736	696	0	0	0	0	0	432	208	84	366	162	250	166
308	236	677	226	188	60	342	72	12	1349	210	280	372	132	1383	220	220	715	93	12	150	177	60	174	1083	42	66	105	237	555	172	239	189	45	12	30	114	63	69	279	198	36	30	807	90	906	717	801	225	60
210	84	1470	200	0	400	80	0	160	2982	390	156	0	0	264	250	100	1270	300	0	0	120	0	0	928	160	64	0	0	60	160	0	320	60	0	0	420	456	156	300	0	0	120	300	600	64	0	128	24	0
0	4	1540	0	0	0	125	200	455	3920	0	60	0	0	1616	0	18	522	0	0	0	0	0	12	44	0	68	0	0	24	184	226	454	120	20	180	930	80	490	480	176	588	600	320	240	435	360	1005	216	0
0	36	1044	0	0	0	18	0	0	516	0	60	0	0	180	0	42	1044	0	0	0	30	0	60	2465	282	1105	0	0	216	30	900	36	90	270	0	510	510	1230	30	24	90	0	0	0	6	0	0	0	0
3665	2455	4110	2592	4320	288	1850	1900	1650	6240	3660	0	0	1440	6480	265	95	390	0	0	0	0	0	0	0	0	0	0	0	0	6	0	0	0	0	30	0	0	0	0	0	0	0	0	0	220	380	150	150	0
3915	675	3510	0	6048	6480	0	1728	432	1188	1080	108	0	0	10800	1479	255	1326	0	0	0	0	0	0	0	0	0	0	0	0	0	0	0	0	0	0	0	0	0	0	0	0	0	0	0	0	0	0	0	0
0	0	54	0	0	0	0	0	0	0	0	0	0	0	0	0	0	90	0	0	0	0	0	0	1620	0	0	0	0	0	2682	432	7560	270	0	0	0	0	0	270	54	0	0	0	0	18	0	0	0	0
360	0	1032	1356	300	360	0	144	0	756	1356	1320	960	0	2952	288	72	48	888	768	504	0	360	0	216	312	312	240	0	1584	708	0	252	1128	0	792	516	648	300	24	444	0	120	36	72	156	180	432	24	72
210	270	390	648	806	598	648	954	510	576	90	42	330	90	810	0	30	0	105	21	84	0	70	140	0	40	350	210	30	390	447	633	492	582	654	780	1446	1814	1174	223	710	117	564	906	582	240	0	0	120	920
555	354	1203	2535	2070	705	453	2583	909	921	117	420	405	45	2817	15	33	6	105	177	168	0	99	375	552	483	450	675	54	270	0	78	156	621	1326	333	450	825	1962	150	90	498	1305	45	81	0	0	0	0	237
0	0	1200	0	18	48	120	60	60	2256	12	48	264	60	1224	0	0	2160	0	18	48	120	0	120	3216	12	48	264	60	264	720	174	378	288	126	282	627	300	213	216	120	150	24	120	24	156	330	414	636	18
57	56	79	281	60	907	92	222	106	140	500	146	186	228	180	110	160	210	165	300	465	48	464	244	330	234	450	612	552	504	258	216	1248	160	216	680	118	132	410	347	1087	2448	102	108	612	128	76	108	24	310
16	20	60	340	58	34	0	0	60	0	180	0	0	0	0	48	60	180	40	272	48	24	580	140	336	500	244	0	0	1440	288	60	12	120	0	0	0	48	12	0	0	36	0	0	144	48	16	80	120	700
0	0	60	1224	216	0	0	0	0	0	0	0	0	0	7380	0	0	210	672	48	0	0	0	0	0	0	0	0	0	3960	1176	234	0	438	42	0	1010	608	668	42	12	18	540	36	72	12	36	0	42	72
441	342	1116	180	36	0	106	290	120	936	0	0	378	162	1575	20	40	603	84	78	90	90	168	18	630	30	60	378	162	1035	210	219	45	93	177	144	286	556	142	126	144	153	351	297	297	42	447	9	315	603
18	18	468	12	96	72	0	0	36	2484	144	144	108	36	900	12	12	408	0	0	0	0	0	180	4950	0	450	180	0	0	288	756	864	456	96	24	2948	1352	596	36	0	36	180	0	144	0	0	0	0	0
24	42	90	0	0	192	48	192	132	138	48	12	48	48	192	0	0	48	0	0	192	0	0	300	6402	768	3060	480	192	48	780	1410	1242	0	0	192	1080	0	12	24	330	84	48	768	48	180	288	192	18	18
0	0	2736	0	60	0	0	0	0	1608	160	680	0	0	576	0	0	1152	6	54	0	0	0	0	1755	156	897	0	0	0	0	360	0	0	0	0	468	504	1368	0	0	0	0	0	0	0	0	0	0	0
0	36	450	0	0	0	24	90	66	690	0	0	0	0	900	0	0	90	0	0	0	0	0	270	4290	18	90	0	18	0	300	900	600	360	0	162	1980	492	120	0	72	108	0	270	0	0	0	0	0	0
0	432	5040	0	0	0	36	36	36	1692	108	108	0	108	180	0	0	360	0	216	72	0	0	0	0	0	0	0	72	1440	0	0	0	0	324	108	0	360	1800	360	72	1440	0	108	540	0	0	0	0	0
6	140	34	0	216	0	624	567	483	0	24	480	0	72	0	120	1396	410	805	1353	470	1134	288	36	312	684	372	0	936	0	0	1728	162	483	1071	930	1748	166	1920	1245	432	1527	0	216	0	432	486	432	0	0
504	72	1044	0	192	96	192	480	384	1116	108	288	0	0	3672	0	12	108	384	1152	1344	0	24	0	324	204	24	0	24	3264	0	240	240	0	0	0	360	480	360	0	720	0	0	960	240	96	336	192	72	96
264	30	1086	72	432	360	96	432	36	960	180	0	192	0	3456	96	0	384	288	504	72	48	768	180	936	204	0	48	0	3456	24	72	0	96	144	0	216	108	36	0	0	72	96	0	0	144	432	0	48	96
98	1325	1037	153	225	384	360	2475	1035	3520	1127	4875	324	0	0	20	425	125	90	25	95	0	450	0	730	195	425	0	0	0	55	165	140	114	55	65	0	0	90	80	198	100	30	0	0	50	185	125	90	148
72	504	360	0	72	144	828	0	1656	60	12	3456	648	72	1224	360	1548	1800	72	72	288	684	0	0	876	1224	1500	432	576	2880	0	36	0	0	0	0	0	0	36	72	0	72	0	0	0	252	0	504	0	0
120	60	540	0	0	1440	0	0	0	1980	7808	1792	0	720	1080	300	150	990	0	0	0	0	0	0	1500	0	0	0	0	1620	0	0	0	0	0	0	0	0	0	0	0	0	0	0	0	96	192	720	36	0
3096	256	488	2262	1244	166	680	640	216	1692	1260	288	432	0	120	336	64	32	260	632	164	0	96	0	0	0	0	0	0	120	216	56	4	252	408	204	108	72	108	36	0	0	0	0	0	144	240	0	80	304
228	744	4188	0	0	360	600	96	2064	6840	2640	2880	0	0	0	76	48	1196	27	72	81	222	0	54	384	0	96	0	0	0	66	66	24	18	192	210	12	300	240	78	150	228	0	0	0	120	42	798	168	0
0	0	108	0	0	0	0	0	540	828	144	1080	0	0	0	0	0	540	0	0	0	0	0	0	648	0	0	0	0	0	540	0	2160	0	0	540	0	0	0	0	1260	900	0	0	0	216	0	864	0	0
168	36	840	0	0	432	210	105	525	2391	1221	1188	240	0	540	8	12	40	0	0	24	0	0	0	0	0	0	0	12	120	0	0	0	0	0	48	576	24	120	0	0	0	240	72	0	90	45	225	0	0
160	240	1040	0	360	840	48	128	2464	1800	1680	7320	0	144	1440	180	270	1350	0	0	96	0	96	0	0	0	0	0	144	0	0	0	0	0	0	0	120	0	120	240	48	0	0	288	0	72	192	816	0	0
2460	100	500	0	0	0	0	0	0	738	726	1752	6000	600	228	6360	420	2112	1500	0	0	150	0	0	762	0	0	1500	150	798	300	60	0	300	0	0	220	20	0	0	0	0	1200	60	0	30	6	0	30	0
810	330	180	410	601	159	855	669	54	970	822	1238	0	0	720	525	525	390	182	584	224	48	852	66	480	225	165	0	24	0	0	288	48	280	1102	154	976	282	164	24	24	54	0	96	0	342	306	528	144	576
396	2934	5454	180	324	360	696	816	3132	2224	1460	5388	288	72	576	180	342	90	0	0	0	348	120	648	1728	0	576	0	0	288	0	0	0	0	0	144	0	144	288	0	48	528	0	0	0	104	208	156	48	24
66	480	864	134	52	342	200	24	748	1215	509	640	168	84	168	96	320	360	96	48	288	0	0	0	520	192	0	0	0	104	239	121	272	215	80	371	36	36	0	447	507	202	0	0	92	200	96	300	116	68
20	48	580	258	306	276	77	39	364	528	1176	984	672	360	480	154	48	1694	0	0	0	600	0	0	0	0	0	0	24	0	354	474	228	96	0	96	384	0	0	0	0	0	0	192	192	517	303	2828	360	0
386	120	394	936	936	720	144	252	756	1618	455	687	2160	216	1080	16	240	224	60	234	138	0	48	420	900	132	324	0	0	0	288	0	96	276	702	246	960	360	228	184	224	396	0	0	0	108	18	354	96	48
0	0	0	0	216	216	0	0	0	270	198	450	0	0	0	216	0	756	144	0	288	648	216	2052	3414	342	1806	0	0	0	0	918	486	0	0	0	0	0	0	540	0	54	0	0	0	0	216	756	0	0
305	3067	732	0	84	48	0	948	480	1223	291	1198	0	288	2712	185	1915	1572	60	60	0	1410	738	168	1671	244	989	120	300	1296	0	12	0	0	0	0	0	0	0	0	0	0	0	0	12	0	210	90	0	0
126	24	24	552	1014	456	333	1206	1107	540	810	738	354	234	666	2664	1536	1230	1554	1866	1248	726	2292	546	426	526	578	300	324	1422	306	240	24	147	129	24	624	156	300	90	0	360	300	324	414	15	552	15	0	348
2492	306	4582	0	528	144	864	144	720	6672	2688	1152	0	0	48	812	522	3886	0	1320	360	0	144	288	264	3696	288	0	0	120	0	0	0	0	0	0	0	0	264	72	0	0	0	0	0	0	0	0	0	216
1080	4320	1080	0	1296	648	0	6480	1296	0	0	648	0	0	1296	684	2736	684	0	0	0	0	0	0	0	0	0	0	0	0	0	0	0	0	0	0	0	0	0	0	0	0	0	0	0	0	0	0	0	0
144	864	1584	0	0	288	2592	1440	9360	3672	1104	12648	3888	0	0	0	0	0	0	0	0	0	0	0	0	0	0	0	0	0	0	0	0	0	0	0	0	0	0	0	0	0	0	0	0	0	0	0	0	0
540	1296	10692	0	0	360	432	72	1440	7416	5040	4896	0	0	1512	150	540	3630	0	0	0	0	0	0	0	0	0	0	0	0	0	0	0	0	0	0	0	0	0	0	0	0	0	0	0	0	0	0	0	0
2680	1170	570	3408	505	245	2184	1200	1304	1452	1252	512	3158	4412	3008	338	324	108	343	54	231	72	20	60	220	114	12	220	380	202	548	127	51	223	4	103	80	22	62	337	81	12	216	224	154	356	120	176	272	60
1104	420	492	2184	4310	3190	72	990	198	90	396	324	540	1080	1170	1512	420	540	66	108	54	450	108	1254	510	228	1824	1668	48	60	0	0	0	6	0	0	18	18	72	0	6	42	72	6	0	0	0	0	90	0
2592	288	0	192	3072	2208	0	288	0	0	0	0	4320	0	0	2736	144	0	0	0	0	0	0	1224	96	480	1296	720	0	0	1488	840	552	0	0	0	0	0	0	0	0	0	720	0	0	576	1152	864	0	0
108	0	1080	108	0	324	0	0	0	1260	0	360	0	0	0	0	0	0	0	0	0	0	0	0	0	0	0	0	0	0	0	0	0	0	0	0	540	0	972	0	0	432	0	0	0	0	0	0	0	0
0	0	180	60	48	72	60	0	30	360	0	180	0	0	0	30	75	2475	285	75	0	450	0	0	1140	288	300	0	0	0	80	55	165	180	0	0	30	60	0	0	0	0	0	0	0	100	60	500	1200	60
20	20	20	559	629	672	0	640	200	240	150	330	300	120	3000	0	0	0	0	180	720	0	12	1296	7080	270	306	0	0	0	0	0	0	0	0	0	0	0	48	240	0	0	0	0	0	0	0	0	0	84
2502	8748	3006	1008	756	828	4104	2484	2916	1404	432	1008	2232	9072	2268	0	0	0	0	0	0	0	0	0	0	0	0	0	0	0	0	0	0	0	0	0	0	0	0	0	0	0	0	0	0	0	0	0	0	0
216	324	1080	216	2160	324	0	0	0	540	360	0	0	1080	2430	3060	1404	4482	882	288	1206	2286	900	2214	2106	1584	2340	1692	216	288	108	594	72	36	72	216	0	0	0	198	162	0	0	486	216	540	1026	180	108	108
504	180	576	210	2022	0	420	1344	36	804	624	444	684	0	1728	252	0	288	150	24	222	90	54	216	576	108	180	432	0	0	0	648	0	216	72	216	288	72	0	0	0	0	0	864	0	120	1392	0	450	270
1200	564	1644	738	246	300	528	132	240	1272	24	96	0	0	0	468	192	624	568	84	92	114	54	84	576	256	272	0	0	0	3350	528	1126	1848	324	1164	552	676	392	528	1056	168	0	36	0	784	72	512	588	204
1388	240	510	1293	199	706	0	0	0	0	0	0	0	320	120	1632	256	768	2446	1216	956	358	473	329	416	546	70	910	156	156	66	87	167	612	96	266	0	0	0	36	0	0	0	156	320	92	138	0	185	345
2304	768	528	2304	480	672	720	1512	456	432	864	336	1152	1728	864	1008	0	0	1152	216	648	288	432	96	384	576	96	288	288	144	864	192	672	0	312	840	0	96	96	0	576	96	576	0	0	192	1224	168	1440	432
0	0	0	0	0	0	0	0	0	0	0	0	0	0	0	0	0	1080	0	0	0	180	0	1980	1440	6480	3960	0	0	0	0	0	0	0	0	0	0	0	0	0	0	0	0	0	0	0	0	0	36	0
0	0	0	0	0	0	0	0	0	0	0	0	0	0	0	0	0	0	0	0	0	0	0	0	10368	0	0	0	0	0	0	0	0	0	0	0	0	0	0	0	0	0	0	0	0	0	0	0	0	0
0	0	1728	0	0	0	0	0	0	3456	0	0	0	0	3456	0	0	1728	0	0	0	0	0	0	3024	0	0	0	0	0	0	0	0	0	0	0	0	0	0	0	0	0	0	0	0	0	0	0	0	0
0	0	0	0	0	0	0	0	0	0	0	1944	0	0	0	0	0	0	0	0	0	0	0	0	0	0	1944	0	0	0	450	954	108	288	936	396	1404	216	972	324	324	324	0	540	0	0	0	0	0	0
0	720	1224	0	0	0	3000	720	2040	528	0	1632	0	0	1008	0	540	252	0	0	0	0	0	0	168	120	0	0	720	432	0	0	0	0	0	0	0	0	0	0	0	0	0	0	0	1200	0	600	0	0
0	0	144	0	0	0	0	0	0	1404	1206	1206	0	0	5688	0	0	864	0	0	0	0	0	0	1224	0	0	0	0	2880	0	0	0	0	0	0	0	0	0	0	0	0	0	0	0	0	0	0	0	0
360	330	4926	216	216	0	0	0	0	2460	420	0	0	0	1296	1560	650	15142	0	0	0	0	0	0	2664	0	0	0	0	2160	0	0	0	0	0	0	0	0	0	0	0	0	0	0	0	0	0	0	0	0
0	0	4752	0	0	0	0	0	0	2268	0	0	0	0	0	0	0	13176	0	0	0	0	0	0	4860	0	0	0	0	0	0	0	0	0	0	0	0	0	0	0	0	0	0	0	0	0	0	0	0	0
0	0	13536	0	0	0	0	0	0	11160	0	0	0	0	144	0	0	1872	0	0	0	0	0	0	0	0	0	0	0	288	0	0	0	0	0	0	0	0	0	0	0	0	0	0	0	0	0	0	0	0
[truncated: 55 more columns]
