# Supplementary material for: Polygenic adaptation from standing genetic variation allows rapid ecotype formation
Source: eLife. 2023 Feb 28;12:e82824. doi: 10.7554/eLife.82824 (PMC9977305; doi:10.7554/eLife.82824)
Supplement: Supplementary file 2. [file elife-82824-supp2.zip › Supplementary_Data_1/Twisst_windows_5000/superscaffold47H_all_output.weights.5000.csv]

topo1	topo2	topo3	topo4	topo5	topo6	topo7	topo8	topo9	topo10	topo11	topo12	topo13	topo14	topo15	topo16	topo17	topo18	topo19	topo20	topo21	topo22	topo23	topo24	topo25	topo26	topo27	topo28	topo29	topo30	topo31	topo32	topo33	topo34	topo35	topo36	topo37	topo38	topo39	topo40	topo41	topo42	topo43	topo44	topo45	topo46	topo47	topo48	topo49	topo50
130	26	600	126	1674	210	384	1280	640	1026	390	96	0	60	3240	145	233	120	188	231	109	246	312	48	116	50	182	150	60	0	171	1068	249	176	216	40	448	48	80	120	120	0	0	0	0	222	1148	346	168	78
644	272	962	192	30	66	308	58	498	542	0	112	648	48	522	1126	508	1408	1572	264	540	168	48	72	1320	0	12	192	0	600	1758	249	483	1797	642	501	72	180	36	220	800	24	192	306	0	142	32	252	282	72
160	56	72	72	0	72	0	0	0	288	72	0	0	0	216	1656	756	684	528	92	208	0	1476	576	3036	751	1073	684	1800	4032	0	0	0	60	8	4	0	0	0	0	72	0	0	0	0	0	0	0	0	0
0	0	0	0	7344	0	0	2160	0	0	0	0	0	0	2160	0	0	0	0	0	0	0	0	0	0	0	0	0	0	0	0	1296	0	0	0	0	528	624	576	0	0	0	0	0	0	0	0	0	0	0
0	0	0	0	1620	0	0	0	0	0	0	0	324	0	0	0	0	0	2052	1404	108	0	0	0	0	0	0	324	0	0	324	20520	0	864	702	54	2376	3024	8640	0	0	0	0	1080	0	0	0	0	0	0
0	0	0	0	0	0	0	0	0	0	0	0	0	0	0	0	0	0	0	0	0	0	0	0	0	0	0	0	0	0	3564	4968	16308	1080	1296	2808	432	864	0	2592	4536	1728	2592	1296	1296	0	0	0	0	0
0	0	0	24	24	12	0	0	0	0	0	0	12	0	0	204	1836	510	180	30	90	30	0	0	300	0	0	60	150	1500	456	888	300	762	102	450	1086	360	342	216	198	168	894	588	30	0	0	0	0	0
1180	1033	195	892	178	46	508	332	18	436	274	82	144	72	108	716	621	111	486	239	27	160	678	196	440	160	272	616	160	400	328	88	88	492	434	42	1151	1897	426	60	90	30	1152	0	96	496	488	0	372	1286
124	248	2448	190	228	272	426	120	90	756	10	62	294	396	1800	136	272	2760	200	0	100	396	18	354	5112	216	0	96	600	0	248	552	328	250	0	44	0	0	0	456	228	108	192	60	0	576	240	84	600	60
216	1080	8280	0	0	0	288	0	2592	12816	6264	0	576	0	0	72	360	3960	0	72	0	0	0	360	1008	1512	0	72	360	360	0	0	0	0	0	0	0	0	0	0	0	0	0	0	0	0	0	0	0	0
340	0	60	644	2964	1172	1600	13350	2490	280	1260	3560	360	400	1000	278	208	26	40	152	160	80	16	0	0	0	0	0	320	16	24	104	72	0	160	0	200	40	0	0	0	0	0	800	40	0	3740	660	0	0
558	252	140	686	692	752	142	358	40	272	540	168	360	48	152	216	24	96	2700	702	492	288	572	256	120	630	118	0	0	72	408	408	360	300	190	100	40	146	114	184	80	80	0	80	264	240	2256	864	288	742
1100	380	480	0	144	0	360	168	0	0	0	0	0	0	480	747	485	56	52	42	6	1060	0	0	124	60	24	404	476	80	148	164	0	140	98	54	334	158	96	98	571	147	216	228	0	168	576	0	592	0
854	2556	5254	544	126	344	318	0	1656	2046	1812	3420	792	678	330	566	1236	2542	208	74	12	258	240	0	590	24	52	72	66	1470	672	174	480	294	228	12	24	24	36	68	24	4	174	24	264	54	6	102	6	0
3168	2304	4464	1080	3672	2736	1296	1584	576	1728	3312	4320	0	0	864	3552	1920	4896	0	0	0	0	0	0	0	0	0	0	0	0	0	0	0	0	0	0	0	0	0	0	0	0	0	0	0	0	0	0	0	0
360	270	1518	225	840	555	528	2514	1188	570	240	510	420	120	210	0	0	0	0	0	2400	45	90	315	0	7160	1930	0	1200	0	0	0	0	0	66	24	12	36	114	0	150	48	0	30	0	0	180	0	135	270
1168	244	184	652	2588	832	388	1776	0	328	512	600	0	0	1000	0	0	0	0	892	564	0	160	0	0	0	0	0	0	640	0	0	0	0	468	156	924	372	656	0	0	576	0	0	0	0	0	0	0	1008
804	2184	180	0	1140	18	888	4572	180	1590	834	3006	390	432	390	192	768	180	234	1836	90	156	480	36	180	0	0	0	0	420	0	108	18	156	360	60	312	912	120	24	0	18	0	0	174	384	576	180	0	0
0	0	5616	0	0	0	0	0	0	4116	456	1368	0	0	1080	0	0	8532	0	0	0	0	0	0	2700	0	0	0	0	432	0	0	0	0	0	0	0	0	0	0	0	0	0	0	0	0	0	0	0	0
0	0	192	48	168	144	72	168	228	336	48	240	0	0	552	0	12	96	48	192	120	36	144	144	4908	1212	1416	72	72	696	48	264	192	0	96	96	672	168	120	180	168	36	0	456	384	24	120	108	0	96
182	64	760	258	56	428	238	88	288	960	196	106	102	278	638	162	52	412	56	56	560	10	30	24	2670	248	340	64	288	166	190	36	280	118	118	1108	20	28	16	750	1456	140	64	288	166	314	144	408	206	378
150	272	1762	354	110	196	696	260	154	620	0	0	24	60	1170	218	648	1610	0	12	0	0	0	0	3122	790	592	108	216	16	570	270	604	524	146	1004	61	89	180	244	628	320	450	450	40	370	125	319	1304	56
0	0	576	36	192	204	0	0	0	144	36	0	0	180	1008	0	0	1152	0	0	0	0	0	0	1008	0	0	0	0	0	180	960	300	0	0	180	1620	120	60	792	480	1140	540	720	324	0	0	0	144	0
1440	960	1200	1296	1584	576	0	2304	1152	240	720	1776	1728	0	1152	3744	2496	2688	0	576	0	0	360	36	1728	288	144	0	0	864	0	0	0	0	0	0	288	216	360	0	0	0	0	0	0	0	0	0	0	360
1194	600	6066	1014	0	6	750	894	2796	8844	3966	2508	1056	624	3216	120	0	840	30	0	30	0	0	0	120	30	0	0	240	240	36	0	0	0	0	0	0	0	0	0	30	0	0	0	0	654	510	1740	120	30
3120	276	516	3800	3902	2348	534	1113	153	138	690	96	120	60	1050	1220	72	148	240	156	72	150	192	516	306	528	750	720	336	174	696	816	468	240	120	0	360	72	504	0	12	12	960	48	300	162	1071	27	90	174
0	0	0	0	414	0	0	192	0	0	0	0	0	0	12	1040	468	52	360	270	0	108	120	0	2160	0	432	0	0	120	960	2184	0	30	30	0	3380	0	520	26	0	34	600	12	120	0	72	0	60	0
296	42	286	416	160	168	156	12	24	36	72	0	0	60	0	690	120	90	372	36	192	64	24	104	630	360	90	180	150	0	1184	952	390	642	693	573	642	172	50	140	502	102	186	582	60	72	348	0	336	226
0	0	0	0	1728	0	0	3060	0	0	0	0	0	0	2700	0	0	0	0	0	0	0	0	0	618	498	180	0	0	0	0	1152	0	0	0	0	4140	0	0	0	0	0	0	4860	0	0	4104	0	0	0
586	320	798	144	8	16	124	4	40	522	96	72	84	168	282	582	212	542	264	12	42	396	24	96	866	0	0	174	372	478	896	168	224	668	580	180	1328	740	584	42	128	138	576	72	280	1952	372	560	1720	824
0	904	0	4	356	12	8	632	722	1116	252	276	608	1362	486	908	3687	1428	125	280	85	382	520	468	442	378	322	106	1324	400	304	525	642	454	280	284	676	334	272	441	469	1152	302	548	320	0	243	336	625	225
0	0	1104	0	0	0	0	0	0	288	0	0	0	0	624	0	0	2736	288	576	144	864	288	0	624	384	288	288	1392	1488	960	480	288	1008	864	432	0	0	0	960	792	0	0	1008	768	1344	672	96	1872	648
492	2892	5472	0	60	432	0	84	1368	312	220	1916	216	1728	864	0	0	0	12	72	36	0	60	0	0	24	12	0	0	0	0	0	432	60	660	360	408	1668	3672	1128	0	2292	648	0	432	0	0	0	0	0
1484	3868	1860	560	220	0	1200	540	3120	36	1010	202	960	2400	2400	832	2240	1080	0	60	0	1224	300	936	120	12	60	432	0	720	80	40	0	0	0	0	108	30	162	120	0	360	360	0	0	660	264	852	144	0
0	1800	1260	0	0	0	0	36	324	1800	0	720	0	0	540	0	0	0	0	0	0	0	0	0	0	0	0	0	0	0	0	0	0	0	0	0	0	0	0	0	0	0	0	0	0	0	0	0	0	0
576	720	2862	252	480	468	1350	0	450	1622	400	1560	0	0	1200	24	180	312	108	24	108	80	400	720	1056	243	99	24	420	2520	36	120	60	0	1350	540	120	120	1560	16	980	450	0	480	48	0	56	16	24	210
1960	639	1974	250	177	744	393	423	422	1910	624	239	101	209	1229	1547	363	1710	268	39	923	696	444	696	2436	872	616	936	373	1476	60	4	52	18	18	48	82	90	104	158	94	180	36	97	36	253	195	178	91	258
18	30	240	216	648	0	842	1928	1046	0	0	0	288	0	288	198	330	1200	256	0	1184	0	0	0	3822	2930	736	432	1008	0	288	648	0	824	0	2632	876	60	144	108	972	0	216	648	0	1974	2640	2586	144	0
1110	835	2819	340	200	804	462	0	330	1248	1230	1062	456	228	864	1008	728	3160	144	0	48	444	96	180	720	0	48	576	96	768	1054	380	1134	1356	156	156	168	84	372	348	144	156	672	0	0	480	0	48	294	144
765	1287	3468	0	0	144	144	288	0	1488	72	72	144	432	1440	544	800	2568	0	144	0	252	354	42	456	0	0	144	432	1464	96	192	168	96	312	48	710	992	914	288	192	768	456	432	492	204	216	24	48	96
370	1210	1648	40	20	40	200	184	36	1124	570	226	168	300	3888	50	800	350	270	50	50	350	10	0	1110	488	298	120	360	600	40	34	20	158	16	16	245	144	305	20	10	52	242	434	110	310	554	108	200	40
440	1914	4934	598	286	524	404	0	320	1940	248	132	532	1504	1000	282	1049	2531	224	164	96	256	120	120	880	66	84	136	556	742	323	147	356	410	172	190	303	229	528	440	202	460	616	124	346	192	8	32	96	8
528	240	506	524	360	264	220	154	156	772	88	0	280	280	2476	663	255	392	272	42	148	220	12	308	966	0	0	162	90	486	1148	1440	960	832	318	212	514	524	132	56	64	300	0	0	0	540	596	384	440	372
0	324	0	0	0	0	0	72	144	0	0	0	0	0	48	0	144	192	192	960	0	88	440	0	96	0	0	48	288	2352	192	336	0	352	3536	48	706	864	878	32	160	192	432	576	1008	864	240	288	284	1720
424	130	160	1236	406	1010	180	84	420	569	1822	411	504	1650	324	138	36	90	356	99	133	472	302	150	156	239	79	0	30	36	558	368	1018	636	141	165	94	122	84	1020	588	252	480	0	180	336	192	648	987	807
748	692	2472	432	168	312	96	96	48	840	160	32	240	240	1104	1206	926	2860	720	96	336	216	168	288	1320	624	240	768	768	1680	432	168	372	192	0	192	160	96	128	192	0	192	960	192	96	656	544	288	96	96
0	60	720	0	600	348	240	312	528	1344	348	24	444	570	3612	696	930	3384	300	348	48	540	744	1134	2652	360	12	696	1464	3024	0	300	150	0	0	0	120	0	180	0	0	24	0	0	174	210	168	312	30	90
144	0	72	324	72	288	0	36	36	0	0	72	36	72	0	1296	216	216	2592	4008	5496	0	4320	1440	108	108	1440	1152	864	1440	144	36	108	1296	1908	2448	0	576	864	36	36	1440	864	144	1440	0	0	0	0	432
0	0	0	0	0	0	0	0	0	0	0	0	0	0	0	0	0	0	0	0	0	0	96	192	240	480	240	0	0	480	0	0	0	0	1296	1728	0	960	192	136	3104	816	0	0	192	0	0	0	0	144
0	48	0	0	0	0	0	0	0	0	0	0	0	24	0	0	48	0	336	576	852	0	540	12	0	174	78	24	72	240	288	432	432	1056	2880	2940	1240	3840	2504	1044	2670	1110	0	288	1488	0	0	0	24	1470
240	0	0	824	3224	512	0	0	0	0	0	0	0	720	1200	456	54	90	96	0	0	288	0	864	1080	780	2220	528	240	0	646	2686	748	0	0	0	0	0	0	0	0	0	0	0	0	180	1020	0	48	0
2700	0	2700	9760	2310	890	0	0	0	4536	3672	972	2700	0	10800	0	0	0	0	0	0	0	0	0	0	0	0	0	0	0	1034	759	583	0	0	0	0	0	0	0	0	0	0	0	0	0	0	0	0	0
8832	16008	0	0	2016	288	1152	2448	0	1620	144	180	0	576	0	0	0	0	0	0	0	0	0	0	0	0	0	0	0	0	0	0	0	0	0	0	0	0	0	0	0	0	0	0	0	0	0	0	0	0
2400	1080	1020	1878	6150	1980	0	2232	360	5820	9915	3885	72	0	288	480	216	24	0	0	0	0	0	0	180	0	0	0	0	0	30	258	0	144	0	36	0	0	0	288	108	0	0	0	0	0	0	0	0	0
0	0	4320	0	0	0	0	0	0	15552	0	0	0	0	2160	0	0	0	0	0	0	0	0	0	0	0	0	0	0	864	0	0	0	0	0	0	0	0	0	0	0	0	0	0	0	0	0	0	0	0
2556	1620	6048	360	1044	144	288	180	216	5760	3240	1368	0	72	432	0	0	0	0	0	0	0	0	0	0	0	0	0	0	0	0	0	0	0	0	0	0	0	0	0	0	0	0	0	0	0	0	0	0	0
0	864	0	0	0	0	0	0	0	4320	2322	7830	1728	432	0	1344	1008	10824	0	0	0	0	0	0	864	0	0	0	0	3672	0	0	0	0	0	0	0	0	0	0	0	0	0	0	0	0	0	0	0	0
1542	2310	3996	1188	432	540	1296	1296	1296	5880	5376	3432	3024	2052	1728	186	174	540	0	0	0	0	0	0	0	0	0	0	0	0	0	0	0	0	0	0	0	0	0	0	0	0	0	0	0	954	486	1620	180	0
496	160	296	72	16	84	16	2	6	320	68	88	344	92	280	368	294	250	536	2404	1384	30	1142	30	424	1360	320	368	366	1676	224	76	200	940	2742	1838	200	548	216	252	160	18	540	1560	1026	28	722	486	241	1132
1080	0	2664	540	720	900	0	0	0	2400	624	0	0	0	5616	1800	0	4392	144	432	288	0	0	0	1128	312	0	0	0	4608	0	0	0	0	36	0	0	72	72	72	72	0	72	0	36	0	0	0	0	0
48	688	392	2680	5064	2024	1396	3984	1148	504	0	288	96	0	2952	1440	1080	600	480	0	240	0	0	0	720	0	0	1440	480	0	676	1872	572	0	0	0	0	0	0	0	0	0	144	1200	0	52	144	44	0	0
920	584	2816	636	72	336	168	88	608	8400	2820	1056	720	144	1620	80	32	248	0	0	0	0	0	0	180	0	0	0	0	180	168	0	84	0	0	72	0	0	0	0	36	0	0	0	0	132	52	140	0	0
2115	1125	2700	0	504	3420	1800	3996	3024	750	3996	1950	1440	1800	540	1071	1305	1404	0	0	0	360	0	0	108	0	0	72	0	0	0	0	0	0	0	0	0	0	0	0	0	0	0	0	0	1092	1677	1983	702	0
0	792	36	3588	23640	1716	3156	5376	2340	36	0	144	0	216	0	0	0	0	0	0	0	0	0	0	0	0	0	0	0	0	414	2628	198	0	0	0	432	0	0	0	0	0	0	0	0	120	240	72	0	0
0	9630	16938	0	0	0	3888	1728	432	5616	0	1728	0	0	3456	0	312	552	0	0	0	0	0	0	0	0	0	0	0	0	0	0	0	0	0	0	0	0	0	0	0	0	0	0	0	0	0	0	0	0
1400	2816	3368	760	608	240	6604	1520	2688	1872	744	1584	840	120	120	238	1048	574	168	0	12	0	0	0	0	0	0	0	240	0	644	880	336	0	0	0	0	0	0	0	0	0	0	240	0	1204	224	672	0	0
2244	2040	4032	216	2016	4104	432	576	4752	8640	4554	4734	0	0	540	660	600	1440	0	0	0	0	0	0	540	0	0	0	0	0	0	0	0	0	0	0	0	0	0	0	0	0	0	0	0	0	0	0	0	0
60	0	120	330	750	570	48	2520	96	30	210	0	360	120	1050	12	0	24	54	0	18	0	0	0	0	0	0	0	12	0	1991	0	2359	18	0	6	3480	0	870	1110	0	0	120	120	6	0	0	0	12	18
70	407	78	69	422	230	1242	1677	1065	238	76	811	225	225	1625	50	245	90	170	162	68	424	148	36	180	130	98	0	55	320	57	470	190	60	110	24	802	198	488	90	61	229	100	659	100	744	1053	1030	327	326
396	584	148	610	1904	222	870	1046	196	66	288	270	144	96	528	396	296	196	56	696	64	264	426	78	284	296	92	648	384	504	736	1904	288	0	1056	0	1560	1448	496	240	144	576	576	432	336	924	1276	296	216	570
820	919	535	1178	1183	807	590	600	316	420	829	497	348	456	252	180	381	117	56	276	52	162	375	381	99	80	235	0	0	0	864	483	459	86	624	184	792	414	108	228	168	306	0	0	60	389	340	273	96	174
0	0	720	252	1224	924	720	2760	2640	1378	1290	332	0	0	1440	312	720	768	216	288	24	1224	480	96	214	44	150	0	0	288	108	576	396	0	72	0	720	372	132	48	24	48	0	0	144	720	2760	2640	0	288
2262	936	2652	1134	1224	894	900	528	1164	2514	660	900	324	0	2400	570	360	270	300	0	0	0	0	0	600	150	0	0	0	0	360	120	180	300	0	150	204	918	462	300	210	360	1080	240	360	270	84	234	240	60
1548	288	378	1206	4110	1080	576	864	480	576	1464	480	0	0	0	228	96	126	0	852	36	0	144	48	0	204	48	0	0	0	324	1206	720	450	1476	288	0	2760	1104	0	504	1116	0	0	0	558	1452	600	90	552
0	0	1296	0	0	0	0	0	0	540	216	540	0	0	5184	0	0	0	0	0	0	0	0	0	0	0	0	0	0	6480	0	0	0	0	0	0	0	0	0	0	0	0	0	0	0	0	0	0	0	0
3240	1800	3384	0	1692	756	0	1728	48	2904	1704	1008	0	360	864	1080	720	648	0	1296	288	0	1224	120	1368	840	600	0	0	648	0	0	0	0	0	0	396	600	576	0	0	144	0	0	180	0	0	0	0	0
0	1008	2484	0	0	0	180	1080	0	3912	0	2352	0	0	3672	0	972	2916	0	1080	0	0	0	0	0	0	0	0	0	4968	0	0	0	0	180	0	648	1008	324	0	0	0	0	0	0	0	0	0	0	0
845	585	449	462	734	674	735	1031	449	522	1413	502	845	785	845	242	153	69	388	460	366	100	451	199	301	416	111	295	336	492	60	177	187	189	266	284	207	287	329	392	637	388	389	389	485	107	288	69	144	431
1747	624	1235	784	792	236	492	516	150	825	603	504	216	90	432	886	312	332	352	516	704	144	792	120	576	759	381	204	228	432	140	144	178	232	492	452	312	426	426	138	294	222	216	228	90	232	266	84	192	828
[truncated: 55 more columns]
