# Supplementary material for: Polygenic adaptation from standing genetic variation allows rapid ecotype formation
Source: eLife. 2023 Feb 28;12:e82824. doi: 10.7554/eLife.82824 (PMC9977305; doi:10.7554/eLife.82824)
Supplement: Supplementary file 2. [file elife-82824-supp2.zip › Supplementary_Data_1/Twisst_windows_5000/superscaffold19-PCRedited_all_output.weights.5000.csv]

topo1	topo2	topo3	topo4	topo5	topo6	topo7	topo8	topo9	topo10	topo11	topo12	topo13	topo14	topo15	topo16	topo17	topo18	topo19	topo20	topo21	topo22	topo23	topo24	topo25	topo26	topo27	topo28	topo29	topo30	topo31	topo32	topo33	topo34	topo35	topo36	topo37	topo38	topo39	topo40	topo41	topo42	topo43	topo44	topo45	topo46	topo47	topo48	topo49	topo50
252	378	2862	600	720	120	0	0	0	468	360	0	0	2160	1512	180	270	1530	0	420	300	0	360	720	3348	180	180	720	1080	1872	384	360	624	0	552	312	1610	878	1580	432	612	540	144	396	360	0	0	0	0	0
0	0	324	0	0	0	0	0	0	0	0	0	0	0	0	0	0	1620	0	0	0	900	0	4644	12030	822	828	1728	0	0	0	0	0	0	0	0	0	0	0	0	0	0	0	0	0	324	0	0	468	0
300	0	1860	0	0	360	144	36	540	4953	2271	2184	0	144	0	30	0	330	0	0	180	0	0	0	1440	140	160	0	0	720	0	0	0	0	0	0	0	0	0	162	0	18	0	0	0	72	18	270	0	24
0	144	504	120	288	72	108	108	432	638	279	511	120	0	1392	120	216	780	32	172	48	0	216	432	1440	36	120	60	0	1152	480	888	312	0	720	180	516	324	504	0	72	540	240	72	192	0	0	0	0	72
744	1847	169	720	4200	240	1608	12888	1152	60	360	540	480	672	600	1944	5192	520	48	24	144	528	24	24	0	72	0	24	216	0	0	0	0	12	12	36	0	0	36	32	4	108	48	0	0	232	1596	224	78	12
0	0	144	0	0	0	0	0	0	792	0	0	0	0	144	0	0	1224	0	0	0	0	0	0	4712	735	385	0	0	288	0	0	0	0	0	0	0	0	0	0	0	0	0	0	0	0	0	0	0	0
0	0	72	0	0	0	0	0	0	852	0	372	0	0	5400	0	0	0	0	0	0	0	0	0	240	16	104	0	0	0	0	0	0	0	0	0	0	0	0	0	0	0	0	0	0	0	0	0	0	0
572	940	336	220	120	0	200	290	0	1232	208	288	0	0	358	572	880	708	0	230	110	0	290	272	3180	364	560	0	0	646	0	0	0	0	24	24	1000	1208	320	0	0	0	0	0	0	0	0	0	0	0
384	0	1920	456	2064	360	0	648	0	504	72	0	0	0	4752	288	0	1440	0	0	0	0	0	0	288	432	1440	432	0	0	276	1056	252	0	0	0	3616	1808	2496	0	0	0	864	0	432	0	72	0	0	0
88	128	264	0	1352	192	0	1308	156	96	352	512	96	0	312	660	844	312	226	2718	24	196	2840	300	602	420	514	208	0	528	0	164	0	0	0	0	1104	672	336	8	0	88	0	0	0	0	148	12	0	0
2160	432	4320	0	0	0	0	0	0	1728	0	0	0	0	0	2295	459	6426	0	0	0	0	0	0	0	0	0	0	0	864	0	0	0	0	0	0	330	660	3114	0	0	432	0	0	0	0	0	0	0	0
1980	0	3600	540	180	0	0	0	0	240	48	0	0	0	2340	7020	0	11700	0	0	1800	0	0	0	4420	1634	462	0	0	0	0	0	0	0	0	108	0	0	0	0	0	0	0	36	0	0	0	0	0	0
0	0	0	0	84	0	0	144	0	0	0	0	0	0	108	420	720	540	120	1260	360	400	2240	2400	7650	3690	2700	360	720	1620	0	24	0	0	0	0	168	84	0	0	0	0	0	72	0	0	240	0	320	640
224	560	224	0	1200	0	372	600	120	540	0	180	240	240	1800	160	940	1240	0	0	0	120	0	0	180	60	120	0	60	0	0	0	0	0	0	0	4032	768	1200	0	0	0	0	0	0	144	0	0	0	0
0	0	0	90	162	378	0	252	576	222	885	483	288	0	0	594	684	1338	1392	2196	1722	480	846	366	912	828	594	288	0	0	18	918	660	32	60	52	1245	0	2031	852	0	1890	576	0	0	0	414	426	20	264
288	1344	240	1320	560	736	1023	255	666	612	648	540	216	432	0	528	1668	60	276	144	204	1388	100	24	584	40	384	288	288	216	408	832	536	1524	1008	492	864	0	432	432	360	648	648	0	0	852	420	504	524	100
117	63	360	112	32	96	0	120	0	0	0	0	0	0	0	300	324	960	432	48	0	96	0	0	1368	360	72	0	0	0	464	784	912	1080	0	0	1272	504	612	378	243	279	360	0	0	108	1080	0	24	12
3336	1800	3336	336	696	960	568	680	120	2275	1160	645	480	1440	5688	1512	1152	576	48	24	0	20	0	4	1150	0	230	636	48	360	0	0	192	0	0	0	0	0	0	0	0	0	0	0	96	24	96	0	100	0
131	6	175	480	3912	3480	450	2610	0	0	0	0	0	480	552	115	210	695	0	0	0	50	0	850	1665	1017	2358	600	360	0	720	3960	3960	0	0	0	3360	0	1872	770	128	770	240	180	0	306	594	0	20	0
0	108	108	0	0	0	144	0	0	0	0	0	0	144	0	0	324	180	0	0	72	336	1728	1824	36	72	1296	360	720	108	0	0	0	0	0	0	0	0	0	144	0	0	0	72	0	360	0	0	504	1332
144	18	72	129	18	117	92	142	198	312	172	242	156	192	396	240	90	150	104	656	104	0	448	80	714	732	534	480	420	762	207	378	495	132	414	132	48	480	96	363	543	438	156	432	606	84	102	246	0	198
360	0	540	168	60	72	0	60	120	412	444	692	372	180	792	12	0	36	816	1380	1356	0	0	0	120	24	0	0	0	1224	504	132	360	828	420	2388	1230	2012	1366	576	684	0	1152	612	1512	0	72	48	0	432
168	1392	168	120	0	24	150	60	150	480	96	0	144	648	576	348	528	348	24	222	78	2560	858	326	192	24	576	180	360	792	120	0	24	96	600	24	144	0	0	0	0	0	0	0	288	1278	396	990	968	294
1344	672	6048	1728	0	0	768	192	192	3456	0	0	1152	1728	2304	816	696	2232	0	88	488	144	0	216	0	2088	144	144	144	288	0	0	0	0	64	512	0	0	0	0	0	0	0	0	0	672	168	168	432	0
1332	300	5928	0	0	0	432	0	432	7800	0	10920	2160	0	5400	216	72	144	0	0	0	0	0	0	792	0	0	0	0	0	0	0	0	0	0	0	0	0	0	0	0	0	0	0	0	0	0	0	0	0
384	552	516	102	330	54	756	396	132	369	78	63	48	192	732	462	612	234	48	288	246	462	399	147	270	36	540	624	552	768	360	822	270	60	990	402	816	612	252	156	978	60	660	1380	372	129	129	78	528	210
1319	1083	782	884	750	658	600	68	436	642	198	708	1248	264	336	130	770	376	614	836	558	308	156	1244	435	236	905	716	320	536	426	546	240	388	590	442	160	536	336	324	312	804	708	120	192	96	12	264	98	46
99	2556	513	0	216	0	2643	1038	5499	2118	756	3102	378	1080	918	18	540	162	62	166	150	0	0	0	0	0	0	0	432	270	0	108	0	160	368	372	300	522	294	0	126	162	108	252	108	747	306	1647	540	540
736	120	611	626	86	914	404	458	1160	1054	794	768	837	633	657	512	0	286	256	240	2168	153	414	108	597	702	42	153	0	120	538	154	448	709	674	2292	202	496	352	1125	1062	9	117	153	645	40	249	533	398	844
254	384	646	3	78	108	66	75	375	373	442	523	75	132	402	260	575	1274	123	210	672	422	158	2048	2551	1117	1492	753	828	528	49	246	470	34	12	104	307	76	253	447	448	539	165	402	120	184	113	399	286	232
60	0	60	0	0	0	144	0	48	1080	90	180	60	90	564	2820	0	1524	1554	75	501	912	0	288	1143	174	39	360	306	1800	0	0	0	1128	225	387	0	0	0	0	204	0	60	252	300	72	0	24	456	0
1268	480	580	0	0	0	0	0	0	0	0	60	120	300	0	4860	2160	2460	600	264	0	960	120	0	0	0	0	0	0	240	0	0	0	0	0	0	0	0	0	306	0	1458	0	0	180	0	0	0	0	0
1072	836	848	728	94	62	52	100	140	460	168	60	608	208	652	758	622	610	312	60	108	144	30	154	195	45	40	856	40	328	610	135	105	416	78	202	480	300	472	192	324	388	676	400	172	288	414	292	526	496
0	2752	2360	1086	30	180	240	0	0	580	0	20	0	0	0	0	1020	804	0	0	0	32	0	160	24	0	0	720	0	288	810	30	120	192	96	12	128	1760	3776	48	396	7104	72	0	0	60	0	60	184	0
96	168	552	208	480	416	648	480	672	256	128	384	0	0	648	192	576	720	344	1032	688	264	2112	528	960	32	736	192	192	1704	96	288	96	88	552	176	608	688	432	192	192	576	0	0	0	96	96	192	72	816
180	0	96	504	0	1224	0	0	0	84	240	0	0	0	0	324	0	108	1584	144	1296	0	0	0	480	228	228	864	0	36	840	0	2400	96	96	756	0	0	0	1044	648	1188	0	0	360	90	348	282	312	360
0	0	0	0	0	0	0	0	0	0	0	0	0	0	0	0	0	0	0	0	0	0	0	0	0	0	0	0	0	0	0	0	0	0	0	0	108	324	108	540	0	0	0	2700	108	1404	10872	468	576	0
276	0	120	504	1440	648	0	384	12	0	492	0	396	252	396	1198	0	200	1528	0	560	124	156	152	680	520	768	2232	0	0	868	2232	926	688	0	320	544	0	32	1176	0	0	576	1008	432	0	298	20	0	0
42	12	0	620	1848	1612	18	2220	18	6	12	18	54	36	180	492	264	0	492	138	12	126	150	0	858	676	338	0	36	0	880	4212	2288	114	60	6	1680	0	0	0	0	0	0	180	0	0	3060	0	102	132
0	944	1228	0	0	0	658	3180	1622	916	996	272	0	0	3600	0	440	1060	0	0	0	720	0	96	270	30	276	0	0	0	1092	4036	1016	772	428	288	2244	332	256	516	380	400	0	1728	0	564	2880	1296	628	0
0	480	1920	0	48	192	0	0	600	432	672	912	480	480	48	0	120	1440	76	60	224	320	0	3640	4800	4032	4608	0	0	72	0	12	144	0	0	0	24	0	336	336	288	720	0	0	0	0	0	300	0	0
391	1705	1528	1620	882	198	1092	0	636	432	0	360	72	0	0	261	495	240	36	0	72	36	108	0	0	0	0	0	0	0	3432	1358	682	948	32	16	1020	180	240	0	0	0	1008	0	0	1058	180	310	492	192
70	0	590	150	0	60	0	0	0	148	52	100	0	0	0	404	0	1378	102	48	60	0	0	0	288	12	0	0	0	288	270	0	1152	372	48	240	0	0	0	5418	2406	0	0	0	1440	660	210	300	114	246
252	156	168	372	324	168	96	552	384	8	16	144	36	72	72	1440	1260	600	1296	576	1008	548	60	64	612	232	176	0	360	300	248	588	184	1164	396	732	384	152	160	252	144	72	120	264	132	288	816	1056	24	192
144	639	15	153	207	318	592	212	0	780	780	840	600	252	1230	102	192	30	294	838	272	128	560	140	0	120	0	120	0	180	167	521	362	663	1781	454	1074	1812	612	147	60	339	132	456	1782	306	198	0	98	776
390	36	372	618	132	552	270	18	144	465	439	44	0	0	180	180	0	180	30	0	120	96	72	588	100	200	12	0	0	60	990	110	1000	1146	280	1544	440	168	124	768	1428	396	600	600	300	12	12	24	264	210
0	0	0	624	2600	520	0	9936	6	30	0	0	0	0	0	0	30	150	0	0	0	0	0	150	678	1560	240	0	0	0	180	750	150	0	150	30	750	0	0	0	0	150	0	0	0	0	3240	0	0	0
0	240	1200	288	576	480	288	0	480	672	336	792	888	288	384	0	144	720	0	0	0	192	432	720	1002	132	2802	144	0	192	360	624	504	288	0	0	192	192	576	504	504	96	0	0	240	864	0	864	192	336
92	252	100	66	228	0	166	614	0	153	132	65	150	510	590	96	330	100	4	20	16	150	0	520	420	0	20	80	8	80	105	345	0	208	70	16	108	2	400	800	0	4200	1800	1016	0	100	440	0	190	0
216	1080	4644	108	0	324	1512	216	648	1620	324	0	0	756	648	0	108	3024	0	0	216	1080	0	648	1458	486	0	0	864	324	216	0	648	0	0	756	0	108	324	216	540	432	432	432	216	540	0	324	756	108
880	80	480	0	0	0	0	0	0	720	0	0	0	0	1440	132	12	180	0	0	0	0	0	0	72	0	0	0	0	144	0	0	0	0	0	0	510	550	380	0	0	0	0	0	0	0	0	0	0	0
498	324	708	712	160	226	24	24	24	504	294	18	0	180	36	564	96	240	528	1080	354	360	180	180	450	438	72	0	180	180	422	140	194	978	1590	546	180	0	720	180	1428	432	180	0	0	538	230	204	496	748
2988	1384	2048	768	0	228	408	0	192	984	0	0	552	372	660	3888	1812	2892	1896	0	312	852	72	528	1320	180	0	2364	1248	2256	0	0	0	288	0	0	0	0	0	0	108	204	384	0	0	0	0	0	192	24
3935	0	913	1689	0	33	656	128	80	1206	294	0	864	900	1332	2780	252	994	540	80	94	153	69	30	333	123	0	252	252	396	464	0	52	585	81	132	0	0	0	0	24	0	342	0	0	634	148	130	588	404
0	528	6384	0	0	0	0	0	0	4344	336	0	0	216	1152	0	216	2376	0	0	0	0	0	0	576	0	0	0	0	1152	0	0	0	0	0	0	0	0	0	0	0	0	0	0	0	0	0	0	0	0
1074	724	1049	478	164	326	344	281	389	2227	924	1279	326	78	1316	475	388	705	48	160	82	34	174	126	444	128	492	260	50	1244	255	392	81	80	610	75	501	1017	852	16	39	145	260	20	300	20	0	0	10	120
762	594	580	720	304	894	510	422	692	808	310	212	320	824	320	444	294	418	344	190	872	611	630	495	518	462	264	280	28	406	668	136	396	482	150	764	228	336	420	1296	228	444	140	0	198	592	490	712	344	624
488	220	1444	408	0	192	180	72	84	2512	656	320	624	624	800	208	96	568	120	72	368	48	8	24	1328	136	0	112	112	496	448	64	400	72	72	544	340	224	348	680	976	440	96	128	768	400	144	368	144	364
96	576	1542	270	2160	534	270	72	198	2118	300	108	0	0	540	0	600	150	60	180	960	0	540	1620	3913	2285	5112	0	720	540	0	0	0	90	360	870	600	360	480	0	1068	306	30	720	0	60	24	66	0	48
276	768	906	342	90	288	246	36	168	1974	1206	300	0	480	0	372	1722	1626	720	186	606	144	312	474	3228	1227	1365	0	0	0	408	0	432	600	144	558	84	210	156	432	528	0	0	0	48	240	0	96	384	180
1161	1032	2631	216	216	378	396	162	54	3348	2196	1458	432	540	540	756	504	1044	108	216	378	504	162	54	2736	1746	1548	540	432	432	0	0	36	0	72	0	72	0	0	60	0	30	0	0	0	72	54	18	36	0
292	704	564	1588	392	96	1104	36	156	1080	76	164	588	408	1344	120	372	36	120	120	120	0	36	0	0	0	0	0	240	828	416	64	192	1248	1788	768	192	1008	600	0	0	0	2520	96	288	360	36	228	736	1208
0	0	0	0	0	0	972	0	648	9396	1080	216	0	8100	1620	0	0	0	0	0	0	0	0	0	0	0	0	0	0	0	0	0	0	0	0	0	0	0	0	0	0	0	0	0	0	0	0	0	0	0
0	0	72	972	2016	972	160	916	400	180	0	0	180	72	7596	0	0	0	0	0	0	0	0	0	0	0	0	0	0	72	720	1800	720	0	360	0	120	0	240	0	0	900	900	1800	360	64	352	160	0	288
72	186	672	0	96	96	294	684	0	588	324	108	0	780	852	12	732	492	240	1104	120	972	2490	1500	624	312	2016	24	306	4824	132	282	138	12	612	156	396	846	156	204	108	66	6	180	810	255	69	0	276	30
60	132	1248	60	180	0	72	72	72	1530	360	270	0	0	864	0	24	96	24	720	144	360	1800	0	756	36	144	0	0	8640	12	36	0	0	1440	0	240	1440	480	0	144	432	0	144	0	0	240	0	120	600
54	0	1206	180	0	90	96	180	588	576	54	0	0	0	1728	1296	0	6264	432	192	510	0	0	0	4104	270	0	0	0	3600	288	0	144	648	336	492	0	0	0	72	90	0	0	0	144	48	90	654	72	414
1002	464	2938	360	468	180	0	309	159	1056	540	240	360	180	2988	2172	992	5596	480	480	0	240	0	0	2400	0	0	480	480	4800	120	0	0	0	144	0	0	0	0	0	0	0	0	0	0	48	110	10	48	0
0	180	72	58	65	27	36	0	144	80	16	0	0	0	0	0	216	228	57	38	25	372	0	528	200	20	20	30	0	0	1994	1645	231	216	504	468	720	828	522	516	216	540	1080	0	0	0	0	246	354	0
56	248	320	688	1072	832	144	648	504	32	256	480	120	120	120	5152	1672	448	3432	3996	2412	332	1024	336	192	252	372	1824	204	240	416	584	488	144	192	240	480	864	480	96	512	376	120	0	0	104	128	224	64	32
84	264	204	72	0	0	0	0	0	24	24	0	0	0	0	912	3000	1008	1212	1212	444	528	1320	1632	5874	156	2034	3216	4224	6384	0	0	0	300	300	60	0	0	0	0	48	0	0	0	0	0	0	0	132	132
0	0	0	0	0	0	90	126	216	1080	0	0	0	216	2160	0	0	0	0	0	0	0	0	0	2520	36	0	0	360	0	0	0	0	0	0	0	0	0	0	72	0	0	0	36	0	450	630	1080	0	0
2808	0	6552	1152	0	2160	0	0	0	3168	1800	0	0	0	0	4896	0	10944	2304	288	288	0	0	0	3384	432	0	0	0	720	288	0	648	216	72	0	0	0	0	72	72	0	0	0	72	0	0	0	0	0
55	0	1515	380	60	110	950	150	170	2650	0	0	350	350	2810	17	0	2057	0	0	0	0	0	0	1284	0	0	0	0	0	700	180	1020	1144	0	752	256	110	66	900	2844	0	0	624	0	1078	198	534	760	0
1352	524	3488	1848	622	2750	3624	1152	3804	6648	2420	3772	0	0	1500	76	52	208	30	60	90	40	75	125	280	100	40	0	0	60	264	26	46	90	180	210	80	60	40	300	175	125	0	0	0	420	36	72	200	105
1881	1881	5814	0	330	240	0	150	432	5184	2099	925	0	0	864	532	592	2188	360	210	0	180	150	180	900	1140	480	0	0	1008	0	24	48	0	0	0	42	0	0	0	0	0	0	0	0	0	0	36	0	0
1260	6020	14320	0	0	0	0	0	0	2592	0	0	0	0	864	468	2236	5072	0	0	0	0	0	0	0	0	0	0	0	3456	0	0	0	0	0	0	0	0	0	0	0	0	0	0	0	0	0	0	0	0
0	1980	10620	0	0	0	1740	0	2040	9000	0	3900	0	1440	0	0	360	2040	0	0	0	0	0	0	0	0	0	0	0	1200	0	0	0	0	996	516	0	1740	1896	384	432	468	0	0	48	420	0	540	0	0
0	3600	0	720	720	0	0	660	3300	0	0	3600	720	720	7200	0	0	0	80	496	144	0	0	0	0	0	0	0	0	0	720	720	0	0	288	0	2400	570	198	120	12	732	0	0	0	0	0	0	0	0
522	372	482	796	156	376	112	192	520	492	470	522	736	592	448	1164	564	1136	1008	0	48	1128	384	72	704	112	0	864	576	864	832	204	556	468	0	12	0	0	0	228	36	36	336	0	0	616	600	1048	689	208
1062	695	427	1012	541	187	468	782	226	324	304	176	756	612	504	758	599	467	985	272	171	476	320	128	342	244	62	312	468	324	412	277	139	906	92	58	355	362	99	180	280	200	276	312	276	960	1046	370	558	420
270	702	918	183	537	0	216	504	0	1680	1020	900	270	540	1098	126	546	1290	279	549	0	450	1026	0	540	252	216	54	108	1962	357	381	0	585	1341	0	171	351	324	36	54	54	774	288	72	378	360	0	684	1242
1572	1208	5140	360	0	900	150	30	180	4090	710	60	360	1080	5400	360	264	1320	0	0	0	0	0	0	36	0	0	0	0	1080	0	0	0	0	0	0	0	0	0	0	0	0	0	0	0	30	6	36	0	0
0	1824	1768	0	0	0	3672	648	0	72	48	80	0	2592	480	0	288	488	0	0	0	0	0	0	40	0	0	0	0	160	828	1076	676	92	0	0	400	92	516	1340	40	160	368	36	400	888	104	40	104	0
165	396	399	311	934	996	218	167	635	869	295	159	150	675	1494	387	663	507	120	30	66	436	181	301	895	258	653	555	291	255	511	1550	1311	650	158	332	188	86	56	772	365	84	6	912	453	263	500	338	412	90
700	2669	519	51	255	156	1656	891	189	224	118	288	54	216	432	760	3905	1083	780	669	255	3114	2780	2974	108	216	1536	540	780	1002	0	66	66	0	48	6	96	108	144	36	0	0	36	12	18	0	48	0	396	340
1260	1165	2455	1195	627	1544	2475	2307	3432	3300	2810	3622	0	0	60	458	753	969	116	118	368	180	230	420	588	440	420	148	256	208	0	36	48	46	33	181	24	18	72	144	114	66	0	36	0	235	221	216	80	146
525	795	132	552	1100	188	567	651	54	348	856	408	0	550	336	367	657	8	268	1416	498	1354	2866	52	366	1086	1726	1104	1462	768	0	60	0	16	480	272	212	536	440	7	0	289	0	336	0	33	81	6	480	1056
90	90	117	378	1185	903	62	293	167	173	349	300	0	0	1575	786	138	705	360	216	2331	320	336	487	986	880	846	45	81	495	198	0	198	405	405	495	180	72	72	1665	600	1665	0	5661	0	48	120	48	105	90
1200	0	168	1192	3468	1244	288	720	360	576	1728	0	144	72	1152	240	0	120	0	0	0	0	0	0	0	0	0	0	0	0	1104	1872	1776	432	0	0	480	96	0	0	0	0	0	0	0	400	1216	760	216	0
1092	132	936	975	1686	795	216	744	0	360	276	444	0	0	1296	408	60	180	96	1074	774	168	432	0	264	360	456	0	0	1296	459	486	135	0	1350	774	60	612	2340	210	828	402	72	180	36	288	792	0	0	864
0	0	1296	0	0	0	720	2880	0	0	0	0	0	0	5184	0	180	270	0	0	0	0	360	0	0	0	0	0	0	1296	1080	7920	0	450	1548	0	1056	1407	2577	0	0	0	1350	0	0	360	1440	0	90	828
0	0	0	244	192	44	0	0	0	0	0	0	0	0	0	0	0	0	204	200	76	0	0	0	0	0	0	0	0	0	78	1296	462	252	600	228	2124	576	756	324	144	180	396	720	144	0	0	0	0	0
0	0	0	0	0	0	0	0	0	10800	0	0	0	0	5400	0	0	3240	0	0	0	0	0	0	0	0	0	0	0	8640	0	0	0	0	0	0	0	0	0	0	0	0	0	0	0	0	0	0	0	0
0	24	1092	0	600	0	0	60	0	420	0	12	72	180	3600	24	0	720	24	24	0	120	240	240	4740	0	300	48	0	3240	0	120	0	0	0	0	144	144	192	0	0	0	0	0	0	0	24	0	0	0
0	0	0	72	108	360	0	0	0	540	0	0	108	0	2700	0	0	0	348	12	0	0	12	132	1650	672	48	144	0	1950	504	756	2370	0	0	0	0	0	0	0	0	0	0	0	150	0	0	0	0	0
252	140	2200	0	3600	0	0	4860	108	720	720	0	864	0	3168	288	160	848	432	0	216	0	360	0	1944	2916	1620	0	0	1584	0	0	0	0	0	0	640	800	2160	0	0	0	0	0	0	0	900	180	0	0
216	54	1026	1944	5832	3780	0	4374	0	1188	810	216	54	0	216	0	0	0	0	0	0	0	0	54	0	450	684	378	0	0	0	432	216	216	864	0	72	2232	2664	0	0	216	864	216	3240	0	54	0	0	0
2580	1620	2880	120	0	0	180	36	0	1440	288	432	432	0	6480	1140	660	1440	24	36	0	0	0	0	432	0	0	0	0	0	0	0	0	120	180	0	1440	120	240	0	0	0	720	0	0	120	24	0	0	120
[truncated: 55 more columns]
