# Supplementary material for: Polygenic adaptation from standing genetic variation allows rapid ecotype formation
Source: eLife. 2023 Feb 28;12:e82824. doi: 10.7554/eLife.82824 (PMC9977305; doi:10.7554/eLife.82824)
Supplement: Supplementary file 2. [file elife-82824-supp2.zip › Supplementary_Data_1/Twisst_windows_5000/superscaffold38_all_output.weights.5000.csv]

topo1	topo2	topo3	topo4	topo5	topo6	topo7	topo8	topo9	topo10	topo11	topo12	topo13	topo14	topo15	topo16	topo17	topo18	topo19	topo20	topo21	topo22	topo23	topo24	topo25	topo26	topo27	topo28	topo29	topo30	topo31	topo32	topo33	topo34	topo35	topo36	topo37	topo38	topo39	topo40	topo41	topo42	topo43	topo44	topo45	topo46	topo47	topo48	topo49	topo50
0	0	0	0	0	0	0	0	0	0	0	0	0	0	0	0	0	0	0	0	0	0	0	0	0	0	0	0	0	0	0	0	0	0	0	0	210	156	714	12	108	348	0	360	144	0	0	0	0	0
192	576	1152	384	1536	1920	0	0	0	7680	2496	0	0	2880	2280	0	0	0	0	0	96	720	600	480	966	0	546	0	1188	1800	0	0	0	0	0	192	0	0	0	0	960	0	0	948	0	0	0	0	0	48
328	992	528	0	0	0	120	496	104	216	0	144	432	0	672	258	2208	1098	486	468	126	1440	576	0	456	48	528	1728	288	1728	342	576	54	696	624	96	2128	864	1184	336	72	2112	864	384	0	60	1208	100	288	288
2832	792	2316	1242	4860	1890	0	0	0	540	1080	0	0	216	4860	1008	540	720	648	2160	1080	0	0	0	1080	0	0	0	0	2160	162	0	162	324	0	0	3240	0	0	540	0	0	648	1620	1080	0	0	0	0	0
12714	2445	8853	0	0	0	0	0	0	5580	0	0	0	0	144	2886	555	2247	0	0	0	0	0	0	900	0	0	0	0	720	0	0	0	0	0	0	0	0	0	0	0	0	0	0	0	0	0	0	0	0
0	144	1626	2250	650	4600	280	10	298	3290	750	502	30	750	1680	0	0	0	0	0	0	0	0	0	0	0	0	0	0	30	5625	1625	11500	0	0	0	0	0	0	0	0	0	0	0	0	250	25	475	0	0
0	0	7584	960	480	384	42	12	42	2832	0	0	192	480	3792	0	0	480	0	0	0	0	0	0	2592	2016	0	0	0	0	936	468	156	72	0	1872	18	0	18	180	648	0	72	972	180	72	0	36	0	0
0	0	576	144	36	360	0	0	0	3582	684	702	0	0	144	108	0	1944	198	0	522	0	0	0	4902	390	0	0	36	0	144	36	1584	558	0	1494	0	0	0	2304	1656	576	288	360	0	0	0	0	0	0
228	1332	1968	576	192	144	1344	144	720	2424	816	864	0	0	96	360	1320	1584	360	0	0	360	0	0	2502	402	360	120	120	72	324	180	216	0	0	0	0	0	0	0	0	0	0	0	0	396	54	270	0	0
0	576	1188	0	0	0	180	0	3120	480	4828	1532	0	0	0	0	180	324	0	0	0	0	0	276	144	442	98	0	0	0	0	0	0	0	360	0	180	420	240	0	0	0	0	0	0	0	0	0	0	0
1656	1368	1368	0	0	720	0	0	360	1152	3168	0	1800	3600	360	384	192	144	0	72	216	0	36	108	576	1080	0	720	1440	216	0	0	0	0	0	0	0	0	0	54	702	324	0	0	360	0	0	0	0	0
468	12	1464	972	0	1620	702	864	918	1653	987	564	216	648	1728	144	0	360	0	72	0	0	0	0	36	0	0	0	72	180	1728	0	3600	612	222	66	400	136	40	720	72	0	144	576	792	756	0	1620	336	66
72	216	0	360	216	378	126	558	18	0	0	0	90	270	0	792	888	0	216	126	162	642	270	0	165	65	130	0	312	0	1530	1998	1512	3720	2000	1762	2808	1488	600	2006	2100	1876	1536	846	876	348	798	60	402	126
0	192	0	168	120	168	434	1488	3094	468	374	1522	120	24	120	0	0	0	0	0	0	0	0	0	0	0	0	0	0	0	48	0	0	0	0	0	0	0	240	48	0	240	240	0	48	450	720	1770	0	0
972	1008	690	1908	5796	936	2166	5862	1368	60	0	204	0	540	3342	0	36	30	264	384	0	198	234	0	0	0	0	0	0	294	1074	1734	492	66	222	0	2700	216	354	0	0	36	294	180	192	1254	1482	744	66	294
16	408	200	0	3120	0	312	2838	510	0	220	110	600	300	2406	176	232	60	228	384	0	474	556	32	115	40	175	300	330	870	16	1764	20	36	36	0	2041	361	526	115	12	203	48	18	108	216	2134	350	76	184
396	594	846	540	1188	324	919	2210	921	270	540	810	0	0	1026	144	216	504	0	108	0	36	54	72	36	72	108	0	0	54	1296	1728	1296	864	324	216	846	288	378	0	0	324	0	108	0	2961	3132	3267	1836	432
0	0	0	0	150	0	360	780	360	0	0	0	0	0	0	30	300	0	156	750	288	1132	1088	0	708	348	96	0	0	684	0	1050	0	18	90	0	2520	1660	296	264	96	24	0	192	264	1560	5610	2520	1664	1324
[truncated: 55 more columns]
