# Supplementary material for: Polygenic adaptation from standing genetic variation allows rapid ecotype formation
Source: eLife. 2023 Feb 28;12:e82824. doi: 10.7554/eLife.82824 (PMC9977305; doi:10.7554/eLife.82824)
Supplement: Supplementary file 2. [file elife-82824-supp2.zip › Supplementary_Data_1/Twisst_windows_5000/superscaffold14_all_output.weights.5000.csv]

topo1	topo2	topo3	topo4	topo5	topo6	topo7	topo8	topo9	topo10	topo11	topo12	topo13	topo14	topo15	topo16	topo17	topo18	topo19	topo20	topo21	topo22	topo23	topo24	topo25	topo26	topo27	topo28	topo29	topo30	topo31	topo32	topo33	topo34	topo35	topo36	topo37	topo38	topo39	topo40	topo41	topo42	topo43	topo44	topo45	topo46	topo47	topo48	topo49	topo50
2880	1440	7128	216	216	432	156	24	180	7452	648	0	0	432	1296	840	420	2880	0	0	0	252	36	72	1080	0	0	0	0	540	0	0	0	0	0	0	0	0	0	0	0	0	0	0	0	2064	384	1260	486	54
300	180	510	0	0	0	90	0	540	1410	452	1558	720	180	360	180	0	90	0	450	0	144	188	424	0	0	18	54	90	1350	186	114	636	0	0	0	180	582	624	108	0	108	72	0	36	0	0	360	72	24
514	318	530	310	576	1277	148	442	895	561	946	752	225	801	395	1381	984	1685	183	190	782	405	810	810	229	806	120	2025	693	2075	108	120	196	24	0	16	60	0	0	239	65	60	101	206	50	317	876	1139	1998	1636
0	0	0	72	36	36	288	0	0	0	0	0	288	144	0	432	432	0	0	0	0	2160	1296	1080	0	0	0	2160	216	0	1440	1008	720	0	0	0	2880	3312	1440	0	0	0	2880	432	1440	972	36	72	648	1008
1022	1316	1718	343	353	438	3229	1366	3355	1823	981	2758	300	90	300	624	3486	2640	275	25	0	480	0	0	275	0	25	450	60	450	121	449	330	0	0	0	130	15	5	0	0	0	0	0	0	150	60	486	18	0
0	0	0	0	0	0	0	0	0	0	0	0	0	0	0	0	0	0	0	0	0	3744	1152	5472	0	0	0	0	0	5184	0	0	0	0	0	0	0	0	0	0	0	0	0	0	0	1152	576	3744	144	576
626	126	1276	3280	840	1420	456	440	204	320	916	468	1032	492	764	854	244	1122	76	16	0	244	148	168	560	160	480	2448	240	116	2060	110	1466	1284	0	0	960	160	1440	288	128	544	4992	0	324	192	0	168	96	16
40	20	60	192	384	336	0	72	0	0	0	0	0	0	216	8	4	12	42	105	141	0	618	18	15	79	20	156	300	174	0	0	180	50	125	125	90	0	360	0	36	180	0	270	0	0	0	0	0	0
2340	4140	0	0	0	0	0	0	0	0	0	0	0	0	12960	0	0	0	0	0	0	0	0	0	0	0	0	0	0	0	0	0	0	0	0	0	0	0	0	0	0	0	0	0	0	0	0	0	0	0
1680	1008	1020	3648	5004	4128	3828	9900	2796	252	396	936	540	1440	2880	0	0	0	0	0	0	0	0	0	0	0	0	0	0	0	0	0	0	0	0	0	0	0	0	0	0	0	0	0	0	0	0	0	0	0
2112	858	1212	3798	3042	1134	831	420	99	240	96	78	270	270	558	192	42	36	0	0	0	0	0	0	54	36	90	0	0	0	774	414	162	0	0	12	0	0	0	6	18	12	0	0	0	105	156	9	0	0
2592	0	7128	4536	432	7992	0	0	0	10368	8424	3024	0	0	2160	0	0	0	0	0	0	0	0	0	0	0	0	0	0	0	0	0	0	0	0	0	0	0	0	0	0	0	0	0	0	0	0	0	0	0
3426	2094	2760	2220	516	594	180	60	1200	120	60	1224	1500	4890	3660	36	0	192	360	360	0	282	144	12	90	96	54	150	240	360	72	12	18	114	162	48	12	36	0	12	24	0	24	156	210	2557	1339	856	264	360
168	96	1404	480	960	1464	204	1020	636	2834	918	1816	288	72	2628	0	0	240	504	576	0	0	360	0	0	60	0	120	120	720	0	0	120	0	0	0	240	0	0	0	0	0	120	0	240	108	540	444	0	0
0	117	459	0	0	36	90	180	420	1176	1956	588	180	360	1638	216	279	939	381	390	633	75	147	78	546	180	144	36	162	468	48	174	324	252	180	360	933	144	207	120	144	216	468	540	324	180	315	645	312	1488
120	48	384	0	0	0	0	0	0	540	288	588	600	240	432	960	384	2352	240	240	336	180	612	168	132	0	132	0	0	720	0	0	0	360	1224	624	4128	288	1440	0	0	0	2400	480	0	0	0	0	90	306
1104	996	204	584	328	96	860	380	112	736	32	288	1288	704	976	1464	1304	832	824	384	88	784	104	104	1332	256	260	388	344	544	624	368	112	504	144	24	720	672	240	144	168	80	808	0	0	1184	384	352	456	156
190	345	30	220	143	100	52	123	122	25	38	22	35	35	35	126	131	10	1088	795	1393	245	870	10	123	1042	437	180	839	180	740	125	50	418	663	785	410	170	905	1065	553	1496	720	839	180	30	30	135	315	220
1008	0	288	1224	0	216	288	1152	0	144	648	0	792	0	0	504	288	168	792	0	648	0	144	0	720	72	0	792	0	0	2256	1440	960	1248	48	432	864	768	168	360	288	0	504	0	216	456	1200	744	0	720
240	120	0	0	0	0	120	0	60	180	0	0	0	0	0	960	1200	720	2880	1152	288	720	504	828	0	120	60	2880	0	864	360	180	180	0	252	36	0	48	24	0	72	0	720	0	0	240	0	120	90	258
0	0	0	0	0	0	0	0	0	6	0	30	0	0	0	0	0	180	0	0	0	198	0	1062	238	0	1238	0	0	0	1080	2820	2400	72	36	72	1260	36	540	1680	0	0	900	0	0	0	0	72	126	0
60	305	40	705	990	1185	195	402	105	35	40	135	180	480	1440	30	208	275	60	4	8	248	24	526	1206	108	330	456	144	24	3158	4008	4315	378	1	2	5850	225	1275	1950	75	975	1134	0	0	690	1074	225	214	12
48	24	0	12	204	45	27	638	211	120	9	429	51	189	2232	69	57	18	531	1125	81	261	990	165	372	453	345	483	153	612	126	594	117	345	690	18	885	420	840	66	72	258	564	1305	513	99	1303	305	63	405
90	54	72	96	1152	768	72	396	792	342	594	288	0	0	108	0	0	0	0	624	384	0	648	288	1080	792	792	0	0	1080	0	1080	1080	0	66	114	1012	632	1236	0	72	432	1080	108	1080	48	1368	1176	0	66
768	324	60	2046	2088	2358	540	1632	24	192	576	1152	0	0	480	96	144	0	240	240	0	0	384	768	144	216	24	0	0	432	972	1896	852	120	120	0	582	84	306	0	12	36	840	48	1944	120	648	144	24	72
108	648	36	72	1548	1080	936	2520	8856	1620	2700	11880	10800	432	3420	0	0	0	0	0	0	0	0	0	0	0	0	0	0	0	0	0	0	0	0	0	0	0	0	0	0	0	0	0	0	0	0	0	0	0
576	0	1152	5760	0	20160	0	0	0	4320	9072	4464	1152	0	0	0	0	0	0	0	0	0	0	0	0	0	0	0	0	0	0	0	0	0	0	0	0	0	0	0	0	0	0	0	0	0	0	0	0	0
1956	234	132	1182	6342	108	72	990	0	54	108	162	648	504	972	3402	0	486	3600	720	0	900	180	270	0	0	0	1080	0	0	564	6204	0	1944	450	0	1422	0	0	12	6	18	72	36	72	0	1944	0	300	60
0	0	0	144	72	1080	0	0	0	0	0	0	0	0	2592	1296	0	2592	0	0	0	0	0	0	0	0	0	0	0	0	720	13320	5400	0	0	0	0	0	0	0	0	0	0	0	0	0	0	0	0	0
0	0	8280	16560	720	3240	0	0	0	4320	5400	0	0	0	360	0	0	216	0	0	0	0	180	108	0	0	0	432	0	144	0	0	0	0	0	0	0	0	0	0	0	0	0	0	0	0	0	0	0	900
360	120	240	228	684	240	0	72	180	0	108	108	252	1080	720	180	60	120	162	0	126	396	144	1584	348	888	1248	1548	180	0	2052	3420	2628	198	144	306	540	0	180	1080	360	180	180	1836	0	0	36	72	144	0
0	0	0	12	6000	0	2660	6092	4760	0	1200	1200	1200	0	0	0	0	0	300	240	0	224	476	140	0	48	48	48	0	0	0	0	0	0	0	0	1200	300	60	0	0	0	120	0	0	504	72	864	0	0
792	288	216	3276	6552	3852	1080	4320	2088	0	432	432	288	144	1080	0	0	0	0	0	0	0	0	0	0	0	0	0	0	0	540	1080	540	0	0	0	540	0	108	0	0	0	432	0	0	504	3168	648	0	0
829	1006	1209	976	1002	1430	584	652	840	300	816	992	400	624	556	32	96	64	126	108	254	132	134	274	168	368	192	296	96	100	140	202	354	117	106	297	150	50	578	104	572	1186	1016	498	210	248	204	262	72	90
424	1696	724	934	2238	120	2244	1490	1136	200	160	880	230	620	740	378	906	540	193	339	174	759	145	0	170	321	359	26	80	32	90	204	48	429	381	0	156	270	240	104	420	316	104	30	6	140	164	224	760	80
828	114	888	1098	492	762	1068	756	384	510	282	0	456	750	1044	432	168	660	732	0	564	744	48	348	1092	876	444	708	696	516	864	48	384	396	0	468	12	30	48	546	996	30	60	636	18	1296	720	288	654	378
651	366	411	846	1372	1044	270	630	1182	425	700	1197	1188	306	306	0	0	0	350	760	766	0	1187	931	0	232	1946	756	0	0	126	16	36	222	546	586	152	346	406	158	406	436	578	344	344	360	280	1160	0	719
200	420	160	400	200	480	1080	234	246	96	180	0	0	1800	120	40	360	80	120	300	300	240	92	148	144	240	78	0	1440	90	526	206	624	324	504	396	362	166	1134	164	776	524	1260	894	756	1110	324	216	1620	580
168	186	954	0	0	426	60	204	300	1020	246	210	186	354	876	72	72	444	90	36	306	60	240	60	336	204	0	0	162	768	0	0	972	60	24	300	720	288	1884	1848	144	72	768	636	1008	6	6	300	60	240
0	0	480	16	168	104	780	0	3180	480	0	2880	0	0	0	252	24	60	210	1860	1410	104	280	180	238	408	302	12	300	120	20	114	130	280	1220	1380	72	240	120	0	600	0	0	0	0	620	288	3100	12	24
1656	1944	720	432	0	288	10800	2520	6984	2208	672	1152	0	4320	0	0	0	0	0	0	0	0	0	0	0	0	0	0	0	0	0	0	0	0	0	0	0	0	0	0	0	0	0	0	0	2160	360	1368	0	0
324	324	2184	300	0	0	0	0	900	11916	756	2268	900	300	600	120	120	1272	0	0	0	0	0	120	632	80	860	120	0	0	60	0	0	180	720	180	48	240	192	60	0	120	120	0	240	0	0	0	0	0
0	0	2520	0	0	0	0	0	0	6624	0	0	0	0	1440	0	0	1296	0	0	0	0	0	0	6070	260	1950	0	0	0	0	0	0	0	0	0	0	0	0	0	0	0	0	0	0	0	0	0	0	0
1440	96	228	0	4500	900	540	2340	1080	1469	3323	212	1800	0	540	963	273	564	90	180	630	360	225	171	232	240	68	360	720	360	0	0	0	0	0	0	270	0	90	90	90	0	0	540	0	558	1863	999	72	315
120	0	0	144	2328	720	0	1200	0	600	0	0	120	600	1200	0	0	0	0	180	0	0	0	0	183	175	290	0	0	432	240	3360	1200	0	720	0	3640	1560	4160	0	1200	0	240	2400	3600	0	0	0	0	0
386	198	528	0	172	412	96	440	768	384	494	522	736	448	184	881	51	612	1472	540	768	608	308	1024	824	752	1504	1024	64	160	96	386	1502	880	0	528	1404	240	1824	1440	0	480	1952	1104	816	48	328	456	64	64
1530	438	1656	1824	576	0	90	90	0	324	384	72	1350	90	1560	1452	510	2658	1800	0	0	0	54	0	0	0	0	1770	0	36	1200	1488	24	1830	6	0	6	6	0	0	0	0	6954	0	6	0	0	0	0	36
1413	450	678	522	0	783	105	165	45	439	30	50	600	480	210	2685	135	1005	315	0	225	12	0	0	825	0	300	1185	3375	18	882	90	693	1605	0	1575	3	6	0	759	519	438	1545	750	3	24	48	9	30	0
30	110	220	120	264	504	264	282	630	0	180	336	0	648	288	540	1120	800	444	2552	880	1620	1350	1560	1610	468	1114	270	756	1620	240	144	312	600	1760	1168	160	116	36	492	528	144	0	144	2160	168	102	150	132	30
420	972	468	546	2550	1194	684	1578	2754	276	172	1856	48	234	48	570	390	804	336	783	1035	174	225	1227	216	570	1686	96	96	96	168	102	210	240	666	504	588	576	1566	186	258	1248	48	48	162	198	312	198	264	96
[truncated: 55 more columns]
