# Supplementary material for: Polygenic adaptation from standing genetic variation allows rapid ecotype formation
Source: eLife. 2023 Feb 28;12:e82824. doi: 10.7554/eLife.82824 (PMC9977305; doi:10.7554/eLife.82824)
Supplement: Supplementary file 2. [file elife-82824-supp2.zip › Supplementary_Data_1/Twisst_windows_5000/superscaffold23_all_output.weights.5000.csv]

topo1	topo2	topo3	topo4	topo5	topo6	topo7	topo8	topo9	topo10	topo11	topo12	topo13	topo14	topo15	topo16	topo17	topo18	topo19	topo20	topo21	topo22	topo23	topo24	topo25	topo26	topo27	topo28	topo29	topo30	topo31	topo32	topo33	topo34	topo35	topo36	topo37	topo38	topo39	topo40	topo41	topo42	topo43	topo44	topo45	topo46	topo47	topo48	topo49	topo50
528	768	504	288	624	528	354	1662	36	72	0	0	0	384	1128	468	0	324	0	720	0	420	1596	1236	48	1128	0	0	768	1104	0	192	96	0	144	144	96	432	0	132	144	204	288	528	480	72	216	0	96	1104
800	320	320	480	272	928	56	120	184	0	0	576	0	0	0	800	92	320	128	64	0	160	40	40	0	0	0	0	0	0	0	108	192	240	48	0	204	300	120	0	0	0	0	0	0	140	492	460	856	514
2616	1287	2175	5938	949	1525	10	8	362	310	300	380	3566	0	0	594	243	485	170	320	170	120	145	355	155	175	370	110	60	170	3442	451	885	2008	1246	904	130	196	510	155	175	370	110	60	170	15	12	143	10	45
164	626	1462	560	605	1483	510	484	2068	1074	478	3364	580	436	400	172	332	482	33	223	200	210	140	1060	886	160	466	0	0	0	172	321	493	177	931	704	258	544	968	934	160	418	0	0	72	130	92	320	72	60
216	374	560	661	1032	711	76	362	724	480	372	712	364	172	664	218	344	546	292	206	412	477	511	330	892	462	540	370	352	874	663	740	233	500	816	848	1531	619	1544	887	710	987	676	1306	904	30	110	404	42	14
12	160	48	12	84	72	280	376	244	240	732	12	264	668	348	76	252	112	396	332	144	588	726	274	384	168	104	160	304	664	24	120	96	12	160	48	276	256	260	812	0	172	264	312	668	216	455	137	222	294
150	0	0	0	150	150	60	60	84	0	60	30	30	300	150	30	0	0	0	120	240	30	120	0	30	90	30	0	90	120	0	0	0	0	0	432	0	156	2994	2920	2780	2748	30	0	0	0	0	0	0	0
0	1426	662	0	0	0	0	0	0	0	0	0	0	0	2880	0	124	20	0	0	0	0	0	0	0	0	0	0	0	288	0	0	0	0	0	0	2480	372	1612	0	0	0	0	0	0	0	0	0	0	0
0	0	0	0	0	0	0	0	0	0	0	0	0	0	0	480	0	5280	0	0	0	0	0	0	2160	0	0	0	0	2160	0	0	0	0	0	0	0	0	0	0	0	0	0	0	0	0	0	0	0	0
0	1488	13128	0	0	0	720	0	432	6264	0	432	0	0	0	0	96	768	0	0	0	0	0	0	0	0	0	0	0	0	0	0	0	0	288	216	0	216	360	0	216	864	0	0	0	0	0	0	0	0
588	420	1728	0	1800	0	0	1800	0	1584	180	252	0	0	432	1029	735	4104	0	720	288	0	720	0	3600	3234	2310	0	0	0	0	0	0	0	0	0	1230	600	1770	0	0	0	0	0	0	0	0	0	0	0
0	0	0	0	0	0	0	0	0	0	0	0	0	0	0	0	720	720	0	0	0	0	0	432	0	0	432	0	0	0	0	720	0	0	0	0	1800	0	2520	0	0	0	0	0	0	0	0	0	2880	0
2622	16758	2004	0	0	0	0	0	0	0	0	0	0	0	3240	1702	10878	2756	0	0	0	0	0	0	0	0	0	0	0	648	0	0	0	0	0	0	0	0	0	0	0	0	0	0	0	0	0	0	0	0
1476	22248	4788	0	0	0	4320	0	0	1728	0	864	0	0	0	396	7128	1980	0	0	0	0	0	0	0	0	0	0	0	0	0	0	0	0	0	0	0	0	0	0	0	0	0	0	0	0	0	0	0	0
1710	2250	3060	792	648	288	0	0	0	2160	0	0	0	0	6480	1289	1175	2072	0	0	0	0	0	216	1440	0	288	432	0	1080	396	324	144	0	0	0	0	0	0	0	0	0	432	0	0	0	0	0	0	0
3650	1654	1176	2040	816	672	1882	1290	464	426	54	240	360	432	216	665	535	168	0	12	24	48	12	192	0	360	72	0	216	0	0	0	0	0	132	264	78	24	474	85	495	464	0	108	0	0	0	72	60	24
2035	7945	748	720	5508	432	7200	4140	1728	288	36	972	2160	864	1296	2730	5502	840	0	0	0	0	0	0	0	0	0	0	0	0	0	0	0	0	0	0	0	0	0	0	0	0	0	0	0	0	0	0	0	0
2685	4590	6333	2160	0	0	0	0	0	1440	288	0	0	0	0	1140	1080	2100	0	0	0	0	0	0	0	0	0	0	0	0	0	0	0	0	0	0	0	0	0	0	0	0	0	0	0	0	0	0	0	0
2424	5280	1200	864	552	1056	2784	3312	1152	240	480	240	0	0	0	96	296	40	0	0	192	0	72	168	0	480	0	0	0	0	0	0	0	0	48	192	0	24	216	0	276	780	0	0	0	0	0	0	0	24
546	342	528	288	960	588	516	348	696	282	564	1050	480	396	240	120	0	120	96	600	144	552	1104	1764	96	264	1800	720	480	240	82	80	198	216	900	384	0	84	624	54	330	372	132	480	216	516	348	696	270	516
330	305	265	0	48	144	0	0	12	0	0	36	0	0	0	6402	3347	5275	2400	480	960	504	1920	1020	504	1920	564	0	2700	0	180	6	18	3334	754	1276	0	0	120	0	180	180	720	0	0	0	192	48	0	0
80	208	696	64	40	436	176	0	94	1274	132	202	300	600	60	20	100	354	96	0	0	20	30	100	484	304	40	0	0	60	16	10	304	56	176	440	100	208	202	3132	568	1868	0	0	600	48	0	162	32	48
222	629	319	840	365	714	234	81	93	562	434	140	312	374	660	85	332	234	540	223	742	99	93	150	535	309	370	684	344	486	940	21	182	330	28	284	304	0	248	1190	13	913	984	990	630	300	128	73	144	144
1152	288	0	0	432	1296	0	432	0	0	0	0	0	0	0	576	144	0	324	756	2376	0	864	0	1080	2304	576	0	0	360	0	108	216	0	0	0	108	0	648	756	0	1620	0	0	0	288	432	0	144	936
253	732	539	219	261	84	958	506	444	66	192	438	216	432	648	140	384	196	54	54	60	432	6	66	426	324	714	432	864	216	90	54	60	72	0	120	144	84	192	555	750	615	120	300	12	220	260	240	360	6
54	2475	495	0	45	9	1875	0	225	0	1080	90	216	5400	270	0	225	45	0	0	0	0	0	6	30	300	0	54	1350	0	0	0	0	0	30	150	0	0	150	690	330	480	0	0	0	0	0	0	0	0
480	444	408	624	432	528	360	504	288	552	528	648	144	120	144	738	432	750	156	780	312	126	576	630	384	144	432	240	48	204	0	0	0	216	720	432	0	630	2394	6	72	1542	720	0	24	12	0	0	90	576
528	1464	1752	0	0	0	1332	108	432	972	0	108	0	0	432	160	1072	640	0	288	360	0	0	0	0	0	0	0	432	648	0	0	0	0	1224	648	720	180	900	0	900	1476	0	0	0	0	0	0	0	0
240	4080	0	0	120	0	0	1680	960	864	24	408	0	0	0	0	0	0	0	276	360	0	24	0	0	96	48	0	0	0	0	0	0	0	0	0	0	1392	2088	0	0	3600	0	0	0	0	0	0	0	0
1114	1479	1613	624	344	160	557	359	269	1152	436	398	381	654	708	362	571	657	184	380	318	267	307	518	357	465	705	453	519	573	89	169	18	272	428	338	508	726	776	135	237	519	567	231	231	142	168	101	393	627
250	6	140	0	20	240	144	88	736	380	240	700	480	444	200	1262	630	1156	600	662	834	354	118	292	936	400	80	336	684	896	120	120	120	360	660	540	810	360	730	12	4	1832	1440	0	240	120	36	72	1146	1310
313	314	1953	544	212	400	451	684	333	866	428	246	982	1012	1294	1301	1492	2739	288	90	384	446	238	60	909	396	81	236	488	524	232	26	268	108	30	96	200	10	190	410	148	286	610	226	160	1120	1002	822	662	154
138	108	546	288	1224	1428	492	106	446	674	34	48	1488	1440	684	136	180	620	123	108	81	1296	120	708	492	234	450	288	792	96	288	2088	1656	1371	396	957	288	0	96	1628	1366	378	192	1200	576	672	160	680	648	132
54	108	486	356	1828	960	0	0	144	288	336	456	72	288	216	144	288	1152	120	840	240	192	288	456	288	588	1320	108	0	936	288	144	0	0	0	0	2088	1764	2412	864	0	1296	648	0	1296	0	0	288	0	0
1798	1096	544	1540	1398	426	568	1366	336	108	84	96	90	240	814	150	264	114	352	672	132	252	572	204	336	336	354	90	0	352	892	848	180	784	560	108	482	850	144	326	308	446	762	510	432	308	204	200	264	460
165	60	255	30	150	0	412	430	1708	0	0	0	630	0	156	230	120	250	858	234	1872	0	0	0	640	1400	1650	450	1200	180	1320	480	0	1906	440	7746	145	25	100	0	1800	0	630	3300	360	56	56	212	0	72
232	134	408	252	80	317	624	31	353	679	143	184	44	120	398	436	520	337	242	124	217	919	191	1240	871	115	220	224	662	750	538	793	558	808	1096	1008	727	1614	1051	405	678	587	942	858	596	1086	318	609	2102	456
342	1098	3952	0	0	90	680	640	900	1650	90	780	680	360	3450	148	462	1638	0	0	0	472	326	18	740	0	274	254	0	1500	12	12	38	40	40	0	12	4	98	96	40	248	106	120	78	220	310	394	384	212
28	128	132	0	648	216	0	708	492	240	32	64	0	0	1920	0	0	0	0	2112	504	0	432	168	960	8	16	0	0	4080	0	0	0	0	0	0	80	992	1088	0	0	528	0	0	0	0	0	0	0	0
432	0	1296	144	0	720	0	0	0	1008	528	192	432	0	0	432	0	1296	288	0	2304	0	0	0	5472	1056	384	0	0	0	288	0	576	576	0	2016	0	0	0	1296	864	1296	0	0	0	0	0	1728	0	0
216	216	3240	864	108	0	324	0	0	0	0	0	0	0	0	612	396	5760	2592	324	0	648	0	0	0	0	0	0	0	0	2244	204	0	1836	216	0	108	108	108	168	96	168	540	0	0	108	0	0	108	0
2016	288	1152	288	192	96	0	0	0	432	144	0	0	576	432	0	0	0	0	0	0	0	0	0	0	0	0	0	0	0	0	0	0	0	0	0	0	0	0	0	0	0	0	0	0	168	132	24	0	0
0	0	0	0	0	0	0	0	0	0	0	0	0	0	0	144	0	36	12	24	0	0	0	0	0	0	0	0	36	180	0	216	216	60	120	0	426	1824	1062	216	36	216	2664	0	864	0	0	0	0	0
432	432	1152	360	72	0	144	0	0	1356	684	228	0	0	3888	432	288	576	2376	0	216	0	0	0	1080	1080	0	0	1296	2592	0	0	0	0	0	0	0	0	0	0	0	0	0	0	0	1536	3648	1836	0	0
1000	515	125	266	362	50	120	230	40	24	166	104	770	172	100	2400	765	375	6340	5220	980	1340	1280	1920	0	240	760	2360	1860	1500	0	54	0	600	590	60	8	0	16	0	0	0	8	250	250	252	222	204	108	0
992	792	316	414	246	108	504	279	201	630	48	102	228	156	228	464	360	154	54	1194	90	54	1122	126	174	268	362	402	312	366	390	36	132	378	1170	270	213	519	198	0	510	318	642	198	180	708	69	267	378	1386
214	596	534	98	152	74	608	440	284	216	216	162	342	1188	540	488	1510	978	408	0	0	2232	480	0	156	108	54	24	96	96	254	332	182	384	240	180	576	360	144	2808	1170	1512	144	720	0	1466	800	590	1464	240
120	30	402	0	0	96	0	0	24	500	80	120	96	24	356	72	18	414	112	88	32	136	40	200	240	96	1016	104	248	376	304	80	320	272	248	140	306	584	358	660	116	1032	1152	272	716	496	176	32	536	152
216	72	144	432	0	216	54	288	54	24	558	198	0	0	288	0	0	0	0	0	0	0	0	180	300	0	0	0	0	0	1680	1020	2520	0	0	0	1485	1710	1485	240	0	360	4320	0	2880	9	300	159	0	0
0	0	870	12	0	60	12	0	132	1740	0	0	72	144	360	0	0	90	0	0	0	0	0	0	270	390	0	0	0	0	4110	2100	9000	450	0	3732	90	330	2100	2634	3246	0	3960	2520	2520	6	0	12	0	0
396	1290	1830	568	124	268	744	48	372	1680	192	348	0	0	1104	106	901	1609	576	0	0	324	12	60	312	72	180	384	192	384	992	422	806	1368	156	276	458	212	266	396	264	276	948	528	192	576	144	408	756	84
2040	2436	3762	1096	486	248	534	408	414	360	300	318	0	0	762	326	918	1126	870	1392	720	1716	584	2044	1800	1980	2694	756	0	0	152	198	148	600	840	1092	465	166	257	150	66	240	0	330	0	264	114	228	135	148
0	126	924	0	0	48	72	72	336	2170	336	416	96	528	2580	0	210	1110	0	0	0	0	0	288	1662	0	168	0	0	1152	6	18	144	120	48	366	0	0	0	276	78	0	0	72	144	30	0	150	60	0
1080	758	958	831	336	438	603	288	327	2637	732	753	303	618	1398	531	462	60	261	258	216	648	330	630	318	72	72	345	120	3078	471	156	330	285	231	90	126	39	135	219	188	217	333	156	102	273	117	234	555	282
1632	2070	1926	164	140	2216	1200	1176	1488	1272	2064	384	408	624	1236	156	126	54	384	384	1248	480	1500	2532	624	912	384	192	336	1344	432	360	864	24	96	240	186	42	192	0	384	1584	420	72	72	0	0	0	144	828
248	82	405	110	39	585	204	578	1210	977	278	231	916	657	785	288	0	202	184	33	388	58	120	496	770	48	359	487	433	350	604	361	941	465	258	1011	216	397	513	790	226	821	781	421	174	11	294	292	87	127
552	320	3304	486	1116	1854	576	864	1056	1824	2304	96	288	576	3456	240	256	1568	192	432	528	192	288	96	384	96	0	432	192	1152	522	868	962	128	288	232	48	72	1320	96	456	720	1440	48	288	0	0	96	0	0
96	454	158	104	720	256	152	1662	1024	350	353	713	180	24	102	216	2264	112	1010	730	342	854	870	508	558	462	798	0	30	144	124	1440	200	780	408	150	592	312	536	316	136	892	360	0	0	122	538	486	276	120
144	72	864	0	216	696	0	360	0	3600	48	1200	216	192	1080	576	432	4320	366	0	546	0	0	0	3624	648	0	0	336	0	0	264	720	72	0	120	48	0	48	252	492	0	384	192	48	0	0	144	0	0
576	288	432	1296	672	432	0	1152	0	576	1920	960	0	0	0	576	192	288	192	1152	0	72	528	840	0	96	768	1920	0	0	216	96	72	0	0	0	144	288	144	0	0	0	0	0	0	0	192	0	96	576
468	0	72	684	552	1176	0	0	0	0	0	0	0	0	288	144	168	192	504	144	432	1200	1440	960	834	630	1632	0	0	576	216	360	504	24	48	144	0	0	0	0	0	0	756	0	0	0	216	0	1032	1872
548	514	592	1440	959	852	412	204	364	713	1164	473	77	869	97	436	302	320	472	314	302	924	508	400	480	384	147	338	251	224	695	870	789	1128	511	786	332	282	192	776	384	305	482	25	50	576	144	308	1014	431
912	1416	2892	252	180	180	426	318	426	1596	226	878	3312	2520	1350	210	309	579	54	0	0	72	18	18	54	18	0	0	216	162	18	0	0	468	108	144	54	180	468	45	72	387	1188	72	0	39	12	39	288	72
216	180	180	1728	3240	432	1404	2700	576	264	900	780	0	0	0	936	810	54	0	0	0	0	0	0	360	0	0	0	0	0	192	660	48	0	0	0	0	0	0	180	0	0	0	0	0	66	270	24	0	0
80	788	1100	112	0	48	640	272	240	712	64	72	240	144	240	0	580	572	56	0	24	24	24	0	576	48	208	80	48	112	864	456	680	848	128	752	2064	1608	3960	784	1128	1368	480	240	208	512	516	892	636	218
2520	1089	387	1542	1110	2874	864	1224	342	369	456	111	216	0	270	738	18	216	1413	381	204	465	519	582	180	144	288	918	0	54	12	12	1812	1620	648	108	900	522	198	306	384	138	0	0	0	54	396	144	345	399
0	0	2160	0	0	0	0	0	0	3648	0	0	0	0	0	0	0	2400	0	0	0	0	0	0	1440	0	0	0	0	0	600	0	1440	420	0	300	0	0	0	352	328	160	0	0	0	240	0	576	168	0
0	148	176	0	0	0	188	192	640	135	60	957	0	0	0	0	422	544	675	1059	978	414	132	3714	1716	72	2748	60	0	0	216	1134	1296	405	519	588	234	294	1320	586	390	1040	180	0	0	166	42	518	78	0
714	260	236	1722	409	1085	152	1298	188	250	230	60	390	430	600	756	88	104	634	92	174	380	308	60	104	92	224	270	300	300	1248	276	948	1034	342	374	1256	378	292	354	282	48	390	600	430	174	1602	92	340	334
672	360	4200	192	72	1272	1392	384	2220	6528	852	2400	432	0	0	0	0	0	96	96	0	0	0	0	0	192	0	0	0	0	0	0	0	420	420	120	0	0	0	0	480	0	0	0	0	406	112	490	0	48
0	174	4174	400	206	206	886	387	397	1822	0	160	88	136	1688	0	84	1564	9	19	10	104	115	83	829	58	87	34	64	1592	326	238	202	357	579	448	118	132	272	323	834	345	208	316	544	474	268	216	536	603
0	80	150	124	100	126	268	1500	1030	681	204	693	430	302	670	300	92	450	50	352	50	102	480	102	624	400	112	256	256	704	0	0	0	10	88	10	255	531	510	16	4	100	0	0	296	0	480	320	242	1184
0	72	192	0	0	0	144	0	336	414	21	357	0	24	0	0	0	144	864	816	480	78	0	54	72	0	0	0	12	432	1368	1176	936	1632	2112	864	408	1584	456	672	888	576	1320	120	240	42	0	486	84	0
0	0	0	0	0	0	0	0	144	3042	523	1331	0	72	288	0	0	5184	0	0	0	0	0	0	7200	0	0	0	0	1440	0	0	1296	1944	324	1620	0	0	0	1800	0	0	0	0	360	0	0	0	0	0
2448	9984	2376	348	432	108	1680	336	324	360	72	216	324	3240	648	204	876	216	18	12	18	0	0	0	0	0	0	0	0	0	108	432	108	90	60	90	168	96	672	1008	240	2532	972	0	0	0	0	0	0	24
1152	0	9216	0	0	864	0	0	0	3240	2160	0	0	0	0	0	0	0	0	0	0	0	0	0	0	0	0	0	0	0	0	0	0	0	0	0	0	0	0	0	0	0	0	0	0	0	0	0	0	1008
0	468	828	456	528	456	740	380	908	600	288	1092	432	72	288	72	420	444	48	402	558	400	336	1040	704	0	880	648	432	288	720	690	858	0	378	1134	720	624	720	384	864	768	0	432	72	1308	444	1344	372	576
18	510	54	18	510	54	336	393	3660	196	132	1137	369	444	444	102	342	116	90	0	0	75	0	0	65	0	0	105	150	50	102	342	116	186	17	31	240	46	5	65	0	0	105	150	50	1650	1725	7142	555	20
162	186	96	201	465	174	180	60	96	42	42	72	96	216	36	15	51	18	0	192	168	1592	1328	1328	1062	672	1998	276	720	768	375	783	282	144	360	192	238	90	164	24	288	168	144	120	348	348	720	420	410	236
731	885	6952	400	0	80	0	0	0	5200	1430	390	240	480	0	392	480	3904	0	0	0	0	200	40	1170	0	234	264	0	1200	0	0	0	0	0	0	144	576	1272	96	0	192	0	0	240	0	0	0	120	480
768	960	4032	0	0	0	0	0	0	0	0	0	0	0	1080	2304	2880	11448	0	0	0	0	0	0	1872	0	0	0	0	72	0	0	0	0	0	0	760	20	1380	0	0	0	0	0	0	0	0	0	0	0
0	0	0	0	0	0	0	0	0	0	0	0	0	0	0	978	462	432	288	0	288	0	0	0	576	0	0	0	0	0	0	0	0	0	0	0	1760	792	1408	0	0	0	0	0	0	0	576	144	0	0
806	1054	2460	0	0	0	0	0	0	1188	0	0	0	0	108	520	680	1824	0	0	0	0	0	0	216	0	0	0	0	1080	0	0	0	0	0	0	528	2244	2124	0	0	0	1728	0	0	0	0	0	0	0
1120	544	1936	152	38	38	480	48	0	624	240	144	192	840	384	2240	1328	4112	288	72	0	1168	80	96	368	16	96	0	0	480	528	132	132	0	192	192	0	0	96	96	0	0	0	0	0	480	0	96	1760	160
2472	3502	16274	0	0	0	0	0	0	0	0	0	0	0	0	1248	1768	8216	0	0	0	0	0	0	0	0	0	0	0	0	0	0	0	0	0	0	0	0	0	0	0	0	0	0	0	0	0	0	0	0
2400	1032	8736	288	72	288	72	0	72	6894	2430	684	72	72	1080	960	384	5568	0	0	0	0	0	0	1944	0	0	0	0	0	0	0	0	0	0	0	0	0	0	0	0	0	0	0	0	0	0	0	0	0
240	72	240	1608	1080	240	264	1104	0	910	140	150	0	0	576	0	0	0	800	240	160	0	360	0	1000	100	100	0	0	0	2496	0	960	2944	1560	1040	2880	2320	200	0	240	0	0	0	0	120	0	600	0	1320
166	960	638	600	720	390	24	264	2580	2112	150	2088	300	12	444	14	768	298	24	576	162	72	48	528	618	168	216	0	0	0	0	288	0	80	1920	1000	2064	2016	672	70	8	1584	0	0	0	0	6	66	0	100
[truncated: 55 more columns]
