# Supplementary material for: Polygenic adaptation from standing genetic variation allows rapid ecotype formation
Source: eLife. 2023 Feb 28;12:e82824. doi: 10.7554/eLife.82824 (PMC9977305; doi:10.7554/eLife.82824)
Supplement: Supplementary file 2. [file elife-82824-supp2.zip › Supplementary_Data_1/Twisst_windows_5000/superscaffold36_all_output.weights.5000.csv]

topo1	topo2	topo3	topo4	topo5	topo6	topo7	topo8	topo9	topo10	topo11	topo12	topo13	topo14	topo15	topo16	topo17	topo18	topo19	topo20	topo21	topo22	topo23	topo24	topo25	topo26	topo27	topo28	topo29	topo30	topo31	topo32	topo33	topo34	topo35	topo36	topo37	topo38	topo39	topo40	topo41	topo42	topo43	topo44	topo45	topo46	topo47	topo48	topo49	topo50
476	424	348	571	116	465	408	288	168	368	312	352	588	492	300	372	288	384	304	224	360	192	108	60	92	120	76	60	288	240	511	284	321	272	208	504	138	198	180	1408	500	300	132	216	252	732	564	540	648	486
168	168	252	280	366	788	44	222	166	426	176	190	254	296	284	84	154	324	262	560	856	282	344	266	288	288	312	298	412	428	200	580	490	88	848	640	1238	410	492	1280	1744	2688	1534	844	1196	148	484	224	136	396
432	72	252	393	1983	1980	786	2782	1268	528	0	348	0	0	180	0	24	60	168	96	168	36	0	12	60	0	24	0	0	0	525	2307	1752	252	144	252	2580	540	1500	1500	0	600	0	216	0	609	1769	1486	240	864
48	144	0	72	0	72	168	96	384	0	0	0	144	288	0	56	136	0	48	0	672	72	0	0	2418	234	804	288	0	0	576	832	512	336	144	0	624	96	0	922	1568	246	144	720	0	1224	510	1122	624	0
500	0	3250	150	150	300	75	10	65	375	2115	210	150	300	1500	0	0	0	78	114	78	0	660	132	0	27	3	6	0	0	1314	894	546	150	522	0	1248	486	558	388	190	112	1500	150	750	0	0	0	0	258
8820	900	3240	0	0	0	0	0	0	11340	0	1620	1080	0	0	1692	252	1728	0	0	0	0	0	0	648	0	648	1080	0	0	0	0	0	0	0	0	0	0	0	0	0	0	0	0	0	0	0	0	0	0
72	660	1044	108	16	56	552	60	228	618	45	99	564	0	0	57	261	228	130	84	140	260	12	52	140	102	250	138	144	72	714	720	438	1712	1008	1960	744	2340	1908	699	2562	1545	636	192	48	477	42	261	210	288
300	600	480	0	0	0	1272	540	3348	726	0	1650	1500	0	1032	0	0	60	0	0	300	600	0	0	480	0	0	300	600	120	0	0	0	0	0	0	0	0	0	0	0	0	0	0	0	624	420	2436	120	0
0	0	0	0	0	720	0	0	0	102	1728	510	0	0	0	0	0	0	0	0	0	0	0	0	0	0	0	0	0	0	468	72	576	432	216	180	108	72	36	216	0	0	432	144	288	0	0	0	0	0
720	144	1440	1072	768	896	1156	1028	1800	960	1640	568	144	144	1872	0	96	288	0	0	0	0	24	24	72	0	0	0	0	144	880	240	800	0	0	0	960	0	0	480	0	240	0	0	0	2720	2080	2880	0	0
0	0	0	0	420	48	0	0	0	2772	0	468	648	0	2340	288	0	1440	720	624	96	0	0	0	0	0	0	0	0	7200	0	960	12	306	450	36	420	732	432	0	0	120	72	0	180	0	0	0	0	0
0	0	1944	0	0	0	0	0	0	3132	1296	108	0	0	3456	0	0	1080	0	0	0	0	0	0	4752	0	0	0	0	648	0	0	0	0	0	0	0	0	0	0	0	0	0	0	0	0	0	0	0	0
0	0	396	0	0	0	0	0	0	180	0	0	0	0	720	0	0	4788	0	0	0	0	0	0	11232	0	0	0	0	900	0	0	0	0	0	0	0	0	0	0	0	0	0	0	0	0	0	0	0	0
0	0	384	348	655	257	0	60	0	1008	144	36	72	96	3144	54	18	564	120	30	42	0	72	24	2085	208	359	348	24	1968	516	1151	373	84	30	138	1278	324	366	228	30	30	312	192	312	72	366	234	0	288
54	132	990	258	414	216	216	48	24	96	24	0	0	48	1944	12	72	2124	240	0	0	288	1296	576	3840	240	480	360	480	5424	144	168	96	156	72	12	120	108	48	36	72	72	132	384	156	0	0	0	192	528
0	0	648	0	0	0	0	0	0	3240	0	0	0	0	1080	0	0	432	0	0	0	0	0	0	0	0	0	0	0	2160	0	0	0	0	0	0	0	0	0	0	0	0	0	0	0	0	0	0	0	0
186	0	1182	1248	2448	912	3456	4608	2880	1008	1152	0	864	1152	4464	12	0	132	144	0	432	144	72	72	120	0	96	72	432	144	408	540	348	0	0	0	576	0	0	0	0	0	0	1296	0	1440	2160	1296	0	0
0	0	0	0	1764	0	0	36	0	0	0	0	0	0	8676	0	0	0	0	0	0	0	0	0	0	0	0	0	0	0	0	3024	0	0	0	0	1800	0	0	0	0	0	0	0	0	0	0	0	0	0
0	0	0	648	504	144	0	0	0	864	0	0	432	0	2592	504	0	1008	0	0	0	0	0	0	0	0	0	0	0	0	3240	2520	720	1296	0	0	0	0	0	0	0	0	4320	0	0	0	0	0	0	0
[truncated: 55 more columns]
