# Supplementary material for: Polygenic adaptation from standing genetic variation allows rapid ecotype formation
Source: eLife. 2023 Feb 28;12:e82824. doi: 10.7554/eLife.82824 (PMC9977305; doi:10.7554/eLife.82824)
Supplement: Supplementary file 2. [file elife-82824-supp2.zip › Supplementary_Data_1/Twisst_windows_5000/superscaffold37_all_output.weights.5000.csv]

topo1	topo2	topo3	topo4	topo5	topo6	topo7	topo8	topo9	topo10	topo11	topo12	topo13	topo14	topo15	topo16	topo17	topo18	topo19	topo20	topo21	topo22	topo23	topo24	topo25	topo26	topo27	topo28	topo29	topo30	topo31	topo32	topo33	topo34	topo35	topo36	topo37	topo38	topo39	topo40	topo41	topo42	topo43	topo44	topo45	topo46	topo47	topo48	topo49	topo50
144	720	0	240	960	240	4560	240	6000	0	0	0	2160	7200	0	144	720	0	0	0	0	96	24	600	0	0	0	144	0	0	0	0	0	0	0	0	0	0	0	0	0	0	0	0	0	2280	120	3000	192	48
612	264	2064	699	213	264	447	485	448	2511	1341	1800	600	120	600	120	0	282	177	126	405	48	84	348	1070	1152	766	240	48	186	438	132	138	297	324	447	85	70	133	210	504	54	42	216	90	519	609	252	306	618
864	432	432	0	216	360	312	384	240	128	264	88	0	72	0	864	864	480	416	304	0	312	48	0	96	0	0	0	0	576	2304	648	816	488	352	24	624	96	0	48	0	0	0	0	864	900	468	384	288	192
576	864	288	0	0	0	0	0	0	432	0	648	2592	0	0	1776	720	780	540	108	0	0	72	72	0	0	0	288	0	828	864	0	216	0	0	0	728	796	816	0	0	288	3924	0	216	0	0	0	0	144
60	16	104	150	150	600	12	120	228	540	1842	378	0	0	150	45	204	3	624	1092	234	198	1272	318	90	90	72	30	300	798	35	71	482	64	112	64	26	26	20	672	60	72	0	60	228	8	80	32	200	1600
944	72	1048	744	24	72	312	480	1008	1132	568	268	720	72	720	148	0	326	672	396	1260	72	636	84	48	576	0	0	0	864	1026	12	12	966	414	2160	156	1212	144	164	628	24	720	720	792	162	120	120	156	636
525	552	1023	880	172	430	2420	6	1870	1998	434	982	1194	1248	2142	393	636	687	24	40	32	250	268	874	546	24	528	240	24	798	232	36	44	444	544	548	80	196	204	360	570	366	120	0	204	420	2	322	272	508
1512	828	900	504	48	936	1920	960	2016	2400	2160	960	2640	960	600	432	192	300	132	356	424	60	156	144	56	464	32	408	816	420	192	24	168	24	8	112	0	12	12	216	72	0	120	0	0	840	216	864	72	312
540	60	600	725	345	1150	60	0	120	240	240	120	0	0	0	0	0	0	0	384	0	0	36	0	0	0	0	0	0	240	0	0	0	0	156	0	0	72	0	0	0	0	0	0	240	0	0	0	0	12
0	0	0	0	0	0	0	0	0	0	0	0	0	0	0	0	0	0	972	1152	144	0	1620	324	0	0	0	324	0	648	1080	540	0	216	7464	960	648	3888	2592	0	0	0	6480	0	0	0	0	0	0	0
[truncated: 55 more columns]
