# Supplementary material for: Polygenic adaptation from standing genetic variation allows rapid ecotype formation
Source: eLife. 2023 Feb 28;12:e82824. doi: 10.7554/eLife.82824 (PMC9977305; doi:10.7554/eLife.82824)
Supplement: Supplementary file 2. [file elife-82824-supp2.zip › Supplementary_Data_1/Twisst_windows_5000/SuperScaffold2_all_output.weights.5000.csv]

topo1	topo2	topo3	topo4	topo5	topo6	topo7	topo8	topo9	topo10	topo11	topo12	topo13	topo14	topo15	topo16	topo17	topo18	topo19	topo20	topo21	topo22	topo23	topo24	topo25	topo26	topo27	topo28	topo29	topo30	topo31	topo32	topo33	topo34	topo35	topo36	topo37	topo38	topo39	topo40	topo41	topo42	topo43	topo44	topo45	topo46	topo47	topo48	topo49	topo50
3300	360	5688	3312	3864	4044	792	1848	1524	3840	5052	816	2100	2100	3252	0	0	24	0	0	0	0	0	0	0	0	0	0	0	0	0	0	60	0	0	0	0	0	0	0	0	0	0	0	0	0	0	60	0	0
3636	3816	3780	3384	1584	3636	2208	4506	2214	3492	4248	4608	72	0	1800	0	0	0	0	0	0	0	0	0	0	0	0	0	0	0	0	0	0	0	0	0	0	0	0	0	0	0	0	0	0	384	426	270	0	0
60	426	186	892	1422	2996	666	1026	678	2292	3660	4404	690	570	480	12	6	0	0	180	0	42	102	0	0	0	0	0	0	0	321	360	1605	0	174	0	306	248	46	108	450	1332	180	54	36	102	60	366	90	6
414	3480	6630	2106	540	1170	3996	1944	5076	2676	1464	5760	0	0	0	0	0	0	24	0	48	0	0	0	0	0	0	0	0	0	0	0	0	20	0	40	0	0	0	0	0	0	0	0	0	1680	720	1200	0	24
2376	3132	720	1764	4572	4896	1692	3744	1728	5976	4944	6360	0	288	144	0	0	0	0	0	0	0	0	0	0	0	0	0	0	0	0	0	0	0	0	0	0	0	0	0	0	0	0	0	0	0	0	0	0	0
816	1200	480	648	1680	816	2448	3258	1398	4344	5202	8166	1680	1752	1680	0	0	0	0	0	0	0	0	0	24	48	24	0	0	0	0	0	0	0	0	0	0	0	0	24	48	24	0	0	0	72	114	6	0	0
0	1400	120	24	296	120	3397	1452	4753	1276	0	1390	280	280	280	0	230	240	0	0	0	145	0	5	265	0	125	0	0	0	6	224	240	0	0	0	145	0	5	265	0	125	0	0	0	111	36	287	0	0
600	990	648	390	1154	358	828	1449	633	684	525	1569	30	30	30	408	612	384	132	1336	356	360	1080	480	120	204	552	0	0	0	330	286	206	324	576	300	528	864	720	172	302	390	0	0	0	324	125	313	432	384
1932	2316	2908	160	0	672	640	80	640	3716	1280	1080	800	800	800	634	810	720	0	0	960	0	120	0	780	1296	120	240	960	432	0	0	64	0	0	96	144	288	144	144	0	240	192	288	192	0	16	0	0	24
650	1102	432	604	1346	738	786	2052	918	542	794	896	300	300	408	460	674	720	288	708	372	412	920	660	384	1040	904	324	324	216	272	346	408	84	480	324	632	456	712	72	312	552	0	108	0	210	258	174	160	404
2550	792	2508	2214	432	954	558	324	306	1710	840	360	540	540	648	2835	1188	2715	1320	0	60	132	108	60	1572	480	150	420	420	636	72	96	222	450	0	0	0	0	0	0	30	0	0	0	0	12	0	54	72	54
294	294	7296	0	0	108	0	0	0	4074	354	0	0	108	540	228	228	6456	0	0	0	0	0	540	4446	7038	4932	540	0	0	0	0	0	0	0	0	0	0	0	0	0	0	0	0	0	0	0	0	0	0
370	972	490	378	801	45	1044	2484	432	360	252	624	264	1488	2056	710	2472	938	202	224	184	436	1094	214	96	36	104	134	980	812	18	45	9	98	16	8	168	126	18	0	24	36	174	196	36	270	558	72	80	316
1650	682	344	3000	4740	1632	408	1176	828	48	144	216	144	60	420	24	96	186	870	2202	720	426	648	204	108	12	60	108	114	252	300	780	870	1200	2190	1110	2676	2748	2286	636	90	630	1200	990	1020	72	36	528	228	108
328	183	324	600	68	257	310	1200	375	392	606	630	1265	425	425	187	30	103	292	166	142	0	0	0	42	156	0	0	0	25	250	70	180	174	228	216	0	72	0	150	312	96	0	0	25	334	948	466	210	660
112	72	128	40	0	8	440	800	80	0	120	600	720	144	0	216	648	864	1024	356	324	132	326	142	288	288	288	144	0	0	0	0	0	160	92	180	150	450	60	60	0	300	360	0	108	0	72	72	254	447
1236	1200	840	684	360	648	1890	2430	2880	1532	1564	1020	180	1800	3600	420	600	492	48	12	0	480	120	0	60	0	540	120	1200	348	96	24	72	0	0	0	0	0	0	0	0	0	0	0	48	630	810	480	0	0
1320	0	840	2376	1296	4968	0	0	0	504	576	0	0	0	4320	2880	0	1440	72	288	2520	0	0	0	840	420	540	1440	0	1440	0	0	0	72	360	1080	0	0	0	1584	1224	288	72	864	216	0	0	0	0	0
4320	480	2400	0	336	1680	72	288	216	1846	336	434	1440	72	1800	0	120	1080	1800	540	1980	240	0	120	1200	0	120	0	0	0	0	48	432	0	0	0	96	0	48	480	0	48	0	0	0	72	288	48	0	0
318	84	714	240	420	420	42	1722	648	336	330	354	1836	540	972	300	30	270	0	72	0	36	108	72	300	0	0	0	0	0	96	24	120	0	0	0	252	198	630	120	0	0	0	0	0	6	1092	6	0	0
498	5358	4332	0	0	0	1296	0	216	1176	0	228	0	0	0	792	2088	6300	0	0	0	6480	0	1620	1080	540	0	0	4860	0	0	0	0	0	0	0	0	0	0	0	0	0	0	0	0	1296	0	0	0	0
1440	120	8808	0	0	0	0	0	0	1080	0	0	0	0	1296	1584	276	6348	1728	0	0	0	0	0	9000	7200	0	0	0	432	0	0	0	0	0	0	0	0	0	0	0	0	0	0	0	0	0	0	0	0
1324	1730	3390	36	696	540	0	336	672	3900	1340	1240	744	1620	792	864	1188	2232	360	360	504	144	288	288	3238	766	532	648	1620	648	12	168	180	0	0	24	192	24	72	72	72	144	0	144	72	0	48	96	0	0
720	1488	6540	0	72	252	432	324	828	2700	648	1548	324	432	6912	216	288	576	0	0	0	576	72	216	1080	0	216	216	0	4320	0	0	0	0	0	0	0	0	0	0	0	0	0	0	0	288	252	180	72	0
340	910	1210	40	96	96	524	610	574	420	70	598	400	40	900	0	0	540	0	380	380	0	2360	2180	250	125	1265	1000	100	2040	0	0	0	20	120	100	0	380	200	0	0	540	40	0	0	0	0	0	2	1362
108	308	292	192	0	96	0	0	0	444	72	0	0	0	0	306	462	642	0	336	336	504	360	1680	534	108	1302	768	768	768	522	0	288	108	308	292	0	0	0	270	570	0	0	0	0	684	234	864	792	648
0	0	864	0	0	0	0	0	0	2414	94	564	0	0	288	0	0	2400	0	0	0	192	0	384	2608	448	2752	0	0	0	36	12	0	0	0	0	0	0	0	24	0	0	0	0	0	396	132	1440	720	0
0	240	2448	0	0	0	720	240	240	2304	0	720	0	0	864	0	0	792	0	0	0	240	0	240	576	672	480	0	0	0	96	48	0	36	120	36	0	96	0	0	0	0	0	0	0	984	444	588	480	0
300	192	684	960	792	648	360	300	324	696	240	612	0	0	804	150	96	258	288	624	888	48	180	216	600	180	456	600	0	504	672	492	324	864	972	1344	276	630	570	396	1212	264	600	612	240	504	288	648	96	408
96	0	1968	192	0	192	0	0	0	1752	72	0	0	0	144	288	0	1920	96	0	288	0	0	0	2736	96	0	0	0	288	336	0	144	144	0	264	0	0	144	48	192	0	432	72	144	852	192	732	696	240
336	198	0	352	948	368	342	208	368	0	312	126	540	864	114	216	252	0	412	248	324	1233	561	996	36	192	504	576	720	72	580	1008	680	462	312	462	126	204	120	428	328	168	252	654	288	612	556	740	621	201
256	1404	1730	324	0	72	389	134	341	650	46	414	108	216	1800	228	1152	2220	180	72	216	1440	576	1440	1890	174	1566	324	72	1080	0	0	0	36	132	42	0	0	0	0	60	0	0	0	0	30	12	30	723	162
648	320	352	260	330	68	272	632	16	284	110	248	558	272	1180	798	636	650	590	232	244	88	92	60	1062	600	420	300	640	922	132	530	28	374	272	222	566	258	288	430	152	186	674	700	290	412	934	176	182	288
0	0	3024	0	0	0	0	0	0	3780	0	324	0	0	1728	0	0	1296	0	0	0	0	0	0	8316	0	1404	0	0	1296	0	0	0	0	0	0	0	0	0	0	0	0	0	0	0	0	0	0	0	0
90	0	126	288	0	360	0	0	0	252	0	0	0	0	0	1098	0	810	864	0	2808	0	0	0	1676	1704	544	0	0	0	144	0	144	576	0	720	0	0	0	144	1512	0	0	0	0	1296	1296	720	576	648
0	0	0	0	0	0	0	0	0	0	0	0	0	0	0	0	0	0	0	0	3240	0	0	0	4704	11352	1440	0	0	0	0	0	0	0	0	0	0	0	0	198	360	90	0	0	0	0	0	0	0	0
783	116	829	0	240	0	0	240	0	3240	0	0	0	0	576	1017	124	731	2160	240	780	180	270	30	1304	2100	376	0	0	0	0	0	0	0	0	0	136	88	16	0	0	0	0	0	0	0	360	0	0	0
60	0	30	0	360	18	0	936	90	0	24	48	90	18	450	1620	288	1710	2280	240	720	234	180	162	2324	1626	208	0	0	0	0	144	0	0	0	0	576	0	0	18	0	36	0	0	0	0	2448	0	0	0
225	135	450	135	135	0	48	96	72	0	0	0	0	0	0	525	27	5190	1392	72	894	270	126	144	3975	856	425	360	0	0	171	171	0	1038	36	672	18	90	0	30	150	36	0	0	0	238	152	60	405	189
0	0	1080	0	0	0	0	0	0	1070	900	550	0	0	0	0	0	4320	0	180	0	0	216	0	1440	0	0	0	0	36	0	0	0	0	216	0	1496	998	782	0	0	0	0	0	0	0	0	0	0	432
0	0	0	0	0	0	0	0	0	0	0	0	0	0	0	0	0	0	0	0	0	0	0	0	0	0	0	0	0	0	0	0	0	0	0	0	0	0	0	0	0	0	0	0	0	0	0	0	0	0
0	0	2628	0	0	0	0	0	0	4428	0	0	0	0	1728	0	0	2304	0	0	0	0	0	0	0	720	900	0	0	0	0	0	0	0	0	0	0	0	0	0	0	0	0	0	0	0	0	0	0	0
132	396	1524	0	0	0	0	0	0	1836	0	0	0	0	108	144	432	720	0	432	0	0	1296	0	3456	432	1296	0	0	2160	0	0	0	0	0	0	0	0	0	0	0	0	0	0	0	0	0	0	0	0
0	0	6480	0	0	0	0	0	0	3456	0	0	0	0	3456	0	0	6048	0	0	0	0	0	0	5400	0	0	0	0	0	0	0	0	0	0	0	0	0	0	0	0	0	0	0	0	0	0	0	0	0
0	0	1296	0	0	0	0	0	0	5220	0	0	0	0	0	0	0	4356	0	0	0	0	0	0	5868	0	0	0	0	1296	0	0	0	0	0	0	0	0	0	0	0	0	0	0	0	0	0	0	0	0
0	24	552	0	0	0	0	0	240	4500	0	660	0	0	0	0	312	6456	0	0	0	0	0	240	5634	0	1254	0	0	0	36	120	24	36	240	48	192	24	264	0	0	96	0	0	0	0	0	0	0	0
3406	2774	4236	60	60	210	900	420	120	1000	320	120	1620	150	300	532	200	768	144	900	828	0	48	0	60	126	12	12	1530	1680	0	0	0	120	294	234	0	576	0	0	0	0	576	288	0	0	0	0	0	0
0	0	648	0	0	0	0	0	0	3312	0	360	0	0	0	0	0	7200	0	0	0	0	0	0	12888	0	2016	0	0	0	0	0	0	0	0	0	0	0	0	0	0	0	0	0	0	0	0	0	0	0
0	0	3600	0	0	0	720	0	240	540	558	2376	0	0	0	0	288	7122	0	0	0	420	0	540	8370	0	144	0	0	0	72	48	30	0	72	0	24	0	24	30	36	24	0	0	0	0	0	210	630	0
0	0	1296	0	0	0	0	0	0	16416	0	0	0	0	432	0	0	0	0	0	0	0	0	0	0	0	0	0	0	0	0	0	0	0	0	0	0	0	0	0	0	0	0	0	0	0	0	0	0	0
1620	540	1404	1620	0	0	540	0	0	276	60	60	1620	540	108	3780	1260	1332	0	0	0	0	0	0	288	0	0	0	0	216	1620	0	0	0	0	0	2610	1260	450	0	0	0	6480	0	1080	0	0	0	0	0
0	0	1260	0	0	0	0	0	0	4778	2352	1078	0	0	0	0	0	8568	0	0	0	0	0	0	4320	0	0	0	0	0	0	0	0	0	0	0	0	0	0	0	0	0	0	0	0	0	0	0	0	0
0	0	3312	0	0	0	0	0	0	9360	0	0	0	0	0	0	0	432	0	0	0	0	0	0	288	0	0	0	0	0	0	0	0	0	0	0	0	0	0	0	0	0	0	0	0	0	0	0	0	0
0	0	396	144	0	0	720	0	0	126	15	75	180	36	720	405	945	1800	0	0	0	0	0	0	180	0	0	0	0	270	72	0	0	270	270	0	240	0	1200	18	0	90	1710	0	18	360	0	0	54	54
0	0	0	0	0	0	132	60	48	0	0	60	0	0	0	0	0	0	140	516	280	0	60	60	0	432	12	0	0	0	0	432	576	112	528	512	2272	0	1952	924	426	3378	0	0	0	0	0	0	0	0
0	0	0	0	0	0	0	0	0	0	0	0	0	0	0	0	0	0	0	0	0	0	0	936	2340	1872	2340	144	0	0	0	0	0	0	0	0	0	0	0	0	0	0	0	0	0	0	0	0	0	0
620	640	1824	324	288	252	366	84	198	1080	324	0	0	0	1200	500	544	1932	720	192	168	0	0	0	1008	504	0	0	0	480	540	192	420	336	0	456	580	492	536	576	660	0	132	240	96	1680	1416	720	2328	1200
0	0	0	0	864	0	2304	1296	720	0	144	720	0	0	0	0	0	0	0	0	0	0	0	0	0	0	0	0	0	0	0	0	0	0	0	0	576	288	0	0	0	0	0	0	0	8064	5616	5328	3456	0
0	0	0	0	0	0	1560	120	2316	0	0	324	0	0	0	0	0	0	0	0	0	0	0	0	0	0	0	0	0	0	0	1188	108	0	0	0	3996	0	432	0	0	324	0	0	0	5148	396	6768	0	0
120	0	216	192	0	0	1688	174	970	120	120	0	480	480	1200	0	0	0	0	0	240	0	0	0	144	144	0	0	0	0	0	0	0	0	0	240	0	0	0	0	0	0	0	0	0	3864	564	4116	5040	240
461	359	308	570	438	108	526	700	232	544	554	294	18	108	144	321	255	108	284	510	736	300	366	108	872	712	480	36	288	288	282	300	12	130	318	440	458	416	260	192	192	144	18	144	108	485	878	293	780	1338
355	139	592	462	264	876	157	452	219	632	364	204	150	60	924	114	54	312	120	24	0	0	0	0	2682	1568	490	300	120	552	298	180	998	180	36	0	752	376	288	120	344	292	672	72	216	199	860	453	120	312
0	0	0	0	80	16	0	0	0	20	0	0	0	0	120	192	0	280	858	996	150	1298	1612	150	2472	760	360	0	0	244	0	520	84	140	302	50	980	172	0	1000	0	0	0	300	100	0	1080	100	354	520
160	80	0	576	2784	2304	168	768	0	72	1656	720	144	0	0	256	848	0	544	948	44	1080	2508	2484	0	0	0	576	192	0	144	1104	0	128	204	4	1292	64	0	816	120	888	192	96	480	16	176	0	144	264
60	0	0	1236	5396	2848	60	2988	648	0	1020	324	120	240	1380	138	12	36	168	288	552	216	144	648	942	624	1296	270	90	0	252	1554	714	0	0	0	390	0	0	288	30	6	72	150	0	0	624	156	54	144
0	48	24	40	872	552	288	672	216	76	0	1340	24	120	120	144	360	84	0	0	0	96	24	384	0	0	0	192	0	0	124	2012	2292	0	120	0	1680	2712	1008	288	196	3716	192	0	0	72	144	324	0	264
108	108	0	564	2334	702	168	1380	0	0	0	0	0	0	720	0	0	0	66	30	12	0	108	0	0	0	0	0	0	0	2104	4916	1800	330	690	60	7364	3416	920	360	0	0	0	72	900	222	1290	0	0	432
864	432	0	1629	3177	1134	744	6096	1152	432	1440	1152	0	0	0	0	0	0	0	0	0	0	0	0	0	0	0	0	0	0	2325	8313	2862	0	0	0	1548	18	54	1404	0	216	0	108	540	504	2520	864	0	0
144	72	0	1212	2340	1200	0	360	0	0	0	0	0	0	0	288	0	0	216	144	72	144	216	0	0	0	0	0	0	0	4764	7020	5136	2736	2592	360	9192	1200	2712	1368	144	648	432	0	144	0	720	0	0	0
828	72	0	3110	4620	1054	504	2448	0	0	0	0	0	0	0	108	0	0	774	324	126	36	108	0	0	0	0	0	0	0	3894	4644	1938	2538	1548	702	5250	3624	918	0	360	252	36	72	0	108	432	0	72	828
0	0	0	0	0	0	0	0	0	0	0	0	0	0	0	0	0	0	0	0	0	0	0	0	0	0	0	0	0	0	0	720	144	396	4026	330	5454	15390	7380	0	0	720	0	0	0	0	0	0	0	0
0	324	1188	0	0	0	0	216	0	360	0	72	0	0	432	0	48	240	0	0	0	0	0	0	0	0	0	0	0	0	0	0	0	0	0	0	1184	4588	2220	0	0	0	0	0	0	0	216	0	0	0
240	0	96	336	180	36	0	0	0	432	108	0	0	0	684	288	0	0	1176	0	24	0	72	0	232	824	600	1440	144	360	0	72	72	888	0	240	288	0	288	30	474	0	576	864	144	0	504	360	0	60
585	144	468	630	270	747	936	153	144	90	477	54	261	333	1125	990	36	90	126	135	9	72	396	108	549	18	54	180	360	1269	0	144	216	360	468	108	54	234	36	117	90	54	0	216	333	936	180	144	315	4032
666	288	0	600	276	0	388	268	256	0	0	0	0	0	0	966	192	0	1756	800	480	426	342	0	792	1080	288	72	720	432	1170	384	0	1950	816	960	264	408	0	1008	1392	480	0	0	576	1116	666	624	846	660
0	0	1584	144	0	0	192	24	72	360	0	0	288	144	144	0	0	2760	816	0	96	720	0	96	840	0	0	1104	480	456	2160	96	192	864	0	96	0	0	0	192	0	0	0	96	0	2064	96	288	2544	0
0	272	544	378	1350	1188	465	0	891	804	238	326	0	36	0	0	108	300	0	0	0	60	0	396	436	1107	725	0	0	0	264	240	552	208	136	328	808	368	720	504	400	464	0	0	0	993	2052	2079	444	0
696	424	596	450	480	606	1008	288	0	252	448	308	0	0	0	672	816	552	1596	348	1056	352	2704	2440	496	1960	1924	480	0	0	34	48	254	264	108	288	138	206	184	120	168	192	0	0	0	312	672	312	236	1352
1440	144	816	0	3528	4344	0	1896	1224	572	2566	1116	480	600	600	1856	754	1098	504	324	756	168	206	214	757	516	173	0	0	60	0	672	480	0	0	0	360	0	360	822	120	720	0	120	0	550	1992	1166	36	168
972	435	303	940	20	108	430	450	20	96	0	0	0	0	0	1920	1325	661	2454	375	963	882	1596	150	312	302	310	0	72	0	642	24	144	812	169	381	30	6	0	0	96	0	0	0	0	2364	1350	156	2220	2736
425	1759	408	0	0	0	720	0	0	0	0	0	0	0	0	1150	1130	240	0	1800	0	3816	4788	252	108	180	1008	0	0	0	0	0	0	0	0	0	0	0	648	180	216	252	0	0	0	144	0	0	648	648
146	124	774	90	204	258	288	666	366	672	374	340	54	24	336	240	192	792	18	178	212	190	450	224	1629	494	493	18	48	150	108	1090	170	198	710	352	2426	1076	1436	180	144	294	126	114	12	818	1232	938	394	1206
240	312	576	12	156	222	12	322	314	800	176	200	0	0	1080	620	1302	3052	594	288	408	402	66	720	1677	500	511	0	0	0	0	702	384	104	168	208	1845	90	225	294	56	1330	0	0	0	0	684	186	88	248
0	576	4656	0	0	0	864	0	432	1860	0	252	0	0	0	0	432	1728	0	0	0	432	0	864	3636	0	1356	0	0	0	480	1368	960	144	432	384	360	768	1248	324	768	972	0	0	0	288	0	144	0	0
1954	1264	2122	152	320	652	1812	798	514	688	540	80	160	212	840	2046	624	2238	632	320	148	3168	976	648	808	540	80	40	200	720	72	0	312	72	0	216	64	0	0	80	0	252	16	0	0	1348	862	154	848	654
324	918	630	468	156	132	504	286	236	444	308	220	0	0	0	612	1098	864	408	188	160	530	248	248	498	260	214	0	0	0	1440	570	456	1488	504	384	1302	1242	858	750	576	402	0	0	0	1416	514	356	1536	564
354	1184	464	168	260	32	546	826	612	351	135	612	128	128	536	132	1496	188	276	428	112	1936	400	208	470	40	920	624	624	768	675	1681	132	1366	1516	784	1412	936	472	1157	399	1326	240	816	48	297	695	632	498	176
648	3240	576	0	180	180	1980	1440	1440	2592	396	1188	0	180	0	72	360	0	0	0	0	0	0	720	144	0	144	144	0	0	1188	1440	1836	648	1620	2088	432	3312	576	396	3132	3600	720	1800	540	1152	360	648	216	0
0	0	0	456	984	360	0	0	0	0	0	0	0	0	0	0	0	0	0	0	0	0	0	0	0	0	0	0	0	0	4800	8880	3384	1584	1440	288	5376	4188	1884	2226	1458	2652	720	1800	1800	0	360	0	0	0
60	1104	1956	336	966	1014	72	0	0	240	12	18	18	1200	4668	54	1080	1890	0	0	0	360	0	192	1404	0	222	30	0	0	546	1050	1128	90	90	0	2400	384	1566	816	198	498	30	0	60	0	0	0	216	0
0	0	0	630	510	660	0	0	0	720	360	0	0	0	3600	0	0	0	0	0	0	0	0	0	0	0	0	0	0	144	540	756	432	576	1440	936	936	864	504	936	288	1728	288	0	576	0	0	0	0	0
0	450	2970	0	0	0	576	1728	576	3780	0	540	0	0	5400	0	990	4590	0	0	0	288	756	216	2284	0	308	0	0	2700	0	0	0	0	0	0	0	0	0	0	0	0	0	0	0	108	648	288	396	432
770	28	2838	900	120	600	152	26	62	1704	654	252	0	0	0	725	10	2925	630	810	0	0	48	0	310	100	10	0	0	4050	804	0	1080	2514	2982	168	128	392	80	204	804	0	0	0	810	290	89	257	657	999
36	612	408	192	540	1188	192	96	624	756	426	882	0	0	0	20	148	216	0	24	0	320	196	564	224	104	776	0	0	0	16	80	576	160	184	1144	312	576	2880	896	2400	4360	0	0	0	64	0	224	96	60
18	48	6	762	702	534	0	390	330	30	186	78	756	108	432	843	394	185	1059	1274	457	1146	585	321	219	222	357	576	36	396	666	728	460	375	470	55	516	0	204	120	0	174	432	756	1080	36	585	405	720	618
168	84	48	1344	1392	504	60	1200	0	0	0	0	0	0	1200	480	96	192	272	88	0	132	204	792	1091	1325	944	0	60	432	732	1548	264	208	80	12	588	204	312	0	0	0	288	60	96	0	1620	0	192	204
310	0	140	246	216	48	312	348	132	530	70	0	0	0	72	150	0	30	0	200	130	0	150	30	2080	816	2120	900	900	900	442	288	26	0	336	174	972	510	30	0	240	0	0	288	0	319	55	22	0	310
510	230	748	984	1800	2976	84	516	672	1376	2220	184	0	0	192	1050	314	1084	726	260	478	504	1440	1512	336	300	732	0	0	480	372	768	1632	456	104	76	270	42	96	208	24	272	0	0	0	108	360	252	116	536
1080	216	0	3555	2370	735	0	864	0	0	0	0	0	0	0	666	90	0	252	1164	276	0	216	0	0	0	0	0	0	0	891	594	135	0	2484	540	0	1404	756	108	108	216	0	0	216	0	0	0	0	0
780	120	0	1404	1356	528	156	576	0	968	2452	732	600	1344	600	84	12	0	144	504	108	0	180	0	0	0	0	0	24	0	288	336	96	336	924	252	432	972	360	96	144	0	528	216	576	0	72	0	0	144
116	500	500	416	704	1398	682	858	1488	3740	6195	5645	932	982	1244	0	0	40	20	320	30	80	320	60	0	30	0	20	40	300	16	44	200	20	500	30	100	400	80	30	30	20	70	140	570	0	0	160	20	260
0	0	0	0	432	216	0	0	0	8694	1068	1902	1296	0	3240	0	0	0	36	36	0	0	324	72	360	0	0	0	0	1080	0	288	144	594	1026	0	684	2880	0	0	0	0	0	0	432	0	0	0	0	252
1065	630	465	648	4392	1350	0	3510	270	0	90	180	0	0	2520	0	0	0	0	2160	270	0	2628	1080	882	936	828	0	0	1260	0	0	0	0	0	0	0	330	102	0	0	54	0	0	0	0	0	0	0	312
478	1158	626	458	730	432	807	327	216	517	567	356	48	48	156	184	510	404	156	606	354	852	906	1572	480	136	620	30	48	60	352	914	552	564	468	354	522	714	318	448	796	868	0	96	0	675	181	188	510	552
72	0	540	126	144	558	720	624	456	864	612	252	108	360	612	36	0	180	0	0	360	0	0	0	120	540	240	216	0	0	264	96	504	0	0	576	0	0	0	204	1404	408	0	396	0	0	0	0	0	864
112	1144	604	162	184	182	1068	60	552	762	144	552	288	504	288	96	492	324	93	231	96	1248	69	513	420	108	438	0	30	0	1635	1088	1585	988	728	1224	625	1042	583	1594	1501	883	0	30	0	1276	43	487	1764	94
216	1566	2322	72	864	216	432	288	0	810	48	174	0	0	0	252	1926	1866	108	144	36	1584	504	1116	2766	432	3294	108	0	0	294	2364	786	0	216	0	2160	792	2412	660	264	1260	0	0	0	0	192	12	360	72
261	297	270	153	570	573	411	1215	312	632	606	868	306	702	1140	120	135	87	27	348	27	45	159	234	132	138	72	162	252	336	144	522	666	171	294	171	952	396	422	798	516	378	570	1182	900	248	488	170	270	165
576	846	1770	1296	1092	168	528	576	12	624	1340	448	144	288	732	720	678	570	405	477	0	210	762	0	1008	608	256	0	0	966	438	270	48	303	471	0	781	521	576	85	39	122	420	186	456	326	343	33	222	1002
954	1080	1188	636	216	354	648	198	126	570	186	54	198	900	270	809	846	919	228	84	120	468	252	180	324	396	216	144	432	972	272	276	226	348	708	240	120	358	218	540	504	252	486	0	666	1530	348	90	1464	636
378	384	396	298	1056	590	824	1184	1424	678	946	1112	0	72	72	324	348	372	204	372	360	240	240	336	564	324	456	0	0	0	362	852	718	344	238	480	936	495	1125	604	464	708	0	0	0	780	480	1080	546	612
352	0	128	762	1786	440	0	0	0	96	0	0	0	0	0	1024	0	224	592	0	344	40	130	154	480	624	216	72	0	0	576	304	320	208	0	368	0	0	0	0	240	0	0	0	0	384	1984	32	360	42
486	0	0	2448	990	90	216	1224	0	0	0	0	0	0	0	324	0	0	864	36	0	48	240	0	49	47	48	0	0	0	1632	864	96	1458	0	0	432	288	0	0	0	0	0	0	0	0	324	0	216	270
432	512	1384	1128	54	810	608	864	328	294	252	582	72	288	144	360	126	1194	896	0	160	816	576	48	192	0	0	0	0	0	696	60	708	760	144	128	372	180	24	192	0	0	0	0	0	1152	864	960	1144	384
324	0	66	266	54	180	0	0	0	336	592	140	88	0	30	740	0	456	652	24	256	914	856	590	528	272	192	604	400	58	382	42	264	468	204	110	346	462	258	624	330	82	176	140	416	1124	468	1288	1656	1566
249	354	223	1032	1124	1338	36	621	353	108	469	45	328	232	344	472	318	372	512	154	470	1100	790	2774	352	1422	858	1186	298	158	104	300	380	128	100	148	132	120	18	358	214	386	208	400	40	132	1281	439	136	119
432	0	144	240	336	720	0	0	0	288	1296	0	0	0	0	0	0	0	0	0	0	0	54	378	0	0	0	0	0	0	0	0	0	0	0	0	0	0	0	0	0	0	0	0	0	0	0	0	0	0
48	520	104	288	144	0	1092	888	252	0	0	0	2304	0	288	240	632	280	992	448	72	720	0	0	160	336	80	288	72	0	192	192	0	1344	768	0	908	100	288	408	192	1056	576	288	0	2224	1760	624	480	0
2040	660	6084	1395	38	691	144	144	0	2448	1416	960	0	72	0	0	0	0	0	0	0	0	0	0	0	0	0	0	0	0	765	10	305	0	0	0	0	0	0	0	0	0	0	0	0	0	0	0	0	216
6366	3744	1800	5550	1980	360	3090	2430	120	2202	1386	972	0	120	120	0	0	0	0	102	12	12	96	36	0	24	12	0	12	12	0	0	0	0	138	12	0	168	168	0	222	438	0	0	0	0	0	0	12	246
4320	0	0	5892	1484	1696	0	0	0	0	0	0	4320	0	0	0	0	0	0	0	0	0	0	0	0	0	0	0	0	0	0	0	0	0	0	0	0	0	0	0	0	0	0	0	0	0	0	0	0	0
8640	0	0	2312	1280	512	0	0	0	0	0	0	0	0	0	1080	0	0	0	0	0	0	0	0	0	0	0	0	0	0	9872	1280	512	2160	0	0	0	0	0	0	0	0	0	0	0	0	0	0	0	0
0	80	240	0	32	96	56	120	824	0	0	2152	160	128	320	112	528	480	1440	1528	808	392	128	504	328	214	1002	880	224	160	240	976	384	0	136	136	728	320	504	232	220	468	64	392	64	56	106	838	80	0
0	798	572	24	132	164	564	252	408	888	0	468	1216	280	460	0	508	512	720	264	240	208	0	1280	48	16	576	2412	556	360	0	160	320	1320	492	498	254	258	28	90	388	90	0	484	0	180	135	429	88	0
456	156	144	1088	240	640	120	222	78	360	96	0	0	0	72	336	288	24	452	214	318	44	44	224	352	352	64	192	96	48	1184	240	640	514	383	1299	344	188	68	0	1056	384	120	624	0	536	640	468	510	546
682	1012	690	1096	1160	960	2016	480	1512	1728	192	684	384	384	960	1903	1984	1521	388	508	336	810	356	474	428	206	538	448	448	448	216	0	108	268	268	252	324	396	324	216	324	216	96	0	0	432	0	216	538	196
[truncated: 55 more columns]
