# Supplementary material for: Polygenic adaptation from standing genetic variation allows rapid ecotype formation
Source: eLife. 2023 Feb 28;12:e82824. doi: 10.7554/eLife.82824 (PMC9977305; doi:10.7554/eLife.82824)
Supplement: Supplementary file 2. [file elife-82824-supp2.zip › Supplementary_Data_1/Twisst_windows_5000/superscaffold47A_all_output.weights.5000.csv]

topo1	topo2	topo3	topo4	topo5	topo6	topo7	topo8	topo9	topo10	topo11	topo12	topo13	topo14	topo15	topo16	topo17	topo18	topo19	topo20	topo21	topo22	topo23	topo24	topo25	topo26	topo27	topo28	topo29	topo30	topo31	topo32	topo33	topo34	topo35	topo36	topo37	topo38	topo39	topo40	topo41	topo42	topo43	topo44	topo45	topo46	topo47	topo48	topo49	topo50
0	0	0	0	0	0	0	0	0	60	12	0	0	0	0	0	0	360	0	0	0	0	0	0	2484	612	432	0	0	0	0	0	0	0	0	0	0	0	0	0	0	0	0	0	0	0	2160	0	432	108
0	0	0	0	0	0	0	0	0	864	0	0	0	0	4320	0	0	0	0	0	0	0	0	0	978	30	0	0	0	72	0	0	0	0	0	0	0	0	0	0	0	0	0	0	0	0	0	0	0	0
0	0	864	0	0	0	0	0	0	1800	0	0	0	0	22500	0	0	432	0	0	0	0	0	0	384	416	352	0	0	900	0	0	0	0	0	0	0	0	0	0	0	0	0	0	0	0	0	0	0	0
192	0	0	288	0	96	224	52	444	48	96	0	0	0	0	384	0	96	112	224	1248	0	480	0	0	120	0	2400	240	96	0	0	0	208	416	1152	0	0	0	0	1080	0	0	0	0	0	0	0	0	2280
354	44	0	283	176	96	242	324	426	66	0	44	211	211	85	376	308	40	318	174	98	240	336	1344	195	183	315	902	177	90	426	162	6	157	248	12	402	90	306	89	0	40	156	117	156	154	492	618	426	408
0	0	0	0	0	0	0	0	0	0	0	0	0	0	0	1620	0	0	2592	0	720	0	0	0	1350	1560	150	180	720	0	0	0	0	1188	0	144	0	0	0	0	1800	0	0	3276	0	864	3024	792	0	0
144	948	228	720	972	108	306	216	126	312	288	324	360	288	816	144	372	168	0	288	1248	144	900	84	0	1224	360	480	3120	300	720	684	48	288	1008	3624	216	264	168	0	1008	0	288	4128	348	72	0	0	144	180
322	184	322	60	240	0	552	444	180	228	48	120	180	72	1140	402	792	306	732	646	554	24	312	0	1316	1244	560	168	480	1260	516	720	144	756	714	546	784	1040	96	0	576	0	360	2880	144	816	1152	144	216	600
372	276	1980	540	0	0	198	18	144	2403	2205	36	0	0	0	2356	368	16140	0	0	0	3600	0	0	1350	0	270	0	0	0	0	0	0	0	0	0	0	0	0	0	0	0	0	0	0	90	90	720	0	0
0	0	0	0	0	0	16	128	0	0	0	0	0	0	0	2136	1404	816	496	32	48	120	0	240	476	172	48	360	708	0	0	48	0	0	0	0	696	0	0	0	0	0	0	168	0	440	3520	0	0	0
50	330	310	72	96	120	486	240	84	144	118	398	0	180	120	102	252	252	36	24	12	486	48	24	138	8	166	0	0	36	118	158	180	146	104	62	512	128	146	80	52	144	54	0	24	3896	2344	1992	1916	428
1176	2698	3680	30	0	30	1782	494	664	930	90	900	300	30	3360	384	1156	2300	0	30	30	592	144	1196	108	54	1110	300	1866	120	0	0	0	0	6	0	0	0	0	0	6	0	0	0	0	1404	684	504	276	210
0	0	0	0	36	0	126	738	0	72	72	0	0	0	72	0	0	0	0	0	0	0	0	0	100	195	65	0	0	0	0	0	0	0	0	0	1136	2624	560	0	144	0	0	720	288	216	1080	0	0	864
0	0	0	0	0	0	0	240	48	1320	0	1332	180	0	1200	180	0	1980	0	600	0	0	0	0	4794	396	198	300	0	3000	0	0	0	0	0	0	0	0	0	0	0	0	0	0	0	0	0	0	0	0
288	0	2688	864	0	288	360	144	360	1860	48	0	0	0	3456	216	0	1200	0	0	480	0	576	192	2076	24	0	384	384	5568	0	0	0	0	0	432	0	0	0	0	144	0	0	0	0	0	0	0	0	1728
0	0	2160	0	0	0	0	0	0	0	0	0	0	0	10800	0	0	0	0	0	0	0	0	0	3300	156	0	0	0	0	0	0	0	0	0	0	0	0	0	0	0	0	0	0	0	0	0	0	0	0
1188	660	4056	0	0	0	0	0	0	1440	0	0	0	0	576	1350	750	3588	0	0	0	0	0	0	1152	0	0	0	0	0	0	0	0	0	0	0	0	0	0	0	0	0	0	0	0	0	0	0	0	0
2880	1536	2016	600	1200	0	174	450	0	1176	1296	156	0	900	1152	720	360	360	150	1500	150	120	360	0	144	864	0	0	900	0	0	0	0	30	60	30	0	240	0	0	0	0	0	0	0	54	90	36	60	180
1692	504	504	720	440	460	360	540	180	708	766	92	0	0	0	252	504	162	2352	420	180	540	240	300	138	720	60	0	0	0	1620	960	930	180	360	0	396	432	252	30	180	60	0	0	0	180	1836	90	1080	720
0	48	2160	336	336	288	1842	516	1566	2496	0	240	480	192	1056	0	0	48	0	0	0	24	0	0	96	840	2568	0	0	0	1080	1860	840	240	120	1392	184	764	612	0	1416	0	0	972	0	0	0	0	72	0
48	612	240	1053	2676	2133	582	216	792	696	96	1116	90	30	780	12	36	24	0	0	0	144	0	72	36	0	60	12	0	0	621	1152	921	420	1080	480	1170	690	1890	1560	840	2100	90	1860	30	72	18	54	102	0
0	0	0	0	28800	3600	0	1800	360	720	0	0	0	0	3600	0	0	0	0	0	0	0	0	0	0	0	0	0	0	0	0	0	0	0	0	0	5400	360	0	0	0	0	0	0	720	0	0	0	0	0
0	0	0	0	30240	0	0	1080	0	0	0	0	0	0	5400	0	0	0	0	0	0	0	0	0	0	0	0	0	0	0	0	0	0	0	0	0	1080	0	0	0	0	0	0	5400	0	0	0	0	0	0
0	0	8208	0	0	0	0	0	0	5616	0	0	0	0	1728	0	0	0	0	0	0	0	0	0	2850	969	285	0	0	0	0	0	0	0	0	0	0	0	0	0	0	0	0	0	0	0	0	0	0	0
0	936	8784	0	543	105	0	360	0	3348	252	0	0	360	216	0	468	3708	0	0	0	0	0	360	1004	1060	2112	0	0	0	0	195	21	0	0	0	432	1260	3528	180	0	900	0	0	180	0	0	0	0	0
0	0	0	0	180	0	0	3456	0	0	0	0	0	0	6912	0	0	0	0	0	0	0	0	0	0	0	0	0	0	0	0	2448	0	0	0	0	12960	0	0	0	0	0	0	6912	0	0	36	0	0	0
0	0	432	0	180	0	0	0	0	2160	0	0	0	0	10800	0	0	1296	0	0	0	0	0	0	450	90	756	0	0	0	0	792	0	0	0	0	3920	640	768	0	0	0	0	72	0	0	0	0	0	0
0	1260	5760	0	1008	216	0	0	0	360	0	0	0	0	72	0	180	720	0	0	0	0	0	432	130	0	1778	0	0	180	0	0	0	0	0	0	0	760	8600	0	0	4320	0	0	0	0	0	0	0	0
0	0	120	0	540	636	568	904	640	3380	1660	240	24	1104	3360	0	0	0	0	96	60	76	184	28	240	96	60	0	84	72	0	0	0	0	192	96	384	768	576	30	18	0	0	144	1440	100	400	160	1064	1136
504	150	30	876	888	924	0	0	0	72	288	0	0	504	396	288	60	12	168	24	336	18	28	422	12	72	60	756	252	144	1056	1092	1080	240	240	516	1182	594	684	468	804	1908	2088	876	768	180	60	0	270	332
720	288	216	456	828	300	252	1080	252	396	756	594	180	0	0	288	72	90	288	900	396	90	1008	126	90	576	468	36	0	0	480	960	450	810	1440	810	210	2028	1218	210	876	1128	1980	1440	1440	144	216	90	0	288
768	180	1104	48	36	156	420	120	180	774	162	72	0	264	360	1176	540	1848	60	24	108	534	96	834	1494	234	1440	624	276	288	792	1608	1500	192	192	360	1824	1056	3444	1236	912	1608	1536	240	192	288	0	108	504	0
0	0	0	210	120	210	0	36	0	0	0	0	0	0	216	0	0	216	0	0	0	0	0	0	324	42	210	0	0	504	1970	1100	1970	1080	1080	0	1040	640	1020	1080	0	1080	2520	1080	2520	0	1080	0	1080	2520
0	0	0	1188	3066	858	0	720	0	0	0	0	0	0	360	0	0	0	0	0	0	0	0	144	0	0	72	72	0	0	0	720	0	0	5400	360	3408	3624	5388	0	0	3420	720	2880	1440	0	0	0	0	0
480	600	312	3236	3024	3052	140	1396	324	1032	4996	2072	204	60	60	0	0	132	72	0	252	52	702	494	282	90	0	0	0	0	48	24	24	32	336	148	0	288	48	0	48	60	48	192	192	0	0	0	36	486
450	942	780	96	102	144	420	396	288	1341	371	880	0	0	162	0	0	0	0	720	1890	0	3000	2640	244	1596	1580	0	0	810	0	0	0	0	30	450	0	390	120	0	360	360	0	0	0	0	0	0	0	960
1056	636	0	570	30	540	920	160	1128	3258	522	972	720	540	720	540	36	216	133	282	245	18	30	12	468	180	0	0	180	1080	102	6	108	1475	2214	1711	0	600	0	0	0	0	0	0	0	347	109	408	792	1380
0	0	138	30	120	390	30	120	390	2382	360	360	540	540	2820	0	0	396	155	20	5	0	0	0	18	0	0	0	0	72	105	420	1425	930	120	30	92	116	128	60	0	30	30	0	240	105	420	1425	1240	880
312	200	400	288	336	0	300	540	0	560	240	400	96	240	2400	120	40	80	100	500	0	208	272	0	0	0	0	0	0	0	144	480	0	48	1200	0	2684	2128	492	40	88	160	0	0	0	408	1764	0	372	1548
611	294	170	458	274	162	315	159	128	254	156	124	145	120	162	573	254	242	260	268	504	307	154	130	585	386	222	133	209	133	718	532	519	654	456	683	690	512	337	202	266	227	321	227	145	665	591	488	776	509
51	85	170	45	135	90	108	261	765	627	237	414	0	0	180	153	75	96	603	1362	573	60	619	95	182	177	127	0	36	108	225	1395	180	1323	2700	1215	1218	1440	2256	108	315	495	0	720	0	90	135	243	108	531
448	2192	1200	240	600	360	1872	1260	1812	2040	320	2080	0	0	120	64	416	720	240	384	240	800	376	120	276	184	92	0	0	336	240	192	528	0	492	1200	346	662	888	396	680	784	240	60	312	1950	720	3114	400	232
0	0	0	0	0	0	0	0	0	0	0	0	0	0	0	0	0	0	0	0	0	0	0	0	0	108	0	0	0	540	0	0	0	0	0	0	3000	750	750	0	0	0	0	0	900	0	0	0	0	2700
645	108	2265	210	36	834	18	27	117	861	1899	342	0	0	594	435	54	843	246	180	600	495	1173	600	2220	1143	441	270	54	432	75	180	159	96	576	186	906	468	678	363	120	135	0	108	432	306	1314	522	459	1497
1248	540	948	432	1008	1386	531	793	944	558	1521	375	0	0	0	1152	546	1134	678	1066	1550	448	812	1020	514	1498	334	72	60	0	348	336	780	270	434	592	439	222	767	426	560	1144	36	60	0	162	312	486	224	406
1196	756	3664	960	900	540	8	4	0	1200	600	0	24	600	1860	84	84	672	48	120	72	0	60	0	40	32	0	120	120	660	150	675	597	117	195	150	1388	1324	3318	1046	244	1380	1398	90	450	24	12	0	0	420
135	135	2160	396	1692	900	0	3924	144	810	36	36	0	0	648	180	180	3420	0	36	144	180	4	284	900	2290	932	0	0	0	342	360	54	324	0	162	864	648	1584	927	459	360	0	0	0	324	0	108	522	26
12	0	0	48	384	0	0	0	0	240	40	296	96	0	0	36	0	1152	0	12	0	0	0	0	5334	1840	1610	12	0	0	204	1008	0	48	72	0	192	0	384	0	0	0	60	0	0	60	2160	480	180	60
60	120	132	144	288	120	144	780	252	0	0	108	48	24	192	60	120	192	63	171	834	174	366	852	2688	2678	1426	144	528	1500	0	0	36	54	162	528	15	15	90	552	240	204	12	636	144	384	1704	1092	768	1104
13	25	127	110	179	47	120	378	120	85	18	53	15	3	459	260	5	65	0	81	240	0	325	410	300	130	140	330	210	879	20	47	23	0	300	348	841	396	260	2	40	270	390	1140	57	30	127	113	0	1250
476	116	296	300	560	772	136	156	68	188	696	280	240	120	180	1140	156	396	868	232	904	172	120	200	544	662	258	480	168	168	274	428	546	472	40	232	116	112	132	432	438	150	240	252	120	916	1020	1244	764	844
1900	1626	1118	2522	859	651	484	630	86	699	1056	375	1488	540	462	390	378	198	252	390	276	76	430	106	10	207	149	438	72	114	538	185	177	104	419	353	196	540	230	0	162	144	792	12	60	84	256	14	356	788
0	120	0	322	1280	18	270	120	90	20	524	116	60	0	0	326	52	732	250	64	250	139	25	4	520	15	5	24	0	0	172	416	402	0	120	0	346	72	362	250	10	40	60	0	0	845	4196	1601	90	30
2176	2812	188	1352	124	0	1576	984	0	520	180	300	200	200	500	1064	1360	80	496	1672	440	584	3004	156	178	92	306	40	0	0	1568	784	240	648	1784	280	316	536	0	300	360	180	360	480	360	880	208	0	288	1464
1650	1260	5400	870	900	1932	915	585	1380	3078	2562	3444	60	180	360	6	0	6	12	414	180	78	384	210	0	75	81	12	60	60	840	180	804	0	210	240	72	864	612	0	240	108	36	408	120	0	36	36	126	234
384	759	5445	360	432	360	1800	102	1800	2196	1464	120	1080	1944	1080	1208	2716	6270	450	90	0	138	0	0	450	0	90	540	2700	540	0	150	0	0	0	0	30	0	0	0	0	0	0	0	0	0	42	0	0	0
0	0	0	240	1296	888	0	528	432	696	1176	504	216	0	648	24	0	48	172	132	248	72	168	144	448	520	256	72	0	72	12	552	264	96	0	48	396	12	264	832	372	668	288	864	288	0	144	216	0	0
216	1680	212	404	648	284	1870	1079	1363	300	108	424	608	1336	644	264	1108	186	114	344	84	320	114	68	166	94	50	190	670	326	240	352	160	52	200	16	314	335	635	40	32	296	432	504	312	832	352	448	64	20
1242	1346	3208	0	1110	492	0	1206	600	2589	1539	780	0	0	1728	31	53	96	0	1086	1020	0	2718	696	1724	1042	1074	0	0	2628	0	0	0	0	0	0	28	416	642	0	0	1020	0	0	0	0	0	0	0	0
1593	3317	3640	180	1350	0	2570	2266	1170	3130	450	350	990	1170	4434	648	1168	1544	30	0	150	330	0	30	240	0	0	0	360	270	36	0	24	2	0	10	6	0	30	32	104	32	72	24	18	1675	1400	885	504	0
2385	2645	4030	480	4830	120	360	4470	240	3540	1850	2290	2160	1560	4866	0	0	6	0	504	0	0	552	0	60	48	42	30	30	696	0	0	0	0	96	0	936	0	0	0	0	0	0	0	24	0	0	0	0	72
702	606	1200	828	396	222	684	240	90	1896	3480	1512	1170	1314	1902	810	714	2562	480	720	0	384	1176	0	318	60	108	96	96	546	222	36	72	174	66	30	446	216	1078	360	90	240	540	0	510	222	48	60	174	426
3839	0	1426	5814	945	2283	1059	963	498	1653	1263	120	360	900	900	284	126	328	150	486	504	110	276	424	170	460	120	378	90	90	0	0	0	150	567	828	144	0	108	0	380	340	0	0	0	0	0	0	550	503
109	139	1584	268	118	288	214	69	175	1724	580	428	212	140	278	110	56	430	163	132	313	88	364	288	1120	246	1114	224	188	950	204	80	24	130	232	522	254	182	550	112	488	392	356	260	704	264	131	249	56	296
130	194	350	1290	2714	1096	109	350	45	324	52	84	920	182	1100	5	53	58	8	28	24	28	20	168	283	73	716	200	110	20	330	224	136	428	448	804	368	1790	1092	170	700	440	310	490	130	37	0	35	50	0
0	1980	1728	1836	1098	306	1464	0	408	432	0	180	648	0	0	0	0	0	0	0	0	0	0	0	0	0	0	0	0	0	0	0	0	0	0	0	0	0	0	0	0	0	0	0	0	114	0	30	0	0
450	903	1599	108	216	396	996	752	1012	1077	795	2496	0	0	0	600	1620	3180	0	0	0	720	0	240	1350	0	30	0	0	0	180	240	120	0	24	12	0	36	12	180	12	48	0	0	0	300	160	620	360	0
0	1800	2850	496	672	560	5380	1224	6140	2820	0	1170	0	0	0	0	0	72	0	0	0	30	0	78	78	300	132	0	0	0	248	336	136	180	360	2190	0	576	468	144	2130	360	0	0	0	2295	108	1845	18	0
108	108	432	720	72	720	0	1440	0	1944	432	432	0	0	6480	36	36	144	180	348	120	0	360	0	432	72	72	0	0	2664	216	0	72	72	0	72	24	12	108	0	72	144	72	0	144	0	0	0	0	0
540	720	180	2880	0	0	0	0	0	0	0	0	0	0	0	1368	288	72	0	792	0	0	288	0	0	0	0	0	0	72	0	0	540	0	576	0	540	324	432	0	432	0	0	0	324	288	576	0	0	144
122	147	272	512	375	302	85	48	196	646	120	415	739	213	695	51	53	364	23	138	49	92	8	195	812	276	390	752	91	284	366	250	184	117	360	293	294	675	444	265	167	254	468	259	222	102	176	510	379	206
1680	840	2544	624	168	72	248	160	240	1318	252	692	576	288	2784	528	264	1074	1248	480	48	0	432	240	1830	249	147	816	624	1668	0	0	18	258	156	42	150	68	70	30	0	0	72	48	36	210	348	180	90	252
552	825	672	195	1440	330	483	255	60	442	103	283	444	966	1866	567	705	414	220	155	252	814	506	444	381	261	450	0	0	150	225	1839	390	286	293	24	1494	99	351	470	170	320	0	0	150	231	396	99	217	182
144	876	744	60	600	540	38	182	218	941	929	458	120	720	648	108	548	640	300	20	40	510	0	0	648	984	744	360	660	360	0	100	200	60	0	0	430	340	940	120	0	0	240	240	480	0	0	60	12	0
900	382	768	1083	1016	833	264	348	94	99	188	149	50	500	1250	6	7	1257	0	0	2	500	0	720	1910	0	0	100	10	4	0	0	0	50	60	80	0	4	44	0	10	50	50	0	0	0	0	0	375	0
0	0	0	252	624	636	0	360	0	0	0	0	0	0	720	0	0	0	0	0	0	0	0	1080	1500	75	45	0	0	0	1260	2040	3180	0	0	0	1080	0	0	0	0	0	0	0	0	0	0	0	0	0
144	102	570	120	70	110	64	32	114	676	0	86	12	60	540	297	76	1517	48	60	522	255	38	343	2247	1389	384	1518	390	414	24	32	64	156	90	408	20	38	92	170	441	139	30	240	0	80	40	180	705	106
2096	3198	6550	2076	2436	2616	2364	1320	5064	4512	3168	3024	0	0	216	192	108	660	96	72	48	360	0	180	480	0	0	0	0	0	120	48	216	96	36	48	192	36	96	192	0	0	0	0	0	264	192	504	120	0
612	1122	246	0	1178	640	0	2742	0	240	144	264	0	0	360	1116	2046	474	0	698	256	0	1122	0	990	108	198	0	0	144	0	0	0	0	0	0	1271	839	632	0	0	144	0	0	0	0	0	0	0	0
288	1440	3348	270	675	270	486	135	270	2628	336	384	54	270	1350	297	1485	2700	45	45	45	225	225	225	2646	72	360	0	0	540	0	0	0	9	684	225	1215	1080	1080	0	9	1125	0	0	0	0	0	0	45	180
72	288	1512	342	576	1098	576	144	0	432	864	0	0	1332	1152	24	156	2208	72	72	0	1440	396	576	936	0	0	288	576	576	648	1140	900	288	216	0	180	108	0	2484	1026	594	216	432	504	252	48	0	1152	324
0	0	13500	0	0	0	0	0	0	4392	0	0	0	0	0	0	0	900	0	0	0	0	0	0	1800	0	0	0	0	0	0	0	0	0	0	0	0	0	0	0	0	0	0	0	0	0	0	0	0	0
114	213	687	826	1097	723	210	856	416	906	102	546	360	0	0	0	0	0	0	131	379	0	65	1645	112	4430	1476	0	0	0	44	73	27	0	191	55	0	210	192	0	141	117	0	0	0	12	290	58	0	145
0	1008	648	3848	656	392	604	1684	1144	1536	144	1560	0	0	216	0	0	0	0	0	0	0	312	216	0	168	336	0	0	0	512	176	32	0	2520	1368	112	472	472	0	720	432	0	432	0	64	220	4	0	144
258	738	312	90	145	281	2220	2388	1968	480	348	804	768	768	3672	60	180	0	64	0	32	24	64	32	288	336	0	0	456	0	66	53	73	112	0	200	48	408	144	152	448	0	0	1272	0	1358	1206	1408	456	576
0	0	0	0	0	0	432	180	252	432	1728	1296	0	1728	1728	0	0	0	0	0	0	0	0	0	0	0	0	0	0	0	0	0	0	0	0	0	0	0	0	0	0	0	0	0	0	0	576	792	1368	216
280	0	1550	30	12	210	106	16	70	1420	20	0	48	48	60	80	0	1150	120	0	2280	97	118	565	13215	225	108	60	0	120	0	0	30	30	0	120	0	0	0	90	810	120	0	0	0	212	32	170	110	320
600	516	684	0	0	0	0	0	0	0	0	0	0	0	0	244	1490	2058	2250	3042	1188	1908	936	1944	408	1056	1920	0	0	0	0	0	0	456	540	504	0	0	0	0	0	0	300	0	0	24	0	0	0	0
63	167	400	960	5440	1280	290	1290	490	505	0	35	0	0	1050	162	42	0	288	96	0	224	352	42	280	640	1126	24	0	0	468	2548	560	56	174	400	960	280	470	0	505	35	0	1050	0	130	2550	260	128	256
232	952	382	56	11	35	132	24	90	900	24	36	30	78	18	16	64	112	0	120	0	0	309	195	96	72	198	0	96	120	112	448	430	1110	84	1926	75	295	290	630	1300	1520	1440	300	240	744	36	540	192	486
1732	1732	5716	72	144	0	0	0	0	2736	0	0	0	0	4680	180	180	1332	0	90	522	0	90	522	1274	1654	1464	540	540	720	0	0	0	0	18	90	234	288	342	0	0	0	432	216	0	0	0	0	0	18
230	66	1042	494	48	564	460	267	707	1527	608	177	120	440	246	0	0	0	240	150	560	10	96	74	162	290	288	120	110	150	0	0	0	288	174	768	0	146	94	74	522	254	120	0	90	1020	525	1995	40	188
932	430	426	2384	4354	870	1078	1072	490	132	288	180	516	12	1320	1508	622	438	1518	54	0	60	0	0	0	0	0	972	0	120	1634	3313	645	306	18	0	360	0	0	0	0	0	0	0	0	55	40	25	0	0
12	3624	528	192	168	168	1200	1416	324	336	372	576	180	1188	468	0	1472	160	204	124	56	1362	418	128	48	4	188	0	96	0	960	632	40	408	472	80	457	174	413	192	416	208	0	96	0	1728	744	192	1140	220
0	0	0	0	0	0	0	0	0	60	96	84	0	0	0	180	0	252	390	1620	1914	996	3371	6721	340	1995	1565	1440	0	0	0	144	0	291	1170	843	180	450	90	60	60	0	0	144	216	0	0	0	660	2023
744	680	268	984	522	710	412	904	292	230	558	16	432	576	1008	850	500	166	950	264	302	600	952	416	300	312	60	232	0	0	1430	715	479	200	342	286	0	48	228	200	115	141	0	0	0	2200	3200	604	1200	1388
1851	2193	3456	780	1620	1080	0	0	3240	1492	402	1436	540	360	1116	285	255	432	24	264	168	0	0	648	228	150	252	108	72	216	0	360	180	12	132	84	576	654	1722	180	258	336	576	72	360	6	12	828	0	150
63	156	111	18	390	90	720	1160	550	120	90	270	330	330	802	150	270	240	972	486	162	376	238	22	159	0	81	0	0	466	0	475	265	512	400	152	242	96	838	319	276	529	1120	532	310	600	3916	10	4	0
1080	420	1920	240	480	0	450	2250	420	450	0	0	480	0	3690	48	6	90	48	0	24	0	0	0	72	108	24	48	72	0	108	90	18	48	0	60	1500	300	600	0	18	0	1200	90	0	0	0	0	0	0
825	546	615	1212	567	909	708	300	576	740	310	324	162	234	72	493	440	579	1056	1021	827	504	1248	966	702	1208	1264	594	414	306	228	144	384	1320	1985	2113	258	1061	1291	1026	1488	1170	378	0	270	222	36	390	378	1554
192	156	336	288	144	264	672	744	480	120	264	72	72	180	240	480	1116	600	684	804	1200	2556	2640	1920	372	1184	700	96	648	96	300	456	180	96	96	576	312	384	480	144	504	144	96	384	96	1176	1296	912	768	768
[truncated: 55 more columns]
