# Supplementary material for: Polygenic adaptation from standing genetic variation allows rapid ecotype formation
Source: eLife. 2023 Feb 28;12:e82824. doi: 10.7554/eLife.82824 (PMC9977305; doi:10.7554/eLife.82824)
Supplement: Supplementary file 2. [file elife-82824-supp2.zip › Supplementary_Data_1/Twisst_windows_5000/superscaffold18_all_output.weights.5000.csv]

topo1	topo2	topo3	topo4	topo5	topo6	topo7	topo8	topo9	topo10	topo11	topo12	topo13	topo14	topo15	topo16	topo17	topo18	topo19	topo20	topo21	topo22	topo23	topo24	topo25	topo26	topo27	topo28	topo29	topo30	topo31	topo32	topo33	topo34	topo35	topo36	topo37	topo38	topo39	topo40	topo41	topo42	topo43	topo44	topo45	topo46	topo47	topo48	topo49	topo50
460	255	587	282	1606	675	156	694	380	536	664	429	405	270	956	147	75	153	544	432	743	19	475	389	423	733	482	565	287	503	180	1546	513	328	146	360	385	190	382	486	558	252	189	1019	189	190	190	192	9	156
354	246	660	1144	18	1088	234	378	234	504	420	318	306	306	234	1434	246	1092	138	0	24	378	0	0	258	120	0	378	1242	162	688	18	500	138	0	24	0	0	0	0	0	0	108	216	0	1014	1626	1014	378	0
496	1216	1096	1308	460	572	576	0	288	1968	1080	480	432	432	864	1256	968	1880	540	36	36	144	0	0	432	0	0	432	144	432	2172	964	2156	1080	108	108	576	0	0	864	0	0	756	576	864	144	0	144	0	0
944	1208	3032	1952	0	160	352	288	32	480	288	288	1536	384	192	992	752	1904	864	0	0	864	288	0	96	192	96	768	192	0	1600	144	176	1152	192	0	384	96	96	0	0	0	768	0	0	432	288	48	192	0
8988	960	1020	2124	40	20	472	278	30	802	374	540	3000	1500	636	2628	0	36	368	64	0	0	0	0	240	160	80	1008	480	288	828	40	20	640	128	0	0	192	0	0	0	0	1152	0	96	472	242	42	696	228
528	330	2052	0	0	720	180	60	60	120	120	0	24	2160	720	2208	4590	5052	0	0	0	2900	0	700	2900	0	100	120	0	0	582	204	624	1554	520	440	350	110	80	350	110	20	48	0	0	2130	660	60	1850	0
246	1008	1458	612	792	1650	552	246	2514	2654	1176	1366	2304	4032	2304	48	576	618	30	0	0	72	24	192	144	48	0	0	0	0	24	144	138	12	0	0	12	12	48	24	24	0	0	0	0	192	48	1002	90	30
60	1056	384	84	96	96	900	144	828	1380	180	1392	480	360	1440	24	552	384	0	0	0	0	0	0	0	0	0	0	0	0	48	96	96	0	0	0	0	0	0	0	0	0	0	0	0	1452	372	3552	480	0
1228	2280	2108	576	1080	144	1416	240	1152	2832	1056	5400	1512	5832	1728	188	312	364	0	180	0	0	576	0	6	30	756	144	720	180	0	0	0	0	180	0	0	540	0	0	0	0	0	0	0	0	0	0	0	468
1484	806	210	224	496	160	600	480	160	1792	0	420	560	560	4376	756	594	310	120	0	60	120	0	60	1668	240	240	0	0	36	212	868	100	220	0	20	0	0	0	190	50	0	0	0	0	240	840	100	220	0
12	951	2049	31	15	14	1092	0	708	1188	0	324	0	0	60	0	405	567	24	0	0	72	0	0	12	24	0	36	108	24	870	630	588	552	48	72	192	48	0	0	0	0	0	360	0	2376	0	1620	1044	24
2968	2728	1360	800	2096	176	2736	416	64	1176	592	968	768	1488	1392	516	444	240	0	0	0	0	0	0	0	0	0	0	0	240	112	112	16	40	8	0	0	0	0	0	0	0	0	0	48	360	208	32	100	20
1152	2208	1776	2160	2340	1980	2160	5040	2304	384	384	624	0	0	2280	720	1224	648	616	392	0	616	680	0	0	0	0	0	0	648	1200	1788	804	248	472	0	312	408	48	0	0	0	240	0	384	1200	1680	912	248	472
616	688	1168	1308	748	1568	602	170	692	1512	300	516	264	120	120	1856	992	1736	576	72	0	360	144	0	0	0	0	0	0	0	2229	1241	2482	1296	0	0	552	144	24	0	0	0	216	0	0	1144	1288	1144	648	0
1868	1312	2076	400	80	96	360	0	0	360	0	72	576	0	0	3496	2288	3432	3600	0	0	0	0	0	0	0	0	2304	0	0	7408	560	672	4608	0	0	0	0	0	0	0	0	4608	0	0	0	0	0	0	0
1584	720	1584	1248	720	1848	0	216	504	288	936	360	1440	288	144	3132	1080	1836	0	0	0	0	0	576	144	0	0	2880	0	288	0	432	1008	1440	0	288	0	0	0	288	0	1152	5760	0	0	0	0	0	0	0
2278	2026	3256	832	1896	1664	576	0	1152	3192	1868	2104	2496	432	1428	1810	910	2392	0	0	0	0	0	0	528	0	48	120	0	1320	80	120	160	0	0	0	12	30	18	0	0	0	120	0	180	0	0	0	0	0
192	192	204	12	48	36	228	48	108	36	0	0	0	0	48	0	0	0	0	48	96	0	48	960	72	216	2664	0	0	48	0	0	0	0	336	840	0	192	576	0	696	2400	0	0	0	0	0	0	0	48
0	546	954	120	504	240	3000	432	1680	780	0	720	0	0	0	0	312	348	0	0	0	0	0	288	600	312	180	0	0	0	630	0	600	366	900	1716	36	288	180	342	1173	261	330	0	0	774	0	24	1662	0
3080	2120	2675	30	0	0	750	0	0	1169	8	200	1125	45	776	308	212	845	30	0	0	750	0	0	225	0	0	1125	45	200	395	125	0	485	125	0	510	612	153	126	150	625	3800	5	5	515	5	0	269	5
120	600	2004	60	0	180	120	0	540	1416	0	768	180	480	1200	0	0	216	0	0	0	72	0	96	432	0	72	24	0	0	408	432	1440	720	936	828	3540	870	3030	2016	324	1920	600	0	0	54	0	54	0	0
0	0	4320	0	0	0	0	0	0	432	0	0	0	0	0	0	0	3672	0	0	0	0	0	0	2376	0	0	0	0	0	0	0	0	0	0	0	0	0	0	0	0	0	0	0	0	0	0	0	0	0
8640	0	22464	0	0	0	0	0	0	0	0	0	0	0	0	4320	0	11232	0	0	0	0	0	0	0	0	0	0	0	0	0	0	0	0	0	0	0	0	0	0	0	0	0	0	0	0	0	0	0	0
952	2952	4928	0	216	288	1050	679	1619	2256	498	2358	0	0	0	294	738	1584	0	0	0	360	0	180	504	0	0	0	0	0	48	0	144	48	0	624	0	0	0	96	120	1260	0	0	0	144	56	184	192	0
0	0	5580	216	216	288	0	0	0	6480	0	0	144	0	4860	0	0	1800	0	0	0	0	0	432	720	0	144	144	0	2160	324	324	432	0	0	0	0	0	0	0	0	0	0	0	0	0	0	0	0	0
0	0	12312	0	0	0	0	0	0	3240	0	0	0	0	9720	0	0	9720	0	0	0	0	0	0	0	0	0	0	0	0	0	0	0	0	0	0	0	0	0	0	0	0	0	0	0	0	0	0	0	0
0	0	8100	648	648	1944	0	0	0	19440	0	0	324	0	6480	0	0	1620	324	0	0	0	0	0	0	0	0	0	0	0	324	324	972	0	0	0	0	0	0	0	0	0	0	0	0	0	0	0	0	0
2497	446	1485	804	2874	606	0	0	0	288	792	0	36	144	1152	2354	220	1386	0	0	0	0	0	0	0	0	0	720	0	0	448	88	40	72	0	0	0	0	0	0	0	0	216	0	0	0	0	0	0	0
756	1584	6192	1224	144	360	324	0	324	1620	0	0	0	0	0	1836	1224	4284	360	0	0	0	0	0	0	0	0	72	0	0	1962	180	450	1224	0	0	0	0	0	0	0	0	288	0	0	0	0	0	0	0
520	596	1120	1416	488	1328	296	0	200	1657	120	187	440	740	680	120	170	300	108	0	0	0	0	330	12	0	0	840	36	160	754	172	552	432	100	20	360	530	190	150	108	30	120	48	520	308	24	408	1050	700
5118	318	0	14748	10956	7092	216	648	0	0	0	0	36	0	0	1740	60	0	0	0	0	0	0	0	0	0	0	0	0	0	840	600	360	288	0	0	0	0	0	0	0	0	0	0	0	0	0	0	0	0
2619	261	720	2052	945	3195	0	0	0	864	288	0	720	216	432	270	90	288	1320	240	600	0	0	0	216	0	0	0	0	72	3300	1275	1905	0	0	0	0	0	0	2160	0	0	0	0	720	0	0	0	0	0
0	0	0	36	72	1188	0	0	0	0	0	0	0	0	1944	0	0	2952	0	0	0	1134	324	4374	9054	1890	0	0	0	720	60	120	1368	0	0	0	36	0	36	936	0	72	36	0	360	0	0	0	270	36
25	0	755	36	0	144	337	265	5938	4226	982	1560	108	1200	0	11	0	253	90	0	90	72	0	0	12	0	0	36	360	60	0	0	0	0	0	0	0	0	0	0	0	0	0	0	0	722	290	7028	360	0
2160	720	720	0	1080	0	720	0	6120	2880	0	11520	9720	1080	2160	0	0	0	0	0	0	0	0	0	0	0	0	0	0	0	0	216	0	216	0	72	108	144	36	72	0	0	0	0	0	0	0	0	0	0
0	18	4518	0	0	0	864	0	0	4320	0	864	0	0	0	0	180	1980	0	0	0	0	0	0	0	0	0	0	0	0	0	0	0	0	0	0	0	0	0	0	0	0	0	0	0	0	0	0	0	0
1296	648	648	0	0	2592	1296	3888	0	3024	2016	4032	0	0	1296	2592	3888	6480	0	0	0	0	0	0	0	0	0	0	0	2592	0	0	0	0	0	0	0	0	0	0	0	0	0	0	0	0	0	0	0	0
1216	0	7136	2304	864	1056	1136	1224	232	2400	864	0	1152	1680	3264	1240	240	2576	0	96	96	0	0	0	768	0	0	0	384	576	0	0	0	0	0	0	0	0	0	192	0	0	0	0	192	848	792	184	0	0
0	0	6480	0	0	0	0	0	0	1296	0	0	0	0	1296	0	0	648	0	0	0	0	0	0	0	0	0	0	0	648	0	0	0	0	0	0	0	0	0	0	0	0	0	0	0	0	0	0	0	0
188	988	672	0	120	0	492	0	60	564	0	564	60	240	672	180	1008	1368	36	0	0	0	0	0	0	0	0	0	72	1512	0	456	0	108	0	0	972	648	0	216	0	0	540	324	1080	288	216	216	0	0
12	588	3936	36	0	36	660	12	264	4032	0	576	72	432	288	60	1644	10176	72	72	0	1872	72	432	2592	0	0	216	720	576	0	0	36	36	36	0	0	0	0	0	0	0	0	0	36	1428	60	1536	1008	0
252	828	3900	144	0	300	276	240	72	1980	24	24	492	348	3516	144	504	3432	216	0	432	252	54	54	1332	54	18	216	432	2592	36	0	12	180	0	0	0	0	0	72	360	0	0	0	0	888	744	288	648	432
0	0	0	0	0	0	0	0	0	3240	0	360	0	0	0	0	0	0	0	0	0	0	0	0	0	0	0	0	0	0	0	0	0	0	216	432	180	504	1260	756	1620	0	0	648	0	0	0	0	0	0
0	0	0	0	0	0	0	0	96	2100	0	0	0	0	0	0	144	3240	0	0	0	480	0	480	3000	0	0	0	0	0	0	576	72	114	24	42	192	0	0	120	0	48	0	0	0	0	0	252	0	0
0	36	1620	0	288	0	0	0	180	3078	0	342	144	288	1440	0	36	1620	0	0	0	144	0	72	1752	48	72	0	144	72	0	648	216	72	18	126	576	504	360	432	432	216	0	720	0	0	0	72	0	0
0	0	0	0	0	0	0	0	0	900	180	0	0	0	0	0	0	2100	15	0	9	0	0	0	9900	0	900	12	0	0	228	152	700	135	0	45	0	0	0	540	0	0	0	0	0	0	0	84	0	120
0	0	0	0	0	0	0	0	0	0	0	0	0	0	0	0	0	0	0	0	0	0	0	0	0	0	0	0	0	0	1152	648	360	1728	1944	216	0	720	1224	0	432	648	1296	0	0	0	0	0	0	0
0	0	0	0	0	0	0	0	0	0	0	0	0	0	0	0	0	0	0	0	0	0	0	0	0	0	0	0	0	0	144	576	144	864	144	288	288	144	0	2304	2448	1296	864	576	288	0	0	0	0	0
0	0	0	0	0	0	0	0	0	0	0	0	0	0	0	0	0	72	0	0	0	0	0	0	576	0	792	0	0	576	0	0	0	0	0	0	2088	288	216	0	0	0	0	0	0	0	0	0	0	0
360	0	2160	90	0	270	0	0	0	1370	420	550	360	0	1800	720	0	3600	0	0	0	0	0	0	6210	1900	1790	1440	0	0	120	48	84	0	0	0	78	24	42	0	0	0	288	0	36	0	0	0	0	0
0	0	900	72	36	108	160	176	456	1710	90	180	0	0	360	126	432	1134	144	168	120	432	0	288	576	72	0	0	0	0	72	684	1332	384	448	320	1530	90	900	1056	0	1500	216	396	432	120	132	324	0	144
0	0	2160	0	0	0	0	0	0	0	0	0	0	0	0	0	0	0	0	0	0	0	0	0	0	0	0	0	0	0	0	0	0	0	0	0	432	672	1488	0	0	0	0	0	0	0	0	0	0	0
132	0	1188	0	0	0	0	0	0	240	0	0	0	0	1200	0	0	0	0	0	0	0	0	0	0	0	0	0	0	0	264	240	48	0	0	0	1760	592	576	0	0	0	600	0	240	0	0	0	0	480
1620	540	1080	0	0	0	0	0	0	0	0	0	0	0	0	0	0	0	0	0	0	0	0	0	0	0	0	0	0	0	216	0	0	0	0	0	936	0	144	0	0	0	1080	0	216	0	0	0	0	0
2880	2388	3372	9504	2232	2088	120	360	132	2928	3408	396	0	288	1728	1152	480	1248	0	0	0	0	0	0	0	0	0	0	576	0	288	108	324	2880	0	576	0	0	0	180	36	360	720	1008	0	0	0	0	0	0
900	1080	3060	0	0	144	360	396	180	5646	606	2244	720	0	864	0	0	0	0	0	0	0	0	0	0	0	0	0	0	0	600	210	1350	0	0	0	396	36	108	0	0	0	2160	0	540	0	0	0	0	0
288	3456	2856	240	240	0	360	0	120	1800	0	0	240	960	2400	336	1632	2352	0	0	0	0	0	0	0	0	12	888	0	0	120	120	0	120	0	60	1104	828	4548	336	108	2088	360	0	0	0	0	0	0	0
2402	856	66	2868	3618	1776	450	3234	288	252	2294	454	2868	2976	2310	1708	884	528	324	24	36	36	0	0	54	0	0	54	216	144	332	576	214	108	0	0	72	0	0	108	0	0	108	162	108	0	72	0	0	0
482	426	1228	480	24	84	140	202	60	460	352	328	0	0	378	938	156	514	232	100	160	540	48	294	1418	939	1153	408	552	504	243	120	225	260	146	350	112	97	85	156	198	42	168	186	156	350	412	150	468	72
646	182	186	673	863	1440	140	730	48	210	180	78	144	144	324	544	92	294	358	80	396	180	108	72	666	1074	402	306	162	90	504	390	486	306	60	414	318	132	36	66	36	6	0	144	0	376	1124	72	363	213
0	0	1152	864	0	288	0	0	0	0	0	0	0	576	2304	0	0	4608	0	0	0	0	0	0	0	1440	0	0	0	0	1656	0	360	432	0	72	0	0	0	960	120	0	0	0	0	0	0	0	0	0
720	3600	14040	0	0	0	2700	0	1800	7560	1620	4860	1440	540	0	0	0	0	0	0	0	0	0	720	480	1320	1008	144	0	0	0	0	0	0	0	0	0	0	0	0	0	0	0	0	0	0	0	0	0	0
832	2864	3696	784	288	368	1952	0	352	1728	0	576	480	192	288	144	504	648	72	320	232	712	336	1304	936	528	1536	0	72	96	0	0	0	324	360	492	0	384	48	0	408	144	0	0	0	0	0	0	546	126
4800	3944	5944	1440	0	0	0	0	0	1944	432	216	720	0	3888	2832	2584	2792	648	0	648	0	0	0	2448	144	0	0	0	432	0	0	0	144	0	144	0	0	0	0	0	0	0	0	0	0	0	0	0	0
1755	1313	4158	96	56	108	666	224	478	638	32	586	1012	910	400	1080	1152	3132	496	48	356	124	312	170	1044	462	174	900	64	900	0	0	0	40	39	71	100	162	314	330	138	312	0	40	90	108	48	192	116	162
154	668	234	168	240	72	888	212	1180	377	78	1285	636	384	168	686	1732	990	216	0	0	0	0	0	888	48	0	0	72	0	348	120	36	0	0	0	0	0	0	0	0	0	0	0	0	2424	964	4628	1920	144
108	54	516	99	36	135	255	216	855	393	459	318	654	270	1230	32	16	609	0	0	0	12	12	24	500	360	112	96	0	24	264	96	165	72	36	0	72	0	72	180	144	216	288	0	0	680	320	1265	150	90
240	483	508	926	828	1260	358	262	524	504	538	494	1106	328	1982	0	112	195	42	0	28	36	0	24	308	282	42	522	116	150	602	516	979	79	10	72	156	0	104	505	9	92	1246	694	370	138	23	350	57	60
1080	960	840	2304	7800	180	0	3372	900	2106	3228	2910	4320	2880	5472	0	0	0	0	0	24	0	24	72	24	48	0	0	0	0	0	0	0	0	0	0	0	0	24	18	18	0	0	0	0	0	0	0	0	0
960	384	1152	144	1344	3936	96	720	1680	2568	2928	720	2832	2016	10104	0	0	0	0	192	288	0	0	192	240	0	0	0	0	96	0	0	0	0	0	72	0	0	72	0	0	96	0	0	72	0	0	0	0	0
240	40	368	800	120	784	88	264	344	312	912	168	552	768	528	1200	448	512	1040	0	160	16	16	16	480	480	0	48	480	96	1536	608	1696	640	0	320	0	0	0	960	0	480	1680	0	0	16	176	48	32	32
384	120	120	600	144	624	0	120	240	198	214	44	1080	240	144	408	0	96	720	120	276	0	200	328	429	303	0	2160	216	144	1080	240	1092	690	114	192	42	147	147	360	216	108	912	372	432	0	0	0	0	0
0	0	1764	384	0	192	576	0	3744	6904	800	0	2880	864	576	0	0	360	306	90	144	0	0	0	216	0	0	0	108	612	354	0	258	432	180	288	0	0	0	288	0	0	0	0	180	234	0	486	72	0
0	0	360	0	144	0	20	228	40	612	949	1319	1080	1080	504	0	0	0	0	0	0	0	0	0	0	0	0	0	0	0	0	0	0	0	0	0	0	0	0	0	0	0	0	0	0	0	0	0	0	0
270	204	372	748	458	178	576	777	741	174	68	328	750	174	776	540	270	630	60	30	70	12	12	408	338	337	423	750	792	104	596	388	284	30	96	152	1140	423	1267	92	1070	1144	1510	1000	214	184	602	526	232	184
2460	120	2496	2222	102	448	228	276	96	862	616	10	0	0	324	1797	0	1629	672	0	192	312	216	72	744	84	12	0	0	0	3045	237	792	2136	120	492	410	200	170	738	465	117	612	36	0	1338	672	516	1224	216
1848	1352	4720	0	0	0	300	60	0	0	0	0	0	0	1440	3024	2016	8640	0	0	0	1680	0	120	720	0	0	0	0	0	3810	870	0	6000	900	300	600	300	0	0	0	0	720	360	0	1140	228	0	1056	0
0	0	0	160	80	0	0	0	0	0	0	0	0	0	360	60	0	90	2270	2530	0	30	450	60	0	0	0	300	0	1440	5120	3640	0	1172	2062	0	8184	912	600	6	0	6	762	24	60	0	120	0	0	150
0	0	300	480	120	264	0	0	0	240	0	0	0	0	672	0	0	120	576	144	0	0	0	48	336	120	24	144	240	360	1008	288	0	5184	1512	720	432	0	0	864	3264	1152	1296	1920	0	0	0	0	0	0
90	48	0	2853	993	864	9	27	0	645	2463	4599	9375	15	375	0	0	0	600	600	0	0	675	60	0	0	0	375	0	0	180	180	90	600	690	0	45	135	0	0	15	60	375	15	375	0	0	0	0	30
1440	0	0	72	216	0	0	0	0	0	0	0	0	288	1440	2376	36	180	0	0	0	108	0	216	0	0	0	4320	0	0	1548	1764	288	648	0	0	720	0	360	144	0	72	2016	0	0	0	0	0	36	0
0	0	0	0	0	0	0	0	0	0	0	0	0	0	0	0	0	0	48	0	0	0	0	0	0	0	0	240	0	0	156	156	312	672	0	0	0	0	0	0	0	0	480	0	0	0	0	0	0	240
8100	1296	1620	0	0	0	0	0	1296	0	0	1800	9000	648	0	2700	648	540	0	0	0	0	0	0	0	0	0	0	0	0	0	0	0	0	0	0	0	0	0	36	0	108	0	0	0	0	0	0	0	0
2304	756	0	0	0	0	1920	366	4134	144	0	288	6480	0	0	2304	756	0	0	0	0	1860	0	384	0	0	0	1296	0	0	0	0	0	0	0	0	0	0	0	0	0	0	0	0	0	780	282	5586	1488	0
2148	342	3900	3600	900	0	180	0	0	1932	4200	6468	6750	0	0	510	18	660	360	90	0	72	0	0	252	450	18	0	0	0	0	0	0	0	0	0	0	0	180	0	0	0	720	0	0	600	480	1980	252	90
294	42	408	144	756	816	0	96	192	1116	358	866	1224	48	2136	24	30	102	336	576	216	0	132	0	72	0	24	48	24	1500	0	0	1056	240	0	0	630	522	288	720	0	0	240	360	720	0	0	0	0	0
0	0	0	0	0	0	90	0	0	270	180	0	0	90	450	0	0	0	324	162	90	18	648	36	0	0	0	36	18	2124	1968	732	1476	120	60	0	288	90	0	240	0	120	180	90	360	78	150	150	0	1098
0	0	0	0	0	0	0	0	0	0	0	0	0	0	0	0	0	0	288	864	144	0	0	0	0	0	0	0	0	1296	432	864	432	288	864	144	1977	3330	1389	288	0	288	1728	0	2592	0	0	0	0	0
48	204	288	0	0	0	216	0	12	48	0	12	0	0	0	0	0	0	0	0	0	0	720	60	0	0	300	0	0	0	720	420	300	0	84	24	444	702	714	0	24	204	2880	0	720	0	0	0	0	1080
36	200	256	160	128	24	204	6	150	384	192	0	0	0	0	96	304	560	264	108	108	235	43	46	120	20	220	0	0	0	108	408	144	152	184	144	960	882	1650	476	184	1716	540	0	0	1252	604	580	758	638
264	410	546	0	0	0	340	0	80	170	0	40	0	0	0	218	120	318	0	0	0	231	0	105	141	0	105	36	0	0	5112	1875	625	1566	850	780	158	386	164	158	212	128	3376	0	0	780	0	100	664	0
2976	1842	2982	336	1032	228	48	414	198	1512	828	570	120	60	1560	2380	1460	1530	810	1200	450	510	480	210	3060	1080	930	120	60	480	24	60	6	0	0	0	18	0	222	30	0	60	72	0	0	12	66	12	0	0
1637	1443	2797	681	135	288	450	435	450	675	1200	375	0	234	0	3012	3240	5592	315	960	45	150	915	450	450	1200	600	0	0	360	12	60	36	45	135	45	54	96	1041	43	50	825	72	0	162	27	189	0	20	205
2610	3596	4234	0	0	0	0	0	0	1296	0	0	0	0	0	3600	4960	6272	144	108	1296	0	792	1440	874	1682	1116	72	0	468	0	0	0	0	0	0	0	0	0	0	0	0	0	0	0	0	0	0	0	0
0	312	3000	0	0	0	0	0	216	6732	0	612	0	0	1944	0	348	8364	0	0	0	0	0	0	792	0	0	0	0	1152	0	0	0	0	0	0	0	0	0	0	0	0	0	0	0	0	0	0	0	0
3192	6300	8652	0	0	0	0	0	0	0	0	0	0	0	0	912	1800	2472	0	0	0	0	0	0	0	0	0	0	0	0	0	0	0	0	0	0	0	0	0	0	0	720	1440	0	0	0	0	0	0	0
225	228	375	216	576	612	240	912	1656	300	468	528	72	144	360	186	152	202	54	288	306	240	336	828	300	84	264	36	72	180	324	2160	1260	90	1080	630	1020	300	2208	1350	360	1386	3600	0	0	300	780	1080	120	240
480	984	420	1344	366	150	792	132	120	510	94	188	600	228	1344	372	648	216	360	720	180	512	542	302	880	124	448	1200	540	1152	1104	342	90	640	984	344	424	556	328	96	264	192	768	180	108	456	48	72	384	336
1560	7416	4704	144	0	0	5616	648	3132	2688	264	2772	0	0	0	132	1386	858	0	0	0	0	0	0	0	0	0	0	0	0	0	0	0	0	108	108	0	0	324	0	0	324	0	0	0	0	0	0	0	0
4397	3490	3417	108	0	0	450	0	90	450	0	90	1008	540	540	2967	2550	2511	0	0	0	0	0	0	0	0	0	0	0	0	72	0	0	0	0	0	0	0	0	0	0	0	288	0	0	150	0	30	180	0
333	408	2757	837	87	174	984	30	198	1096	18	116	792	1008	720	195	252	1479	216	108	234	290	93	217	590	177	157	252	468	450	1173	213	342	1692	606	876	521	625	1002	749	1249	240	216	0	90	1398	60	288	928	123
762	506	1378	810	744	1848	33	606	841	298	350	1380	972	0	40	18	560	254	496	976	1950	440	270	1214	666	1080	1590	100	120	40	0	424	208	90	198	522	584	36	900	538	454	1312	0	120	0	15	180	265	0	0
370	1025	975	1108	588	1712	1140	372	600	2045	679	1278	2160	744	1128	52	146	222	414	540	570	16	200	120	318	24	132	336	48	240	294	36	714	1206	900	1140	486	1035	507	816	1170	336	72	144	456	387	99	354	242	628
2808	0	1296	6480	3240	0	0	0	0	288	5508	0	0	0	828	4212	0	1692	1296	648	0	0	0	0	540	1080	0	0	0	468	0	0	0	0	0	0	0	432	216	0	0	0	1296	0	0	0	0	0	0	0
4958	1139	3551	240	0	1860	30	60	270	240	510	480	120	150	360	2812	646	2014	0	960	1260	30	180	150	1523	556	39	0	150	2280	0	0	0	0	0	48	0	0	0	144	36	0	0	0	192	0	0	0	0	0
264	228	804	276	300	444	156	258	258	744	921	663	48	48	144	792	180	1332	660	372	552	528	528	528	2046	438	252	672	936	672	348	252	516	532	260	312	204	204	240	834	192	174	240	600	240	180	210	246	144	0
128	384	432	204	460	424	192	728	792	834	200	918	0	0	512	128	384	560	224	708	508	480	480	912	1108	536	1144	320	80	636	628	1260	744	434	1364	854	695	661	1492	492	344	1360	1280	432	188	164	336	572	225	167
558	234	480	510	72	84	12	342	54	720	342	192	336	336	1272	750	390	1086	249	192	573	36	180	228	231	888	171	264	264	696	516	144	450	120	24	192	633	270	945	690	96	216	408	552	264	96	336	354	194	212
192	780	360	468	84	72	120	24	48	1791	1023	384	24	168	12	98	133	723	120	192	456	184	480	680	978	24	144	72	72	96	532	84	1226	328	816	1208	220	3768	1196	726	192	384	240	0	576	189	77	664	784	1920
520	290	1730	781	77	308	551	211	26	400	4	0	116	260	2204	246	100	844	8	688	38	0	395	45	974	944	58	464	440	1976	158	0	0	150	1228	178	0	152	0	152	456	0	632	152	608	204	202	52	322	1091
978	908	1126	852	408	696	2538	1914	2172	1716	556	848	816	1632	1920	402	580	938	144	0	336	388	92	216	128	784	48	192	864	72	144	24	120	120	24	432	0	0	48	360	0	216	192	576	72	1490	962	1436	824	256
360	240	288	690	240	0	3018	918	204	240	96	0	1920	1680	918	96	0	96	225	60	225	660	0	0	396	24	48	540	840	282	390	90	0	333	90	333	0	150	0	0	0	0	180	300	0	2904	864	192	240	0
842	200	210	0	12	0	0	0	0	0	0	0	18	0	0	10322	2000	2136	1390	80	222	120	240	360	276	240	240	2952	480	480	326	48	0	187	40	57	40	4	4	40	4	4	308	24	24	258	56	84	2108	240
1098	1776	1662	1426	544	1126	5364	2232	900	0	0	432	864	2160	2664	1110	2672	1042	504	36	0	720	0	0	0	0	0	72	0	180	1364	2120	836	288	108	0	360	0	0	0	0	0	900	0	0	1980	792	396	144	0
0	0	0	0	0	384	120	0	312	0	0	0	0	2352	0	24	120	0	0	0	96	912	0	1248	0	0	0	0	480	0	0	0	768	0	0	48	0	0	0	2088	0	696	96	0	0	360	0	936	0	0
235	48	299	30	30	420	84	48	228	1180	220	52	36	60	24	290	144	514	412	276	260	3288	540	2268	440	12	964	768	804	1932	420	396	1764	357	99	90	104	56	80	664	330	110	0	72	120	762	366	204	1056	60
515	50	20	486	1896	1188	0	120	0	336	1344	192	324	441	306	1094	119	110	732	381	180	1300	2712	1268	403	470	972	603	231	423	115	870	383	168	81	12	12	24	60	198	18	0	216	186	441	198	882	297	222	675
402	84	2784	90	90	0	60	180	0	1200	180	0	60	90	1800	990	300	7920	90	90	0	60	180	0	1806	192	30	60	90	1800	30	30	0	30	30	0	1432	870	4004	30	30	174	540	90	90	0	0	0	0	0
558	582	624	604	260	0	432	432	32	654	308	330	824	720	396	752	1060	1344	1296	432	0	1792	936	40	808	328	312	1652	1368	2448	604	260	0	468	156	0	260	544	140	40	120	40	704	24	240	342	162	72	488	264
228	135	357	184	896	0	0	1080	0	564	696	108	1080	360	936	132	80	208	276	264	0	0	540	0	282	348	54	540	180	468	48	420	72	44	64	48	684	56	448	136	18	422	636	36	72	156	288	108	96	258
488	96	424	156	72	132	18	36	18	672	48	144	432	180	576	636	72	696	368	480	304	0	96	84	966	634	344	1404	504	612	0	0	0	164	84	112	144	72	72	12	336	192	216	576	180	108	216	108	0	0
48	32	0	48	70	230	96	292	976	0	16	64	904	184	238	66	32	54	112	60	72	152	144	676	512	312	556	480	408	354	204	372	282	46	24	0	274	128	376	22	0	48	482	158	122	152	664	1448	152	192
0	0	0	0	0	0	0	0	0	2496	3536	3904	1296	0	0	0	0	0	0	0	0	0	0	0	0	0	0	0	0	0	0	0	0	0	0	0	0	0	0	0	0	0	0	0	0	0	0	0	0	0
0	3600	0	0	0	0	2400	6600	0	180	450	450	0	9000	0	0	0	0	20	240	100	300	0	0	0	0	0	0	1500	0	0	12	0	0	72	0	0	144	0	66	72	42	36	60	360	50	550	0	0	0
480	780	180	276	942	126	1228	1840	826	180	72	318	600	1248	600	144	402	126	336	12	516	60	72	42	336	216	186	0	792	0	264	408	144	120	40	200	84	48	42	384	168	186	0	792	0	548	984	688	728	480
204	192	1944	120	4200	648	300	4200	600	336	576	180	60	924	1932	0	0	0	0	120	120	20	180	40	270	738	756	0	60	0	0	0	0	0	240	0	840	0	7560	20	0	4	0	0	1200	0	0	0	0	0
1176	110	142	4858	22	1120	48	36	136	72	324	544	2500	0	0	1092	110	70	825	165	90	360	420	1660	48	36	88	6520	48	120	2340	0	540	835	55	178	24	60	136	360	36	544	2716	0	0	0	0	144	72	36
5476	260	312	3456	0	0	0	0	0	0	0	0	0	0	0	5106	330	396	1944	0	0	0	0	0	0	0	0	0	0	0	0	0	0	2592	0	0	0	0	0	0	0	0	0	0	0	0	0	0	0	0
2400	2400	4992	768	0	0	1920	0	0	1920	0	0	960	384	384	1440	1440	3456	1440	0	0	576	0	0	576	0	0	1152	2880	2880	384	0	0	480	0	0	0	0	0	0	0	0	0	0	0	960	0	0	192	0
1512	1440	2952	0	144	72	732	96	36	144	72	0	0	2664	288	1368	1416	2688	0	0	432	1560	96	0	24	12	0	0	5040	288	0	0	0	0	0	0	0	0	0	0	144	0	0	288	0	1116	72	108	540	0
150	0	750	0	0	0	0	0	0	0	0	0	0	0	0	450	0	2250	252	252	864	0	0	0	4320	0	0	0	0	2700	108	0	0	180	180	0	0	0	0	288	288	0	0	288	108	432	432	1296	144	36
0	0	0	0	0	0	0	0	0	0	0	0	0	0	3240	0	0	432	0	0	0	0	0	0	3456	0	0	0	0	648	0	0	0	0	0	0	0	0	0	0	0	0	0	0	0	0	0	0	0	0
1680	0	480	2160	7344	3888	0	0	0	0	216	648	1728	0	3456	0	0	0	864	0	432	0	0	0	864	0	0	1728	0	0	432	1872	1152	0	0	0	0	0	0	432	0	0	864	1728	0	0	0	0	0	0
96	336	144	0	0	0	1560	960	720	1135	464	2301	600	360	1728	0	0	0	0	0	0	64	56	24	42	0	42	24	0	72	0	0	0	0	0	0	432	0	48	0	0	0	240	0	0	1584	1800	2160	576	216
300	420	2580	120	360	120	432	284	580	662	214	432	1044	660	1800	0	0	360	880	40	40	72	288	0	0	0	0	0	240	1440	0	0	0	512	308	68	0	252	12	0	24	0	36	0	60	2088	1276	1100	24	96
0	0	0	0	0	0	0	0	0	720	360	540	0	0	0	0	0	1620	0	0	0	0	0	0	1647	0	297	0	0	0	0	0	0	0	0	0	0	0	0	0	0	0	0	0	0	0	0	1620	900	0
342	10146	9384	0	0	0	0	0	0	3024	0	0	0	0	720	141	4183	4388	0	0	0	0	0	0	1152	0	0	0	0	0	0	0	0	0	0	0	0	0	0	0	0	0	0	0	0	0	0	0	0	0
3028	4372	4712	400	40	0	1620	140	110	944	72	276	410	580	836	2402	3898	3368	0	50	0	500	50	80	1200	30	146	320	500	200	162	74	24	0	10	0	284	186	80	0	0	80	320	20	40	200	0	0	0	0
616	704	780	12	0	36	36	0	12	480	0	0	24	96	240	1528	1808	3012	648	864	648	216	1971	1341	2634	2772	2838	1008	648	864	12	0	36	0	0	0	0	0	0	0	0	0	72	0	0	252	0	48	612	594
92	111	259	164	1064	170	69	707	112	217	89	114	90	36	1260	40	15	65	60	560	250	0	359	523	374	1024	204	510	24	960	6	972	6	225	1047	690	924	2915	1261	48	290	262	78	2832	132	18	6	12	0	167
828	1152	180	612	558	0	804	552	0	0	0	0	0	0	0	819	1170	171	918	360	0	627	621	0	0	0	0	0	0	0	384	480	0	252	396	0	816	1324	80	0	0	0	0	0	0	414	666	0	306	558
734	502	444	96	413	325	538	371	579	44	96	220	966	0	0	1774	1190	888	1914	702	414	1112	1136	422	680	591	619	1182	1152	864	474	573	393	1004	272	188	348	534	204	285	160	185	30	0	0	270	268	362	896	290
418	340	274	661	699	827	1120	1931	1281	672	1143	363	1513	891	999	129	312	183	768	36	360	202	212	480	252	405	198	886	675	306	148	156	218	612	159	408	24	98	16	63	144	54	214	567	306	267	287	150	491	468
2464	560	1080	4152	2016	3864	460	1140	320	480	1440	600	3480	1560	1560	0	0	0	0	0	0	0	0	0	0	0	24	0	0	48	168	48	72	0	16	8	0	32	16	24	0	24	144	72	120	36	108	0	0	48
5006	2612	2162	1338	1770	1380	960	1608	540	735	888	249	0	1560	1152	2324	1304	704	0	2	10	120	24	0	0	0	0	0	600	180	0	0	0	0	0	0	0	12	0	0	0	60	0	60	12	63	102	15	0	0
720	1872	0	1296	2016	1368	288	1440	0	720	1584	288	2592	2664	864	3520	3104	1440	1152	0	792	0	0	0	504	288	72	1944	864	0	270	583	299	0	0	0	0	0	0	648	360	288	1296	432	0	0	0	0	0	0
0	0	576	160	0	1280	88	360	488	1296	1056	24	1440	72	360	0	0	0	0	0	0	0	0	0	60	348	312	0	0	0	0	0	0	0	0	0	0	0	0	16	48	80	0	0	0	40	0	320	0	0
12	8	108	150	480	1190	928	368	48	496	124	924	700	3520	496	284	504	492	1040	0	160	1360	0	540	416	184	60	60	2784	0	306	960	2906	6	198	72	280	240	132	0	16	8	12	684	60	1632	588	180	1120	0
760	1430	270	0	2880	0	1500	9900	1200	120	480	600	0	0	1020	380	1615	285	0	0	0	0	0	0	48	0	48	0	0	0	394	2550	200	384	0	0	0	0	0	40	20	60	0	120	0	1610	5250	1000	960	0
928	872	216	528	684	264	480	612	240	636	180	192	0	0	1368	4312	4400	1224	0	0	0	0	0	0	2160	0	0	0	0	0	48	72	24	0	36	0	1440	60	300	0	0	180	720	36	144	48	108	24	0	0
3696	2100	5040	180	1116	864	144	540	576	168	1512	984	0	0	0	2379	1365	3276	0	0	0	0	0	0	0	0	0	0	864	0	0	0	0	0	0	0	0	0	0	60	240	60	0	0	0	2178	270	360	540	0
3640	5720	13104	0	0	0	0	0	0	0	0	0	0	0	0	1050	1650	3780	0	0	0	0	0	0	0	0	0	0	0	0	0	0	0	0	0	0	0	0	0	0	0	0	0	0	0	0	0	0	0	0
33	41	12	48	195	579	14	476	52	72	213	285	130	1470	58	42	38	30	274	780	278	3368	348	1116	180	828	804	112	648	100	88	375	947	0	0	0	210	100	70	528	308	204	60	220	400	142	1972	446	2212	312
144	36	234	433	886	433	231	264	369	90	198	360	576	288	576	1836	714	1080	792	708	360	1059	66	1071	666	114	552	864	0	0	1190	1880	1136	2281	839	642	2353	1217	822	738	342	540	288	288	252	450	1560	972	1314	216
154	308	426	264	24	0	0	32	64	0	0	96	0	0	120	396	672	1020	816	60	84	96	0	24	300	48	252	1200	0	0	1248	240	48	1184	80	128	256	0	812	60	0	648	648	48	0	0	160	800	0	0
48	528	0	816	2022	714	504	1288	1016	0	48	528	648	648	1440	0	0	0	0	0	0	12	12	48	0	0	0	24	0	0	260	546	190	72	216	0	424	540	1160	72	0	216	468	1008	468	864	4268	1192	78	78
0	0	0	40	44	212	0	0	64	30	240	90	0	0	132	520	320	1740	460	40	36	672	64	1728	4980	496	680	504	0	120	600	860	1824	210	20	18	1464	30	90	420	0	80	160	316	232	0	364	264	188	128
684	408	408	268	308	828	222	550	152	2880	1176	696	876	216	3012	36	24	24	528	284	256	0	516	0	60	48	60	96	72	744	32	106	678	534	290	520	424	560	0	22	20	30	84	816	528	216	496	728	0	492
412	280	484	532	804	556	556	1550	2006	192	488	1572	480	96	120	304	768	608	518	736	878	392	312	528	742	532	570	264	0	0	216	928	568	560	580	692	554	192	494	812	492	524	112	400	160	708	1586	2478	488	76
864	3168	312	432	1584	192	1972	464	3804	467	144	829	3648	960	480	0	0	24	0	0	324	288	432	204	150	96	450	180	204	72	0	0	48	0	0	216	144	216	192	280	48	920	360	120	144	442	104	78	0	0
0	135	0	780	711	12	240	1305	678	60	480	465	507	9	45	1710	930	636	1752	966	3024	183	1044	96	630	2628	642	690	1485	180	150	174	72	510	0	1020	291	270	438	108	270	186	570	945	36	480	1038	798	60	375
1180	456	1672	690	348	666	0	192	0	700	1024	136	96	384	804	840	240	908	1008	256	508	0	384	128	1064	1464	696	640	640	832	360	96	468	396	128	204	376	368	600	390	142	200	768	768	576	0	96	0	0	128
198	0	1170	0	0	0	0	30	6	144	0	0	0	0	4608	264	0	3048	0	0	288	0	0	0	3208	608	1008	0	0	1152	0	0	0	0	0	0	530	80	290	0	0	0	0	0	0	0	360	72	0	0
384	480	1248	192	1200	240	240	984	288	392	250	342	0	0	576	160	192	512	0	512	1120	0	240	1632	1536	1152	2304	0	0	288	84	2310	630	0	160	224	1440	1008	1008	0	32	448	0	0	0	112	1064	336	0	160
288	0	240	360	0	216	216	36	36	288	288	96	144	576	288	0	0	0	0	0	1152	0	0	0	800	0	160	0	0	0	0	0	0	0	0	1536	0	0	0	800	0	160	0	0	0	2268	738	1134	1440	480
504	272	508	728	472	612	222	540	714	474	909	393	756	324	816	516	456	672	1072	592	688	643	372	1505	1260	564	528	0	0	0	528	696	708	512	224	296	684	216	972	1012	276	512	72	384	0	558	924	858	567	408
492	96	576	480	102	330	480	720	720	1010	440	1610	240	0	540	182	192	442	360	110	70	336	196	476	614	111	679	180	120	180	84	198	174	372	220	140	96	0	168	12	72	48	12	60	12	720	1080	360	24	478
408	504	1416	0	0	192	360	96	720	1176	192	1248	504	96	192	0	0	192	96	192	288	48	144	636	384	384	2004	588	192	576	0	0	0	216	192	96	0	96	288	0	408	408	120	0	0	120	48	600	48	144
570	30	138	0	420	1560	0	570	138	432	1788	648	360	1116	378	800	0	304	720	390	1050	256	312	32	330	90	90	0	0	72	0	252	684	0	0	0	30	0	90	600	120	150	0	90	180	0	800	304	192	234
240	380	340	2160	2580	2820	0	0	624	604	240	380	720	720	540	120	136	116	0	0	0	236	48	904	48	0	528	360	0	36	3330	4340	4150	1500	0	0	0	0	0	1500	300	0	0	0	0	60	0	96	146	18
1536	2688	2688	2688	768	0	0	0	0	0	0	0	0	0	2304	192	336	624	0	0	0	0	0	0	0	0	0	0	0	0	5424	2208	0	2304	0	0	528	0	1056	0	0	216	576	0	0	0	0	0	0	0
0	396	856	1428	1314	1470	603	27	126	560	0	360	0	0	604	0	36	54	0	90	114	0	0	324	114	416	712	402	66	60	1700	1518	1750	0	990	1930	72	1536	336	0	1358	900	0	1006	0	516	180	60	0	0
224	16	336	784	2144	1008	0	0	192	576	0	0	384	288	576	208	44	132	416	88	264	0	0	48	144	0	144	240	0	0	1232	3904	1584	384	48	864	0	0	480	0	1440	0	960	1440	720	132	564	264	72	144
0	208	1524	0	0	88	8	0	44	636	424	228	52	280	676	28	156	252	0	8	68	8	12	284	700	768	840	64	316	1144	0	0	88	16	88	260	112	0	0	288	1024	264	28	304	376	8	0	44	64	196
2128	0	2912	144	0	0	0	0	0	0	0	0	720	0	0	1728	0	2808	648	1260	108	0	0	0	288	144	0	432	0	1440	0	0	0	72	780	12	84	420	3240	0	0	0	3600	144	0	0	0	144	0	0
1032	630	939	108	90	489	100	200	447	442	766	283	1875	495	567	864	648	1017	264	84	0	168	132	0	315	0	0	1212	300	711	84	72	255	52	51	5	57	69	138	90	40	5	126	12	207	68	52	735	276	267
378	1296	1080	162	0	0	2106	252	5418	810	540	810	162	0	0	108	0	0	0	0	0	108	0	1188	540	0	540	108	0	0	0	0	0	0	0	0	0	0	0	0	0	0	0	0	0	2511	456	3999	432	0
546	174	342	504	423	831	198	210	378	252	282	396	342	108	66	270	12	426	552	540	372	420	276	1506	645	1083	666	636	168	294	330	3	687	150	129	243	660	567	2079	753	702	771	1404	264	360	120	294	534	198	279
162	54	96	40	40	160	214	120	1058	812	156	238	144	48	360	138	50	190	0	0	0	42	0	198	664	167	219	0	36	0	36	36	198	42	60	246	250	212	1266	434	648	688	216	60	0	62	0	808	60	0
258	18	738	132	66	714	192	372	780	471	1374	561	738	594	594	105	12	66	15	96	387	0	0	0	1539	261	810	0	6	402	96	48	231	228	48	108	198	72	54	984	78	0	0	30	606	288	447	684	0	540
0	0	0	368	700	2676	1440	1584	0	960	480	0	0	2160	2304	0	0	0	0	0	0	0	0	0	0	0	0	0	0	0	296	802	702	0	0	0	72	360	0	0	0	0	0	288	2880	1440	2880	0	2880	0
1800	0	3600	120	480	2080	0	0	264	2400	240	120	1880	232	4520	600	16	1280	1200	0	0	64	0	0	0	0	0	0	0	2720	40	160	1360	80	0	0	320	0	0	0	0	0	0	0	160	4	60	176	16	0
3952	3608	240	192	264	36	1890	216	300	4320	252	1164	180	120	120	798	822	360	300	780	0	180	1045	89	192	96	192	60	0	0	72	72	12	90	390	240	180	720	354	81	40	95	168	0	0	540	0	360	360	850
1651	523	2990	338	82	60	996	204	594	3863	747	356	114	120	1174	357	125	1138	0	294	264	80	86	236	178	1079	299	0	0	60	99	36	135	180	330	232	50	132	70	50	223	67	0	160	30	64	10	100	276	126
0	1008	2016	0	828	252	0	216	0	576	0	0	0	0	0	0	1722	3102	0	0	0	216	0	1188	1416	1524	1776	0	540	0	0	288	72	0	0	0	2214	1080	2322	72	108	1296	0	540	0	0	0	0	0	0
1080	1140	5664	0	324	0	36	108	0	648	0	0	0	108	972	648	420	3576	1800	360	0	540	1080	0	3240	2160	1080	0	1080	3240	0	0	0	0	0	0	0	36	288	0	0	0	0	0	0	144	432	0	0	0
606	906	3600	165	15	0	594	0	0	825	0	75	324	180	1620	170	340	5340	96	48	0	1386	360	180	540	0	180	1116	144	2340	132	12	0	408	258	0	0	54	0	0	0	0	18	0	0	162	0	0	540	72
112	760	3088	136	80	8	396	0	20	672	0	32	208	352	352	136	784	3424	64	40	8	284	0	20	1296	0	16	104	176	176	412	360	4	272	560	24	0	480	0	48	0	0	0	0	0	670	0	10	772	0
0	0	1200	0	0	0	0	0	600	12400	3100	3124	0	0	240	0	0	6000	0	0	0	0	300	0	300	48	12	0	1200	1800	0	0	0	0	0	0	0	0	0	0	0	0	0	0	0	120	24	408	0	60
423	165	882	360	456	906	12	266	82	270	318	24	84	294	1470	171	63	480	480	96	192	0	354	402	1315	1328	867	1452	294	1290	210	468	990	453	258	489	588	132	282	402	210	150	426	972	432	102	904	182	0	102
1552	694	790	968	590	858	154	156	244	447	907	404	392	680	224	648	209	229	1076	974	1750	259	828	635	819	559	552	928	832	664	850	340	710	918	842	1422	334	304	206	220	274	102	234	522	1026	525	434	615	324	860
848	768	316	432	514	578	636	908	1048	370	256	510	1264	1564	532	48	136	100	640	768	1096	284	196	188	340	496	264	404	836	304	192	332	396	416	592	896	176	352	176	1136	860	520	944	848	952	204	324	416	176	144
684	856	1062	820	1241	1125	504	2016	4460	657	965	2818	2618	1254	2698	100	225	275	360	420	1020	110	0	300	300	112	318	200	0	0	316	344	372	380	318	518	582	108	284	600	360	498	248	1264	108	212	560	878	70	360
272	190	1356	96	18	804	90	0	360	1638	810	1332	1062	774	342	192	78	666	468	0	1368	576	312	984	2124	972	162	252	378	1080	222	72	1974	0	0	0	0	0	0	990	576	360	72	54	0	360	360	2610	114	204
1331	1412	1797	916	96	128	2584	246	320	432	100	500	0	0	480	430	295	401	275	272	107	188	32	140	367	443	0	210	1812	258	254	24	192	434	450	456	0	95	205	52	1060	88	80	90	0	6532	1512	1048	974	84
0	0	13056	0	0	0	288	48	96	3312	0	0	0	0	3456	0	0	0	0	0	0	0	0	0	0	0	0	0	0	0	0	0	0	0	0	480	0	0	0	0	0	0	96	0	0	3072	672	1056	0	0
2808	1722	5334	624	240	1416	1530	219	195	1620	144	0	1800	1872	1764	2808	2142	4122	480	0	0	0	0	0	0	72	0	360	360	0	288	180	252	0	0	0	0	0	0	0	0	0	720	0	0	630	297	225	384	48
198	180	1998	1166	688	2394	792	198	954	3717	1563	1764	360	732	360	60	120	540	0	0	24	0	0	720	240	0	240	840	48	480	370	272	930	0	0	72	0	0	72	588	144	144	216	216	264	240	60	420	0	0
200	200	1990	50	0	50	50	0	50	925	686	1739	100	100	4340	200	200	3360	100	0	300	100	0	300	750	0	0	400	400	1720	135	240	205	35	40	95	160	0	0	35	35	40	40	80	40	135	240	205	35	40
776	310	1536	1240	1340	432	144	282	12	830	416	130	452	652	868	92	0	460	240	1080	182	18	378	18	342	204	60	348	454	1188	882	294	276	432	1440	356	3896	62	50	60	156	1020	1104	244	546	510	474	192	154	482
0	0	0	0	0	0	0	2592	0	0	0	0	0	0	5184	0	0	0	0	0	0	0	0	0	2448	1224	0	0	0	0	0	0	0	0	0	0	0	0	0	0	0	0	0	0	0	0	5184	0	0	0
0	0	0	0	0	0	360	108	72	0	0	0	0	0	0	0	0	0	0	0	0	0	0	0	0	0	0	0	0	0	0	0	0	0	0	0	0	0	0	0	0	0	0	0	0	0	0	0	0	0
0	0	300	0	0	0	0	0	0	2860	440	0	0	0	1500	0	0	1500	0	0	150	0	0	150	2594	700	474	300	300	30	15	75	90	0	0	30	0	0	0	44	110	176	0	150	0	60	300	360	0	0
834	192	1296	851	267	442	468	556	356	630	1060	338	522	252	252	476	60	1168	1710	522	480	512	488	128	486	288	66	234	72	72	1892	30	970	752	24	70	690	207	333	612	264	126	378	0	0	882	144	618	672	744
0	0	0	0	0	0	0	0	0	648	864	1080	0	0	648	0	0	432	0	0	0	0	0	0	1620	576	1044	0	0	0	0	0	0	0	0	0	108	108	108	0	0	0	0	0	0	0	0	0	0	0
0	0	864	0	0	0	0	0	0	1296	0	0	0	0	1296	0	0	432	0	0	0	0	0	0	264	504	96	0	0	432	0	0	0	0	0	0	0	0	0	0	0	0	0	0	0	0	0	0	0	0
468	1620	720	108	0	0	540	0	0	540	0	0	2700	540	540	2775	4815	2346	0	0	0	0	0	0	0	0	0	0	0	0	0	0	0	5400	0	0	0	0	0	0	0	0	5400	0	0	0	0	0	1080	0
0	108	108	0	144	288	360	432	0	1680	288	336	0	0	1584	0	0	0	0	0	0	504	432	504	0	0	0	0	0	1080	0	288	576	0	540	0	1920	2220	360	1152	468	180	0	1008	936	72	1224	0	1512	1296
0	0	1584	72	216	0	0	0	0	2088	0	936	144	0	1296	0	0	576	0	0	0	0	0	0	2160	432	216	0	0	1512	0	0	0	0	216	144	192	168	288	0	0	0	0	432	0	0	216	216	0	0
400	2456	468	416	240	256	530	901	1749	444	864	0	600	636	60	220	2420	360	0	0	0	0	0	0	0	0	0	0	0	0	20	240	40	0	0	0	0	0	0	0	0	0	0	0	0	1010	1717	3333	0	0
0	0	0	1701	945	378	0	216	0	0	0	0	0	0	1080	0	0	0	0	0	0	0	0	0	0	0	0	0	0	0	5724	8100	2808	6048	0	0	2088	1386	198	0	0	0	864	2160	0	0	0	0	0	0
0	0	0	0	0	0	0	0	0	744	0	136	0	0	480	0	0	0	0	0	0	0	0	0	2720	0	680	0	0	0	0	0	0	0	0	0	0	0	0	2720	2544	3536	0	4800	0	0	80	160	0	0
496	574	964	156	192	480	450	16	218	692	224	344	360	396	252	504	482	724	120	174	408	360	14	112	588	136	410	54	270	54	180	0	0	0	0	0	180	0	576	156	252	840	540	0	0	600	0	300	0	0
171	45	86	351	224	587	156	140	251	143	1025	376	382	730	89	637	553	506	466	283	1445	266	409	688	210	1297	425	526	1720	199	383	66	398	242	34	875	44	44	267	1304	1062	345	307	821	445	95	121	217	118	194
2440	3732	3692	664	1436	1140	1440	2016	1764	144	2016	324	1872	2448	3096	1056	1800	1464	0	0	0	0	0	0	0	0	0	0	0	0	696	636	396	216	0	0	0	0	0	0	0	0	0	0	0	0	0	0	0	0
5424	1680	6000	576	2016	3456	288	1440	288	864	1728	4320	144	0	288	3960	1260	4500	0	0	0	0	0	0	0	0	0	0	0	0	0	0	0	0	0	0	0	0	0	0	0	0	0	0	0	0	0	0	0	0
546	1332	3378	1476	0	0	1008	0	0	1044	0	0	1044	1008	1476	120	744	2088	900	0	0	720	0	0	900	0	0	900	720	900	864	0	0	324	0	0	0	0	0	0	0	0	1584	0	0	648	0	0	216	0
2880	4752	2448	0	0	720	3312	2304	2592	72	360	1440	720	0	1728	0	0	0	0	0	0	0	0	0	0	0	0	0	0	0	0	0	0	0	0	0	0	0	0	0	0	0	0	0	0	5952	2112	2304	0	0
0	0	0	0	0	0	1530	963	603	4500	0	0	0	900	9000	0	0	0	0	0	108	0	0	0	1890	1458	0	0	432	0	0	0	0	0	0	0	0	0	0	42	66	0	0	0	0	2250	7101	3681	180	0
0	0	0	12060	3780	5760	0	0	0	2160	0	0	4320	0	10800	0	0	0	0	0	0	0	0	0	0	0	0	0	0	0	0	0	0	0	0	0	0	0	0	0	0	0	0	0	0	0	0	0	0	0
0	0	0	2520	0	720	0	0	0	4320	0	0	2160	0	6480	1080	0	2160	216	0	0	0	0	0	0	0	0	0	0	432	3096	0	1008	3240	0	0	1224	1008	360	0	0	0	1080	0	0	0	0	0	0	0
432	0	864	144	432	288	0	0	0	2016	576	0	0	0	1728	0	0	0	0	0	0	0	3456	1152	6912	0	1728	576	0	6912	144	432	288	0	0	0	0	432	0	0	0	0	432	0	864	0	0	0	0	0
114	258	204	428	420	1192	452	464	266	700	608	864	0	0	192	303	501	426	334	264	140	616	384	464	153	147	186	402	402	330	268	240	1340	408	546	180	1434	302	238	828	828	876	0	264	0	272	608	968	108	116
1440	720	2160	60	84	48	576	0	1152	3120	336	1440	1440	0	0	48	0	0	48	96	48	0	0	864	1440	288	576	1440	0	0	300	420	240	480	624	240	0	1008	432	0	144	432	816	0	0	0	96	0	24	96
0	36	0	0	0	0	0	0	36	24	0	132	0	0	108	168	72	108	0	0	0	0	0	72	396	144	168	72	72	0	84	336	420	0	360	0	1584	288	2088	0	240	1320	0	1800	0	84	252	504	0	0
216	180	168	24	672	72	168	198	330	336	480	240	312	372	816	0	72	0	0	576	288	384	0	0	0	144	0	216	144	576	59	356	137	72	384	144	2928	0	0	260	436	936	240	1752	120	252	126	630	0	0
3930	2346	3156	432	0	216	192	0	96	2520	324	144	96	216	3132	1392	600	1056	360	360	1188	384	384	240	240	240	240	240	540	1080	696	252	252	816	576	576	0	48	24	60	552	108	144	540	0	684	288	228	852	732
2010	408	822	0	0	0	0	0	0	720	0	360	1116	0	0	984	192	264	510	810	1092	0	252	180	0	972	144	144	288	1440	0	0	0	294	234	264	0	0	0	0	0	0	648	0	0	144	0	144	0	162
1908	360	828	72	0	0	288	144	276	924	72	48	84	0	0	4932	1296	2544	2034	693	1773	414	474	372	1596	540	804	828	720	1104	180	204	72	960	105	375	480	348	744	132	456	360	84	0	60	432	216	252	690	390
794	1588	2226	0	0	1080	0	0	216	3756	300	984	648	3240	576	2158	4316	5910	0	0	0	0	0	0	0	0	0	0	0	5400	0	0	0	0	0	0	0	0	0	0	0	0	0	0	0	0	0	0	0	0
672	1992	5832	192	864	0	1440	2400	1920	1728	2112	4800	96	0	576	224	952	1848	0	1728	672	0	864	0	144	528	192	0	0	576	0	0	0	0	432	144	0	0	2304	0	288	576	0	0	0	0	0	0	0	192
384	1632	528	240	2064	768	528	2112	576	420	1104	1884	0	288	0	0	0	0	0	1732	596	472	3840	836	0	632	2140	0	216	0	0	0	0	0	344	16	0	248	1876	0	172	824	0	0	0	0	0	0	32	240
1692	1020	8040	516	192	588	1200	0	1230	4632	2040	1158	972	0	0	180	210	1290	0	30	30	0	0	78	0	0	42	120	120	300	258	96	294	216	30	30	0	0	90	0	0	90	432	0	0	0	0	0	0	0
2736	1512	9432	1128	108	636	0	72	432	3120	1264	3680	288	0	4320	0	0	0	0	0	0	0	0	0	0	0	0	0	0	0	0	0	0	0	0	0	0	0	0	0	0	0	0	0	0	0	0	0	0	288
2496	3780	10788	432	0	432	0	0	0	3960	360	0	0	0	0	1792	2016	8288	0	0	0	0	0	0	0	0	0	0	0	0	0	0	0	0	0	0	0	0	0	0	0	0	0	0	0	0	0	0	0	0
6942	2434	1100	3008	0	1672	0	0	0	144	72	576	900	576	0	6366	1750	1100	648	0	0	0	0	0	0	0	0	324	0	0	140	0	112	432	0	0	0	0	0	0	0	0	0	0	0	0	0	0	0	0
558	1278	180	1476	0	5076	0	0	0	3024	1728	0	0	0	0	279	639	90	0	0	0	864	1152	6984	0	0	0	1800	0	1800	864	0	2592	0	0	0	0	0	0	1728	0	3024	720	0	0	0	0	0	0	0
2271	420	3237	528	690	2580	90	240	210	450	2220	2280	780	30	30	1413	270	2241	288	442	932	0	198	48	120	936	912	684	0	24	430	170	1020	576	174	522	0	198	48	192	192	720	828	0	60	0	0	0	0	18
678	11078	5524	0	144	72	3690	1254	4632	648	576	3384	0	72	0	168	3112	1904	0	0	0	0	0	0	0	0	0	0	864	0	0	0	0	0	0	0	0	0	0	0	0	0	0	0	0	0	0	0	0	0
804	576	4200	1860	60	264	68	96	52	2820	1140	36	0	0	600	120	30	630	0	70	350	0	0	180	728	572	200	0	0	0	180	156	228	126	90	540	252	630	702	48	168	180	0	24	0	136	264	224	42	600
480	936	168	1336	624	848	1328	2304	1072	648	480	360	96	768	960	104	150	130	0	384	336	0	788	148	144	632	304	312	432	288	412	648	404	0	1016	160	0	936	456	48	780	180	96	960	192	272	432	256	0	1420
1964	1690	1194	608	712	912	0	876	492	264	360	640	640	0	624	1260	248	848	756	2388	1248	1984	2184	376	664	1144	800	160	40	1104	144	356	248	0	0	432	520	630	394	220	100	200	64	16	528	0	900	332	0	0
0	768	192	1620	324	4272	0	0	384	1000	800	3000	1920	1920	192	120	704	208	760	0	80	592	720	1376	120	72	384	1536	192	480	540	108	1584	720	0	0	0	0	144	304	380	1140	720	144	1440	0	0	0	400	240
648	484	308	1944	0	0	0	0	0	0	0	0	648	0	0	108	1798	1766	3208	1196	312	1080	0	144	360	0	72	36	0	0	180	0	0	9028	3404	888	0	0	0	0	0	0	0	0	0	0	0	0	360	0
4242	2502	816	2640	594	438	1080	360	360	0	0	180	648	180	0	6042	4194	1032	2826	516	438	324	288	324	0	0	180	540	180	0	1920	612	204	2736	312	192	0	72	216	0	0	144	432	0	0	0	0	0	36	72
912	720	816	0	0	0	0	0	0	912	576	2112	3600	720	0	448	1344	224	1080	0	0	216	0	0	0	144	216	360	72	1080	0	0	0	0	0	0	0	0	0	0	0	0	0	0	0	0	0	0	0	0
990	0	198	540	0	0	108	0	0	2448	72	180	2700	540	540	0	0	0	0	0	0	0	0	0	0	0	0	0	0	0	0	0	0	0	0	0	0	0	0	0	0	0	0	0	0	0	0	0	0	0
1080	216	3456	2250	0	450	450	0	90	4968	1440	1800	8100	1620	2700	4320	864	5724	1080	0	0	216	0	0	0	0	0	0	0	1080	450	0	90	0	0	0	0	0	0	0	0	0	0	0	0	90	0	18	0	0
232	0	188	500	324	3808	0	0	0	72	2016	0	0	0	348	0	0	0	0	0	840	0	0	0	0	2410	290	0	0	0	0	0	0	0	0	180	0	0	0	0	540	840	0	240	0	0	0	0	0	160
126	1152	954	0	72	198	1008	396	2628	432	486	540	0	216	72	144	144	216	36	180	270	552	816	4248	1296	1530	1512	0	0	216	0	0	36	0	0	0	18	18	108	30	180	60	0	0	36	0	450	774	576	828
582	2460	1710	90	180	720	745	132	347	2718	1026	1242	702	972	2430	522	1224	1134	0	0	0	720	36	72	702	0	504	216	0	450	36	72	0	0	108	0	0	180	36	0	0	0	0	0	0	307	132	209	234	18
1334	598	384	954	936	306	192	48	336	640	0	800	2880	36	420	2264	1108	1206	4	6	8	408	144	888	900	0	2100	3600	18	930	9	30	69	28	42	56	376	536	516	116	82	210	918	24	84	192	0	312	144	24
324	1872	2916	0	0	0	288	0	0	288	0	144	0	0	0	0	0	0	0	2160	0	3060	9900	0	3900	900	6000	0	0	9360	0	0	0	0	0	0	0	0	0	0	0	0	0	0	0	0	0	0	180	1260
0	0	0	0	0	0	0	0	0	0	0	0	0	0	0	0	0	0	0	0	0	0	0	0	0	0	0	0	0	7776	0	0	0	0	0	0	0	0	0	0	0	0	0	0	0	0	0	0	0	0
0	0	0	0	0	0	0	0	0	0	0	0	0	0	0	0	0	0	0	0	0	0	0	0	0	0	0	0	0	2592	0	0	0	0	0	0	0	0	0	0	0	0	0	0	0	0	0	0	0	0
3300	1725	3225	1042	2608	2440	750	1509	1605	300	3126	1194	972	0	4116	200	211	381	876	105	105	204	90	150	300	390	90	0	0	144	48	192	336	120	30	0	132	30	30	120	0	180	0	300	0	0	36	108	60	90
0	0	9936	0	0	0	0	0	0	0	0	0	0	0	19440	0	0	1080	0	0	0	0	0	0	0	0	0	0	0	3888	0	0	0	0	0	0	0	0	0	0	0	0	0	0	0	0	0	0	0	0
348	180	864	1008	1704	2496	288	432	1128	852	684	744	1152	1344	1344	956	500	944	300	168	480	252	192	768	1488	1092	1332	864	192	192	156	252	408	144	168	720	36	72	192	370	168	302	288	384	384	0	0	144	252	228
204	684	720	5200	3600	5600	1624	40	928	552	0	1368	0	0	7320	6	54	60	0	0	0	0	0	0	384	12	120	600	60	0	2600	1800	2800	0	0	0	0	0	0	0	0	0	0	0	0	380	20	320	0	0
0	2	0	2	0	10	800	4000	1200	164	492	164	4	1210	4000	0	10	0	10	320	50	0	0	488	20	60	20	20	50	400	0	0	0	0	24	0	0	275	225	26	0	104	6	500	220	40	200	60	0	117
0	0	0	0	0	0	720	0	576	0	0	0	0	0	1296	0	0	0	0	0	0	0	0	0	0	0	0	0	0	0	0	0	0	0	0	0	2856	168	0	0	0	0	0	0	0	10584	0	9504	1296	0
0	768	10464	0	0	0	288	0	0	4908	0	492	0	0	1080	0	360	5040	0	0	0	0	180	540	7920	0	936	0	0	1080	0	0	0	0	0	0	0	0	0	0	0	0	0	0	0	0	0	0	0	36
0	720	2880	0	0	0	792	24	24	2264	72	1288	0	744	2904	0	0	0	0	0	0	80	12	256	1188	0	768	0	516	972	720	720	720	0	240	480	144	384	144	472	512	360	0	624	288	1284	576	576	182	192
3780	1260	288	3360	9570	240	1440	3510	0	526	395	315	960	720	2436	270	90	0	0	810	0	0	270	0	176	360	904	0	0	0	720	1080	0	120	840	0	415	1155	920	0	0	0	0	0	120	360	540	0	0	360
0	6060	1320	0	0	0	3870	3330	0	2082	276	2070	0	720	720	0	2100	420	0	0	0	3480	120	0	195	0	345	0	0	288	60	144	48	36	144	0	0	162	54	0	0	0	0	0	72	1548	1692	0	1000	80
560	5880	1856	192	64	64	480	32	168	3233	320	485	320	320	96	360	4804	2234	448	128	64	1260	16	180	1514	240	484	0	0	144	120	180	90	50	80	50	528	920	1464	354	132	2160	0	0	80	300	64	86	20	32
0	846	828	27	27	2214	1215	0	783	3345	1240	545	972	7056	1296	0	288	198	0	0	0	153	0	117	387	0	135	0	0	0	525	525	4620	441	135	126	1512	117	369	1080	117	117	0	0	0	1105	0	677	153	0
640	732	1884	476	186	322	612	72	372	1246	168	218	96	192	96	112	72	264	0	24	120	88	8	480	980	220	432	192	144	48	832	882	1630	512	120	1128	1064	1280	2696	320	2160	1840	1328	0	0	664	360	520	328	88
204	96	264	270	770	52	183	275	52	79	74	93	216	138	378	60	120	324	180	159	99	255	117	144	156	0	0	36	48	162	840	1920	384	54	807	21	1607	715	648	462	96	288	258	240	258	300	970	242	150	354
22	184	1140	232	193	330	262	132	358	1785	226	199	104	284	101	38	206	1330	302	179	274	344	137	217	848	282	108	104	410	101	477	217	1021	485	147	519	340	170	494	656	600	759	809	323	197	410	123	636	355	88
1604	408	4	6768	2712	2160	400	2350	250	104	352	120	600	288	600	480	120	0	480	24	0	48	120	0	0	0	0	0	0	24	2856	2344	1520	2400	216	0	540	370	170	344	48	40	720	0	0	0	210	30	180	180
495	477	348	120	1050	600	0	830	160	180	1110	690	0	0	0	495	477	288	264	1974	1032	0	1130	232	360	2310	1218	0	0	0	36	0	360	120	0	180	909	750	2103	374	420	982	36	0	0	264	200	148	96	60
1056	792	1836	372	408	834	616	807	977	1321	1009	796	0	0	360	439	612	1229	504	273	873	456	386	682	982	768	800	0	0	96	80	352	336	72	39	261	196	172	580	272	374	536	0	48	0	64	336	368	144	186
330	72	1092	474	396	480	54	1368	108	966	957	357	450	954	1386	150	0	270	180	270	450	12	474	126	186	1304	484	180	468	468	84	36	90	30	216	294	0	300	60	18	114	378	90	0	0	12	450	12	156	312
210	477	135	996	180	180	135	84	99	546	1248	78	0	0	0	1450	1115	2205	2064	588	720	714	432	252	888	1572	492	612	0	0	585	171	810	741	399	90	135	153	102	204	717	339	240	0	0	80	280	354	210	144
1875	3879	4230	1233	495	336	1236	1040	708	693	138	225	72	0	648	340	480	1422	390	148	410	755	187	322	666	408	162	36	382	108	113	111	272	306	102	396	116	122	414	363	537	1416	90	274	0	162	242	246	369	105
551	339	496	502	474	434	495	486	171	710	600	292	144	270	666	311	153	136	573	363	288	108	384	228	238	478	154	126	270	450	512	348	178	660	459	321	484	975	659	202	360	374	426	762	546	756	801	387	372	922
0	0	1440	240	936	264	816	2616	780	72	1008	180	72	432	4176	72	324	612	72	180	108	432	396	396	648	36	0	216	504	756	144	432	144	0	180	180	918	504	90	144	72	36	72	1152	252	672	2004	636	0	648
80	80	1792	8	0	0	44	0	396	824	4	220	440	8	1280	0	0	252	0	0	20	10	0	10	96	668	208	20	20	60	584	400	0	344	40	584	160	0	160	492	664	260	320	680	24	386	120	958	998	16
4	28	125	0	0	0	20	0	30	145	0	45	25	0	158	1	170	1682	35	0	255	74	25	290	706	65	190	461	435	917	169	201	185	172	56	895	1021	541	601	48	1155	288	1	1105	25	840	240	1370	204	100
414	84	360	36	126	1560	120	360	270	1308	1206	390	270	216	660	402	36	294	396	534	240	504	126	0	345	100	185	60	150	1038	24	84	84	720	1080	0	3	186	93	0	0	0	372	1200	24	30	108	72	576	144
5960	2112	10792	720	0	0	720	0	0	6608	440	440	720	720	720	2000	960	2800	0	0	0	0	0	0	2520	0	0	0	0	0	0	0	0	0	0	0	0	0	0	0	0	0	0	0	0	0	0	0	0	0
[truncated: 55 more columns]
