# Supplementary material for: Polygenic adaptation from standing genetic variation allows rapid ecotype formation
Source: eLife. 2023 Feb 28;12:e82824. doi: 10.7554/eLife.82824 (PMC9977305; doi:10.7554/eLife.82824)
Supplement: Supplementary file 2. [file elife-82824-supp2.zip › Supplementary_Data_1/Twisst_windows_5000/superscaffold34_all_output.weights.5000.csv]

topo1	topo2	topo3	topo4	topo5	topo6	topo7	topo8	topo9	topo10	topo11	topo12	topo13	topo14	topo15	topo16	topo17	topo18	topo19	topo20	topo21	topo22	topo23	topo24	topo25	topo26	topo27	topo28	topo29	topo30	topo31	topo32	topo33	topo34	topo35	topo36	topo37	topo38	topo39	topo40	topo41	topo42	topo43	topo44	topo45	topo46	topo47	topo48	topo49	topo50
0	0	0	0	0	0	0	0	0	0	0	0	0	0	0	0	0	0	0	0	0	0	0	0	0	0	0	0	0	0	0	0	0	0	0	0	0	0	0	0	0	0	0	0	0	0	0	0	0	0
72	144	0	0	1296	0	648	0	1080	0	0	0	864	2592	0	144	288	0	0	0	0	10728	0	504	0	0	0	432	0	0	0	0	0	0	0	0	0	0	0	0	0	0	0	0	0	3240	0	4968	1584	0
0	0	0	0	1104	336	564	864	468	224	64	0	0	192	72	0	0	216	0	0	0	176	0	16	1080	1512	1344	0	384	384	0	240	156	12	0	204	396	240	36	688	896	0	0	0	192	492	600	984	440	0
0	0	0	0	0	0	0	0	0	0	0	0	0	0	0	0	0	0	0	0	0	0	0	0	0	0	0	0	0	0	0	0	0	0	0	0	0	0	0	0	0	0	0	0	0	0	0	0	0	0
0	0	8064	0	0	0	0	0	0	6840	3408	1704	0	0	3456	0	0	5472	0	432	0	0	864	0	288	0	0	0	0	1296	0	0	0	0	0	0	168	96	600	0	0	0	0	0	0	0	0	0	0	0
0	0	0	0	0	0	0	0	0	0	0	0	0	0	7992	0	0	0	0	0	0	0	0	0	216	0	0	0	0	0	0	0	0	0	0	0	1116	0	180	0	0	0	0	0	0	0	0	0	0	0
0	0	0	0	360	0	0	1008	0	0	0	0	0	0	648	0	0	0	0	0	0	0	0	0	2496	1776	912	0	0	0	0	144	0	0	0	0	2088	0	0	0	0	0	0	1944	0	0	1224	0	0	0
0	0	0	0	12960	0	0	16200	0	0	0	0	0	0	9720	0	0	0	0	0	0	0	0	0	540	900	720	0	0	0	0	0	0	0	0	0	0	0	0	0	0	0	0	0	0	0	0	0	0	0
0	192	5904	522	24	1086	248	0	544	8352	0	96	1200	600	1200	0	0	4800	0	0	0	0	0	0	1600	320	0	0	960	0	600	0	1800	2400	0	1440	0	0	0	1200	720	0	0	480	0	176	96	256	0	0
288	0	1440	0	0	0	0	0	0	0	0	0	0	0	8640	864	0	4320	0	0	0	0	0	0	2160	0	0	0	0	0	0	0	0	0	0	0	0	0	0	0	0	0	0	0	0	0	0	0	0	0
0	405	45	30	135	15	30	1736	610	30	0	330	0	0	0	0	195	675	4080	1320	3240	330	0	330	186	774	624	0	0	0	60	465	705	4	77	9	330	0	330	10	150	560	0	0	0	60	1900	110	60	0
0	0	14220	0	0	0	84	48	48	8640	0	0	0	36	8640	0	0	720	0	0	0	0	0	0	0	0	0	0	0	0	0	0	0	0	0	0	0	0	0	0	0	0	0	0	0	336	192	192	0	0
265	305	0	1930	1010	2550	435	230	25	275	375	100	0	0	0	0	0	0	32	220	102	50	1110	250	0	25	5	0	0	0	200	100	300	142	440	12	52	357	131	0	640	320	120	42	1050	0	0	0	100	2130
0	4536	1620	0	0	0	0	648	648	3780	0	1350	0	0	810	0	900	450	0	0	0	54	0	0	0	0	0	0	270	0	162	54	0	0	0	810	0	0	0	72	360	0	0	540	0	180	90	270	972	0
288	1512	1440	0	0	0	540	0	180	6480	0	1080	0	0	0	576	4464	18000	0	0	0	288	0	0	7200	0	576	0	0	0	0	0	0	0	0	0	0	0	0	0	0	0	0	0	0	108	0	36	0	0
5616	11280	13344	0	432	0	216	648	864	3024	432	2592	864	432	1728	324	630	990	0	0	0	0	0	0	0	0	0	0	0	0	0	0	0	0	0	0	0	0	0	0	0	0	0	0	0	0	0	0	0	0
1350	3180	21420	30	30	90	60	30	420	4470	2820	2610	120	90	2160	0	0	0	0	24	6	0	30	0	0	0	0	0	0	0	0	0	0	0	54	6	180	390	1530	0	0	180	0	0	90	0	0	0	0	30
4086	5715	4530	387	1515	228	300	2121	600	6525	2256	3075	174	84	174	210	300	570	125	1135	0	0	1395	0	50	350	500	0	0	150	0	0	0	15	90	0	70	775	610	0	0	0	30	0	60	9	75	6	0	195
432	144	216	216	1080	0	504	594	2934	2472	2352	1728	0	72	0	576	0	0	0	0	0	0	0	0	288	144	0	0	288	0	0	0	0	0	0	0	0	0	0	0	0	0	0	0	0	24	1314	174	864	0
638	1504	1998	450	92	298	1647	417	846	518	706	372	36	180	0	892	2126	3012	412	92	120	2310	300	300	500	24	100	0	0	0	252	102	168	449	109	30	90	36	0	120	135	45	0	0	0	3207	597	1686	4260	306
2304	576	2100	822	264	594	1236	960	396	924	408	432	432	96	600	400	208	280	144	144	3912	48	264	240	84	3348	60	120	888	168	12	0	84	0	0	1044	0	24	168	60	720	120	192	456	96	412	464	132	288	1152
1728	768	384	48	2064	2064	1088	984	808	0	240	720	0	480	288	288	192	96	144	0	432	0	0	0	0	96	0	0	192	0	144	432	432	144	0	144	0	0	0	288	288	0	0	576	0	2400	3312	1488	1536	1152
396	120	1224	852	0	1008	180	330	240	1368	1020	48	24	180	0	0	0	0	0	390	306	174	132	144	0	684	330	60	54	0	372	150	468	12	282	450	0	528	714	270	450	402	330	18	360	0	0	0	636	2208
2790	408	738	9768	2412	3570	240	90	30	1056	930	144	0	2160	0	2520	384	408	360	660	330	0	198	162	0	246	12	1440	144	144	0	0	0	936	1320	600	0	654	30	0	780	270	0	0	0	0	0	0	0	36
432	216	144	152	602	254	828	396	432	72	108	1080	720	1224	576	308	536	308	324	0	72	0	0	0	144	72	576	576	0	0	2500	4012	4144	0	0	0	0	0	0	288	0	72	144	0	0	180	36	72	0	0
130	32	112	183	254	315	4	8	1124	121	285	852	656	404	274	128	152	256	68	68	40	692	842	754	288	52	392	224	56	476	183	304	391	52	58	14	1	56	89	294	0	166	110	64	542	164	170	3844	1436	1526
364	798	584	624	768	366	702	581	889	456	518	604	792	768	636	25	18	137	677	597	712	84	162	42	18	30	18	36	636	444	612	648	540	1201	783	1526	950	1149	1165	406	771	1637	954	1740	420	48	31	59	48	96
1386	3924	2034	744	210	690	2208	510	3336	3348	624	2676	360	144	972	180	540	504	36	0	24	90	0	60	486	12	30	0	0	180	240	84	36	0	0	0	0	0	150	120	0	300	0	0	0	624	60	216	0	0
144	1200	300	86	20	110	6060	6300	7320	240	0	1080	0	0	0	0	0	0	90	180	1350	0	180	60	0	0	60	0	0	0	0	0	0	80	40	540	0	60	60	0	600	60	0	0	0	1800	1500	1200	0	1260
198	1107	1827	0	72	360	252	840	690	978	828	2262	0	0	576	288	594	1764	432	486	54	972	0	0	540	60	480	0	810	972	0	1296	0	0	0	0	162	486	810	0	0	0	0	162	0	360	480	780	324	0
[truncated: 55 more columns]
