# Supplementary material for: Polygenic adaptation from standing genetic variation allows rapid ecotype formation
Source: eLife. 2023 Feb 28;12:e82824. doi: 10.7554/eLife.82824 (PMC9977305; doi:10.7554/eLife.82824)
Supplement: Supplementary file 2. [file elife-82824-supp2.zip › Supplementary_Data_1/Twisst_windows_5000/superscaffold55_all_output.weights.5000.csv]

topo1	topo2	topo3	topo4	topo5	topo6	topo7	topo8	topo9	topo10	topo11	topo12	topo13	topo14	topo15	topo16	topo17	topo18	topo19	topo20	topo21	topo22	topo23	topo24	topo25	topo26	topo27	topo28	topo29	topo30	topo31	topo32	topo33	topo34	topo35	topo36	topo37	topo38	topo39	topo40	topo41	topo42	topo43	topo44	topo45	topo46	topo47	topo48	topo49	topo50
0	0	3240	0	0	0	0	0	0	4680	0	0	0	0	360	0	0	2592	0	0	0	0	0	0	720	0	0	0	0	432	0	0	0	0	0	0	576	2256	2352	0	0	0	0	0	0	0	0	0	0	0
118	1239	8003	0	72	0	0	756	0	3251	190	1995	0	0	612	40	420	3140	0	0	0	0	0	0	180	0	0	0	0	0	0	0	0	0	0	0	0	0	0	0	0	0	0	0	0	0	0	0	0	0
0	0	2880	0	0	0	0	0	0	6912	960	2496	0	0	7488	0	0	0	0	0	0	0	0	0	2304	0	0	0	0	864	0	0	0	0	0	0	0	0	0	0	0	0	0	0	0	0	0	0	0	0
522	414	384	185	974	857	0	432	1188	1056	336	396	252	216	756	1311	1107	996	438	972	750	72	216	1152	1644	504	396	72	36	144	175	280	283	48	0	72	342	45	585	402	132	522	0	0	0	84	564	282	180	108
0	252	3744	0	0	0	1080	0	936	4968	108	1728	0	288	0	0	468	1764	0	0	0	144	0	0	2484	0	216	0	0	0	0	0	0	0	0	0	0	0	0	0	0	0	0	0	0	972	0	1260	504	0
3708	6768	8064	432	72	252	3588	768	1296	5064	1332	2856	36	216	972	0	0	0	0	0	0	0	0	0	0	0	0	0	0	0	0	0	0	0	0	0	72	144	216	0	0	0	0	0	0	0	0	0	0	0
3360	4716	2004	432	576	1008	3312	4032	4320	1008	2016	432	864	0	0	480	1260	420	336	168	1512	0	432	144	0	1440	216	0	0	0	0	0	0	96	48	648	0	72	144	0	432	1296	432	0	0	0	0	0	0	576
1728	648	504	576	1296	1584	8604	9612	3168	144	0	648	0	0	0	0	0	0	0	0	0	0	0	0	0	0	0	0	0	0	0	0	0	0	0	0	0	0	0	0	0	0	0	0	0	3828	4356	1320	0	0
2163	2673	2694	1122	576	887	5308	1440	1076	276	747	704	0	50	1296	0	0	0	0	228	677	32	360	280	180	671	336	0	50	0	608	128	128	0	188	310	0	64	704	0	1619	248	0	0	0	3192	576	552	73	885
938	3217	1875	3268	2192	1596	4320	1152	1326	2286	0	924	612	0	0	0	0	0	0	144	0	0	60	798	12	228	486	180	0	0	516	384	252	150	897	591	144	816	198	0	630	300	180	0	0	288	0	144	0	188
144	240	480	0	2592	3888	0	3024	3816	8010	5238	1440	0	0	2592	180	300	600	0	0	0	0	0	0	0	0	0	0	0	0	0	0	0	0	0	0	0	0	72	0	0	216	0	0	0	0	0	0	0	0
0	0	900	3636	576	3348	835	1710	2279	1815	2310	1995	2160	1440	2160	0	0	0	0	0	0	0	0	0	0	0	0	0	0	0	0	0	0	0	0	0	0	0	0	0	0	0	0	0	0	1725	6210	5133	0	0
720	1188	900	324	72	0	2536	476	198	180	360	360	540	960	2700	756	144	0	264	108	24	456	0	0	1164	96	504	0	1896	0	180	48	0	72	48	0	432	0	240	21	147	0	240	204	24	972	228	78	162	18
1500	2300	1000	716	24	0	0	0	0	0	0	0	0	0	0	0	0	72	107	746	391	288	432	936	216	72	216	0	0	144	104	6	0	17	728	85	203	452	319	0	50	60	502	70	70	640	80	0	32	176
960	2292	5640	0	456	108	251	635	680	2898	514	1202	306	1092	2616	560	1400	3500	0	60	60	120	30	0	150	0	0	30	600	1140	0	0	0	0	0	0	120	0	0	0	0	0	0	120	0	303	135	180	132	18
[truncated: 55 more columns]
