# Supplementary material for: Polygenic adaptation from standing genetic variation allows rapid ecotype formation
Source: eLife. 2023 Feb 28;12:e82824. doi: 10.7554/eLife.82824 (PMC9977305; doi:10.7554/eLife.82824)
Supplement: Supplementary file 2. [file elife-82824-supp2.zip › Supplementary_Data_1/Twisst_windows_5000/superscaffold47G_all_output.weights.5000.csv]

topo1	topo2	topo3	topo4	topo5	topo6	topo7	topo8	topo9	topo10	topo11	topo12	topo13	topo14	topo15	topo16	topo17	topo18	topo19	topo20	topo21	topo22	topo23	topo24	topo25	topo26	topo27	topo28	topo29	topo30	topo31	topo32	topo33	topo34	topo35	topo36	topo37	topo38	topo39	topo40	topo41	topo42	topo43	topo44	topo45	topo46	topo47	topo48	topo49	topo50
880	344	24	40	160	40	336	426	294	732	84	480	0	0	0	880	656	912	1116	684	480	312	264	120	720	308	232	0	432	0	600	384	564	108	240	132	612	264	228	252	180	144	0	0	0	936	1080	1404	780	48
1652	800	560	247	36	114	25	145	142	124	133	157	408	150	150	4834	2048	1460	992	1126	743	1086	570	510	932	482	314	500	0	0	216	60	310	294	126	114	259	65	336	335	93	418	510	90	90	333	176	147	386	206
108	483	165	186	168	78	1056	360	210	40	0	440	0	0	0	18	418	140	240	152	40	192	168	318	0	0	132	0	0	0	972	108	0	660	601	215	378	522	318	177	267	492	252	48	120	1512	720	180	1764	1710
0	0	0	0	0	0	525	315	630	0	0	600	0	0	0	0	840	360	3600	2484	828	240	180	192	150	432	294	0	216	300	0	120	0	2400	1656	264	330	330	90	120	432	360	0	0	120	1515	909	726	0	6
0	264	96	0	72	0	3750	450	300	0	0	360	1800	72	360	0	90	72	0	0	0	0	0	0	0	0	0	0	108	0	0	414	0	0	0	0	1080	0	144	150	60	582	0	108	0	10875	1305	870	0	0
688	278	620	680	66	249	16	76	148	412	242	191	918	188	242	669	532	723	1446	36	737	32	86	74	830	415	72	390	260	322	683	53	204	1232	46	800	272	130	384	261	216	150	390	200	172	556	895	2105	385	433
716	132	496	648	0	228	24	0	24	156	228	0	192	24	96	905	135	544	780	0	288	36	0	36	438	306	24	288	72	216	24	0	12	240	0	0	0	0	0	12	108	0	0	0	0	696	852	1104	396	648
1512	216	576	144	54	0	9	207	0	468	36	0	0	0	288	2430	540	216	1662	156	0	54	54	0	538	658	28	0	0	1296	0	54	0	66	6	0	747	510	471	18	0	90	108	0	0	99	2223	0	0	288
1550	474	1864	624	0	132	24	0	24	480	324	0	240	72	96	766	198	836	288	0	132	36	12	24	624	132	0	360	48	144	360	0	72	96	0	144	0	0	0	84	0	0	0	0	0	336	360	984	708	552
2052	864	1890	984	528	1464	240	384	336	960	840	552	768	480	336	276	48	300	480	384	1248	216	384	360	900	816	528	768	480	336	642	174	528	405	330	1119	363	336	1173	354	1884	1314	1056	0	0	990	210	624	405	294
72	0	648	0	0	0	0	0	0	0	0	0	0	0	0	0	0	0	0	0	0	0	0	0	0	0	0	0	0	0	0	0	0	0	0	0	0	0	0	0	0	0	0	0	0	0	0	0	0	612
0	0	0	0	0	0	0	0	0	0	0	0	0	0	0	396	144	0	108	0	0	0	0	0	0	0	0	0	0	0	0	0	0	0	0	0	2720	320	1280	0	0	1080	0	0	0	0	540	0	0	0
0	0	0	0	0	0	0	0	0	0	0	0	0	0	0	0	0	0	0	0	0	0	0	0	0	0	0	0	0	0	0	0	0	0	0	0	1530	900	810	0	0	1080	0	0	0	0	0	0	0	0
0	0	0	750	270	60	0	432	0	0	0	0	0	0	216	0	0	0	0	0	0	0	288	576	864	144	432	0	0	288	1050	954	228	0	0	0	180	432	108	0	0	0	3600	0	144	0	432	0	0	0
180	210	612	354	168	18	150	30	30	114	108	30	0	0	90	0	0	0	0	0	0	0	138	552	0	0	360	0	0	0	0	0	0	0	78	18	0	96	234	0	150	624	0	18	0	0	0	0	0	318
0	0	0	0	132	0	48	60	72	0	72	0	0	48	0	0	1830	744	9000	4500	1800	2220	3480	2280	1040	2200	1680	3600	1200	1200	0	30	12	0	0	0	84	96	0	0	0	0	0	0	48	120	510	180	210	30
1884	228	288	288	1152	360	0	204	0	864	504	72	0	0	288	1086	378	864	2910	186	432	60	0	0	198	648	18	0	0	0	288	816	360	352	32	0	60	0	0	132	216	12	0	72	0	84	888	72	192	192
756	942	3081	381	0	270	161	132	178	1896	384	408	663	75	231	876	618	2613	417	327	444	324	60	648	1533	1072	1301	36	0	303	645	0	390	433	219	620	106	82	52	414	450	66	0	0	75	459	180	480	312	132
1076	1094	1418	720	2052	1116	0	356	760	216	216	972	324	0	120	1156	1444	1792	624	1032	708	0	248	2008	192	552	2568	1080	360	1080	0	0	0	240	0	120	200	792	2824	0	200	2008	1080	120	0	0	12	60	0	40
334	320	894	372	213	135	604	220	688	399	101	706	0	0	0	1591	1892	3141	1684	1080	1424	828	222	1614	72	48	2490	0	0	0	288	312	120	492	324	516	435	444	1329	286	450	1166	0	0	0	224	200	56	36	30
258	84	210	216	84	294	684	283	341	252	266	392	0	0	0	136	856	400	528	228	534	1080	112	296	554	510	314	0	0	0	136	856	400	864	508	188	1080	126	282	692	870	356	0	0	0	2376	1137	1083	168	430
306	184	590	492	24	216	360	312	672	372	54	174	84	24	48	240	382	626	576	504	1320	360	0	174	1612	1488	1340	432	1110	396	132	270	78	1380	930	3090	292	96	212	0	2610	48	48	720	18	822	426	1206	78	18
1284	408	306	1188	288	126	204	366	150	96	132	96	0	0	0	738	480	198	1062	504	252	306	342	72	150	162	120	0	0	0	1008	192	108	1730	396	304	552	504	240	144	252	36	0	0	0	1098	672	234	648	846
372	276	0	252	0	0	252	684	144	84	84	48	1224	0	288	564	624	0	1818	872	370	324	432	0	162	768	186	576	0	36	216	0	0	486	308	70	0	0	0	0	0	0	36	0	0	216	1584	288	432	504
162	631	617	1146	294	294	600	216	300	138	72	42	990	180	324	162	583	401	312	0	144	0	0	0	156	24	0	0	0	0	990	390	54	1380	0	120	0	0	0	324	144	0	0	360	0	60	120	330	624	1212
224	264	80	10	92	6	300	260	220	0	20	100	340	164	176	216	248	64	0	0	0	80	0	0	80	0	0	40	0	0	520	180	80	360	80	80	116	140	44	0	0	0	100	80	140	720	792	936	1032	1584
264	170	454	802	75	359	88	112	130	296	456	118	0	0	0	1686	331	1415	1380	90	666	104	112	114	724	600	122	180	0	0	716	126	418	936	99	417	370	304	520	486	216	528	120	0	0	488	1232	2252	1119	1092
600	200	100	238	151	223	0	108	36	180	232	20	0	0	0	480	160	80	72	288	36	498	1184	550	126	102	312	324	72	360	18	45	45	180	0	0	456	576	408	12	24	180	0	0	0	1080	540	108	648	936
1368	192	1428	360	72	0	0	1292	328	0	0	240	756	0	468	108	144	180	1008	192	96	84	0	24	246	1008	54	0	0	0	0	180	36	168	32	160	528	0	552	54	0	510	0	72	0	0	4332	1068	0	0
0	0	18	0	24	6	6	1290	690	0	0	390	90	6	90	1080	48	222	90	180	810	18	0	90	168	96	60	0	36	0	0	216	60	0	0	0	1026	234	732	12	24	216	0	192	0	0	1080	840	0	0
216	0	0	0	0	0	0	2052	108	0	0	0	1080	0	432	576	0	0	1440	0	144	0	0	0	144	576	0	0	0	0	0	0	0	0	0	0	0	0	0	0	0	0	0	0	0	0	8892	468	0	0
0	0	0	0	378	72	240	144	804	0	0	144	0	0	0	42	1200	972	18	0	0	702	90	288	324	36	648	0	0	0	0	1998	216	0	0	0	3096	600	3000	312	0	1488	0	0	0	600	450	1380	0	432
460	475	361	72	0	0	156	390	174	132	24	42	432	0	0	1064	959	821	720	198	90	468	0	36	462	60	108	36	0	0	72	558	18	320	77	35	888	693	363	84	0	294	0	0	0	672	1464	600	144	306
552	144	384	60	288	12	504	240	360	48	24	48	360	24	240	1600	416	480	480	0	0	48	48	96	736	160	448	960	0	0	396	336	36	944	64	528	1506	540	594	72	264	96	480	0	0	2008	240	1064	624	0
660	36	204	316	765	143	72	144	36	390	0	42	0	36	360	720	180	660	1440	180	180	20	240	280	305	1500	895	600	0	180	124	465	155	1440	396	252	1683	1593	3204	0	90	810	2700	3600	360	0	1152	0	4	48
1008	288	648	0	0	0	0	0	0	216	0	0	0	0	432	2256	336	1296	1104	1392	0	336	384	0	830	912	418	0	0	0	0	960	0	480	480	0	2496	1344	1728	96	0	288	1920	1920	192	0	0	0	0	0
0	0	0	1008	0	0	0	1440	0	0	0	0	720	288	0	2520	0	0	1800	840	1680	0	0	0	1512	1512	0	0	0	0	288	0	0	108	252	504	0	0	0	0	0	0	0	0	0	0	0	0	0	0
0	240	1344	0	0	0	0	0	0	252	0	0	0	0	144	0	480	2400	0	0	0	0	0	0	2766	2094	0	0	720	0	0	0	0	0	0	0	390	144	42	0	0	0	0	288	0	0	0	0	0	0
0	0	216	0	0	0	0	0	0	0	0	0	0	0	0	0	0	2592	0	0	0	0	0	0	2592	4752	4320	0	0	0	0	0	0	0	0	0	0	0	0	0	0	0	0	0	0	0	0	0	0	0
144	144	1872	36	144	0	0	0	0	1044	36	0	0	0	3060	552	552	5520	0	0	0	0	144	0	7758	0	234	144	0	1620	0	0	0	0	0	0	1224	144	72	0	0	0	360	0	0	0	0	0	0	0
1440	288	1404	0	0	0	0	0	0	756	0	0	0	0	0	4932	1044	2916	288	0	0	0	0	0	3294	270	0	0	0	0	0	0	0	0	0	0	0	0	0	0	0	0	0	0	0	0	288	0	0	0
312	24	420	0	0	0	0	0	0	36	0	0	0	0	72	1482	474	3876	864	504	864	180	0	0	1440	1314	378	0	0	0	0	0	0	0	0	0	0	0	0	0	0	0	0	0	0	0	1404	1872	36	0
868	248	1440	72	30	0	402	186	252	1008	0	0	360	144	1152	734	244	828	300	30	0	30	30	0	996	528	96	0	0	216	936	246	432	1596	276	1440	384	300	192	432	972	108	756	648	216	678	504	504	756	144
1296	324	1476	0	0	0	0	0	0	504	0	0	0	0	144	432	108	432	0	720	432	0	0	0	234	450	0	0	288	540	0	0	0	0	0	0	0	0	0	0	0	0	0	0	0	0	0	0	0	0
1300	2470	430	100	375	5	780	180	840	6000	0	0	360	0	900	0	60	60	600	0	0	168	840	0	4	20	36	0	0	0	20	75	1	690	0	1590	399	2500	125	48	180	252	0	360	0	0	240	0	26	130
123	39	54	72	240	18	60	840	180	0	12	78	90	0	0	408	312	0	549	327	198	0	240	66	360	192	96	90	0	0	54	0	0	189	63	126	783	324	963	0	54	90	360	270	54	288	2880	864	0	540
0	0	0	0	96	24	350	830	596	0	24	240	0	0	0	852	168	420	2304	240	2232	0	48	48	720	1784	40	0	576	0	0	0	0	1008	84	1068	192	0	0	0	720	48	0	0	0	2485	4081	2146	0	0
0	0	0	0	900	180	1470	4200	5130	0	300	1200	0	0	1080	180	72	180	252	210	1950	0	180	180	801	546	285	0	216	0	0	0	0	0	0	0	180	0	36	0	0	60	0	0	0	504	1008	216	0	0
0	0	0	0	0	0	0	0	0	0	0	0	0	0	0	0	0	0	0	0	0	0	0	0	0	0	0	0	0	0	0	0	0	0	0	0	2604	0	1860	0	0	576	288	0	0	1512	2160	1512	0	0
945	240	975	0	48	42	0	114	66	108	30	96	0	0	756	1701	432	1935	0	144	990	0	54	234	1139	781	222	0	0	216	0	96	48	0	0	0	925	190	973	0	0	810	0	72	0	0	234	198	0	0
995	258	1225	102	24	24	120	168	192	726	30	240	480	0	1092	1062	348	882	660	381	645	36	48	48	1060	600	584	168	60	1968	0	0	0	276	249	153	24	72	96	0	144	96	192	48	0	360	504	576	0	114
2784	420	1236	552	24	108	112	202	262	564	12	72	480	36	204	2112	272	796	1430	1489	501	240	312	0	660	440	88	480	108	1176	1992	96	300	2432	1594	834	24	188	28	108	540	0	780	216	144	152	188	284	96	192
735	150	825	240	60	18	28	120	50	312	18	0	30	30	150	828	140	922	570	260	250	120	120	0	147	329	76	0	60	0	216	60	18	276	24	84	216	144	420	48	54	186	60	72	0	603	432	165	540	300
180	278	526	156	84	160	246	349	613	84	240	100	580	492	148	0	308	532	240	39	121	354	160	586	192	240	100	40	492	40	424	114	326	520	24	248	264	24	336	72	18	394	40	144	0	960	1410	1050	300	0
655	129	818	258	24	60	39	18	51	428	120	52	48	90	330	496	54	536	240	300	180	32	28	48	672	345	39	42	180	456	921	132	219	873	609	702	124	427	571	410	604	276	1278	756	432	1455	1542	1347	838	724
320	262	662	1360	320	400	464	216	140	543	275	190	0	0	900	200	48	312	580	140	280	24	4	84	640	200	12	0	0	624	1281	345	326	228	420	512	280	428	212	88	355	365	600	320	224	336	656	324	916	1408
1224	154	724	589	92	255	122	52	16	184	256	32	0	70	208	1506	276	1560	1542	42	276	133	65	32	286	462	16	0	0	0	457	138	155	630	118	112	75	56	29	360	152	128	0	100	70	332	689	317	349	477
1500	776	268	185	178	85	76	320	84	607	215	132	0	20	40	1444	750	382	372	514	412	360	578	300	1160	462	290	338	294	726	979	110	427	1186	156	404	322	434	84	183	165	30	126	40	20	1130	88	270	848	394
0	0	1512	0	0	0	0	0	0	360	0	0	0	0	5400	0	0	1584	0	0	0	0	0	0	2592	0	0	0	0	2736	0	0	0	0	0	0	0	0	0	0	0	0	0	0	0	0	0	0	0	0
108	405	351	216	0	0	144	720	0	216	108	288	0	0	108	0	1080	792	540	360	180	432	0	432	1392	504	336	0	0	0	0	432	144	108	72	36	1008	720	1728	0	0	1152	0	0	0	180	900	72	0	432
236	600	424	192	504	240	30	156	402	72	90	306	312	264	540	1388	2640	1972	180	312	168	1236	252	960	1819	319	1438	1128	48	180	180	456	36	270	174	228	1068	96	1416	456	24	1776	1296	60	24	35	0	385	0	0
168	0	456	96	312	24	0	1008	0	96	84	312	624	192	624	588	216	792	420	1560	540	252	624	372	540	588	312	480	480	1200	240	528	96	150	936	210	408	148	980	108	288	588	1104	1104	528	144	624	144	24	240
1344	708	588	738	216	0	1242	432	0	630	144	468	234	402	234	708	369	348	144	432	288	156	216	216	180	0	0	96	0	96	1131	198	192	1458	936	360	414	738	0	237	675	216	48	0	120	1701	216	180	1686	600
170	225	611	395	233	300	880	360	1192	615	382	770	359	141	487	97	149	418	128	88	127	244	116	260	300	206	82	206	45	184	603	206	189	678	482	495	206	374	176	378	602	382	388	249	222	708	518	716	1079	606
348	410	438	1364	636	852	370	120	574	466	562	424	232	112	112	492	256	336	392	254	458	156	276	288	256	472	432	0	0	80	280	384	384	282	474	408	228	340	500	364	476	224	0	0	80	188	336	524	371	1217
2318	1642	1584	1496	370	672	898	696	260	534	546	300	0	0	0	122	130	48	30	510	702	26	396	328	318	418	176	0	0	72	108	57	135	30	516	366	92	362	416	24	541	887	0	0	36	150	198	612	54	438
6624	2088	1008	3888	10512	8568	810	5502	1104	0	1008	1008	0	0	0	0	0	0	0	0	0	0	0	0	0	0	0	0	0	0	0	0	0	0	0	0	0	0	0	0	0	0	0	0	0	486	1314	144	0	0
4896	1296	2520	5760	11124	8028	216	1620	612	108	6264	2088	216	144	1764	0	0	0	0	0	0	0	0	0	0	0	0	0	0	0	0	0	0	0	0	0	0	0	0	0	0	0	0	0	0	0	0	0	0	0
12312	4536	6480	0	9720	1944	0	3888	648	0	5832	648	648	0	0	0	0	0	0	0	0	0	0	0	0	0	0	0	0	0	0	0	0	0	0	0	0	0	0	0	0	0	0	0	0	0	0	0	0	0
3128	3532	5780	1012	912	424	1832	1028	592	3640	1648	1768	536	1136	1992	156	416	260	314	370	168	128	388	120	384	216	104	184	160	736	32	152	0	82	166	16	144	120	176	116	100	216	124	0	152	48	16	0	64	136
1260	2808	4692	288	720	336	216	0	0	540	0	108	0	240	4992	960	1728	2592	0	0	0	660	0	420	2880	0	648	480	0	0	24	120	0	0	108	0	792	60	648	168	84	420	480	0	0	0	0	0	132	0
300	0	6540	0	0	0	0	0	0	1224	0	0	0	0	936	324	0	5292	216	0	0	0	0	0	4104	432	0	0	0	1080	0	0	0	0	0	0	0	0	0	0	0	0	0	0	0	0	0	0	0	0
588	630	2382	0	0	0	0	36	12	396	0	12	0	0	0	672	990	2190	456	72	192	132	528	300	1568	836	1040	0	0	0	0	0	0	0	0	0	350	140	710	0	0	300	0	0	0	0	324	108	0	0
756	366	474	12	180	18	6	504	48	354	12	102	120	18	270	1401	780	651	244	1059	77	72	552	72	546	320	100	60	30	300	0	36	0	12	36	6	658	478	790	0	0	270	330	54	36	0	321	57	6	24
220	972	434	345	264	231	832	250	358	594	216	288	0	0	0	60	492	312	358	40	514	400	828	860	816	224	202	0	0	0	291	192	165	548	992	626	216	866	790	166	736	940	288	0	0	330	50	88	480	580
216	1188	1188	0	144	0	0	144	24	72	48	24	0	0	1224	360	1980	2304	12	72	60	420	72	420	1276	80	840	0	0	72	0	0	0	0	0	0	4048	176	4296	0	0	1800	0	0	0	0	0	0	0	0
1920	0	3840	0	0	0	0	0	0	0	0	0	0	0	2880	3456	0	6120	0	0	0	0	0	0	936	0	0	0	0	0	0	0	0	0	0	0	2450	0	3382	0	0	0	1728	0	0	0	0	0	0	0
2583	75	822	192	0	0	0	0	0	270	18	0	0	0	216	1554	42	420	516	4600	980	0	216	0	144	2020	68	0	0	288	0	0	0	6	56	34	0	0	0	0	0	0	0	0	0	0	0	0	0	192
132	0	12	0	0	0	39	279	126	48	0	12	36	0	48	2388	12	348	1344	1020	708	0	24	12	654	954	0	96	192	156	0	0	0	372	108	132	6	48	66	0	24	0	180	264	0	426	1602	684	0	108
264	0	360	228	0	24	0	0	0	72	36	0	0	0	0	312	0	552	324	300	96	0	0	0	192	168	0	0	0	360	252	0	36	444	156	168	0	0	0	36	72	0	0	0	0	1620	1656	1476	1320	1140
931	97	988	900	0	432	639	481	530	1191	633	156	600	180	180	426	138	960	990	336	114	84	156	30	108	72	84	384	180	468	912	222	942	810	372	114	324	408	378	324	324	252	744	72	396	558	314	736	852	1146
576	220	236	126	78	42	494	624	1402	204	0	708	696	78	48	72	329	295	448	425	399	168	6	36	150	108	210	1182	24	24	126	378	78	640	272	288	574	361	913	192	240	960	384	0	30	946	528	1454	132	294
384	40	248	216	24	120	75	335	220	123	66	63	36	0	18	540	90	252	192	300	642	0	0	126	336	0	102	18	0	0	252	33	225	338	20	680	175	190	265	156	165	219	102	90	0	405	495	330	328	204
197	634	384	129	910	600	409	320	275	408	114	324	220	50	888	153	441	438	20	91	78	64	55	777	382	22	224	20	50	50	100	280	50	150	309	156	1942	1489	1509	274	512	2724	190	600	50	657	274	225	210	90
0	0	1548	0	0	0	48	24	72	360	0	0	0	0	720	0	0	1368	0	0	0	0	0	0	432	0	576	0	0	360	1008	936	216	1452	624	192	456	572	1636	720	1044	468	468	144	72	828	468	108	1032	312
152	570	1942	0	546	138	0	96	24	552	120	24	0	0	1176	24	90	1014	48	48	96	120	216	384	1880	184	408	0	0	600	0	420	180	0	0	0	768	576	2688	0	0	1056	0	0	0	0	192	48	0	0
260	572	2192	0	528	0	0	240	0	324	0	0	0	0	2256	330	726	2508	0	240	0	0	528	0	984	165	363	0	0	1932	0	0	0	0	0	0	748	616	1276	0	0	0	0	0	0	0	0	0	0	0
0	1488	2400	0	1728	0	0	0	0	1080	432	0	0	0	864	0	1296	1728	0	0	0	0	864	0	1488	0	672	0	0	432	0	0	0	0	0	0	2160	2160	4320	0	0	0	0	0	0	0	0	0	0	0
0	540	1116	0	0	0	360	0	180	864	0	252	0	0	0	0	1596	2724	0	540	180	216	0	396	1440	0	252	144	360	720	0	0	0	0	540	180	2160	864	2376	0	0	1800	0	0	0	0	0	0	36	0
0	672	1272	0	552	168	0	0	0	1152	0	0	0	0	0	0	444	636	0	0	0	144	0	360	700	112	556	0	0	0	0	1440	0	0	0	0	5160	5544	5856	504	0	3096	0	0	0	0	0	0	0	0
60	1500	3840	396	36	180	0	0	0	2520	0	0	0	0	360	120	300	1200	0	36	144	0	336	1344	132	12	4032	180	0	0	504	36	252	0	180	504	48	24	0	0	288	0	360	72	72	144	48	288	0	204
432	0	4536	288	48	96	0	0	0	3588	324	0	0	0	300	0	0	540	108	0	108	0	0	0	562	116	510	0	0	0	72	12	24	0	0	72	0	0	0	0	24	0	0	12	0	0	216	0	216	864
2132	0	808	0	0	0	65	534	25	324	0	156	0	0	96	520	0	380	150	1260	150	0	0	0	40	260	0	0	0	240	24	0	12	81	90	33	0	0	0	0	12	0	0	0	0	216	144	0	234	432
1416	0	1080	384	0	0	132	192	108	264	24	288	0	0	360	792	0	648	432	288	528	0	0	0	72	144	0	0	0	432	1440	72	72	1044	252	336	96	0	48	432	504	144	576	216	144	672	480	0	864	672
80	0	256	0	0	0	300	156	984	0	0	0	720	0	288	144	0	360	0	0	0	0	0	0	216	0	0	0	0	0	192	0	0	600	0	360	60	144	36	48	168	240	960	120	48	780	456	1320	816	720
1020	0	780	1428	252	0	0	0	0	0	0	0	0	0	120	4260	0	2052	2442	0	978	36	114	0	1008	198	0	600	30	30	588	132	0	408	0	312	0	0	0	0	0	0	0	120	0	24	372	0	60	282
1244	296	30	48	1750	360	96	832	0	156	220	540	326	164	650	2820	568	312	656	1600	0	557	217	0	729	276	45	48	138	120	0	130	90	56	40	0	640	25	85	0	0	0	144	0	0	384	388	0	48	48
28	468	626	0	20	0	384	428	1308	391	24	1019	0	0	590	16	196	322	0	140	30	192	464	1464	251	23	638	30	0	500	282	474	276	96	504	234	458	504	1538	48	72	1170	0	90	0	192	288	288	192	864
1044	0	846	1026	0	342	60	70	230	396	330	0	0	0	0	660	0	444	468	0	900	0	0	0	365	401	284	0	0	0	576	0	72	84	0	450	32	78	250	228	198	12	60	0	0	102	480	690	900	1320
594	9	387	0	0	0	16	162	122	0	0	60	0	0	90	474	17	247	288	42	750	0	0	24	499	282	35	0	0	150	0	60	12	72	15	93	797	314	1139	0	0	60	18	12	0	452	2238	1822	270	270
738	36	306	0	270	6	0	1104	468	0	12	48	216	0	2160	984	48	408	288	78	1158	0	24	24	720	258	330	0	0	0	0	0	0	0	0	0	864	108	528	0	0	60	0	0	0	0	1836	612	0	0
1830	480	2934	0	336	0	0	480	0	1500	60	120	120	12	1968	720	0	480	960	480	0	180	252	0	600	600	240	0	0	240	0	240	0	0	0	0	432	576	720	24	0	72	0	0	12	0	960	0	0	0
288	0	1332	0	0	0	0	540	0	576	0	0	108	0	1116	1260	0	4176	468	0	0	0	0	0	4446	882	0	0	0	360	0	0	0	0	0	0	0	0	0	0	0	0	0	0	0	0	0	0	0	0
1760	448	2352	348	552	90	112	864	752	240	60	384	0	0	0	892	392	1548	648	252	414	0	84	132	264	932	508	0	0	0	216	0	24	696	84	396	832	640	2848	0	24	660	0	0	0	367	1416	353	96	144
144	192	528	432	144	0	48	72	24	0	0	0	0	0	288	576	360	1368	702	420	534	612	924	552	1080	120	96	2592	936	1152	0	0	0	360	240	264	72	48	24	0	0	0	0	288	0	0	864	0	144	288
0	0	2880	288	576	0	0	0	0	0	0	0	0	0	5760	0	0	0	0	0	0	0	0	0	600	360	480	0	0	0	3096	6192	0	0	0	2880	0	0	0	0	0	0	0	5760	0	0	0	0	0	0
405	9	18	0	36	0	0	540	270	144	0	0	0	0	0	1746	84	456	2628	2160	2160	54	108	0	292	1208	156	576	0	0	0	54	0	0	0	0	72	12	78	0	0	0	0	0	0	0	2628	450	0	0
144	216	936	648	666	6	0	630	120	0	0	60	0	0	1392	36	54	234	60	0	0	0	36	18	96	24	0	0	0	240	3672	3672	0	1800	990	450	270	0	0	0	0	60	0	3240	0	0	1734	30	0	0
504	0	216	1200	3240	6	144	858	120	24	6	0	0	0	2622	264	0	216	240	240	120	0	0	0	24	96	0	0	0	30	240	864	0	960	240	240	576	288	0	12	18	0	0	3456	0	0	3120	0	72	60
1512	264	444	288	360	0	0	224	76	0	0	0	60	0	3900	936	576	708	1872	0	720	0	0	0	668	1048	0	0	120	0	240	480	0	2284	0	1004	1152	0	144	0	0	0	648	5136	0	24	2392	464	0	0
1200	2400	3672	0	312	48	36	228	48	12	0	48	36	72	11184	300	600	1260	90	90	120	360	0	240	360	0	120	0	0	60	864	1296	0	450	150	120	1152	288	120	288	144	240	0	1080	0	36	108	0	144	0
1044	2844	432	0	936	0	60	288	84	1080	312	24	0	240	1080	696	600	0	0	720	672	1920	2040	0	72	104	256	0	480	0	0	1368	0	0	120	120	1380	2244	408	180	0	780	480	360	480	0	0	0	0	0
240	1500	1644	0	720	0	0	0	0	720	0	0	0	360	1296	816	2364	204	0	0	0	3168	0	0	1848	0	1320	0	0	0	0	0	0	0	0	0	3072	480	1056	0	0	0	0	0	0	0	0	0	0	0
1156	3400	340	0	0	0	0	0	0	576	0	0	0	0	8640	952	2800	856	0	0	0	0	0	0	1296	0	0	0	0	576	0	0	0	0	0	0	0	0	0	0	0	0	0	0	0	0	0	0	0	0
2275	1507	4522	12	288	12	0	96	0	864	24	0	24	24	2976	385	313	1510	420	120	1380	120	480	240	784	2440	1180	180	480	120	0	0	0	0	0	0	192	160	416	0	0	48	48	0	0	24	252	24	0	0
0	0	0	0	720	0	0	1800	1800	0	0	0	0	0	0	1080	0	216	0	0	10800	0	0	0	576	3280	1760	0	0	0	0	0	0	0	0	0	72	0	72	0	0	0	0	0	0	0	630	450	0	0
0	0	0	0	552	168	3618	1752	3504	0	0	1110	0	0	0	0	90	30	32	312	808	24	0	714	255	408	855	0	0	0	0	186	54	88	858	1574	90	0	0	12	1008	18	0	288	0	270	120	390	0	0
0	1240	164	210	420	270	680	160	600	28	0	380	0	0	648	0	480	120	155	400	345	680	0	760	300	0	120	0	0	0	608	1376	236	754	1280	1146	2840	3610	30	580	540	1640	144	360	0	460	120	440	400	0
0	180	108	456	468	90	120	300	90	75	0	1875	0	0	1974	0	0	252	0	0	0	960	60	780	174	0	0	0	0	30	924	1272	180	720	4590	450	7200	1800	0	330	45	135	0	1080	0	240	660	180	240	60
0	384	240	360	504	0	468	648	0	350	0	550	0	0	840	0	120	174	0	0	0	368	0	460	180	0	0	0	0	0	1230	2940	180	1190	2520	550	3888	1800	108	150	192	198	0	840	0	150	420	180	246	0
0	336	304	0	0	0	120	1856	940	760	0	180	0	0	1792	0	60	60	0	0	0	312	216	156	64	0	508	0	0	0	2400	3116	124	480	3120	2800	3240	2400	120	120	112	96	0	5248	72	160	288	80	192	96
60	360	60	240	1320	120	144	1728	0	240	0	360	0	0	1920	0	0	0	0	120	0	0	360	360	0	120	0	0	0	0	480	1680	0	0	4200	600	3024	1440	0	0	24	36	0	9696	0	0	0	0	0	240
0	234	126	288	576	0	48	2736	240	0	0	0	360	0	720	0	102	306	0	0	0	288	0	0	0	0	0	0	96	0	288	864	0	960	1440	480	192	0	0	0	0	0	0	5856	0	48	5856	240	432	0
0	288	72	720	1440	0	24	5880	0	30	0	120	0	0	2448	0	0	138	0	0	0	240	0	48	30	0	0	0	0	0	1080	2640	30	300	1440	60	1152	0	0	150	36	144	0	3888	0	48	648	30	60	0
288	440	328	1568	1120	0	96	432	480	540	300	1230	192	0	1152	96	56	100	220	392	252	84	0	276	48	114	96	0	0	0	448	376	64	120	960	600	576	240	192	82	344	492	0	864	0	352	840	176	128	192
65	1200	225	3094	578	0	136	272	0	25	0	625	0	0	200	25	0	125	0	0	36	510	85	425	0	130	0	0	0	0	2962	644	0	300	3000	350	850	170	0	125	25	500	0	200	0	50	100	0	0	25
180	96	678	180	180	0	72	180	60	710	165	55	180	96	690	0	24	612	90	30	750	156	180	864	2060	65	563	3090	432	570	90	90	0	0	0	540	30	30	0	154	513	233	270	510	90	60	60	0	0	0
0	0	3888	0	0	0	0	0	0	2700	648	540	0	0	15552	0	0	0	0	0	0	0	0	0	3096	432	360	0	0	0	0	0	0	0	0	0	0	0	0	0	0	0	0	0	0	0	0	0	0	0
0	5204	2356	0	0	0	360	0	0	2664	0	468	0	0	8172	0	3172	5252	0	0	0	0	0	0	1800	0	0	0	0	0	0	0	0	0	144	0	438	90	192	0	0	0	0	0	0	0	0	0	0	0
672	120	120	852	4962	6	6	816	12	42	18	12	168	18	960	72	0	0	168	12	12	18	18	18	288	249	1425	72	6	42	432	2448	0	72	0	0	450	12	48	0	0	72	288	420	18	0	270	0	6	0
759	531	504	478	374	252	294	300	276	715	722	423	0	0	0	273	147	144	331	1367	594	150	1536	216	88	64	268	0	0	0	564	396	144	457	1919	450	305	1277	404	76	344	468	0	0	0	1020	692	112	570	4172
0	0	0	0	0	72	0	72	288	108	0	0	0	0	216	0	0	0	168	288	120	0	0	0	216	144	0	0	0	864	432	432	1296	402	288	714	4092	1560	1980	492	948	1440	0	216	0	0	0	0	0	72
480	228	972	108	36	540	486	378	1008	252	1204	368	0	192	0	456	108	1068	240	198	462	220	36	368	528	252	900	0	0	0	948	945	1359	876	294	510	656	336	772	834	432	306	0	0	192	648	468	924	1128	108
144	0	1476	600	480	0	0	0	0	5820	576	192	360	0	6048	468	0	3564	120	240	0	0	0	0	1368	216	0	0	0	3168	0	0	0	60	120	0	0	120	120	0	0	0	120	0	0	36	72	36	0	216
60	24	1068	0	120	24	0	0	0	420	0	0	0	0	3780	0	0	72	0	0	240	0	0	96	2925	910	1505	360	144	480	0	120	24	0	0	120	0	110	550	0	72	24	60	1680	0	0	672	120	0	0
18	90	108	72	288	432	12	0	1440	1340	610	810	360	60	36	20	100	120	54	0	18	0	216	144	0	120	216	0	0	0	288	0	0	525	300	375	48	48	576	472	320	288	240	24	480	24	72	360	0	8
[truncated: 55 more columns]
