# Supplementary material for: Polygenic adaptation from standing genetic variation allows rapid ecotype formation
Source: eLife. 2023 Feb 28;12:e82824. doi: 10.7554/eLife.82824 (PMC9977305; doi:10.7554/eLife.82824)
Supplement: Supplementary file 2. [file elife-82824-supp2.zip › Supplementary_Data_1/Twisst_windows_5000/superscaffold51_all_output.weights.5000.csv]

topo1	topo2	topo3	topo4	topo5	topo6	topo7	topo8	topo9	topo10	topo11	topo12	topo13	topo14	topo15	topo16	topo17	topo18	topo19	topo20	topo21	topo22	topo23	topo24	topo25	topo26	topo27	topo28	topo29	topo30	topo31	topo32	topo33	topo34	topo35	topo36	topo37	topo38	topo39	topo40	topo41	topo42	topo43	topo44	topo45	topo46	topo47	topo48	topo49	topo50
680	1156	1764	0	168	72	648	156	756	2892	730	1634	0	216	216	370	863	1359	0	420	180	360	300	1080	1848	1160	2356	0	0	216	0	0	0	0	0	0	0	0	84	0	0	36	0	0	0	72	36	180	0	144
462	3858	1836	144	18	0	720	450	2160	2412	678	1302	0	720	108	180	0	0	360	90	0	570	1050	3510	414	1035	1395	0	0	0	72	0	0	0	36	0	90	324	72	0	0	0	0	0	72	0	180	0	174	348
240	1932	1860	0	96	0	1440	888	936	1426	232	1798	0	0	456	192	2568	1344	0	0	240	660	1128	1668	3072	1020	3312	0	60	432	0	0	0	0	0	0	0	0	0	0	0	0	0	48	0	144	132	72	72	288
576	552	168	288	912	96	648	960	120	258	135	255	0	0	96	378	327	87	624	792	384	224	576	208	132	324	360	576	576	1224	0	48	564	0	144	0	204	180	120	228	48	0	0	96	0	420	392	88	228	612
168	2688	1176	0	180	0	0	180	1296	0	468	612	0	0	0	600	2580	3300	0	180	0	1440	360	3780	1320	750	1170	0	4320	0	0	0	0	0	0	0	0	0	36	0	0	0	0	0	0	0	72	216	0	0
408	684	3048	136	288	336	858	202	456	1006	472	442	0	0	360	384	864	1864	72	136	592	318	376	1042	1792	1780	1324	80	80	360	48	96	216	144	144	72	232	120	280	204	414	318	0	80	0	774	114	336	426	288
370	1196	1728	150	0	60	0	0	0	2655	153	0	0	0	0	275	1027	486	165	0	369	144	18	486	2688	336	0	324	648	324	660	0	480	315	0	1359	0	0	0	0	540	0	0	0	0	885	171	720	852	174
480	560	1200	208	560	192	280	640	0	376	748	1156	0	80	0	580	1280	2520	264	640	56	600	592	552	3352	1160	2088	0	0	0	276	320	280	192	280	40	960	400	520	120	48	0	0	0	80	480	312	432	460	240
420	192	162	606	636	294	954	1380	114	108	132	480	0	0	0	636	528	246	1034	1410	526	594	426	654	549	1371	414	90	90	18	390	828	270	964	948	332	432	96	192	230	688	150	0	0	0	1194	1668	450	468	420
264	636	252	300	414	210	676	542	1182	180	252	702	0	0	0	216	888	402	234	600	342	914	442	984	350	236	1016	0	0	0	372	558	264	170	706	180	876	588	720	374	348	880	0	0	0	130	161	831	492	300
72	384	216	360	1080	390	696	1416	1368	348	264	1008	672	0	0	264	144	576	332	1292	1298	216	960	744	84	2826	1122	0	0	0	192	96	240	424	1192	1744	168	528	336	180	1752	516	0	576	0	228	540	552	96	240
18	216	414	0	36	0	0	432	0	180	36	432	0	0	180	0	0	0	288	1824	288	0	60	0	0	0	0	0	0	300	0	0	0	684	3252	360	3060	2304	1872	0	504	1992	972	600	0	648	648	648	0	120
0	504	216	0	0	36	180	36	3360	0	0	1824	72	180	144	0	228	144	0	0	0	204	0	312	48	0	192	0	0	0	0	444	732	1200	1104	2880	804	0	840	1608	540	1788	0	180	0	0	0	1128	108	0
0	0	0	0	0	0	0	1152	3168	1584	0	6408	0	0	432	0	0	0	0	0	0	0	0	0	0	0	0	0	0	0	0	0	0	0	0	0	0	0	0	0	0	0	0	0	0	0	312	1560	0	0
0	0	168	120	120	480	234	954	4356	948	720	3120	720	144	744	0	0	6	496	489	2015	0	120	0	150	600	0	30	30	744	0	0	0	144	207	705	0	0	0	36	174	0	0	30	144	91	403	1162	0	360
468	0	576	180	0	144	638	198	1756	1306	522	1628	72	0	0	0	0	0	0	0	0	0	0	0	0	0	0	0	0	0	0	0	0	0	0	0	0	0	0	0	0	0	0	0	0	406	126	620	0	0
432	540	360	180	612	648	1440	540	1260	2808	1152	4464	72	0	72	0	0	0	216	0	432	0	324	0	0	288	144	0	0	0	0	0	0	0	0	0	0	0	0	0	0	0	0	0	0	616	672	3752	0	0
936	576	1980	1260	828	432	612	1692	0	2760	4200	3840	0	0	756	0	0	0	0	0	0	0	0	0	0	0	0	0	0	0	0	0	0	0	0	0	0	0	0	0	0	0	0	0	0	0	0	0	0	0
0	0	0	0	108	324	0	168	2640	1280	2304	9304	0	0	0	0	0	0	90	2022	696	0	1512	144	0	144	72	0	0	0	0	0	0	60	2428	680	0	864	0	0	0	0	0	0	0	0	12	132	0	528
0	0	0	0	972	540	0	198	2430	0	1512	4788	720	0	0	0	0	0	864	540	108	0	4320	540	0	432	972	0	0	0	0	0	0	0	0	0	0	0	0	0	0	0	0	0	0	0	144	432	0	0
108	0	0	0	0	0	216	0	3564	942	522	6708	432	108	0	72	0	36	24	360	1056	48	0	852	1188	0	684	72	288	360	108	756	1656	12	180	528	630	0	18	72	0	0	0	0	180	216	0	6084	6	0
0	0	0	0	0	0	0	0	3816	0	1332	9252	0	0	0	0	0	0	144	576	576	0	1296	0	0	0	0	0	0	0	0	0	0	0	0	0	0	0	0	0	0	0	0	0	0	0	0	576	0	0
0	0	0	0	0	0	0	0	2412	2788	2176	3640	0	0	0	0	0	0	354	2827	4307	0	1080	0	0	0	0	0	0	2052	0	0	0	180	1518	2190	0	540	0	0	0	0	0	0	216	0	0	648	0	1512
0	0	648	312	648	408	487	1044	917	1668	1227	1713	1368	504	1008	0	0	72	1872	1272	744	144	1008	72	0	108	0	36	216	1368	36	0	72	756	360	180	0	0	0	0	0	0	0	324	432	473	900	1147	0	288
8	48	24	0	528	912	156	468	1898	1400	660	3160	160	120	376	136	262	176	916	2308	1448	170	560	624	590	752	522	480	160	1200	240	90	12	587	1425	852	72	0	126	386	232	194	160	264	400	92	260	958	106	180
0	30	150	0	150	30	352	1051	388	327	63	585	450	135	315	27	84	471	1928	3933	1546	285	765	345	651	630	135	477	891	1620	0	300	90	789	1422	444	45	135	63	95	523	18	81	1035	720	245	725	305	0	0
24	72	96	32	128	104	224	148	552	357	84	297	0	0	72	978	636	282	1468	1760	132	2416	1280	264	288	272	346	48	192	840	52	202	142	1128	1680	72	60	540	0	222	288	120	0	0	0	136	110	294	444	240
6	36	108	20	120	280	30	60	396	1770	150	180	0	0	0	18	18	36	1500	1050	462	18	8	136	528	48	48	0	0	0	90	90	720	0	0	30	450	60	120	0	336	264	0	0	0	0	60	120	18	4
84	0	456	16	25	469	20	28	102	2576	350	416	0	0	0	336	30	1728	194	28	108	100	50	216	1976	148	30	0	0	0	370	25	775	425	19	324	30	0	0	809	276	49	0	0	0	210	198	1206	584	136
0	324	252	0	0	0	0	1120	896	0	0	864	0	0	0	0	2232	648	76	172	40	192	0	96	1056	0	96	0	0	0	480	864	960	192	48	156	2592	648	1584	528	324	408	0	0	0	192	504	600	168	0
0	0	120	92	88	114	48	24	72	96	48	72	0	0	0	250	600	1340	414	48	108	340	20	360	680	40	360	0	0	0	1972	2648	2514	444	48	108	540	0	180	1440	0	180	0	0	0	400	230	480	5	55
576	352	1112	216	1280	1672	0	864	720	1176	3168	336	0	0	1344	3600	2112	6792	1260	240	240	0	0	0	1380	30	6	60	0	2160	144	636	912	504	96	0	0	144	0	264	0	96	576	120	288	0	0	0	0	0
1944	234	54	542	3420	1702	0	648	0	90	240	30	0	0	0	2544	312	36	1128	360	0	0	0	0	228	132	0	0	0	900	1834	2844	1202	768	240	72	0	0	0	300	60	0	0	0	1800	174	228	54	72	0
2016	0	6624	1872	144	2088	72	72	0	2574	810	2232	720	216	576	288	0	1152	180	0	0	0	0	0	0	0	0	360	0	0	288	0	252	180	0	0	0	0	0	0	0	0	180	0	0	108	108	0	72	0
2124	3456	1440	900	600	3900	0	0	0	0	0	0	0	2700	5400	3276	3024	2880	864	0	0	120	0	168	900	0	324	108	0	0	1440	960	1056	0	0	0	0	0	0	0	0	0	0	0	0	0	0	0	180	0
2004	3006	7662	1539	951	930	720	288	1152	5616	2304	432	144	576	864	532	1254	3686	540	0	0	0	0	0	0	0	0	720	0	0	2484	900	2232	1440	0	0	0	0	0	0	0	0	144	0	0	0	0	0	0	0
317	235	48	124	1023	54	408	1671	1668	171	149	190	360	360	1026	104	208	0	20	199	58	12	7	104	34	32	12	12	348	78	112	1336	32	120	480	160	1584	719	380	100	190	440	740	1640	740	202	2525	2121	240	178
0	0	432	0	0	0	24	0	84	540	0	0	0	0	0	288	1944	2736	792	216	72	1044	180	72	798	0	174	216	216	2160	432	108	432	2970	810	432	468	360	576	1224	648	180	0	0	540	408	0	348	3105	675
0	900	6120	0	0	0	330	0	0	2100	0	600	0	0	900	0	450	3000	0	0	0	150	0	0	1710	0	306	0	0	1800	0	150	0	30	330	0	620	1840	1350	30	72	330	0	0	0	30	0	0	0	0
0	0	864	0	0	0	90	0	54	552	0	36	0	0	0	0	96	1824	0	0	0	264	0	24	408	0	72	0	0	0	360	1200	660	210	336	534	744	744	2112	3288	756	2280	0	0	0	66	0	126	132	0
0	48	96	2816	2264	2416	16	0	32	394	550	376	1048	176	2632	48	160	176	0	0	48	196	480	28	264	24	192	192	96	688	1248	1008	912	544	64	176	592	176	304	1712	304	240	528	504	656	176	72	88	436	912
708	1075	3785	105	0	75	150	0	90	2048	82	1056	792	660	1200	972	1377	5121	0	0	0	0	0	0	810	0	0	0	0	120	525	0	357	414	24	162	0	0	0	186	156	0	0	0	12	180	0	90	90	0
0	0	0	90	102	240	0	0	0	900	522	666	144	0	288	0	0	0	0	0	0	0	630	630	0	0	0	0	0	1440	0	0	0	0	0	0	0	0	0	0	0	0	0	0	0	0	0	0	0	384
0	0	450	0	0	0	0	0	0	216	144	240	0	0	0	0	0	0	0	288	0	0	0	0	0	48	0	0	0	0	0	0	0	0	360	90	0	0	3456	0	60	600	0	0	0	0	0	0	0	360
0	0	0	360	3270	510	0	450	90	225	690	435	180	2160	1350	0	0	0	0	0	0	660	330	270	0	0	90	180	0	0	1098	10458	1584	36	252	18	270	270	0	0	0	0	0	90	4500	0	0	0	900	450
102	60	732	0	0	0	0	0	0	573	226	743	150	150	0	54	40	488	6	102	0	18	126	0	144	0	0	0	0	30	0	0	0	24	552	0	532	532	2206	0	0	0	150	0	0	0	0	0	12	132
0	0	0	46	44	30	0	0	0	0	0	0	0	0	0	200	300	100	480	30	222	572	1011	457	752	552	1132	120	372	1236	210	570	336	672	0	168	288	360	72	324	180	0	1080	180	360	0	0	0	216	369
384	192	0	0	1776	240	0	720	0	0	0	0	0	0	0	768	384	0	0	3168	0	0	1440	0	648	864	432	0	0	0	0	0	0	0	0	0	1344	1824	0	0	0	0	0	0	576	0	0	0	0	0
168	96	192	48	288	240	102	174	84	291	165	234	0	24	0	240	102	144	0	192	384	300	288	48	216	408	390	0	144	0	216	432	486	270	414	1068	1461	951	1464	792	846	1668	0	480	0	447	945	654	708	432
261	159	993	184	171	287	84	79	113	750	207	111	411	231	375	468	0	1236	218	0	130	184	38	69	954	93	108	507	216	108	776	234	508	935	75	439	384	432	2076	1143	1416	1017	939	75	75	360	500	676	1216	176
24	48	280	18	42	12	96	308	292	0	60	36	160	72	912	16	32	1104	412	388	428	156	212	256	2504	992	680	384	432	1056	556	860	344	292	428	292	1912	456	1216	992	448	560	64	1312	16	412	660	992	64	192
348	102	2250	519	60	147	280	35	15	686	84	160	0	0	0	95	51	2158	260	366	148	184	210	224	276	225	45	288	288	504	324	48	132	452	1338	622	175	287	300	270	856	128	0	0	0	258	114	132	468	630
654	579	1749	396	240	612	200	64	348	1680	150	168	0	0	0	912	468	1536	408	288	552	156	48	408	1064	140	698	0	0	0	349	278	657	306	144	540	225	321	678	440	702	520	0	0	0	259	212	597	314	164
0	0	1014	0	0	0	0	0	0	384	0	0	0	0	96	0	0	1608	240	24	264	120	48	168	1744	728	864	336	528	888	240	48	72	1500	42	3252	0	0	0	0	1824	0	0	960	72	120	24	36	750	84
178	476	574	352	74	190	218	183	77	467	64	223	176	104	176	514	134	766	509	872	1391	498	369	591	735	297	894	0	0	0	952	104	490	1524	1200	3144	711	2148	711	210	1566	90	0	0	0	416	164	234	576	270
296	389	89	63	241	56	443	495	156	357	112	507	192	208	428	148	349	253	168	743	379	491	415	908	424	380	160	138	340	1028	123	163	98	280	1714	916	948	1439	995	112	258	130	192	540	432	105	275	100	232	188
482	340	234	992	1112	232	302	558	340	586	1838	248	828	248	1512	562	228	422	390	216	2	472	472	40	168	104	168	120	176	624	260	262	174	180	72	0	176	288	112	0	0	16	48	24	216	192	432	216	252	48
648	432	402	840	2484	1140	66	1740	54	162	936	624	0	0	216	216	144	168	16	384	176	136	432	1496	402	225	687	72	0	0	1770	3324	2346	960	0	90	382	91	151	258	120	0	0	108	0	222	384	246	96	0
304	144	128	536	3395	3395	0	1205	261	0	1926	468	0	0	0	1025	573	484	386	794	422	570	1661	1935	593	921	2212	0	0	0	168	831	1083	144	0	0	716	156	246	519	54	381	0	0	0	72	515	171	156	383
1128	720	1152	608	1160	1280	816	920	1288	1164	648	588	120	120	48	624	384	336	528	360	264	304	448	112	432	688	560	0	0	0	672	480	672	724	455	597	764	272	92	480	608	376	72	0	0	1104	1104	1104	808	640
1584	384	912	912	384	576	1208	754	2406	3146	1950	784	0	0	0	0	0	0	494	416	962	0	384	0	0	0	0	0	0	0	0	0	0	722	608	1406	0	384	0	0	0	0	0	0	0	1320	858	2646	0	720
312	888	1296	518	648	1342	776	1592	2132	1440	1344	3840	0	216	0	96	248	160	12	304	32	300	64	104	192	160	224	0	0	0	312	600	456	108	276	96	140	264	64	648	224	280	0	0	0	72	144	108	216	160
864	0	0	642	2076	384	378	1236	534	300	918	84	0	0	0	354	120	30	180	288	30	0	60	60	0	30	0	0	0	0	462	1452	570	432	108	0	762	318	168	191	123	124	0	288	0	702	2682	936	288	576
1018	406	472	1212	660	540	538	816	410	792	696	288	0	0	144	306	90	96	492	504	384	54	450	48	112	468	92	0	0	0	380	220	108	394	906	404	420	336	276	180	552	204	0	0	0	294	300	6	294	2354
414	630	780	456	576	1320	186	354	1284	1912	960	1844	132	444	204	150	166	236	20	52	0	152	232	48	126	12	6	0	0	240	360	360	744	256	104	72	102	204	18	588	108	24	0	0	552	348	12	120	336	384
662	887	722	472	902	744	780	1206	654	340	706	756	0	144	176	591	188	194	428	1142	920	314	689	461	455	1082	525	0	144	0	323	368	346	339	424	216	288	486	750	200	848	502	50	176	0	625	626	422	339	442
954	60	120	540	1392	96	126	180	144	272	412	0	90	120	666	834	160	488	204	24	72	306	36	108	336	60	0	90	120	522	792	1032	204	216	0	0	72	0	72	360	24	84	468	72	216	912	2688	312	432	0
1248	318	30	888	2238	348	260	442	0	328	338	162	432	264	780	210	180	6	1348	638	264	54	204	12	24	24	0	48	96	0	144	3552	540	1952	1000	312	1608	132	138	276	102	30	48	360	0	384	900	252	270	1218
144	600	456	240	528	528	1075	1998	1727	2112	864	3552	0	0	324	0	0	0	0	2016	1440	0	624	624	0	528	0	0	0	0	0	0	0	0	4386	3414	216	2868	612	0	1320	540	0	1620	0	35	54	127	0	924
75	795	210	216	1110	420	153	2967	1290	0	90	1170	0	0	0	15	87	42	0	450	1620	72	90	900	1170	1440	810	0	0	0	324	1500	480	72	276	840	180	0	234	144	540	360	0	1080	0	1251	5115	2850	216	0
288	0	120	0	12	132	0	18	0	84	0	96	192	0	120	720	90	96	450	530	2716	138	456	48	252	448	140	96	480	192	0	150	660	2244	1828	5384	378	960	792	1428	3840	756	768	1200	0	0	54	0	72	144
326	122	110	222	432	24	120	1032	480	52	226	370	36	0	0	1142	230	200	948	456	1086	260	340	120	324	144	72	468	0	0	150	342	60	234	108	252	468	292	152	30	18	60	0	0	0	342	2730	1368	204	282
0	504	648	0	0	0	584	0	808	1560	0	480	192	0	0	96	516	300	0	288	0	696	102	426	696	396	384	192	576	144	312	270	522	1232	2176	2640	144	1392	96	72	792	192	48	432	216	364	0	596	744	186
351	588	348	252	111	0	1017	786	2184	659	517	777	549	153	171	45	0	216	1053	1656	1914	285	582	492	363	369	105	297	477	207	180	135	180	1215	1872	2250	0	801	45	0	279	567	495	630	630	387	360	0	387	594
504	474	738	1331	457	624	440	90	334	492	102	294	288	360	360	496	412	616	504	108	228	324	144	372	536	320	332	420	528	528	2301	515	1168	2512	1716	2144	1328	1128	832	1328	1368	388	576	288	288	508	150	518	1062	390
82	108	250	48	276	548	62	338	420	608	1210	2022	288	320	272	309	378	705	112	1392	412	980	1530	838	224	340	360	168	288	800	0	216	312	280	2816	584	780	1932	2136	878	32	566	816	528	1520	68	124	144	272	484
244	152	148	368	936	1050	96	810	474	768	890	432	800	376	672	68	88	20	126	316	328	376	394	138	0	178	112	392	416	240	440	912	1172	388	832	748	458	851	527	569	464	201	384	624	1088	24	84	60	696	884
897	519	156	864	627	537	350	638	74	450	537	387	72	186	90	496	228	32	435	1191	126	504	786	294	176	404	404	0	168	0	156	414	102	282	534	60	468	888	252	140	176	536	480	192	192	590	554	98	360	1632
1808	2588	1436	360	366	258	924	402	966	1534	370	196	552	192	372	1120	1360	1360	960	420	540	730	240	2	0	0	0	0	2160	732	1320	390	510	1080	480	540	122	94	0	300	570	30	0	540	120	732	402	570	102	36
1638	1704	2232	936	144	504	516	90	102	1548	276	54	432	864	3024	1278	1096	1586	288	240	336	60	18	18	918	72	24	0	576	2160	150	48	54	192	270	48	60	30	30	120	294	48	0	0	0	434	94	120	468	162
735	1029	2496	0	0	0	0	0	0	4296	0	0	0	0	0	225	315	984	288	0	1344	288	0	192	528	0	0	96	1248	816	168	0	192	216	0	912	0	0	0	240	1152	0	0	0	0	1320	0	1200	1512	0
0	0	0	0	360	648	144	1152	144	0	1800	1728	432	72	0	0	0	0	2160	12240	720	186	7530	1860	0	5160	1320	0	720	0	0	0	0	0	0	0	0	0	0	0	0	0	0	0	0	0	0	0	126	3150
1456	9680	6000	0	0	0	0	0	0	3024	864	0	0	2304	0	338	1630	768	0	0	0	864	432	0	0	0	0	0	0	1152	0	0	0	0	0	0	0	0	0	0	0	0	0	0	0	0	0	0	288	144
0	1998	3834	0	0	0	738	0	738	2592	0	0	0	0	0	0	8100	18648	0	0	0	4500	0	0	0	0	0	0	0	0	0	0	0	0	0	0	0	0	0	0	0	0	0	0	0	522	0	522	0	0
0	1152	1008	576	0	0	1728	0	2880	432	864	1152	1152	1152	864	1536	6144	3840	288	288	1584	864	432	0	0	0	0	0	0	0	288	0	0	288	288	504	288	0	864	1728	1368	4176	864	144	0	1008	288	1296	576	0
288	144	2592	96	48	300	168	72	72	2520	648	216	192	276	1548	12	60	2484	624	0	816	900	108	156	1728	1440	0	60	720	1764	96	192	312	24	0	48	0	0	0	696	120	312	312	48	0	780	1032	1104	540	180
372	24	8328	0	0	36	1116	36	192	768	120	60	12	1272	144	416	2400	10240	96	0	24	1920	60	900	4320	180	0	0	600	480	0	0	144	0	0	0	0	0	0	0	0	36	0	0	0	1680	0	0	120	60
0	300	1020	48	240	192	1440	0	2160	2280	96	1680	0	0	120	240	1200	3288	96	480	384	1440	0	2160	2600	192	1888	240	0	0	24	120	168	264	240	264	144	576	744	184	480	608	120	96	48	0	0	720	2160	0
1052	1348	2712	144	552	288	746	427	603	824	234	634	144	1152	1632	1476	2604	3804	0	156	108	576	264	0	2136	372	192	0	1296	1056	0	0	0	0	0	0	114	0	90	0	0	0	0	72	0	56	70	126	0	0
465	49	281	10	2	627	0	118	249	1167	821	453	318	196	1310	490	36	209	0	0	0	20	25	80	808	72	240	225	60	735	115	203	153	50	250	0	200	70	730	66	17	30	225	5	286	41	101	113	23	85
384	1888	5888	0	0	0	960	0	0	0	0	0	0	0	0	216	1008	72	216	0	0	704	112	720	4104	648	1728	0	0	72	0	0	0	0	48	0	36	66	90	0	0	0	0	0	0	0	0	0	110	22
144	144	288	1728	360	0	216	504	0	48	312	72	0	0	0	3024	1056	1248	1512	1224	1944	120	728	304	1680	2640	432	0	0	0	768	240	0	0	360	1080	272	384	64	0	0	0	0	0	0	36	324	0	0	48
328	384	1904	36	504	324	588	432	0	216	216	108	0	216	864	1352	2088	4840	0	540	540	1200	720	1152	4584	2664	1824	0	1080	1080	12	168	108	0	48	0	192	48	432	0	144	288	0	0	0	0	0	0	240	144
240	428	340	288	1152	0	1128	4624	2408	624	360	204	432	360	1584	480	724	320	0	0	720	240	144	0	1920	1152	384	0	720	180	0	384	0	96	192	0	576	192	0	0	0	0	0	0	0	384	1712	868	36	36
0	750	1500	0	0	0	4800	4000	2000	234	0	414	0	0	9000	0	150	300	220	140	0	0	0	0	288	288	0	0	0	360	18	0	0	92	142	72	6	30	0	6	102	36	0	0	0	2850	5720	880	450	0
0	0	0	0	0	0	0	0	0	0	0	0	0	0	0	0	0	0	0	0	0	0	0	0	0	0	0	0	0	0	216	1476	0	180	108	72	3168	540	288	2350	1000	5650	72	360	0	0	0	0	0	0
0	1920	0	0	0	0	1880	6420	2860	288	0	1536	0	0	480	0	0	0	288	768	1248	0	0	0	0	1728	0	0	288	0	0	0	0	48	0	144	204	132	48	0	128	160	96	192	0	1888	5232	2192	0	0
1200	3840	360	108	1152	300	2544	3672	1092	486	942	720	0	360	0	360	228	492	36	756	528	288	1344	384	0	1020	144	0	360	0	0	0	0	36	72	108	180	144	360	0	216	204	0	0	0	612	360	108	360	1800
1140	1002	1314	540	750	2070	490	2276	3072	1872	2616	30	0	0	1188	0	0	0	0	120	1560	0	390	648	390	1014	90	0	0	540	0	0	0	0	30	510	30	90	450	240	270	1560	0	180	0	276	480	540	0	810
2520	66	114	372	1402	410	480	1260	540	12	972	1020	1140	12	3624	642	99	171	190	152	114	0	48	0	240	384	48	96	480	240	60	50	10	0	0	0	180	60	120	0	0	0	240	0	180	600	1800	900	0	0
54	336	234	588	3012	204	420	456	360	296	268	792	780	156	1932	0	288	240	0	384	0	168	1896	222	1208	272	1586	294	276	1248	0	180	0	75	342	75	360	516	1752	0	0	120	120	180	96	30	0	30	24	318
0	594	756	42	54	48	192	72	1104	1344	68	604	72	144	360	0	234	396	0	0	0	288	0	1980	1692	160	416	0	0	0	54	324	252	162	324	288	396	216	360	282	234	564	0	0	0	78	108	372	138	0
368	20	764	240	0	336	41	10	94	1758	864	128	0	0	0	160	0	253	72	0	1080	4	39	82	1144	1412	1316	0	50	30	132	0	137	53	50	701	3	59	63	482	1181	169	0	50	30	113	58	118	76	288
408	558	276	132	462	750	579	390	165	1386	528	396	450	144	684	0	144	0	108	0	60	42	98	40	39	93	6	36	72	0	618	462	180	198	180	216	562	336	164	0	1820	400	360	1008	0	297	423	450	102	238
240	798	402	276	474	90	348	582	342	312	324	432	420	528	1086	204	570	330	186	714	726	240	672	2256	240	276	1956	432	576	390	120	756	564	78	336	186	690	180	564	108	204	636	432	312	0	348	336	114	96	414
54	18	0	270	1572	2118	720	720	378	18	504	468	2772	1854	18	0	0	0	0	48	60	18	0	18	0	0	0	108	36	0	270	876	1122	432	576	684	90	1386	684	720	468	3420	828	648	612	0	0	90	0	0
636	92	544	1008	284	868	250	206	216	570	864	138	0	0	252	222	46	260	122	362	500	196	440	492	406	270	128	0	0	396	624	152	460	311	875	1058	270	554	478	360	1152	462	180	90	450	526	170	414	20	808
122	345	1725	128	18	30	50	68	150	752	124	94	104	280	640	4	6	342	46	23	263	20	92	218	2134	185	495	128	710	800	198	41	109	174	267	1087	30	180	160	114	697	135	216	490	256	30	20	88	272	250
0	0	0	0	216	0	0	1296	0	0	0	0	0	0	2160	0	0	0	0	0	0	0	0	0	0	0	0	0	0	0	0	216	0	0	0	0	844	740	0	0	0	0	0	1656	0	0	1224	0	0	0
602	390	1110	734	242	130	532	220	136	420	176	196	716	354	354	324	156	876	424	1116	416	236	472	248	690	48	362	280	376	1816	538	120	76	616	1692	760	156	692	64	229	331	208	302	276	564	660	279	197	334	874
225	309	156	251	125	66	156	229	248	222	74	74	459	40	180	1113	855	174	574	2082	504	1111	463	592	426	350	569	459	409	285	367	169	94	940	1743	593	330	168	66	125	222	108	303	537	165	264	319	464	280	172
322	368	354	108	144	0	324	72	0	390	70	80	0	0	0	112	128	48	0	360	0	0	180	0	108	0	0	0	0	0	0	0	0	0	0	0	960	2640	900	0	0	0	0	0	0	0	0	0	0	0
3268	3548	3744	0	0	0	1440	0	0	816	0	384	0	0	960	3036	4884	3312	648	0	432	240	600	600	1512	486	666	216	0	0	0	0	0	0	0	0	0	0	0	0	0	0	0	96	0	1662	120	162	1648	400
1872	1572	912	0	0	648	576	0	0	0	0	0	0	1296	648	7056	3084	1560	0	0	0	6864	0	2496	4320	0	0	0	72	0	0	0	216	0	0	0	0	0	0	180	132	120	0	0	0	540	0	0	2892	0
370	1736	1566	0	0	0	1692	0	144	216	0	108	0	0	0	660	5496	3564	0	0	0	1728	0	0	0	0	0	0	216	0	0	0	0	0	72	216	0	0	540	1920	1248	2772	0	0	0	720	0	144	1152	0
0	4320	0	0	0	0	0	0	3456	0	0	432	0	0	2160	0	7200	0	0	0	0	2160	0	0	0	0	0	0	0	0	0	0	0	0	0	0	0	0	0	0	0	0	0	0	0	0	0	1728	2160	0
1344	192	720	0	0	0	174	0	54	756	0	54	0	0	0	1920	0	0	0	0	0	480	0	720	1296	0	2754	3456	0	0	666	1176	414	192	144	108	960	684	324	240	294	60	864	0	0	318	0	54	384	0
102	48	78	84	36	168	24	96	48	42	0	24	90	72	192	48	0	48	0	48	0	48	48	960	336	168	3834	1914	48	96	642	630	888	78	126	48	288	210	102	144	48	120	276	288	216	0	0	36	48	48
0	0	360	108	372	60	72	72	96	486	0	162	108	0	900	0	48	360	0	0	0	6	0	90	456	0	912	0	0	144	288	612	240	198	864	162	1344	1008	1008	120	360	240	0	360	0	0	0	12	18	0
300	0	0	0	0	0	0	0	0	72	144	216	864	0	0	1080	0	0	3144	216	0	48	288	96	0	0	0	960	0	0	420	0	0	2328	132	0	0	0	0	0	0	0	0	0	0	36	0	0	84	264
190	272	234	65	95	80	126	180	960	144	136	986	0	0	36	10	68	42	880	344	780	60	1003	179	138	336	288	0	24	0	1595	875	1130	2100	3525	3615	1310	730	978	540	990	1080	0	420	0	24	52	356	84	5
0	54	90	1188	1512	540	0	0	36	72	0	108	648	0	0	0	0	0	0	0	0	0	0	360	216	0	504	0	0	0	3240	6480	3240	2160	1386	630	1728	1620	612	0	540	360	0	0	0	0	0	0	0	0
3456	0	0	0	0	2736	0	1392	624	496	1392	1568	3456	1728	1728	2304	0	0	1440	1440	0	0	0	0	0	0	0	0	0	0	0	0	288	0	0	0	0	0	0	0	0	0	0	0	0	0	624	240	0	0
540	240	180	756	1248	1872	500	100	0	220	44	480	120	120	300	360	0	0	2304	0	0	180	720	900	360	1440	0	0	0	0	588	576	864	144	0	0	648	0	36	288	0	504	72	288	144	490	1538	288	0	0
1872	648	360	3960	2640	0	0	1660	884	720	0	144	2016	0	720	0	0	0	0	168	0	312	1032	0	0	432	288	3600	0	0	1080	1080	0	0	0	0	1272	1272	216	144	0	144	3600	0	144	0	240	48	0	0
668	420	2944	784	96	518	492	456	192	2840	1272	1276	420	570	1344	312	504	696	144	312	108	80	80	80	1440	0	6	24	18	288	208	96	80	48	96	48	684	144	468	288	0	36	144	24	384	84	96	144	16	208
66	54	171	221	139	213	0	84	267	340	276	194	135	231	195	415	464	1020	804	294	972	418	68	144	1501	599	42	396	750	849	280	233	342	170	0	130	236	0	118	519	261	30	180	342	369	300	699	912	726	242
1056	552	1256	568	429	151	340	478	192	546	1125	693	184	244	670	0	0	0	0	681	267	126	807	69	27	186	123	0	180	286	110	9	13	0	643	257	555	30	1293	5	55	258	132	78	262	46	27	23	470	3039
360	126	1098	432	0	288	726	5182	2732	776	536	1160	2880	864	2160	120	30	330	900	648	900	0	0	0	240	528	0	0	528	240	96	0	96	24	144	120	0	0	0	48	144	0	0	816	96	66	2378	796	0	0
601	129	150	46	82	40	28	242	92	480	96	1068	740	116	230	682	102	364	416	479	75	488	740	304	78	562	138	250	212	1618	244	124	112	288	1072	200	972	316	352	12	60	124	300	320	172	80	832	262	160	168
1357	1313	300	762	588	216	717	450	465	822	562	980	1314	0	504	300	348	216	390	852	108	564	351	1305	0	303	789	810	0	432	684	396	216	480	1224	114	256	1158	284	0	624	702	882	432	648	0	0	0	136	432
2014	144	1580	714	221	235	144	144	96	468	468	24	96	1152	624	1656	192	1296	963	63	3120	144	592	416	720	3504	144	288	384	336	132	57	99	207	27	384	132	0	24	162	44	106	48	24	72	72	216	24	126	356
76	174	332	30	156	0	216	378	18	288	150	138	216	312	726	196	156	248	36	192	198	230	172	642	324	300	36	264	456	462	255	309	144	622	1287	1037	756	1878	1056	848	1075	789	804	2436	948	252	294	48	590	424
36	312	168	840	1968	576	732	852	216	168	0	48	36	144	600	0	96	24	60	84	36	624	192	192	0	0	72	0	0	744	580	1250	330	480	4272	288	5472	5532	2376	0	180	360	120	180	3060	1128	60	180	984	636
56	108	276	625	600	775	0	825	75	100	110	210	116	0	0	104	228	340	44	33	11	0	0	72	568	176	120	0	0	0	2365	2100	2675	960	345	631	5640	2376	2280	1420	1112	2148	0	0	0	102	1555	227	176	28
351	184	145	457	250	391	285	445	120	260	582	66	80	290	210	469	352	295	502	554	270	348	1112	250	308	249	111	80	210	0	133	262	247	222	208	70	346	363	339	210	55	205	206	120	206	965	1427	380	917	3870
1584	1890	2784	714	630	312	276	192	132	734	720	418	360	1440	1224	298	570	1148	456	264	0	856	752	60	512	188	344	72	288	1044	204	180	48	280	422	96	247	669	608	18	36	234	360	0	0	324	312	12	1064	928
158	80	740	315	20	175	0	180	60	914	206	200	80	80	1316	120	0	144	110	30	290	0	120	40	5202	275	455	640	640	952	245	40	135	140	0	50	10	10	20	115	152	13	40	100	40	122	204	154	24	105
0	0	1008	0	1008	0	0	684	0	72	0	0	0	0	360	0	0	1080	0	0	0	0	0	0	3574	3220	3430	0	0	1296	0	720	0	0	0	0	906	609	609	0	0	0	0	0	0	0	864	0	0	0
0	0	192	144	30	6	0	0	36	990	0	90	180	36	360	0	0	264	0	0	0	24	0	48	1422	0	378	0	0	0	600	210	78	732	0	48	264	240	36	48	24	0	0	0	0	48	0	180	84	0
419	506	533	576	180	204	270	72	270	714	168	48	0	0	0	665	710	515	534	42	192	225	300	375	882	456	144	0	0	0	990	180	306	372	114	198	406	238	76	120	141	105	270	0	0	900	564	570	2016	948
0	24	0	48	0	0	0	0	0	0	0	0	0	0	0	0	24	0	1200	0	0	0	240	360	0	96	144	2280	48	120	0	0	0	240	0	0	0	0	0	0	0	0	1800	0	0	0	0	0	0	240
720	0	0	1332	0	648	0	0	0	0	0	0	0	0	0	540	0	0	3492	0	1728	0	0	0	0	0	0	0	0	0	8748	0	1944	9900	0	3024	0	0	0	1896	3648	0	0	72	0	0	0	0	0	0
198	0	0	900	144	396	6	12	0	36	144	0	18	90	36	396	0	0	1458	0	0	0	0	0	0	0	0	108	0	0	2754	762	1524	4968	0	0	0	0	0	954	972	0	0	342	0	1668	870	0	990	252
1056	180	132	1620	2268	0	0	180	0	630	792	270	0	0	864	1776	0	240	1728	720	2304	36	432	72	168	1200	144	864	360	540	1188	540	0	0	0	648	180	540	0	0	0	0	0	1656	0	0	432	0	396	540
96	312	60	324	264	288	72	36	144	156	93	135	0	0	144	1440	1056	996	884	848	44	909	768	339	1380	624	360	0	0	1296	468	528	480	640	664	352	1298	1220	866	640	56	228	612	108	936	288	1104	588	612	768
2100	0	144	72	324	1728	360	360	216	600	1170	0	936	1224	1344	1800	360	1056	892	368	228	424	500	324	909	531	42	168	264	804	84	44	628	32	16	0	108	0	0	446	30	34	36	12	72	420	420	492	320	544
326	251	293	92	1785	601	53	1340	1205	294	583	1208	597	885	633	339	1086	795	605	755	428	1729	658	859	845	605	1619	243	81	117	42	1116	342	0	0	0	997	0	1142	305	0	523	153	0	0	27	498	561	0	0
2892	2244	2520	1848	832	752	66	60	66	696	804	180	216	600	3000	1836	1170	1554	984	94	146	120	0	0	1440	232	248	696	600	600	1236	648	636	768	158	466	504	120	360	220	0	20	1944	480	240	6	12	6	0	0
546	154	1316	340	178	862	120	147	255	1158	1137	255	0	0	240	1338	476	2536	302	102	316	72	42	156	1620	105	105	240	0	0	196	124	298	252	132	216	447	6	489	187	85	250	120	72	12	40	287	327	56	160
834	926	1152	236	500	452	176	608	684	744	950	580	552	364	396	910	518	1294	290	670	532	717	672	987	1002	989	605	596	572	458	70	162	50	120	8	96	44	308	84	188	120	208	84	36	34	606	358	746	339	318
704	292	1050	341	225	670	203	208	201	600	315	117	756	432	432	996	462	2466	1736	32	128	60	120	0	714	732	174	0	0	0	805	135	572	838	46	202	150	45	165	490	134	0	0	0	0	705	960	495	636	264
63	1341	204	995	1207	480	330	1018	614	120	90	360	420	300	300	99	264	48	180	564	696	603	0	1059	244	288	1106	150	0	0	161	526	72	108	330	144	1225	404	735	515	135	1018	6	30	30	153	442	116	132	0
306	150	130	282	1893	1453	188	1098	488	38	860	642	422	422	350	240	618	346	412	484	454	487	906	599	984	1038	1644	180	108	72	60	320	206	0	0	0	320	0	160	324	0	90	0	0	0	286	324	198	822	1044
72	0	576	108	198	306	24	84	36	416	296	260	180	144	396	72	0	1800	720	0	360	256	192	704	2016	1224	360	0	0	0	252	144	432	108	0	72	0	0	0	108	96	48	0	108	0	456	264	720	312	72
24	0	24	146	212	134	72	216	264	54	414	216	0	0	0	58	156	86	110	693	1213	78	616	362	210	516	1038	0	0	72	24	132	84	6	231	243	144	1020	612	720	300	2112	0	0	360	44	158	98	15	640
390	60	330	432	870	528	308	904	480	90	816	492	570	480	690	126	54	852	608	216	1018	644	932	1376	1140	1098	264	0	300	0	48	192	492	148	0	62	64	20	132	468	450	0	0	150	0	100	236	768	334	208
108	60	240	300	120	516	96	208	536	96	1316	340	120	0	0	0	0	0	80	48	784	0	192	504	0	1986	750	120	0	0	120	240	360	80	96	208	0	40	200	550	1138	2056	1488	720	288	0	0	0	0	160
288	288	144	0	2718	0	0	1008	0	72	144	144	72	144	2088	1386	576	720	198	72	1296	1068	756	336	186	202	908	0	0	0	0	1458	0	144	72	216	864	0	0	288	108	144	540	2268	432	0	1530	0	0	0
0	0	0	489	1263	282	0	810	54	162	144	90	54	0	2340	144	108	108	135	90	81	0	54	162	1134	819	1305	378	0	450	531	711	234	171	0	9	738	234	252	90	0	162	144	1422	72	0	360	0	72	90
966	552	753	431	780	946	442	766	970	180	456	873	225	45	225	576	234	162	324	396	528	231	321	1032	375	828	1881	0	45	0	606	714	684	606	216	252	250	91	559	92	356	368	0	225	0	196	886	76	294	345
360	72	1008	332	539	227	0	540	144	3960	2682	882	288	144	1800	90	18	252	0	585	225	24	444	72	864	1080	216	0	0	1620	8	26	38	0	216	216	27	324	297	0	140	400	0	0	108	0	36	0	0	0
99	489	972	24	16	56	440	0	520	962	24	790	240	96	264	198	978	1224	96	0	96	240	0	240	2400	0	0	480	192	96	192	128	160	192	0	192	252	36	84	888	144	72	192	384	192	640	0	560	480	0
498	810	672	72	16	32	242	164	278	664	0	416	252	24	156	360	120	0	0	0	0	192	2304	1344	480	0	1920	1920	0	960	360	80	160	480	960	480	80	380	200	0	480	480	240	0	0	886	100	586	336	1632
0	348	108	0	0	0	408	30	510	48	0	300	0	0	0	0	1008	432	42	234	84	3064	89	2391	336	0	1176	0	0	0	216	408	168	447	1683	330	1316	1482	1198	270	725	1093	0	36	0	1368	0	1944	2248	119
324	504	96	192	24	120	406	120	296	288	144	144	96	192	0	206	422	176	108	24	204	446	120	256	96	96	96	96	192	0	374	198	244	174	168	210	838	576	320	120	168	24	12	24	24	5172	1320	3360	3664	1344
1628	3728	6092	576	0	0	2052	174	564	3584	400	648	0	0	0	656	2042	1472	384	0	192	450	108	432	3118	296	210	0	0	0	0	6	0	204	36	120	30	72	96	6	24	18	0	0	0	540	30	180	920	132
696	768	912	18	198	0	216	0	0	528	0	48	0	0	0	1816	2344	4480	1200	0	960	880	792	704	3648	384	576	0	0	0	0	0	0	0	108	0	672	324	192	0	0	0	0	0	0	0	0	0	80	72
358	676	1018	136	816	48	1200	872	224	288	476	800	80	1040	320	708	951	1035	256	696	48	1200	872	224	288	476	800	80	1040	320	90	252	0	156	0	0	379	203	138	0	0	24	8	0	0	150	120	0	20	40
570	2850	1080	20	312	16	5856	1128	4476	1320	280	1400	0	0	840	30	150	120	0	120	120	440	72	268	0	40	200	0	600	0	0	0	0	0	0	600	170	250	240	0	480	0	0	360	0	1290	240	990	760	228
0	0	0	180	5472	180	0	0	0	0	0	0	0	0	648	0	0	0	0	0	0	0	0	180	306	612	2394	180	0	0	60	744	60	0	0	0	0	0	0	0	0	0	0	432	0	0	432	0	0	0
0	1875	5625	0	0	0	40	0	410	15000	1550	2650	0	0	0	0	0	0	0	0	0	0	0	450	660	165	375	0	0	0	900	45	2295	0	75	225	0	1000	266	93	600	75	0	0	0	0	0	0	0	0
0	0	1800	72	0	72	360	0	792	2930	588	658	288	576	144	0	0	720	0	0	0	0	0	0	2304	0	0	0	0	72	252	0	396	324	144	432	0	0	0	900	360	72	108	0	216	324	0	900	0	0
72	0	72	858	0	78	0	144	0	888	48	0	360	72	720	0	0	216	96	0	12	0	0	0	408	72	96	0	0	0	900	0	72	1044	0	108	0	0	0	108	36	0	0	0	0	72	0	576	216	0
336	432	192	2028	2532	3408	324	594	438	546	1302	912	1320	828	1248	84	372	168	108	216	108	444	480	1584	792	384	1668	852	0	480	306	486	432	216	156	0	444	180	0	156	96	72	36	0	420	192	108	324	252	396
0	0	0	0	0	0	0	0	0	0	0	0	0	0	0	0	0	360	0	0	0	480	960	1440	1296	0	1584	0	0	720	1188	2916	1296	0	0	0	1080	144	72	360	0	0	0	0	720	0	0	0	336	672
0	720	1728	0	288	0	864	0	1440	3708	72	900	1440	288	432	0	72	144	0	0	72	0	0	0	0	0	0	0	72	216	0	432	0	1440	2304	3096	144	720	0	288	1296	432	0	216	432	360	0	360	0	0
0	0	0	0	0	0	0	0	0	0	0	0	0	0	0	0	72	72	0	0	0	108	0	1548	576	0	648	0	0	0	1800	8712	4680	0	0	0	2376	0	72	576	0	144	0	0	0	0	0	0	12	0
0	144	504	288	128	160	240	120	0	0	0	0	0	0	240	0	168	168	0	0	0	0	0	72	200	40	0	0	0	0	2400	320	400	3048	5208	0	2568	3024	600	672	2688	1440	0	960	0	192	216	0	96	0
498	162	188	404	444	330	156	402	960	32	536	92	140	0	168	153	93	48	860	1638	1304	30	310	170	120	240	60	0	0	492	442	482	30	1004	1020	8	788	1930	132	195	566	847	84	132	132	233	261	400	0	640
1922	820	762	366	42	24	720	120	360	480	120	120	576	0	0	1376	400	360	552	808	404	258	282	84	264	168	0	288	576	1152	116	140	80	0	240	0	432	1664	160	48	120	840	576	0	0	192	96	48	30	6
116	64	60	72	684	516	140	849	388	162	288	306	0	0	180	292	152	228	360	288	300	410	456	295	192	216	204	0	0	0	32	896	608	176	104	152	1154	175	480	576	198	558	0	180	0	68	2541	1093	722	744
3600	420	300	7704	3240	1296	360	1380	600	720	360	720	7200	360	2700	2880	120	600	0	0	0	720	0	0	0	0	0	0	0	0	0	0	0	0	0	0	0	0	0	0	0	0	0	0	0	360	2040	1200	0	0
576	0	5280	480	1920	480	732	1560	300	2400	0	0	0	0	9600	0	0	0	0	0	288	0	0	0	0	132	2508	0	0	0	0	0	0	0	0	240	0	0	0	0	240	0	0	960	0	1464	3120	600	0	144
54	666	540	0	228	24	444	936	816	360	324	2064	144	108	1080	138	1222	1340	0	72	0	480	360	528	160	96	704	0	0	240	108	176	184	412	144	128	120	54	78	316	324	176	72	360	168	276	396	144	72	144
848	904	2424	0	216	864	288	252	1332	3168	1860	1236	432	288	864	660	780	2232	0	36	108	432	144	288	2016	0	144	144	144	864	0	0	0	0	0	0	0	0	72	72	72	72	0	0	0	600	288	1056	480	96
270	3870	2610	450	906	480	270	2520	4950	960	1710	3180	0	0	450	180	1980	540	0	0	0	540	180	180	900	0	0	0	0	900	900	1380	690	540	360	180	162	162	126	972	216	252	270	0	270	0	270	540	0	0
45	270	315	720	378	1098	390	546	468	444	156	570	2178	1080	1170	9	54	45	0	36	18	72	502	470	336	108	216	0	0	564	0	0	0	0	0	0	12	0	0	0	6	0	0	6	12	60	84	72	144	836
144	180	342	594	108	0	144	648	198	429	291	342	666	846	486	432	468	720	2160	0	0	144	0	0	1128	900	60	216	3240	720	540	0	0	0	0	0	0	0	0	0	0	0	0	0	0	180	360	108	72	0
1287	3510	4023	786	348	576	1680	597	801	1908	288	1170	0	0	0	216	1080	1008	513	387	810	1416	597	1209	1836	225	1521	0	0	0	204	66	90	138	96	270	82	202	202	147	152	151	0	0	0	552	96	216	456	96
1760	1232	2336	2064	1336	1592	636	408	404	2756	3496	1884	0	0	0	456	256	360	180	392	532	80	540	452	680	424	336	0	112	0	288	232	120	48	680	352	148	708	432	410	368	422	0	112	0	96	102	122	128	780
13	3914	1602	430	354	683	1557	330	357	4239	261	930	720	486	2718	104	682	564	0	0	45	144	30	162	527	109	60	72	90	180	1025	708	1057	75	45	75	613	127	292	360	90	330	360	306	540	906	237	423	72	15
60	2232	876	832	2548	1120	720	840	312	1386	180	378	0	0	0	5	270	157	0	0	36	0	138	1302	108	396	360	0	0	0	0	0	0	0	2016	288	630	5796	630	0	636	2604	0	0	0	0	0	0	0	42
946	2090	240	864	1872	1080	1958	3526	1332	600	760	1880	432	432	720	776	1576	336	480	192	0	256	192	32	126	100	62	192	0	0	672	1440	792	252	108	36	280	140	84	252	0	108	288	144	288	190	182	180	32	96
880	511	2671	1084	268	568	930	480	432	1851	296	163	0	0	0	360	306	1890	624	48	384	117	120	93	1254	104	88	0	0	0	1209	21	534	1338	132	804	392	588	502	748	1162	244	0	0	0	836	112	528	1035	472
0	882	630	720	960	480	540	1002	2034	526	480	1850	2160	720	480	0	510	282	168	158	178	240	0	492	468	36	384	72	108	144	144	672	192	1020	994	1154	416	72	352	576	252	372	144	264	288	540	834	1434	336	0
120	1500	132	198	876	222	4818	198	4722	525	285	1755	750	540	0	0	240	105	0	0	180	300	75	45	67	30	170	30	630	120	174	480	231	48	72	360	828	330	126	105	258	120	30	630	120	2718	96	2229	480	120
0	456	168	0	24	120	144	1260	1884	0	0	504	72	288	96	0	2712	456	192	336	336	912	0	288	528	336	96	0	288	0	0	336	1680	0	0	0	1056	0	1104	1440	560	1792	0	96	0	72	612	1068	456	0
12	108	72	198	48	114	0	0	1320	258	12	1260	810	48	0	0	54	36	636	846	1116	36	0	54	12	42	18	12	18	18	348	198	294	760	1070	1848	240	630	480	744	258	888	150	132	180	48	0	972	36	6
36	900	144	72	168	96	528	300	1200	492	120	108	0	0	0	48	516	384	68	204	64	1004	362	986	86	176	170	0	0	0	234	276	78	44	1452	16	332	1584	112	68	140	200	0	0	0	72	72	768	588	126
12	72	66	15	1023	630	33	321	846	98	646	144	24	60	750	36	324	396	0	12	12	54	36	258	60	108	174	24	156	144	86	950	2084	0	0	30	5124	396	2940	672	418	2030	0	1590	240	69	69	1566	0	0
112	12	164	0	90	150	0	260	1030	0	230	340	0	0	0	252	27	369	0	90	150	0	260	1030	0	230	340	0	0	0	144	24	264	144	12	132	0	0	390	0	0	342	0	0	0	0	0	0	0	0
240	60	360	0	0	300	216	702	102	244	444	62	0	0	600	240	0	360	0	0	300	32	234	34	120	444	186	0	0	600	36	228	162	24	84	162	480	492	546	96	192	432	498	210	210	0	72	24	64	540
708	936	1092	432	144	312	0	120	600	684	444	48	240	0	60	228	360	492	144	72	24	72	120	96	144	48	0	96	0	72	696	228	384	408	144	72	678	312	186	144	72	12	120	36	156	5472	2136	4140	2304	864
0	0	0	0	0	0	3648	384	8640	0	0	0	1152	0	0	0	0	0	0	0	0	0	0	0	0	0	0	0	0	0	576	6336	0	0	0	0	1152	576	1440	0	0	0	288	0	0	2832	480	7056	864	0
0	0	0	0	0	0	4392	3168	5400	0	0	0	0	0	2592	0	0	0	0	0	0	0	0	0	432	0	0	0	0	0	0	0	0	0	0	0	0	0	0	0	0	0	0	0	0	144	0	216	792	1728
0	1152	2448	0	0	0	360	360	0	2076	1044	696	0	864	360	0	576	2016	0	0	0	666	342	0	1032	132	924	0	360	576	0	0	0	0	0	0	432	864	1296	0	0	0	0	0	1728	108	108	0	0	0
1280	448	1704	216	144	72	668	152	476	3084	492	336	288	720	960	544	464	1200	120	0	240	48	48	192	1128	588	888	576	144	0	0	192	192	24	0	12	0	0	0	96	36	0	0	96	0	820	280	820	544	184
0	0	0	0	720	0	0	144	0	0	0	0	0	0	1152	0	0	0	0	0	0	0	0	0	1536	1900	380	0	0	288	0	1440	0	0	0	0	1920	1920	480	0	0	0	0	6480	0	0	288	0	0	0
1890	612	1548	942	288	192	1340	300	280	1071	87	6	0	180	0	1404	936	1404	342	1050	318	676	546	338	12	1128	312	576	1620	144	144	0	72	54	234	198	60	112	20	48	228	96	0	0	0	279	27	126	192	396
972	18	90	1330	3276	488	144	270	0	36	0	144	180	36	990	270	0	0	252	144	72	36	0	0	288	180	450	918	198	36	924	864	192	0	0	0	648	0	72	0	0	0	180	360	0	108	216	0	0	0
738	1830	18	2244	0	390	480	240	0	1884	60	0	1872	720	1872	180	990	0	270	0	60	0	0	0	150	30	0	0	0	0	906	0	120	1143	0	75	0	0	0	0	180	0	0	0	0	690	120	0	330	90
912	3834	3858	1488	1212	1872	1854	1098	2232	2718	738	1440	4320	4320	7560	12	30	30	0	0	0	36	0	0	0	0	0	0	0	0	240	192	288	0	0	0	360	0	0	0	0	0	0	0	0	288	144	288	0	0
4518	2808	3078	1800	6480	600	180	3720	600	2508	6576	2556	0	0	0	0	0	0	0	588	108	0	900	72	0	24	0	0	0	0	0	0	0	0	24	12	0	252	216	0	0	60	0	0	0	0	0	0	0	330
0	0	0	1056	1728	672	0	0	0	0	648	0	0	0	0	0	0	0	0	0	2160	0	0	0	0	540	2700	0	0	0	0	0	0	0	0	0	0	0	0	0	0	0	0	0	0	0	0	0	0	0
5796	2016	324	3722	10090	1632	1584	2016	0	235	385	100	0	576	324	0	0	0	0	0	0	0	0	0	0	0	0	0	0	0	0	0	0	0	0	0	0	0	0	0	0	0	0	0	0	0	0	0	0	0
144	0	126	0	552	726	0	180	66	1365	669	0	222	198	930	264	0	138	399	747	120	120	480	150	126	264	0	0	0	828	0	420	198	261	333	180	114	252	576	144	0	186	90	90	78	0	852	126	765	2205
395	160	291	1104	664	527	0	780	231	567	1341	936	567	477	762	440	160	318	332	121	27	75	60	162	273	241	107	204	183	519	579	489	477	252	156	150	387	33	219	676	177	383	531	450	1041	216	1395	696	123	42
264	1290	1032	42	90	60	0	0	0	3000	0	0	6	0	4500	324	1200	1398	106	38	90	360	0	0	2000	0	250	36	0	750	198	90	60	324	54	0	300	150	0	450	450	0	90	1350	300	0	0	0	0	0
1342	1142	2052	144	144	432	1374	160	926	1842	90	390	0	0	0	286	374	666	216	264	384	424	144	488	567	458	433	0	0	0	828	228	630	618	646	824	816	582	630	378	480	168	324	0	0	1632	300	1098	623	684
606	1638	1632	114	615	522	630	959	1333	876	1044	1659	72	123	684	574	1514	1788	96	597	558	998	889	1323	507	947	1441	72	411	288	0	87	0	24	75	60	341	196	396	116	148	495	15	51	15	345	365	538	148	256
800	892	1080	228	648	360	216	420	360	2496	96	120	60	108	2772	1378	998	2610	300	444	486	48	395	319	960	854	976	330	162	4050	36	48	96	0	252	234	680	1144	864	6	156	534	240	0	0	0	0	0	24	40
1155	495	738	278	48	70	250	0	50	534	30	30	0	0	108	1224	696	672	656	480	40	0	584	40	1325	387	178	0	0	144	0	0	0	20	555	85	720	60	420	0	110	400	0	0	0	0	0	0	0	575
0	0	0	0	0	0	0	450	150	0	0	0	0	0	600	0	360	240	300	360	180	120	120	0	1890	810	360	0	0	660	0	2400	0	0	0	0	2400	600	792	0	0	36	540	0	600	0	5250	750	0	0
0	0	0	0	648	0	0	0	0	0	0	0	0	0	3240	0	0	0	0	0	0	0	0	0	0	0	0	0	0	0	0	5400	0	0	0	0	9980	2352	196	0	0	0	0	2160	0	0	0	0	0	0
0	0	0	88	836	156	0	132	12	0	108	0	0	0	0	0	0	0	0	0	0	0	0	0	0	0	0	0	0	0	32	448	96	0	1440	0	3480	9000	2640	0	660	3120	0	0	0	0	132	12	0	0
480	5760	2400	0	24	0	0	0	0	0	120	0	0	0	1728	840	8280	4200	0	0	300	1440	570	2850	1500	0	0	0	0	0	0	192	600	0	0	0	954	0	450	300	0	2700	0	0	0	0	12	60	0	0
0	0	72	0	0	0	0	0	0	288	0	0	0	0	1728	0	0	216	0	0	0	0	0	0	3564	1170	1170	0	0	1728	0	0	0	0	0	0	1377	435	780	0	0	0	0	648	0	0	0	0	0	0
120	72	432	528	4452	684	36	604	140	105	237	210	96	156	1440	80	0	400	104	16	120	0	120	24	120	72	600	0	0	240	0	2880	240	390	780	270	5100	960	1500	604	444	8	0	1200	840	120	250	110	180	200
0	0	720	0	0	0	0	0	0	7056	0	3024	0	0	0	0	0	1620	0	0	0	0	0	0	0	0	0	0	0	0	0	324	0	864	1944	792	594	2934	792	216	72	0	0	0	0	108	0	1512	0	0
42	66	24	12	0	0	84	12	48	36	12	0	0	0	0	0	0	0	112	1872	344	0	720	0	0	144	96	0	0	0	0	432	0	128	3696	616	9360	1280	160	208	880	1600	144	864	1440	0	0	0	0	792
0	0	0	0	0	0	0	0	0	0	0	0	0	0	0	0	36	36	0	0	0	0	0	0	0	0	0	0	0	144	0	0	0	0	0	0	2964	1212	324	180	0	360	720	0	720	0	0	0	0	0
948	0	726	96	192	24	912	180	348	336	240	0	0	0	48	0	0	0	0	0	660	0	0	0	96	252	192	0	0	0	0	0	0	0	0	1230	24	72	264	0	2220	2340	72	120	0	0	0	0	0	132
552	0	252	732	120	396	252	480	132	108	288	0	0	0	0	0	0	0	0	456	1752	0	108	1116	1344	504	2400	0	0	0	0	0	0	0	192	696	0	0	0	0	360	0	0	0	0	0	0	0	0	492
0	1944	0	0	0	0	3132	324	4968	1944	1296	8424	0	1296	0	0	0	0	0	972	648	0	0	0	0	216	0	0	0	0	0	0	0	0	5076	1944	0	1944	0	1224	2988	1836	0	0	1296	0	0	0	0	0
0	0	0	0	0	0	0	0	0	0	0	0	0	0	0	0	0	0	0	0	0	0	0	0	0	0	0	0	0	0	1188	1944	1188	0	0	0	0	0	0	0	0	0	0	0	0	0	0	0	0	0
304	152	24	212	376	180	24	180	36	536	480	352	240	48	696	240	120	600	0	0	0	0	0	0	0	0	0	0	0	120	2100	2400	5100	0	0	0	0	0	0	0	0	0	0	0	1200	360	540	1020	0	0
534	624	1458	960	288	0	144	792	240	1104	2040	1704	240	192	48	642	360	342	504	96	0	552	312	240	1824	1392	1632	240	192	48	432	216	0	144	48	0	144	0	0	0	0	0	0	0	0	0	648	0	144	48
2574	4410	1944	1872	1368	0	792	1080	216	6684	3510	2262	0	0	72	1360	1520	2016	0	0	0	0	0	0	864	0	0	0	0	0	0	0	0	0	0	0	0	0	0	0	0	0	0	0	0	0	0	0	0	0
1342	1278	3230	470	845	55	240	750	30	5860	4948	2398	100	80	2662	168	112	1160	0	654	0	0	1184	0	24	504	336	0	0	112	0	0	0	0	250	0	400	1170	600	0	0	0	0	0	158	0	0	0	0	830
394	202	178	207	1305	27	405	1674	135	0	0	54	189	81	1053	1456	1789	913	837	1755	27	513	1566	135	0	0	54	189	81	1053	90	450	0	0	0	0	915	480	360	0	0	27	297	0	0	0	108	0	0	0
0	48	24	48	144	648	0	48	24	72	1080	24	24	696	216	432	432	720	96	288	1728	1512	1416	1536	672	2256	48	48	1632	432	0	0	144	0	0	192	96	0	48	1620	324	648	48	576	432	384	648	660	96	72
156	0	0	324	804	612	30	306	204	156	540	0	0	0	384	504	108	216	288	660	576	96	252	192	264	120	0	0	0	120	528	864	780	396	480	192	1572	1104	1776	1584	768	336	96	1152	816	282	2862	1188	1020	1956
612	291	405	1054	960	1010	319	182	57	486	226	170	804	366	384	60	48	30	126	210	204	135	65	100	150	312	72	192	156	264	1860	1158	1260	652	1002	1148	2740	2224	880	208	1216	424	1146	1164	1362	1156	1940	900	429	707
90	66	100	226	324	286	94	439	329	288	480	464	104	40	158	610	302	836	382	328	636	584	420	508	938	354	324	248	224	302	392	514	674	1274	1170	1340	1144	600	864	736	152	608	1268	1088	724	142	969	985	756	564
0	0	0	0	394	134	0	692	178	210	150	210	0	0	756	1816	2964	4580	1966	701	645	2564	880	678	1212	212	706	0	0	360	0	640	320	66	33	45	240	0	210	1200	0	750	0	288	0	0	1060	260	1120	464
0	856	0	0	0	0	130	660	440	36	24	120	0	48	0	0	3934	12	330	390	0	4448	1470	1900	344	0	412	0	144	0	320	470	460	490	910	0	604	256	190	270	40	590	200	0	120	478	1320	580	2702	630
12	624	54	0	10	650	645	172	311	0	30	72	120	1200	120	0	1560	0	30	10	20	2115	180	1185	360	30	120	0	0	0	90	50	1300	150	50	250	180	0	120	693	954	1503	0	0	0	975	260	325	972	24
61	334	37	108	450	2436	0	375	117	0	864	120	0	0	144	81	810	81	0	264	210	252	1736	2896	0	60	600	144	0	0	0	40	200	0	16	80	160	0	200	550	100	2026	48	192	480	72	75	33	144	208
0	0	0	0	0	0	504	182	322	0	0	0	0	1728	0	0	288	0	36	0	180	2088	0	216	0	0	0	0	0	0	0	0	540	0	0	0	0	0	0	2088	540	72	0	0	0	3384	1612	2312	6282	0
0	0	0	0	432	864	0	0	0	2016	0	0	0	288	864	0	0	0	0	0	0	192	888	648	936	0	0	0	936	1728	0	48	96	0	0	0	1728	2376	72	0	1152	0	0	576	576	1008	288	0	288	1224
0	0	696	120	600	0	0	0	0	96	0	48	48	0	3000	144	0	1176	336	960	348	0	0	0	1704	60	60	60	0	2400	120	600	0	0	0	300	1440	1020	3540	0	0	0	1200	1500	0	0	0	0	0	0
0	0	0	0	0	0	0	2400	0	1680	480	2400	0	480	1200	0	0	0	0	0	0	0	0	0	0	0	0	0	0	0	0	0	0	0	0	0	640	608	480	0	0	0	0	0	0	0	2160	480	288	288
432	216	0	216	324	0	0	108	0	180	330	30	0	0	0	540	108	540	396	144	0	0	612	900	0	0	0	0	0	108	864	432	1080	1188	108	0	0	270	270	0	0	0	0	0	216	0	0	0	0	1080
170	0	520	654	391	545	60	12	144	190	38	0	216	1080	540	100	0	1712	262	0	8	624	80	1528	2856	640	1448	288	0	0	408	187	365	110	0	40	0	0	0	240	0	0	0	0	0	50	58	96	1200	110
0	0	0	0	0	0	0	0	0	0	0	0	0	0	0	0	0	0	0	720	0	0	0	0	1440	0	0	0	360	3456	0	0	0	0	384	120	0	0	0	360	72	0	0	0	720	0	0	0	600	6000
1800	17550	4950	0	0	0	7200	0	900	4500	0	1980	2160	0	0	240	900	300	0	0	0	540	0	0	0	0	0	0	0	0	0	0	0	0	0	0	0	0	0	0	0	0	0	0	0	900	0	180	180	0
240	376	3240	240	0	0	240	0	0	3396	390	390	0	0	2400	0	84	400	100	240	60	100	240	60	2828	100	100	260	260	5264	120	120	0	60	560	140	0	560	400	0	0	0	0	240	0	120	120	0	60	560
0	0	1872	0	0	0	0	0	0	4335	1650	495	0	0	288	0	0	1512	0	0	0	0	0	0	2664	1560	312	0	0	1584	0	0	0	0	0	0	54	120	114	0	0	0	0	0	0	0	0	0	0	0
160	400	6280	96	0	480	240	0	1200	11480	3072	3040	384	960	288	0	0	240	0	0	48	0	0	120	1680	344	280	48	120	24	0	0	0	0	0	24	0	0	0	0	120	0	0	0	0	0	0	0	0	0
0	0	0	432	2160	0	0	0	0	0	0	0	0	0	12960	0	0	0	72	0	0	0	0	0	1800	0	0	360	0	360	180	1980	0	144	0	0	0	0	0	0	0	0	0	0	0	0	0	0	0	0
0	0	1440	0	0	0	0	0	0	3600	0	0	0	0	2736	0	0	1152	0	0	0	0	0	0	0	0	0	0	0	1152	0	0	0	0	0	0	0	0	0	0	0	0	0	0	0	0	0	0	0	0
0	0	0	0	0	0	0	0	0	0	0	0	0	0	0	0	0	0	0	336	168	0	0	0	6900	720	0	0	360	3000	0	0	0	0	192	96	0	0	0	0	60	0	0	0	120	432	540	60	120	24
0	360	5688	0	0	0	0	0	144	6192	2070	594	0	0	0	0	0	0	0	0	0	0	0	0	0	0	0	0	0	0	0	0	0	0	0	0	0	1152	648	0	0	0	0	0	0	0	0	0	0	0
0	0	720	360	360	180	72	72	0	1260	180	72	0	0	5220	0	0	120	0	48	0	0	120	0	3000	0	0	240	24	2940	720	720	360	0	240	0	0	0	0	0	180	0	0	216	360	0	0	0	0	360
0	324	2268	0	0	0	1296	0	0	0	0	0	0	0	0	0	864	3024	0	2592	0	0	0	0	0	0	0	0	1296	5184	0	0	0	0	0	0	2592	0	0	0	0	0	0	0	0	0	0	0	0	0
0	0	3780	0	0	0	324	324	432	4860	0	0	0	0	3240	0	0	0	0	0	0	0	0	0	0	0	0	0	0	0	0	0	0	0	648	756	0	0	0	0	756	0	0	1296	0	324	324	432	0	0
0	1404	6372	0	0	0	1296	0	648	1296	0	216	0	432	0	0	504	936	0	0	0	0	0	0	0	0	0	0	0	0	0	288	0	792	576	360	576	1872	1872	504	1440	1080	0	0	216	1152	0	288	288	0
0	414	2682	0	0	0	180	0	468	3492	0	468	0	0	108	0	54	162	0	0	0	0	0	0	0	0	0	0	0	0	0	0	0	0	1800	288	690	1950	384	0	432	468	0	0	0	0	0	0	0	0
0	768	0	232	80	120	2400	0	720	408	0	2184	0	0	432	0	72	0	0	0	0	0	0	240	0	0	0	0	0	0	464	160	240	0	8160	720	2304	2496	0	0	2400	1200	0	0	0	0	0	0	0	0
0	0	2496	0	0	0	0	0	0	4896	0	0	0	0	720	0	0	4656	192	0	168	0	0	0	2592	0	0	0	0	0	1128	360	2376	1416	0	576	0	0	0	1404	1764	0	0	720	0	12	12	0	24	0
174	396	492	0	508	110	120	1078	596	216	214	752	270	270	2358	314	786	832	574	296	378	604	36	20	2352	1104	1104	0	0	960	324	622	446	786	528	1134	204	726	210	772	432	476	180	2880	240	0	42	108	0	0
144	160	776	24	200	496	360	0	2640	3792	120	1608	0	0	0	0	400	560	192	0	96	555	90	135	384	0	264	0	0	0	246	1150	1724	192	312	144	192	72	48	1584	168	120	0	0	0	72	72	48	171	18
0	0	540	810	324	2106	180	648	468	1260	2010	654	0	0	0	0	60	60	0	0	0	0	0	0	450	270	0	0	0	0	120	144	696	0	0	1080	180	210	618	1602	1836	234	0	0	0	160	864	1376	0	0
444	180	60	0	108	126	864	504	144	216	90	648	0	0	0	492	1332	840	828	432	270	918	54	936	936	90	216	72	144	360	504	1224	864	216	864	540	540	0	864	756	0	162	0	0	0	1008	408	528	108	0
144	504	180	564	240	312	288	144	0	264	180	492	0	144	0	114	36	588	480	0	60	0	0	0	144	72	0	0	0	0	46	16	1144	96	0	12	0	0	0	252	36	0	0	0	0	10	22	2794	480	540
96	368	706	1890	1692	882	525	288	453	150	464	40	0	0	288	60	92	202	504	144	0	102	440	340	186	54	126	180	0	144	162	312	492	1132	364	862	334	1056	452	490	186	50	0	0	0	315	1008	291	264	336
646	418	736	0	2112	0	0	960	0	0	0	0	0	0	3696	544	352	256	288	528	0	0	528	0	64	136	88	0	0	528	0	0	0	0	0	0	3520	176	528	0	0	0	0	0	0	0	2304	0	0	0
0	0	5616	0	0	0	0	0	0	2808	0	0	0	0	1944	0	0	1944	0	0	0	0	0	0	1512	0	0	0	0	0	0	0	0	0	0	0	0	0	0	0	0	0	0	0	0	0	0	0	0	0
0	0	10368	0	0	0	0	0	0	8496	1296	3168	0	0	7776	0	0	0	0	0	0	0	0	0	0	0	0	0	0	0	0	0	0	0	0	0	0	0	0	0	0	0	0	0	0	0	0	0	0	0
0	0	0	0	0	0	0	0	0	0	0	0	0	0	0	480	360	1320	0	576	0	0	432	0	60	48	36	0	0	720	2400	0	3000	0	0	0	0	0	0	0	0	0	0	0	0	0	0	0	0	0
384	372	720	456	240	0	212	532	0	866	242	80	180	36	936	0	144	576	520	128	0	96	288	0	0	0	0	0	0	0	168	336	0	200	448	0	707	645	1000	72	48	312	0	0	0	700	1820	0	48	1608
30	24	360	48	0	0	0	36	36	366	72	18	18	48	360	12	0	192	30	60	0	0	24	24	288	72	0	12	72	816	0	0	0	24	48	0	7168	3456	3200	0	0	0	0	0	0	1872	2286	882	240	1320
0	0	0	0	1350	450	450	2340	270	0	0	0	0	360	1800	0	0	0	0	360	0	0	180	0	0	0	0	0	0	360	0	900	900	0	0	0	1575	225	450	0	150	300	0	450	450	900	900	450	0	0
0	0	480	555	1020	681	0	96	12	0	24	0	0	240	2400	0	0	0	0	0	0	0	0	0	270	120	90	0	0	0	973	1348	1543	0	288	1176	3806	1844	2426	924	154	758	1500	1956	1200	0	288	36	0	0
0	30	336	96	612	426	624	1974	300	1365	12	597	270	1422	1710	282	1350	1590	180	255	393	501	699	240	600	18	906	90	1026	594	0	0	180	0	15	177	390	306	438	54	168	252	180	126	54	108	828	144	225	315
210	300	600	168	90	282	0	300	0	468	124	128	60	150	780	480	100	392	300	60	240	18	492	372	4028	2524	2208	936	1800	1020	72	0	108	0	0	0	0	60	30	54	48	18	0	360	30	0	60	12	18	42
240	0	1632	108	0	108	0	0	0	1572	84	0	0	0	1512	72	0	576	0	360	360	0	0	0	1576	1574	306	360	0	4032	0	0	0	0	72	0	0	0	0	0	72	0	0	0	0	0	0	0	0	0
0	0	0	0	216	0	0	216	0	0	0	0	0	0	0	0	0	0	0	0	0	0	0	0	0	0	0	0	0	0	0	216	0	0	0	0	1520	2640	3400	0	0	0	0	0	0	0	1080	0	0	0
0	0	0	0	0	0	0	0	0	0	0	0	0	0	2592	0	0	0	0	0	0	0	0	0	690	30	0	0	0	360	0	0	0	0	0	0	795	250	35	0	0	0	0	0	0	0	216	0	0	0
540	408	1800	540	748	948	300	402	540	2388	1500	1988	204	64	1632	360	216	780	96	784	24	228	1068	756	1140	348	632	384	406	1464	72	200	376	316	830	318	628	136	688	376	180	320	240	390	312	0	84	138	90	264
828	1032	1056	780	1552	1232	612	900	720	144	958	2282	720	1152	144	1980	1392	1524	900	0	0	0	0	0	252	36	0	0	144	0	120	260	340	180	0	0	0	0	0	0	0	0	0	0	0	252	36	0	240	120
522	945	1953	0	720	180	0	301	401	360	360	180	360	0	540	2322	2970	6138	0	225	441	0	540	270	728	274	582	450	0	540	0	0	0	0	0	0	990	315	2745	0	0	900	0	0	0	0	0	0	0	0
0	0	2592	0	0	0	0	0	0	720	0	0	0	0	3312	0	0	7416	0	0	0	0	0	0	2304	0	0	0	0	0	0	0	0	0	0	0	0	0	0	0	0	0	0	0	0	0	0	0	0	0
0	0	0	0	0	0	0	0	0	0	0	0	0	0	27216	0	0	0	0	0	0	0	0	0	0	0	0	0	0	0	0	0	0	0	0	0	1296	0	0	0	0	0	0	0	0	0	0	0	0	0
0	0	0	0	0	0	0	0	0	480	2000	400	0	0	2880	0	0	576	0	0	0	0	0	0	0	0	0	0	0	2304	0	0	0	0	0	0	0	0	0	0	0	0	0	0	0	0	0	0	0	0
720	918	2682	504	2592	1512	504	2232	1512	2754	882	3996	1152	1152	4104	2000	1950	3250	0	0	0	0	0	0	1800	0	0	0	0	0	0	0	0	0	0	0	0	0	0	0	0	0	0	0	0	0	0	0	0	0
3600	9168	14592	288	720	1152	720	1440	2880	5184	0	576	0	0	1152	420	1036	1568	0	0	0	0	0	0	0	0	0	0	0	0	0	0	0	0	0	0	0	0	0	0	0	0	0	0	0	0	0	0	0	0
4	240	140	24	334	276	566	862	2142	272	284	3230	660	354	354	220	686	340	1371	1547	988	450	282	534	502	838	514	94	138	138	237	671	554	951	1089	812	450	222	272	187	308	401	64	160	160	443	708	1679	154	10
18	144	0	0	540	0	54	2430	4374	0	0	108	162	108	810	72	594	0	285	323	1336	576	0	72	1320	1440	1560	36	162	0	0	3240	0	75	85	920	1080	0	0	0	0	0	0	1080	0	0	1440	2880	84	0
0	0	0	0	1296	0	288	2304	864	0	0	0	0	0	0	0	0	0	0	0	0	0	0	0	0	4752	432	0	0	0	0	432	0	0	0	0	0	0	0	0	0	0	0	2160	0	0	0	0	0	0
[truncated: 55 more columns]
