# Supplementary material for: Polygenic adaptation from standing genetic variation allows rapid ecotype formation
Source: eLife. 2023 Feb 28;12:e82824. doi: 10.7554/eLife.82824 (PMC9977305; doi:10.7554/eLife.82824)
Supplement: Supplementary file 2. [file elife-82824-supp2.zip › Supplementary_Data_1/Twisst_windows_5000/superscaffold29_all_output.weights.5000.csv]

topo1	topo2	topo3	topo4	topo5	topo6	topo7	topo8	topo9	topo10	topo11	topo12	topo13	topo14	topo15	topo16	topo17	topo18	topo19	topo20	topo21	topo22	topo23	topo24	topo25	topo26	topo27	topo28	topo29	topo30	topo31	topo32	topo33	topo34	topo35	topo36	topo37	topo38	topo39	topo40	topo41	topo42	topo43	topo44	topo45	topo46	topo47	topo48	topo49	topo50
376	856	1036	401	102	69	554	216	270	694	188	416	272	320	320	826	1390	1144	244	148	172	1096	132	356	1750	114	962	400	160	160	812	760	596	352	282	398	752	484	860	372	424	406	272	128	128	474	264	302	752	196
1016	1914	1392	542	214	164	820	40	24	456	128	72	160	640	640	648	1520	1392	472	68	132	598	392	210	276	24	36	288	0	0	830	358	356	656	296	518	638	692	254	1320	976	1448	288	192	192	688	208	120	727	296
264	2460	5442	0	0	0	1470	0	1146	1950	0	1740	144	0	0	424	3072	5516	184	80	96	1030	0	410	2720	0	790	360	360	360	1186	416	570	1148	160	462	74	248	38	243	342	81	0	0	0	102	0	330	1000	0
240	2118	438	288	252	0	1728	72	24	0	0	0	180	0	0	120	1458	210	182	414	70	528	900	2160	90	0	792	90	180	450	1950	1482	0	530	2646	382	708	2088	204	300	600	810	2286	1440	1710	480	36	12	48	408
2100	1376	4436	1280	2080	1520	320	480	864	840	800	1176	1840	1360	4288	1260	728	2612	800	0	40	200	0	160	400	320	0	840	360	480	640	1040	720	160	0	0	0	0	0	12	12	0	640	0	0	160	240	200	40	0
1800	1503	1359	1596	630	294	3588	1266	780	180	198	1170	504	900	3636	480	240	216	60	60	24	510	0	48	414	216	54	288	576	288	858	360	186	210	120	48	180	90	0	36	18	54	216	0	0	2130	744	474	1452	0
600	0	120	0	0	0	472	160	1192	24	0	48	720	0	1632	220	240	260	1260	48	420	0	0	0	96	480	0	0	576	288	600	1200	0	2028	272	964	800	0	160	0	0	0	480	4800	0	928	2080	2440	0	0
432	0	0	1944	2808	432	0	0	0	0	0	0	864	0	0	1080	0	0	0	0	0	0	0	0	0	0	0	0	0	0	2700	2340	360	1080	0	0	0	0	0	0	0	0	0	0	0	720	8640	1440	2160	0
0	0	0	0	432	0	1728	10368	5184	0	0	0	0	0	864	0	0	0	0	0	0	0	0	0	0	0	0	0	0	0	0	2160	0	0	0	0	3024	0	0	0	0	0	0	0	0	2160	12960	6480	0	0
0	0	1200	342	156	126	1800	1040	880	936	216	120	3960	96	288	0	0	96	0	0	0	0	0	0	0	0	0	0	0	0	348	88	44	768	0	0	640	80	0	248	148	180	1080	480	144	3960	1200	720	480	0
0	0	0	0	0	0	0	0	0	0	0	0	0	0	0	0	0	0	0	0	0	900	0	180	0	0	0	0	0	0	0	0	0	0	0	0	0	0	0	0	0	0	0	0	0	6480	6480	12960	0	0
0	0	0	0	0	0	480	480	192	0	0	0	0	0	0	0	288	0	0	0	0	3552	0	552	0	0	0	0	288	0	36	0	72	36	0	144	0	0	0	48	24	72	0	0	0	2820	10200	768	8220	0
0	0	0	0	0	0	648	432	864	0	0	0	0	1944	0	0	0	0	0	0	0	1296	0	0	0	0	0	0	0	0	0	0	0	0	0	0	0	0	0	0	0	0	0	0	0	6480	4320	8640	2592	0
1280	2768	1064	0	576	144	10572	3384	2028	216	144	576	0	720	0	0	0	0	0	0	0	0	0	0	0	0	0	0	0	0	0	0	0	0	0	0	0	0	0	0	0	0	0	0	0	3880	1008	728	0	0
0	0	0	0	0	0	15120	5616	2592	0	0	0	23328	0	0	0	0	0	0	0	0	0	0	0	0	0	0	0	0	0	0	0	0	0	0	0	0	0	0	0	0	0	0	0	0	0	0	0	0	0
1728	0	0	0	0	0	1728	3456	0	0	0	0	0	0	3456	0	0	0	0	0	0	0	0	0	0	0	0	0	0	0	0	0	0	0	0	0	0	0	0	0	0	0	0	0	0	0	0	0	0	0
0	0	1152	0	0	0	384	192	288	2016	0	0	0	0	576	0	0	0	0	0	0	0	0	0	0	0	0	0	0	0	0	0	0	0	0	0	0	0	0	0	0	0	0	0	0	2304	1152	7488	0	0
4456	944	684	1128	36	72	8	30	10	720	168	192	1308	0	180	2432	736	0	3792	528	0	0	540	36	504	528	120	312	24	324	240	0	0	1120	224	0	108	116	292	0	96	0	792	216	120	48	180	60	0	120
0	144	720	0	0	0	0	0	5400	18000	3600	5400	0	0	0	0	576	2880	0	0	0	0	216	0	0	0	0	0	0	1080	0	0	0	0	0	0	0	0	0	0	0	0	0	0	0	0	0	0	0	0
0	0	0	0	0	0	0	0	0	1170	1170	468	0	0	14040	0	0	0	0	0	0	0	0	0	0	0	0	0	0	0	0	0	0	0	0	0	0	0	0	0	0	0	0	0	0	0	0	0	0	0
0	0	576	0	0	0	0	0	0	1824	2496	288	0	0	1152	0	0	576	0	0	0	0	0	0	384	192	0	0	0	0	0	0	0	0	0	0	0	0	0	0	0	0	0	0	0	0	576	0	288	864
0	48	480	72	216	144	48	0	0	1746	396	90	0	96	1536	0	48	192	0	0	0	496	320	120	0	0	0	0	0	1536	60	324	252	48	264	0	648	2112	408	156	24	36	0	0	96	336	0	0	2576	1744
735	1325	165	20	340	60	1216	1106	128	85	79	57	20	3380	75	575	840	50	0	1773	0	1497	2701	1193	32	68	217	221	865	471	12	22	36	0	131	0	255	151	84	120	40	43	62	55	446	256	706	56	1489	2061
92	368	388	0	0	50	134	110	370	240	164	432	50	50	416	72	318	434	0	0	50	100	40	480	480	150	518	50	80	20	1410	1590	1730	2914	554	1526	796	700	528	442	648	424	56	806	56	154	170	320	318	30
432	0	0	548	3710	350	0	0	0	0	0	0	0	0	0	0	0	0	216	132	84	0	0	0	0	0	0	0	0	0	1884	11514	1290	1080	804	420	576	1584	1656	0	72	288	0	2160	0	156	1356	0	0	216
12	6	214	144	0	192	4	0	0	424	256	320	100	160	16	560	1006	2354	524	0	288	180	120	580	948	412	0	560	3220	520	508	4	1192	1580	112	832	580	426	2466	872	6376	1792	400	4	40	68	152	520	144	0
[truncated: 55 more columns]
