# Supplementary material for: Polygenic adaptation from standing genetic variation allows rapid ecotype formation
Source: eLife. 2023 Feb 28;12:e82824. doi: 10.7554/eLife.82824 (PMC9977305; doi:10.7554/eLife.82824)
Supplement: Supplementary file 2. [file elife-82824-supp2.zip › Supplementary_Data_1/Twisst_windows_5000/superscaffold26-PCRedited_all_output.weights.5000.csv]

topo1	topo2	topo3	topo4	topo5	topo6	topo7	topo8	topo9	topo10	topo11	topo12	topo13	topo14	topo15	topo16	topo17	topo18	topo19	topo20	topo21	topo22	topo23	topo24	topo25	topo26	topo27	topo28	topo29	topo30	topo31	topo32	topo33	topo34	topo35	topo36	topo37	topo38	topo39	topo40	topo41	topo42	topo43	topo44	topo45	topo46	topo47	topo48	topo49	topo50
426	348	828	266	216	238	999	192	477	597	424	809	120	0	0	390	660	1254	665	524	671	452	156	592	1216	304	382	96	96	132	552	360	1536	837	924	909	1032	642	1506	1176	1020	498	204	204	168	324	198	942	1184	784
456	4764	36	0	0	0	0	0	0	920	136	0	0	480	0	264	2556	234	188	0	172	0	0	0	940	80	0	0	480	0	948	0	372	758	0	172	100	330	50	780	240	168	402	240	240	984	0	288	790	0
0	244	80	0	0	0	324	90	450	204	0	168	0	288	144	0	592	218	0	0	0	144	6	246	978	168	588	0	216	54	110	380	320	150	15	15	48	30	30	315	123	252	180	36	18	726	132	456	90	15
0	0	0	0	0	0	540	0	540	2700	2520	1260	0	3240	2160	0	0	0	0	216	0	216	108	0	1728	0	0	0	432	0	0	0	0	0	72	432	240	72	300	1404	192	780	0	0	144	360	0	216	720	180
12	0	2400	192	0	288	720	160	848	1572	992	352	264	0	0	24	0	318	192	0	1728	24	320	232	252	576	144	48	0	864	180	0	396	330	288	3108	216	1536	2568	564	4800	792	318	0	576	252	0	636	288	336
72	108	516	312	186	402	424	556	568	345	197	532	0	72	0	116	64	168	434	1240	1782	192	1020	960	168	1680	978	0	144	144	96	72	288	296	634	1002	240	564	936	336	1567	959	144	288	216	93	108	99	132	666
496	720	776	774	1540	1580	1308	2330	2360	926	965	1222	378	300	300	192	172	284	261	303	390	102	282	230	288	789	292	30	200	100	168	358	578	339	327	714	204	100	82	140	331	106	30	200	100	801	1589	1944	514	232
90	270	0	0	360	0	75	405	600	10	30	8	0	0	0	72	216	96	0	36	0	60	36	12	1384	1100	300	0	0	0	144	576	24	0	36	0	180	0	36	346	250	100	0	0	0	1890	3150	3360	150	180
0	0	576	72	792	288	0	576	0	3024	576	144	0	0	1728	0	0	0	0	0	0	0	0	0	768	256	704	0	0	1152	120	840	480	0	216	0	947	1991	518	0	0	0	0	576	864	0	0	0	0	0
72	192	264	0	0	0	96	288	192	90	0	324	90	0	0	18	384	150	300	480	120	360	800	352	8	12	304	72	36	360	480	1152	288	60	864	216	672	864	768	0	0	576	0	0	0	672	576	1176	555	679
120	144	24	336	536	1036	48	852	204	36	360	216	288	72	144	360	288	72	476	740	1268	264	1056	216	96	312	204	288	72	288	318	1078	992	822	1185	1173	912	720	2112	1288	572	816	564	240	528	0	480	96	72	180
0	0	1800	108	0	36	0	0	0	360	0	0	0	0	0	0	0	900	24	0	48	0	0	0	1800	0	0	0	0	0	36	0	0	72	0	144	0	0	0	24	48	0	0	0	0	468	288	144	0	864
0	0	0	0	2328	480	348	4185	759	0	324	1296	0	0	0	0	0	0	0	72	36	0	0	432	0	0	324	0	0	0	0	0	0	0	0	0	1575	1890	4419	0	0	1620	0	0	0	0	540	0	108	216
171	764	167	198	513	118	376	779	790	63	107	380	742	430	424	59	536	27	132	363	64	612	693	634	40	112	248	472	400	394	40	406	20	0	316	0	386	196	985	0	128	452	1108	196	196	144	374	338	146	272
97	495	197	9	99	94	587	275	1840	332	233	701	159	171	239	18	246	30	23	93	62	30	49	1339	84	69	345	183	171	149	24	204	98	155	456	330	368	511	1398	326	405	990	265	280	190	124	98	960	405	317
0	0	0	432	216	0	2178	2577	4641	0	324	1620	3240	972	0	0	0	0	0	0	0	0	0	0	0	0	0	0	0	0	0	0	0	0	0	0	0	0	0	0	0	0	0	0	0	966	989	3013	0	1404
0	576	0	540	9540	1080	4872	4200	1008	144	432	0	288	1152	2880	0	288	0	0	0	0	0	0	0	0	0	0	0	0	0	180	5580	360	432	0	0	4320	0	0	0	0	0	0	0	864	1392	1200	288	0	0
240	0	120	612	2346	882	180	1800	180	168	192	0	0	0	840	816	432	264	1536	912	768	0	306	126	6	294	12	552	432	204	1386	7638	1896	772	694	406	2658	978	1608	240	402	546	0	3840	0	0	0	0	0	90
148	308	0	390	1980	0	936	2010	72	8	174	214	72	108	180	72	72	0	180	402	360	372	476	130	0	0	0	0	288	0	102	654	36	24	504	48	490	828	992	162	576	234	36	504	72	120	480	0	444	344
90	325	125	0	156	60	435	605	280	0	0	390	0	0	0	18	65	25	0	780	300	2175	498	2055	0	90	2328	0	0	108	0	0	0	0	0	0	424	471	425	0	0	390	0	0	0	180	0	0	1440	0
0	0	180	0	0	0	0	0	0	0	0	0	0	0	0	0	0	180	0	0	0	30	120	30	0	0	360	0	0	720	0	0	0	0	0	0	0	0	0	0	0	0	0	0	0	900	0	0	120	480
0	0	0	216	4860	2700	0	2592	0	0	0	0	0	0	12960	0	0	0	0	0	0	0	0	0	1080	216	432	216	0	0	0	0	0	0	0	0	0	0	0	0	0	0	0	0	0	0	0	0	0	0
0	0	0	0	10080	4608	0	8136	3312	1308	8772	6912	0	0	936	0	0	0	0	0	0	0	0	0	0	0	0	0	0	0	0	0	0	0	0	0	0	0	0	0	0	0	0	0	0	0	0	0	0	0
0	0	0	0	0	0	0	0	0	0	0	0	0	0	0	0	0	0	448	496	784	0	0	0	0	0	0	0	0	0	0	2160	720	2528	2624	4352	2304	432	1152	1008	864	1296	864	3456	432	0	0	0	0	0
490	490	250	312	882	450	644	796	84	240	276	1200	0	0	0	576	984	984	590	1340	434	1024	1068	776	3080	876	1552	0	0	240	64	640	184	485	1520	89	1728	680	520	288	24	168	0	0	24	340	668	432	32	156
648	912	1020	1260	438	840	585	105	216	1124	472	516	0	0	216	1134	1080	918	1146	570	960	1008	540	546	1184	768	808	150	180	0	1152	742	812	1656	1080	1548	219	411	204	852	1836	600	0	216	0	494	70	300	648	132
1006	162	1088	784	752	392	152	240	104	680	1008	112	80	136	2328	920	152	1196	432	112	348	240	160	220	748	236	132	876	804	516	408	432	264	320	0	48	88	48	72	456	80	40	240	984	88	12	72	84	144	32
0	2160	2592	0	0	0	0	0	0	1944	1296	0	0	1728	0	0	3240	4104	0	0	0	0	0	0	1296	0	0	0	0	0	0	0	0	0	0	0	0	0	0	0	0	0	0	0	0	0	0	0	0	0
2974	1032	3734	1240	108	500	208	392	492	1780	644	204	0	12	0	1007	228	1285	8	620	1784	0	120	300	340	1904	1212	0	300	0	1110	0	390	402	360	1470	24	192	480	228	720	120	0	0	0	966	192	342	460	550
259	662	777	120	240	60	552	192	576	482	156	372	0	0	60	560	1540	1110	344	192	352	1458	150	1128	2938	188	1148	528	480	480	266	250	90	243	108	303	138	42	60	556	174	208	0	60	0	1298	428	644	758	96
768	192	1152	416	64	384	192	0	192	880	136	1000	384	0	0	2016	576	3168	1584	0	144	104	48	40	288	0	0	0	0	0	832	128	624	0	192	0	456	192	120	144	0	0	0	0	0	0	864	72	676	312
320	0	132	248	0	1076	21	129	30	168	280	56	60	0	0	1424	0	752	1611	137	1476	0	0	0	966	1134	720	440	0	0	102	0	626	365	23	300	0	0	0	150	206	184	160	0	0	351	1303	554	128	220
3288	432	780	1920	240	1800	1872	1200	864	2370	3252	4866	5604	5496	5280	36	72	84	48	0	0	0	0	0	384	192	0	0	0	0	72	48	72	48	0	0	0	0	0	0	0	0	0	0	0	84	0	108	96	24
1620	360	660	2760	4500	5520	2760	6660	1200	1680	3780	2340	1080	1800	2172	72	0	24	72	336	144	24	192	48	264	924	564	120	264	168	0	36	0	0	72	0	0	0	0	0	0	0	0	72	36	0	36	0	144	396
631	1134	1571	306	876	722	434	680	2078	2580	1604	3888	540	620	684	117	550	605	384	72	128	356	312	124	472	120	172	0	116	0	136	484	244	240	64	80	508	452	336	260	92	144	0	0	0	218	248	614	200	136
2268	0	432	5868	4680	8928	2550	9594	816	375	3939	1950	0	0	0	0	0	0	0	72	0	0	0	0	0	0	0	0	0	0	0	0	0	0	0	0	0	0	0	0	0	0	0	0	0	0	0	0	0	0
864	324	108	972	972	1512	0	1152	144	0	432	0	0	0	0	0	0	216	75	0	375	150	0	750	552	0	384	0	0	450	126	126	108	87	0	147	114	114	114	0	162	0	72	234	360	54	192	24	210	0
416	439	105	320	1240	3088	76	544	620	224	1816	760	320	1280	1280	1504	1445	771	420	147	181	720	552	700	720	138	166	800	320	320	80	320	896	32	12	4	4	12	32	6	18	12	32	0	0	72	152	160	128	48
0	260	1148	1381	1125	502	596	0	352	279	0	81	216	1012	3008	640	440	1200	20	0	0	100	0	0	300	0	0	300	60	20	572	430	294	436	276	336	80	90	30	120	396	0	300	600	400	748	1208	264	200	0
0	0	0	2880	2736	936	0	720	0	0	0	0	0	0	0	1656	144	0	2088	360	0	768	1176	144	504	936	288	1296	0	0	576	864	360	0	0	0	72	0	0	0	0	0	0	0	0	0	3744	0	108	540
633	615	204	762	777	405	605	1713	1138	306	612	540	156	0	0	612	228	60	786	582	1656	192	648	492	510	2172	540	408	0	0	270	153	135	360	156	594	174	294	216	207	828	243	138	0	0	1229	2337	1468	564	540
512	604	1278	486	184	1376	840	1186	2406	899	1465	1108	153	500	500	75	100	155	93	148	693	14	286	420	352	792	360	5	0	20	95	80	155	69	109	396	14	124	246	592	390	522	5	0	20	850	800	1381	110	378
36	30	270	24	0	12	438	405	501	272	348	526	36	300	2580	36	30	240	48	32	16	200	125	125	538	10	142	48	150	1380	110	30	64	18	128	34	30	20	10	24	30	6	6	30	60	186	336	444	312	288
0	0	2016	0	0	0	0	0	0	5322	1166	424	0	0	648	0	0	864	0	0	0	0	0	0	576	288	0	0	0	432	0	0	0	0	0	0	0	0	0	0	0	0	0	0	0	0	0	0	0	0
616	280	1480	106	350	30	360	0	0	867	363	210	0	0	180	1244	1220	992	960	3010	980	0	1200	600	6519	5475	2550	0	0	1188	36	180	0	0	96	48	0	540	0	72	18	90	0	0	0	0	0	0	0	240
0	540	1620	0	0	0	432	144	36	1332	240	408	0	360	288	0	0	0	0	0	0	180	0	720	1440	6360	300	0	1800	0	432	180	468	0	180	1980	180	360	0	240	1380	360	0	360	360	120	0	60	360	0
0	1152	2304	0	0	0	0	0	0	0	0	0	0	0	0	0	288	576	0	0	0	0	0	0	0	0	0	0	0	0	0	0	0	0	0	0	0	0	0	0	0	0	0	0	0	0	0	0	0	0
0	0	0	0	0	0	0	0	0	480	0	0	0	0	0	0	0	0	0	0	0	0	0	0	864	336	0	0	0	0	0	0	0	0	0	0	0	0	0	0	192	288	0	0	0	0	0	0	0	0
96	0	24	180	540	0	0	0	0	240	480	0	0	0	180	24	0	6	429	228	57	24	0	6	186	570	30	42	150	294	180	1584	108	924	48	12	864	576	0	465	483	420	0	360	0	0	0	0	24	0
0	1080	0	416	364	2100	576	0	432	1760	1380	1540	0	504	0	0	72	0	0	0	0	0	0	0	0	0	0	0	0	0	1008	1008	3384	144	0	0	0	0	0	3300	300	0	0	0	72	0	0	0	0	0
144	330	264	1524	720	1608	0	0	0	414	1026	0	0	450	900	108	120	114	144	0	0	726	291	765	120	24	360	450	0	270	2085	1830	1953	432	0	144	0	0	0	1980	252	0	0	0	0	288	36	144	624	501
204	108	408	390	322	32	98	1059	481	86	168	346	540	0	0	80	120	280	170	150	40	340	327	251	606	476	958	972	0	0	840	1624	152	336	264	420	1310	662	2618	200	72	364	2472	288	144	22	393	287	20	195
0	0	0	0	0	0	450	60	570	0	0	0	0	0	5400	0	0	0	0	0	0	0	0	0	0	0	0	0	0	0	0	0	0	0	0	0	0	0	0	0	0	0	0	0	0	450	84	582	396	0
0	0	504	168	96	312	174	912	198	772	768	416	192	564	756	96	192	936	336	144	768	0	192	0	1572	2220	192	96	576	528	96	96	216	120	0	240	24	24	48	336	432	48	48	288	192	1050	2388	870	552	834
18	54	108	96	66	168	55	261	320	324	450	414	0	18	36	60	12	48	60	60	198	0	18	12	174	150	18	0	36	78	120	108	312	0	66	186	372	171	825	417	557	364	0	240	84	649	1095	1976	180	300
497	179	204	230	64	40	243	69	163	230	15	161	461	267	299	802	319	429	434	678	485	1055	561	1606	938	17	207	1034	214	833	1223	416	295	1120	1805	778	1982	1806	1220	412	911	741	956	278	721	591	249	284	275	230
804	744	420	588	576	180	684	720	156	360	96	792	1968	672	672	996	576	540	378	1236	438	636	264	420	120	480	240	0	120	0	1116	576	348	996	1152	852	512	752	416	24	192	192	0	120	0	336	96	144	348	312
234	225	315	216	87	405	168	48	132	3030	2001	1194	1368	1368	615	30	51	66	30	0	81	30	30	15	93	81	15	75	75	171	48	0	60	90	24	60	0	78	30	747	330	132	168	135	408	96	111	549	90	48
1065	675	1230	451	451	1594	702	1366	1550	625	1531	352	720	1296	720	104	84	340	792	378	2178	108	444	450	756	1731	597	0	0	0	68	68	680	285	54	291	190	174	266	1170	783	699	0	0	0	126	150	348	132	800
42	0	354	0	0	18	432	24	408	396	226	836	0	288	0	32	192	640	192	96	162	288	60	12	96	90	192	0	0	0	1152	576	2592	2656	1832	2676	1056	620	1276	3528	1506	528	0	0	576	540	42	1290	576	0
0	5184	0	0	0	0	1440	720	2160	0	0	3888	0	0	7776	0	3456	0	0	0	0	0	0	0	1080	0	0	0	0	1728	0	0	0	0	0	0	2592	864	0	0	0	0	0	0	0	0	0	0	0	0
72	216	0	1152	2304	0	3024	576	720	72	0	144	1872	3456	0	108	324	108	0	288	0	3456	0	0	0	216	864	1152	864	0	0	0	0	0	288	0	216	144	216	0	0	0	288	576	0	3240	0	648	3456	0
0	12	456	684	3240	432	0	0	0	0	0	0	0	900	2196	108	264	1068	360	0	0	756	0	0	1656	648	1476	540	360	1008	612	1620	216	720	0	0	1320	1584	696	576	0	0	360	2880	288	0	0	0	0	0
0	0	0	0	0	0	0	0	0	0	0	0	0	0	0	0	0	0	0	0	0	0	0	0	0	0	0	0	0	0	432	0	648	216	216	1728	432	432	1944	1656	4752	5904	3888	2808	864	0	0	0	0	0
0	0	0	0	0	0	0	0	0	0	0	0	0	0	0	0	0	0	288	1332	2484	0	0	0	216	1944	0	0	0	216	216	72	0	1008	4338	8694	60	660	180	1728	6804	972	0	0	1620	0	0	0	0	864
0	0	0	0	0	0	0	0	0	0	0	0	0	0	0	0	0	0	288	3024	3456	0	144	0	0	3312	144	0	0	0	36	180	0	360	1548	0	624	1662	2214	360	3180	3372	0	0	0	0	0	0	0	0
368	276	100	288	720	40	156	548	32	160	500	300	0	48	424	244	144	260	152	1112	0	116	940	16	153	867	612	0	0	832	504	880	416	376	1952	576	2274	608	6	340	1324	2176	0	240	1632	48	96	0	12	300
0	0	0	0	600	0	0	0	0	450	0	300	150	0	3000	150	0	750	0	600	0	0	0	0	750	0	0	150	0	3000	30	840	150	140	600	100	2112	1980	1188	150	0	0	30	600	600	0	0	0	0	0
120	0	600	0	180	0	0	0	0	4860	540	270	90	0	3780	85	0	1895	146	264	202	0	0	0	2064	540	726	90	0	1800	149	744	1027	12	156	60	264	144	144	468	756	822	78	924	672	0	0	0	0	0
0	60	1020	0	0	0	216	144	90	360	0	0	0	0	2610	0	30	150	0	0	0	36	36	18	1800	0	0	0	0	2250	144	72	72	0	360	360	192	312	144	288	864	936	576	576	288	216	144	90	108	108
378	1386	390	198	624	144	564	816	336	162	256	620	48	270	1068	180	1176	504	420	363	351	1252	412	1696	638	16	792	144	30	0	336	1704	1104	348	579	135	1638	653	1009	392	72	1312	96	972	0	308	400	312	486	36
0	0	0	252	1776	342	0	192	0	0	162	18	0	0	0	156	240	324	192	192	468	408	624	648	300	444	192	360	0	0	204	2040	294	0	0	18	1566	0	84	372	0	222	162	90	90	0	144	0	648	864
178	471	525	162	30	624	216	32	442	617	164	329	0	120	0	54	545	287	68	56	1020	332	44	426	1002	86	434	176	176	104	294	93	699	290	290	2586	141	36	297	2826	1742	1786	0	0	48	411	56	583	767	108
266	302	208	72	348	84	176	136	208	756	350	350	192	64	544	330	350	832	144	672	252	420	480	848	1056	610	622	192	0	0	168	336	624	296	120	312	226	236	298	576	376	288	144	352	160	480	48	768	436	392
0	0	0	0	720	144	48	144	168	120	60	36	0	72	1080	0	0	0	0	36	0	16	68	24	0	0	0	0	0	0	0	0	0	0	72	0	2512	1108	1600	0	0	0	0	0	720	360	1080	900	80	808
0	0	0	0	360	0	0	1512	216	0	0	0	0	0	288	0	0	0	0	0	108	0	0	0	48	180	96	0	0	0	0	216	0	0	0	0	884	748	4488	0	0	0	0	648	0	0	0	0	0	0
0	0	0	0	120	0	0	438	72	0	24	66	0	0	0	0	0	0	0	186	306	0	66	72	108	120	42	0	0	0	0	90	18	0	0	0	1017	378	1887	0	0	90	0	0	0	0	414	126	0	0
108	132	0	0	0	0	24	24	72	360	0	180	60	0	240	54	66	0	0	96	0	20	40	180	120	24	42	30	24	480	0	0	0	30	432	42	384	1348	4928	0	6	780	150	72	0	0	144	90	246	492
0	0	0	0	0	0	0	0	0	0	0	0	0	0	0	0	0	0	0	0	0	0	0	0	0	0	0	0	0	0	0	0	0	0	0	0	948	7268	3844	0	0	3456	288	0	0	360	0	72	1296	3240
192	480	948	0	0	288	0	144	576	510	732	630	0	0	0	0	0	0	0	2160	1440	0	450	990	0	720	720	0	0	0	0	0	0	0	600	480	0	1680	2280	0	0	2880	0	0	0	0	0	0	0	1710
400	880	712	400	674	336	760	642	572	56	226	234	660	648	798	600	1320	744	48	720	0	70	484	28	0	608	304	924	1320	384	288	498	240	120	348	144	299	443	74	24	144	396	582	588	186	144	108	204	98	104
952	880	5302	286	197	285	246	360	354	2278	676	264	480	480	1644	68	32	356	48	124	488	0	24	456	1489	1178	2111	240	240	456	88	312	152	72	100	218	440	696	1240	92	126	264	240	60	120	87	120	129	80	188
216	240	468	0	141	27	114	162	18	588	486	484	72	126	318	28	188	38	132	628	560	138	1200	1512	608	2003	2035	900	90	506	0	42	32	9	163	68	396	264	468	122	0	78	72	240	176	2	34	38	24	480
864	48	288	1620	2136	132	240	288	0	400	96	368	864	0	288	288	0	288	216	72	0	0	24	0	768	320	3520	2880	0	0	900	1296	108	1080	480	0	624	800	256	0	0	0	288	0	72	0	0	0	0	120
0	0	0	0	0	0	0	0	0	0	0	0	0	0	0	0	0	0	0	36	504	0	216	864	950	1204	5010	0	324	0	0	0	0	0	60	552	0	72	144	126	558	540	0	216	0	0	0	0	0	0
300	1468	20	420	900	240	2288	160	168	180	220	200	0	540	0	276	752	76	96	64	80	480	360	120	104	56	320	0	0	0	816	1332	420	792	1016	592	786	654	48	952	3216	2120	0	0	216	1408	440	168	432	168
170	0	70	200	0	100	0	0	0	20	100	150	450	0	0	64	0	104	8	0	4	0	0	0	68	4	270	810	0	0	3700	0	1700	1504	0	500	0	0	0	2280	402	2700	4500	0	0	240	60	240	500	30
108	126	36	0	114	0	270	24	102	36	108	126	90	90	858	108	126	36	0	168	198	180	1038	660	12	30	606	180	126	600	0	36	0	0	288	246	1536	648	924	0	36	966	90	672	90	1080	6	18	54	882
144	216	720	288	0	1224	0	0	0	2940	1116	408	72	72	0	432	72	1296	0	0	0	12	66	66	360	0	0	0	0	36	144	0	576	180	0	36	216	1548	1332	144	0	0	0	0	540	0	0	360	456	564
0	0	0	0	0	0	0	0	0	0	0	0	0	0	0	600	0	3288	144	0	144	0	0	0	864	288	0	0	0	0	0	0	0	0	0	0	1440	0	2448	0	0	0	0	0	0	0	1152	288	0	0
3024	112	2240	480	0	0	0	480	0	480	0	0	960	240	960	2808	104	2080	1152	0	0	0	0	0	0	0	0	0	0	0	1248	0	0	1152	0	0	96	48	144	288	0	0	0	576	0	0	1728	0	864	0
1586	373	1353	1220	453	997	180	1110	1311	216	800	571	270	36	72	1620	15	705	420	405	693	72	1128	1365	312	742	569	90	0	0	220	24	116	18	108	342	45	45	315	0	54	273	90	0	0	0	324	0	144	486
0	0	1872	0	0	0	0	0	0	6816	3400	2600	0	0	0	0	0	4464	0	216	0	0	936	0	2448	0	0	0	0	360	0	0	0	0	936	0	759	2064	2145	0	0	0	0	0	864	0	0	0	0	360
450	639	333	93	540	36	381	638	490	44	107	197	576	36	378	330	360	150	84	561	24	468	663	234	174	66	72	0	36	90	27	153	48	0	270	0	1760	681	1012	12	27	165	0	0	0	720	120	1380	78	153
0	0	0	0	540	0	2016	292	1232	0	0	0	0	0	0	204	84	0	72	36	0	120	84	0	0	0	0	0	0	0	0	0	0	0	0	0	1875	750	375	0	0	0	0	0	0	5184	528	3648	3888	0
60	310	336	94	455	987	240	1972	2520	1555	69	804	530	530	1150	170	410	380	261	50	39	284	65	21	555	645	90	0	170	80	66	501	633	0	0	0	367	0	35	258	18	54	0	170	0	528	2588	4602	42	15
0	0	0	0	0	0	0	0	0	264	396	2364	1728	0	0	1152	0	1440	0	0	0	0	0	0	864	0	0	0	0	0	0	0	0	0	0	0	0	0	0	0	0	0	0	0	0	0	0	0	0	0
0	0	0	0	0	0	0	0	0	0	0	0	0	0	0	0	0	0	0	0	0	0	0	0	0	0	0	0	0	0	0	0	0	0	0	0	11016	0	0	0	0	0	0	0	0	1584	0	1008	0	0
0	0	0	0	0	0	5832	5400	10368	0	0	0	0	0	0	0	4320	0	0	0	0	0	0	0	720	0	0	0	0	0	0	10800	0	1800	0	360	0	0	0	1800	0	0	0	0	0	0	0	0	0	0
0	0	0	0	16	128	112	168	1016	78	100	386	0	0	0	288	112	608	1146	450	6108	120	18	222	598	1936	1414	0	0	0	0	96	1104	884	260	3320	120	0	360	1076	2960	3404	0	0	0	176	120	904	0	0
0	360	72	0	0	0	2112	0	1128	0	0	72	0	2160	0	0	0	0	0	0	0	216	0	324	0	0	36	0	0	0	288	72	2520	288	144	1368	0	0	216	6000	2724	636	0	0	0	288	0	288	1008	0
0	0	7200	0	0	0	0	0	0	10980	0	0	0	0	6300	0	0	0	0	0	0	0	0	0	0	0	0	0	0	0	0	0	0	0	0	0	576	2160	720	0	0	0	0	0	0	0	0	0	0	0
0	0	9900	0	0	0	0	0	0	1800	0	0	0	0	5760	0	0	6480	0	0	0	0	0	0	4032	0	0	0	0	1800	0	0	0	0	0	0	1020	300	1272	0	0	0	0	0	0	0	0	0	0	0
0	432	6912	0	0	0	0	0	0	216	0	0	0	0	216	0	0	0	0	0	0	0	0	0	0	0	0	0	0	0	0	0	0	0	0	0	630	630	19692	0	0	1728	0	0	0	0	0	0	0	0
2160	0	864	0	1152	4608	0	0	0	288	360	0	0	0	1152	0	0	0	0	0	0	0	288	0	0	0	0	0	0	288	0	0	0	0	0	0	0	0	0	0	0	0	0	0	0	0	0	0	0	0
0	0	10980	0	0	0	0	0	0	12440	616	1848	0	0	0	0	0	3384	0	0	0	0	0	0	1944	0	0	0	0	0	0	0	0	0	0	0	0	0	0	0	0	0	0	0	0	0	0	0	0	0
355	3266	4359	0	0	0	156	0	96	4800	0	0	0	180	0	255	2346	3699	0	0	0	0	0	0	1920	0	0	0	0	0	96	0	192	0	0	480	0	0	0	528	336	96	0	0	0	540	0	432	504	0
540	0	1296	1594	1460	1770	3416	5734	1830	1080	0	0	0	0	144	108	0	72	0	0	0	0	0	0	24	54	102	36	900	0	266	784	210	0	0	0	432	0	0	0	0	0	0	1044	0	2856	5046	1530	0	0
168	120	108	780	1056	198	432	504	468	240	276	96	720	252	792	1032	732	90	940	92	84	528	144	48	804	498	246	414	288	576	1164	1992	120	456	48	72	552	0	24	450	96	30	252	612	288	444	1260	726	192	72
184	792	48	552	1212	688	1136	1796	720	192	192	576	976	1184	1548	292	760	68	448	332	204	712	444	288	653	201	266	344	656	500	296	520	288	224	104	16	736	536	88	280	12	92	552	504	704	624	1284	260	616	376
0	0	0	0	0	0	0	0	0	0	0	0	0	0	25920	0	0	0	0	0	0	0	0	0	1000	30	50	0	0	0	0	0	0	0	0	0	0	0	0	0	0	0	0	0	0	0	0	0	0	0
0	84	100	200	920	344	200	800	200	2200	0	120	120	120	5320	0	0	0	0	0	0	0	0	48	0	0	80	0	0	0	0	0	0	0	200	200	160	0	80	60	580	48	0	1600	0	0	0	0	0	0
0	0	2176	160	2560	800	160	2560	800	4432	1104	368	2240	2240	11456	0	0	544	0	0	0	0	0	0	200	0	0	0	0	0	0	512	128	96	0	0	0	0	0	0	80	0	0	0	0	0	512	128	96	0
0	0	0	0	0	0	0	0	0	6480	0	0	0	0	32400	0	0	0	0	0	0	0	0	0	0	0	0	0	0	0	0	0	0	0	0	0	0	0	0	0	0	0	0	0	0	0	0	0	0	0
0	400	1400	168	252	108	1300	656	600	1500	256	1178	0	0	600	320	1420	2610	1090	1892	1050	450	456	1122	370	616	1696	1200	2544	3696	112	296	102	0	16	56	78	32	430	70	32	204	0	24	0	500	256	162	0	0
992	860	7508	1080	36	468	192	72	516	6834	4256	670	0	0	0	350	125	2345	0	0	0	456	0	144	780	0	0	0	0	0	0	30	30	0	0	0	0	12	0	0	0	12	0	0	0	1200	225	1395	0	0
864	0	648	1800	0	2628	120	420	756	5964	4332	0	0	540	0	0	0	0	0	0	0	0	0	0	0	36	0	0	0	0	540	0	1728	0	0	0	0	0	0	576	0	0	0	0	0	1692	3384	8208	0	0
241	475	2068	104	0	95	750	0	162	800	0	111	334	267	242	135	276	1071	71	85	245	627	81	288	846	436	795	444	771	444	195	35	85	306	220	525	0	30	15	160	29	200	45	95	45	1551	21	402	815	123
24	576	1176	0	48	0	588	0	2160	2088	0	6408	540	48	336	24	408	1104	150	30	60	300	192	48	240	0	0	60	240	960	0	0	0	0	0	0	12	0	0	0	0	0	0	0	0	432	12	1800	72	48
16	90	8	86	64	130	66	26	40	50	8	24	174	98	120	40	150	20	8	130	16	465	1825	1460	104	232	1420	1020	320	78	82	46	180	12	290	24	24	330	122	144	212	312	442	472	244	210	110	100	615	2139
1512	1080	2880	528	888	528	504	840	504	1872	1800	1800	0	0	1104	2016	1536	2208	144	48	96	192	0	48	2304	672	576	144	384	0	24	24	24	0	0	0	24	0	0	0	0	0	0	48	0	24	48	24	0	0
2112	600	396	4904	4120	1104	408	648	384	90	774	240	0	0	180	2052	438	126	1200	2784	744	44	600	232	132	618	534	0	0	432	1180	980	240	0	2448	600	672	1302	606	0	338	370	0	0	0	0	48	0	52	312
0	5760	2880	0	0	0	0	432	2808	2448	0	2376	0	0	144	0	3960	2520	0	0	0	0	0	0	432	0	0	0	0	0	0	0	0	0	0	0	0	0	0	0	0	0	0	0	0	0	0	0	0	0
8064	4608	23616	0	0	0	0	0	0	4320	0	0	0	0	0	0	0	0	0	0	0	0	0	0	0	0	0	0	0	0	0	0	0	0	0	0	0	0	0	0	0	0	0	0	0	0	0	0	0	0
1152	144	0	464	3256	3480	0	1152	0	0	576	72	0	0	648	960	192	0	948	1191	2325	0	576	0	0	0	0	0	0	0	32	520	312	144	108	36	288	96	984	864	576	648	0	576	0	0	144	0	0	0
0	0	0	1008	1404	756	0	1044	0	0	0	0	0	0	288	0	0	0	0	0	0	0	0	0	0	0	0	0	0	0	240	372	180	648	216	2592	1476	1152	864	0	2592	0	0	5400	0	0	1656	0	0	0
0	0	144	2520	5040	720	0	720	0	504	0	0	0	0	648	0	0	0	0	0	0	0	0	0	56	32	56	0	0	0	2520	3960	720	0	0	5040	4770	1890	540	0	1440	0	0	6480	0	0	720	0	0	0
984	1428	2370	915	144	753	480	240	240	2290	222	1190	480	60	480	336	468	1344	192	0	0	24	0	0	372	276	30	48	384	48	2832	768	1908	2316	60	822	0	0	0	1176	1254	0	0	288	36	870	336	534	532	40
0	288	144	0	1296	864	0	0	2184	1620	180	3240	4320	432	2160	0	132	96	0	0	0	60	0	0	0	0	0	0	0	0	0	1788	1152	1710	990	540	660	0	0	228	0	132	0	0	0	0	0	696	0	0
0	0	5184	0	0	0	0	0	0	0	0	0	0	0	25920	0	0	0	0	0	0	0	0	0	1188	648	756	0	0	0	0	0	0	0	0	0	0	0	0	0	0	0	0	0	0	0	0	0	0	0
1100	1900	600	0	5514	0	0	9906	0	990	825	1425	0	0	3012	70	110	60	240	1050	0	240	690	0	0	0	0	0	0	420	0	816	0	0	0	0	308	190	0	0	0	0	0	0	0	0	816	0	0	0
3600	2340	5040	0	4500	0	0	0	0	0	0	0	0	900	22500	0	216	0	432	108	0	156	96	0	270	450	180	180	0	108	0	0	0	0	0	0	0	0	0	0	0	0	0	0	0	0	0	0	0	0
0	0	0	0	0	0	0	0	0	3060	17100	12240	0	0	6480	0	0	0	0	0	0	0	0	0	0	0	0	0	0	0	0	0	0	0	0	0	0	0	0	0	0	0	0	0	0	0	0	0	0	0
720	1360	800	396	180	0	0	1044	0	320	288	544	0	0	6372	900	1700	1000	0	0	0	0	0	0	0	0	0	0	0	0	36	36	0	0	72	0	2016	234	486	0	0	180	360	36	144	0	108	0	0	0
0	0	192	96	624	576	384	2064	2304	1152	0	0	0	0	384	1026	3762	1368	0	648	0	0	216	0	0	432	144	0	0	0	0	0	0	0	1728	1152	2376	0	0	0	192	1728	0	384	0	0	0	0	0	432
0	0	1800	0	0	0	2340	4680	864	1728	0	2592	0	0	3600	0	0	0	0	0	0	0	0	0	0	0	0	0	0	0	0	0	0	324	1548	288	450	720	414	0	720	144	432	1440	0	432	864	0	0	0
180	180	0	0	36	0	540	1224	1296	750	147	417	0	0	720	0	0	90	0	0	0	0	0	0	90	0	0	0	0	0	1500	15900	5550	0	0	0	0	0	0	2250	0	0	0	0	0	150	330	438	0	0
570	270	648	1208	1256	1136	95	237	100	992	160	0	0	0	840	60	60	192	168	96	96	0	0	0	312	24	48	0	0	192	3208	2392	2704	804	800	808	3088	944	768	704	320	2432	960	0	0	469	939	380	110	238
0	0	1890	1080	1620	2700	0	0	0	3436	758	846	0	0	3240	0	0	270	0	0	0	28	24	56	0	0	0	0	0	1080	414	1026	630	270	1080	0	339	393	1428	1416	960	1152	0	0	540	270	0	0	246	180
800	1730	2330	0	60	120	515	190	1095	1395	255	1080	300	90	1020	1360	2896	3406	13	3	2	12	36	12	1224	12	12	0	6	336	102	144	48	78	42	12	1256	480	700	255	162	945	318	36	12	475	50	375	1530	60
816	219	441	1582	3404	468	504	1002	150	64	406	178	0	72	720	568	278	162	356	562	0	828	1152	0	112	144	464	720	144	144	1068	2040	324	336	96	0	540	48	0	178	15	23	0	0	0	264	534	42	198	126
2250	1200	600	1660	2930	3996	0	1098	360	0	3348	1566	0	0	4050	720	258	264	324	108	0	216	54	0	0	0	0	810	0	0	160	326	810	540	270	0	378	0	0	540	0	270	0	810	0	0	144	72	0	0
972	216	2196	1240	860	3270	511	1308	1997	4605	5549	1774	0	0	2160	6	0	12	0	0	30	0	0	0	18	30	120	0	0	0	1122	1407	3609	0	0	0	300	0	60	300	0	0	0	0	0	95	90	265	0	0
432	36	1332	342	906	768	576	1728	288	648	216	0	0	504	2592	576	648	2016	480	24	432	216	72	648	1872	1248	2064	648	432	648	1206	3522	1320	288	0	0	576	72	0	108	36	72	0	0	72	144	576	144	252	180
2144	3750	6782	788	786	1124	3432	562	2692	2578	1526	2308	50	50	620	80	175	245	0	0	0	0	0	0	0	0	0	0	100	0	4162	2496	2368	250	0	50	0	0	0	250	50	0	0	310	0	315	40	145	0	0
0	0	0	1932	2208	18108	0	0	0	0	2592	0	0	0	0	0	0	0	0	0	0	0	0	0	0	0	0	0	0	0	840	960	9000	0	0	0	0	0	0	2160	0	0	0	0	0	0	0	0	0	0
2448	1872	540	3426	1002	396	736	288	1112	312	400	1460	0	0	0	468	204	72	224	3152	1232	648	1400	712	40	48	548	0	0	0	24	144	240	232	3244	952	24	996	540	120	444	456	0	0	0	20	0	100	120	328
84	372	72	76	204	20	540	306	186	260	108	424	0	36	0	228	312	0	576	3060	180	306	1446	0	312	720	408	0	12	0	8	684	220	1200	7260	1380	3120	3420	780	480	2550	2490	0	120	360	96	216	24	80	760
2532	3252	5736	1008	288	648	5112	2448	3240	5142	1602	2256	1440	864	1008	348	420	672	0	0	0	0	0	0	144	0	0	0	0	0	0	0	0	0	0	0	0	0	0	0	0	0	0	0	0	3024	1080	2520	720	0
690	636	600	1350	3276	1980	213	3573	606	63	1755	1422	72	36	288	880	496	352	69	1032	213	144	996	300	192	480	336	0	144	288	0	36	0	3	48	3	122	266	404	4	40	100	0	36	0	66	666	132	0	270
0	3240	6480	0	0	0	648	0	0	7200	0	2736	0	0	0	0	0	0	0	0	0	0	0	0	0	0	0	0	0	0	0	0	0	0	3240	0	0	9720	6480	0	0	0	0	0	0	0	0	0	0	0
427	273	272	0	1434	996	0	1752	666	216	1032	504	0	0	216	976	702	320	225	2445	624	843	3315	1848	270	1218	216	0	0	216	0	222	48	0	0	0	1050	684	1008	180	0	492	0	0	0	0	558	360	0	0
0	0	0	0	0	0	0	0	0	0	0	0	0	0	0	0	0	0	0	0	0	0	0	0	0	0	0	0	0	0	72	576	288	792	432	1080	1360	1192	2056	2236	4484	3864	0	288	0	0	0	0	0	0
1710	4596	2430	192	48	48	240	0	0	1224	198	90	0	240	0	0	0	0	0	0	0	0	48	0	0	0	0	0	0	0	0	0	0	0	240	0	0	2832	3744	168	168	3768	288	0	240	0	0	0	0	192
504	300	942	90	18	108	90	0	0	900	108	180	0	0	0	72	48	30	0	150	0	0	192	48	0	0	6	30	30	750	0	0	0	0	300	0	27	2277	2106	0	0	0	0	0	0	0	0	0	0	240
152	97	111	139	575	186	124	626	24	56	344	128	0	210	60	194	184	72	198	626	136	216	711	321	102	180	78	0	0	0	100	482	108	177	444	69	1129	863	204	144	128	220	180	240	966	276	750	132	339	531
180	144	0	2370	900	2382	60	12	0	36	612	0	0	0	0	0	72	0	60	300	0	24	192	180	24	0	156	0	0	288	600	600	600	1020	4380	0	216	1584	0	540	576	180	0	0	7200	340	20	0	336	1680
0	72	0	24	24	48	72	0	0	72	0	72	0	0	0	0	0	0	572	2164	984	210	420	414	0	180	36	72	180	0	0	552	888	420	840	900	2232	1962	3870	1668	648	384	0	144	252	0	0	0	90	180
0	672	168	600	0	0	492	2640	480	240	0	0	1800	1224	720	0	384	96	0	0	0	0	960	240	0	0	0	600	72	240	780	12	24	360	0	72	0	252	180	576	48	480	1416	984	432	12	0	0	0	384
1188	324	1584	420	144	36	96	492	36	1320	216	324	492	192	672	2736	924	4308	336	336	0	0	192	144	4080	744	744	528	192	672	0	0	0	48	48	0	624	468	924	0	0	180	180	0	0	96	396	36	96	408
480	180	30	670	776	106	196	362	150	0	60	0	288	108	60	720	0	0	840	956	572	6	336	6	0	48	0	72	1692	180	640	746	94	280	1182	204	656	744	20	44	850	1150	968	1892	572	48	96	0	9	168
56	192	280	384	384	36	420	202	578	847	257	780	768	384	768	768	840	1620	180	48	60	840	144	360	1404	0	960	528	96	288	156	192	240	180	48	60	528	144	240	252	0	120	192	192	288	444	618	1194	1110	0
18	81	39	44	110	50	48	114	180	380	55	201	318	114	228	72	81	375	104	226	450	184	188	1032	2412	156	840	306	240	180	62	74	200	130	80	270	288	246	744	748	1008	398	162	480	90	24	162	402	180	96
35	180	125	0	25	0	390	60	325	135	5	170	115	55	70	155	175	160	7	24	9	282	25	1602	1100	0	1613	1006	85	85	6	31	6	45	175	120	293	255	191	17	95	162	79	70	55	153	41	197	232	0
228	668	496	294	396	270	637	636	1499	726	672	1584	384	480	96	216	276	354	324	168	36	932	468	760	594	168	60	384	480	96	180	216	216	18	66	18	36	72	72	36	0	18	18	0	0	784	768	1508	405	174
3516	3702	672	2964	3078	348	1536	972	720	108	54	234	1092	270	540	558	864	120	1032	1254	420	612	978	444	0	48	48	96	384	408	558	864	120	882	1356	420	474	1002	288	0	48	48	96	384	138	276	162	120	96	306
1368	558	2928	2454	1080	1584	708	324	216	3189	708	207	1152	1152	1656	1558	624	1934	12	6	12	65	78	13	468	0	36	432	0	198	1698	831	1353	96	48	42	40	0	8	522	54	36	126	0	126	174	78	114	438	456
4968	864	5904	4392	2016	2448	144	720	432	3096	5112	432	432	432	1008	0	0	0	0	0	0	0	0	0	0	0	0	0	0	0	3312	864	2304	0	0	0	0	0	0	0	0	0	0	0	0	0	0	0	0	0
100	0	300	0	4200	0	0	3000	0	120	40	0	0	0	9680	1500	1500	3000	0	0	0	0	0	0	68	0	0	120	300	40	80	1576	32	0	200	40	240	0	0	0	100	500	700	1220	280	200	2440	80	0	60
1216	112	96	2748	7606	574	96	1712	192	128	1016	248	320	368	912	1824	144	112	320	280	0	424	260	12	0	0	32	184	64	640	764	2026	202	320	280	0	1400	480	240	0	0	0	640	0	1400	32	2704	64	0	0
0	0	0	720	80	1000	0	0	0	0	0	0	0	0	0	0	0	0	0	0	0	0	0	0	528	32	16	0	0	0	11880	1320	16500	0	0	0	864	0	0	0	0	0	0	0	0	0	360	0	0	0
0	0	0	0	792	72	0	2160	288	144	0	144	0	0	720	0	0	0	0	0	0	0	0	0	0	0	0	0	0	0	0	660	60	0	0	0	6330	0	870	0	360	360	0	1800	0	0	1560	240	0	0
0	720	7992	0	0	0	4200	5040	3360	5184	0	0	0	1440	7776	0	216	1944	0	0	0	216	0	0	0	0	0	0	0	0	0	0	0	0	0	0	0	0	0	0	0	0	0	0	0	1152	2160	1440	648	0
48	168	876	60	12	0	300	672	684	2820	24	1488	288	180	1068	24	192	996	24	36	24	144	6	414	1320	12	408	168	192	240	60	12	0	72	72	24	48	60	0	0	72	0	72	120	108	384	624	1728	360	102
0	0	144	600	0	0	192	160	416	320	1000	0	0	600	0	200	200	608	240	0	0	480	80	208	128	400	0	0	240	0	276	954	234	0	72	72	192	192	792	384	24	768	0	0	0	576	440	1144	720	120
0	291	87	78	69	78	594	225	720	297	0	837	0	0	198	0	15	3	36	207	252	435	42	360	54	0	378	270	90	144	0	0	0	288	468	648	30	771	378	0	684	522	0	360	0	900	0	0	855	63
0	24	1008	0	0	0	72	0	0	0	0	0	0	0	0	0	48	1224	0	0	0	504	0	576	2964	0	924	0	0	0	600	1188	1152	2280	180	0	120	60	0	0	0	0	900	0	0	912	0	0	456	0
45	210	309	456	762	660	366	1500	1434	144	612	1440	2040	528	222	1200	540	60	48	1758	1872	360	885	123	303	420	261	0	780	198	0	0	36	0	192	192	30	0	636	336	0	360	72	96	0	60	1020	480	120	648
0	0	0	0	0	0	0	0	0	0	0	0	0	0	15552	0	0	0	0	0	0	0	0	0	7776	0	0	0	0	0	0	0	0	0	0	0	0	0	0	0	0	0	0	0	0	0	0	0	0	0
1128	792	2256	360	792	0	144	432	0	2448	1536	768	0	0	3168	1080	648	864	0	0	0	0	0	0	2376	0	0	0	0	3456	0	0	0	0	0	0	0	0	0	0	0	0	0	0	0	0	0	0	0	0
0	0	0	0	0	0	0	0	0	1296	0	0	0	0	12960	0	0	0	0	0	0	0	0	0	6480	0	0	0	0	5184	0	0	0	0	0	0	0	0	0	0	0	0	0	0	0	0	0	0	0	0
0	0	648	0	0	0	0	0	0	864	0	0	0	0	10152	0	0	1080	0	0	0	0	0	0	2160	0	0	0	0	6480	0	0	0	0	0	0	0	0	0	0	0	0	0	0	0	0	0	0	0	0
1296	864	4320	0	864	0	864	864	144	2340	540	792	0	0	1440	0	0	0	0	1008	144	0	864	0	180	144	108	0	0	1440	0	0	0	0	1296	0	0	864	288	0	432	0	0	0	0	0	0	0	0	0
2408	856	240	0	1080	936	192	936	0	744	1308	444	816	1536	1536	824	544	960	48	144	0	0	0	0	0	0	0	0	0	72	0	0	360	0	0	0	360	100	260	0	0	0	240	0	1080	0	144	0	0	0
48	0	104	8	164	620	0	0	0	632	1824	0	0	0	1016	364	0	1232	264	0	564	0	0	0	1088	632	0	0	0	0	68	844	1476	348	0	392	82	66	68	2808	368	0	0	440	0	184	792	1520	576	144
648	1080	3168	288	0	792	1808	888	4936	6852	2148	4032	0	1296	432	0	0	0	0	0	0	0	0	0	0	0	0	0	0	0	0	0	0	0	0	0	0	0	0	0	0	0	0	0	0	1600	480	3680	0	0
1505	4816	1419	0	1008	1512	0	4320	1728	0	960	1128	0	0	0	2695	4592	1965	0	0	0	3024	0	288	288	0	288	0	720	0	0	0	0	0	0	0	0	0	0	0	0	0	0	0	0	0	1140	372	0	0
1365	1156	1631	1296	1296	2256	332	1626	994	1608	2028	1188	480	240	1488	96	16	80	0	80	40	0	12	60	24	120	48	96	192	48	440	480	1000	0	0	0	320	220	300	120	0	180	960	0	480	360	2220	1260	0	0
4266	2754	3024	6048	6048	4860	1944	972	2916	1620	1296	0	0	324	0	1458	810	540	432	0	0	0	0	0	0	0	0	0	0	0	2070	1980	1350	648	0	0	0	0	0	0	0	0	0	0	0	0	0	0	0	0
108	348	1224	24	120	0	684	1008	84	240	0	1200	2880	720	288	216	216	2448	600	300	0	600	0	0	0	0	0	0	0	0	72	360	0	480	0	0	0	240	0	576	0	0	0	0	0	792	864	72	120	0
0	0	0	0	0	576	480	720	636	0	180	468	0	432	0	72	516	168	180	378	162	108	0	0	0	0	0	0	0	0	720	936	828	216	0	216	2466	1008	630	852	96	888	0	0	216	120	180	240	0	0
204	24	240	48	132	156	36	72	48	96	376	64	0	0	120	1088	328	1200	1668	1020	1542	690	720	720	1478	3304	920	750	930	750	250	224	420	384	180	462	258	288	102	464	290	262	0	336	72	114	140	124	123	150
0	0	0	0	0	0	0	0	0	0	0	0	0	0	0	1296	1728	864	2484	936	2340	2268	1116	720	3780	2364	3804	0	0	360	0	0	0	1224	96	300	0	576	0	0	936	624	0	180	0	0	0	0	1440	360
848	852	478	532	1124	738	1818	1510	2042	969	1479	1530	462	594	810	1116	2356	1178	960	180	300	900	0	0	2700	288	240	300	0	0	310	992	558	0	0	0	360	0	0	600	0	0	120	0	0	558	558	744	0	0
3528	2220	2388	2208	2274	2238	1449	1671	930	1284	1344	1536	600	480	996	372	276	342	198	258	192	174	192	636	22	276	206	0	48	0	378	300	312	0	72	120	282	192	672	24	240	264	0	96	0	225	159	126	108	96
1198	6470	3204	792	1080	288	9216	1080	3528	2520	432	1728	0	0	0	368	2224	864	0	0	0	0	0	0	0	0	0	0	0	0	0	0	0	0	0	0	0	0	0	0	0	0	0	0	0	0	0	0	0	0
5985	4035	2460	1650	3978	1932	1050	720	2478	0	540	1812	0	0	600	1980	1716	1104	1700	360	100	680	0	40	360	0	0	0	0	0	1100	1188	712	550	0	50	590	110	20	120	0	0	0	60	0	472	360	368	220	0
1296	1698	1272	7212	6942	4974	498	180	1350	1344	1824	1218	600	660	1500	0	54	18	24	66	90	30	234	504	216	0	1134	288	0	72	6	18	0	48	102	180	12	114	78	72	0	198	48	0	24	12	0	0	6	258
28	512	392	120	752	168	588	376	388	836	408	888	1216	376	640	52	704	164	840	480	120	504	168	168	328	112	436	0	216	0	52	1488	76	1456	856	460	392	770	350	300	192	288	0	408	0	586	656	542	600	936
2332	1320	1100	0	0	0	0	0	0	0	0	0	0	0	0	6552	3024	2700	900	0	180	900	216	180	2646	90	108	0	0	0	0	0	0	0	0	0	0	0	0	0	0	0	0	0	0	0	0	0	0	0
246	6	0	1350	1215	945	0	0	0	0	0	0	198	0	0	816	102	0	432	0	0	0	0	0	357	273	126	324	0	0	1872	1539	1197	486	0	0	686	52	0	132	66	36	162	450	90	252	3060	198	408	222
36	252	576	190	1288	112	0	360	72	432	144	624	0	0	0	894	282	360	678	504	48	544	896	576	796	392	3180	210	0	0	140	1028	56	0	0	0	672	396	804	48	0	144	0	0	0	0	726	24	84	168
18	3	35	104	56	80	0	0	0	0	80	0	80	20	0	592	92	470	916	160	238	828	308	1894	1852	328	570	410	122	282	2676	1784	2004	778	182	236	1492	128	100	736	64	0	200	488	524	127	123	292	828	258
756	1416	384	96	1620	48	1108	2503	805	0	18	120	252	234	1800	966	942	612	156	225	141	1524	252	156	0	144	48	252	774	180	24	12	36	48	15	45	360	0	60	96	36	60	144	0	0	896	2804	692	690	126
204	930	48	1120	2962	340	1277	4152	637	62	35	167	456	228	930	206	336	112	110	44	212	70	148	160	246	879	819	240	276	90	610	2086	136	126	62	64	690	138	132	30	132	222	330	1260	156	331	948	131	121	118
40	80	600	330	107	27	24	208	0	640	40	40	144	72	2760	120	100	1100	404	182	22	160	0	0	320	112	0	0	0	2400	1018	347	107	1024	152	80	944	768	304	160	196	0	160	196	160	24	424	0	192	40
24	256	560	1600	960	2240	320	600	820	416	692	1076	0	600	0	48	752	208	75	705	240	807	1050	2331	224	800	1280	0	360	108	1608	1032	2340	40	500	540	352	224	456	908	320	1136	48	960	1200	40	0	140	408	600
0	0	0	0	840	3480	465	1473	756	720	1050	822	576	150	4320	0	0	0	1260	600	300	0	630	420	1080	1080	0	0	0	2160	0	0	0	105	380	265	0	0	0	0	0	0	0	0	150	80	1456	192	0	0
1296	720	2448	2232	1584	6984	1800	1512	2448	7812	7776	5724	0	432	0	0	0	0	0	0	0	0	0	0	0	0	0	0	0	0	0	0	0	0	0	0	0	0	0	0	0	0	0	0	0	0	0	0	0	0
582	710	1390	582	1356	1278	468	724	1214	1212	2460	2268	420	768	840	651	600	1065	522	426	480	245	205	588	387	635	658	0	96	0	444	786	870	162	280	284	307	163	568	585	333	666	0	96	0	138	324	234	187	239
336	204	360	1662	918	552	185	1560	325	770	730	120	144	192	2400	288	102	300	150	186	108	88	258	56	100	88	22	96	204	390	1629	669	540	1074	816	1044	1294	1646	666	240	933	285	1224	2808	1758	12	612	0	134	270
510	594	732	198	50	274	144	0	288	1080	0	0	432	432	432	714	846	528	60	78	168	384	12	432	1656	108	180	648	216	216	936	120	888	216	192	780	0	0	72	432	576	648	864	0	0	0	0	0	510	30
238	160	40	972	1088	2704	84	247	107	216	180	360	72	36	18	1064	128	176	628	944	1452	130	202	142	42	84	288	108	0	0	318	350	916	334	812	156	614	476	572	540	1260	1980	360	90	180	84	548	100	146	164
300	0	360	220	0	920	0	0	0	303	702	315	0	0	0	480	0	420	560	632	860	784	1888	1792	460	920	0	0	0	648	200	0	460	366	528	498	342	1020	798	420	360	0	0	0	1008	300	732	504	1244	2696
840	2083	1677	424	274	232	2354	632	968	693	100	255	0	0	200	408	1345	835	348	126	116	927	185	294	504	35	105	100	400	40	1292	950	326	480	204	172	836	339	115	92	56	0	0	20	0	2606	518	812	873	205
2499	518	2771	1560	826	750	864	664	320	2110	2092	872	608	302	1088	658	56	504	330	299	85	62	82	96	378	170	16	0	62	300	918	535	629	864	398	334	84	128	28	450	482	94	0	272	228	210	77	55	292	352
600	180	804	1052	396	328	254	318	256	402	214	212	456	228	426	1824	852	1350	752	612	3532	240	720	624	1690	888	776	648	552	504	1036	546	536	1157	657	3538	255	570	381	228	888	234	540	912	414	130	48	212	85	234
120	120	1640	48	16	112	784	248	768	1360	400	520	72	176	320	64	64	800	120	120	32	0	0	0	1632	112	0	0	272	832	400	240	720	0	0	224	0	0	0	320	656	0	0	128	400	3184	936	3888	2080	2080
1128	454	1448	1188	432	816	552	278	454	972	1438	386	0	0	0	0	0	0	212	280	804	0	528	348	0	560	340	180	0	0	0	0	0	124	452	654	0	416	196	0	564	312	0	0	0	168	260	220	0	1473
324	564	1632	396	270	432	720	234	594	1500	168	1032	0	0	288	54	222	828	300	266	412	336	168	816	1068	253	539	120	48	228	216	252	396	288	714	798	472	504	1760	450	882	1080	0	72	0	144	252	468	300	150
72	288	0	36	6300	0	2100	19740	3360	0	0	0	0	0	0	792	3744	0	588	0	60	0	0	0	0	0	0	288	144	0	36	4320	0	102	0	6	0	0	0	0	0	0	36	360	0	0	0	0	0	0
1632	0	2400	1542	531	3363	374	418	396	4032	1152	0	0	0	684	384	0	480	0	0	0	0	0	0	0	0	0	0	0	0	4356	1566	6930	864	0	0	1980	180	0	0	0	0	0	0	0	1370	2014	1908	432	0
2250	2460	1260	3625	1295	150	1930	1220	210	268	100	64	0	0	0	600	336	144	0	390	360	300	350	514	206	112	330	0	0	0	3245	865	210	900	1542	1008	1200	1140	480	90	147	87	1440	0	0	1940	790	150	600	580
399	672	1521	228	54	222	478	206	456	800	418	324	0	30	0	152	124	636	202	112	658	208	148	310	950	411	133	0	0	0	554	158	902	236	224	1466	420	444	726	690	2064	1098	54	162	12	572	196	732	834	300
316	596	360	18	346	168	984	664	648	176	56	752	288	432	448	240	1520	688	216	160	60	900	88	156	138	264	270	384	864	160	42	806	112	336	288	216	992	300	468	288	408	480	0	864	0	408	480	168	14	100
864	864	480	1056	768	336	2280	2940	1692	432	1008	816	0	0	0	0	0	0	0	432	1368	0	192	456	528	720	1248	0	0	0	408	1284	468	0	288	528	432	120	24	0	756	156	0	0	0	264	300	300	0	390
0	1980	1080	408	2976	936	5340	3012	12132	3540	0	2760	0	0	540	0	0	0	0	0	0	0	0	0	0	72	216	0	0	0	0	0	0	0	0	0	0	0	0	0	0	0	0	0	0	0	0	0	0	0
111	948	117	456	1824	336	1872	1872	2916	288	816	2208	360	48	48	210	480	270	448	552	272	96	0	0	96	0	0	48	384	384	72	0	0	284	240	76	36	144	144	36	144	36	96	0	0	96	168	216	0	108
306	1080	0	918	2664	828	1044	4500	1296	36	180	1728	1944	1296	1296	216	0	0	0	30	60	0	144	0	0	0	0	0	432	0	360	864	180	216	234	540	324	312	156	108	324	72	432	1944	864	162	162	0	0	90
24	604	20	50	1256	200	1890	3000	8910	20	60	2080	0	0	504	192	1556	220	90	120	0	928	56	0	0	0	0	0	0	0	12	252	48	0	0	0	264	0	0	0	0	0	0	0	0	720	1248	3312	0	0
1920	6288	792	270	1500	390	1944	1620	4536	936	480	600	0	72	1584	1850	6400	750	0	0	0	0	36	0	144	0	0	0	0	72	0	0	0	0	0	0	330	30	0	0	0	0	0	0	0	0	0	0	0	0
5472	9612	4716	3636	5076	2772	1368	6012	1584	504	1260	1944	1404	432	864	0	0	0	0	0	0	0	0	0	0	0	0	0	0	0	0	0	0	0	0	0	0	0	0	0	0	0	0	0	0	0	0	0	0	0
1608	1296	336	5520	6624	5244	1248	9384	1536	432	324	0	2088	1008	1656	0	0	0	0	0	0	0	0	0	0	0	0	0	0	0	0	0	0	0	0	0	0	0	0	0	0	0	0	0	0	0	0	0	0	0
1656	900	3744	4830	2426	6208	504	360	720	3420	2628	1872	648	972	1728	0	0	0	0	0	0	0	0	0	0	0	0	0	0	0	2262	1102	2900	0	0	0	0	0	0	0	0	0	0	0	0	0	0	0	0	0
5250	2982	2292	1332	1284	1200	558	1146	462	1632	1260	594	1044	588	858	438	228	132	240	240	114	54	216	60	234	144	90	342	126	180	90	108	84	132	108	48	134	468	382	102	84	594	750	138	138	156	276	36	114	330
3216	2112	984	2520	1620	1008	1992	2988	1320	3972	3756	2880	600	480	360	204	180	108	132	648	132	48	384	0	36	180	0	432	276	552	0	0	0	60	240	60	0	264	0	0	0	60	60	0	0	0	0	0	48	96
453	441	240	108	600	300	2096	2628	1804	222	540	4164	1152	468	360	393	477	234	740	1372	516	411	315	174	148	522	152	180	468	252	36	492	192	388	680	246	216	108	132	50	36	124	180	0	0	694	774	620	81	45
216	48	744	672	672	720	768	504	168	912	816	384	672	672	1968	516	72	1116	288	0	0	192	48	240	768	192	0	0	0	0	576	576	624	192	96	192	24	0	24	336	600	60	0	0	0	576	804	396	192	48
7038	5562	5724	288	96	1344	60	0	0	3312	1056	240	0	1272	0	0	0	0	0	0	0	48	24	48	0	0	0	0	0	0	36	12	24	0	60	0	0	468	1332	84	6	558	360	0	192	0	0	0	144	72
2168	3088	1576	3214	3780	1632	1410	2314	1104	258	838	956	440	458	440	209	37	138	168	512	244	222	924	594	112	182	804	432	126	128	1378	1344	542	408	1288	560	618	576	786	120	132	540	324	324	272	0	136	68	60	360
132	274	80	312	1308	492	1032	1980	1038	168	136	374	108	288	54	390	690	60	810	636	414	938	400	192	740	2186	1184	0	1980	0	210	1620	390	100	170	630	866	112	48	110	336	154	0	1242	0	726	1680	762	302	184
240	208	472	328	172	416	302	268	314	442	272	346	128	256	128	232	44	164	56	168	1136	216	554	414	437	483	908	56	40	56	196	80	200	168	478	1462	130	501	565	342	1596	402	80	80	224	94	240	106	280	618
1216	784	304	2094	1230	1050	1160	1172	584	816	120	216	0	0	936	150	150	96	54	24	192	24	12	432	1120	875	669	576	288	72	1164	696	660	108	156	744	438	54	48	42	284	142	0	144	0	769	793	418	48	96
144	0	36	144	0	72	0	0	0	36	108	0	0	0	0	0	0	0	0	0	0	0	0	0	0	0	0	0	0	0	1620	0	1080	0	0	0	900	1140	660	0	0	0	540	0	2700	900	1080	720	0	0
1692	144	468	3096	2704	2288	932	1504	300	612	1260	540	0	0	540	696	96	168	0	180	180	0	96	612	570	278	436	1920	480	192	990	870	840	0	24	24	0	0	0	0	0	0	0	0	0	140	280	120	0	48
288	234	624	324	684	1728	708	2520	4080	3540	1200	960	0	0	4176	0	0	108	180	0	900	30	0	150	1200	720	120	0	0	720	180	468	792	279	36	1455	918	972	162	216	252	24	72	1080	360	636	2304	2640	51	72
0	0	1740	144	1232	64	6210	1380	2760	750	0	0	0	0	450	108	720	270	60	84	0	630	0	0	161	0	529	0	0	0	180	910	80	30	42	2850	726	192	576	490	5700	1610	144	1350	0	1890	420	840	0	0
585	3450	2427	450	900	450	582	120	5094	450	360	3600	0	0	0	180	600	516	0	120	60	0	0	900	0	36	630	0	0	0	0	0	0	0	60	30	0	0	180	0	0	90	0	0	0	2584	800	3960	648	135
4656	2496	660	3312	2208	1680	5982	8250	1704	1383	1100	2377	72	0	0	0	0	0	16	88	40	0	48	0	0	0	0	0	0	0	0	0	0	24	96	60	0	84	0	0	0	0	0	0	0	820	900	80	0	0
216	108	324	1008	9792	2592	3312	2772	3204	0	540	0	216	1620	216	0	0	0	0	0	0	0	0	0	0	0	0	0	0	0	468	4824	1188	0	0	0	0	0	0	0	0	0	0	1296	0	0	0	0	0	0
0	864	432	3024	14976	1008	6480	2160	6048	0	0	864	2592	432	2592	0	0	0	0	0	0	0	0	0	0	0	0	0	0	0	0	0	0	0	0	0	0	0	0	0	0	0	0	0	0	0	0	0	0	0
168	1392	840	100	116	132	540	498	1002	456	432	576	480	768	1956	360	3600	1800	432	0	0	0	0	0	1296	108	0	0	216	0	600	480	360	1080	0	324	0	0	0	792	1152	0	0	108	0	108	42	42	0	0
3816	5760	1440	1008	0	288	0	2160	0	864	1728	0	2160	2160	10800	1800	2880	720	1080	0	0	0	0	0	1800	360	0	0	0	0	72	0	144	0	0	0	0	0	0	0	0	0	0	0	0	0	0	0	0	0
864	0	2592	6912	10368	0	0	0	0	1728	0	0	0	3456	5184	432	0	1296	0	0	0	1728	0	0	0	0	0	3456	0	864	0	0	0	0	0	0	0	0	0	0	0	0	0	0	0	0	0	0	0	0
7344	216	20520	432	0	0	0	0	0	4320	864	0	0	0	12960	0	0	0	0	0	0	0	0	0	0	0	0	0	0	0	0	0	0	0	0	0	0	0	0	0	0	0	0	0	0	0	0	0	0	0
0	0	0	0	0	0	0	0	0	0	0	0	0	0	0	0	0	0	0	0	0	0	0	0	6264	0	0	0	0	0	0	0	0	0	0	0	0	0	0	0	0	0	0	0	0	0	0	0	0	0
0	0	0	0	7776	15552	0	0	0	0	0	0	0	0	0	0	0	0	0	0	0	0	0	0	0	0	0	0	0	0	0	1440	2880	0	0	0	0	0	0	0	0	0	0	0	0	0	0	0	0	0
0	0	0	0	0	0	1080	216	0	0	0	0	0	0	0	0	0	0	0	0	0	0	0	0	0	0	0	0	0	0	0	0	0	0	0	0	0	0	0	0	1080	0	0	1080	0	0	0	0	864	288
30	30	240	0	0	300	0	0	0	0	0	0	0	1500	60	114	150	480	60	0	0	570	0	630	618	0	150	276	300	12	0	0	3300	1200	0	1200	120	0	0	3000	0	0	600	480	12000	0	0	0	0	0
720	0	720	0	462	384	0	96	0	834	678	48	288	24	750	1602	24	2622	849	0	555	0	0	0	1548	240	594	270	48	0	0	174	240	0	0	0	0	0	0	108	108	0	0	54	0	48	660	384	0	0
480	276	180	1146	681	1125	402	466	524	804	1252	860	144	384	288	174	96	66	240	144	72	36	24	12	108	72	24	24	48	96	1014	804	1350	288	120	72	256	16	256	1491	116	145	168	432	1152	351	623	574	96	72
0	0	0	36	876	0	72	0	360	0	0	0	0	0	0	96	0	0	1632	0	1152	0	0	0	240	2928	0	0	0	0	1260	420	0	432	0	432	0	0	0	3168	864	0	0	0	0	0	24	0	12	348
0	0	0	0	0	0	0	0	0	0	0	0	0	0	0	0	0	0	0	0	0	0	0	0	0	0	0	0	0	0	0	0	0	0	0	0	0	0	0	0	0	0	0	3456	0	3456	14688	7776	0	0
0	0	0	0	0	0	0	0	0	0	0	0	0	0	0	0	0	0	0	0	0	0	0	0	0	0	0	0	0	0	0	0	0	0	0	0	0	0	0	0	0	0	0	0	0	0	0	0	0	0
877	877	4066	0	0	120	0	0	48	1128	240	168	48	120	960	228	228	552	0	0	0	0	0	0	648	0	0	0	0	0	0	0	240	0	0	0	3218	5137	6021	240	0	1920	1920	0	960	0	0	96	0	0
512	372	148	64	576	192	144	656	3704	68	196	1156	1280	128	512	1216	1212	668	2120	1641	3895	416	368	416	1056	1232	832	192	336	144	192	240	272	840	777	1879	96	96	672	288	384	2304	1024	0	0	40	296	1700	64	56
0	0	0	12	60	0	0	0	0	0	0	0	0	0	0	108	0	0	885	637	2798	0	0	0	138	1590	0	0	0	0	348	1020	0	1782	1170	180	576	360	0	3600	5400	2880	180	4464	0	0	0	0	0	0
540	2268	864	3492	9026	910	5400	2700	2160	432	108	540	0	0	216	0	0	0	0	0	0	0	0	0	0	0	0	0	0	0	180	490	50	0	0	0	0	0	0	0	0	0	0	0	0	0	0	0	0	0
6700	4690	1870	1224	1692	1404	2040	2040	924	504	504	684	216	1080	1080	4292	3422	986	0	0	0	0	0	0	360	0	0	0	0	0	24	0	24	24	0	0	0	0	0	0	0	0	0	0	0	1060	640	160	840	0
0	0	0	0	0	0	0	0	0	0	0	0	0	0	0	72	72	0	0	288	0	216	1656	2304	36	36	1080	936	144	288	0	0	0	0	216	0	12	72	204	0	0	0	0	0	72	0	0	108	396	1728
240	55	922	247	322	471	660	340	620	717	350	444	200	200	570	184	228	708	80	220	300	100	0	1280	500	1161	3042	1600	200	0	58	0	174	300	23	718	374	624	510	428	587	176	64	418	64	320	244	460	588	90
126	591	525	117	15	66	450	252	228	801	198	249	0	0	0	0	378	378	147	182	301	252	27	1947	612	555	1593	0	0	0	288	240	228	132	940	710	126	342	222	81	819	264	0	0	0	243	441	72	108	288
136	556	700	162	702	528	744	528	1608	620	476	1304	240	528	2016	88	164	288	0	408	576	192	552	900	1184	96	1864	0	0	624	234	1294	512	180	660	564	288	528	1200	472	280	952	300	72	576	60	48	0	96	120
136	48	64	140	604	360	54	346	180	204	288	244	0	0	408	568	196	192	972	2012	1024	200	1260	412	152	1020	348	0	100	416	210	722	356	596	1200	644	1022	1258	672	252	180	320	664	1480	1280	109	685	230	382	1586
274	228	390	494	227	318	426	375	478	835	450	513	412	148	460	648	668	680	524	334	457	405	569	245	404	261	299	292	76	574	614	614	288	1126	672	678	550	1212	483	278	394	232	352	136	358	318	356	410	454	396
306	1146	1116	108	0	162	1582	130	364	894	638	544	0	0	0	70	562	574	60	180	246	572	210	1402	975	108	405	0	0	0	474	474	3186	218	408	718	84	597	387	1429	2583	2060	0	0	0	450	60	384	1020	513
0	576	0	42	30	108	18	90	0	216	216	0	0	576	180	180	1476	540	720	144	144	630	882	684	3012	396	120	540	360	1548	588	420	1368	1404	252	252	3114	2298	762	726	226	758	378	396	2052	504	90	162	174	168
12	0	12	165	131	88	0	192	0	8	32	200	120	0	144	48	96	288	372	670	422	0	384	96	1736	784	840	480	144	1344	1050	1510	560	324	782	862	2832	1770	1134	0	192	384	24	1152	192	0	96	0	0	192
1080	72	2400	720	120	600	624	408	696	4340	420	1264	480	0	708	1560	936	4956	0	72	0	0	0	0	648	60	0	0	0	324	0	0	0	0	312	252	144	450	1134	0	216	576	0	60	0	0	0	0	0	360
333	52	909	973	1377	535	431	895	343	1647	1596	911	599	509	1508	216	92	394	114	378	254	128	526	153	442	198	351	440	555	837	160	303	52	312	430	758	289	162	398	250	636	138	333	1164	447	174	244	95	177	663
0	0	0	0	22800	1320	0	1440	0	0	0	0	0	0	0	0	0	0	0	0	0	0	0	0	132	60	888	0	0	0	0	8340	660	0	0	0	3600	0	0	0	0	0	0	0	0	0	360	0	0	0
36	0	0	18	1014	0	1350	3171	3207	90	90	468	144	0	888	0	0	0	0	12	0	0	0	0	0	0	0	0	0	0	0	0	0	0	12	0	960	246	654	0	0	0	24	1860	0	1104	1522	2174	432	564
821	703	785	332	289	290	794	404	973	422	272	499	1151	395	365	1460	1717	1481	1673	1219	1406	1015	779	722	1271	768	852	422	1322	467	496	458	320	375	443	444	303	308	363	375	350	378	380	446	197	208	92	392	238	267
0	0	0	7040	2304	2176	0	0	0	0	0	0	0	0	0	1044	0	0	426	78	0	0	0	0	0	0	0	0	0	0	3200	1116	724	90	18	0	0	0	108	0	0	0	1080	0	432	0	0	0	0	72
1080	0	0	4962	714	2244	0	0	0	0	0	0	4320	0	0	1080	0	0	0	0	0	0	864	0	0	0	0	4320	0	216	24	168	528	2160	432	0	0	288	0	0	0	0	1440	0	144	0	0	0	0	0
0	0	720	0	0	144	0	0	0	432	864	144	144	0	0	144	0	1080	1728	0	288	0	0	0	216	144	0	0	360	720	864	864	1800	2304	0	0	144	0	0	792	720	0	72	72	144	720	144	864	0	0
120	312	252	234	1254	288	540	2328	648	60	240	396	0	0	324	548	424	180	0	1176	792	0	1272	1224	303	669	780	504	504	936	0	0	0	0	0	288	562	636	506	80	0	448	0	288	0	0	0	0	0	0
192	36	1728	72	216	108	984	1776	72	72	36	0	0	0	2988	118	38	924	0	240	120	144	12	252	426	420	558	252	504	612	192	828	96	0	720	96	1208	1112	1196	0	1296	324	276	2304	0	24	336	72	144	24
0	0	360	0	660	60	72	360	0	0	0	0	0	0	1800	0	0	0	0	0	0	0	0	0	24	504	192	0	0	0	0	0	0	0	0	0	4680	0	576	0	288	288	0	1800	0	0	360	0	0	0
90	180	0	741	3662	3475	315	2676	735	60	510	660	330	630	1974	18	36	0	6	12	30	42	0	378	249	363	576	234	144	12	60	280	236	0	0	0	108	0	0	0	0	0	0	0	0	27	264	51	30	0
24	318	108	72	1152	144	3150	864	900	1026	0	54	0	576	1080	96	192	432	0	0	144	120	0	150	252	108	288	0	288	0	126	1278	360	144	270	216	756	2430	1620	0	474	30	36	1188	0	1368	540	360	2760	0
216	864	216	396	2344	1508	624	4504	3224	936	1344	1536	0	0	432	0	0	0	0	0	0	0	0	0	0	0	0	0	0	0	36	200	52	0	0	0	0	0	0	0	0	0	0	0	288	96	416	208	0	0
0	0	0	144	1440	144	0	3368	1672	0	0	144	144	0	0	0	0	0	192	192	1920	0	0	576	728	2992	2904	576	0	0	84	1920	84	0	0	0	72	0	0	0	0	0	0	288	0	0	1456	560	0	0
1676	2232	3868	0	0	0	0	0	0	9558	0	1602	432	0	2880	600	864	912	144	720	0	0	0	0	432	0	0	0	0	5832	0	0	0	72	360	0	336	264	480	0	0	0	216	0	0	0	0	0	0	0
1560	2720	1480	216	24	0	0	0	0	600	48	72	360	0	504	3024	5712	2064	96	2408	328	0	3024	1872	720	1128	2544	0	0	2520	432	48	0	804	952	380	120	0	0	0	144	48	528	168	96	0	0	0	0	0
2787	2529	5412	288	0	0	660	132	0	1000	200	480	120	0	4320	1508	1356	2680	16	56	0	360	0	0	1200	0	48	120	0	0	60	120	0	80	280	0	1635	162	1719	90	216	1062	300	0	0	60	12	0	0	144
1350	1404	2694	750	762	876	360	348	396	3096	1446	1662	804	768	1248	516	768	408	372	288	396	96	192	192	1656	414	270	192	384	1008	34	170	0	192	48	48	48	384	384	252	192	240	240	240	240	96	0	0	96	192
1056	300	1020	780	260	1192	570	516	594	704	760	600	2520	1140	1200	964	300	500	240	120	0	0	0	0	234	30	0	0	120	192	480	160	620	120	60	0	600	0	0	120	0	0	900	120	780	450	180	270	0	0
0	50	250	0	0	0	0	0	240	1964	1664	2672	0	0	900	0	0	0	0	0	0	0	0	240	1920	320	1360	0	0	0	0	0	0	0	20	100	0	0	96	1040	380	1100	0	360	0	0	0	0	0	0
594	246	2918	688	384	76	232	48	16	4870	1872	2880	1054	418	1888	120	48	580	60	210	0	50	100	0	468	72	708	300	120	566	100	0	0	80	460	0	341	703	876	0	0	0	300	0	380	40	0	0	0	0
7628	2272	5940	2100	120	480	288	108	324	5360	1100	200	0	0	360	4285	1430	4185	432	0	0	0	0	0	720	144	0	0	0	1080	60	24	60	288	0	0	0	0	0	0	0	0	0	0	0	0	0	0	0	0
240	240	2688	0	180	180	0	0	0	3738	1266	612	0	360	1800	408	408	4224	0	0	144	0	0	0	1144	1064	528	0	144	2304	0	180	180	0	0	144	0	576	144	120	96	360	720	216	360	0	0	0	0	0
1920	4800	480	0	3690	0	1035	8685	270	0	0	0	0	0	900	48	156	12	0	738	0	0	1380	474	0	0	0	0	0	180	0	0	0	0	0	0	495	225	90	0	0	0	0	0	0	0	0	0	0	240
0	0	0	0	2160	0	0	540	0	0	0	0	0	0	0	0	0	0	0	0	0	0	0	0	0	0	0	0	0	0	0	15624	0	0	0	0	11088	0	0	0	0	0	0	900	0	0	1332	0	0	0
72	77	1	0	3380	190	0	3250	230	0	0	186	30	30	30	396	372	18	516	312	0	342	360	0	0	0	0	0	0	0	0	4335	375	72	36	0	2970	0	0	48	0	60	108	540	108	0	2775	315	0	0
0	0	0	768	1080	504	0	1356	24	0	54	54	36	0	72	126	102	144	120	120	144	48	36	300	216	360	0	336	0	0	1034	750	544	180	0	504	1352	608	320	220	236	120	72	0	0	0	1212	24	0	0
576	576	1296	153	387	108	672	576	768	1728	0	0	0	0	1296	72	0	0	72	72	72	42	126	120	108	324	216	0	0	0	306	774	216	288	720	1440	576	672	768	0	1728	0	0	1296	0	0	0	0	102	306
300	1350	150	615	6105	0	1860	8640	0	204	696	828	0	0	900	48	0	0	12	0	144	48	144	0	0	0	0	0	0	0	210	1470	0	16	24	32	0	48	0	0	0	0	0	0	0	660	2460	144	9	27
0	0	0	0	0	0	0	0	0	0	0	0	0	0	0	0	0	0	0	0	0	0	0	0	1888	320	1344	0	0	1344	0	0	0	0	0	0	512	256	0	0	0	0	0	1536	0	0	0	0	0	0
0	0	1512	0	0	0	0	0	0	2877	0	2847	0	0	900	0	0	5364	0	0	0	0	0	0	3345	237	1422	0	0	2916	0	0	0	0	0	0	0	0	0	0	0	0	0	0	0	0	0	0	0	0
72	324	468	120	60	36	240	84	276	30	54	240	0	0	36	144	732	684	3960	1200	720	600	1680	696	318	750	372	960	0	0	3000	1500	900	1440	0	0	1560	480	360	1080	0	0	0	360	0	912	168	480	540	1080
477	405	396	270	1260	225	718	340	490	99	117	90	126	387	450	67	33	134	108	1188	747	558	360	720	162	774	180	90	657	540	204	108	75	54	0	801	2052	2352	933	45	252	207	135	963	783	465	357	870	297	615
0	0	282	0	0	0	54	54	0	36	36	72	0	54	270	0	36	1026	32	138	88	1886	30	2320	934	54	2720	510	60	156	48	48	0	64	276	200	312	120	252	96	96	144	0	120	180	1218	1218	0	1132	60
786	312	486	540	516	630	108	318	126	282	84	48	0	0	336	1236	432	1068	2448	3864	3798	528	2394	798	972	630	360	0	0	1668	540	360	360	432	936	612	1200	252	588	864	918	648	180	180	360	108	72	72	48	264
1860	630	1260	750	0	0	0	0	0	200	40	0	0	0	0	7830	1890	4380	840	1134	1008	0	648	108	1800	1468	644	0	0	0	0	0	120	24	54	72	0	0	0	60	0	60	0	0	0	450	90	24	0	96
0	0	5184	216	648	144	0	2592	1296	2304	144	576	1296	144	15552	0	0	0	0	0	0	0	0	0	0	0	0	0	0	0	864	2592	144	0	0	0	0	0	0	576	0	0	0	0	0	0	0	0	0	0
2604	972	5064	0	0	0	216	216	0	468	0	72	1296	0	864	1236	468	2616	0	0	0	0	0	0	108	0	0	0	0	1152	0	0	0	0	0	0	288	720	144	0	0	0	1728	0	0	72	72	0	0	0
36	0	2160	480	1272	192	48	624	696	768	0	0	0	0	2640	1728	0	8448	384	192	576	0	0	0	696	812	1276	0	0	768	408	504	144	132	12	276	506	466	3084	0	96	0	192	240	96	0	0	0	0	48
210	574	432	256	256	388	454	324	326	559	485	498	240	576	288	424	1256	484	872	320	368	1025	626	617	1260	740	1030	216	192	348	396	520	736	598	288	358	383	164	341	550	360	584	368	120	240	662	440	418	585	262
1200	1560	552	1073	599	2000	928	608	640	784	816	0	3968	2432	1904	384	408	120	432	0	100	176	96	288	292	204	112	544	160	160	988	580	1024	240	0	172	0	160	160	128	192	0	640	64	160	232	152	160	32	100
322	326	90	3302	11204	800	152	2104	0	364	918	608	0	2160	270	4	26	30	5	199	30	300	212	100	30	128	832	0	0	90	760	2680	910	55	1469	420	1460	2468	2750	190	175	355	90	270	90	11	1	12	120	110
1272	284	142	752	144	196	64	16	0	480	120	0	400	40	350	872	112	156	90	0	0	180	5	37	570	152	168	58	30	30	780	410	160	485	0	25	80	0	0	600	0	0	400	350	40	1296	474	0	385	35
0	48	48	0	24	24	0	72	168	240	0	96	48	96	192	96	384	576	96	0	336	0	0	0	912	1568	1408	1152	2112	0	0	48	48	0	0	0	0	0	0	144	972	372	384	192	0	0	0	0	0	0
0	0	1584	0	0	0	0	0	0	1488	360	168	0	0	720	0	0	864	0	0	0	0	0	0	8004	1656	2760	0	0	36	0	0	0	0	0	0	0	0	0	0	0	0	0	0	0	0	0	0	0	0
1896	3016	2756	1488	1608	360	3276	1080	1440	2938	2076	2666	0	0	1224	198	330	120	0	144	0	0	288	0	12	24	60	0	0	504	0	0	0	0	432	0	108	504	180	0	144	240	0	0	0	0	0	0	0	216
0	0	960	248	248	544	16	32	152	1496	1392	1008	0	0	1040	440	100	2188	320	112	152	296	196	200	2048	100	148	0	0	1332	216	336	904	400	136	256	64	0	0	920	0	80	120	120	448	432	912	1624	776	356
120	24	720	36	48	36	0	24	0	480	0	0	0	0	240	480	96	720	636	468	48	432	924	252	504	288	528	552	0	624	1200	408	744	828	324	144	720	480	0	96	0	0	0	0	816	1512	552	960	1296	1908
368	664	216	24	892	380	307	1950	727	304	824	824	432	872	512	632	772	500	128	544	160	1130	1500	1158	368	140	136	416	140	1292	0	176	0	0	0	16	320	320	568	120	16	184	176	32	248	0	1460	0	280	0
60	510	270	120	360	0	720	580	560	607	136	727	420	480	510	40	100	100	630	55	455	72	72	0	0	0	0	0	1680	132	0	0	0	480	127	695	51	123	72	0	200	40	30	390	0	2610	1857	2757	24	24
784	2728	3328	584	496	648	2360	480	2776	2808	576	1728	0	0	2304	64	352	736	0	0	0	0	0	0	336	0	240	576	1152	0	256	176	288	0	0	0	120	0	24	0	0	0	144	0	0	896	192	928	0	0
648	648	288	1008	1008	1656	3096	9864	2592	0	648	0	0	0	144	840	3150	210	720	0	0	288	144	0	0	0	0	0	0	0	1260	8120	1120	0	0	0	0	0	0	0	0	0	0	0	0	910	2660	630	0	0
637	735	3038	414	288	846	418	138	956	1533	1881	3858	576	756	3132	832	960	3968	0	0	0	0	0	0	0	0	0	0	0	0	342	0	54	48	0	6	0	0	0	108	0	0	0	0	0	32	96	448	270	0
340	400	1480	714	1266	420	570	390	600	941	617	1442	810	810	2286	250	145	1090	45	435	120	450	1038	252	900	168	654	18	90	1620	0	0	45	90	420	90	135	375	276	45	75	180	90	0	90	0	0	225	225	504
6216	0	1464	2304	6468	1668	0	0	0	84	2292	0	0	0	0	2112	0	528	720	0	0	112	728	420	0	0	684	0	0	0	2148	1666	986	300	0	0	0	0	0	0	0	0	0	0	0	12	84	0	116	256
528	240	2184	432	432	288	240	480	480	2592	2112	600	0	0	1152	48	0	144	384	960	3264	48	3456	0	1536	1440	600	864	0	4608	0	48	48	96	240	240	0	0	240	96	1056	240	0	0	0	456	480	840	48	0
2706	4302	1056	1116	3384	1152	1368	8124	1380	2280	1266	1998	252	216	2160	0	0	0	0	0	0	0	0	0	0	0	0	0	0	0	0	0	0	0	36	36	0	0	0	0	0	0	0	0	0	0	0	0	0	0
0	12474	5346	0	0	0	9504	0	2592	4140	0	4284	0	0	0	0	378	162	0	0	0	0	0	0	0	0	0	0	0	0	0	0	0	0	0	0	0	0	0	0	0	0	0	0	0	0	0	0	0	0
360	180	810	0	4320	0	36	2352	60	1590	680	340	72	0	10170	408	204	918	0	0	0	0	0	0	0	0	0	0	0	0	12	6	0	24	12	0	0	0	0	0	0	0	0	18	0	162	2394	270	270	0
1540	1540	22840	150	150	0	0	186	150	3000	600	720	36	0	5820	55	55	970	0	0	0	0	0	0	0	0	0	0	0	0	30	30	0	0	0	0	120	0	480	0	0	0	300	0	120	0	30	30	0	0
0	0	0	0	600	0	0	7560	360	0	60	660	120	0	0	120	1320	144	194	75	55	1536	108	480	384	0	0	96	120	48	48	0	336	12	0	0	88	11	33	84	12	36	12	0	36	0	10080	840	648	24
144	336	0	180	684	192	480	672	432	48	72	168	96	96	0	0	0	0	0	240	960	0	192	432	138	2524	698	384	0	0	0	48	0	0	48	576	0	144	0	0	192	48	48	240	48	0	0	0	0	0
0	0	0	0	2628	240	0	1920	96	24	168	288	0	0	360	60	0	120	156	1248	1056	144	864	1152	624	6136	4712	0	720	144	0	180	0	0	0	0	120	0	24	24	96	0	0	720	0	0	180	0	0	0
618	2196	648	426	1542	168	688	3560	624	76	106	250	0	0	1368	108	96	144	120	750	90	672	2628	60	0	180	0	60	720	972	18	132	24	48	462	90	1704	288	216	0	0	0	162	360	216	108	978	144	348	912
180	264	84	0	384	96	432	624	528	48	96	432	0	0	0	60	168	60	0	96	24	36	60	120	0	12	60	0	0	0	1056	3936	1344	576	624	192	324	672	1164	0	48	672	0	0	0	1920	2424	2208	756	540
300	888	732	1512	3900	2976	720	1224	1176	1800	708	912	216	0	1080	0	0	0	0	120	120	0	78	366	108	108	180	0	0	0	0	0	0	0	912	2064	0	6000	1800	0	2268	3660	0	0	0	0	0	0	0	294
0	0	0	0	12960	0	0	4320	864	1728	0	0	2592	0	8640	0	0	0	0	0	0	0	0	0	2016	1008	3024	0	0	0	0	0	0	0	0	0	0	0	0	0	0	0	0	0	0	0	0	0	0	0
0	0	0	0	0	0	0	0	0	0	0	0	0	0	4608	0	0	2304	0	0	0	0	0	0	864	0	0	0	0	5472	0	0	0	0	0	0	0	0	0	0	0	0	0	0	0	0	0	0	0	0
0	0	0	0	0	0	258	903	6399	0	0	1728	0	0	0	0	0	0	0	936	5220	0	0	0	0	216	0	0	864	0	0	0	0	0	1440	10440	0	0	0	0	0	0	0	1080	0	60	210	1890	0	0
0	0	0	0	0	0	720	1080	0	0	0	0	0	0	0	0	0	0	0	0	0	0	0	0	0	0	0	0	0	0	0	0	0	252	2916	504	0	720	0	0	6984	2088	0	9720	0	720	1080	0	0	0
632	72	3346	114	492	324	150	1048	422	4518	978	756	36	36	3960	80	0	1360	0	0	210	288	4	68	168	384	588	0	0	0	0	0	0	0	0	990	1680	2400	2940	420	618	102	0	720	540	384	400	656	0	204
49	86	15	306	432	306	125	680	125	75	30	45	0	0	0	955	500	75	165	660	315	147	444	99	25	30	95	120	0	0	24	138	24	25	110	15	1100	95	95	0	75	75	0	0	0	25	460	25	27	264
6372	1800	2808	4292	1804	1140	6696	4788	3096	2772	1584	540	0	36	2016	0	0	0	0	0	0	0	0	0	0	0	0	0	0	0	830	1000	330	0	0	0	0	0	0	0	0	0	0	0	0	0	0	0	0	0
2928	666	1110	288	432	864	0	324	0	0	432	108	0	0	0	2130	441	735	0	0	0	0	0	0	0	0	0	0	0	0	2478	357	663	624	0	0	0	0	0	0	0	0	0	0	0	1262	913	51	240	0
36	24	120	0	114	570	120	24	468	828	778	1454	36	180	900	90	60	300	0	0	0	0	0	0	0	0	0	0	0	0	0	15	75	0	0	0	0	0	0	0	0	0	0	0	0	300	348	126	648	288
404	289	807	168	54	486	168	54	486	3708	600	600	228	228	852	384	348	1800	120	24	96	120	24	96	752	32	32	0	0	600	120	84	468	0	0	0	0	160	320	192	0	576	0	0	120	120	84	468	0	0
234	120	216	210	396	48	636	414	0	0	96	0	0	0	0	576	1008	216	456	450	96	510	132	252	1320	168	360	0	0	0	696	1032	360	612	690	0	1890	300	72	216	216	120	0	0	0	672	672	96	300	210
1858	770	1740	1304	262	1056	252	132	192	1188	552	204	240	162	108	552	204	576	0	180	72	78	564	630	36	108	264	384	108	468	188	40	246	240	348	168	144	1224	1548	54	198	774	846	66	336	72	0	0	70	1166
0	0	0	0	0	0	0	0	0	0	0	0	0	0	0	432	432	0	510	396	534	480	996	936	480	1308	660	576	864	864	432	144	288	570	504	546	432	1260	1080	0	1440	288	864	864	864	0	0	0	384	1452
120	504	216	240	192	48	894	1056	72	12	0	84	0	0	96	120	438	72	768	1056	768	0	192	192	96	3456	384	0	90	96	0	180	180	936	894	426	438	504	672	240	1500	180	0	90	0	936	768	96	0	240
1795	3202	547	360	1620	324	2160	3780	3060	540	648	360	360	720	180	3528	10224	1800	0	0	0	0	0	0	0	0	0	0	0	0	0	0	0	0	0	0	0	0	0	0	0	0	0	0	0	0	0	0	0	0
480	600	3240	1458	344	286	480	160	80	240	264	0	720	1800	3600	0	840	4200	0	0	0	0	0	0	0	0	0	0	0	0	1620	240	300	288	0	0	0	0	0	0	0	0	0	0	0	576	192	96	720	0
0	0	576	0	0	0	0	0	0	6048	0	0	0	0	3456	0	0	0	0	0	0	0	0	0	1728	0	0	0	0	8640	0	0	0	0	0	0	1080	2760	480	0	0	0	0	0	0	0	0	0	0	0
0	0	6480	0	0	0	0	0	0	29808	0	0	0	0	10368	0	0	0	0	0	0	0	0	0	0	0	0	0	0	0	0	0	0	0	0	0	0	0	0	0	0	0	0	0	0	0	0	0	0	0
0	0	1680	2160	0	4320	0	0	0	2805	0	135	0	0	0	0	0	0	0	0	0	0	0	0	0	320	64	0	0	0	0	0	0	0	0	1680	0	0	0	0	2805	135	0	0	0	0	0	0	0	0
0	0	0	44	0	1292	0	0	0	0	1574	0	0	8	0	600	20	410	540	100	800	0	60	0	430	1048	84	160	80	180	20	0	2130	0	0	0	0	0	0	3730	0	0	0	0	216	8	744	794	186	528
170	122	134	126	368	208	154	92	356	274	282	366	10	30	30	186	602	336	84	64	260	832	388	952	1212	1528	1836	100	584	84	1046	1520	1672	1020	986	1696	1096	406	616	936	706	756	262	1322	282	160	206	622	724	200
1494	2474	1660	2076	1128	1146	852	456	384	1737	918	387	420	924	1056	486	502	344	126	414	18	216	546	90	96	27	147	180	180	732	72	0	0	114	246	0	240	426	138	18	45	27	72	0	348	72	0	0	0	360
228	54	654	0	0	0	396	0	360	684	342	342	0	540	0	288	270	738	108	0	0	876	96	720	1140	684	912	0	252	0	0	0	0	0	0	0	0	0	0	1782	990	396	0	0	0	756	0	540	426	186
0	0	3330	0	0	0	600	0	3000	14292	1632	5796	0	0	0	0	0	150	0	0	0	0	0	0	300	0	0	0	0	0	18	0	12	0	60	30	0	0	0	0	60	0	0	0	0	30	0	120	30	0
545	561	520	544	2800	1108	516	390	876	405	1266	1065	90	0	0	1669	725	996	1493	1127	794	324	1173	2289	513	480	3207	804	210	210	270	1566	1404	212	440	326	648	534	1032	156	294	810	90	0	0	54	297	297	0	165
210	50	250	90	150	390	725	925	900	90	450	204	0	0	0	420	300	510	295	1375	3280	140	110	500	400	3312	1640	0	0	0	300	200	610	35	875	1040	270	35	1045	540	2100	3540	0	0	0	29	61	108	48	66
540	313	1193	330	112	116	135	75	63	484	170	57	162	72	144	240	187	485	276	163	101	129	345	117	370	185	66	504	78	558	870	161	223	354	241	299	378	1344	1227	248	156	199	810	96	576	555	699	540	933	2229
1464	0	5064	1602	0	2142	0	0	0	4806	3168	0	0	0	0	552	0	1704	288	0	72	0	0	0	270	0	0	0	0	0	4200	0	4680	1056	0	144	0	0	0	2550	240	0	0	0	0	48	0	0	0	0
168	492	1284	2070	0	1566	0	0	0	1248	1974	0	0	360	0	378	234	774	376	0	200	0	0	0	232	266	60	108	72	0	3960	0	4302	2808	0	1152	0	0	0	3524	1488	1198	720	0	0	54	0	0	0	0
504	216	972	1134	799	551	0	30	150	969	1779	162	180	180	360	1878	282	2136	786	210	324	0	0	120	1854	765	135	120	24	120	342	329	385	351	135	186	0	0	120	390	56	40	120	24	120	108	360	144	0	36
264	762	1794	72	402	138	800	1468	174	550	0	176	420	888	2628	194	920	2618	228	216	108	1855	727	292	575	27	202	192	384	1254	184	416	36	244	140	0	498	138	138	136	36	104	192	264	114	1030	1910	120	1470	450
30	396	906	1360	998	558	666	40	158	288	36	36	36	144	1512	6	108	282	0	12	24	0	0	0	72	36	0	0	144	72	5480	2350	2070	1980	480	1500	1926	1530	1260	882	480	510	1440	792	396	1188	68	292	540	108
10	0	230	0	0	0	0	0	0	400	176	468	60	0	480	96	0	1200	1830	0	1050	180	0	108	978	573	117	24	0	1440	740	32	2876	1648	0	1244	0	0	0	2072	810	190	60	480	0	48	320	472	240	0
216	108	1968	144	132	0	840	294	378	884	100	168	144	54	726	32	144	412	396	396	540	0	96	0	0	48	0	24	510	678	480	168	0	1080	960	840	306	414	216	390	870	396	144	360	72	468	162	306	0	0
24	6	405	381	649	411	762	1411	2256	1365	120	534	0	0	640	389	1415	1112	162	190	513	720	235	450	288	192	111	0	0	250	84	420	72	270	315	930	157	15	133	882	30	315	0	390	0	720	1728	3024	720	450
372	96	516	0	0	0	0	48	0	0	0	0	24	0	240	648	0	72	204	204	336	0	288	0	0	1032	0	144	192	1440	0	0	0	0	0	0	0	0	0	0	0	0	0	0	0	960	8280	1800	0	1440
0	0	0	0	0	0	0	0	0	0	0	0	0	0	0	0	0	0	0	0	0	0	0	0	0	0	0	0	0	0	0	0	0	0	0	0	0	0	0	0	0	0	0	0	0	0	4752	0	0	0
0	0	0	0	216	0	0	1716	264	0	0	0	0	0	0	0	0	0	0	0	0	0	0	0	0	0	0	0	0	0	0	0	0	0	0	0	1584	0	396	0	0	0	0	0	0	0	7032	1680	0	0
36	0	144	0	0	0	0	0	0	120	24	0	0	36	0	324	72	1584	0	288	0	120	456	360	2796	408	72	0	0	3852	0	720	360	0	144	0	6436	1788	1280	144	0	144	288	720	504	0	0	0	120	348
0	30	78	170	308	110	96	116	16	12	12	0	0	48	1304	300	280	920	300	0	0	120	0	0	912	722	646	900	360	920	258	916	150	132	64	96	2154	198	264	40	0	0	200	860	128	120	808	24	80	80
150	222	78	20	2776	0	120	4068	600	0	960	864	600	210	132	780	1374	546	824	2116	660	300	1680	84	60	564	336	156	180	60	60	300	0	40	80	0	744	111	597	0	0	540	570	180	210	0	360	0	0	42
558	288	234	180	0	0	288	360	180	972	270	270	0	0	900	690	408	846	0	0	0	0	0	0	3378	1698	2628	720	720	0	144	576	180	0	0	0	552	172	392	0	0	0	72	108	180	90	180	90	0	0
120	378	924	878	764	806	1124	1568	1538	729	162	567	72	0	486	36	108	630	36	54	270	90	0	468	1209	1643	676	18	90	72	404	272	404	504	108	1188	198	260	316	672	1704	270	0	180	0	762	582	1140	720	0
782	5342	1736	1212	672	60	5196	1134	864	264	30	0	0	0	150	326	1556	752	35	146	17	1508	76	0	65	170	101	24	600	30	508	454	28	400	538	46	290	520	0	10	34	16	12	120	120	1140	315	315	1400	136
348	1265	1178	343	1203	411	1998	1535	1650	833	784	1948	425	425	1109	108	252	289	228	186	690	263	198	206	280	214	166	0	165	288	126	394	237	192	274	284	256	183	300	226	460	190	0	345	0	762	594	725	263	150
210	396	690	415	529	328	188	334	132	561	127	116	156	186	756	372	639	855	270	456	252	393	399	390	1308	385	407	378	594	756	447	321	276	80	792	244	876	234	234	104	720	184	180	918	150	234	99	81	108	222
600	0	1200	0	720	0	0	0	0	240	48	1584	720	0	1440	120	0	240	0	0	0	0	0	0	1200	0	240	720	0	0	840	3024	168	468	828	0	2892	636	1080	0	0	0	1440	0	288	0	0	0	0	0
0	3024	648	0	0	0	648	1944	0	0	0	0	0	0	648	0	0	0	0	0	0	0	0	0	0	0	0	0	0	0	0	1152	0	0	0	0	1152	432	720	0	0	0	0	0	0	0	0	0	0	0
537	623	632	663	1088	429	373	389	436	609	295	66	142	160	448	18	122	8	6	35	339	140	246	26	246	151	435	142	88	250	227	958	521	52	137	1259	1336	3348	3538	460	958	252	2010	552	678	73	65	244	59	1072
330	390	264	0	30	120	240	114	144	888	120	552	0	0	480	30	66	24	0	546	276	0	372	678	0	702	42	60	24	360	0	0	0	0	960	672	300	1667	1171	0	348	600	0	144	0	0	0	0	0	1164
0	90	120	0	60	0	178	0	602	58	192	336	30	30	20	18	370	618	312	536	272	1152	752	368	444	202	984	98	242	488	226	554	948	516	804	480	2406	1482	756	784	352	1808	132	188	876	472	8	1608	480	120
212	312	496	156	292	680	96	192	1260	2636	1240	2388	0	0	12	216	408	1440	296	192	400	384	276	720	1012	416	756	0	0	120	0	224	1120	328	852	560	450	401	721	736	352	736	0	0	0	64	96	800	128	296
324	72	12	180	120	0	192	96	24	672	360	288	0	0	36	0	72	72	84	270	318	16	168	656	144	822	750	0	0	0	24	216	48	48	300	672	444	260	496	216	780	540	0	360	0	48	144	96	64	372
264	102	864	18	6	24	72	72	90	561	0	93	96	48	816	324	162	444	54	27	351	33	117	168	1137	631	1046	288	36	1320	1017	699	414	804	1071	2139	1842	2550	474	276	456	162	576	1800	480	534	432	324	357	621
90	114	228	0	0	480	24	360	102	156	120	330	120	0	480	30	548	970	240	72	72	474	72	564	1304	480	754	252	96	96	792	1542	2226	276	180	300	3222	276	1308	2088	586	1820	120	480	0	320	1344	712	258	24
390	1300	3288	312	20	78	860	259	161	360	18	73	50	50	622	465	806	1863	66	64	6	925	22	23	40	36	115	300	300	126	84	250	36	120	80	0	801	138	131	142	96	537	400	220	50	208	101	61	200	0
0	0	0	0	168	72	0	1842	1008	0	0	1080	0	0	0	96	24	0	132	564	324	156	90	396	330	456	294	0	0	0	0	276	144	0	0	0	222	0	396	0	0	216	0	0	0	0	852	1008	0	0
2880	480	1824	0	0	0	0	192	288	0	0	360	0	0	0	0	0	1464	2112	1920	1728	528	0	432	768	1728	384	0	0	0	5184	12	0	3168	2880	4320	0	0	48	24	0	48	0	0	0	0	48	72	0	0
0	0	0	0	0	0	0	0	0	0	0	0	0	0	0	108	216	0	138	2460	1578	648	1404	648	1080	3717	3591	108	324	540	0	0	0	60	600	60	0	0	0	0	0	0	0	2880	0	0	0	0	0	0
180	432	150	16	1510	16	227	4406	227	12	225	525	0	0	0	330	462	60	560	585	325	284	250	30	288	588	198	0	30	0	94	814	94	100	75	35	978	96	96	100	60	50	0	30	0	404	6200	404	910	320
0	0	0	2148	1962	1590	0	0	0	30	50	10	60	0	2250	180	0	60	420	105	75	0	0	0	460	400	40	300	0	360	1164	826	770	0	90	0	165	15	0	0	0	0	0	450	180	0	600	0	0	0
648	0	792	1008	360	576	60	12	0	600	120	0	360	360	3600	1800	0	1800	0	0	0	360	0	0	3600	0	720	1080	0	0	0	0	0	0	0	0	0	0	0	0	0	0	0	0	0	300	60	0	0	0
1962	810	684	792	576	0	468	216	972	1728	432	432	1008	1296	3312	1782	630	756	336	96	144	72	72	0	96	96	96	0	144	0	1008	504	0	192	96	72	0	0	0	0	0	0	0	216	0	0	0	0	0	0
144	1440	1548	192	0	0	288	636	768	3840	1116	1332	768	828	564	48	432	312	0	0	0	24	0	552	736	52	448	96	0	0	384	0	0	0	0	0	48	144	0	96	0	96	384	0	192	144	72	0	72	0
0	0	0	0	0	0	0	0	0	0	0	0	0	0	0	864	432	0	936	1272	600	2268	432	2160	4320	6480	7200	540	0	0	0	0	36	468	996	3000	0	108	252	0	1620	0	72	180	180	0	0	0	216	144
0	0	0	0	0	0	0	0	0	0	0	0	0	0	0	0	0	0	0	1584	792	0	0	1728	0	3312	4032	0	6480	0	0	0	0	0	1656	828	0	0	0	0	1296	0	0	0	0	0	0	0	0	0
1248	432	288	1992	1440	3192	96	384	0	864	1344	480	480	240	480	120	120	0	192	192	1296	96	624	1968	192	4512	768	960	360	240	0	0	0	48	48	288	0	24	24	0	144	0	48	0	0	0	0	0	24	48
0	360	72	720	840	168	1800	3750	5550	0	0	60	1296	0	5400	0	120	24	180	12	960	0	0	60	2040	1188	240	288	720	0	144	240	48	252	0	1260	0	0	24	0	120	0	0	1080	0	360	690	1110	0	0
0	216	0	324	10260	1620	4536	2016	1008	540	0	0	108	1080	2700	0	0	0	0	0	0	0	0	0	0	0	0	0	0	0	0	1620	0	0	0	0	0	0	0	0	1620	0	324	8100	0	0	0	0	0	0
0	0	0	10368	12096	864	0	3456	0	0	0	0	0	0	7776	0	0	0	0	0	0	0	0	0	0	0	0	0	0	0	0	0	0	0	0	0	0	0	0	0	0	0	0	0	0	0	3456	0	0	0
0	0	0	1440	288	432	0	1080	216	0	0	1728	432	0	8640	0	0	0	216	864	216	0	0	0	0	0	0	0	0	0	720	144	216	0	0	0	4320	0	0	0	0	0	0	1080	0	0	0	0	0	0
0	0	21600	0	0	0	0	0	0	6480	0	0	0	0	10800	0	0	0	0	0	0	0	0	0	0	0	0	0	0	0	0	0	0	0	0	0	1440	864	2880	0	0	0	0	0	0	0	0	0	0	0
0	0	1296	864	324	108	0	648	0	648	0	0	648	1296	3240	0	0	0	1080	216	0	0	0	0	432	432	0	0	0	1296	2376	648	216	540	108	0	1494	234	540	810	0	486	1944	648	324	0	0	0	0	0
0	432	0	216	108	756	2304	0	1152	0	0	216	1080	2160	216	0	0	0	0	0	0	0	0	0	0	0	0	0	0	0	648	324	1188	1032	420	996	324	108	432	1800	1920	1032	144	0	0	0	0	0	0	0
0	0	0	1080	4032	3528	864	0	0	0	0	0	1728	4320	0	0	0	0	0	0	0	0	0	0	0	0	0	0	0	0	1080	4032	3816	1836	1116	720	576	216	3240	4464	1188	1476	0	0	0	0	0	0	0	0
24	384	312	1512	4320	5832	108	0	84	144	0	24	24	0	0	24	648	456	48	0	48	0	0	1224	0	0	1152	144	192	384	0	0	0	480	600	1200	0	2952	2952	1260	2592	4848	240	0	480	180	0	60	96	48
54	342	804	0	12	24	96	9	201	460	30	110	0	0	0	24	58	224	132	148	80	102	120	36	144	72	72	0	0	0	840	1494	888	2460	2060	1480	2830	5920	3400	1100	1640	2060	0	0	0	48	5	73	72	240
0	36	72	3816	540	2952	0	1800	630	312	0	570	1602	108	1908	0	36	72	0	0	0	0	0	810	1182	1110	210	270	0	0	144	0	288	216	72	288	144	0	72	288	0	288	216	0	0	0	0	162	108	0
138	42	180	2197	6212	3963	492	5496	1620	99	2051	970	324	84	192	18	6	12	0	0	96	0	96	0	24	0	0	0	0	0	536	1192	852	180	24	144	1020	260	520	610	2	12	12	240	96	84	804	372	72	0
0	0	0	0	0	0	1080	864	648	0	0	0	0	0	0	0	0	0	0	0	0	0	0	0	0	0	0	0	0	0	0	0	0	0	0	0	0	0	0	0	0	0	0	0	0	0	0	0	0	0
0	0	0	0	1260	0	0	120	0	480	270	150	180	0	4500	72	24	0	240	120	0	0	120	0	2490	135	615	0	0	0	0	4560	0	672	480	0	6600	720	0	0	0	0	0	0	0	0	960	0	192	960
36	0	72	72	0	0	342	348	0	0	30	30	0	120	0	504	2970	426	360	90	450	1560	0	90	9000	42	2250	2340	2436	2340	30	90	0	0	0	0	30	0	0	0	180	0	0	120	0	180	240	0	0	0
360	0	1080	1584	576	3744	0	144	432	768	240	0	1152	2880	2880	0	0	0	192	36	204	0	0	0	0	144	0	0	0	0	792	288	1800	192	792	1968	240	432	1056	1080	2484	3996	0	0	0	0	0	0	0	108
1176	5328	1380	180	216	72	9180	3204	10728	1922	653	2321	1008	2160	0	156	1800	204	0	0	0	0	0	0	0	0	0	0	0	0	0	0	0	0	0	0	0	0	0	0	0	0	0	0	0	0	0	0	0	0
900	468	828	1476	540	2268	2340	4644	6156	7860	6528	9912	0	0	144	0	0	0	0	0	0	0	0	0	0	0	0	0	0	0	0	0	0	0	0	0	0	0	0	0	0	0	0	0	0	0	0	0	0	0
756	4860	864	864	324	0	15552	2700	11232	4752	1188	3564	0	0	0	0	0	0	0	0	0	0	0	0	0	0	0	0	0	0	0	0	0	0	0	0	0	0	0	0	0	0	0	0	0	0	0	0	0	0
0	288	0	252	7416	756	5328	1728	7344	144	0	720	0	0	5184	0	0	0	0	0	0	0	0	0	0	0	0	0	0	0	24	1200	72	0	0	0	0	0	0	0	0	0	0	0	0	0	0	0	0	0
0	0	0	1440	17496	3960	0	5832	648	216	432	0	0	0	1080	0	0	0	0	0	0	0	0	0	0	0	0	0	0	0	720	12528	2304	0	0	0	0	0	0	0	0	0	0	0	0	0	0	0	0	0
336	264	24	1664	1880	680	96	1080	0	0	0	0	0	0	120	192	0	0	24	0	24	12	0	144	528	1056	1584	576	192	12	1484	992	884	648	48	648	1032	252	72	0	72	0	288	2280	36	72	672	0	144	12
210	180	510	282	342	318	353	1189	1230	1320	384	780	1506	690	1164	198	108	228	54	36	54	66	0	48	492	144	60	72	72	72	850	1154	840	342	162	360	902	455	839	1254	564	90	354	624	582	504	1452	1290	312	72
2160	1800	9216	432	0	432	1932	384	2004	4290	2646	2064	1296	2160	144	0	0	0	0	0	0	0	0	0	0	0	0	0	0	0	0	0	0	0	0	0	0	0	72	0	72	0	0	0	0	0	0	0	0	0
809	2	5	304	1274	3394	832	4544	1216	234	918	630	0	0	502	948	1164	516	324	664	432	380	410	258	318	1470	138	0	0	358	48	198	294	48	132	60	146	210	78	108	6	264	0	0	720	296	1568	20	80	760
1800	0	1200	5640	4680	5880	875	2805	1900	600	9000	900	0	0	0	360	0	0	0	0	0	0	0	0	240	0	0	0	0	0	144	108	108	72	0	48	90	30	60	360	24	36	0	0	0	625	3675	2000	180	0
2772	576	1512	540	2304	1296	1512	6084	2412	540	1476	1440	4752	2808	8856	0	0	0	0	0	0	0	0	0	0	0	0	0	0	0	0	0	0	0	0	0	0	0	0	0	0	0	0	0	0	0	0	0	0	0
1272	1312	2970	1302	905	2129	1143	717	864	4048	2044	3344	704	608	806	0	0	0	0	222	522	48	132	540	52	776	756	0	224	36	0	0	0	0	474	630	126	396	378	0	834	564	0	170	0	160	236	96	112	456
0	312	300	0	0	0	172	230	494	296	72	432	0	160	160	0	264	204	704	192	384	320	58	422	296	0	352	256	640	48	992	1104	1600	1544	712	1616	64	0	784	888	600	912	256	640	192	440	586	802	628	710
468	288	396	400	720	1064	60	84	96	564	1056	60	0	576	432	720	232	548	396	384	1068	192	144	144	392	1136	80	0	576	288	8	300	136	72	96	264	400	100	100	480	264	384	0	0	0	894	2466	1104	1076	1084
0	0	0	780	780	1500	0	0	72	0	720	0	0	540	72	0	72	72	144	0	288	264	576	456	306	306	0	432	144	0	156	444	408	24	0	48	180	0	180	288	144	0	720	288	360	0	360	540	198	432
60	512	148	76	274	58	438	846	220	230	92	330	118	816	304	129	618	115	42	230	4	745	578	387	92	16	244	262	196	418	243	591	360	130	566	20	430	405	215	560	256	384	122	200	826	504	1160	252	999	521
356	328	308	704	472	472	160	264	288	284	320	156	344	616	992	96	80	144	148	240	360	184	228	396	66	931	195	464	652	536	536	312	360	200	320	352	340	180	624	144	420	96	344	1424	536	485	760	583	536	712
192	24	108	208	936	98	0	120	0	0	384	48	216	0	0	636	48	216	468	0	72	270	168	450	210	57	201	846	0	0	40	360	320	162	0	0	18	9	69	54	27	135	1350	0	0	324	1098	648	0	0
9072	0	0	20736	216	16632	0	0	0	0	0	0	0	0	0	0	0	0	0	0	0	0	0	0	0	0	0	0	0	0	0	0	0	0	0	0	0	0	0	0	0	0	0	0	0	0	0	0	0	0
1584	1872	1296	1128	2850	594	10848	9732	4656	1044	1308	1464	1080	720	504	0	0	0	36	0	72	0	36	0	0	0	0	0	0	0	0	0	0	0	0	0	0	0	0	0	0	0	0	0	0	0	0	0	0	0
288	0	1632	1824	288	5568	780	1380	2160	2196	2916	504	0	0	2352	96	0	288	48	48	96	0	0	0	912	192	0	0	0	96	288	96	1344	432	144	1248	96	0	0	3456	1152	288	96	96	288	180	396	648	192	144
5148	8244	2520	4012	2416	1240	1386	2448	342	282	426	264	3960	1836	396	0	0	0	72	0	0	0	0	0	0	0	0	72	0	0	3008	884	500	0	0	0	0	0	0	0	0	0	216	0	0	0	0	0	0	0
3372	4332	2664	4464	3744	2808	2916	0	1674	2304	0	1098	0	0	0	791	427	294	0	0	0	0	0	54	0	0	162	0	0	0	0	0	0	0	0	0	0	0	54	0	0	162	0	0	0	0	0	0	0	0
900	2782	5894	216	48	168	1612	173	705	873	682	425	0	96	0	270	255	915	24	126	258	420	24	126	600	48	72	0	24	0	0	90	270	24	174	342	160	180	2390	300	1440	1860	0	0	0	24	30	90	228	432
722	496	1086	678	816	234	240	468	132	676	898	454	432	528	744	192	96	2016	384	0	0	432	0	24	972	72	108	696	480	360	1152	720	720	636	84	132	0	48	48	720	216	72	264	480	432	708	744	588	264	42
48	0	5288	0	0	0	0	0	0	504	0	0	0	0	976	592	0	4320	768	0	64	576	0	160	2840	288	216	704	1088	1376	424	112	136	832	0	256	0	0	0	240	768	0	0	256	0	472	112	88	1072	0
676	324	246	794	1190	212	294	978	198	268	268	268	144	108	864	304	174	282	784	362	390	362	664	228	80	288	148	0	126	0	894	1246	124	1344	410	678	1954	1164	422	458	336	454	686	2250	576	263	825	120	218	624
3617	2618	5681	1134	1368	4446	216	1188	2268	5028	4365	2631	0	0	396	366	204	510	0	0	0	0	0	0	0	0	0	0	0	0	0	0	0	0	0	0	0	0	0	0	0	0	0	0	0	0	0	0	0	0
264	20	1108	768	141	1827	0	0	108	1008	1800	1524	0	0	0	72	12	492	96	0	48	0	0	0	192	0	0	0	0	0	0	48	1104	912	0	264	0	0	0	576	192	0	0	0	0	384	0	768	0	0
0	576	1152	0	0	0	144	0	1584	0	0	3024	0	0	0	0	2880	4896	0	0	0	0	0	0	864	0	0	0	0	0	0	0	0	0	0	0	0	0	0	0	0	0	0	0	0	3744	0	9216	10800	0
0	0	0	840	720	600	0	216	0	0	0	0	0	0	648	0	0	0	0	0	0	0	0	0	0	0	0	0	0	0	1248	1008	768	1728	1152	576	1344	1920	768	864	576	1152	0	1584	0	0	3240	0	0	0
0	0	0	5040	3060	11340	0	0	0	0	0	0	0	0	19440	0	0	0	0	0	0	0	0	0	0	0	0	0	0	0	0	0	0	0	360	648	324	72	108	0	612	1656	0	108	0	0	0	0	0	0
0	0	216	0	0	0	0	0	0	0	0	0	0	0	864	0	0	648	0	0	0	0	0	0	648	0	0	0	0	648	0	0	0	0	0	0	0	0	0	0	0	0	0	0	0	0	0	0	0	0
0	0	0	6984	720	936	0	0	0	0	0	0	0	0	0	0	0	0	0	0	0	0	0	0	0	0	0	0	0	0	0	0	0	0	0	0	0	0	0	0	0	0	0	0	0	0	0	0	0	0
1350	198	1800	600	360	300	1496	1204	576	1800	0	360	1980	1260	1980	1350	90	2700	0	0	0	0	0	0	36	0	0	0	0	0	768	216	600	540	0	36	390	210	300	182	34	0	180	0	0	720	420	300	540	0
1710	1170	5400	0	270	1800	0	1890	180	0	13050	1350	360	2700	9000	0	0	0	0	270	36	90	180	0	0	18	54	0	0	0	0	0	0	0	0	0	180	0	90	0	0	36	0	0	0	0	360	0	450	2430
0	0	0	0	0	0	0	0	0	0	0	0	0	0	0	0	0	480	0	0	0	60	240	60	0	0	672	0	0	1920	420	60	0	0	0	0	924	2400	1596	480	0	960	960	0	1920	0	0	0	420	1680
0	558	162	900	1530	4050	900	648	1026	144	0	450	0	0	0	0	0	0	0	378	918	0	1440	1350	0	0	810	0	0	0	0	0	0	0	72	108	0	144	162	0	540	270	0	0	0	0	0	0	0	1800
7776	7128	3672	0	7344	432	1512	5832	1944	3456	3888	3672	0	0	0	0	0	0	0	0	0	0	0	0	0	0	0	0	0	0	0	0	0	0	0	0	0	0	0	0	0	0	0	0	0	0	0	0	0	0
4788	1548	1440	0	18180	5760	0	3060	360	0	5220	1980	0	4320	0	0	0	0	0	0	0	0	0	0	0	0	0	0	0	0	0	0	0	0	0	0	0	0	0	0	0	0	0	0	0	0	0	0	0	0
6480	2376	11016	1728	216	1080	216	0	0	15120	4752	1080	0	0	2592	0	0	0	0	0	0	0	0	0	0	0	0	0	0	0	0	0	0	0	0	0	0	0	0	0	0	0	0	0	0	0	0	0	0	0
536	252	5782	606	984	750	1410	1970	220	2556	1230	504	2880	2160	5040	0	48	0	24	6	150	36	36	0	774	630	6	0	0	0	18	216	30	72	18	180	144	144	0	176	230	44	0	0	0	483	758	175	486	310
225	225	900	0	1170	450	0	2241	459	0	6345	45	1350	2430	4590	45	45	0	180	300	222	210	1146	120	18	12	6	0	90	0	0	180	0	0	0	0	0	270	630	36	12	24	0	450	0	0	765	135	175	835
42	262	2264	758	262	708	327	42	573	2772	66	78	108	144	144	420	204	696	96	64	128	105	72	45	0	0	108	0	0	0	552	204	564	72	72	84	72	132	18	0	60	120	0	0	0	369	546	369	316	240
936	4560	2208	288	0	0	1368	144	864	14664	1248	5688	0	0	8640	0	0	0	0	0	0	0	0	0	0	0	0	0	0	0	0	0	0	0	0	0	0	0	0	0	0	0	0	0	0	0	0	0	0	0
6360	1680	600	1400	10720	2160	0	3560	280	4	308	18	0	0	960	630	240	30	300	1346	334	0	390	30	32	242	176	600	180	120	50	460	90	0	288	72	153	1017	1494	0	52	494	0	120	0	0	0	0	0	0
800	560	2392	2000	0	400	2720	3600	4960	1696	1280	2720	1600	160	1200	0	0	32	0	300	600	16	0	80	116	308	388	340	16	300	0	4	8	24	120	216	0	0	140	26	376	38	24	4	40	120	0	24	32	400
0	0	0	3600	11520	6480	0	0	0	0	0	0	0	0	4320	0	0	0	0	0	0	0	0	0	540	0	1080	0	0	0	0	0	0	0	0	0	0	0	0	0	0	0	0	0	0	0	0	0	0	0
1512	3744	1728	2232	7560	2664	6336	2736	4176	2808	1944	6768	288	1584	576	0	0	0	0	0	0	0	0	0	0	0	0	0	0	0	0	0	0	0	0	0	0	0	0	0	0	0	0	0	0	0	0	0	0	0
2448	1512	2520	3168	3312	5472	648	2376	1944	2448	3600	6840	2880	5184	2304	0	0	0	0	0	0	0	0	0	0	0	0	0	0	0	0	0	0	0	0	0	0	0	0	0	0	0	0	0	0	0	0	0	0	0
1436	1660	160	454	1204	54	1156	504	1828	120	272	692	2656	904	732	980	1620	60	528	0	0	224	64	0	100	0	0	984	240	240	506	1320	66	1052	152	136	304	8	0	284	0	0	984	284	312	261	143	276	504	80
2040	840	1440	0	300	720	0	60	360	6252	3672	2028	0	0	4320	0	0	0	0	120	288	0	24	144	0	144	144	0	0	0	0	0	0	0	0	0	0	0	60	0	36	108	0	0	0	0	0	0	0	0
0	0	12960	0	0	0	0	0	0	15552	0	0	0	0	12960	0	0	0	0	0	0	0	0	0	0	0	0	0	0	0	0	0	0	0	0	0	0	0	0	0	0	0	0	0	0	0	0	0	0	0
396	0	1980	432	0	0	0	0	0	8892	4608	4860	432	0	5400	36	0	180	0	0	0	0	0	0	0	0	0	0	0	432	0	0	0	0	0	0	0	0	0	0	0	0	0	0	0	0	0	0	0	0
0	5616	6912	0	0	0	3888	1728	6480	7560	1296	11880	0	432	864	0	0	0	0	0	0	0	0	0	0	0	0	0	0	0	0	0	0	0	0	0	0	0	0	0	0	0	0	0	0	0	0	0	0	0
216	0	432	3240	4968	7560	648	9504	3456	2376	5184	3240	2592	648	2592	0	0	0	0	0	0	0	0	0	0	0	0	0	0	0	0	0	0	0	0	0	0	0	0	0	0	0	0	0	0	0	0	0	0	0
0	0	0	0	0	0	0	23328	9072	0	0	8424	1296	0	0	0	0	0	0	0	0	0	0	0	0	0	0	0	0	0	0	0	0	0	0	0	0	0	0	0	0	0	0	0	0	0	0	0	0	0
5620	1200	3855	171	100	20	50	185	20	630	199	120	405	405	5615	1465	0	725	225	0	0	225	0	0	425	0	0	75	75	295	50	0	0	75	0	0	750	0	0	0	0	0	625	50	100	0	50	0	75	0
0	0	0	324	0	216	0	36	0	0	0	0	108	180	0	0	0	0	0	0	0	0	0	0	0	0	0	0	0	0	9792	150	6186	792	0	180	180	540	0	3744	540	288	2160	180	3600	0	0	0	0	0
1800	0	0	2592	2880	576	0	8640	0	576	0	0	4320	1728	2880	360	0	0	0	0	0	0	0	0	0	0	0	720	0	0	216	0	0	0	0	0	0	0	0	0	0	0	0	0	0	0	2160	0	432	0
720	600	480	1110	1180	320	0	0	0	0	0	0	0	360	1800	360	300	240	450	0	0	0	0	0	0	0	0	2250	0	0	1596	1678	434	1800	0	0	216	0	36	36	0	36	0	1800	360	0	450	0	18	15
130	80	300	250	150	920	100	87	173	1160	1070	1130	0	0	0	700	200	1800	0	140	520	0	70	170	160	960	800	0	0	1800	0	0	0	0	110	40	25	130	373	0	78	114	0	0	0	0	0	0	0	205
504	324	426	166	156	164	72	12	732	292	96	1148	600	0	0	1026	690	1290	557	364	249	126	342	84	378	174	120	60	12	288	614	468	700	967	488	519	540	312	384	834	266	292	240	48	252	822	300	1860	978	360
144	114	738	105	74	265	198	201	999	1384	678	854	348	96	258	186	90	1164	246	108	558	291	48	375	1146	288	600	222	114	276	456	618	1194	600	336	876	626	244	564	958	344	198	198	72	180	384	219	1875	483	223
338	30	1196	60	120	236	0	120	0	772	176	60	40	100	1600	677	125	2850	328	80	104	120	180	0	1793	253	150	100	40	1900	40	80	224	0	0	80	1856	1028	2508	80	32	348	420	120	300	0	696	0	120	180
480	150	990	0	0	0	0	0	0	0	0	0	0	0	0	320	100	660	576	0	72	0	0	0	0	0	0	0	648	648	3024	1224	1800	1872	0	396	480	336	624	2100	924	0	0	0	0	216	0	0	0	0
1364	552	340	1629	2856	183	1514	1290	112	642	306	150	162	180	1032	455	156	91	843	1179	546	234	730	80	29	111	46	54	252	312	828	1728	36	336	624	642	288	2854	194	7	116	243	648	864	144	585	1212	219	216	1802
204	594	941	289	206	230	357	144	334	572	72	311	125	175	175	235	541	758	16	52	58	446	100	274	324	64	495	106	52	151	1502	1300	1228	2388	519	897	484	935	745	779	1086	278	106	52	151	1030	72	426	1020	163
160	1066	160	324	132	0	1005	351	486	396	72	228	306	444	246	40	136	40	210	240	120	732	30	600	150	60	390	420	1620	390	276	372	156	412	892	910	590	1158	256	84	210	246	162	588	96	957	231	522	2274	750
40	342	254	0	534	90	0	192	0	144	0	0	0	48	864	176	1080	1156	0	144	144	708	456	852	976	520	796	144	720	528	48	1212	144	0	48	48	1648	960	1424	132	0	264	144	1056	48	144	288	0	108	72
960	1200	0	0	3360	0	336	3216	672	0	64	128	0	0	0	1440	1800	96	12	3360	72	1120	1536	1568	240	416	508	24	108	0	0	0	48	0	0	0	1600	0	320	0	0	192	0	0	0	180	300	120	0	0
0	30	288	108	534	684	134	502	30	1248	648	228	6	60	2556	0	0	288	0	0	0	30	84	36	120	162	6	0	0	0	0	576	144	144	0	144	88	50	12	912	744	24	0	768	0	832	1880	168	1242	252
616	892	1696	0	0	0	420	240	480	5682	225	2151	144	72	1440	70	238	1372	0	0	0	0	0	0	308	58	0	0	0	0	252	153	675	130	0	50	0	0	0	305	205	0	0	0	0	471	210	879	170	0
1512	540	3924	1296	96	264	0	108	0	912	72	240	216	0	324	600	360	2640	660	0	24	0	0	0	144	36	0	0	0	0	144	72	144	780	0	12	288	468	2484	12	24	216	0	0	0	144	216	108	72	216
0	0	10368	0	0	0	36	180	0	2592	2592	0	0	0	0	0	0	0	0	0	0	0	0	0	864	4320	0	0	0	0	0	0	0	0	0	0	0	0	0	0	0	0	0	0	0	0	720	0	144	936
1620	744	2460	3112	1088	5760	1176	480	1320	4472	4940	1148	1200	2640	1560	180	72	108	0	0	0	0	0	0	240	0	0	0	0	0	1268	352	2280	180	0	120	330	10	20	775	5	36	0	0	0	504	384	672	72	0
216	0	0	5904	1664	6040	0	0	1080	0	0	0	2160	5400	0	0	0	0	144	0	72	0	0	0	0	0	0	0	0	0	1242	336	1230	288	0	144	0	0	0	1080	0	0	0	0	0	0	0	0	0	0
1356	0	156	3705	488	4123	0	0	0	432	1728	0	0	0	0	840	0	240	540	0	0	0	0	0	0	0	0	2160	0	0	6780	640	8240	540	0	0	0	0	0	0	0	0	540	0	0	0	0	0	0	0
140	0	154	810	604	1616	36	12	192	198	990	888	528	1200	264	40	0	80	114	372	36	792	264	1632	84	0	0	480	0	0	360	368	832	222	372	108	234	246	408	840	0	0	120	0	1800	216	72	432	288	366
578	58	360	240	0	336	1386	108	1206	582	126	0	540	0	540	129	21	30	72	0	216	0	0	0	312	36	0	0	0	0	456	0	264	384	0	720	0	0	0	576	816	0	0	0	0	1110	180	2130	1704	576
108	480	96	144	0	0	696	384	864	72	144	72	60	144	0	12	0	0	312	1404	1464	48	192	0	0	240	0	48	780	60	432	0	0	1236	816	2004	372	2232	1584	1176	2016	1716	60	0	0	0	0	0	48	192
696	780	804	0	0	0	1020	408	96	0	0	0	240	0	600	72	360	108	0	0	0	0	0	0	180	0	0	0	0	180	180	0	180	1200	3840	0	1008	2340	0	30	240	210	0	240	180	444	96	24	108	36
1254	2850	8856	0	0	0	0	0	0	5184	0	0	0	0	0	0	0	0	0	0	0	0	0	0	0	0	0	0	0	0	0	0	0	0	0	0	24	480	360	0	0	0	0	0	0	0	0	0	0	0
1566	330	600	678	534	216	0	72	0	48	60	12	24	60	120	24	0	0	36	156	0	60	1080	180	60	36	264	72	0	312	0	12	12	12	84	0	56	1120	264	0	0	240	360	48	48	0	0	0	36	2412
1266	2364	2970	72	150	72	1308	270	948	2190	1248	1830	588	1020	924	66	120	54	0	90	0	60	90	156	0	0	12	48	60	360	0	0	0	0	0	0	30	90	150	0	0	0	0	0	0	72	12	36	0	0
3720	0	1464	276	7668	552	0	0	0	1836	3348	0	0	0	1440	0	0	0	0	0	0	0	2088	0	240	0	1344	144	0	360	0	0	0	0	0	0	0	0	0	0	0	0	0	0	0	0	0	0	0	0
486	108	774	612	432	396	24	48	72	1356	1272	360	144	0	144	138	36	402	0	0	0	0	360	216	0	0	0	288	0	288	0	0	0	0	0	0	0	378	486	0	0	0	0	0	0	12	24	36	0	1164
576	150	714	426	312	570	204	96	420	1008	1272	396	684	576	1152	288	108	756	792	264	264	108	756	36	132	96	120	0	0	504	642	258	1404	612	264	204	216	252	72	612	60	108	0	0	792	360	96	768	324	828
2160	2028	2244	948	1248	1188	684	2196	816	1836	1752	1812	720	1560	732	0	0	72	108	276	96	12	132	276	36	156	108	72	24	144	0	144	0	36	180	120	12	228	984	156	36	408	432	84	348	0	24	0	12	132
1944	558	1170	372	438	1026	48	24	270	672	858	720	258	360	72	0	0	0	0	54	18	276	948	816	24	12	492	60	0	144	84	96	144	0	108	36	0	540	1140	48	24	312	384	0	504	0	0	6	252	828
2592	1080	432	900	3216	1068	864	1728	0	612	1116	432	0	648	0	0	0	0	0	720	0	0	1296	0	0	0	0	0	0	0	90	312	102	0	576	0	0	948	384	54	72	162	360	144	828	0	0	0	0	540
0	360	5400	0	0	0	288	0	864	11592	0	1368	0	0	216	0	216	2376	0	0	0	0	0	0	216	0	0	0	0	648	0	0	0	0	1152	432	162	2466	1188	0	144	288	0	0	0	0	0	0	0	0
0	0	0	0	0	0	0	0	0	0	0	0	0	0	0	0	0	1800	0	0	0	144	144	144	720	0	0	0	0	1800	576	1728	576	0	0	0	720	180	540	720	0	144	576	0	720	0	0	0	72	72
0	0	1296	0	0	0	0	0	0	11664	0	0	0	0	0	0	0	0	0	0	0	0	0	0	0	0	0	0	0	0	0	0	0	0	0	0	0	4752	432	0	0	0	0	0	0	0	0	0	0	0
354	1170	1692	240	366	336	600	990	1020	2784	390	1350	180	0	624	96	480	1344	294	336	144	0	294	144	480	606	414	384	960	480	0	0	0	336	1104	1320	480	1680	2070	0	1056	1380	180	744	0	0	0	0	0	432
1008	1494	774	1008	1008	576	1890	2322	1080	3924	1476	3096	0	0	3240	0	0	0	0	540	0	0	0	0	216	72	0	0	0	1620	0	0	0	0	432	72	0	648	0	0	72	72	0	0	0	0	0	0	0	216
793	1349	606	1062	2574	2004	1158	1612	2822	1646	1042	1560	180	72	1140	517	473	330	126	62	76	0	336	96	180	60	0	0	0	120	276	396	408	156	92	76	272	206	98	48	84	24	192	240	480	408	858	714	96	96
1096	640	1754	544	728	780	686	489	463	934	1100	678	936	864	972	1183	316	1517	333	45	294	1308	126	300	1488	378	450	300	120	120	290	234	264	308	90	192	200	25	45	368	32	80	56	0	0	1066	984	898	836	180
1581	3306	3591	990	1260	954	4134	2070	2976	1932	1200	522	450	324	1026	171	441	288	0	45	45	0	0	90	0	0	180	180	450	180	342	396	162	0	0	0	75	0	15	60	0	30	180	0	0	1662	720	768	0	0
888	528	648	756	1248	1248	2064	1488	2784	816	1968	0	0	288	864	0	0	0	0	0	1608	48	312	360	960	768	960	0	288	0	136	280	160	0	0	816	0	0	0	0	804	156	0	0	0	220	124	232	24	204
237	756	341	368	1396	674	1501	1913	1994	312	560	1682	136	88	748	45	140	65	60	250	452	160	130	478	816	58	128	0	0	20	78	292	120	150	366	126	1008	384	144	165	181	344	0	0	80	556	650	700	346	232
1008	2016	1536	1008	1512	1056	336	168	2808	3324	2388	3768	240	0	0	0	0	0	0	120	120	0	804	132	0	48	408	0	0	0	0	0	0	0	336	324	0	1212	912	0	96	864	0	0	36	0	0	0	0	528
774	570	1782	708	516	1836	486	228	156	2169	1868	3127	0	36	0	0	0	0	0	3420	180	36	2910	2484	0	252	468	0	180	216	0	0	0	0	2310	0	0	2226	2124	0	126	234	0	0	0	0	0	0	0	1122
1080	1656	3024	66	498	894	576	1128	2268	2178	2142	4446	1242	1008	1962	324	396	480	156	858	258	432	618	360	1176	348	24	0	336	1290	24	192	312	480	1200	720	348	348	936	438	150	444	240	240	528	0	84	396	24	48
2532	1884	2268	3114	2634	3108	780	792	360	5832	4356	1968	1704	2472	1944	108	60	84	72	108	0	144	276	204	24	0	48	288	36	324	48	72	24	144	96	0	72	204	72	0	0	0	72	0	96	72	144	72	288	480
0	0	0	0	3600	0	0	1296	0	0	0	0	0	0	0	0	0	0	0	0	0	0	0	0	1188	540	2160	0	0	0	0	720	0	0	0	0	4824	0	0	0	0	0	0	792	0	0	0	0	0	0
12	58	50	0	740	124	0	192	42	0	180	12	0	24	0	252	1284	1230	36	12	96	434	136	600	2070	352	1202	0	240	0	0	2076	426	0	0	0	6558	284	1360	822	300	1710	0	960	96	0	216	54	0	0
0	0	120	420	480	180	0	0	0	0	0	0	0	0	3240	0	0	240	0	0	48	0	0	240	1740	816	1740	240	48	240	504	1224	216	0	0	336	2048	532	228	0	144	0	0	2544	0	0	432	0	0	0
24	72	12	288	2268	540	12	720	108	0	432	108	0	0	0	144	360	72	0	216	432	120	882	1278	0	0	540	0	0	0	756	2268	0	0	468	36	3744	456	108	192	24	396	144	288	72	0	0	0	72	54
0	0	0	0	0	0	0	0	0	0	0	0	0	0	0	384	72	264	0	0	0	0	0	0	0	0	0	0	0	0	0	3600	0	0	0	0	3717	1710	621	72	0	360	108	0	0	0	0	0	0	0
0	0	0	684	1368	540	0	0	0	0	0	0	0	0	5184	0	0	0	0	0	0	0	0	0	0	0	0	0	0	0	2232	2952	2160	1080	0	108	8208	2376	1080	432	108	0	0	0	0	0	0	0	0	0
0	0	0	0	0	0	0	0	0	1080	0	0	0	0	4320	0	0	1080	0	0	0	0	0	0	0	0	0	0	0	0	0	864	216	216	0	0	0	0	0	0	0	0	0	0	0	0	0	0	0	0
0	0	0	0	11232	0	0	4320	0	0	0	0	0	0	0	0	0	0	0	0	0	0	0	0	0	1860	4836	0	0	0	0	0	0	0	0	0	0	0	0	0	0	0	0	0	0	0	0	0	0	0
0	0	0	0	0	0	0	576	0	1440	0	288	0	0	2880	0	0	0	0	1152	0	0	0	0	5040	288	144	576	0	5760	0	0	0	0	288	0	0	0	0	0	0	0	0	576	0	0	0	0	0	0
96	552	0	112	680	24	624	876	264	24	0	0	192	180	120	48	96	0	72	0	360	504	0	324	1064	810	2698	72	2268	0	488	1612	132	120	144	0	528	60	0	240	96	384	144	1080	24	240	384	96	72	0
248	382	1374	165	192	139	194	436	468	2720	964	1422	144	0	496	0	0	0	6	144	58	0	180	1422	228	102	468	144	0	244	1164	650	1774	90	1040	478	30	724	708	0	348	1206	384	252	360	158	78	228	0	540
480	0	5280	0	240	480	864	288	2088	9600	1980	2340	0	0	1200	0	0	0	0	0	144	0	24	12	0	48	0	0	0	0	0	0	0	0	36	960	96	672	672	0	528	408	0	120	108	0	0	0	0	192
152	72	240	660	2124	440	344	1456	296	76	136	36	32	32	584	48	40	136	4	228	580	104	592	668	380	936	1056	356	296	800	0	20	0	16	528	112	28	1008	808	6	50	132	80	20	80	96	200	0	0	620
0	120	0	120	600	144	192	24	384	24	0	120	0	0	0	0	0	0	0	0	0	108	0	132	0	0	0	0	0	0	480	2400	576	0	1200	0	2040	420	3540	0	240	1200	0	0	0	1236	1884	1524	360	0
108	0	36	128	1252	652	168	654	198	24	240	120	0	0	600	376	188	192	464	0	56	228	60	12	24	0	0	0	0	600	696	4292	1916	816	0	64	1872	0	160	1480	0	0	560	560	560	536	3958	966	592	340
336	612	300	192	780	324	238	900	590	180	132	432	0	0	0	318	675	171	104	1172	332	858	1674	276	240	240	1044	0	0	0	288	633	219	400	1360	640	2511	0	297	132	84	852	0	0	0	1702	864	1058	864	1488
396	864	0	1332	1728	0	667	1573	388	63	153	108	612	0	0	0	0	0	0	0	0	0	0	0	0	0	0	0	0	0	0	0	0	0	0	0	0	0	0	0	0	0	0	0	0	3995	9605	1700	0	0
180	36	0	0	240	0	1056	1936	3608	0	0	0	1080	0	1080	60	12	0	120	0	0	0	24	0	0	0	0	0	0	0	0	0	0	0	0	0	480	0	0	0	0	0	0	0	0	3024	6444	10332	0	0
0	0	0	0	0	0	3240	32832	2808	0	0	3888	3888	0	0	0	0	0	0	0	0	0	0	0	0	0	0	0	0	0	0	0	0	0	0	0	0	0	0	0	0	0	0	0	0	0	0	0	0	0
0	0	0	0	0	0	4752	7344	7344	432	3240	216	0	3888	19440	0	0	0	0	0	0	0	0	0	0	0	0	0	0	0	0	0	0	0	0	0	0	0	0	0	0	0	0	0	0	0	0	0	0	0
36	344	704	8	62	26	284	20	372	268	478	390	172	96	208	152	668	1456	320	80	80	200	48	8	2021	211	148	256	300	428	656	790	446	260	80	240	64	24	48	518	50	68	136	100	260	1304	924	1188	44	0
2725	334	842	634	974	550	196	248	64	831	766	152	100	100	582	2026	276	382	1348	150	410	220	332	138	779	514	172	50	50	104	245	478	257	638	78	187	270	120	190	293	238	48	50	210	70	485	1246	545	446	898
1216	652	342	1184	812	80	314	900	222	198	534	348	924	1228	2124	1134	568	312	207	1276	9	294	724	78	85	260	121	572	572	458	576	304	38	36	158	0	174	212	30	48	6	0	36	36	34	172	492	162	624	628
643	318	1919	432	528	756	0	288	0	3494	1678	588	0	0	732	854	204	3046	180	204	168	0	144	0	2278	886	532	192	144	312	0	36	84	60	60	96	132	0	0	60	96	60	0	24	0	0	0	0	0	0
0	0	0	0	0	0	0	0	0	0	0	0	0	0	0	0	0	0	0	0	0	0	0	0	0	0	0	0	0	0	5760	1944	2520	6696	1152	1944	216	288	144	288	432	216	0	0	0	0	0	0	0	0
0	0	0	144	540	180	0	0	0	1080	216	0	0	0	4320	0	0	0	0	0	0	0	0	0	0	0	0	0	0	0	0	540	0	108	432	180	0	720	1440	180	0	720	0	0	0	0	0	0	0	0
0	0	1008	0	0	0	0	0	0	432	0	0	0	0	0	0	0	144	0	0	0	0	0	0	1980	342	270	0	0	0	0	0	0	0	0	0	0	0	0	0	0	0	0	0	0	0	0	0	0	0
972	1008	432	2340	324	324	2160	792	576	738	342	504	576	144	2088	24	72	0	96	1170	144	24	468	72	312	180	72	264	228	1524	774	108	108	48	1638	72	36	486	36	0	270	0	162	378	1026	540	36	144	12	1368
0	0	480	120	660	60	720	840	660	0	0	60	120	240	480	32	78	34	0	480	0	0	960	0	0	0	0	0	0	0	0	480	0	0	5760	0	320	800	800	480	1440	672	96	1440	1920	0	0	240	0	960
0	0	0	0	0	0	0	0	0	0	0	0	0	0	0	540	108	648	234	39	2211	0	0	108	2418	2544	186	0	0	108	0	0	0	198	33	1425	0	0	0	0	0	0	0	720	0	0	0	0	0	0
0	0	360	0	828	0	882	2516	742	720	0	0	720	1440	1800	0	0	0	0	0	0	0	0	0	0	990	90	0	0	0	0	0	0	0	0	0	42	41	25	0	0	0	0	2160	0	468	1856	556	576	360
36	0	36	0	0	0	0	0	0	36	0	0	36	72	0	0	0	0	0	2160	0	0	1080	540	756	1512	216	0	0	1080	0	0	0	0	3888	1296	432	432	540	0	0	1188	0	3456	0	0	0	0	0	1728
192	144	144	312	432	216	96	0	48	24	0	48	0	0	120	0	0	480	200	200	800	16	160	184	2720	900	400	0	0	600	240	240	0	120	432	1764	24	202	158	80	1068	184	0	960	0	24	24	0	16	136
792	360	228	270	534	252	224	432	76	304	276	104	108	288	180	480	0	60	1570	1072	1282	252	1572	852	45	822	321	1116	756	540	324	108	144	195	90	195	81	150	81	252	96	48	72	144	360	18	594	0	216	948
624	896	1324	1440	1516	1292	860	1114	558	1444	1370	942	252	756	468	408	752	952	108	108	288	400	792	1160	532	876	1832	360	72	144	288	348	204	180	420	84	438	558	792	364	304	520	252	180	540	292	470	78	56	432
48	240	288	0	216	24	204	498	378	570	168	840	0	0	384	48	264	432	248	64	96	152	180	124	396	243	375	24	48	48	1152	3264	2976	606	546	1044	1188	300	960	2436	912	2010	0	384	0	420	582	942	120	153
1875	1323	4002	1170	309	657	1014	594	1200	3582	1611	207	0	54	108	60	0	408	568	673	475	365	370	525	982	1823	795	180	90	180	0	36	0	360	396	540	36	36	108	36	594	144	36	72	36	600	216	480	443	868
1521	1893	438	1950	3441	1080	1032	2127	744	1158	1821	1353	612	612	990	279	459	180	618	711	228	798	315	78	300	48	180	54	144	234	912	648	492	240	246	0	2412	45	12	294	6	282	126	126	126	597	969	504	120	24
2052	3420	3384	1512	900	180	720	2322	1962	2653	3060	3071	216	0	36	300	580	776	0	0	0	0	0	0	108	0	0	0	0	0	0	0	0	0	0	0	72	486	414	0	0	0	0	0	0	0	0	0	0	0
1212	1560	3288	372	192	264	1308	934	1358	2158	870	2612	1128	828	1260	324	216	480	84	100	32	576	0	0	576	0	384	0	144	72	48	168	96	438	482	328	48	224	448	96	256	128	96	288	144	840	662	898	384	144
1884	296	632	1108	256	536	999	3753	2248	1348	1420	936	872	560	680	0	80	0	368	736	2208	0	0	0	80	976	0	0	120	160	40	40	0	32	64	768	0	0	0	16	272	0	0	168	160	316	228	352	40	1200
216	414	414	358	215	531	1228	1664	4752	3318	1268	1666	336	336	384	24	36	36	236	560	1148	16	16	160	48	628	260	120	480	384	110	127	219	271	532	1765	0	0	0	48	96	0	0	672	240	813	768	2943	76	244
2124	1824	3408	1812	1044	1380	336	168	552	768	2400	1824	984	1536	768	1176	1032	1956	0	0	0	192	336	240	96	0	48	444	0	384	216	198	558	648	0	0	0	0	0	0	0	0	324	0	0	96	48	240	384	576
684	1620	2016	684	1044	1764	1920	3612	7608	2040	4056	11148	108	0	0	0	0	0	0	0	0	0	0	0	0	0	0	0	0	0	0	0	0	0	72	0	0	0	0	0	0	0	0	0	0	120	444	1236	0	0
1248	1920	5760	864	384	960	576	2880	384	2208	4992	7680	0	0	1248	0	0	0	0	3264	192	0	696	120	96	768	96	0	0	384	0	0	0	0	576	0	240	240	1440	0	192	192	0	0	0	0	0	0	0	1020
1602	2826	8640	0	0	1224	438	1596	450	10242	1620	3906	540	504	4320	0	0	0	0	0	0	0	0	0	0	0	0	0	0	0	0	0	0	0	0	0	0	216	108	0	0	0	0	0	0	0	0	0	0	0
0	0	23328	0	0	0	0	0	0	7776	0	0	0	0	0	0	0	0	0	0	0	0	0	0	0	0	0	0	0	0	0	0	0	0	0	0	0	0	0	0	0	0	0	0	0	0	0	0	0	0
0	0	0	0	0	0	0	0	0	0	0	0	0	0	1296	0	0	0	0	0	0	0	0	0	0	0	0	0	0	0	0	0	0	0	0	0	0	0	0	0	0	0	0	0	0	0	648	0	0	0
2016	1404	1620	144	108	324	702	2376	1350	5544	2880	2700	0	0	21600	0	0	0	0	0	0	0	0	0	0	0	0	0	0	0	0	0	0	0	0	0	0	0	0	0	0	0	0	0	0	0	0	0	0	0
3348	744	22908	0	0	0	0	0	0	7560	0	0	0	0	216	108	24	948	0	0	0	0	0	0	0	0	0	0	0	0	0	0	0	0	0	0	0	0	0	0	0	0	0	0	0	0	0	0	0	0
0	0	0	0	0	0	48	48	96	0	0	0	0	0	0	0	384	0	0	2736	1056	0	3840	2496	1920	2544	2352	1920	768	1248	0	0	0	0	624	480	192	192	0	0	456	192	0	456	0	0	0	0	0	672
0	0	0	396	2808	144	0	0	0	0	0	0	0	0	540	0	0	0	0	0	0	0	0	0	0	0	0	0	0	0	660	3204	240	0	0	0	972	0	0	0	0	0	0	0	0	0	0	0	0	0
0	0	0	0	0	0	0	0	0	0	0	0	0	0	0	0	0	0	0	0	216	0	0	0	810	8208	1566	0	0	0	0	0	0	0	0	0	0	0	0	0	0	0	0	216	0	0	0	0	0	0
0	0	0	0	0	0	0	0	0	0	0	0	0	0	0	0	0	0	0	0	0	0	0	0	3060	180	0	0	0	0	0	0	0	0	0	0	0	0	0	0	0	0	0	0	0	96	180	372	0	0
0	0	0	0	0	0	0	4500	900	180	0	0	0	0	900	0	0	0	0	900	0	0	0	0	504	2520	0	0	0	180	0	0	0	0	4320	3600	0	0	0	0	0	0	0	18000	0	0	0	0	0	0
525	420	30	2242	3190	817	90	2733	78	78	369	108	525	525	1329	925	360	95	453	0	0	231	146	13	309	213	78	525	90	18	888	1590	324	75	0	0	675	0	0	165	0	60	75	15	75	165	2412	57	0	0
0	0	0	0	0	0	540	9180	1944	0	0	0	0	0	11664	0	0	0	0	0	648	0	0	0	1944	0	0	0	0	0	0	0	0	0	0	0	0	0	0	0	0	0	0	0	0	0	0	0	0	0
0	0	0	0	0	0	0	0	0	0	0	0	0	0	0	0	0	0	0	0	0	0	0	0	12960	0	0	0	0	0	0	0	0	0	0	0	0	0	0	0	0	0	0	0	0	0	0	0	0	0
0	0	7200	0	864	0	0	432	0	288	0	0	0	0	5040	0	0	0	0	0	0	0	0	0	6000	1200	7200	0	0	0	0	0	0	0	0	0	420	42	1050	0	0	0	0	432	0	0	0	0	0	0
192	0	0	4260	7380	1800	244	5391	773	24	1584	360	0	0	48	0	0	0	0	276	900	0	504	0	0	780	420	0	0	0	0	0	0	0	24	24	0	0	0	0	0	0	0	48	0	40	1710	410	0	120
0	0	0	0	0	0	0	0	0	0	0	0	0	0	0	0	0	0	0	0	0	0	0	0	1008	0	0	0	0	0	936	0	1224	0	0	0	0	0	0	0	0	0	0	0	0	0	0	0	0	0
144	0	0	1638	1890	3384	56	968	224	144	432	0	0	0	0	1908	324	168	360	0	0	180	60	0	0	0	0	0	0	0	162	246	360	0	0	0	192	0	0	0	0	0	0	0	0	11	329	44	0	0
0	1188	2808	588	358	1610	459	384	345	7128	0	2592	0	0	1656	0	0	0	0	0	0	0	0	0	0	0	0	0	0	0	2106	1053	4545	0	0	0	530	150	220	0	0	0	540	540	2700	324	192	564	0	0
0	0	144	0	0	0	0	0	0	5656	504	3920	0	0	288	0	0	1008	0	216	0	0	0	0	0	0	0	0	0	216	0	0	0	0	216	0	792	2592	504	0	0	0	0	0	216	0	0	0	0	0
0	96	1056	0	0	0	0	0	216	5232	0	1032	0	0	1152	0	30	474	0	0	0	0	0	0	216	0	0	0	0	288	0	0	0	0	1476	252	600	1092	1548	0	0	432	0	0	0	0	0	0	0	0
0	3024	1296	0	0	0	1008	0	2016	576	0	1440	0	0	0	0	1728	576	0	0	0	2976	0	2784	720	0	2448	0	0	0	0	72	0	144	0	72	0	0	0	72	72	0	0	0	0	2880	0	2448	840	0
0	0	0	0	12	0	36	108	48	0	0	0	48	48	0	12	48	0	120	0	0	300	60	4440	0	96	768	660	480	0	0	60	60	0	0	0	0	0	0	0	0	0	0	0	0	348	780	432	0	0
0	0	0	0	0	0	0	0	0	0	0	0	0	0	0	0	0	0	0	540	180	540	720	2160	0	0	900	0	0	144	0	0	0	0	0	0	1290	690	720	0	0	900	0	0	0	540	0	0	720	0
0	0	0	1620	1188	3024	558	4860	90	0	0	0	108	432	0	1089	1071	0	720	288	1368	432	2376	0	0	0	0	0	216	0	432	648	864	1536	744	528	0	216	432	1620	3024	540	0	1080	0	306	972	18	0	0
0	0	120	55	220	121	100	760	220	120	108	108	0	0	480	0	0	0	0	0	0	0	0	0	0	0	0	0	0	240	0	0	36	0	120	0	504	168	48	156	120	180	180	480	168	400	3040	1240	0	1200
0	0	0	0	0	0	0	0	0	0	0	0	0	0	0	1296	96	768	108	0	0	0	216	0	540	0	0	216	108	1080	0	0	0	0	0	0	936	468	972	0	0	432	0	0	0	540	540	0	0	1080
86	176	230	0	60	24	8	1012	540	996	4	80	984	108	1788	0	48	144	12	12	0	0	0	0	0	0	0	0	48	96	0	396	96	48	48	0	456	96	672	252	96	348	624	288	96	0	3840	1920	0	0
360	216	288	0	0	0	0	0	0	0	0	0	0	0	4320	0	0	0	0	0	0	0	0	0	0	0	0	0	0	0	360	1800	0	0	0	0	2160	0	72	0	0	216	0	0	0	0	0	0	0	0
0	0	120	0	0	0	0	0	0	496	0	384	0	0	2600	0	0	184	0	0	40	192	0	784	724	0	0	20	200	200	60	3300	1320	0	0	120	1280	160	0	480	400	0	0	2600	0	600	3300	132	0	0
96	216	216	107	1196	459	351	295	415	95	200	347	745	413	861	72	322	86	516	163	244	306	194	320	440	451	681	288	504	189	48	840	288	381	110	230	668	40	176	196	980	144	96	2112	269	487	886	679	312	225
0	0	0	450	1350	0	750	1200	390	0	0	0	360	900	0	0	0	0	0	0	0	0	0	0	0	0	0	0	0	0	1080	3420	1188	360	0	2340	0	0	0	900	5040	0	0	9000	0	3960	7200	1800	0	0
16	32	24	48	192	0	0	48	720	0	35	133	144	0	24	400	800	696	924	384	396	286	304	154	1248	300	168	36	0	384	60	132	84	60	288	120	2148	630	1470	96	12	948	324	12	48	120	1500	1680	146	32
0	0	0	0	0	0	0	3888	0	0	0	0	0	0	19440	0	0	0	0	0	0	0	0	0	0	0	0	0	0	0	0	0	0	0	0	0	0	0	0	0	0	0	0	0	0	0	3888	0	0	0
0	0	0	0	0	0	0	16272	7920	0	0	0	0	0	4320	0	0	0	0	0	0	0	0	0	0	0	0	0	0	0	0	0	0	0	0	0	0	0	0	0	0	0	0	432	0	0	2880	1440	0	0
2592	0	1296	324	5088	744	432	720	648	0	0	0	5832	0	1224	0	0	0	0	0	0	0	0	0	0	0	0	0	0	0	972	576	72	0	0	0	0	0	0	0	0	108	324	540	0	1296	2160	1944	0	0
0	0	4320	0	0	0	324	1350	270	3600	0	0	0	0	22500	0	0	900	0	0	0	0	0	0	0	648	432	0	0	180	0	0	0	0	0	0	0	0	0	0	0	0	0	0	0	180	1650	150	180	36
1497	1620	984	304	1224	660	1170	1284	273	486	246	234	0	375	1224	2195	2253	1296	526	350	608	1711	216	92	882	156	438	404	1209	648	43	209	85	27	78	9	171	96	195	0	0	78	87	273	15	270	614	96	181	72
380	240	172	0	5472	0	0	3024	0	204	228	144	0	0	1440	2508	1584	804	0	144	0	0	0	0	1440	0	0	0	0	0	0	2160	0	0	720	0	2280	480	696	0	0	1440	2160	1440	1080	0	0	0	0	72
216	30	720	30	150	432	12	150	168	696	696	0	120	360	936	372	0	1116	6	6	0	180	270	0	0	0	0	0	24	2184	90	522	432	444	1134	648	768	2436	1728	1260	162	630	1044	540	3780	12	270	288	240	360
0	0	648	0	0	0	0	0	0	354	0	330	0	0	36	0	0	0	0	0	0	0	0	0	0	0	0	0	0	0	0	0	0	3450	0	6450	0	0	0	0	10980	0	0	900	0	2400	150	1950	0	0
0	936	1980	810	2160	270	540	405	963	4140	0	720	3240	1620	3600	0	144	180	0	0	0	0	0	0	324	0	0	0	0	0	810	2160	270	0	0	0	0	0	0	0	0	0	0	0	0	216	90	18	0	0
1584	432	576	332	0	28	144	0	0	288	24	0	144	288	576	3696	1008	1344	204	384	852	0	432	0	120	318	186	0	0	0	1536	0	120	504	0	0	0	0	0	184	56	0	0	0	0	864	0	0	1152	336
268	1698	608	144	460	368	1369	428	1299	288	168	804	684	1116	540	32	1218	136	220	116	192	1318	14	0	567	60	537	480	216	168	522	1120	920	520	158	540	634	170	360	1092	982	650	240	240	120	1183	116	987	1416	122
144	216	288	168	284	148	168	166	194	360	264	216	0	0	768	280	264	740	96	216	768	96	336	672	528	224	496	0	0	0	168	338	238	0	672	1152	1488	396	1524	1600	1032	1880	0	1920	0	168	331	245	0	720
150	0	450	120	180	96	300	480	120	10	46	88	0	0	3150	0	0	150	30	0	150	0	0	0	510	0	60	0	0	240	240	360	150	150	50	550	0	0	0	242	60	124	0	1350	24	600	960	270	145	770
0	0	0	0	0	0	0	450	0	0	0	0	0	0	12000	0	30	1440	0	0	0	390	0	240	900	0	300	0	0	0	60	642	60	210	30	0	642	120	120	210	0	30	0	1200	0	0	3450	0	0	0
360	0	936	0	3600	0	0	0	0	1080	540	0	0	0	7200	180	0	468	0	0	720	0	0	0	1104	660	0	0	0	0	0	0	0	0	0	0	0	0	0	0	0	0	0	3600	0	240	1248	240	0	360
153	867	384	36	36	0	936	108	864	3132	216	2268	0	0	0	240	2960	6400	0	0	0	0	0	0	0	0	0	0	0	0	480	0	0	180	0	0	0	0	0	0	0	0	60	0	0	303	21	756	480	0
0	0	1728	0	0	0	0	0	0	9792	576	0	0	0	6912	0	0	0	0	0	0	0	0	0	0	0	0	0	0	1728	0	0	0	0	0	0	0	0	0	0	0	0	0	0	0	0	0	0	0	0
1768	3762	8408	2730	150	600	2232	696	1278	4170	840	150	0	0	0	1558	2190	4892	252	144	384	1056	228	618	1224	228	468	0	0	0	0	0	0	180	150	216	0	12	18	0	120	0	0	0	0	498	144	222	240	72
0	0	0	0	0	0	0	0	0	4020	3360	1260	0	0	21600	0	0	0	0	0	0	0	0	0	0	0	0	0	0	0	0	0	0	0	0	0	0	0	0	0	0	0	0	0	0	0	0	0	0	0
724	768	2000	756	600	2352	180	288	324	2160	3376	1592	180	1080	792	192	144	96	0	0	0	0	0	144	576	0	216	72	0	1224	360	240	480	360	1080	360	0	0	2160	2160	360	1440	720	0	3240	0	0	0	0	0
1416	520	6310	456	336	38	160	40	30	1328	150	0	130	730	2638	504	280	2128	0	0	0	0	0	0	348	0	0	0	0	0	1062	312	236	800	0	220	80	120	40	140	340	0	240	120	120	1030	280	180	784	0
2832	2112	564	3422	8108	7298	180	2304	2124	2350	4310	2556	0	0	720	336	192	48	0	0	0	12	30	30	144	0	72	288	0	144	490	700	610	0	0	0	0	0	0	180	0	0	0	0	0	0	0	0	0	0
990	30	1860	2386	30	5300	36	152	112	0	1200	6000	1200	0	0	840	0	780	240	0	48	252	48	0	180	232	20	0	0	0	1200	0	2400	150	30	0	300	0	0	60	72	12	0	0	0	234	658	728	0	240
600	1762	46	304	460	536	944	808	738	476	390	556	264	124	32	0	0	0	0	445	75	1364	442	252	0	80	150	0	100	0	1296	1188	108	0	451	157	108	864	138	2880	400	390	0	80	0	60	0	60	1556	280
2106	1566	4428	0	36	0	360	72	0	0	36	0	0	0	1620	408	840	1404	558	630	954	360	216	720	1272	2424	1920	144	648	252	0	78	60	138	66	246	90	0	0	0	270	0	450	414	90	540	168	60	486	396
0	2088	3744	0	0	0	36	1716	48	3168	2736	2016	0	720	4320	0	0	0	0	0	0	48	276	576	252	1044	252	0	540	540	0	0	0	0	0	0	0	0	0	0	0	0	0	0	0	0	288	0	96	552
0	0	0	0	0	0	0	240	480	1704	0	456	0	0	1728	0	0	1728	0	0	0	720	720	0	576	0	288	0	0	1728	0	864	0	768	1584	672	2034	3132	2034	864	0	864	0	864	864	0	576	288	0	0
0	564	1116	192	96	480	138	0	318	768	372	1320	384	192	3840	0	96	288	156	786	138	72	0	0	0	0	0	0	0	0	432	456	1128	156	174	174	2736	1260	864	144	552	300	0	72	384	48	0	48	0	0
60	1200	270	70	422	84	510	5616	348	84	44	880	36	0	0	684	870	54	912	1392	480	612	756	54	780	2732	268	0	0	0	146	142	132	72	126	36	316	206	204	36	234	54	0	0	0	300	3840	192	840	420
0	0	120	0	0	0	0	0	0	120	0	0	0	0	0	0	0	240	0	0	0	0	0	0	1060	80	60	0	0	0	12	0	12	0	0	48	0	0	0	36	12	0	0	0	0	1536	0	924	240	0
1044	1512	2268	3290	3212	806	3272	844	924	360	180	0	216	864	432	0	0	0	0	0	0	0	0	0	0	0	0	0	0	0	1421	1334	377	0	0	0	288	0	0	0	0	0	0	0	0	4400	3379	825	0	0
0	0	288	900	2020	968	24	264	216	576	0	576	720	288	1512	0	0	0	0	0	0	0	0	0	0	0	0	0	0	0	180	340	488	0	2304	288	648	3168	2520	0	432	1296	576	288	1440	120	1320	648	0	0
0	48	0	100	2710	250	161	500	311	0	0	120	0	0	2040	0	0	0	0	0	0	0	0	0	0	0	0	0	0	0	100	790	250	0	0	0	705	5835	6660	0	0	0	480	2700	1200	185	260	263	0	0
0	0	108	450	675	1575	450	675	1575	342	0	144	0	0	13662	0	0	0	0	0	0	0	0	0	0	0	0	0	0	0	90	135	855	0	0	0	1269	81	108	270	0	270	540	0	810	90	135	855	0	0
72	144	144	0	144	144	0	360	216	828	828	432	0	0	648	72	144	144	0	576	144	0	1224	216	276	210	306	0	0	2160	0	216	216	0	864	216	312	864	2424	234	234	108	216	792	2520	72	432	288	0	1188
80	80	1746	225	225	120	335	335	155	1360	285	225	525	645	1681	17	32	1001	0	0	0	154	500	450	298	0	205	729	0	900	352	355	121	184	158	16	217	206	6	437	51	38	129	133	753	996	966	108	303	1000
324	0	324	0	0	216	432	432	1080	648	540	648	324	216	648	324	0	324	324	3564	1080	1755	2835	4806	648	432	2592	972	432	2592	342	912	798	0	0	0	0	0	0	144	0	0	0	0	720	0	0	0	0	0
72	648	840	0	0	0	0	0	0	360	0	0	0	0	0	120	1080	1200	0	0	0	0	0	0	1152	0	0	0	0	0	720	0	240	0	0	480	0	0	0	0	0	0	0	0	0	72	0	24	0	0
44	144	466	64	288	182	12	108	30	15	156	24	270	84	90	79	441	1424	108	24	96	768	516	696	1428	375	1104	204	210	390	894	1236	696	210	30	90	330	90	270	441	126	420	270	90	156	444	297	219	609	204
1632	0	17952	0	0	432	0	0	0	5040	5244	516	0	0	0	0	0	0	0	0	0	0	0	0	0	0	0	0	0	0	0	0	0	0	0	0	0	0	0	0	0	0	0	0	0	0	0	0	0	0
720	0	1116	0	0	1800	0	0	0	1895	5693	728	0	0	3420	720	0	540	0	0	0	0	0	0	120	0	240	360	0	1080	36	180	576	0	0	0	1080	336	384	0	0	0	360	0	1800	0	0	0	0	0
[truncated: 55 more columns]
