# Supplementary material for: Polygenic adaptation from standing genetic variation allows rapid ecotype formation
Source: eLife. 2023 Feb 28;12:e82824. doi: 10.7554/eLife.82824 (PMC9977305; doi:10.7554/eLife.82824)
Supplement: Supplementary file 2. [file elife-82824-supp2.zip › Supplementary_Data_1/Twisst_windows_5000/superscaffold30_all_output.weights.5000.csv]

topo1	topo2	topo3	topo4	topo5	topo6	topo7	topo8	topo9	topo10	topo11	topo12	topo13	topo14	topo15	topo16	topo17	topo18	topo19	topo20	topo21	topo22	topo23	topo24	topo25	topo26	topo27	topo28	topo29	topo30	topo31	topo32	topo33	topo34	topo35	topo36	topo37	topo38	topo39	topo40	topo41	topo42	topo43	topo44	topo45	topo46	topo47	topo48	topo49	topo50
0	64	608	0	544	128	1272	576	240	1536	0	0	480	960	2304	0	64	32	0	0	384	512	0	256	312	64	104	0	768	1104	120	680	280	96	144	672	800	836	524	64	288	128	192	1536	240	2064	1056	624	960	240
0	0	2400	700	72	740	480	216	1464	5880	1440	0	0	0	0	0	0	0	0	0	504	0	0	0	0	180	612	0	0	0	500	360	1300	0	0	2172	0	912	420	0	720	0	0	0	180	0	0	0	0	2340
1098	882	612	480	948	732	576	972	720	2064	792	384	1800	1872	3132	90	198	72	0	216	0	168	330	150	0	126	126	108	0	0	144	360	288	0	216	72	432	216	468	0	0	288	144	72	288	192	576	240	96	312
848	116	1552	216	50	154	170	112	228	786	599	329	288	0	412	308	10	622	472	1218	170	90	192	228	1276	638	20	0	0	2364	772	232	468	492	1472	604	204	194	220	566	934	142	224	316	324	211	62	179	172	536
300	450	960	126	54	210	24	12	108	408	72	54	234	510	1530	1200	1860	3576	336	50	550	476	12	988	3160	888	740	708	474	708	168	72	120	60	10	110	270	0	0	60	0	0	180	270	60	96	48	102	596	84
1077	136	911	1584	180	2124	64	200	96	728	1472	176	0	0	468	747	78	417	300	120	120	44	20	8	448	140	24	0	0	684	1440	168	1830	480	210	210	450	832	302	1305	135	0	1080	540	2520	148	386	204	78	42
1500	3744	2544	3288	2232	1200	1812	2040	1200	3288	1200	2232	4860	4800	4860	240	408	312	0	0	0	0	0	0	0	0	0	0	0	0	408	312	240	240	0	0	0	0	0	120	0	0	0	60	0	156	132	108	192	0
2844	2646	7686	750	900	0	750	720	360	4794	360	516	1350	1350	6810	216	162	522	120	96	72	120	60	0	750	108	150	0	0	450	60	0	0	60	30	0	12	60	60	30	30	84	120	0	30	60	0	0	60	30
1296	0	12960	2592	2592	1296	0	0	0	0	3672	1512	0	0	10368	0	0	0	0	0	0	0	0	0	0	0	0	0	0	0	2592	2592	1296	0	0	0	0	0	0	0	0	0	1296	0	0	0	0	0	0	0
0	0	16200	1800	1800	720	0	0	0	6480	0	0	0	0	16200	0	0	0	0	0	0	0	0	0	0	0	0	0	0	0	1440	1440	576	0	0	0	0	0	0	0	0	0	0	0	0	0	0	0	0	0
2304	0	1152	3456	13248	9072	432	0	432	2016	5328	864	3456	1728	3168	0	0	0	0	0	0	0	0	0	0	0	0	0	0	0	0	0	0	0	0	0	0	0	0	0	0	0	0	0	0	0	0	0	0	0
0	0	0	0	1728	0	2304	7488	2304	0	0	0	0	0	1728	0	0	0	0	0	0	0	0	0	768	3072	768	0	0	0	0	0	0	0	0	0	0	0	0	0	1152	0	0	0	0	0	0	0	0	0
1350	180	2250	300	2640	4314	0	1890	2070	528	6522	1032	6012	3780	6228	0	0	0	0	234	0	0	36	0	0	234	36	0	0	0	0	0	0	0	0	0	288	0	0	0	0	54	0	0	0	0	0	0	0	0
300	1650	750	0	522	162	1500	60	4596	180	120	924	2700	1080	5616	60	330	150	0	0	0	72	0	0	0	0	0	0	0	0	0	90	18	0	0	0	360	0	0	0	0	0	0	0	0	1296	0	5184	0	0
1012	3308	798	664	1412	882	1968	2232	3888	1826	1810	3450	606	3360	480	195	705	180	0	0	0	0	0	0	30	30	0	0	720	90	132	453	207	0	0	0	0	0	0	168	18	162	288	432	90	30	0	0	0	0
1800	1296	1656	2880	2712	1968	1584	1200	1320	1704	1380	432	8640	2160	2190	576	648	576	2700	0	0	0	0	0	120	180	0	0	0	0	1440	1296	864	150	0	0	0	0	0	90	0	0	0	30	0	144	0	216	60	90
295	672	365	432	1620	1824	1152	720	2064	1975	2007	2630	144	432	2208	509	720	1183	576	264	480	576	0	192	908	44	224	0	0	120	288	1344	1248	0	0	0	1080	0	240	1920	0	480	0	0	0	576	864	1440	0	0
570	240	678	720	24	168	324	216	132	498	918	288	528	672	528	972	720	1596	720	0	0	264	180	84	744	1440	480	0	720	0	480	216	576	540	72	36	384	48	492	132	504	660	648	612	360	372	234	162	36	0
216	1701	2565	441	558	621	303	78	3453	4581	1755	4086	540	540	1404	0	837	1215	135	27	54	324	108	54	477	0	225	0	0	0	45	252	243	351	567	540	513	867	510	270	90	666	0	0	324	75	30	435	189	234
240	300	1920	120	0	120	300	240	480	3630	790	1340	240	120	960	0	0	0	132	396	120	0	0	60	384	0	0	48	0	0	726	234	600	240	1800	480	900	2700	720	240	600	600	480	480	720	0	0	0	0	0
108	162	522	211	1543	1378	738	2898	2952	900	0	540	324	216	2628	0	0	108	18	36	54	108	0	216	0	0	648	216	324	0	146	758	1148	180	36	540	2592	324	648	0	216	216	324	2808	0	45	45	990	108	0
0	460	92	540	1170	600	429	246	645	75	30	411	60	420	30	0	20	4	0	0	0	0	0	30	0	0	0	120	0	6	2076	4758	1758	0	1500	0	0	750	0	5250	1500	750	3000	6000	2580	21	6	21	0	0
18	54	0	0	0	0	144	0	36	36	0	36	0	0	0	90	1170	360	0	0	0	780	468	1056	0	0	360	108	1080	0	1200	1650	5250	0	180	720	0	180	1800	2463	4545	3288	540	0	2700	72	0	36	702	162
204	700	312	336	732	120	316	552	388	72	204	372	120	24	120	336	368	48	84	616	1160	948	3338	338	0	228	732	120	256	960	248	444	184	220	2072	1196	1170	1008	508	394	720	794	212	796	756	750	180	160	572	1110
96	192	0	96	1776	96	1620	1332	1512	0	96	192	0	0	144	24	48	0	0	0	0	0	0	0	96	96	528	72	360	0	0	48	0	0	0	120	12	0	36	180	120	720	96	420	24	0	0	0	0	0
696	420	180	0	4650	180	0	3000	0	0	480	420	0	0	0	0	0	0	0	1650	0	0	1380	660	0	840	1320	0	0	0	0	0	0	0	0	0	0	0	384	0	0	0	0	0	0	0	0	0	0	0
180	60	48	204	360	408	96	1092	396	0	36	60	228	0	0	1428	444	144	1248	1272	288	2232	636	1092	1440	2640	2160	0	0	0	720	1944	504	480	96	0	336	48	48	48	96	48	0	0	0	480	1176	360	864	360
36	0	216	0	0	0	252	0	72	72	0	0	0	0	0	24	216	1992	648	0	0	2508	552	1800	1422	342	1476	1440	432	288	36	72	36	0	0	0	0	0	0	0	0	0	0	0	0	504	0	144	5916	1284
0	0	0	12	0	36	0	24	0	0	0	0	24	48	0	0	0	0	24	24	2400	0	120	120	1288	1428	644	240	0	0	60	0	180	96	96	2160	0	0	360	4056	2724	2220	360	1776	240	0	0	0	0	0
120	48	360	0	216	1134	75	93	48	1070	1342	198	120	0	360	30	0	90	0	0	30	30	405	825	0	112	14	0	36	180	90	120	738	30	120	30	126	264	150	30	212	208	0	72	0	30	0	30	116	822
16	362	522	32	96	32	244	108	152	614	174	80	0	436	0	0	568	836	52	36	48	384	12	396	1748	685	355	36	904	180	24	432	264	108	162	270	330	312	510	137	98	361	216	180	144	592	468	416	500	327
510	270	108	296	142	74	17	31	102	118	27	23	334	0	0	302	126	72	811	545	410	36	692	30	384	368	330	424	268	1186	472	402	90	833	619	446	286	718	176	64	122	100	662	542	416	166	98	84	0	408
568	540	656	2211	1376	1540	571	138	238	494	682	440	735	527	353	252	406	328	332	374	81	368	462	537	208	68	284	959	287	329	380	394	272	675	846	247	582	416	270	277	361	387	641	338	698	402	170	318	193	398
144	0	144	0	0	0	0	0	0	0	0	0	0	0	0	0	0	0	0	0	0	0	0	0	0	0	0	0	0	0	0	0	0	0	0	0	0	480	2760	0	0	0	0	0	0	0	0	0	264	2136
126	114	624	0	144	72	0	684	0	144	90	342	0	0	288	0	0	0	0	0	0	0	0	0	0	0	0	0	0	0	0	0	0	0	0	0	0	0	0	0	0	0	0	0	0	0	0	0	0	0
120	600	480	0	240	48	240	1460	820	1048	120	872	0	0	912	24	120	96	80	588	292	0	576	96	96	48	48	0	0	1056	192	0	0	304	8484	1388	1888	5984	768	80	400	1440	0	2880	0	0	76	20	48	576
660	0	150	6	0	6	348	0	132	270	0	0	132	24	2400	360	0	0	0	0	0	0	0	0	150	0	0	0	0	0	0	0	0	6	0	0	1824	1608	888	0	6	0	864	0	0	1524	0	372	1284	0
612	408	756	144	180	0	168	72	0	3276	756	504	0	0	288	864	576	3204	0	360	0	0	660	0	1980	0	0	0	0	180	0	0	0	0	240	0	1824	1664	1312	0	48	240	0	0	0	0	0	0	0	240
1632	0	816	3560	1180	5316	288	0	0	956	1156	780	1536	288	1104	288	0	144	0	0	0	171	192	765	192	0	528	0	0	96	2040	660	1512	864	0	0	0	0	0	1296	324	0	0	0	0	144	0	0	708	528
144	596	1644	160	112	80	1010	420	440	210	0	90	960	576	1438	718	1800	2986	408	52	42	1360	336	264	488	48	112	960	576	2014	192	120	88	96	40	24	62	196	116	80	40	276	544	0	0	146	82	100	48	16
783	1575	1242	1034	1369	972	864	2619	1368	1386	999	1071	2160	3996	2106	0	72	0	288	351	144	36	459	288	234	261	261	0	0	486	232	146	198	72	54	90	90	360	225	288	108	144	0	0	0	30	0	6	0	0
18	18	234	0	54	0	882	1134	2682	270	54	162	162	54	4752	18	18	72	0	0	540	0	0	0	2595	807	0	0	540	0	0	0	0	0	0	0	0	0	0	0	0	0	0	270	0	378	486	1242	54	216
0	0	0	0	0	0	0	0	0	0	0	0	0	0	2880	0	0	0	0	0	1692	288	288	0	0	0	0	0	648	1152	0	0	0	0	0	972	0	0	0	0	0	0	0	0	0	0	0	0	216	108
0	0	0	0	0	300	0	0	0	1080	120	0	0	60	0	450	90	3060	1200	0	1800	0	0	0	5400	1200	0	0	600	0	0	0	432	0	0	0	0	0	0	720	0	0	0	0	0	120	720	1500	0	0
465	6	711	1350	0	2500	135	243	303	1929	3018	462	228	750	462	1121	309	1524	848	84	366	65	0	100	435	150	360	524	150	150	1150	235	2705	459	18	9	129	30	84	1500	375	84	84	0	0	255	173	150	95	60
1005	1215	1275	435	791	403	177	717	51	15	60	30	150	390	1140	9	0	0	0	60	126	36	57	9	0	174	75	45	141	6	375	250	500	0	0	0	1305	1245	1425	75	0	225	1125	0	375	198	1773	54	0	36
0	216	2376	0	0	0	0	72	0	5448	432	456	0	144	1224	0	0	0	0	0	0	24	120	0	0	0	0	0	0	0	0	0	0	0	720	0	864	7056	1728	0	0	0	0	0	0	0	144	0	264	1320
591	1590	4659	225	1668	1545	420	315	435	2160	540	720	720	1440	11610	69	60	321	0	0	0	0	0	0	18	0	0	90	90	0	0	0	0	0	0	0	0	0	0	0	0	0	0	0	0	0	0	0	0	0
132	420	360	96	90	222	1140	60	1500	2124	216	1500	0	0	180	9	111	240	0	288	672	0	0	720	954	0	534	72	180	0	0	0	0	0	3312	6288	0	2112	1488	0	2070	1110	0	0	0	0	0	0	0	480
396	822	150	144	84	84	220	152	132	40	152	264	24	72	432	180	246	558	212	80	236	640	136	160	696	680	88	600	360	0	172	152	156	466	244	226	236	120	40	160	64	52	60	396	0	176	172	420	616	160
90	0	210	604	217	511	30	270	132	90	360	240	468	0	0	162	0	540	142	28	82	193	187	340	802	252	176	360	108	288	3468	1587	2631	1560	300	456	696	504	528	2106	1212	0	0	180	936	140	948	730	358	172
144	60	420	214	142	208	0	0	90	118	368	60	0	0	0	1026	315	2013	465	75	132	1062	144	324	1428	309	609	360	0	0	874	514	202	265	5	30	18	0	0	265	60	5	0	0	0	612	426	612	1536	274
1062	297	729	666	90	174	189	105	18	460	80	168	396	144	84	1278	162	942	924	138	168	531	135	18	368	76	180	240	96	96	654	78	126	360	144	0	144	0	12	129	135	216	168	48	72	522	336	276	541	249
1584	372	1044	1992	1528	2132	1428	1860	780	1552	1560	1700	180	120	120	744	180	324	480	150	66	352	174	74	144	252	48	96	72	72	1224	392	880	336	150	18	1200	180	120	324	124	224	0	0	0	1686	2328	906	736	276
276	552	924	150	30	24	244	232	100	478	270	632	0	0	0	300	648	1356	612	860	556	720	108	204	1224	72	408	0	0	0	336	1056	1200	1656	940	728	1360	1480	2200	1626	1254	600	0	0	0	1052	224	740	192	480
[truncated: 55 more columns]
