# Supplementary material for: Polygenic adaptation from standing genetic variation allows rapid ecotype formation
Source: eLife. 2023 Feb 28;12:e82824. doi: 10.7554/eLife.82824 (PMC9977305; doi:10.7554/eLife.82824)
Supplement: Supplementary file 2. [file elife-82824-supp2.zip › Supplementary_Data_1/Twisst_windows_5000/superscaffold44_all_output.weights.5000.csv]

topo1	topo2	topo3	topo4	topo5	topo6	topo7	topo8	topo9	topo10	topo11	topo12	topo13	topo14	topo15	topo16	topo17	topo18	topo19	topo20	topo21	topo22	topo23	topo24	topo25	topo26	topo27	topo28	topo29	topo30	topo31	topo32	topo33	topo34	topo35	topo36	topo37	topo38	topo39	topo40	topo41	topo42	topo43	topo44	topo45	topo46	topo47	topo48	topo49	topo50
0	312	2064	144	0	288	432	72	1368	4608	1152	2304	2160	720	144	0	0	0	0	0	144	0	0	0	108	96	48	72	0	72	0	0	0	72	72	1116	0	720	792	504	972	648	360	0	360	48	0	96	0	216
375	488	1729	680	752	2144	160	132	1682	3932	752	1628	0	0	0	66	120	282	16	88	232	80	114	700	990	198	708	0	0	0	172	238	622	268	646	1090	210	444	1152	769	208	2059	324	0	0	88	84	404	196	168
266	312	802	0	0	0	240	0	120	1260	0	330	0	0	600	21	72	87	0	0	0	90	300	330	0	0	96	0	0	270	228	192	270	36	3174	480	2806	4314	3794	54	672	1620	102	18	192	0	90	0	156	580
1168	196	664	3946	1562	2160	342	966	660	702	1512	72	0	360	270	28	112	100	60	330	834	78	126	360	28	772	64	0	36	0	340	140	216	180	990	3498	261	525	306	440	734	1580	0	918	0	432	1614	498	81	681
1557	93	402	1712	1582	1560	920	1516	276	72	891	135	90	0	0	819	315	162	1154	1048	1320	350	874	156	126	864	108	90	0	0	718	98	240	1000	212	480	588	960	942	336	840	768	294	0	0	880	1412	264	112	1640
0	513	711	1299	279	1122	243	324	567	558	0	54	2430	0	0	1026	945	405	528	189	741	198	162	126	1224	0	216	0	0	0	1356	396	408	1872	432	1386	0	594	216	0	2790	270	0	0	0	0	0	0	162	0
174	290	736	684	50	520	0	54	36	570	339	243	600	0	0	60	100	440	564	108	462	0	270	180	36	864	684	0	0	72	3366	250	2600	1500	1620	4548	180	90	180	1170	3915	1035	0	0	720	0	0	120	0	0
2676	216	108	1714	146	0	96	0	0	700	468	56	108	0	240	560	40	120	0	848	2272	0	240	0	120	496	56	72	0	360	248	64	72	0	368	928	84	444	96	0	224	16	264	288	408	0	0	0	0	192
504	0	728	136	102	102	0	0	0	90	90	0	192	0	180	252	0	1484	374	84	550	152	100	20	1740	404	0	184	496	352	334	39	39	476	120	700	172	55	5	10	4	2	104	320	104	459	255	102	308	700
450	252	828	846	720	756	36	90	18	744	156	0	720	828	432	400	240	560	436	276	866	0	0	0	270	666	516	96	540	240	1920	1200	1920	556	588	2726	744	0	0	432	2232	864	0	1344	0	60	150	30	180	18
642	0	774	1224	1296	2400	0	0	0	744	1008	0	0	0	864	402	0	174	360	0	1176	0	0	0	72	1068	0	0	0	0	648	432	720	0	0	1560	0	0	0	240	2556	864	0	2160	0	0	48	96	180	108
2832	1680	768	840	1836	2868	480	2028	372	42	1446	108	600	2760	1140	1620	900	480	0	0	0	0	0	0	0	120	120	480	1200	120	60	108	192	0	0	0	0	48	0	0	0	0	240	0	72	240	528	132	0	0
840	1960	2240	216	84	1752	0	1440	1890	720	3474	1260	0	144	0	0	0	0	0	0	0	60	48	18	0	0	18	0	0	0	360	168	264	0	0	0	0	480	150	120	0	114	72	0	288	0	0	0	336	384
2706	3096	2934	336	864	1176	5184	1980	5796	1056	504	1440	576	0	0	246	360	258	144	432	612	0	264	1464	912	108	576	288	0	0	0	0	0	0	0	24	0	48	384	264	108	216	144	0	0	912	396	852	432	924
9468	2976	3864	2184	1596	1452	1620	1860	720	720	2040	480	0	0	900	954	468	522	0	48	84	0	24	24	0	60	12	0	0	0	0	0	0	0	36	36	24	0	168	0	60	264	0	36	0	0	0	0	0	96
1440	0	0	1944	1512	864	3240	2304	1944	0	360	0	7200	1800	720	0	0	0	648	504	288	0	0	0	0	0	0	0	0	0	0	0	0	972	0	0	0	648	864	0	324	540	972	0	0	432	216	72	0	288
384	2256	1020	1368	624	2184	4248	2460	1248	1140	1056	684	3888	7344	2160	144	36	180	0	0	0	0	0	0	0	0	0	0	0	0	0	240	960	0	0	0	0	0	0	0	0	0	600	0	0	0	24	24	0	0
0	0	0	0	0	0	11160	3720	2400	54	18	0	0	0	8640	0	0	36	18	0	198	0	0	0	744	588	0	0	72	0	0	0	72	12	0	348	0	0	0	192	1320	0	0	72	0	90	390	420	1800	540
25	2165	294	108	36	0	2700	936	5184	2232	480	10680	0	0	2592	28	1820	2040	0	0	0	0	0	0	864	0	0	0	0	1296	0	0	0	0	0	0	0	0	0	0	0	0	0	0	0	0	0	0	0	0
16	80	0	0	1152	48	1536	1408	2048	0	8	40	96	192	24	48	240	0	0	0	0	0	0	0	0	0	0	0	0	0	0	0	528	0	0	0	72	24	192	924	396	792	0	0	240	288	480	384	0	0
0	0	0	1584	864	1008	0	0	0	0	0	0	0	0	0	0	0	0	552	0	1104	0	0	0	0	0	0	0	0	0	348	288	516	1536	648	912	456	60	1572	468	48	924	1584	576	1440	0	288	0	0	0
2736	2016	5544	144	216	504	384	0	216	7512	1488	1224	216	504	864	360	192	792	960	0	768	576	0	288	1428	912	324	432	960	1728	144	120	216	0	0	0	0	0	0	192	96	0	0	96	0	216	0	72	0	0
0	0	1728	0	0	0	540	0	1620	11232	2592	4320	0	0	0	0	0	0	0	0	0	0	0	0	432	432	0	0	0	0	0	0	0	0	0	0	0	0	0	0	0	0	0	0	0	90	0	270	0	0
552	2808	1680	360	144	72	0	0	0	1728	432	0	0	576	1152	24	2568	120	96	192	96	768	0	0	2112	768	384	768	960	768	720	504	252	84	168	84	2772	1704	2508	948	576	3792	576	768	288	0	0	0	0	0
1764	0	900	1440	1800	360	0	0	0	2604	12120	0	0	0	3456	864	0	2592	0	480	96	0	0	0	720	1044	0	0	0	864	0	0	0	0	240	48	0	0	360	0	36	36	0	0	0	0	0	0	0	0
0	1770	3666	959	377	920	2620	1980	2132	3997	0	395	96	72	1968	96	972	492	8	0	120	20	0	48	2188	140	44	64	76	1444	88	16	0	184	240	360	240	0	0	260	300	160	80	120	240	260	0	0	460	600
0	588	4272	0	0	0	432	0	864	5292	1620	6480	0	324	0	0	240	1920	0	0	0	0	0	972	3024	0	4320	0	0	0	0	0	0	0	0	0	0	0	0	0	0	0	0	0	0	0	0	0	0	0
0	738	3996	0	0	0	1278	0	36	1386	0	702	0	0	0	0	72	3468	0	0	0	66	0	24	2160	1440	0	0	2160	0	30	30	0	90	360	0	0	90	0	0	0	0	0	0	0	324	0	12	174	0
4320	3456	2592	0	2160	0	2976	2844	1488	3312	1640	1312	720	0	0	0	0	0	0	0	0	0	0	0	0	0	0	0	0	0	0	0	0	0	0	0	0	0	0	0	0	0	0	0	0	2400	900	1200	0	0
831	3258	615	1080	196	1271	2352	225	615	1085	1050	94	450	3024	450	192	0	0	0	180	45	150	3585	4185	12	3	600	900	48	900	150	14	136	60	60	90	30	30	120	336	234	837	180	30	0	36	0	0	38	1120
480	840	270	786	2904	1098	348	2724	2268	0	1434	3552	1386	1542	1260	480	732	558	344	40	12	60	0	0	18	0	0	90	54	180	768	2112	1500	96	0	0	120	0	0	36	0	0	180	144	480	0	60	0	0	0
8640	0	2160	0	900	180	2460	1500	2160	600	432	1200	10800	2304	5760	0	0	0	0	0	0	0	0	0	0	0	0	0	0	0	0	180	36	0	0	0	0	0	0	0	0	0	0	0	0	420	300	360	0	0
126	72	378	168	48	144	432	216	216	168	0	1272	864	0	0	342	240	870	36	0	0	0	0	0	1056	60	0	0	0	288	1884	1200	2184	1620	192	384	0	0	0	954	90	0	0	0	432	840	516	1980	852	108
1110	255	885	2160	7218	4032	75	3255	1080	0	11130	1740	450	1350	450	222	51	177	0	0	0	0	0	0	0	0	0	0	0	0	0	36	0	0	0	0	0	0	72	0	0	0	0	0	0	15	255	180	0	0
0	0	0	0	0	0	0	0	0	0	0	0	0	0	0	0	0	0	0	0	0	0	0	0	0	0	0	0	0	0	4104	6048	3456	1296	0	216	1944	1512	432	10386	4086	2808	0	3888	0	0	0	0	0	0
768	480	1308	600	432	732	0	0	54	432	216	0	756	702	864	348	294	1302	1250	408	970	486	756	594	1026	1026	540	1296	648	1188	918	540	882	918	702	900	468	279	711	486	540	270	792	1188	918	54	108	216	54	108
0	0	0	144	0	72	0	0	0	0	0	0	0	0	0	216	0	0	792	792	216	720	360	432	216	0	0	648	0	0	2340	0	360	1416	1536	288	6156	648	2916	1908	48	816	4860	1116	1080	0	1080	0	144	0
60	0	0	78	102	60	44	28	90	0	0	0	54	0	0	60	0	0	1446	322	560	240	48	306	0	0	0	342	216	0	1680	3480	1380	2220	920	1600	576	0	1044	540	540	918	270	1620	540	246	342	108	132	6
0	0	1332	0	0	0	0	0	0	324	0	0	0	0	0	0	0	936	0	0	0	624	0	240	828	126	378	864	0	0	3312	0	432	4032	0	648	0	0	0	1464	2064	0	0	0	0	2016	0	432	1056	0
1017	144	139	1690	115	205	153	315	205	146	391	155	723	319	207	709	76	53	2576	933	1012	0	251	207	46	818	94	480	480	463	1471	34	125	2809	864	1050	149	627	158	255	850	69	876	876	827	26	104	48	0	161
240	0	192	400	800	1320	0	0	0	84	420	0	0	0	576	0	0	0	0	0	2160	0	0	0	144	912	240	720	0	432	160	320	960	0	0	2160	1540	630	1430	576	1728	2016	1440	4464	1440	0	0	0	0	0
144	288	0	0	0	324	0	0	0	0	0	0	0	648	216	0	0	0	0	0	0	0	0	0	0	0	0	0	0	0	0	0	468	54	0	486	456	900	6960	398	492	3070	1620	108	972	0	0	0	0	0
1737	792	927	882	396	372	165	198	159	390	210	192	576	756	786	1098	390	438	75	12	75	18	90	36	288	90	36	198	90	90	126	24	216	126	66	198	282	132	438	468	264	432	678	132	102	57	126	105	168	294
832	822	554	941	1810	1993	380	920	640	680	1430	498	466	570	1080	190	138	116	140	136	400	62	44	160	82	132	324	142	66	36	91	130	251	26	82	148	132	66	222	168	144	650	450	464	248	110	560	330	62	44
0	0	0	0	0	0	0	0	0	48	0	24	0	0	0	0	90	0	6	70	464	6	70	464	2511	6012	1557	360	360	414	0	0	72	18	42	552	0	18	90	1188	777	843	162	288	162	0	0	72	18	42
612	684	2376	288	48	1464	0	0	576	2556	5868	936	864	1080	144	132	372	792	594	126	252	0	0	72	144	0	144	216	0	72	288	48	744	162	54	108	0	0	144	0	0	288	432	0	0	0	0	0	270	630
4830	1233	1989	1920	720	3420	720	492	372	1920	780	360	0	108	0	5280	1164	2448	396	876	1368	677	331	216	0	600	624	108	72	0	0	0	0	144	240	0	0	72	72	0	624	60	0	0	0	708	882	462	616	416
3174	302	1636	3170	380	706	255	215	30	710	810	100	0	108	254	4560	344	2278	5100	0	230	780	440	30	1090	820	250	0	0	254	2508	336	936	1410	0	120	0	0	10	90	90	0	1350	0	0	522	522	144	414	288
0	0	0	1254	2280	2154	0	0	0	0	1368	0	0	0	0	0	0	0	0	0	0	0	0	0	0	0	0	0	0	0	3396	7500	2532	0	0	0	0	0	0	4884	660	1116	1620	1620	0	0	0	0	0	0
630	84	366	690	1668	3216	0	936	360	0	2694	516	0	0	0	1323	330	471	684	153	447	36	108	72	288	507	63	0	0	360	270	828	1260	252	81	153	162	9	315	948	240	168	918	270	450	0	357	111	108	72
16	60	0	20	525	805	124	81	285	5	160	60	310	690	55	23	20	0	41	40	60	172	93	0	14	15	10	25	429	25	40	250	410	22	120	180	1636	1020	144	2115	1480	2680	100	3757	3700	283	162	459	151	63
684	990	156	392	508	228	792	360	252	198	54	144	720	648	324	90	108	18	130	230	426	282	708	324	0	90	90	90	90	0	54	474	624	670	380	366	630	246	258	144	162	18	18	306	0	378	96	48	262	965
0	0	1404	0	0	0	0	0	0	1350	1620	270	0	0	864	0	0	324	0	144	0	0	432	0	540	0	0	0	0	612	0	0	0	0	0	0	1794	2910	2208	0	0	0	0	0	2880	0	0	0	0	144
0	0	216	0	0	0	0	0	0	720	432	144	0	0	0	0	0	216	0	0	0	0	0	0	4176	3312	1152	0	0	432	0	0	0	0	0	0	0	0	0	0	0	0	0	0	0	0	0	0	0	0
370	1254	176	180	1008	192	2382	834	1584	264	184	800	0	0	0	0	384	0	144	552	144	1488	240	624	96	0	288	0	0	0	0	384	0	48	264	84	636	360	636	96	0	288	0	0	0	3261	1251	1560	3444	960
0	0	1296	0	3816	0	0	648	0	504	0	0	0	0	0	0	0	0	0	0	0	0	0	0	1696	1007	4929	0	0	0	0	2880	0	0	0	0	1772	1392	2668	0	0	0	0	0	0	0	720	0	0	0
864	5436	9792	108	108	0	540	684	0	10800	324	1836	0	0	3204	0	0	0	0	0	0	0	0	0	0	0	0	0	0	0	0	0	0	0	0	0	0	0	0	0	0	0	0	0	0	0	0	0	0	0
0	0	1512	0	0	0	0	0	0	7038	1170	0	0	0	864	0	0	2376	0	0	0	0	0	0	756	756	0	0	0	2592	0	0	0	0	0	0	0	0	0	0	0	0	0	0	0	0	0	0	0	0
1404	1944	12096	108	0	0	0	0	0	4086	450	0	0	0	0	720	1620	360	540	0	0	0	0	0	9720	1944	0	0	0	0	0	0	0	0	0	0	0	0	0	0	0	0	108	0	0	0	0	0	0	0
408	202	156	350	950	302	142	484	324	90	388	260	288	126	492	368	156	114	370	826	496	198	490	228	210	336	216	210	64	432	364	840	224	520	908	650	522	386	1700	456	438	618	764	1114	792	178	654	498	250	490
8988	1020	1296	8280	3720	648	0	240	0	432	828	36	0	0	0	1980	180	0	180	5520	108	0	600	0	432	792	72	0	0	0	720	360	0	900	4680	540	816	0	1224	216	288	144	0	0	0	0	0	0	0	0
2484	108	0	2556	108	0	324	324	0	0	0	0	0	0	0	5220	864	0	12060	540	0	144	1152	0	0	0	0	0	0	0	3156	444	0	3564	216	0	108	324	216	0	0	0	2268	0	0	0	36	0	36	288
840	712	1544	144	408	24	1624	896	840	1260	204	24	96	240	1824	792	1592	3352	384	0	0	2816	224	560	576	144	0	0	0	0	552	1032	264	264	0	48	908	364	168	96	48	0	0	0	0	3608	3328	2040	2256	384
344	128	416	251	437	390	298	292	226	368	214	256	568	288	580	696	302	548	582	435	321	158	262	436	448	667	271	836	584	776	342	458	526	392	304	376	611	380	311	337	456	429	948	616	516	524	448	420	150	209
0	360	2304	0	0	0	270	0	738	2826	1800	486	0	0	0	0	0	0	0	0	0	0	0	864	2700	2376	108	0	0	0	0	0	0	0	24	48	0	0	0	0	0	0	0	0	0	162	0	270	0	0
228	264	396	36	0	18	792	90	654	138	45	267	144	0	0	222	264	366	0	0	306	884	556	1056	100	310	604	180	0	0	122	126	40	62	132	382	128	572	716	8	202	228	36	0	0	448	6	218	128	316
609	290	393	468	228	168	600	378	216	314	192	226	0	0	0	609	372	341	372	324	168	624	360	186	330	192	210	0	0	0	1261	807	366	1235	1035	314	1596	1518	768	400	508	736	220	0	0	1312	891	327	1282	909
1400	0	1000	1312	1344	5924	0	0	0	0	2700	0	1200	0	0	1110	0	450	300	0	0	0	0	0	0	0	0	300	0	0	1006	552	3542	0	0	0	0	0	0	0	0	0	1800	0	0	192	762	366	0	0
0	72	0	12	36	0	144	36	756	168	168	624	0	0	0	96	2016	1920	48	144	0	2988	336	7044	1902	912	5706	0	0	0	24	216	192	442	1002	824	360	468	792	240	234	702	0	0	0	216	60	1380	756	48
72	144	108	36	90	18	0	288	0	0	72	144	0	0	0	72	144	108	96	864	624	0	576	0	72	456	624	1296	0	0	432	414	270	84	1260	1068	936	624	312	284	424	1164	648	72	0	0	0	0	0	0
0	0	0	0	0	0	0	0	0	0	0	0	0	0	0	0	0	0	0	0	0	0	0	180	90	0	1170	0	0	0	0	0	0	0	36	252	0	36	144	54	342	1080	0	0	0	0	0	0	0	0
52	50	78	72	720	276	0	408	342	324	368	664	192	0	1050	52	50	78	72	720	276	0	408	342	422	368	602	192	0	1014	24	432	132	24	432	132	1077	312	1863	330	216	930	252	924	924	0	408	342	0	408
1800	1050	3270	2824	1488	3134	350	798	682	230	1996	1662	0	0	864	0	0	0	0	105	297	0	180	690	48	522	366	0	0	0	2436	1007	1885	0	315	1005	174	174	618	260	260	860	0	504	0	550	624	374	0	90
468	180	0	582	372	126	0	216	0	0	0	0	0	0	0	108	108	0	1032	648	480	0	432	0	0	0	0	0	0	0	678	492	270	1056	864	672	420	540	120	72	72	0	0	144	0	1764	888	480	972	1296
238	555	647	358	300	216	198	234	336	1172	120	552	720	882	558	118	376	400	418	312	108	180	396	168	621	405	566	492	858	690	378	153	103	708	372	316	230	388	538	148	328	160	596	272	320	108	50	52	352	164
387	549	411	198	731	445	453	964	1049	369	504	708	150	270	330	357	573	468	384	585	825	342	540	648	195	477	417	150	300	210	90	305	409	312	357	570	96	125	817	280	501	854	150	330	180	269	641	380	243	495
156	60	1068	392	168	640	330	360	462	1278	532	260	0	0	0	810	258	630	867	297	1494	276	540	282	952	656	192	378	594	378	280	192	632	162	54	516	128	60	244	354	528	468	0	0	0	462	600	618	372	258
1116	840	1404	1821	705	705	816	486	276	1025	1065	1045	651	570	237	1071	735	1080	60	1092	1287	183	1044	984	837	1821	1470	483	501	528	33	30	0	3	441	1491	75	801	99	45	207	111	156	72	468	24	42	6	3	171
460	420	900	484	424	500	79	813	420	400	700	440	1832	560	560	148	108	192	144	120	168	0	60	180	0	444	216	0	48	0	256	184	152	192	144	216	0	0	168	108	120	252	0	192	0	127	1209	456	0	12
4056	660	5436	0	0	0	0	0	0	1188	0	108	432	0	0	7540	1490	10230	1980	0	180	0	0	0	4050	522	0	0	0	180	0	0	0	0	0	0	0	0	0	0	0	0	0	0	0	0	0	0	0	0
390	936	12	54	12	12	621	27	216	322	14	48	96	96	24	150	324	78	0	594	12	1692	948	756	108	90	270	180	48	12	0	18	18	0	54	108	6	48	6	0	36	0	36	36	36	4278	186	768	2520	3510
192	536	192	108	272	36	740	768	172	80	16	48	72	56	56	64	480	136	104	972	12	1646	1699	639	80	64	180	228	128	128	0	176	0	160	656	56	594	1002	468	4	56	84	120	56	56	508	584	68	916	672
2108	518	578	547	133	212	606	138	108	441	221	60	198	404	198	841	235	352	667	115	1388	200	197	77	334	541	45	216	638	216	1544	167	103	645	14	1233	214	396	106	558	528	210	178	214	178	1342	121	91	862	1215
744	434	778	168	192	360	60	72	180	192	216	96	1332	72	144	1170	897	2937	2727	1308	2625	810	360	1230	1572	720	300	1440	1260	1440	228	276	648	783	396	669	216	168	324	108	456	228	648	216	108	18	36	90	0	0
230	1072	1198	716	952	262	961	1787	700	1476	604	1082	20	20	668	260	580	640	0	436	218	60	1443	729	792	240	596	0	0	1074	380	640	460	276	1232	520	444	702	870	0	560	636	0	216	210	148	188	64	0	931
0	0	5220	540	120	240	0	0	0	1968	0	672	0	0	1200	24	72	660	0	72	0	216	0	0	0	0	0	0	0	240	2520	640	1760	1320	480	0	240	240	0	0	0	0	720	0	480	468	292	272	240	48
1650	3246	3168	0	0	0	864	0	1152	12996	0	2484	0	0	864	594	846	576	0	0	0	432	0	288	1440	0	432	0	0	0	0	0	0	0	0	0	0	0	0	0	0	0	0	0	0	144	0	0	144	0
0	360	360	0	0	0	288	0	4032	3996	1170	4482	0	0	0	0	72	360	0	0	0	360	0	72	288	0	288	0	0	0	0	0	0	0	0	0	0	0	0	0	0	0	0	0	0	72	0	1224	72	0
177	972	153	18	576	0	1320	2712	1440	0	210	192	96	1536	1152	60	456	108	0	240	90	264	912	792	0	90	0	0	0	384	57	180	63	60	168	198	126	378	504	0	90	0	0	0	192	255	198	63	312	213
768	768	3168	672	672	192	1248	1536	5280	4224	2016	960	1920	2016	6624	0	0	0	0	0	0	0	0	0	0	0	0	0	0	0	0	0	0	0	0	0	0	0	0	0	0	0	0	0	0	96	96	0	0	0
1512	216	1080	3240	600	750	0	216	648	3480	1980	2100	1890	216	4320	54	0	0	270	0	0	0	0	54	54	36	180	378	54	270	0	120	150	0	0	0	0	0	0	0	0	0	810	0	0	0	0	0	0	0
4704	864	480	4428	3864	3804	0	1728	216	0	1080	0	0	0	0	2880	648	360	864	0	0	0	0	0	0	0	0	0	0	0	972	1584	1332	2160	0	0	0	0	0	0	0	0	0	0	0	0	0	0	0	0
2538	2304	3006	1152	2412	1080	1920	1248	1728	2496	468	240	648	0	648	2430	2592	2610	288	216	144	576	0	288	576	0	0	0	0	0	768	744	360	0	0	0	288	0	144	288	0	0	0	0	0	384	156	36	0	0
1776	3060	3588	864	288	1080	2760	2028	2340	180	360	1080	1728	0	36	1752	2556	3036	648	0	0	2592	576	1152	0	0	0	1296	0	0	0	36	180	0	0	0	0	0	0	0	0	0	432	0	0	696	456	1008	432	72
3744	3840	480	2880	4800	960	2280	2880	3000	0	480	480	2880	960	1440	3936	3408	720	288	480	96	192	288	336	0	48	48	288	96	144	0	0	0	0	0	0	0	168	792	0	0	192	576	0	0	0	0	0	0	0
112	356	1588	0	0	300	1256	32	456	282	838	32	48	2024	120	84	312	1056	112	48	848	32	90	174	540	80	196	108	256	312	44	68	1180	40	16	352	60	20	580	4400	2800	840	100	40	452	720	40	512	608	380
3456	1152	2160	432	648	4248	216	540	108	324	3672	432	0	1152	1440	432	384	516	1800	936	2304	252	540	72	408	2256	288	0	576	252	144	72	1296	0	0	0	216	36	324	1188	0	1116	288	0	360	72	36	0	0	0
0	0	216	288	72	216	0	936	72	72	72	144	432	0	72	144	432	0	0	0	0	0	0	0	0	0	0	0	0	0	144	1728	432	0	0	0	0	0	0	0	0	0	0	0	0	216	1008	792	144	0
108	396	720	1224	828	432	480	180	960	600	1692	2748	2160	432	4320	0	0	0	0	0	0	0	0	0	0	0	0	0	0	0	864	0	504	684	720	36	1368	0	72	72	0	0	0	0	0	0	0	0	0	0
216	936	4068	72	0	1116	252	108	1260	4824	2232	1296	972	1116	4860	0	0	0	0	0	216	54	54	540	2880	864	324	0	288	0	0	0	0	0	0	72	0	0	0	144	0	0	0	0	0	0	0	0	36	0
10	0	10	0	0	100	0	35	35	60	180	80	40	130	140	100	70	200	278	230	862	50	76	152	754	698	634	450	810	318	20	100	476	100	116	580	295	159	834	1397	1540	1253	1040	1250	820	60	225	305	316	662
0	1296	1872	576	120	168	544	0	176	680	70	186	0	0	0	288	960	1176	240	384	240	8	960	664	1304	64	240	0	0	1728	576	120	120	48	672	432	48	256	176	240	480	384	0	0	0	896	144	208	40	768
210	246	48	560	626	1760	90	272	220	528	1056	168	192	936	768	24	192	24	48	66	108	72	54	0	90	18	36	48	0	36	468	612	1992	96	576	792	618	378	1134	252	3384	2292	312	912	360	135	375	330	24	108
0	0	432	144	432	324	144	72	324	648	288	0	0	0	216	0	0	144	0	0	0	0	0	0	0	288	48	0	48	0	1536	1908	3276	720	0	1440	2680	1536	3584	1380	3060	600	0	2100	0	192	96	396	144	0
612	0	144	890	3560	1286	528	936	660	352	700	184	180	1188	1476	24	0	96	0	0	60	0	0	0	180	60	0	0	0	0	1748	5192	2840	0	0	0	1800	0	0	432	0	48	0	0	0	224	468	304	0	0
180	90	0	957	2322	3057	297	1845	180	138	1198	806	36	450	0	66	30	0	0	0	30	36	36	36	0	0	0	90	30	0	1019	2604	2989	180	90	60	1740	210	60	1336	174	854	120	240	300	42	570	84	108	108
680	328	1056	306	42	276	450	220	530	1172	1164	712	72	48	24	426	0	78	1278	534	1014	80	410	902	834	3406	1046	282	288	414	240	66	192	480	210	342	0	0	54	234	234	36	36	30	288	24	60	24	284	1046
970	2450	3450	0	240	192	1230	1065	975	590	1256	950	360	360	540	748	2156	2664	0	192	0	1356	780	318	1292	136	696	96	96	384	6	6	12	0	6	0	36	30	36	0	6	6	0	0	0	2296	633	1079	596	420
1052	1904	1556	228	96	132	2816	1184	944	2456	396	2506	30	0	288	215	320	365	324	96	138	492	1010	202	207	283	764	0	0	288	18	0	18	66	144	12	48	30	114	0	30	0	0	0	0	0	120	60	384	848
450	2466	1800	180	0	360	2286	2214	1620	8327	2227	11910	0	72	216	90	198	360	0	0	0	288	0	0	0	0	0	0	0	0	0	0	0	0	0	0	0	0	0	0	0	0	0	0	0	54	270	324	360	0
418	44	306	96	36	48	180	40	164	250	150	104	48	0	12	570	420	810	0	5700	0	120	1800	1200	1050	4750	1160	0	0	900	24	12	0	12	492	0	36	180	0	36	24	36	0	0	240	180	40	140	240	1920
1216	800	672	568	520	520	780	412	136	656	544	416	288	632	368	256	192	376	852	792	508	512	598	482	504	92	156	848	512	800	160	384	280	526	654	372	210	338	84	224	168	24	200	344	896	964	596	416	888	1698
0	0	0	0	816	84	100	152	180	0	90	18	0	0	0	540	72	108	192	2208	372	24	372	36	0	450	90	0	0	0	0	912	312	0	0	0	1602	180	1962	486	0	918	0	0	0	520	1784	720	96	336
360	1524	852	288	2664	648	0	0	0	0	0	0	0	720	7200	0	528	48	144	1044	252	0	0	0	0	0	0	0	288	2880	0	432	144	144	324	108	864	1872	2160	144	144	864	0	0	0	0	0	0	0	0
36	0	0	804	160	512	144	0	1008	0	0	0	108	0	0	108	0	0	706	364	1378	36	0	252	0	0	0	216	0	0	2304	1524	1824	2292	2184	6828	432	0	1296	2112	1488	3024	0	0	0	0	0	144	144	0
24	0	600	140	76	24	150	30	0	24	120	0	0	0	0	120	180	600	60	60	120	0	30	150	288	72	360	0	0	0	928	824	1344	300	300	24	2955	195	1170	1500	600	1500	0	288	0	66	186	216	0	240
0	36	1368	540	216	1044	108	0	126	1644	54	126	360	468	3600	0	18	432	0	0	0	54	0	108	1320	0	0	0	0	0	1080	522	2268	954	702	324	1818	1092	816	1086	780	234	216	0	540	72	0	54	90	0
0	288	2592	0	0	0	0	180	180	1788	522	1902	0	0	180	0	0	0	0	180	720	0	0	0	0	0	0	0	0	180	0	0	0	0	0	576	0	72	648	720	1512	648	0	0	0	0	0	0	0	0
2160	0	2160	1728	0	432	0	0	0	4146	5292	3090	8640	0	2160	0	0	0	0	432	648	0	0	0	0	0	0	0	0	1080	0	0	0	0	432	432	0	0	0	0	216	0	0	0	0	0	0	0	0	0
204	90	318	780	870	420	246	918	144	192	852	744	120	60	90	494	306	484	190	1070	0	72	870	0	972	90	198	0	0	306	0	300	0	30	270	0	639	405	216	0	0	0	0	0	60	21	133	14	0	960
240	330	480	705	567	1332	273	12	345	1005	1168	527	0	0	0	0	180	60	32	16	0	544	391	1051	30	0	150	0	0	0	1150	666	2240	304	254	12	376	278	36	1228	336	236	0	0	0	174	16	50	884	473
624	440	1572	640	166	732	1176	636	1184	1684	486	340	130	166	130	198	302	366	44	158	1086	145	348	969	363	1013	1532	20	20	20	299	257	224	174	320	1140	76	373	481	56	1166	290	130	0	0	466	240	410	251	624
0	276	156	640	920	2328	156	48	156	1320	492	264	0	36	240	0	348	276	0	0	0	552	0	0	108	24	108	0	132	60	160	188	324	1248	1224	744	432	936	2136	1176	9252	3756	528	1920	168	24	0	0	324	12
1508	624	2125	2453	812	827	662	699	326	57	538	514	25	0	231	2172	918	1734	2192	898	1182	697	660	366	825	1014	494	25	0	303	1325	677	653	1637	678	1495	329	333	311	428	81	297	472	159	87	304	330	350	272	195
522	564	1146	108	504	540	144	288	72	2616	2256	1716	900	648	504	3960	2640	10680	0	0	0	0	0	0	8640	0	0	0	0	0	0	0	0	0	0	0	0	0	0	0	0	0	0	0	0	0	0	0	0	0
0	0	2592	0	0	0	0	0	0	8172	300	600	0	0	1296	0	0	0	0	0	0	0	0	0	3456	0	0	0	0	1728	0	0	0	0	0	0	0	0	0	0	0	0	0	0	0	0	0	0	0	0
2680	3120	7160	420	480	672	1260	372	540	3192	2052	3492	1920	1440	1512	256	276	764	36	168	72	0	516	216	216	420	1332	552	216	216	0	0	0	12	36	24	0	48	0	0	0	24	12	0	0	0	0	0	0	180
252	288	756	1476	396	288	216	0	0	432	0	0	432	1080	2160	0	0	0	0	0	0	0	0	0	0	0	0	0	0	0	7380	1980	1440	2160	0	0	2880	576	864	1710	342	108	0	0	0	0	0	0	0	0
320	1320	2416	120	90	30	568	462	770	1416	408	1350	288	0	90	240	720	1632	42	264	696	144	48	6	0	24	6	0	0	90	0	0	0	30	60	390	0	168	1308	1034	1718	1166	288	0	0	1104	216	1272	432	48
540	1350	1002	48	456	432	540	288	1752	540	198	1170	0	0	0	0	0	0	0	0	0	0	180	36	0	0	72	0	0	0	0	0	0	0	450	150	150	1050	960	0	0	720	0	0	0	30	12	78	0	72
0	0	0	96	96	0	0	0	0	0	240	0	0	48	0	384	96	480	1200	1200	720	48	0	0	0	3360	0	240	720	192	24	24	72	120	72	240	432	0	288	0	0	840	720	0	24	96	384	480	1560	2898
1722	400	1958	1928	1200	496	1008	960	384	912	324	96	0	0	3138	94	0	368	900	360	588	272	296	320	329	128	209	180	0	1500	138	93	39	366	60	216	0	148	164	72	278	472	372	426	156	120	162	132	142	388
2628	4578	8232	78	66	144	3078	888	444	3144	0	216	432	144	2976	540	540	360	0	0	0	180	0	270	1440	0	0	0	0	0	0	0	0	192	90	168	0	90	0	0	450	270	0	240	0	0	0	0	516	0
472	540	284	232	125	369	519	198	123	130	272	36	0	648	72	856	81	323	150	304	1880	1080	564	372	380	1165	45	0	3240	360	62	43	75	240	280	1820	0	494	1114	0	785	2785	540	0	0	0	0	0	720	240
368	633	443	134	367	747	886	312	478	358	64	448	80	1280	404	104	399	249	140	130	130	160	60	640	432	456	322	40	680	280	254	435	925	384	378	528	546	615	389	80	336	344	30	446	490	2054	850	1084	1508	930
184	196	208	300	540	168	124	248	72	378	224	262	72	24	144	552	312	288	462	738	2016	220	996	572	1368	708	1152	456	912	1020	165	195	24	504	504	1056	162	246	276	312	807	285	288	1404	420	78	0	30	156	132
385	708	320	168	444	330	587	994	858	33	293	409	327	339	195	214	666	116	332	492	316	417	495	636	147	471	462	339	408	132	120	390	156	223	492	314	436	214	445	208	238	745	447	327	195	345	492	423	132	132
456	240	360	96	168	120	60	72	0	282	138	180	0	0	24	0	0	0	29	904	711	0	894	570	12	492	156	0	72	96	0	36	72	58	752	942	510	1516	4574	960	1136	1300	0	108	144	0	0	0	0	240
1581	1692	2043	108	156	522	728	368	380	780	390	684	0	0	0	1264	1328	2208	720	300	630	732	630	330	432	462	960	0	0	0	108	24	108	36	312	0	0	36	0	48	210	84	0	0	0	380	230	446	1752	684
6462	1080	9450	864	1728	2160	720	0	144	1716	4608	2748	288	0	0	2556	432	3492	0	0	0	0	0	0	1080	0	0	0	0	0	0	0	0	0	0	0	0	0	0	0	0	0	0	0	0	0	0	0	0	0
200	1040	1128	616	200	96	848	72	424	840	200	128	0	0	200	344	560	496	768	170	318	0	256	688	384	278	690	280	448	1216	192	0	384	0	82	414	0	48	0	0	108	4	1152	8	0	416	288	160	288	68
190	142	260	466	820	746	104	816	990	128	612	846	554	336	336	94	56	162	335	670	587	160	808	540	240	852	572	178	144	216	116	100	60	68	124	140	36	102	854	80	130	782	298	108	108	160	426	342	48	192
1110	1227	875	280	320	148	176	264	88	198	162	144	108	260	1360	785	1010	605	100	240	0	222	16	154	580	52	280	708	1260	580	160	177	143	0	160	40	1035	435	910	0	240	540	600	240	80	104	106	30	138	24
0	0	0	0	84	36	0	0	0	0	60	0	0	0	0	0	0	0	0	1194	558	120	756	204	0	186	330	0	36	0	0	0	0	0	0	0	528	192	720	0	0	420	0	0	0	0	0	0	12	252
0	0	2376	0	0	0	0	0	0	0	0	0	0	0	5400	0	0	0	0	0	0	0	0	0	3588	0	1380	0	0	0	0	0	0	0	0	0	0	0	0	0	0	0	0	0	0	0	0	0	0	0
0	0	0	0	0	0	0	0	0	0	0	0	0	0	0	0	0	0	0	0	0	0	0	0	0	0	0	0	0	0	2592	0	2592	648	0	0	0	0	0	0	648	648	648	0	0	0	0	0	0	0
27	79	110	0	915	195	490	1690	250	0	450	1590	0	0	0	54	72	36	135	609	42	675	1161	162	90	420	1314	0	0	0	0	540	270	0	0	0	1125	980	325	0	0	240	0	0	0	900	2250	900	0	360
1400	480	112	1854	500	1690	140	312	80	136	334	46	206	954	0	790	244	50	344	221	1421	126	146	30	0	218	14	158	662	140	559	56	277	302	146	848	152	36	210	786	314	668	644	428	140	32	63	5	420	364
128	224	164	212	513	391	216	467	433	174	453	603	0	0	0	1500	1644	1530	678	528	414	540	624	336	366	540	648	0	0	0	248	555	451	464	284	272	729	188	631	603	108	1167	0	0	0	312	633	849	432	364
280	450	800	484	622	322	84	906	156	130	506	522	558	198	366	1088	1314	2092	2472	428	466	708	552	504	1218	948	918	1008	108	144	8	611	431	132	235	257	494	104	710	196	32	444	1476	60	0	120	522	156	66	126
150	0	0	750	0	2700	30	570	0	1026	13110	2280	0	0	120	720	120	3048	0	0	390	0	60	0	480	1440	240	0	0	12	0	0	0	0	0	150	0	0	0	0	36	504	0	0	0	0	0	0	0	6
0	0	4752	0	0	0	0	0	0	16524	0	6804	0	0	0	0	0	432	0	0	0	0	0	0	0	0	0	0	0	0	0	0	0	0	0	0	0	0	0	0	0	0	0	0	0	0	0	0	0	0
176	800	104	72	1044	144	372	2778	744	48	336	624	504	864	990	96	1464	96	552	684	240	1632	438	336	204	600	276	0	360	126	0	1368	0	192	288	240	1902	0	102	576	0	864	0	720	0	144	1440	288	0	0
720	240	1200	540	540	0	480	144	240	960	2400	384	0	360	0	720	240	480	288	432	288	144	0	72	1200	0	96	0	72	0	216	216	144	0	432	0	0	0	432	96	240	240	0	0	0	24	72	48	504	5040
75	195	0	0	840	0	900	600	630	0	750	1950	270	2700	1350	225	585	0	0	60	0	1458	1728	2244	0	0	0	810	0	4050	0	0	0	0	720	0	234	637	689	0	0	0	0	0	0	108	324	162	162	324
215	1128	772	322	214	94	1377	1251	165	264	21	120	45	225	969	126	624	480	118	54	20	480	120	0	89	199	84	33	600	408	288	396	24	194	285	268	615	622	884	426	659	1072	525	573	177	786	252	12	1434	315
0	0	0	0	0	0	0	0	0	0	0	0	0	0	0	0	0	0	108	216	540	0	144	972	648	108	756	216	0	144	0	0	0	72	396	792	0	360	864	108	1260	360	432	0	252	0	0	0	0	0
0	0	30	0	12	0	0	6	24	900	0	0	60	6	210	0	0	30	0	0	0	0	0	0	288	448	464	0	0	90	0	48	0	12	18	0	0	0	0	6	0	0	0	6	72	0	6	24	0	0
170	230	180	120	792	360	764	1520	1152	180	144	108	552	472	768	102	62	40	20	350	80	12	800	24	6	12	6	24	780	240	80	182	80	20	210	80	80	1170	20	26	168	340	126	1374	430	148	348	200	0	1460
566	100	150	1018	279	323	702	552	1278	570	474	1440	1344	96	96	12	0	0	162	486	396	4	36	32	3	54	27	12	12	12	0	216	216	726	2346	1752	436	524	504	372	800	712	120	0	0	0	0	0	40	600
1364	1430	482	1440	900	558	1332	1526	670	135	597	366	900	828	828	60	69	33	135	36	243	75	49	20	27	309	150	0	0	0	60	60	42	0	0	0	30	0	6	78	320	520	0	0	0	54	69	39	45	51
180	84	732	384	0	564	192	240	1092	894	960	120	3084	420	420	264	60	270	0	0	432	36	144	108	390	1152	240	0	0	144	300	0	150	120	360	720	0	0	0	150	1200	0	0	0	0	12	0	6	6	24
204	1842	4218	396	90	522	2404	1488	6206	4224	1896	738	360	180	1440	12	156	408	0	0	504	300	12	408	504	450	0	0	54	0	0	0	0	0	0	1980	0	0	0	148	1290	884	0	450	0	368	228	970	12	12
524	764	704	694	710	1068	1088	916	672	1792	2132	1652	592	1696	908	216	252	292	144	296	400	348	588	456	131	295	58	424	748	432	138	58	60	24	48	144	100	116	176	42	396	362	304	312	280	206	122	60	60	340
738	666	420	630	972	438	936	808	800	612	564	576	0	0	0	378	246	276	268	356	240	382	158	144	236	272	188	0	0	0	534	444	342	548	574	486	720	612	348	272	320	320	0	0	0	1920	1608	1440	1214	874
642	1272	462	496	660	140	1049	793	444	270	214	422	504	576	744	194	482	44	572	280	60	172	238	100	216	60	24	0	0	54	60	448	110	840	384	132	305	342	127	92	88	42	0	24	54	221	253	102	460	328
536	356	698	206	310	590	323	605	2468	3960	3982	2814	168	202	678	90	42	56	62	202	576	0	198	144	64	414	288	122	148	396	32	34	64	0	16	410	18	144	186	0	260	264	108	198	294	59	265	164	120	744
372	804	192	760	1140	1700	36	234	150	144	840	72	120	780	0	0	0	0	128	96	100	1560	3480	2760	0	12	1800	1200	24	0	680	1020	820	64	48	32	0	96	816	330	0	1110	768	96	1500	24	156	36	0	0
360	0	5760	360	0	2340	0	0	0	15480	0	0	0	0	0	180	0	2220	180	0	360	0	0	0	1800	0	0	0	0	0	312	0	576	72	0	0	0	0	0	1680	120	0	0	0	0	0	0	48	0	0
1134	1350	3780	1512	378	1836	0	270	0	6156	1944	1080	0	0	0	0	0	0	0	1134	0	0	810	540	0	1890	1890	0	0	0	0	0	0	0	756	756	378	0	0	0	1404	432	0	0	0	0	0	0	0	0
1344	432	3156	835	220	1129	144	0	0	1788	848	352	0	36	288	1808	462	3574	204	0	36	0	0	0	1836	90	414	1296	0	36	356	80	404	540	0	180	0	0	0	180	0	0	0	0	0	0	240	0	48	24
5436	3180	3984	1920	3272	1216	648	216	576	1048	2200	1504	0	1584	0	0	0	0	0	0	0	0	0	0	0	0	0	0	0	0	5460	1612	2288	0	0	0	0	0	0	0	0	0	0	0	0	0	0	0	144	0
2376	3192	4584	3888	1296	504	2232	456	1272	5760	4032	2160	0	0	0	1008	624	1608	0	0	0	648	0	72	1080	0	144	0	0	0	0	0	0	0	0	0	0	0	0	0	0	0	0	0	0	1224	768	1248	0	0
1692	1080	2376	1476	1884	4380	1116	900	1080	4500	4260	3840	432	1080	1152	240	240	384	216	0	72	0	0	0	288	0	0	0	0	0	576	624	960	0	0	0	0	0	0	720	0	0	0	0	0	0	0	0	0	0
378	252	972	360	324	552	252	684	360	920	814	2214	432	216	252	622	812	1476	278	0	196	0	0	0	1810	50	0	0	0	0	602	976	1638	904	0	608	37	15	38	1855	95	0	162	90	90	110	180	472	162	0
0	0	432	0	0	0	0	0	0	756	540	0	0	0	0	0	0	3024	0	0	0	0	0	0	5508	972	0	0	0	0	0	0	0	0	0	0	0	0	0	0	0	0	0	0	0	0	0	0	0	0
36	72	756	0	0	108	0	36	180	1248	144	768	0	0	0	180	360	2700	72	0	144	684	108	1800	4806	1134	2268	0	0	0	0	0	36	0	0	0	0	0	0	0	48	24	0	0	0	432	72	1260	1116	108
3456	324	1404	1152	4608	1152	0	648	0	2754	5184	486	0	0	216	3360	315	1941	0	2592	864	0	324	0	1140	1920	180	0	0	108	0	0	0	0	576	0	96	960	960	0	0	576	0	288	0	0	0	0	0	0
1584	540	1260	5634	1116	3870	558	468	486	1080	1116	648	216	1620	1620	108	324	648	1080	0	0	0	0	0	180	180	0	0	0	0	1530	1080	2790	4320	0	720	216	252	72	1350	630	0	108	0	0	54	36	126	216	216
0	0	0	0	576	0	0	648	0	0	0	0	0	0	144	0	0	0	0	0	0	0	0	0	0	0	0	0	0	0	0	396	0	0	0	0	5918	3476	4898	0	0	0	0	972	0	0	396	0	0	0
0	0	0	0	2760	696	0	1008	0	0	0	0	0	0	0	0	0	0	0	0	0	0	0	0	0	0	0	0	0	0	0	374	58	0	0	0	2212	14742	6266	180	0	4140	0	0	900	0	720	0	0	0
12	0	48	60	0	0	12	48	132	496	292	232	120	0	420	48	48	372	174	306	102	36	108	48	636	0	96	66	0	1500	288	774	252	798	2574	438	2204	4228	1908	108	36	486	450	270	2070	0	18	36	0	582
40	32	24	446	1338	382	0	630	0	36	90	24	30	0	720	0	0	0	120	336	0	0	114	54	0	0	0	24	0	288	20	402	160	198	1458	990	1437	1214	2557	292	16	1972	24	30	30	0	150	0	0	220
440	1180	3972	0	264	264	490	320	2718	2072	4136	4808	792	840	1104	176	508	2316	0	120	120	144	72	0	0	0	0	0	696	960	0	24	24	0	24	24	84	0	12	0	72	96	96	48	48	50	40	630	192	96
373	35	62	686	790	987	0	72	48	75	420	12	0	90	0	87	10	13	196	2150	3011	5	270	135	0	885	20	70	160	70	0	0	0	604	710	3374	0	3510	2190	315	4002	2490	0	0	540	0	0	0	15	385
36	0	0	18	180	12	108	114	282	18	48	150	108	120	72	36	0	0	618	1614	1254	132	528	132	216	996	192	72	1128	396	0	36	0	888	1722	1494	0	1248	264	18	1278	588	72	648	108	108	114	282	60	240
0	252	72	108	36	0	36	12	36	0	0	0	0	0	24	0	0	0	1152	96	2736	156	780	0	12	78	54	0	720	192	216	72	1296	1008	168	2952	444	2232	1260	1608	2568	312	144	336	432	24	0	24	564	2820
3122	1480	1482	1040	1064	1184	836	1848	940	828	2016	1020	612	504	504	230	208	90	416	624	1096	80	584	248	120	1020	156	0	48	48	120	120	0	48	72	420	120	84	132	168	420	600	0	120	120	0	120	0	48	600
0	300	300	180	80	80	330	1320	870	2508	1572	2400	1200	600	3120	0	100	100	524	1048	44	0	320	1600	720	600	840	500	0	1920	615	1290	1795	213	506	109	400	150	50	140	220	120	60	60	1080	30	120	50	0	0
462	276	246	456	2188	488	336	1044	336	0	420	108	672	336	1932	126	288	246	660	480	804	60	204	120	0	876	120	420	588	96	252	2712	456	520	572	636	624	96	300	702	252	630	360	6120	288	236	892	216	60	228
1164	1752	2736	1332	72	864	2184	1080	1632	4824	1512	2304	0	0	144	1188	1404	3600	0	0	0	1728	72	360	864	0	0	0	0	144	0	0	0	0	0	0	0	0	0	0	0	0	0	0	0	2100	1260	3552	1368	0
1080	2280	744	720	432	504	556	1356	680	420	480	396	0	0	0	1008	960	1200	1908	1080	540	4590	2592	1458	864	144	0	0	0	0	720	432	648	108	0	36	792	48	240	456	48	0	0	0	0	1632	2304	1968	1746	1224
66	0	0	114	74	64	102	112	102	66	30	90	50	70	80	462	372	240	784	640	340	308	2104	1180	324	1080	1320	932	304	206	288	36	108	180	0	0	60	180	180	40	180	0	20	0	0	48	72	96	232	804
0	0	0	0	0	0	0	0	0	0	0	0	0	0	0	0	0	648	0	0	0	0	0	0	0	0	0	0	0	0	2304	1296	4968	720	0	576	72	648	144	1872	2304	1296	0	0	0	0	0	0	0	0
1728	1440	1152	1440	720	6480	0	5760	1440	2304	4320	1440	0	0	2880	0	0	0	144	72	648	0	576	144	72	216	0	0	0	288	576	0	0	0	0	0	288	0	72	1728	0	1512	144	0	0	0	0	0	0	0
1860	180	552	4104	4440	6156	0	1350	0	120	1860	180	0	0	900	1080	90	60	450	954	936	30	180	60	282	468	114	300	0	180	648	630	972	0	1872	720	450	1872	576	0	2016	1872	0	72	0	0	150	0	0	0
2310	2118	3924	432	1548	1764	144	1368	1584	1188	4878	1998	288	144	144	1722	1446	2988	324	720	756	252	576	756	828	2172	996	108	108	108	0	54	162	0	108	0	216	54	162	216	216	108	108	216	108	0	72	0	36	0
330	1620	210	0	0	0	288	144	0	216	216	0	0	864	648	484	2520	380	0	0	0	576	288	0	108	108	0	0	432	1296	0	0	0	0	0	0	520	904	1312	936	768	4056	720	432	864	0	0	0	0	0
414	504	486	33	654	849	216	420	508	0	846	448	70	0	0	86	164	158	380	785	1241	178	989	703	366	816	1126	112	66	66	20	290	500	0	30	0	118	14	1546	298	936	1050	70	60	60	0	70	200	20	265
331	386	513	1299	2097	4112	654	1860	884	822	2778	504	564	2154	856	73	53	96	60	30	194	210	233	273	110	330	214	192	192	166	80	200	360	0	180	400	120	570	910	1130	770	1380	680	320	620	0	29	29	96	141
66	0	153	72	135	108	0	129	441	0	75	0	339	195	339	177	171	225	54	72	318	108	24	48	0	276	30	216	351	126	18	63	306	30	18	114	135	0	135	612	768	636	126	405	180	384	1275	2382	591	345
1848	2652	624	180	360	360	2340	1416	1872	3042	918	2724	60	120	60	432	96	336	192	144	0	1512	336	516	12	84	48	120	0	48	0	24	24	36	0	0	36	0	0	0	0	0	0	0	36	1344	864	1248	216	432
0	0	0	0	0	0	0	0	0	0	0	0	0	0	31104	0	0	0	0	0	0	0	0	0	0	0	0	0	0	0	0	0	0	0	0	0	0	0	0	0	0	0	0	0	0	0	0	0	0	0
2808	0	216	1360	408	680	0	0	0	1584	1584	792	1080	0	432	864	0	144	3246	2390	2212	0	0	0	0	1584	0	0	0	432	80	24	40	2484	996	408	48	576	312	0	1680	48	72	144	144	0	0	0	0	0
12	12	0	68	24	136	0	240	240	74	394	132	300	48	384	360	360	600	504	468	324	990	90	0	360	0	180	180	0	120	340	120	680	3300	2100	0	0	0	0	0	0	0	0	2700	1800	0	300	300	660	60
24	132	36	0	552	152	224	332	416	0	128	328	48	192	768	32	192	152	88	408	288	1043	661	984	184	64	616	16	192	192	48	180	80	12	132	48	836	316	540	196	0	332	48	768	192	884	2028	1460	672	432
[truncated: 55 more columns]
