# Supplementary material for: Polygenic adaptation from standing genetic variation allows rapid ecotype formation
Source: eLife. 2023 Feb 28;12:e82824. doi: 10.7554/eLife.82824 (PMC9977305; doi:10.7554/eLife.82824)
Supplement: Supplementary file 2. [file elife-82824-supp2.zip › Supplementary_Data_1/Twisst_windows_5000/superscaffold53_all_output.weights.5000.csv]

topo1	topo2	topo3	topo4	topo5	topo6	topo7	topo8	topo9	topo10	topo11	topo12	topo13	topo14	topo15	topo16	topo17	topo18	topo19	topo20	topo21	topo22	topo23	topo24	topo25	topo26	topo27	topo28	topo29	topo30	topo31	topo32	topo33	topo34	topo35	topo36	topo37	topo38	topo39	topo40	topo41	topo42	topo43	topo44	topo45	topo46	topo47	topo48	topo49	topo50
4320	0	0	4500	7656	2964	0	0	0	288	864	0	0	0	576	0	0	0	0	864	216	0	0	0	0	0	0	1080	0	0	1620	3240	1188	2160	1728	432	432	1296	864	432	288	1080	0	576	0	0	0	0	0	0
0	0	0	1536	1320	2760	0	0	0	0	0	0	864	0	0	0	0	0	0	0	0	0	0	0	0	0	0	0	0	0	968	3740	8684	6024	576	2400	504	72	1152	5400	360	0	0	1440	0	0	0	0	0	0
0	144	384	400	220	636	192	0	48	240	480	240	48	1248	192	864	1554	1078	100	0	0	1344	324	96	264	64	128	724	372	456	1080	408	1256	372	0	0	624	144	0	864	192	0	1536	384	480	368	192	224	432	144
180	180	90	144	648	504	516	144	168	0	72	360	144	468	0	340	120	170	0	0	0	0	0	2700	0	0	720	1440	900	0	102	432	348	90	108	72	1260	840	1140	240	600	1536	792	900	468	126	216	144	306	0
1320	294	810	1280	0	0	16	0	80	280	40	0	480	272	240	40	40	160	1510	490	0	256	0	1280	1000	640	3000	7680	560	960	1240	0	200	1260	420	0	0	0	0	40	200	160	960	0	0	20	100	0	0	0
0	864	0	0	0	0	288	0	0	0	0	0	0	0	0	0	240	0	60	60	480	0	0	1104	6900	828	1584	1344	1200	120	0	0	0	84	84	672	0	0	0	0	0	0	0	0	0	0	0	0	0	0
0	0	0	0	0	0	0	0	0	0	0	0	0	0	0	0	0	0	0	0	0	0	0	0	1620	468	1800	0	0	0	0	0	0	0	0	0	0	0	0	0	0	0	0	0	0	0	0	0	0	0
0	36	36	96	42	294	189	1512	261	0	54	18	72	54	0	0	0	0	0	0	1080	216	216	2250	0	6720	7680	0	1080	0	0	0	0	0	0	270	0	0	36	0	900	0	0	0	54	441	648	639	0	0
0	792	192	1800	1944	1296	1520	2664	7840	552	576	1320	2304	0	2880	0	0	0	0	0	0	0	0	0	0	0	0	0	0	0	296	600	208	0	0	0	288	0	1008	192	0	384	768	0	0	220	396	488	0	0
0	0	1200	0	240	960	0	240	960	4896	0	0	240	240	1488	0	0	192	0	0	480	0	0	480	600	1728	4968	960	960	2400	0	0	0	0	0	0	0	0	0	120	1920	0	0	600	0	0	0	0	0	0
0	0	0	0	0	0	0	0	0	0	0	0	0	0	0	0	0	0	0	0	0	0	0	0	1720	920	1320	360	0	0	1008	3600	0	0	0	0	0	0	0	0	0	0	576	0	0	0	0	0	0	0
684	3600	1026	336	1926	96	930	10350	6	12	0	0	18	1560	2340	300	1560	402	36	0	12	420	0	60	120	48	0	276	990	24	444	1062	132	54	0	18	0	0	0	0	0	60	396	90	0	1620	3582	0	180	0
3120	1125	1500	590	80	302	610	160	130	60	240	45	120	120	1539	30	0	0	30	42	240	0	21	15	121	326	78	120	120	51	105	15	105	0	18	60	300	264	66	0	1500	450	1275	1395	51	2675	1223	275	30	81
1080	2628	2772	180	660	60	0	180	4320	0	690	4578	900	0	972	1080	2628	3096	0	36	0	0	144	0	0	12	12	36	0	324	0	0	0	0	0	0	312	156	1404	0	0	240	360	0	0	0	0	0	0	0
0	36	180	2500	162	862	40	526	40	0	0	0	100	100	1202	0	8	40	0	0	0	0	0	0	40	10	0	0	10	0	1200	180	1128	5035	1305	6960	324	0	0	907	1800	1521	0	500	0	144	102	0	64	0
0	0	360	0	0	0	0	0	0	312	312	312	0	0	1440	0	0	216	0	0	216	0	0	216	1176	112	656	216	216	216	0	0	0	0	0	360	0	0	0	780	0	156	0	1440	0	0	0	0	0	0
0	0	0	0	0	0	0	864	216	432	0	216	0	0	2160	0	1080	2808	0	0	0	0	0	0	11232	1080	1728	0	5400	0	0	0	0	0	0	0	0	0	0	0	0	0	0	0	0	0	0	0	0	0
240	0	960	0	0	0	240	0	0	300	0	60	0	0	0	0	0	0	0	0	2880	0	480	1920	13920	600	600	0	0	0	0	0	0	0	0	480	0	96	0	0	120	24	0	0	0	0	0	0	0	96
0	130	650	0	18	12	150	0	300	1500	0	0	0	6	150	0	276	1320	0	90	60	300	50	400	5775	350	175	600	390	1650	0	0	0	0	0	0	18	0	0	0	0	12	0	0	0	0	0	0	225	125
36	108	0	160	476	768	180	180	0	72	396	180	0	180	0	1008	1152	0	2628	240	1932	450	720	270	918	1482	216	0	732	0	96	288	600	1404	480	1092	432	240	0	60	444	48	24	816	480	616	1832	792	264	480
64	128	0	204	236	1024	160	32	0	1072	344	280	200	160	176	272	544	0	128	64	0	436	104	388	528	0	48	368	1152	384	160	512	1200	32	16	0	0	0	0	2240	6592	3808	2000	800	16	64	32	0	112	32
90	60	120	0	0	0	0	0	0	0	0	0	0	0	96	0	0	24	6	0	18	24	48	12	48	24	48	12	24	48	0	576	0	295	560	1035	1000	900	1940	752	1032	2140	360	648	540	0	384	0	60	138
276	552	396	0	72	144	0	168	336	120	48	264	576	288	288	348	864	588	0	144	288	0	336	672	240	96	528	1152	576	576	0	144	144	0	288	288	336	672	1656	300	600	2988	576	0	0	0	192	384	0	384
1870	1022	970	1050	368	700	242	251	320	680	980	534	456	309	1204	692	619	870	2475	474	150	593	456	604	483	220	244	2061	237	741	827	300	553	150	4	0	32	169	0	100	0	6	456	52	309	165	360	120	259	115
4256	1960	5016	648	0	432	0	0	0	0	0	0	0	5400	2160	5026	2240	5910	0	0	0	1080	0	0	432	0	0	216	0	0	0	0	0	0	0	0	0	0	0	0	0	0	0	0	0	0	0	0	0	0
560	816	304	48	1344	144	680	526	378	0	480	360	96	1488	240	880	1296	296	720	360	360	360	60	12	744	240	144	0	1488	0	144	288	336	96	0	0	192	96	144	184	128	72	0	240	0	2032	1394	990	2736	2440
900	1584	216	0	0	0	792	684	360	0	0	0	540	0	2700	2700	3132	648	0	0	0	0	0	0	0	0	0	0	1620	0	0	0	0	0	0	0	0	0	0	0	0	0	0	0	0	630	360	630	1620	0
0	0	0	0	1944	432	6720	1056	0	0	0	0	0	1728	216	0	0	0	0	0	0	0	0	0	0	0	0	0	0	0	0	864	216	0	0	0	2160	360	2664	0	1296	0	0	2808	432	4320	864	0	720	144
0	270	630	294	399	315	810	180	2250	450	684	1206	360	540	360	0	1350	1350	0	0	900	450	150	300	1110	600	990	540	2700	900	114	123	195	0	0	0	216	0	0	0	0	0	0	0	0	930	180	2670	1350	450
4952	902	1616	6377	779	1306	28	18	1530	2093	1194	1357	6004	506	408	550	100	160	210	590	300	1	5	4	170	130	0	10	200	180	1143	171	330	440	810	460	0	40	0	165	180	5	10	150	120	0	0	306	126	200
270	0	240	390	0	60	0	0	0	30	90	0	0	0	0	720	0	360	162	0	36	1800	240	120	720	264	0	4320	0	0	0	0	0	54	0	24	0	0	0	0	12	0	0	0	0	2550	2250	600	0	270
4673	2862	5425	4200	600	960	3480	0	480	1512	0	216	0	0	2880	1675	1170	1835	720	0	0	360	0	0	120	120	120	720	360	360	1050	150	240	0	0	0	0	0	0	0	0	0	0	0	0	600	0	120	0	0
1140	3030	2580	1305	2817	468	0	4482	450	0	90	198	900	270	6750	770	752	818	15	195	150	0	126	324	252	180	990	270	900	36	0	72	18	30	102	174	0	0	0	0	0	0	0	450	18	0	0	0	0	0
0	0	0	0	0	0	0	0	0	0	0	0	0	0	0	0	0	0	0	0	0	0	0	0	0	0	0	0	0	0	0	12960	0	0	0	0	540	0	0	0	0	0	0	4320	0	0	0	0	0	0
0	0	0	4320	8640	0	0	0	0	0	0	0	2592	0	0	0	0	0	0	0	0	0	0	0	0	0	0	0	0	0	6480	9720	0	0	0	0	0	0	0	0	0	0	0	3240	0	0	0	0	0	0
1760	7600	13680	72	360	648	0	0	1800	0	0	3240	4680	0	0	680	850	1530	0	0	0	0	0	0	0	0	0	0	0	0	0	0	0	0	0	0	0	0	0	0	0	0	0	0	0	2196	108	972	576	0
1724	3446	5648	390	510	450	2910	0	1500	4590	0	4860	1350	1350	270	1228	2980	4558	180	0	90	180	0	90	90	0	0	270	270	1350	0	0	0	0	0	0	0	0	0	0	0	0	0	0	0	0	0	0	0	0
442	364	1784	173	545	907	1655	87	4690	6357	516	5727	1275	1015	635	288	616	1196	110	0	0	45	76	9	140	45	10	60	435	200	30	100	170	0	5	20	16	0	10	0	12	3	60	99	100	230	59	905	30	74
1104	960	9024	288	0	1008	2016	648	4248	7928	2864	5048	0	1728	0	144	576	1440	0	0	0	0	0	0	0	0	0	0	0	0	0	0	0	0	0	0	0	0	0	0	0	0	0	0	0	0	0	0	0	0
4920	2600	4360	3480	0	330	0	0	0	300	150	0	3240	0	0	2505	1430	2245	2160	0	210	0	0	0	300	150	0	360	0	0	1260	0	60	300	0	60	20	24	100	90	0	432	0	0	0	0	30	90	24	30
348	830	778	92	414	334	366	648	918	300	372	1206	264	408	840	24	400	440	156	264	360	504	264	1500	812	110	1340	144	0	204	48	468	636	408	1020	792	1236	318	1074	594	234	786	144	720	420	120	240	504	36	66
852	480	180	960	1116	144	228	410	250	0	60	0	576	192	240	2184	912	456	1404	1104	192	396	510	510	360	348	312	2832	96	288	384	504	48	72	312	72	168	96	228	60	0	0	288	0	0	312	860	268	440	488
900	450	450	0	0	900	0	0	0	0	450	0	0	450	0	2160	1080	1080	144	0	1044	630	108	558	1800	954	288	576	450	0	72	0	72	0	0	72	0	0	0	84	0	168	0	0	0	2250	900	450	990	540
96	416	928	0	360	0	350	1150	0	36	54	234	0	0	240	960	3860	1180	0	460	20	0	144	0	1530	90	0	0	300	96	0	0	0	0	140	4	1622	208	1170	0	41	175	0	120	0	0	0	0	0	0
1116	744	4836	0	0	0	0	0	0	2484	0	0	0	0	8100	0	0	0	0	0	0	0	0	0	0	0	0	0	0	0	0	0	0	0	0	0	972	660	672	0	0	288	0	0	0	0	0	0	0	0
1152	504	504	1872	936	936	72	0	0	504	576	0	288	144	720	2160	234	846	0	0	0	0	0	0	0	0	0	0	0	0	1296	648	648	0	0	0	1080	486	1026	0	0	0	5184	0	1296	144	0	0	72	648
100	20	300	10	260	30	272	666	282	80	240	250	360	180	870	112	12	312	48	232	56	180	210	142	42	26	40	60	4	84	160	420	480	600	240	0	7744	1278	1668	300	20	760	2580	1360	1110	340	1692	604	336	246
396	108	144	0	0	0	0	0	0	0	0	0	0	0	0	0	0	0	0	0	0	324	0	0	0	0	0	0	0	972	0	0	0	0	0	0	2916	324	0	0	0	0	0	0	0	1620	0	1296	324	0
308	2044	560	0	0	0	0	0	0	0	0	0	0	0	0	572	1652	400	312	96	192	888	0	0	528	480	240	696	3000	480	160	0	0	712	256	512	70	420	230	160	960	32	400	0	0	40	0	0	1120	0
0	0	48	23	41	8	0	0	0	23	20	53	48	0	36	24	0	36	578	108	202	6	0	30	69	222	477	96	0	12	905	1355	380	842	144	70	350	700	210	60	480	120	960	720	120	24	0	36	6	0
2882	730	30	7004	3132	2244	160	3440	860	160	448	252	3220	340	340	1536	405	30	5	0	123	5	15	0	5	15	0	100	100	100	525	360	120	0	0	90	0	0	0	0	0	0	250	0	0	5	800	200	0	90
276	396	252	562	320	186	108	432	36	258	48	222	360	144	336	224	352	192	1668	2274	1530	0	414	774	24	621	939	456	432	432	200	160	120	240	1056	360	0	216	552	0	396	180	1104	720	240	0	0	0	0	54
2080	2848	5152	576	96	0	288	96	0	2128	400	352	288	720	96	0	360	0	0	240	1440	0	240	720	2632	2088	752	720	1800	240	0	0	0	0	0	288	0	48	0	0	0	0	0	0	0	0	0	0	0	0
9000	540	15300	1530	1230	840	0	0	0	1500	300	0	0	360	3600	3600	180	6300	720	0	0	0	0	0	720	0	0	0	144	0	198	138	24	0	0	0	0	0	0	0	0	0	0	0	0	0	0	0	0	0
780	0	1884	432	72	468	540	450	1170	318	126	84	1152	432	4608	378	0	1098	0	0	0	0	0	0	1200	0	0	36	0	0	408	24	288	216	0	0	0	0	0	288	0	192	288	216	0	540	150	570	168	0
2886	7992	5430	0	0	0	0	0	0	1620	0	0	0	0	1008	702	1944	1314	0	0	0	0	0	0	612	0	0	0	0	72	0	0	0	0	0	0	264	468	132	0	0	0	0	0	0	0	0	0	0	0
266	304	546	448	310	670	169	83	336	363	233	300	564	480	264	217	224	227	410	482	302	276	24	396	336	144	192	222	132	32	330	872	792	366	42	66	1324	892	2140	1128	192	600	1272	774	674	798	814	964	72	0
504	996	678	198	444	510	900	936	720	252	594	558	504	1836	702	72	744	480	468	162	162	135	375	246	54	48	312	432	0	0	264	468	564	216	180	234	510	222	240	324	552	168	540	1026	864	2196	1164	1176	1296	1350
144	720	0	168	0	312	1200	120	120	0	0	0	300	2160	0	12	0	0	60	0	0	2780	100	288	0	0	0	288	0	0	756	0	840	660	0	0	0	0	0	1380	660	120	144	0	0	5400	480	480	4605	135
1260	0	1764	0	0	0	0	2160	2160	720	0	0	0	0	864	180	0	252	360	0	1800	0	0	0	432	2304	2880	2160	0	432	0	0	0	0	0	0	0	0	0	0	0	0	0	0	0	0	2160	1440	0	0
486	2430	1296	0	0	0	6156	1368	684	540	0	0	0	0	1080	54	270	324	0	108	0	540	0	0	0	54	270	0	0	0	0	0	0	0	0	0	0	0	0	0	0	0	0	0	0	6966	2268	1134	5940	540
0	0	0	0	216	108	360	0	0	5472	612	792	0	1152	1440	198	1008	5166	0	108	0	108	432	216	3456	108	648	216	324	3672	0	0	0	0	0	0	72	0	0	0	0	0	0	0	36	72	0	0	0	0
2009	41	5366	0	456	720	0	24	0	1568	2792	104	0	0	96	2058	42	6252	540	960	1440	0	60	0	1584	6732	252	0	0	240	0	36	72	0	0	0	78	0	114	54	0	234	0	0	0	0	0	0	0	0
0	0	0	0	0	0	0	0	0	0	0	0	0	0	0	0	0	0	0	0	0	0	0	0	270	1242	432	0	0	0	180	540	0	0	0	0	0	0	0	120	240	1080	360	2880	0	0	0	0	0	0
3070	2436	3374	180	126	540	162	162	108	252	234	180	36	324	252	374	84	562	900	270	3060	720	810	540	1260	1620	450	180	1710	1260	582	27	51	300	480	1080	54	0	144	540	270	36	72	90	0	465	42	27	480	840
396	396	288	72	0	0	18	396	18	360	0	360	396	144	720	468	468	324	648	2484	540	0	0	0	540	756	0	0	108	3240	288	0	0	18	54	504	684	2736	1980	144	1008	0	1080	36	864	18	216	18	0	0
32	11	127	57	204	19	296	1392	156	241	107	52	332	106	1412	82	200	524	1088	74	378	190	70	60	1870	2032	698	350	874	830	30	4	10	368	64	128	54	96	428	176	130	414	428	2138	104	180	362	156	46	4
68	1520	1208	204	38	40	462	34	178	396	40	32	458	290	200	112	1664	1306	424	8	8	406	88	52	244	26	62	600	310	240	350	112	176	284	116	188	344	234	450	396	296	1148	134	20	40	720	0	330	660	0
720	288	684	1224	1863	873	246	1360	110	678	168	246	78	336	360	154	140	744	498	546	714	194	646	1002	1152	2072	2338	2028	246	966	480	510	210	150	306	354	0	528	390	0	216	222	390	1200	600	80	460	0	101	299
480	960	6182	400	0	100	1050	350	500	8542	1800	4680	700	500	2690	0	0	218	40	40	0	142	40	20	388	80	280	88	50	200	64	32	44	72	404	36	642	1726	1500	108	136	132	88	92	248	160	0	100	134	160
384	72	336	84	312	0	114	324	1026	438	144	2694	1584	228	1188	222	54	192	48	312	0	48	144	360	492	24	600	720	168	684	60	168	0	24	108	0	336	354	534	84	60	192	348	168	120	0	0	252	0	0
352	248	216	352	634	1168	234	924	228	222	255	1167	0	0	0	799	629	468	1320	1290	528	308	1186	672	84	494	238	0	0	0	736	292	64	336	504	144	682	472	352	318	132	462	0	0	0	168	1116	432	574	350
36	360	576	0	0	180	0	12	816	84	270	762	36	324	468	168	1428	2220	144	0	216	0	0	0	1080	360	0	0	1080	1368	0	0	216	0	0	0	0	0	0	0	0	324	0	0	0	648	360	1224	1992	696
360	456	96	1320	2544	384	336	72	240	840	144	552	0	360	288	0	336	96	576	780	84	480	104	208	96	0	288	360	288	0	2784	3960	240	1152	1380	444	3744	3072	384	688	416	528	360	288	0	192	72	24	456	64
0	0	270	125	125	0	0	0	16	0	0	0	24	750	130	300	900	2490	890	1460	1260	4504	0	0	1680	1200	1800	1506	3012	220	180	96	90	162	216	0	298	82	0	294	204	234	60	30	450	0	0	264	900	0
90	378	0	1104	144	0	758	248	26	0	0	0	0	3456	0	882	3426	0	624	108	324	584	184	0	160	124	76	0	1728	0	1038	570	1368	984	246	774	228	168	216	740	732	184	0	0	0	883	328	25	556	104
0	0	0	0	0	0	0	0	0	0	0	0	0	0	0	6804	2916	3024	0	540	972	108	216	216	2880	1242	414	0	108	2160	0	0	0	0	0	0	0	0	0	0	0	0	0	0	0	0	0	0	0	0
756	324	864	0	0	0	0	0	0	0	0	0	0	0	1296	2664	864	4464	1944	0	1944	0	0	0	6372	1836	0	0	1944	1728	0	0	0	0	0	0	0	0	0	0	0	0	0	0	0	0	0	0	0	0
340	140	720	120	0	72	0	0	0	912	0	0	0	96	0	510	210	864	48	0	144	0	144	144	1056	0	0	576	96	576	0	0	0	48	0	72	0	0	0	0	72	0	0	0	0	540	0	540	384	1008
3672	3240	3456	0	3672	0	0	3240	0	4320	3672	3240	0	0	2592	0	0	0	0	1620	0	0	1836	0	144	540	612	0	0	432	0	0	0	0	0	0	360	720	540	0	0	0	0	0	0	0	0	0	0	0
0	0	18144	0	0	0	0	0	0	0	0	0	0	0	0	0	0	6048	0	0	0	0	0	0	0	0	0	0	0	0	0	0	0	0	0	0	0	0	6480	0	0	0	0	0	0	0	0	0	0	0
0	576	4800	0	0	0	384	192	1728	4864	2280	6536	0	0	960	0	0	3120	0	0	0	240	240	192	960	0	0	0	192	2160	0	0	0	0	0	0	0	0	0	0	0	0	0	0	0	0	0	432	96	96
6624	3680	9568	0	0	0	0	0	0	0	0	0	0	0	0	4176	2320	4736	0	0	0	0	0	0	0	0	0	0	0	1296	0	0	0	0	0	0	0	0	0	0	0	0	0	0	0	0	0	0	0	0
933	2101	1382	2340	2148	2688	648	1728	3264	3456	3636	2892	0	2400	0	186	330	300	0	0	0	0	0	96	0	0	0	192	0	192	340	460	400	0	0	0	0	0	0	600	0	120	240	0	0	72	216	480	280	0
2016	756	1548	2064	192	768	876	480	1020	3420	1440	324	0	864	0	2016	1836	3276	0	0	0	432	0	0	0	0	0	0	0	0	312	24	96	0	0	0	0	0	0	648	252	612	432	216	0	735	456	969	648	0
48	48	56	55	347	818	304	696	868	411	468	289	112	412	328	72	36	52	64	424	856	756	936	1740	248	696	328	264	276	488	270	426	1192	24	192	636	176	196	768	360	480	3000	840	684	764	156	288	316	360	312
3555	2547	1764	1716	282	576	720	18	0	3750	936	444	54	18	90	1665	1089	972	432	144	144	8	48	16	1440	144	0	0	0	720	432	54	0	0	144	0	156	636	684	144	60	588	0	0	144	0	36	36	64	276
2432	2012	728	1020	1164	240	1380	480	240	2520	1584	840	0	720	0	32	32	8	0	336	12	0	168	0	0	0	24	0	72	144	0	0	0	0	456	24	0	400	200	0	36	60	0	0	0	0	0	0	72	600
72	144	2592	0	0	0	216	0	648	2952	2916	6228	432	0	432	0	0	0	0	0	0	0	0	0	0	0	0	0	0	0	0	0	0	108	324	0	108	108	432	0	72	144	216	0	0	0	0	0	0	0
[truncated: 55 more columns]
