# Supplementary material for: Polygenic adaptation from standing genetic variation allows rapid ecotype formation
Source: eLife. 2023 Feb 28;12:e82824. doi: 10.7554/eLife.82824 (PMC9977305; doi:10.7554/eLife.82824)
Supplement: Supplementary file 2. [file elife-82824-supp2.zip › Supplementary_Data_1/Twisst_windows_5000/superscaffold41A_all_output.weights.5000.csv]

topo1	topo2	topo3	topo4	topo5	topo6	topo7	topo8	topo9	topo10	topo11	topo12	topo13	topo14	topo15	topo16	topo17	topo18	topo19	topo20	topo21	topo22	topo23	topo24	topo25	topo26	topo27	topo28	topo29	topo30	topo31	topo32	topo33	topo34	topo35	topo36	topo37	topo38	topo39	topo40	topo41	topo42	topo43	topo44	topo45	topo46	topo47	topo48	topo49	topo50
0	0	0	720	0	144	0	0	0	0	624	0	0	0	0	1728	0	1248	6820	2216	0	744	984	0	0	0	0	0	0	480	3600	0	3840	3844	1736	0	1488	240	0	0	0	0	0	0	1200	0	432	312	310	734
824	0	94	144	1048	1820	280	584	0	408	808	408	3216	528	504	1544	0	66	5466	1104	210	0	0	0	0	80	0	0	0	320	504	1618	3736	2648	624	130	349	123	32	286	170	44	0	60	800	40	290	8	240	800
0	0	360	184	296	96	0	0	0	144	0	0	0	0	48	0	0	240	0	0	0	0	0	0	224	16	96	0	0	0	3236	1660	2136	4020	0	360	3888	3942	2106	1080	900	60	300	120	0	84	288	0	48	0
500	120	280	699	532	605	60	348	36	198	298	32	144	108	324	316	96	404	864	48	132	92	116	92	106	108	26	504	0	0	474	482	724	684	60	228	503	381	136	373	97	106	540	396	252	12	1464	24	164	548
720	1062	364	493	767	160	2303	788	575	218	66	191	517	340	220	296	421	149	179	387	86	478	788	308	128	60	149	265	320	310	203	352	149	153	399	106	428	610	302	32	53	84	181	116	226	557	218	68	393	558
718	400	454	180	1092	1068	884	496	648	846	1026	1230	360	144	108	526	280	244	516	42	306	44	176	44	390	228	0	0	72	0	180	140	622	446	40	438	132	96	36	328	162	20	0	144	0	687	918	777	362	104
1360	1456	4336	1296	504	2280	648	792	1680	1464	3528	2352	480	192	480	384	672	1248	384	0	0	0	0	0	384	96	0	0	0	0	864	504	936	0	0	0	0	0	0	192	0	0	0	0	0	0	0	48	0	0
7110	1824	2406	1440	0	0	960	240	240	4944	840	1848	1440	0	0	360	372	276	1056	396	528	152	150	166	284	250	330	1440	0	0	0	0	0	192	144	96	0	96	48	0	0	0	0	0	0	36	0	0	112	201
632	886	726	429	672	387	517	901	1174	304	368	684	120	180	576	240	854	814	656	1172	584	912	816	1212	220	404	768	156	252	720	192	800	352	460	976	580	1124	572	1328	400	204	812	264	504	468	229	345	830	678	780
78	331	185	16	42	608	152	744	1466	1265	527	554	90	90	90	102	442	469	48	0	96	266	192	312	472	52	100	0	110	0	274	251	560	132	34	266	238	36	280	554	130	84	0	110	0	501	1128	3970	348	192
196	48	296	172	159	357	152	152	812	740	352	1072	0	0	80	416	144	516	243	291	334	218	210	436	474	240	338	0	0	304	597	360	559	349	311	404	273	240	397	463	338	409	148	70	294	214	212	1734	246	406
378	200	742	120	416	1570	120	630	1026	1680	774	456	0	0	0	810	120	846	132	280	614	40	180	320	840	792	510	0	0	0	360	64	1136	864	224	952	640	1548	800	1563	959	268	0	0	0	720	216	744	1696	612
0	0	108	26	18	10	13	0	5	2452	540	3060	0	0	0	0	0	1208	78	102	90	39	6	45	940	60	340	0	0	200	170	0	1110	390	76	554	245	360	277	1052	312	264	0	0	200	68	0	2544	408	64
0	0	0	0	168	2136	0	72	552	936	324	708	0	0	432	0	0	0	0	0	0	180	360	420	0	0	480	0	0	0	0	0	0	0	0	0	60	40	140	0	0	120	0	0	0	0	0	648	0	0
468	523	449	501	1065	807	750	330	1122	414	318	1272	438	483	294	375	279	210	117	939	372	225	1065	1470	225	78	1488	495	387	357	0	0	45	63	300	117	96	714	1266	159	150	1023	378	108	231	33	12	63	36	495
48	552	0	75	144	297	602	148	6	60	48	72	0	768	0	396	864	180	1350	72	294	96	24	888	0	596	820	0	564	0	525	648	783	0	72	72	0	168	504	144	606	918	96	456	48	0	0	0	96	24
0	0	0	0	928	1040	93	1025	874	384	192	336	0	48	144	0	0	0	0	0	0	0	24	0	0	0	0	0	0	36	0	656	760	0	0	0	1233	165	3042	920	2168	956	0	576	156	132	1040	760	84	12
0	0	0	0	3348	1188	1160	5224	7800	0	0	1944	0	0	0	0	0	0	0	0	0	0	0	0	0	0	0	0	0	0	0	1332	216	0	0	0	144	0	0	0	0	0	0	0	0	290	2494	2436	0	0
90	36	90	0	504	792	486	1350	1836	0	216	864	54	0	810	546	924	690	108	0	0	2160	0	0	0	0	270	54	1080	540	0	408	456	108	0	0	540	0	0	0	0	0	162	270	0	942	3342	3996	2160	0
1072	352	352	1000	552	512	832	1136	2292	0	260	3040	2160	576	384	560	20	20	660	1128	1428	16	240	80	0	208	128	0	0	0	488	156	148	600	1056	1320	184	120	128	176	176	80	0	192	96	296	256	936	208	480
0	0	0	0	0	0	4224	4128	3168	0	432	2160	0	2304	0	0	0	0	0	0	0	436	276	152	0	0	0	0	0	0	0	0	0	0	0	0	0	0	0	0	0	0	0	0	288	1056	1572	1656	1154	1362
0	0	0	0	0	0	432	54	3402	0	0	0	0	0	0	0	0	0	0	0	0	0	0	0	0	0	0	0	0	0	0	0	0	0	0	0	0	0	0	0	0	0	0	0	0	1008	180	6156	432	0
221	1108	63	384	152	64	2370	3240	4770	346	128	576	720	396	270	109	380	51	152	32	152	702	324	174	60	24	48	0	144	0	108	54	18	36	0	192	0	48	48	42	0	168	0	54	0	1110	1740	2910	882	324
0	816	0	0	0	0	576	1716	1872	0	0	0	0	0	0	0	96	0	624	3120	936	60	0	0	0	648	0	0	0	0	96	96	0	576	2064	72	96	1776	0	48	408	408	0	0	0	346	506	552	36	0
320	520	60	240	96	264	48	104	88	450	120	60	0	0	0	2336	1576	2202	1266	144	270	298	88	46	742	214	142	0	0	0	120	336	174	30	48	66	922	320	1302	250	12	884	0	0	0	24	856	518	130	220
24	138	126	0	48	96	318	123	447	56	312	400	144	156	96	900	2877	2307	60	120	120	1718	530	1808	1940	620	1364	420	240	360	60	300	300	272	172	156	224	52	324	206	0	286	48	0	36	150	51	291	0	0
160	0	0	80	88	36	122	524	1266	496	488	1392	320	96	320	328	16	8	640	744	416	0	32	32	0	48	0	320	96	32	160	32	0	648	692	388	0	64	192	16	0	0	960	320	32	130	440	278	80	462
0	0	0	126	1014	120	0	1844	976	0	800	1432	60	0	0	288	636	288	360	316	80	522	198	276	603	156	393	0	0	0	102	2238	1320	0	60	0	2092	104	744	516	42	666	0	0	0	0	1548	1176	0	0
180	312	228	0	168	0	468	396	336	24	60	96	60	0	96	0	0	0	36	372	72	48	336	216	0	0	48	24	0	48	0	24	0	18	1002	36	612	3054	2910	0	300	1560	720	132	48	12	36	312	36	192
800	560	368	736	2240	1536	1620	2248	1700	288	384	816	0	0	0	0	0	0	0	280	248	132	32	268	0	776	184	0	0	0	0	0	0	0	280	176	0	16	1232	0	280	656	0	0	0	2376	4928	2200	240	800
168	816	1824	0	0	480	2032	448	6376	1800	2880	4680	0	480	0	40	310	610	0	48	0	240	100	248	344	56	236	0	0	192	0	18	30	0	0	0	0	0	72	24	72	24	0	0	96	1276	304	4348	480	320
0	576	0	0	0	0	1776	2688	3600	480	0	2400	0	0	0	0	0	0	1056	576	960	288	0	0	0	864	0	0	0	0	720	144	0	192	288	960	0	288	0	144	240	48	0	0	0	1254	3408	2610	1440	0
0	576	0	104	536	0	1264	1304	552	0	0	0	0	0	32	0	192	0	85	285	90	80	160	0	0	0	0	0	0	320	192	800	0	200	408	336	824	1376	384	320	32	160	256	256	976	1600	1440	480	128	32
136	8	160	176	24	444	12	48	12	208	208	340	0	8	16	256	16	104	520	776	176	112	488	120	128	280	24	0	80	160	304	32	304	856	1480	104	92	584	116	452	328	136	408	256	976	116	260	336	88	144
240	1920	2340	0	1152	0	1800	2448	5688	360	1632	8880	0	0	0	192	1248	1152	0	0	0	288	0	0	648	0	72	0	0	0	0	0	0	0	0	0	0	0	0	0	0	0	0	0	0	828	720	2880	576	0
1314	3432	3918	1020	2838	1362	4008	1668	3168	984	1668	3636	864	0	0	1018	2068	1738	408	132	108	888	72	360	1008	192	120	0	0	0	108	486	198	192	0	48	288	120	120	288	48	48	0	0	0	432	348	552	444	36
500	944	2636	258	0	1638	4140	1680	9240	1860	780	1200	4920	2640	2220	276	708	504	0	0	0	0	0	0	0	0	0	0	48	0	0	0	240	0	0	0	0	0	0	0	0	60	240	60	0	0	0	12	0	0
990	2928	1200	342	944	712	4350	4230	3636	632	684	2788	36	0	0	24	376	320	144	826	1064	360	798	510	72	312	336	0	0	0	12	148	128	0	582	900	0	288	756	180	372	576	0	0	0	324	360	756	360	912
240	600	240	0	1632	0	648	4416	3384	1008	1944	4368	0	0	0	408	1704	1368	48	0	0	644	46	486	408	48	276	0	576	0	54	144	42	0	48	168	0	72	120	48	192	216	0	0	0	0	1920	480	420	30
0	288	1152	144	0	576	144	0	1296	5850	3450	11580	3600	144	3600	0	72	288	0	0	0	0	0	72	288	0	0	0	0	0	0	0	0	0	0	0	0	0	0	0	0	0	0	0	0	0	0	144	36	0
340	1624	1816	36	288	264	1195	856	10477	1585	3784	6241	912	1224	36	190	1108	1036	6	0	54	270	0	90	330	120	0	0	360	180	0	0	6	0	0	0	0	0	0	6	0	48	0	0	0	220	160	1810	0	0
18	576	18	88	32	24	1440	720	5040	0	72	720	0	0	144	72	0	72	112	144	320	0	48	336	0	288	0	0	192	0	158	88	210	490	378	1040	72	72	0	108	738	162	0	192	0	792	408	2880	384	240
960	2160	1560	960	0	0	360	240	8760	1550	2040	2050	3840	1440	240	0	0	120	0	0	0	300	0	780	420	0	240	480	0	0	396	72	324	0	0	24	0	0	96	408	72	432	192	48	96	0	0	1200	60	0
1344	884	568	504	310	290	1400	384	1480	1320	192	480	2784	576	288	348	220	200	944	192	256	264	168	0	176	304	36	336	864	432	576	242	310	976	348	524	278	110	80	512	600	340	624	108	72	400	24	560	6	30
2080	224	432	888	48	408	1104	336	3120	2898	714	2436	3888	864	432	0	0	0	300	120	396	0	48	0	0	136	8	0	0	0	72	0	144	684	24	1164	12	200	28	216	0	432	144	0	0	48	336	336	0	720
6264	2592	0	288	288	1152	6372	0	0	4320	0	2592	3456	1728	3456	0	0	0	0	0	0	0	0	0	0	0	0	0	0	0	144	144	576	648	216	0	648	324	0	0	0	0	0	0	0	0	0	0	0	0
0	0	1188	780	960	420	48	0	1224	3456	0	2832	2160	1080	2160	0	48	1068	0	0	0	192	0	0	144	0	96	0	0	0	96	480	540	540	480	60	720	0	240	120	0	0	0	0	0	48	0	1032	108	0
0	0	0	0	0	0	0	0	480	1440	0	3360	480	0	0	0	0	0	0	0	0	0	0	120	840	0	360	120	0	0	0	0	0	0	0	0	96	0	96	0	0	48	48	0	0	0	0	0	0	0
0	252	1296	0	0	0	456	0	516	792	0	2016	0	0	0	0	456	1632	0	0	0	108	0	0	276	0	12	0	0	0	918	54	252	1296	360	0	504	288	288	156	138	138	576	0	0	858	0	1050	828	0
0	0	810	0	0	0	0	0	0	1674	0	0	0	0	3240	0	0	756	0	0	0	0	0	0	378	0	0	0	0	0	384	552	468	972	396	810	720	1284	732	1008	516	312	0	648	648	162	756	162	108	0
0	12	36	48	24	120	0	612	300	1380	0	1200	384	96	636	0	96	384	0	0	0	0	72	0	216	0	120	0	0	72	648	216	696	144	0	0	0	216	0	480	264	288	216	72	216	0	576	1344	0	0
0	78	138	0	0	0	96	120	540	112	148	220	0	0	0	0	612	564	18	183	231	928	0	1208	214	0	1874	0	0	0	700	1240	1396	738	253	269	430	42	500	232	72	932	0	0	0	324	2220	660	600	0
576	1152	864	180	180	0	3672	276	6492	528	768	3384	1440	720	0	0	0	0	0	0	0	0	0	0	0	0	0	0	0	0	36	36	0	288	864	1224	0	216	216	72	1296	144	144	144	216	0	0	0	0	0
0	0	0	0	1152	0	0	2304	576	0	0	0	5760	576	0	0	0	0	0	0	0	1080	0	216	0	0	432	0	0	0	0	576	0	0	0	0	0	0	0	0	0	0	0	0	0	0	5184	1296	0	0
300	932	1888	128	276	136	340	280	3520	1108	2306	8526	960	0	576	0	0	0	144	984	456	0	384	432	156	248	640	96	0	0	0	0	0	80	568	168	224	208	672	35	85	312	96	0	0	0	0	0	0	80
640	662	822	156	3024	1896	2112	774	2982	348	2528	6028	864	1404	720	100	202	178	212	48	136	80	60	76	360	36	144	144	0	0	28	532	472	0	0	0	200	0	88	666	0	78	108	0	0	72	98	310	0	0
144	900	180	252	288	144	728	236	1988	2424	865	2411	252	288	360	54	315	327	0	0	0	306	0	54	84	0	0	0	0	0	0	0	168	0	0	0	0	0	0	366	42	336	0	0	0	868	496	2896	0	0
432	204	288	692	476	1088	976	1468	1144	460	864	1412	0	0	0	768	48	192	552	924	780	175	357	308	240	816	0	0	0	0	268	196	352	336	412	416	44	168	88	168	216	0	0	0	0	616	844	832	333	543
0	0	630	216	108	288	648	216	144	378	126	1512	72	144	108	168	264	390	72	0	0	588	168	504	360	72	0	0	36	72	258	216	576	54	0	0	330	66	0	180	36	648	0	0	0	1566	528	792	270	0
36	246	438	102	270	270	132	108	1092	384	180	744	426	408	348	132	372	720	522	1194	1140	936	468	936	324	546	930	96	456	192	360	408	900	36	18	336	1026	426	984	628	598	730	108	468	336	330	120	882	54	0
192	1536	1440	768	240	432	688	248	1152	1472	640	1056	288	576	576	144	180	144	0	0	0	108	0	216	540	0	108	0	0	0	2208	1032	1728	180	324	648	320	16	528	1660	80	276	0	0	0	1360	296	1152	144	0
60	378	1410	180	54	666	60	60	870	4228	2570	2430	0	0	0	120	180	1530	90	6	84	306	36	288	1050	90	60	0	0	0	60	36	294	60	12	48	0	0	18	234	120	18	0	0	0	180	120	1170	60	0
72	60	2448	300	900	600	300	600	600	12216	2160	1800	0	0	3000	288	240	2928	0	12	60	0	0	60	1200	276	636	0	0	0	0	0	0	0	0	60	24	12	24	0	120	0	0	120	0	0	0	0	0	0
148	140	408	74	100	594	268	316	1222	2368	364	1156	210	360	360	150	282	216	200	220	228	228	168	192	552	438	330	30	330	60	328	374	234	272	328	624	254	418	204	412	594	314	30	330	60	228	216	912	196	244
144	144	672	646	1330	1918	0	852	1944	2704	2540	1464	240	192	1320	162	144	528	60	30	180	144	300	528	660	160	872	120	0	0	222	870	1050	174	18	108	196	0	464	1476	0	360	0	0	24	0	510	540	111	15
144	144	0	0	0	0	72	0	432	506	1288	2562	0	0	0	696	156	0	308	1680	676	684	2736	0	24	0	48	72	36	360	192	48	0	408	2160	312	0	720	0	0	0	0	0	0	0	24	0	72	144	576
274	586	292	344	308	360	340	52	256	576	60	496	384	580	576	166	1270	508	36	80	32	772	76	304	624	754	138	312	1012	312	1132	724	904	432	232	392	1574	664	798	590	341	133	312	1440	312	1072	688	784	718	64
0	0	1728	3312	288	3312	0	0	3456	1248	1560	2808	6912	3456	3456	0	0	0	0	0	0	0	0	0	0	360	72	0	0	0	108	72	108	576	0	144	0	0	0	288	432	0	0	0	0	0	0	0	0	0
1052	566	1094	1284	1788	4284	372	264	2202	1696	504	566	3072	3072	768	0	0	0	0	114	510	224	104	230	180	48	702	0	0	0	0	0	0	0	196	764	64	248	990	0	2416	218	0	0	0	0	0	768	544	136
5808	0	2292	2212	3984	9908	610	1040	510	1024	5757	737	288	0	216	558	0	192	100	0	20	0	0	0	125	25	0	0	0	0	210	126	414	0	0	0	0	0	0	125	25	0	0	0	0	760	1484	666	100	24
3816	792	3600	4356	0	4824	1380	1530	2490	11322	7968	1950	180	72	0	0	0	0	0	0	0	0	0	0	0	0	0	0	0	0	0	0	0	0	0	0	0	0	0	0	0	0	0	0	0	276	306	498	0	0
654	1080	3258	1096	1288	2200	1152	2832	2112	3291	2691	6726	0	996	108	54	216	882	192	0	0	0	0	0	0	0	0	0	0	0	544	496	1408	384	0	0	432	48	0	200	60	100	0	0	96	384	288	1056	192	0
375	1124	448	75	1885	830	2932	630	4580	375	615	4206	360	648	72	0	53	106	75	5	10	0	30	0	0	0	60	0	0	0	180	901	374	60	5	10	87	0	63	290	0	10	90	0	0	469	306	680	60	5
2928	3936	2280	2740	3424	3340	4368	4560	2952	768	2064	1872	144	288	0	0	0	0	0	0	0	0	0	0	0	96	96	0	0	0	1036	1288	700	0	0	0	0	0	0	0	96	96	0	0	0	0	0	0	0	0
2880	0	2880	1712	3408	1984	0	0	0	3120	4080	0	0	0	2112	256	0	128	96	96	0	120	2448	600	384	0	1056	0	0	1536	16	240	32	96	96	0	0	0	96	0	0	0	96	0	288	48	48	0	8	720
1048	862	1900	1133	980	2197	256	684	170	5328	4526	2626	70	110	70	654	216	1458	48	714	228	40	810	220	1064	736	528	0	0	70	65	50	125	48	274	168	96	718	456	385	325	250	0	0	110	6	6	36	52	480
940	600	140	1480	2840	0	430	1778	0	0	0	0	0	0	360	2256	1212	216	160	728	0	144	996	0	0	0	0	0	0	144	80	160	0	20	172	0	528	240	0	0	0	0	0	0	0	50	190	0	32	592
432	2376	2592	90	132	822	612	684	3024	3192	4770	2856	0	324	3600	180	450	810	0	0	0	360	0	180	270	0	0	0	0	0	135	252	531	288	108	54	153	45	126	486	90	198	90	468	0	216	252	882	360	0
288	480	456	220	1666	778	756	2448	2628	504	1812	2904	72	144	396	720	1600	1280	108	0	0	0	0	0	360	72	0	0	0	0	192	984	696	288	0	0	0	0	0	0	0	0	0	0	0	108	180	0	72	0
795	1858	3767	320	604	588	740	1060	1710	2904	3486	4098	540	660	660	489	684	1167	388	528	164	526	530	258	1516	296	576	36	108	432	124	230	150	32	48	16	103	92	375	16	0	128	48	24	96	316	344	240	16	32
208	904	956	118	798	1032	728	1232	4232	1839	1802	1867	544	0	0	1092	2768	2620	132	364	508	552	444	1116	360	620	712	0	0	0	36	56	232	0	32	132	180	84	504	108	252	720	0	0	0	60	136	560	96	16
3864	2688	2304	912	960	288	840	480	0	10704	2928	2688	672	672	1248	216	216	0	144	576	456	0	384	384	180	36	72	288	216	864	24	24	0	0	24	264	0	384	0	0	24	24	96	24	96	0	0	0	0	0
0	0	540	0	0	0	540	0	2340	3780	1440	2880	0	0	0	0	1056	2976	0	252	72	0	0	0	360	0	0	0	0	360	0	0	0	0	504	36	684	36	288	0	108	288	0	0	0	0	0	0	0	0
696	448	1640	264	150	780	261	311	190	488	977	455	36	72	540	1437	649	1364	276	112	326	416	206	464	2880	596	940	48	120	120	194	182	350	84	128	352	452	230	404	140	376	180	0	36	0	99	309	90	328	160
3300	552	408	1620	324	144	156	48	0	944	480	16	288	144	1440	900	180	216	864	576	0	132	0	0	0	0	0	0	0	0	240	48	396	432	84	144	0	60	0	180	144	0	0	72	0	144	72	0	48	108
1260	960	0	1032	1524	936	1146	1008	504	2184	0	588	900	1908	2772	180	90	0	324	36	0	192	246	168	0	0	0	0	0	0	420	210	0	306	510	0	666	480	324	450	372	114	360	936	936	126	432	72	240	330
708	570	402	308	832	828	176	784	192	384	204	396	960	240	720	564	442	98	796	1236	560	832	928	304	528	252	468	480	120	960	172	632	756	644	780	112	1908	540	288	576	576	864	96	0	72	16	800	24	320	320
1816	1992	2564	696	1632	504	1272	1672	1448	1872	2832	3300	288	72	144	368	384	112	576	432	96	648	1056	96	480	576	576	144	0	0	348	792	228	144	672	48	312	428	544	96	288	576	216	288	108	240	416	208	108	216
474	276	918	822	1386	1500	882	1380	1956	1094	3396	2172	60	150	150	191	92	129	120	60	96	66	78	84	366	274	276	0	0	40	181	248	199	124	36	128	242	94	252	672	186	202	0	0	40	156	430	336	230	122
0	450	0	150	2100	1800	1500	2940	13200	1800	1800	6750	450	450	450	0	0	0	30	360	690	0	0	270	60	300	288	18	0	0	30	420	360	30	630	1860	90	360	0	90	360	90	0	360	360	150	150	1500	0	0
608	400	432	190	1564	2800	960	4506	3420	2277	2430	873	0	0	540	200	130	270	270	195	45	80	70	0	150	520	50	0	0	0	44	308	800	12	96	36	130	20	0	42	72	30	0	0	0	300	2184	2916	480	240
876	1032	1656	0	150	450	0	480	2280	1182	546	4128	2400	240	540	588	712	1352	300	33	399	30	120	582	812	396	556	660	660	708	0	12	36	0	3	9	0	16	68	105	6	69	48	12	48	0	96	384	0	24
0	2160	3600	0	0	0	0	0	3240	1200	1800	4920	0	0	0	0	0	0	0	0	0	0	0	648	816	0	480	0	0	0	0	0	0	0	0	0	0	240	840	0	0	720	0	0	0	0	0	2160	0	0
0	1296	0	0	0	0	5184	5184	2592	504	0	2520	0	0	0	0	1296	0	0	0	0	0	432	216	0	0	0	0	648	0	0	0	0	0	0	0	0	0	0	0	0	0	0	0	0	0	0	0	0	864
0	1008	1008	0	0	0	1188	0	2484	540	0	2916	0	0	0	0	288	288	0	0	0	0	0	0	0	0	0	0	0	0	0	0	0	0	0	0	0	0	0	0	0	0	0	0	0	1440	0	2592	1152	0
944	1344	2176	576	864	432	2084	3196	984	1728	1584	4704	0	0	0	464	1218	208	0	0	0	0	0	0	1680	0	0	0	0	0	0	0	18	18	0	54	0	0	0	6	96	0	0	0	0	804	672	1062	288	0
0	0	180	36	252	144	410	686	3512	750	826	3248	504	0	180	0	0	0	0	0	0	0	0	0	0	0	0	0	0	0	0	0	0	0	0	0	0	0	0	0	0	0	0	0	0	305	671	1724	0	0
36	1704	3084	0	72	0	288	2224	1856	816	288	7824	0	0	1272	32	1568	3344	36	2340	504	384	276	0	528	0	48	0	0	660	0	48	0	12	48	0	1124	708	3112	144	120	624	12	120	48	72	176	448	0	0
0	540	3240	0	0	0	2520	0	6120	9420	2640	7920	2700	0	0	0	0	0	48	216	168	0	0	0	0	0	0	0	0	0	0	0	0	288	540	360	0	540	216	0	540	108	0	0	0	0	0	0	0	0
272	536	2672	120	90	750	276	96	1518	4500	825	3225	0	0	0	144	162	894	64	40	88	90	162	90	240	84	18	0	0	240	96	24	24	176	98	314	146	638	350	94	286	178	0	0	24	490	208	1474	282	174
300	100	350	75	25	230	40	0	300	1684	360	86	920	160	350	300	100	710	200	800	2000	4	0	0	10	0	2	2	1000	1520	433	131	330	320	1132	1200	10	184	100	284	852	284	50	300	450	12	0	60	36	0
1359	1151	1410	1134	942	572	1928	1910	1826	1096	1798	1950	478	280	304	82	52	6	140	794	950	36	514	72	73	348	227	204	144	276	101	59	52	32	545	485	48	464	524	0	895	125	180	180	180	28	100	22	82	662
0	432	2172	144	0	0	1488	0	960	1515	522	663	720	144	288	0	0	600	0	0	0	360	0	72	108	0	0	0	0	0	984	360	144	1248	1440	936	216	648	0	552	1488	480	0	0	0	696	0	552	456	0
144	594	1566	300	600	0	660	360	5520	7440	240	4176	3600	600	1350	360	510	1356	6	0	24	354	0	246	546	0	258	186	60	90	0	0	6	0	0	0	0	0	0	0	0	24	0	0	0	150	90	1422	282	60
0	0	0	0	0	0	0	288	144	864	0	0	288	0	1152	576	0	576	1152	960	192	0	0	0	2268	1512	1332	576	0	2304	360	936	0	504	504	648	1728	1656	144	0	0	0	144	1152	0	0	768	384	0	0
0	0	0	0	0	0	0	0	0	460	520	1180	0	0	1620	0	0	216	0	2232	0	0	288	0	1728	0	0	0	0	1476	0	0	0	0	864	0	3534	486	228	0	0	0	0	0	0	0	0	0	0	432
0	0	0	0	0	0	0	0	0	1620	0	540	0	0	0	0	0	360	0	0	0	0	0	0	0	0	0	0	0	0	0	0	432	72	0	0	552	918	474	216	0	0	360	216	1080	0	0	1080	180	0
1210	4610	5902	804	92	184	912	1271	505	2010	500	2900	0	0	502	240	480	0	0	0	0	440	0	220	1068	12	440	0	0	0	1812	404	736	102	102	286	69	50	145	120	290	56	0	70	0	2365	573	950	170	0
720	0	3608	592	172	652	0	0	12	600	920	3352	1688	4	1216	88	8	48	80	40	240	72	180	220	864	384	232	320	0	0	376	112	304	228	708	560	528	120	1380	152	1104	736	632	448	100	2172	1400	3340	24	60
56	112	144	48	105	531	48	80	796	860	580	312	0	0	192	104	163	129	42	261	141	128	144	1012	368	224	752	0	0	96	48	105	339	66	171	99	120	192	624	624	192	408	0	0	192	24	56	352	124	132
0	0	738	30	180	186	90	0	360	1728	3156	570	1980	90	396	0	0	450	0	0	0	108	54	126	396	6	66	0	36	162	60	288	228	0	0	0	0	0	0	60	30	0	0	72	108	366	0	1704	0	0
144	288	1008	96	1020	1260	240	120	4680	5016	1782	1800	0	0	288	180	360	450	90	0	90	90	180	90	1050	60	120	0	0	0	0	450	540	144	0	144	72	0	72	924	114	48	0	0	0	0	450	1836	360	0
0	756	2916	0	0	0	816	0	1032	11136	1080	5784	0	0	0	0	204	612	0	0	0	120	0	0	192	0	96	0	0	0	0	120	0	60	300	0	96	384	120	0	0	0	0	0	0	120	0	120	0	0
720	1080	360	0	444	798	0	1050	300	1144	4144	5944	0	0	11016	360	270	180	45	225	0	225	45	0	0	0	0	0	0	0	0	240	30	0	0	0	1350	0	0	0	0	0	0	0	0	0	210	60	0	0
3084	1290	300	1048	1200	8	180	276	156	0	0	0	0	0	240	1038	420	120	318	48	90	40	368	0	0	0	0	0	0	96	290	120	172	267	72	171	162	432	54	324	0	0	0	0	0	420	315	15	242	436
1272	4272	9144	0	0	0	3912	0	2664	6678	0	4914	1200	0	0	120	600	1080	0	0	0	360	0	60	720	0	180	120	0	0	24	36	12	96	90	30	0	0	180	0	0	60	120	0	0	480	0	240	0	0
0	720	3456	0	0	0	0	0	864	7816	4976	5784	0	144	0	0	0	0	0	0	0	0	0	0	0	0	0	0	0	0	0	0	0	0	0	0	0	1512	288	0	0	0	0	0	360	0	0	0	0	0
0	0	1728	0	0	0	0	0	0	4640	1344	4672	0	0	864	0	0	576	0	0	0	0	0	0	288	0	0	0	0	864	0	0	0	0	0	0	240	864	192	0	0	0	0	0	0	0	0	0	0	0
780	150	0	288	264	636	617	453	940	3162	2580	2970	0	0	0	144	120	696	75	453	696	60	264	18	0	48	24	0	0	0	24	24	0	281	617	872	30	600	600	164	410	470	0	0	0	104	120	736	0	288
288	432	648	792	648	864	114	678	504	2616	2496	1368	216	0	216	0	0	0	0	0	0	0	0	0	0	0	0	0	0	0	0	0	0	0	0	0	0	0	0	0	0	0	0	0	0	2280	4920	10728	0	0
0	0	0	0	2880	0	3360	5800	13160	0	0	0	0	0	0	264	1968	0	0	0	1224	0	0	0	0	624	672	0	144	0	0	0	0	0	0	864	0	0	0	0	316	980	0	0	0	0	0	0	0	0
504	0	936	1497	1446	4041	700	1727	2469	5544	1152	1764	648	0	1188	0	0	0	0	60	120	0	0	144	84	192	12	0	0	0	275	418	891	0	48	96	72	0	0	0	0	0	0	108	0	480	1824	2088	0	0
2082	4020	840	1815	900	531	2980	3066	2714	1389	1157	928	918	306	0	180	420	120	230	200	170	360	150	60	30	45	15	0	0	0	0	108	36	358	220	262	60	165	15	0	30	60	0	0	90	1376	960	976	768	348
810	2020	1490	150	690	510	4864	3602	7350	1980	2022	2520	390	720	450	60	152	184	75	318	879	54	180	12	24	420	60	18	240	108	36	0	18	45	96	711	23	223	150	42	354	96	36	72	102	824	592	1260	366	12
2844	2592	2952	1764	792	432	2728	2216	5460	3888	2880	3852	4320	4284	2196	0	0	0	0	0	0	0	0	0	0	0	0	0	0	0	0	0	0	0	0	0	0	0	0	0	0	0	0	0	0	847	407	1122	0	0
4248	1206	2682	1944	1728	1728	5850	5580	6030	4338	3096	1098	432	324	1296	0	0	0	0	0	0	0	0	0	0	0	0	0	0	0	0	0	0	0	0	72	0	0	0	0	0	0	0	0	0	270	372	258	0	0
480	2268	1392	180	1260	0	3924	2880	12240	1668	5664	4188	0	576	432	70	798	392	0	0	0	0	0	0	0	0	0	0	0	0	0	0	0	0	0	0	0	0	0	0	0	0	0	0	0	0	0	0	0	0
0	540	3780	0	0	0	230	380	2390	7688	4264	4248	0	0	1440	0	0	0	0	0	0	0	0	24	0	0	0	0	24	0	672	704	2416	0	0	0	204	36	0	300	12	48	0	60	540	600	240	2220	0	0
0	240	648	456	480	2112	516	516	1512	3196	3520	4900	480	1200	480	0	60	0	0	0	0	0	0	0	0	0	0	0	0	180	132	192	564	0	0	0	204	180	48	432	0	108	0	0	900	102	102	324	0	0
1074	48	192	1332	72	24	304	408	80	5652	5280	4284	288	24	288	18	0	0	418	980	582	0	180	0	0	12	0	18	12	450	216	0	0	564	1095	831	18	966	12	0	96	0	144	144	1110	300	390	1848	6	1878
0	1296	0	256	976	416	1264	208	1936	480	0	2400	960	240	1472	0	576	0	16	32	0	256	0	0	96	384	0	400	320	32	240	616	312	24	48	0	240	0	0	96	0	192	96	464	24	992	712	1520	96	0
60	300	0	960	228	720	630	3315	4515	0	300	1500	1800	360	1800	48	240	0	0	0	0	144	0	0	288	960	192	0	720	0	0	0	0	0	0	0	0	0	0	0	0	0	0	0	0	234	1329	1965	396	0
0	0	1296	0	0	0	0	0	0	432	0	4104	0	0	1944	0	0	432	0	0	432	0	0	0	0	0	0	0	864	216	0	0	0	0	0	864	648	216	432	0	1728	0	0	2592	0	288	432	1008	0	0
0	720	1008	0	0	0	360	0	5904	5148	2070	5850	0	0	1080	0	756	864	0	0	0	0	0	0	1620	324	0	0	324	0	0	0	0	0	0	0	216	0	0	0	36	72	0	108	0	72	54	522	0	0
336	780	2268	360	216	792	784	296	1944	5994	1746	3060	1080	216	1584	144	180	972	0	0	0	0	0	0	432	108	0	0	324	0	72	0	36	108	0	108	0	0	0	36	36	0	0	180	0	516	348	1404	324	0
8	408	456	0	144	0	120	620	240	856	40	424	240	56	888	78	360	396	78	258	252	358	634	392	930	408	678	408	312	936	24	346	68	82	202	120	16	32	44	28	60	44	24	516	164	140	340	90	248	248
216	432	1944	0	0	0	0	0	1344	2520	3672	6336	576	0	0	36	72	1188	0	0	0	336	0	0	576	0	144	144	0	0	72	216	0	0	0	0	48	288	240	96	0	192	192	0	0	0	0	1056	48	0
0	288	576	720	864	720	180	720	3816	5097	801	5982	4608	576	3456	0	144	288	0	0	0	0	0	0	0	0	0	0	0	0	0	0	0	0	0	0	0	0	0	0	0	0	0	0	0	72	288	1584	144	0
0	0	0	3600	2328	984	0	2880	3600	1080	0	3240	8640	0	2160	0	0	0	0	0	0	0	0	0	0	0	0	0	0	0	720	264	312	0	0	0	0	0	0	0	0	0	0	0	0	0	3504	6000	0	0
0	0	0	400	4880	160	1600	10880	5200	0	0	0	2000	800	0	0	0	0	0	0	0	160	16	272	96	1216	1344	0	320	32	0	400	0	0	0	0	0	0	40	0	0	0	200	0	80	0	0	80	0	0
0	2160	288	6564	3564	1212	3114	4518	6948	252	0	216	4860	972	6804	0	0	0	0	0	0	0	0	0	0	0	0	0	0	0	816	324	156	0	0	0	0	0	0	0	0	0	0	0	0	594	882	1116	0	0
240	180	240	348	4188	1128	1284	4896	8688	1620	2400	900	0	0	2400	0	0	0	0	24	24	0	0	36	48	0	0	0	0	0	140	2620	840	0	48	72	1016	200	1016	168	180	180	0	240	0	120	480	840	0	96
0	0	1080	52	0	20	1170	0	1962	2216	976	1728	0	0	0	0	0	0	48	147	165	0	0	0	200	40	0	0	0	0	0	0	0	672	2058	870	0	0	0	0	1200	0	0	0	0	420	0	1164	0	0
516	344	1036	342	246	204	400	344	672	1008	1344	848	120	160	120	44	16	180	360	546	194	80	386	350	32	1260	520	40	160	224	110	94	100	160	320	144	323	345	436	148	356	364	120	120	224	48	32	160	0	354
896	896	3200	796	572	1032	252	92	1216	212	2860	432	192	288	384	616	616	1408	80	608	128	12	852	120	760	24	32	192	48	2424	380	220	384	310	706	88	52	388	40	192	0	0	48	96	648	48	0	0	24	288
660	150	3690	0	0	0	180	0	720	5445	4860	11295	1440	0	0	0	0	0	0	0	0	0	0	36	270	120	474	144	0	0	0	0	0	0	0	0	0	0	0	0	0	0	0	0	0	0	0	0	0	0
201	1151	1528	306	771	519	1932	318	2988	1992	1050	3030	0	600	360	48	1060	488	24	300	0	120	492	102	720	60	420	354	120	264	48	220	80	42	234	120	240	183	315	36	0	276	108	36	384	180	18	60	39	216
60	300	0	1440	180	0	0	2700	360	60	510	2310	4320	720	720	0	0	0	0	0	36	240	48	0	0	312	48	576	180	0	0	0	0	0	0	0	0	0	0	0	0	0	0	36	0	0	312	48	0	0
0	540	1080	0	180	0	972	1044	9216	2754	2574	5904	720	540	972	156	2148	2340	0	36	0	360	72	0	288	36	108	0	108	108	0	0	0	0	0	0	0	36	0	0	0	0	0	0	0	108	144	1332	0	0
216	0	2088	1440	2080	800	2880	2688	2880	2016	1056	1440	0	0	384	120	96	72	128	672	256	8	520	0	208	472	328	48	192	96	192	32	160	200	720	808	384	0	0	0	432	0	0	192	0	800	512	800	48	432
288	360	0	432	1008	0	540	4500	0	1080	2400	9480	0	0	0	0	0	0	0	0	0	0	0	0	0	0	0	0	0	0	0	0	0	0	0	0	0	0	0	0	0	0	0	0	0	0	0	0	0	0
1584	2268	2772	72	432	0	7308	1764	3672	1330	602	3300	0	0	0	408	1404	444	0	0	0	0	0	0	1560	360	0	0	432	0	0	0	48	0	0	0	0	0	0	24	216	0	0	0	0	1564	476	648	1200	0
24	48	24	234	99	75	350	280	1290	0	0	528	720	360	72	72	120	0	176	164	140	100	20	0	48	0	48	0	0	0	750	285	285	544	961	715	642	54	300	120	180	720	324	0	0	250	200	1650	300	0
168	18	90	191	400	228	78	471	621	641	262	42	252	759	504	297	63	405	354	222	195	468	324	126	225	342	36	0	87	450	346	647	279	390	129	60	222	156	39	897	408	270	75	159	1029	145	1205	1179	0	24
320	1200	400	16	496	160	3034	2594	5364	480	320	2560	0	0	480	64	96	80	122	338	1220	176	160	96	95	704	113	0	0	0	80	152	32	80	272	1352	304	200	240	240	1320	288	0	480	0	1768	1472	3552	640	128
0	0	0	0	0	0	2880	2160	16560	0	0	0	0	0	4320	0	0	0	0	0	0	0	0	0	0	0	0	0	0	0	0	0	0	0	0	0	0	0	0	0	0	0	0	0	0	1584	1188	6948	0	0
0	0	144	0	0	0	0	0	0	72	0	0	0	0	4320	0	0	0	0	0	0	0	0	0	1632	960	288	0	0	0	0	0	0	0	0	0	180	660	1320	0	0	0	0	8640	0	0	0	0	0	0
0	576	1152	1080	0	4104	432	864	0	864	2160	432	864	3024	2592	0	0	0	0	0	0	0	0	864	864	432	432	0	0	0	216	0	1080	0	0	0	0	0	0	0	0	0	0	0	0	216	432	0	0	0
0	360	3240	0	0	0	0	0	1800	15300	5700	3300	0	0	720	0	0	900	30	60	90	180	0	0	600	0	120	0	0	0	0	36	0	0	0	0	24	0	48	36	0	72	0	0	0	0	0	900	0	0
864	216	2856	0	0	864	690	456	1494	6000	2352	5280	432	96	2160	240	120	960	0	0	0	0	0	0	480	0	0	0	0	1560	0	0	0	0	0	0	0	0	0	0	0	0	0	0	0	228	264	756	240	240
120	1080	240	160	560	1920	720	2160	5280	5640	1128	10152	1200	480	1200	0	0	60	40	240	200	80	240	400	348	0	0	0	0	0	48	96	600	100	0	500	0	1080	0	120	0	0	0	0	0	144	180	1536	40	0
672	980	3208	60	560	1300	380	16	2748	5124	672	9312	0	0	0	0	120	1320	240	120	120	600	64	32	600	60	300	0	0	0	36	48	492	0	0	0	240	120	120	160	0	80	0	0	0	120	0	1320	0	0
1880	4600	3840	980	60	160	1340	240	220	420	420	0	0	1320	0	64	296	240	120	0	0	60	12	0	4	20	24	0	0	0	196	12	32	0	0	240	0	24	1320	216	480	1224	0	0	240	220	0	20	0	0
246	2281	2387	240	30	270	1704	837	2229	1360	192	2372	0	0	1536	42	407	919	108	0	0	729	153	36	80	16	96	0	0	192	42	36	54	126	156	0	0	78	72	48	72	72	48	384	48	616	270	1166	789	93
0	0	0	0	0	0	0	1728	432	12384	1008	2592	0	2160	10800	0	0	0	0	108	108	0	0	0	1980	288	0	0	0	540	0	0	0	0	0	0	0	0	0	108	0	0	0	0	108	0	432	108	0	0
520	560	4176	216	288	432	204	324	408	4266	3519	3447	0	0	0	156	96	108	105	1173	54	72	1008	36	900	120	276	0	0	0	0	180	0	45	765	54	285	1128	1467	18	108	306	0	0	0	12	36	24	0	1008
2430	900	5310	3024	1296	216	216	1512	432	4104	6696	2160	2160	3024	3024	648	432	1512	0	0	0	0	0	0	0	0	0	0	0	0	0	0	0	0	0	0	0	0	0	0	0	0	0	0	0	0	0	0	0	0
315	711	3258	0	90	360	360	90	1530	8742	1230	4248	0	0	216	15	141	690	90	0	0	60	12	72	772	140	60	0	0	72	0	18	72	0	0	0	0	0	0	0	0	0	0	0	0	0	0	90	30	6
0	3168	4536	0	0	0	3456	0	0	3060	0	1440	0	0	0	0	288	432	0	0	0	0	0	0	0	0	0	0	0	0	72	0	0	360	0	0	0	0	0	12	24	0	0	0	0	792	0	360	36	0
0	198	216	0	18	0	0	2772	4158	5940	0	990	90	18	3654	0	990	1134	54	864	378	72	0	0	0	0	0	0	72	1296	0	18	0	0	0	0	360	0	0	6	6	96	0	36	0	0	144	216	0	0
540	0	360	5364	9936	14400	125	4125	1150	180	8100	0	0	0	0	0	0	0	0	0	0	0	0	0	0	0	0	0	0	0	0	0	0	0	0	0	0	0	0	0	0	0	0	0	0	30	990	276	0	0
0	0	0	0	0	0	0	0	0	0	0	0	0	0	0	0	0	0	0	0	0	0	0	0	0	0	0	0	0	0	0	0	0	0	0	0	0	0	0	0	0	0	0	0	0	0	0	0	0	0
0	144	48	0	180	60	0	162	36	720	0	2178	960	576	720	0	0	0	184	162	458	0	180	90	270	180	0	0	0	720	144	0	144	128	0	544	60	204	150	228	456	54	0	0	576	0	0	0	0	0
0	72	1188	0	0	0	84	0	636	1068	3066	1518	0	0	0	0	0	0	0	2382	1974	0	828	0	0	0	0	0	0	288	0	0	0	0	318	1194	0	1314	1350	0	1188	288	0	0	756	0	0	0	0	684
162	810	324	0	0	0	324	0	972	288	0	504	216	0	1080	630	3510	1260	270	0	810	0	0	0	5400	1080	0	0	1080	5400	144	0	0	72	0	648	0	0	0	0	0	0	0	0	0	0	0	0	0	0
972	324	0	0	1944	0	0	648	0	0	0	0	0	0	0	2916	972	0	0	19440	0	0	6480	0	0	0	0	0	0	0	0	0	0	0	0	0	2430	2430	4860	0	0	0	0	0	0	0	0	0	0	0
3008	924	184	1320	268	8	700	296	0	3072	1584	1104	0	0	1500	476	168	508	80	712	396	100	416	0	252	300	168	0	0	60	150	70	20	80	376	252	120	64	80	288	0	0	0	288	0	496	272	384	62	526
0	480	672	0	0	0	0	0	1080	1296	216	4320	0	0	0	0	240	336	0	0	0	0	0	0	864	0	0	0	0	0	0	0	0	0	0	0	2040	4440	4320	0	0	0	0	0	0	0	0	0	0	0
0	0	0	0	240	360	0	750	1050	240	120	3960	0	0	2400	60	144	372	0	2592	1596	72	216	1080	0	720	0	0	0	0	0	0	0	0	1728	1344	3600	720	2160	260	0	1300	0	2400	0	0	150	210	0	192
528	124	164	214	2824	2116	0	912	648	528	360	792	0	0	480	108	154	206	741	189	120	198	366	792	374	876	670	0	0	0	168	1344	1056	279	249	348	54	54	60	16	80	48	0	192	0	336	1968	528	183	309
2985	309	1440	270	2700	1620	237	897	18	1598	3510	760	0	0	0	1020	276	432	1530	1330	1190	144	810	54	360	1905	363	0	0	0	0	1296	360	90	110	70	743	65	668	1116	0	180	0	0	0	24	408	144	0	270
48	72	312	24	138	54	0	48	312	240	1590	4110	408	78	780	12	48	660	116	72	76	54	120	108	1608	128	454	36	12	390	78	156	84	54	0	24	292	136	268	90	72	42	24	72	36	42	36	564	60	18
1076	48	40	156	54	126	184	64	184	510	24	90	180	0	0	262	24	86	444	480	60	51	6	15	60	240	0	0	0	0	316	954	218	1552	1400	528	864	480	384	378	180	210	0	0	0	602	128	386	91	166
96	48	162	0	0	0	0	0	0	1252	44	954	570	90	0	20	100	912	262	392	366	519	93	798	732	0	372	120	150	546	6	0	18	2544	2460	2778	0	2538	162	243	24	39	366	0	18	0	0	60	506	34
144	180	1044	150	150	0	144	228	1116	552	384	3714	1260	0	150	216	156	660	0	0	0	132	0	204	804	0	576	192	0	0	318	534	300	1464	2508	510	654	402	1152	96	234	330	264	90	300	0	84	300	36	0
0	0	252	72	144	0	48	0	624	2010	134	2680	864	108	216	144	72	684	216	576	72	12	0	120	204	0	408	216	432	864	48	96	0	576	384	192	0	1056	0	18	96	66	144	0	0	0	0	144	0	0
0	254	940	46	122	120	744	0	2670	3744	540	1740	0	0	72	0	0	0	0	0	0	0	0	150	624	48	648	0	0	0	0	0	0	0	110	1036	0	126	96	108	597	135	0	0	0	450	72	1350	0	0
376	400	314	286	295	131	372	240	1604	100	60	766	3504	0	0	536	100	208	240	356	204	480	40	200	282	20	160	80	80	80	564	155	89	1952	1552	1130	0	580	140	0	230	160	80	80	80	146	80	562	480	40
586	371	1023	376	762	1694	259	601	82	252	1716	1020	0	72	0	1004	301	399	121	27	32	174	6	30	1149	124	155	0	0	0	299	192	361	366	42	216	125	111	130	397	195	68	0	0	0	358	910	400	336	48
195	1260	2175	0	0	270	120	240	1680	7015	1060	4915	0	0	0	75	300	675	81	1152	153	180	228	84	300	54	0	0	0	0	30	96	12	105	924	237	552	2244	456	37	25	268	0	0	0	30	30	270	30	222
0	0	1088	1280	0	1920	400	800	640	2636	4632	2396	1360	80	800	0	0	496	64	104	44	6	0	2	208	0	0	16	16	128	256	0	1248	824	480	324	36	32	12	672	256	0	160	160	1280	32	0	264	196	68
1440	0	1440	768	310	2546	0	6	6	528	1296	5376	4824	12	1200	336	48	240	144	0	96	48	96	96	420	0	60	720	0	0	312	176	1000	0	0	0	60	120	120	372	12	48	792	48	300	12	42	42	12	24
288	1224	1080	0	144	432	0	288	2160	9576	4344	13296	0	0	2592	0	0	0	0	0	0	0	0	0	0	0	0	0	0	0	0	0	0	0	0	0	0	0	0	0	0	0	0	0	0	0	0	0	0	0
936	2742	4026	288	432	576	4392	648	4680	5457	849	5790	0	0	0	156	871	953	0	0	0	0	0	0	360	0	0	0	0	0	0	0	0	0	0	0	0	0	0	0	0	0	0	0	0	0	0	0	0	0
0	0	1944	0	0	0	0	0	0	14310	1470	15540	0	0	6480	0	0	3024	0	0	0	0	0	0	216	0	0	0	0	0	0	0	0	0	0	0	0	0	0	0	0	0	0	0	0	0	0	0	0	0
0	0	4320	0	0	0	0	0	0	24888	0	1896	0	0	2592	0	0	432	0	0	0	0	0	0	0	0	0	0	0	432	0	0	0	0	0	0	0	0	0	0	0	0	0	0	0	0	0	0	0	0
0	0	5184	0	0	0	0	0	0	17432	2352	9016	0	0	1296	0	0	4392	0	0	0	0	0	0	288	0	0	0	0	0	0	0	0	0	0	0	0	0	0	0	0	0	0	0	0	0	0	0	0	0
4416	3312	4944	1080	3024	1080	0	3888	0	5436	3312	2484	0	0	2592	240	180	480	0	0	0	0	0	0	0	0	0	0	0	0	0	0	0	0	0	0	0	0	0	0	0	0	0	0	0	0	0	0	0	0
4120	0	560	11940	11952	1488	0	0	0	0	0	0	0	0	1440	680	0	40	0	0	0	0	0	0	0	0	0	0	0	0	0	0	0	0	0	0	0	0	0	0	0	0	0	0	0	0	0	0	0	0
0	1584	7920	0	0	0	0	0	3456	3672	1404	14796	0	0	0	0	144	720	0	0	0	0	0	0	0	0	0	0	0	0	0	0	0	0	0	0	0	0	0	0	0	0	0	0	0	0	0	0	0	0
1440	2448	4176	0	864	288	1440	2736	1944	2880	1728	5112	576	0	576	0	0	0	0	0	0	0	0	0	0	0	0	0	0	0	0	432	144	216	2088	432	0	1176	1128	0	528	624	720	864	1152	0	72	72	0	0
120	552	816	0	540	0	329	1789	288	96	360	1464	0	0	0	150	480	0	0	0	0	186	0	96	714	0	126	0	0	0	168	186	96	792	264	48	90	528	216	0	336	48	0	0	0	233	697	168	120	0
0	0	6912	0	0	0	0	0	0	10044	1404	3672	0	0	0	0	0	576	0	0	0	0	0	0	1944	0	0	0	0	0	0	0	0	0	0	0	468	1080	1044	0	0	0	0	0	0	0	0	0	0	0
690	1776	6606	0	0	0	216	0	0	9072	648	648	0	216	0	150	480	3690	0	0	0	0	0	0	1008	0	0	0	0	720	0	0	0	0	0	0	0	0	0	0	0	0	0	0	0	0	0	0	0	0
147	453	516	0	0	0	36	180	0	360	0	0	0	0	2016	903	2757	1596	0	0	0	144	0	0	5508	528	264	0	288	972	0	180	0	0	0	0	324	102	114	0	0	0	0	360	0	0	0	0	36	0
0	144	444	0	0	0	294	0	144	792	0	312	0	0	0	0	1014	2364	0	0	0	810	0	1104	3480	0	1008	288	0	0	648	1218	840	498	486	336	1974	480	960	834	168	774	0	0	0	234	0	192	36	0
0	702	1422	0	0	0	384	0	168	396	0	48	0	120	0	0	276	1416	0	0	0	1008	288	1248	2640	0	828	0	0	432	552	1320	1764	108	276	360	852	672	1332	1290	474	1392	0	0	48	72	0	72	330	78
540	1794	2616	300	60	720	852	252	840	2100	396	420	0	90	0	828	544	2408	48	60	108	1512	252	126	324	0	72	0	0	612	192	336	192	0	216	0	0	378	0	522	360	630	0	0	486	828	432	1080	864	144
18	138	516	492	870	585	426	768	351	567	258	363	525	543	1488	45	135	480	63	321	126	280	280	1225	2172	778	821	738	465	615	42	60	45	0	126	36	0	54	75	0	63	135	99	276	57	171	81	93	110	110
0	552	2544	0	0	0	1728	192	2580	5168	256	1032	0	0	288	0	516	1398	0	6	0	414	108	60	270	0	72	30	30	318	240	72	48	252	570	864	162	510	444	252	468	312	144	144	144	612	36	1548	432	144
228	786	2466	60	60	0	824	16	384	2056	208	736	0	0	1080	148	370	946	16	21	23	288	0	144	768	0	0	0	0	0	96	324	96	108	378	174	372	240	144	144	312	504	0	108	0	962	250	792	396	0
0	0	2832	0	0	0	72	96	48	960	0	0	0	216	1920	0	0	5952	0	0	0	360	216	72	1440	0	0	0	0	4320	0	96	144	48	144	96	108	72	108	288	0	0	0	192	432	912	576	288	240	0
0	576	3312	0	0	0	0	240	1200	5727	1105	3128	0	0	1440	0	72	840	96	360	264	96	0	48	618	36	18	0	0	3600	0	72	24	0	0	0	36	276	48	24	0	240	0	0	0	0	48	144	0	0
0	0	2016	0	0	0	0	0	0	7852	1554	962	0	0	1296	0	0	864	0	0	0	0	0	0	2880	0	0	0	0	1008	0	0	0	0	0	0	0	0	0	0	0	0	0	0	0	0	0	0	0	0
92	920	2948	0	0	72	0	0	720	6093	4338	2529	144	1440	648	84	840	2604	0	0	0	0	0	0	1728	0	0	0	0	504	0	0	0	0	0	0	0	0	0	0	0	0	0	0	0	0	0	0	0	0
2916	1944	11124	0	432	216	216	0	216	14928	1392	1608	0	0	432	324	216	756	0	0	0	0	0	0	864	0	0	0	0	0	0	0	0	0	0	0	0	0	0	0	0	0	0	0	0	0	0	0	0	0
656	1420	3090	90	180	0	3150	270	1800	7182	1134	11664	900	0	0	110	400	930	18	216	36	0	180	0	648	0	0	0	0	0	0	0	0	162	2664	324	112	780	620	0	0	72	36	0	0	0	0	0	0	90
209	418	849	0	360	468	0	1512	0	1134	726	1452	0	0	216	363	726	531	0	3060	0	0	0	0	1908	0	0	0	0	648	0	0	0	0	0	0	2100	1092	588	0	0	0	0	0	0	0	108	0	0	0
1176	384	384	1512	2016	288	274	1250	132	1768	2632	1504	576	576	720	0	0	0	0	0	0	0	0	0	0	0	0	0	0	0	0	0	0	0	0	0	0	0	0	144	0	432	0	0	0	342	1062	396	0	0
720	1260	2880	972	396	1368	540	288	2880	7074	4320	10134	2592	864	6480	0	0	0	0	0	0	0	0	0	0	0	0	0	0	0	0	0	0	0	0	0	0	0	0	0	0	0	0	0	0	0	0	0	0	0
288	288	816	384	576	480	240	504	696	848	3440	1616	0	0	0	0	0	0	0	144	288	0	156	204	200	832	336	0	0	0	0	0	0	270	54	396	0	264	168	180	156	0	0	0	0	78	162	480	0	166
24	88	632	144	240	360	400	176	1392	1650	1704	2862	624	192	624	114	418	1292	0	0	0	0	0	0	288	0	0	0	0	288	234	312	486	0	0	0	0	0	0	0	0	0	0	0	216	190	152	1482	288	72
460	476	396	54	810	72	198	708	462	684	480	600	432	216	432	740	664	324	0	0	0	360	0	540	2436	0	120	0	0	0	396	360	540	576	36	72	36	0	0	84	36	24	0	0	0	702	948	438	576	0
1440	3312	1296	864	0	0	3888	4320	0	5616	1248	11856	0	0	432	144	720	864	0	0	0	0	0	0	360	0	0	0	0	0	0	0	0	0	0	0	0	0	0	0	0	0	0	0	0	0	0	0	0	0
0	0	3960	180	0	0	270	90	540	10130	502	60	900	180	1800	0	0	720	0	0	0	0	0	0	180	0	0	0	0	0	36	0	0	72	0	0	0	0	0	0	12	0	0	0	36	180	36	288	36	0
0	0	3924	0	0	0	0	0	0	9432	0	1008	0	0	0	0	0	2844	0	0	0	0	0	0	2520	0	0	0	0	144	0	0	0	0	0	0	0	0	0	0	0	0	0	0	0	0	0	0	0	0
430	1154	1692	0	0	648	0	0	0	1368	648	0	0	1296	648	900	2664	1620	0	0	324	1296	0	648	3996	288	864	972	648	324	0	0	0	0	0	0	0	0	0	72	108	144	0	0	0	0	0	0	0	0
792	336	3696	576	216	216	576	288	0	6280	1736	1488	0	0	864	720	480	1824	0	0	0	0	0	0	5184	0	0	0	0	0	0	0	0	0	0	0	0	0	0	0	0	0	0	0	0	0	0	0	0	0
688	456	888	0	80	888	0	512	768	2280	1560	2440	800	320	160	76	0	108	66	20	102	128	96	96	362	175	331	200	80	40	0	16	192	6	4	6	24	112	40	224	0	120	32	64	256	0	136	312	16	12
192	0	2688	1152	0	1728	0	0	0	6724	2214	1862	0	0	864	384	0	2064	216	0	72	0	0	0	624	96	0	0	0	576	0	0	648	432	0	144	0	0	0	216	0	0	0	0	0	0	0	0	0	0
1302	630	798	150	90	1656	150	594	396	2006	1184	1160	150	150	120	72	30	48	0	0	0	0	0	0	0	0	0	0	0	750	30	18	72	0	0	0	0	150	0	0	0	0	30	0	600	30	54	36	0	0
552	224	336	640	1728	1840	300	1312	820	588	1554	1022	640	640	1744	596	292	188	0	0	0	0	0	0	230	6	16	192	72	108	202	264	226	0	0	0	0	0	0	296	4	0	0	48	60	176	320	148	0	0
2976	1290	2280	2340	2814	3354	1316	988	600	3800	5350	2850	0	0	2256	80	70	24	156	258	30	48	138	90	300	150	30	0	0	384	270	306	30	6	66	30	36	189	177	0	0	30	156	30	606	70	80	0	30	330
496	496	2476	1008	864	576	1296	1152	1728	2892	936	1488	3456	1728	3168	160	160	760	0	0	144	270	24	174	376	76	148	0	0	288	192	216	24	0	0	48	0	0	0	96	0	0	0	0	0	660	720	780	270	168
276	223	489	164	916	1420	78	184	616	1967	1518	873	520	1556	1214	82	80	290	219	55	98	92	0	240	220	51	565	524	134	152	428	1416	2580	208	152	168	644	176	184	946	114	214	296	236	1208	0	58	148	67	8
900	0	1938	288	72	5310	6	6	24	1501	8174	1467	54	36	660	1584	0	3126	294	42	144	0	0	24	900	0	0	96	12	570	0	0	630	168	24	0	0	0	0	252	36	0	0	48	90	6	6	24	0	0
1880	320	2000	1200	624	1152	120	240	0	3492	5664	708	0	0	1200	0	0	0	0	0	0	0	240	0	0	0	0	0	0	480	0	0	0	0	120	0	20	276	64	0	0	0	0	0	0	0	0	0	0	1200
0	0	7776	0	0	0	0	0	0	14336	4480	840	0	0	0	0	0	2808	0	0	0	0	0	0	864	0	0	0	0	216	0	0	0	0	0	0	0	0	0	0	0	0	0	0	0	0	0	0	0	0
1470	468	2886	1344	438	666	36	216	72	2084	2051	689	144	108	1080	610	156	1106	144	0	0	0	0	0	264	24	0	0	0	144	168	30	90	0	0	0	0	0	0	0	0	0	0	0	0	0	0	0	0	0
0	0	0	0	1512	216	0	2880	0	0	0	0	0	0	576	48	80	16	0	0	0	0	0	0	0	0	0	0	0	0	0	0	0	0	0	0	0	0	0	0	0	0	0	0	0	0	0	0	0	0
0	0	2340	0	0	0	0	0	0	10908	0	792	0	0	1440	0	0	720	0	0	0	0	0	0	2700	0	0	0	0	720	0	72	0	0	0	0	36	108	72	0	0	0	0	0	0	36	0	180	0	0
120	0	960	0	0	0	0	0	0	2304	600	912	288	0	0	24	0	192	0	0	0	0	0	0	0	0	0	0	0	0	0	0	0	0	0	0	0	0	0	0	0	0	0	0	0	0	0	0	0	0
87	954	1335	180	0	108	984	378	3174	582	1848	2538	720	360	540	55	354	347	36	0	0	60	12	0	78	6	24	0	72	108	36	0	0	0	0	0	180	360	180	0	0	0	0	0	0	432	144	1080	0	0
0	480	4920	0	0	0	1080	0	3720	6450	1875	6915	0	0	0	0	0	240	0	0	0	60	0	60	720	0	120	0	0	0	18	48	54	60	270	282	60	396	432	24	420	120	0	0	0	0	0	240	48	0
0	0	0	0	0	0	0	0	0	234	258	372	0	0	0	0	0	0	0	2448	0	0	1224	0	0	0	0	0	0	1368	0	0	0	0	1152	0	160	144	2720	0	0	0	0	0	0	0	0	0	0	1872
4878	2880	1458	720	660	360	360	600	0	180	180	720	2160	720	540	1376	784	432	288	312	0	144	300	72	198	96	66	144	0	972	0	0	0	144	216	0	64	624	368	0	0	0	864	0	0	0	0	0	0	0
7920	0	0	3456	1512	3672	1584	1728	144	1650	1800	870	720	0	0	1680	336	504	0	0	0	0	0	0	0	0	0	0	0	0	0	0	0	0	0	0	0	0	0	0	0	0	0	0	0	0	0	0	0	0
0	0	72	0	0	72	0	0	54	828	198	156	24	18	18	48	36	636	180	60	1080	0	0	180	2640	480	360	0	0	60	48	36	636	180	60	1080	0	0	180	120	3000	360	0	0	60	18	18	252	144	276
1864	936	824	604	2220	1360	123	493	1112	636	1530	414	108	144	144	1222	522	612	662	414	284	54	0	270	308	108	160	256	0	0	982	918	892	226	198	188	216	0	432	564	66	90	0	0	0	640	800	592	111	86
1920	3296	1600	160	3408	1232	1600	4800	1568	720	600	1572	720	1920	1464	480	1008	360	107	0	55	111	0	75	294	0	0	180	240	126	40	420	140	7	0	35	28	0	140	165	15	60	120	90	108	256	984	260	11	0
425	823	4205	66	165	186	201	165	741	3120	2190	3633	328	258	312	40	181	290	116	500	40	134	268	694	497	232	310	209	209	794	753	365	1269	164	680	220	138	494	1449	261	181	376	289	232	655	68	96	199	47	83
1275	550	2975	170	50	710	300	90	210	3610	1540	1270	0	0	750	1065	550	4985	180	22	740	18	84	228	2221	1367	1116	780	18	450	170	50	140	0	22	170	0	12	12	160	140	180	0	30	0	0	24	12	0	18
690	1962	1368	321	1239	996	1476	864	1728	1629	2619	3168	216	1080	1488	728	1608	1840	0	0	0	36	36	0	360	0	72	216	0	1056	162	318	312	144	96	0	72	24	96	0	0	0	288	0	288	24	0	0	36	36
1200	696	5808	0	0	0	0	0	0	6716	2412	5344	1080	216	144	330	132	2418	0	0	0	0	0	0	1224	0	0	0	0	216	0	0	0	0	0	0	0	0	0	0	0	0	0	0	0	0	0	0	0	0
144	576	3600	144	0	0	72	0	576	5028	12	480	288	216	936	120	480	4320	144	0	144	144	0	72	1524	24	12	144	432	1512	168	36	60	144	0	144	48	48	12	78	168	162	216	72	36	24	0	72	0	0
0	0	360	0	0	0	0	0	0	2592	0	576	0	0	0	0	0	1224	0	0	0	0	0	0	2208	0	312	0	0	1080	0	0	0	0	0	0	0	0	0	0	0	0	0	0	0	0	0	0	0	0
0	0	1440	0	0	0	0	0	0	3036	2322	1242	0	0	120	0	0	0	0	0	0	0	0	0	240	240	120	0	0	0	0	0	0	204	12	384	0	30	0	0	108	12	90	120	0	36	6	126	0	0
420	180	3810	198	84	498	180	0	360	2267	1707	2062	180	180	300	0	0	3450	162	36	252	352	114	386	3900	30	90	210	60	300	0	0	312	250	0	200	40	36	32	426	120	18	36	60	36	90	12	492	250	18
0	270	1080	0	0	0	270	1770	1560	4020	2100	1350	0	0	8190	0	0	360	0	0	0	90	90	0	0	0	0	0	0	432	0	180	0	0	0	0	450	0	0	0	0	0	0	270	0	0	180	90	90	90
108	36	1980	0	72	36	72	0	72	2484	1332	1440	432	36	540	0	0	1140	192	1032	180	36	0	0	540	0	0	108	36	972	174	144	90	204	264	180	540	828	576	54	66	168	108	72	72	24	0	108	72	0
288	720	720	2790	1860	0	0	8910	0	0	0	0	0	0	11250	504	900	1260	186	0	0	288	414	0	0	0	0	0	0	450	882	732	0	30	0	0	240	0	60	60	0	240	366	1500	60	0	2250	0	0	18
1386	360	1656	738	0	36	90	90	180	2250	18	0	1368	360	504	360	0	810	2916	0	1206	180	540	180	2160	108	0	1908	900	2772	18	0	36	1152	0	486	0	0	0	0	36	0	0	0	0	90	0	180	0	0
0	0	0	576	0	288	0	0	0	0	6480	2160	4320	0	1728	0	0	0	2880	1440	0	0	0	0	0	0	0	2160	0	0	576	0	288	0	0	0	288	0	0	0	0	0	0	0	0	0	0	0	0	4320
0	72	930	0	0	0	54	0	756	4632	616	2894	0	0	90	0	54	648	0	0	0	0	0	108	1230	18	36	0	54	216	120	72	96	0	108	132	0	72	36	0	84	108	0	36	0	18	0	252	0	0
240	0	440	808	800	224	90	324	50	888	32	0	280	280	2008	132	48	1760	200	40	0	200	40	0	20	4	0	0	0	0	1610	1000	434	690	150	120	5120	1312	960	540	20	40	0	0	0	210	804	170	486	150
0	72	486	12	72	60	30	42	444	1800	210	3132	288	96	720	0	36	792	57	348	135	156	18	78	510	60	60	0	72	48	138	288	570	342	144	624	828	822	1302	804	330	360	0	576	72	0	42	462	96	6
0	46	716	24	30	276	130	0	716	2363	920	1470	210	210	210	0	124	889	0	0	0	420	32	400	829	0	190	0	0	50	208	140	761	1094	2707	1515	996	3024	1440	941	424	230	0	0	1490	124	0	889	556	37
24	48	288	0	0	0	0	0	540	1176	1344	2220	120	0	0	0	24	264	874	3180	1862	54	2160	0	240	6	18	36	18	48	180	90	300	506	1212	1078	400	800	876	504	396	288	120	30	60	0	0	630	72	156
0	0	72	216	144	0	0	0	0	128	448	576	720	0	504	0	0	0	1616	512	176	0	144	0	168	0	48	0	0	288	1404	1224	252	644	224	140	552	140	28	0	108	0	0	288	360	24	48	144	0	288
372	120	192	792	1164	2940	48	144	204	0	1392	48	444	432	156	80	32	80	96	120	96	516	1104	1956	24	66	1230	768	24	48	288	672	1680	0	0	0	126	24	114	0	0	48	768	0	480	72	0	132	216	624
150	50	160	840	888	1092	0	564	588	0	3820	380	168	72	420	762	270	1080	768	1104	768	162	2208	174	860	220	204	0	0	180	24	228	384	0	0	0	300	108	120	320	0	172	0	0	84	0	440	520	130	2048
180	288	732	240	900	1800	848	2128	4644	1335	2534	3427	60	0	180	272	582	586	140	602	290	114	180	6	150	564	186	12	48	60	18	36	6	40	244	124	186	44	154	45	214	233	24	24	0	160	680	1260	126	72
810	1098	972	704	880	828	1380	1188	3264	2020	1696	2920	0	0	0	372	720	924	120	72	60	100	0	44	300	0	0	144	0	360	288	360	432	0	0	0	50	60	70	300	0	0	0	0	0	0	0	252	120	0
56	1512	292	36	276	336	18	1458	6336	1380	184	5912	72	180	180	50	1350	1000	132	0	12	0	0	0	420	0	0	0	36	0	180	880	980	192	0	12	0	0	0	366	54	0	0	36	0	102	78	12	60	0
1020	1512	1212	270	240	90	2148	0	792	9533	3223	10116	1716	924	300	0	0	60	0	0	0	0	0	0	0	0	0	0	0	240	0	0	0	60	240	0	0	240	0	0	0	0	60	0	0	0	0	0	24	96
0	0	2592	1080	720	1224	0	0	0	14688	5616	0	0	0	1728	0	0	0	0	0	0	0	0	0	0	0	0	0	0	0	216	144	504	0	0	0	0	0	0	0	0	0	0	0	1728	0	0	0	0	0
288	108	144	1404	1692	6264	108	1512	1512	3192	13488	6432	432	0	144	1512	486	3402	0	0	0	0	0	0	432	0	0	0	0	0	0	0	0	0	0	0	0	0	0	0	0	0	0	0	0	0	0	0	0	0
0	0	2700	0	0	0	0	0	0	6660	16920	3384	0	0	0	0	0	432	0	0	0	0	0	0	180	0	0	0	0	0	0	0	0	0	0	0	0	0	0	0	0	0	0	0	0	0	0	0	0	0
1296	0	12960	0	0	0	0	0	0	10836	1968	7068	1296	0	0	0	0	0	0	0	0	0	0	0	0	0	0	0	0	0	0	0	0	0	0	0	0	0	0	0	0	0	0	0	0	0	0	0	0	0
2682	596	18538	0	0	0	0	0	0	10368	0	0	0	0	0	540	120	5820	0	0	0	0	0	0	0	0	0	0	0	0	0	0	0	0	0	0	0	0	0	0	0	0	0	0	0	0	0	0	0	0
24	32	160	0	0	0	0	0	0	36	0	0	0	0	0	216	1728	8640	1152	0	0	0	0	0	3660	120	0	0	576	0	0	0	0	288	0	0	168	18	30	0	0	0	144	432	0	0	0	0	0	0
0	0	2520	0	0	0	480	360	480	2070	30	150	180	120	3240	0	0	432	396	270	630	0	0	0	882	648	0	0	0	1296	264	0	168	540	510	630	0	0	0	210	780	0	0	0	300	300	612	420	312	0
0	342	1134	0	36	0	282	0	3102	7020	0	792	72	36	720	0	594	1350	0	0	0	144	0	0	342	54	36	0	360	0	0	108	0	144	936	1404	684	828	468	72	216	468	0	180	0	168	36	1524	72	0
0	0	600	120	912	120	372	48	12	5820	1044	0	0	0	3264	0	0	0	0	0	0	0	0	0	48	0	72	0	0	0	0	432	0	0	0	24	720	5580	180	0	24	0	0	96	0	0	0	0	0	1800
272	352	316	102	411	376	46	572	2764	410	518	2067	136	73	136	200	728	612	328	502	347	395	411	560	556	278	457	136	73	136	589	666	474	399	1165	813	455	197	555	468	64	543	169	133	133	28	300	1212	131	45
126	864	378	906	1992	3924	456	1788	1392	1692	324	2808	216	108	378	12	72	24	0	108	0	0	0	2502	0	0	360	252	72	162	0	36	0	0	216	0	18	540	18	0	0	72	36	72	108	12	84	48	0	0
190	289	241	102	191	157	156	102	1218	539	569	560	450	234	0	153	240	447	288	252	288	603	90	603	517	254	549	432	234	72	240	460	548	340	96	296	96	198	660	830	328	1338	462	0	72	123	108	2139	515	159
292	124	148	603	596	265	39	416	1647	40	802	1310	1422	452	304	674	590	392	404	380	388	394	854	462	332	396	548	610	124	232	276	308	174	47	8	39	356	292	308	317	42	383	488	124	272	47	396	801	236	646
343	1703	116	168	1226	108	3416	4006	2280	12	6	334	328	404	0	105	429	60	270	494	414	1023	118	517	216	700	696	184	324	0	272	1515	171	132	592	78	1365	417	752	76	128	360	404	220	336	558	1260	360	402	8
4896	7524	13932	864	612	972	432	360	1836	3240	1440	3204	2160	3024	2160	0	0	0	0	0	0	0	0	0	0	0	0	0	0	0	0	0	0	0	0	0	0	0	0	0	0	0	0	0	0	0	0	0	0	0
12960	4824	6768	2880	4572	3996	504	396	972	1332	1728	2016	1512	1080	1116	0	0	0	0	0	0	0	0	0	0	0	0	0	0	0	0	0	0	0	0	0	0	0	0	0	0	0	0	0	0	0	0	0	0	0
7552	3560	4944	360	0	0	1224	72	648	12256	560	1368	0	0	0	1472	1024	2832	0	0	0	0	0	0	1440	0	0	0	0	0	0	0	0	0	0	0	0	0	0	0	0	0	0	0	0	0	0	0	0	0
1920	2352	480	2592	0	864	2460	8700	2880	0	0	3456	13824	1728	864	1152	936	288	0	0	0	216	0	0	0	0	0	0	0	0	0	0	0	0	0	0	0	0	0	0	0	0	0	0	0	132	372	576	0	0
488	136	144	320	40	0	480	264	960	96	160	992	2304	0	0	360	72	108	640	176	0	40	160	40	0	200	40	0	0	0	2400	120	180	1728	672	360	24	176	40	0	200	40	0	0	0	0	0	1620	920	80
8232	3432	2952	1080	5904	6696	864	504	1296	1080	720	936	4608	2880	2880	0	0	0	0	0	0	0	0	0	0	0	0	0	0	0	0	0	0	0	0	0	0	0	0	0	0	0	0	0	0	0	0	0	0	0
2304	1080	1980	1116	5580	4140	1650	150	1800	1716	156	0	7200	5400	2160	502	240	338	0	0	0	432	0	108	216	0	324	0	0	0	0	0	0	0	0	0	0	0	0	0	0	0	0	0	0	330	30	360	0	0
2016	720	144	612	1098	522	0	144	0	576	504	288	1080	216	0	0	0	0	0	288	0	738	1362	816	0	288	2016	0	0	0	0	0	0	0	0	0	0	360	360	0	0	0	0	0	0	0	0	0	144	696
576	1368	1080	280	640	646	1296	162	36	504	702	264	198	0	108	438	744	552	162	24	0	420	468	1044	378	390	708	264	660	228	240	240	330	108	732	144	162	924	3036	486	1680	3564	1170	540	0	0	0	0	270	162
150	102	1370	77	162	231	426	70	144	734	360	180	20	20	520	100	20	870	30	185	135	150	66	246	1178	516	696	200	30	400	644	826	892	172	643	451	294	402	2010	720	1165	1385	700	650	520	116	412	164	275	286
1056	4032	6720	0	0	0	2880	0	144	864	0	216	0	0	0	0	0	0	0	0	0	0	0	0	0	0	0	0	0	0	0	0	0	48	672	144	0	1008	1800	0	1728	2592	144	0	0	288	0	72	0	0
1404	2172	2292	135	72	279	1092	486	540	900	0	240	0	2304	0	0	0	0	0	486	0	558	72	48	0	234	330	0	0	0	135	558	279	0	480	1320	0	675	2715	3488	600	1360	0	0	0	0	0	0	108	108
1440	1020	1260	1800	2316	2340	588	606	1026	660	1392	1008	480	480	240	72	144	72	0	144	192	0	72	204	0	90	210	0	24	0	624	456	576	0	420	468	455	399	454	144	424	596	0	72	0	456	612	384	12	156
0	2100	165	72	588	165	5380	1210	4003	420	90	1762	165	165	165	0	990	135	0	0	0	264	1116	540	50	0	350	0	0	255	108	882	135	0	144	0	52	748	256	50	42	308	0	0	255	558	99	468	972	2592
180	780	1680	68	100	180	960	450	2040	3360	1880	6712	0	0	0	36	0	144	36	186	78	350	100	0	150	60	510	0	0	0	0	0	36	36	456	324	30	576	204	0	144	0	0	0	0	576	276	3216	400	80
0	960	768	0	0	0	3459	348	3123	408	0	2556	0	0	0	0	912	336	0	0	0	972	0	414	312	0	492	0	0	0	0	24	24	96	144	336	0	0	90	138	660	270	0	0	0	2766	312	2274	960	0
0	1080	0	96	368	592	600	972	2340	2610	36	2700	0	0	0	352	1496	1782	224	128	32	560	128	80	990	144	180	0	0	0	60	140	658	0	0	0	420	0	60	378	0	240	0	0	0	480	384	2274	0	0
472	956	1416	180	1368	1224	828	1224	1872	1256	3952	3000	1080	1512	1692	575	850	1275	0	0	0	0	0	0	288	0	0	0	0	144	0	0	0	0	0	0	0	0	0	0	0	0	0	0	0	0	0	0	0	0
4978	3092	1980	4116	2448	24	882	3828	1506	1461	3294	1461	306	0	0	1320	1020	900	0	1480	170	0	960	120	0	440	160	0	0	0	0	0	0	0	840	60	0	560	160	0	0	120	0	0	0	0	0	0	0	570
192	1408	1004	426	1656	942	762	624	3108	1188	1296	2058	3240	2160	2160	114	440	226	0	0	0	378	0	228	240	0	306	0	0	0	44	424	204	168	104	64	282	144	144	272	112	246	0	0	0	111	344	721	224	0
2958	1665	1197	2874	5004	3810	932	2280	2968	1016	1808	1538	0	0	600	198	255	333	400	355	415	120	90	480	240	156	684	150	90	30	588	660	636	60	105	135	440	160	720	520	181	469	0	300	0	92	252	40	40	30
6624	8640	7776	3312	0	432	7200	1440	0	2880	576	0	1728	4320	1728	0	0	0	0	0	0	0	0	0	0	0	0	0	0	0	0	0	0	0	0	0	0	0	0	0	0	0	0	0	0	0	0	0	0	0
1128	1432	404	1956	3840	696	6172	6268	2200	180	252	336	192	768	2352	234	436	74	0	0	0	384	0	96	96	0	0	96	384	0	396	816	108	0	0	0	480	0	0	0	0	96	96	960	0	1600	1696	544	0	0
640	1120	1696	1664	432	3520	440	1448	1808	784	1452	1460	2880	5040	2880	0	288	96	352	112	112	264	104	16	152	72	160	0	0	0	320	144	640	0	0	0	272	0	64	296	0	40	0	0	0	152	240	424	0	0
138	96	0	60	228	0	216	408	0	40	90	230	0	0	180	744	1224	540	102	24	0	1018	104	1392	4686	216	1344	846	18	54	60	48	78	0	0	0	12	0	0	0	0	0	0	0	0	582	1044	360	1018	56
140	308	2828	240	240	720	520	128	1560	1466	740	7514	0	0	684	160	352	1336	120	0	0	176	16	0	1151	85	204	0	0	324	48	96	144	0	0	0	84	72	228	0	0	0	0	0	0	110	40	330	0	0
0	22	5180	170	20	290	322	90	574	3172	0	6980	60	150	150	0	20	1300	0	0	0	60	10	70	1729	27	14	0	240	0	455	20	845	90	18	282	60	31	49	465	90	15	0	240	0	217	0	367	60	40
0	384	576	1360	1296	1520	48	1200	1536	2280	576	2136	1920	1008	2400	0	0	0	576	576	0	0	192	576	288	288	192	192	0	1440	336	144	96	0	96	0	192	192	384	144	48	480	192	96	576	0	0	0	0	48
0	180	252	0	0	0	240	80	3280	1170	0	4440	0	0	360	0	504	636	306	540	450	48	0	24	366	0	60	0	648	1296	0	144	264	170	300	322	240	0	480	434	126	310	0	72	0	120	40	980	0	0
0	0	0	168	168	384	0	780	156	0	144	0	0	0	0	0	0	0	0	0	360	0	24	696	3680	600	1264	0	0	0	385	2545	1210	0	0	0	1800	0	0	0	0	0	0	0	0	0	1290	258	0	18
1680	480	240	5260	7100	5040	480	6840	0	0	0	0	0	0	1500	90	0	0	252	48	0	60	60	612	300	636	504	0	0	60	725	625	900	144	96	0	900	0	0	0	0	0	0	0	0	0	450	0	24	72
744	0	1212	1360	3296	1140	16	152	12	858	312	0	180	180	2484	2790	0	2496	2040	0	264	0	0	0	480	150	0	0	0	0	440	1840	474	480	0	0	0	0	0	330	120	0	0	0	0	104	934	96	182	50
0	0	0	0	720	0	156	780	0	0	0	0	0	0	3600	0	0	0	0	0	0	0	0	0	0	0	0	0	0	0	0	360	0	0	0	0	7848	1152	288	0	0	0	0	0	0	60	2460	0	216	648
0	0	0	0	9000	0	0	1560	0	96	648	120	0	0	1440	0	48	0	96	624	0	240	3600	0	858	990	5280	0	0	576	0	600	0	0	0	0	120	0	0	0	0	0	0	0	0	0	240	0	0	0
0	0	720	0	0	0	0	0	0	80	48	160	0	0	0	0	0	252	0	0	0	0	0	0	2256	528	528	0	0	0	0	0	0	0	0	0	0	0	0	0	0	0	0	0	0	0	0	0	0	0
0	0	0	0	0	0	0	540	108	780	156	576	0	0	6480	0	0	1080	0	0	0	0	0	0	2160	1080	0	0	0	0	0	0	0	0	0	0	0	0	0	0	0	0	0	0	0	0	2160	432	0	0
0	0	0	0	0	0	0	4320	0	0	0	0	0	0	864	0	0	0	0	0	0	0	0	0	0	0	0	0	0	0	0	0	0	0	0	0	0	0	0	0	0	0	0	0	0	0	2160	0	0	0
1794	228	1854	2400	0	0	480	0	0	3384	288	288	2400	480	2808	180	0	180	480	0	0	96	0	0	0	0	0	0	0	1080	12	12	12	600	60	0	48	66	6	96	60	60	0	0	120	60	60	60	120	300
1080	1080	3360	180	1200	180	0	1920	0	10560	6480	7920	1680	1320	2064	0	0	96	48	432	0	168	852	36	48	48	84	0	0	384	0	72	0	0	0	0	72	384	120	0	0	0	24	0	288	0	288	0	24	156
144	72	216	0	120	72	96	336	312	1080	96	192	0	0	1296	288	144	216	720	144	312	144	96	24	2052	744	1056	1080	216	1080	1800	1584	72	1080	180	900	864	720	96	72	216	0	0	1296	0	288	1032	624	216	72
0	0	0	0	0	0	0	0	0	1236	0	660	0	0	4800	0	0	660	0	0	0	0	0	0	600	0	0	0	0	240	0	384	276	52	8	12	192	0	0	568	0	32	0	0	48	0	3840	1572	520	80
160	640	1360	240	120	0	480	240	0	60	516	36	360	720	1188	340	1000	2440	540	0	0	1080	0	0	480	360	168	180	360	612	360	396	216	216	144	72	376	192	152	424	232	280	0	216	144	720	468	108	108	72
420	1512	1314	1104	420	384	3008	860	1016	650	100	900	0	0	1728	150	162	18	60	156	252	486	36	150	835	267	368	0	0	0	84	126	120	84	228	666	90	190	500	70	1720	220	0	0	0	10	250	70	624	0
1638	2072	1486	416	48	64	1314	354	276	828	104	280	408	96	972	468	472	380	212	136	204	316	16	148	688	0	68	252	408	432	552	168	192	580	392	492	452	686	362	76	308	432	828	120	96	1248	312	288	764	152
213	345	294	60	180	180	312	336	216	183	387	174	96	408	0	345	467	532	160	264	476	168	140	460	954	432	270	0	360	240	483	294	471	200	216	220	72	54	90	426	384	54	0	0	72	758	392	518	237	100
768	624	1056	1008	1872	2880	456	144	1032	1840	1920	1328	0	0	0	0	0	0	0	216	360	0	1184	1024	304	96	1100	0	0	0	0	0	0	0	480	528	0	528	1104	480	624	816	0	0	0	0	0	0	0	736
3024	372	804	768	192	96	588	168	132	708	96	120	864	1512	864	2598	36	666	48	96	48	108	96	108	60	0	0	0	0	0	672	144	108	876	504	156	108	96	108	60	0	0	0	0	0	540	72	96	1560	144
1344	672	16416	0	0	0	0	0	144	5424	952	2696	288	0	0	0	0	0	0	0	0	0	0	360	1518	1794	5544	720	0	0	0	0	0	0	0	0	0	0	0	0	0	0	0	0	0	0	0	0	0	0
2700	540	648	3576	1320	2088	864	1800	288	3456	936	1224	5184	2592	5184	0	0	0	0	0	0	0	0	0	0	0	0	0	0	0	0	0	0	0	0	0	0	0	0	0	0	0	0	0	0	0	0	0	0	0
216	312	168	850	648	374	624	192	144	1638	1482	576	1800	744	3600	0	0	0	0	12	108	0	0	120	1276	74	150	0	60	0	0	0	0	0	12	48	0	0	48	360	180	48	0	0	0	0	0	0	6	12
0	792	144	0	0	0	648	0	324	108	0	0	0	0	0	0	126	18	0	0	0	0	0	0	1044	36	1620	0	0	0	120	540	60	720	0	540	0	72	144	66	780	666	0	0	0	48	0	24	72	0
0	0	1080	216	702	162	0	0	108	3900	0	0	540	216	5400	0	0	900	0	0	0	144	36	252	3360	0	252	0	0	180	132	600	96	114	6	24	0	24	0	90	0	6	96	0	72	0	0	96	36	0
1170	360	2466	1158	900	594	528	1260	1224	864	720	2946	4344	3660	2460	318	48	540	36	12	0	24	84	12	0	0	0	72	0	294	294	144	108	156	84	0	342	36	54	0	0	0	144	0	126	96	144	306	72	84
0	0	4680	0	0	0	768	288	1824	13680	0	576	0	0	1800	0	0	0	0	0	0	0	0	0	360	1620	720	0	0	0	0	0	0	0	72	72	0	0	0	0	72	0	0	72	0	0	0	0	0	0
0	180	0	120	420	0	90	54	486	12	108	42	0	0	0	540	810	162	3672	4050	810	1572	6516	1974	108	540	162	0	0	1296	780	2730	162	0	900	0	450	810	1890	324	108	378	0	0	0	270	666	720	48	48
1200	48	1056	1296	1440	1584	0	0	144	576	576	1440	2160	576	1728	240	24	168	180	0	180	216	96	48	1776	216	1608	720	144	288	96	120	144	0	0	0	0	0	0	240	0	120	360	360	0	36	0	180	264	160
48	0	372	144	0	0	0	0	0	1110	2574	156	576	0	780	0	0	0	72	0	0	0	0	0	1500	12	36	216	0	480	96	0	0	168	0	0	0	24	24	0	24	0	96	24	48	12	12	48	0	24
0	0	504	324	0	576	0	0	36	360	360	360	180	180	900	0	0	1674	0	0	0	0	0	0	1764	0	0	0	0	0	1890	0	3528	648	0	0	0	0	0	1512	432	576	864	0	0	324	0	486	648	0
45	0	112	540	135	1080	36	0	18	221	374	554	540	54	1350	540	72	781	564	193	408	180	158	98	742	375	24	140	140	1610	537	351	759	186	78	523	90	108	126	1011	604	440	0	0	174	125	555	319	75	83
16	736	304	60	180	120	608	2872	672	384	0	456	120	0	1728	0	648	432	0	0	0	552	816	192	0	0	48	48	0	432	0	432	0	184	400	40	464	320	272	72	96	168	48	0	0	144	1944	360	832	416
0	144	432	576	288	432	72	0	216	144	144	144	0	0	0	72	24	48	0	0	0	0	0	0	0	0	0	0	0	0	128	64	96	0	0	0	0	0	0	0	0	0	0	0	0	384	1632	4320	288	0
0	638	652	54	72	84	440	1284	2590	654	1379	2389	258	834	762	0	1538	1516	0	0	0	432	0	0	216	0	144	0	0	0	288	288	408	144	0	72	576	0	288	348	24	96	0	0	432	260	348	1294	108	0
0	1152	1152	0	2304	1008	2352	396	3012	900	900	4320	3312	2736	4608	0	576	144	0	0	0	180	0	36	72	36	0	0	360	0	0	1152	288	360	216	288	540	0	108	144	72	0	0	720	216	952	528	1328	180	0
15	0	75	180	0	180	72	75	375	2205	387	1230	2610	18	90	459	0	165	1422	360	144	238	210	56	150	90	0	0	0	720	630	0	120	1680	360	120	220	100	40	180	60	0	0	0	0	0	135	537	134	78
1170	1170	2700	1170	810	3780	1080	180	2250	11880	3420	7560	810	360	540	0	0	108	54	414	144	12	144	276	108	36	126	54	36	504	0	0	0	36	450	162	0	720	36	0	108	162	162	0	72	0	0	0	24	198
468	180	1440	1416	732	1272	720	324	432	984	420	468	2160	1152	1824	360	144	144	180	180	72	0	0	0	240	144	0	0	216	432	480	432	384	912	768	336	0	0	0	720	432	0	0	816	864	96	192	144	144	144
136	580	588	104	116	148	800	1128	1968	1034	364	1280	400	16	520	128	284	310	160	120	720	4	0	12	648	1550	32	32	800	200	30	36	72	110	120	570	168	56	112	42	200	112	124	600	72	1288	1728	3458	5	36
0	0	0	0	2160	0	543	4356	6117	0	1560	7800	0	0	0	0	0	0	0	0	0	0	0	0	0	0	0	0	0	0	0	0	0	0	0	0	0	0	0	0	0	0	0	0	0	54	648	1098	0	0
0	200	1240	32	200	728	336	0	2760	7360	560	5400	192	480	480	0	0	0	0	0	0	200	40	180	0	0	276	0	0	0	0	0	0	0	840	480	200	40	180	0	120	300	0	0	0	264	0	0	160	104
864	920	340	66	0	420	796	1052	1260	360	990	0	2700	750	180	954	888	408	144	636	0	926	674	158	20	40	48	66	660	630	0	576	0	0	0	0	240	48	96	0	0	0	0	0	0	646	506	990	60	312
144	624	1680	0	0	0	1464	0	1884	1968	1008	3648	2400	48	0	288	240	624	96	0	0	84	24	0	0	0	0	0	120	144	0	0	0	0	0	0	0	0	0	0	0	0	0	0	0	1464	0	2820	84	24
0	720	360	216	1584	1440	2880	5400	12600	1980	432	7380	2592	0	0	0	0	0	0	0	0	0	0	0	0	0	0	0	0	0	0	0	0	0	0	0	0	0	0	0	0	0	0	0	0	792	1728	3960	0	0
414	2664	2070	396	360	0	4230	1170	900	1950	180	1650	2700	1296	540	18	108	90	0	0	0	72	108	0	0	0	0	0	0	324	0	0	0	0	0	0	0	0	0	0	0	0	0	0	0	774	126	180	144	216
180	360	900	416	1400	740	840	2178	5622	270	2889	3105	144	0	0	36	0	0	0	72	108	12	60	0	36	180	72	0	0	0	40	172	148	0	0	0	0	0	0	0	0	0	0	0	0	420	711	2397	0	0
7	73	178	0	0	0	30	0	150	510	0	265	65	0	0	42	228	918	0	0	0	286	0	182	730	0	45	65	0	0	607	115	790	465	35	190	384	190	470	582	236	245	785	0	0	134	0	455	72	0
0	0	0	2640	3600	5640	0	0	0	1368	2328	408	3240	1728	3240	0	0	0	0	0	0	0	0	0	0	0	0	0	0	0	3528	4104	5328	0	0	0	0	0	0	0	0	0	0	0	0	0	0	0	0	0
2448	360	360	9888	12072	15336	288	1152	360	288	1152	360	0	0	0	0	0	0	0	0	0	0	0	0	0	0	0	0	0	0	0	0	0	0	0	0	0	0	0	0	0	0	0	0	0	0	0	0	0	0
520	300	647	576	396	816	756	612	468	864	1194	774	333	873	675	205	219	302	318	189	318	271	375	227	244	152	150	216	216	477	786	657	759	292	172	292	429	336	360	1050	342	522	90	90	837	342	219	129	344	576
876	530	2704	622	354	770	570	114	774	1410	1006	620	228	0	0	408	400	1304	547	307	532	333	333	558	783	195	582	228	0	72	1406	534	1036	712	430	664	400	394	844	876	696	768	312	0	36	342	120	672	549	321
656	820	984	0	2410	0	520	520	0	0	0	720	480	3630	1620	892	1350	998	390	208	30	1172	300	0	72	0	0	48	660	360	12	1348	6	210	208	30	296	112	90	138	0	52	380	230	320	638	438	84	8	0
720	2160	4320	0	0	0	216	108	3204	3480	1740	3690	900	0	3600	180	720	990	90	0	90	0	0	0	720	180	0	0	360	270	0	72	36	222	660	882	648	18	306	90	360	576	180	252	18	216	108	774	450	90
0	600	1320	0	0	0	240	0	2070	812	2040	2890	0	0	792	0	120	240	0	0	0	0	0	366	756	0	162	0	0	72	0	0	0	0	240	0	480	288	522	0	60	390	0	0	0	0	0	0	0	0
0	0	1440	0	0	0	276	0	4692	9504	936	10296	0	0	0	0	0	0	0	0	0	0	0	0	0	0	0	0	0	0	0	0	0	0	144	576	0	0	0	0	0	0	0	0	0	420	0	4980	0	0
0	0	1152	0	0	0	72	216	1008	1676	868	10416	0	0	3456	0	0	0	0	0	0	0	0	0	216	0	72	0	0	0	0	0	0	0	0	0	0	0	0	0	0	0	0	0	0	360	1080	3600	0	0
0	0	0	0	0	0	0	0	0	0	0	0	0	0	0	0	0	0	0	0	0	0	0	0	0	0	0	0	0	0	0	540	2160	0	0	0	216	648	432	7776	0	0	0	1944	5184	0	0	0	0	0
44	264	88	0	648	144	30	416	832	216	936	1008	432	216	1008	276	432	480	0	1080	0	18	36	0	738	630	0	0	360	1296	0	0	0	0	0	0	0	2400	1920	0	0	0	0	0	0	30	104	208	18	36
0	126	474	168	312	378	90	312	198	1074	48	348	636	306	1434	180	108	456	900	1164	666	42	0	174	1062	558	522	1140	258	2058	368	436	576	240	504	156	522	762	336	600	120	330	360	360	600	12	108	36	22	0
1170	36	1782	1008	1464	1872	24	72	120	1302	912	126	36	72	4620	732	72	1392	828	660	828	48	144	240	1416	456	168	336	72	2760	336	600	624	48	348	240	120	150	534	216	108	888	60	264	240	0	72	0	18	54
0	0	0	0	0	0	0	0	0	0	0	0	0	0	0	0	0	0	0	0	0	0	0	0	0	0	0	0	0	0	3348	14256	3132	0	0	0	2592	0	0	0	0	0	0	0	0	0	0	0	0	0
0	0	0	4752	4464	6336	0	0	0	0	0	0	0	0	0	0	0	0	0	0	0	0	0	0	0	0	0	0	0	0	5616	4608	8352	432	864	0	864	864	0	1728	0	864	2592	2592	1728	0	0	0	0	0
[truncated: 55 more columns]
