# Supplementary material for: Polygenic adaptation from standing genetic variation allows rapid ecotype formation
Source: eLife. 2023 Feb 28;12:e82824. doi: 10.7554/eLife.82824 (PMC9977305; doi:10.7554/eLife.82824)
Supplement: Supplementary file 2. [file elife-82824-supp2.zip › Supplementary_Data_1/Twisst_windows_5000/superscaffold60A_all_output.weights.5000.csv]

topo1	topo2	topo3	topo4	topo5	topo6	topo7	topo8	topo9	topo10	topo11	topo12	topo13	topo14	topo15	topo16	topo17	topo18	topo19	topo20	topo21	topo22	topo23	topo24	topo25	topo26	topo27	topo28	topo29	topo30	topo31	topo32	topo33	topo34	topo35	topo36	topo37	topo38	topo39	topo40	topo41	topo42	topo43	topo44	topo45	topo46	topo47	topo48	topo49	topo50
0	400	170	40	236	48	592	224	510	218	0	100	0	0	36	0	490	920	74	30	184	622	0	308	717	66	807	0	0	0	1318	4262	150	104	360	106	3150	915	825	660	250	560	0	36	0	697	356	381	408	0
12	60	108	0	0	0	120	75	165	0	0	0	0	0	0	570	870	2430	0	0	0	1260	0	0	360	0	180	0	0	0	0	360	0	24	12	18	810	240	1470	0	0	0	18	0	0	270	225	315	60	60
60	72	438	103	105	182	15	25	50	167	310	30	60	60	450	36	624	1092	186	6	0	0	0	0	965	262	0	0	0	150	160	258	350	167	102	145	108	0	0	660	465	270	0	0	120	60	250	350	68	57
322	160	354	441	324	221	728	767	265	128	128	64	160	232	808	134	464	388	207	112	119	272	154	288	6	186	72	0	162	0	515	608	151	0	264	120	537	235	338	150	156	66	0	306	0	1088	1004	280	996	666
144	144	144	0	2016	288	0	2496	96	0	0	288	0	0	2160	0	192	288	240	144	192	0	0	288	96	144	48	0	96	0	0	1440	288	0	0	0	5440	1280	384	0	192	960	0	1536	0	0	2880	96	0	0
1860	900	2340	360	780	348	0	600	132	2100	1302	420	660	1020	2418	264	116	340	288	180	432	120	168	0	0	0	0	0	540	360	18	30	12	84	42	180	10	30	44	6	54	12	84	90	24	6120	4458	4602	420	84
0	0	0	108	432	0	2826	18	3204	0	720	3600	2700	1080	0	0	0	0	0	120	96	288	432	0	0	0	0	0	144	0	36	144	0	900	3060	1548	0	0	0	180	36	0	0	36	540	2430	90	3240	144	216
2000	60	60	1760	200	540	124	200	724	636	1600	3052	4000	1000	2120	1130	201	669	40	100	80	148	640	152	208	100	132	388	100	668	0	40	40	0	10	10	140	5	15	0	0	160	40	20	80	92	0	132	110	80
216	108	324	360	0	0	0	120	240	900	120	1860	720	0	540	648	144	1116	48	752	64	0	0	0	1680	120	0	0	180	0	72	0	0	96	1624	188	1944	1260	828	0	36	72	216	216	360	0	0	0	0	0
0	0	432	252	0	72	0	0	216	738	1152	630	324	216	648	0	0	144	0	0	0	0	0	0	648	1944	0	0	0	72	1344	0	1248	1008	504	1224	1728	864	1296	648	864	576	1152	2592	936	0	0	72	0	0
36	12	108	106	81	53	0	48	0	168	60	24	72	24	144	44	4	24	216	258	378	0	360	0	1080	360	180	540	0	720	376	1092	224	748	2082	1862	1044	1500	600	420	1200	4824	1800	1800	600	0	0	0	0	0
288	360	2016	0	432	432	144	576	1728	924	4824	3000	1296	576	3456	144	72	1332	0	0	0	288	0	144	1112	528	592	432	0	180	0	0	0	0	0	0	0	0	0	0	0	0	0	0	0	72	288	1188	348	36
72	117	1287	18	18	0	9	0	99	1620	2916	828	108	396	180	0	120	1320	0	0	0	28	0	44	1512	876	744	72	180	360	54	54	0	0	0	0	0	0	216	0	0	0	216	0	108	36	0	396	156	72
120	660	660	720	1680	3600	7252	6956	6180	0	0	3300	0	3000	0	0	0	0	0	12	12	0	0	12	72	0	60	0	120	0	0	0	0	0	12	132	0	36	300	420	0	300	0	0	0	148	164	120	240	48
90	18	360	0	0	120	0	0	0	468	456	480	0	0	300	90	0	660	0	0	480	0	0	0	904	1704	2912	0	0	600	90	60	300	90	90	960	69	243	288	770	1360	918	120	240	180	90	84	276	90	174
[truncated: 55 more columns]
