# Supplementary material for: Polygenic adaptation from standing genetic variation allows rapid ecotype formation
Source: eLife. 2023 Feb 28;12:e82824. doi: 10.7554/eLife.82824 (PMC9977305; doi:10.7554/eLife.82824)
Supplement: Supplementary file 2. [file elife-82824-supp2.zip › Supplementary_Data_1/Twisst_windows_5000/superscaffold12_all_output.weights.5000.csv]

topo1	topo2	topo3	topo4	topo5	topo6	topo7	topo8	topo9	topo10	topo11	topo12	topo13	topo14	topo15	topo16	topo17	topo18	topo19	topo20	topo21	topo22	topo23	topo24	topo25	topo26	topo27	topo28	topo29	topo30	topo31	topo32	topo33	topo34	topo35	topo36	topo37	topo38	topo39	topo40	topo41	topo42	topo43	topo44	topo45	topo46	topo47	topo48	topo49	topo50
278	528	688	72	96	54	1095	579	1728	1638	750	1626	162	162	186	96	504	660	378	1188	1512	18	132	0	288	0	0	0	432	462	288	0	342	450	1392	2376	540	756	648	630	918	690	162	246	216	512	208	1350	432	438
1400	70	3090	444	192	1752	426	336	594	1484	2850	580	60	30	60	400	20	900	288	30	654	24	246	150	744	432	48	0	0	96	520	40	760	528	30	396	8	24	58	762	624	18	0	0	30	2460	1200	2364	1280	348
0	900	300	288	720	1020	3972	5556	5040	300	300	2400	600	1200	300	0	0	0	60	240	852	0	0	96	0	792	72	24	0	0	0	0	60	48	192	1008	60	60	60	132	960	72	0	312	60	1298	1694	1760	0	0
2454	1440	1194	760	972	672	1852	546	330	280	612	72	332	836	248	644	145	315	144	2154	402	591	776	481	216	816	168	1344	1056	756	384	352	352	192	1142	470	520	600	320	282	936	594	1324	192	768	160	120	40	839	1332
674	434	1376	972	206	640	750	342	498	1206	690	354	0	54	324	468	585	1251	336	288	960	330	234	600	844	812	684	0	72	252	234	134	370	264	372	912	306	342	804	436	919	661	0	126	36	594	462	582	404	770
1020	2160	1260	210	270	600	180	0	12	108	0	162	36	0	0	1104	1632	978	1170	1590	90	4050	3000	6750	1200	450	4800	3900	1200	1350	360	420	150	90	0	0	240	30	300	810	0	840	390	90	600	48	0	0	0	0
790	500	0	0	0	0	720	96	0	0	0	0	48	0	0	164	376	0	0	0	0	976	0	32	0	0	0	192	0	0	244	296	0	302	448	0	1264	400	64	0	0	0	192	0	0	1812	1472	160	1490	0
696	5220	4884	0	360	0	1008	504	324	744	768	792	0	720	1620	1104	7560	6456	0	360	0	1800	540	360	1260	720	900	0	720	180	0	0	0	0	0	0	0	0	72	0	0	0	0	0	0	72	36	36	0	0
3420	5760	4860	2808	1944	648	7560	0	2160	3240	0	0	0	0	0	0	0	0	0	0	0	0	0	0	0	0	0	0	0	0	0	0	0	0	0	0	0	0	0	0	0	0	0	0	0	4320	1080	1080	0	0
101	2625	2544	42	0	60	3040	80	2336	1504	3674	504	408	8000	408	0	0	0	0	4	26	260	0	320	120	30	450	0	0	120	0	0	0	0	105	665	0	200	0	2400	762	600	0	0	800	560	20	284	225	25
270	210	60	396	390	1032	0	984	288	0	516	354	540	510	810	1254	952	878	84	48	24	360	6	144	498	36	102	288	24	18	2820	4712	4312	1218	288	240	1080	18	240	1488	0	0	144	72	54	203	775	606	144	0
960	300	312	150	756	1026	248	224	212	296	298	330	378	144	72	5256	1710	2340	1222	0	32	450	90	72	462	126	0	36	180	180	138	432	834	2450	120	196	180	90	180	252	114	384	1818	450	450	134	344	152	240	60
1254	963	1671	334	64	160	72	30	102	2048	616	162	48	24	1488	1504	974	1566	96	496	170	0	366	114	2280	958	716	96	72	936	1144	448	580	984	594	750	60	78	258	840	1370	160	240	1080	660	0	0	0	0	24
306	108	558	498	123	369	114	168	58	429	279	122	140	0	0	365	209	530	596	106	288	287	219	98	490	334	138	308	0	0	734	98	488	624	118	338	307	298	287	502	382	90	140	0	0	1682	1794	1128	1953	699
664	392	0	512	1808	1232	224	968	56	0	0	0	0	0	0	2288	796	0	304	80	0	696	52	104	0	0	0	0	0	0	183	1164	429	1520	292	0	528	288	60	0	0	0	0	0	0	848	620	212	144	132
309	387	678	363	423	450	192	558	474	489	561	351	495	261	873	0	0	486	375	75	435	0	0	486	488	536	206	162	1377	162	72	216	198	609	237	945	216	72	198	408	1098	324	162	1917	162	486	918	810	378	300
2088	2644	1468	500	596	188	1232	128	256	1528	568	1200	944	408	340	1072	2640	992	2280	680	720	664	344	160	960	2240	328	168	1600	0	396	460	140	120	72	160	228	164	84	0	80	64	84	256	92	520	456	224	144	104
156	78	60	0	0	0	126	12	24	12	0	36	0	0	0	3876	2016	1416	432	576	576	3852	1476	936	2100	648	1776	0	450	0	54	18	0	1008	852	582	12	408	48	48	1224	264	0	162	0	90	0	0	1578	476
314	136	84	18	12	0	510	684	330	90	0	60	142	70	694	815	511	456	380	526	998	478	458	86	1240	1100	1124	368	836	416	213	367	50	304	368	476	802	172	120	234	534	284	176	1292	140	395	464	293	178	218
76	2204	690	222	384	384	756	2934	288	1590	165	2697	0	60	240	58	482	210	222	1302	6	702	246	414	50	276	274	72	12	240	60	402	48	56	328	30	431	2107	588	63	96	189	36	12	60	134	576	52	72	252
728	2012	1236	500	348	20	428	1252	1132	968	600	692	580	2020	520	284	656	432	300	372	724	20	164	36	282	452	182	16	400	220	500	60	20	80	20	300	212	504	596	820	440	964	580	100	520	170	1000	850	2000	500
450	12	1086	186	384	510	342	90	288	513	414	369	432	756	324	1122	4	2786	180	0	1440	0	0	0	1170	1830	600	0	0	0	248	32	500	216	0	504	0	0	0	216	384	192	0	0	0	486	264	630	396	324
1446	912	66	392	144	244	906	576	166	596	118	186	284	460	428	740	324	148	462	467	247	182	136	190	544	808	112	80	340	80	640	144	224	890	493	861	106	604	130	248	464	228	224	216	132	1228	368	252	352	256
496	176	336	452	1296	508	432	984	216	1392	400	128	0	0	0	336	96	1008	288	168	360	192	288	432	1508	704	788	0	0	0	136	816	344	768	240	288	960	2064	552	192	240	96	0	0	0	288	600	408	0	996
1022	344	350	1424	812	344	430	298	64	404	372	184	0	0	0	576	288	162	248	152	236	330	216	174	312	316	248	0	0	0	2322	846	450	1578	744	474	1440	1032	144	300	420	216	0	0	0	938	824	380	822	540
344	185	596	261	309	258	189	99	384	378	210	684	1098	297	426	456	354	897	746	138	211	402	186	456	375	185	247	435	267	291	279	330	387	423	52	110	138	83	307	188	165	247	258	186	117	429	333	1029	417	156
120	288	140	384	0	0	228	36	0	64	0	0	192	456	188	628	1088	388	1376	16	48	328	176	48	128	96	0	96	1344	496	1840	304	320	2272	384	592	692	184	396	788	268	564	1536	956	736	892	316	128	848	416
185	115	210	1740	360	240	270	120	150	60	120	180	2100	570	150	48	24	0	48	24	48	12	0	12	93	0	3	36	24	0	1248	174	198	126	48	132	290	105	265	96	12	180	1080	102	210	582	504	1014	1200	0
252	234	342	360	36	36	648	198	972	720	336	1068	1836	414	414	0	0	0	2592	1728	1512	216	936	72	0	378	108	144	540	0	1620	0	0	3762	576	702	1200	2124	942	1062	1728	486	720	450	90	36	0	234	72	252
512	0	0	776	264	288	0	0	0	0	0	0	264	0	0	216	0	0	1120	256	512	198	258	468	302	378	208	832	192	192	644	520	672	1000	192	336	192	0	0	0	192	0	868	528	384	544	752	296	578	1166
462	208	290	1490	1308	1174	248	879	259	375	624	87	0	0	180	504	132	168	136	144	200	234	327	273	24	80	262	144	0	0	594	696	642	500	180	280	589	244	169	208	330	92	0	180	0	172	522	110	24	264
0	160	140	0	0	0	0	504	3816	32	38	518	0	0	0	0	2240	334	0	0	0	1440	144	2736	264	0	720	0	0	0	100	480	170	172	96	32	336	0	528	128	40	144	0	0	0	124	392	3162	300	8
483	792	177	354	612	576	1348	2008	460	726	942	342	54	414	540	103	168	71	270	639	105	708	1497	927	660	876	324	108	756	1134	294	0	318	0	135	195	540	324	0	266	419	239	36	360	504	1120	808	484	585	1440
500	102	304	3622	1494	1354	161	115	64	559	644	279	650	290	1130	0	8	40	500	120	130	91	104	245	289	7	374	250	10	250	3980	1960	1610	1850	1062	1348	80	636	374	400	760	280	500	200	500	86	50	0	179	344
0	220	140	360	440	280	0	160	752	0	0	336	1080	0	0	0	408	192	24	480	576	320	0	2320	512	0	2416	0	0	0	0	768	480	200	100	60	296	0	928	272	0	1000	0	0	0	0	24	576	0	0
180	0	720	180	0	0	0	0	0	1035	540	1665	360	0	720	150	0	1050	22	460	22	18	216	18	540	0	0	72	180	1800	60	24	12	60	600	60	984	1956	480	12	96	60	108	36	180	30	30	60	0	0
0	234	414	0	0	0	576	0	1080	756	0	1296	0	0	0	0	216	288	0	0	0	72	0	288	480	0	924	0	0	864	0	0	0	0	0	0	0	288	72	0	0	0	0	0	0	576	0	864	48	0
0	0	0	0	0	0	0	0	0	1296	2052	540	0	0	0	0	0	0	0	0	0	0	0	0	0	0	0	0	0	0	0	0	0	0	0	0	0	0	0	0	0	0	0	0	0	0	0	0	0	0
0	0	1368	0	0	0	0	0	0	1296	0	0	0	0	576	0	0	3744	0	0	0	0	0	0	1200	1408	704	0	0	288	0	576	0	0	0	0	3488	2288	2288	0	0	0	0	2304	0	0	0	0	0	0
72	42	282	0	0	24	24	6	24	1032	258	522	48	12	150	0	0	1320	108	300	36	135	24	45	2634	96	318	600	60	1236	300	600	336	540	450	180	405	1680	375	1179	30	153	660	3630	780	0	0	138	162	12
0	288	2304	0	0	0	0	0	576	14676	0	2748	0	0	864	0	0	360	0	0	0	72	0	72	630	0	162	0	0	0	0	0	0	0	0	0	0	0	0	0	0	0	0	0	0	0	0	144	0	0
0	0	0	0	1952	2176	0	0	0	504	2736	0	0	1296	768	0	256	128	0	0	0	1120	1952	0	160	192	512	0	768	768	0	640	512	0	0	0	256	0	512	864	384	288	0	768	0	0	0	0	0	0
240	240	800	14	148	204	80	866	354	192	384	0	580	348	1520	168	312	904	220	880	154	284	248	588	697	986	733	412	816	544	8	36	68	0	0	20	0	160	0	120	20	120	40	20	160	80	1586	714	0	0
400	416	864	1096	56	528	24	24	0	855	375	774	1440	120	0	964	350	990	1324	992	1860	492	240	348	1592	1054	630	384	672	384	848	16	168	1396	1016	1644	108	108	48	440	1784	176	72	144	192	24	36	0	12	12
288	216	216	1360	816	368	324	936	660	60	192	540	240	0	0	2256	168	216	792	1728	984	168	560	184	1008	1200	96	0	0	576	288	192	48	144	528	240	192	240	96	208	128	192	0	0	144	156	600	1236	216	784
540	0	1620	1080	0	3240	0	0	0	1080	12960	3240	1080	0	0	0	0	0	216	0	0	0	0	0	0	432	0	0	0	0	216	0	648	0	0	0	0	0	0	0	0	0	0	0	0	0	0	0	0	0
276	552	2232	0	0	864	0	576	0	1152	972	6084	288	1728	1152	204	408	1512	0	0	144	144	0	144	168	168	672	144	288	576	0	0	0	0	0	0	0	0	0	36	36	144	0	0	0	0	72	0	0	0
2028	192	600	1173	1185	102	0	60	120	7860	8160	690	120	360	840	681	57	1194	24	572	304	0	24	60	720	1135	155	60	60	780	44	28	0	0	92	172	0	336	96	72	67	83	48	48	288	0	0	0	0	0
1728	2484	3264	366	2022	444	864	3312	792	1302	1686	1464	534	624	3000	540	780	1020	72	462	204	168	660	504	276	396	708	180	156	600	6	54	12	0	54	36	0	168	324	36	18	18	72	168	108	24	120	12	0	108
1980	1392	2916	1470	360	690	810	144	1026	6234	2643	1755	36	72	180	72	48	24	48	0	192	0	0	0	144	216	192	48	216	0	36	0	12	48	0	192	0	0	0	48	72	0	0	72	0	165	54	357	72	48
284	1606	576	90	30	768	1334	544	192	4218	2392	3854	480	768	1152	32	256	0	32	544	48	0	30	0	288	96	0	0	96	1152	0	0	192	160	1334	240	256	1474	688	108	648	108	192	96	768	160	32	0	144	666
640	2260	0	280	40	0	3500	0	0	2059	1944	2581	160	1600	640	0	0	0	0	0	0	0	16	8	0	128	0	0	0	256	0	0	0	0	1400	640	0	904	128	160	80	80	0	0	640	0	0	0	0	112
0	1320	4260	0	0	0	450	0	0	6300	3510	1170	0	1350	0	0	0	180	0	0	0	90	0	0	204	306	102	0	270	0	0	90	0	0	450	0	0	1200	600	0	270	0	90	270	1350	0	0	0	0	0
0	0	4608	0	0	0	0	0	0	12688	736	1840	0	0	0	0	0	0	0	0	0	0	0	0	2304	0	0	0	0	0	0	0	0	0	0	0	0	0	0	0	0	0	0	0	0	0	0	0	0	0
3774	1998	13308	0	0	0	0	0	0	2196	0	0	0	0	1296	2118	1350	5712	432	0	0	0	0	0	2910	582	0	0	0	0	0	0	0	0	0	0	0	0	0	0	0	0	0	0	0	0	0	0	0	0
0	1320	0	240	1200	0	1080	0	1080	1260	1440	3060	2160	720	540	0	720	0	960	1720	920	432	0	0	360	210	330	0	216	1080	160	800	0	480	880	560	0	672	480	480	112	560	480	144	1440	132	36	504	408	360
1995	375	150	180	108	0	9	153	0	690	30	0	0	0	0	0	0	0	246	630	492	0	108	162	0	240	12	54	0	0	0	0	0	6	18	12	18	648	144	0	0	0	0	0	0	27	783	0	0	360
910	648	3164	760	170	870	634	106	1576	2396	850	4250	1250	410	422	1110	940	3296	0	140	410	8	158	324	980	1000	270	250	250	406	0	0	0	40	90	210	70	170	220	30	270	240	40	10	10	0	0	0	64	114
542	1025	2093	90	285	75	126	18	90	2160	0	36	36	0	510	120	228	732	72	318	54	0	336	144	294	420	366	36	216	930	18	87	15	648	192	936	342	2240	916	0	477	363	144	288	24	306	354	198	0	66
840	1932	10332	0	252	84	0	168	36	5040	24	12	0	0	72	120	276	2196	0	24	216	0	48	504	696	1268	1420	0	0	0	0	240	48	0	0	0	0	980	2680	0	0	1260	0	0	0	0	264	24	0	0
0	0	324	0	0	0	0	0	0	4104	0	0	0	0	324	0	0	0	0	0	0	0	0	0	756	0	0	0	0	0	0	0	0	0	0	0	540	1080	972	0	0	0	0	0	0	0	0	0	0	0
70	0	350	100	0	146	6	76	20	870	84	132	48	24	480	35	18	103	60	4	86	0	75	15	380	35	95	0	0	120	1035	450	1095	1053	489	642	2830	2620	2200	606	669	3	0	0	96	6	301	65	72	302
240	0	480	1380	2090	250	0	0	0	32	0	208	0	0	960	0	0	0	20	240	220	0	0	0	32	0	208	0	0	960	912	1292	100	244	6000	2612	1300	5980	5200	276	1068	0	0	216	0	0	0	0	0	0
30	270	780	0	144	0	0	576	2016	1584	720	5040	144	0	144	66	594	1716	72	144	0	0	864	1728	1512	1080	4680	72	0	216	0	72	0	0	0	0	144	0	0	0	0	0	0	0	0	0	0	0	0	0
324	144	1980	0	0	0	0	0	288	2938	636	2258	864	0	720	720	384	4080	72	240	120	0	72	0	1296	144	0	0	576	0	0	0	0	360	1560	600	1648	568	2608	0	576	576	864	432	0	192	96	288	0	360
360	0	936	360	0	0	0	0	0	1656	288	1080	1080	0	720	60	0	156	0	0	0	0	0	0	2664	444	732	1440	0	48	1968	624	240	720	360	72	1248	192	816	144	0	0	768	432	192	0	0	0	0	24
72	0	72	660	528	132	0	0	0	0	120	120	96	0	0	248	0	472	180	0	300	576	288	576	984	504	1584	0	0	0	1500	1584	216	480	0	0	0	0	0	248	52	0	0	0	0	192	364	248	580	392
680	758	152	675	99	36	267	0	21	141	21	78	450	18	90	910	730	130	660	36	24	199	48	47	123	2	25	0	0	0	3825	631	194	4782	648	246	870	678	78	115	10	25	0	0	0	220	72	110	238	96
130	62	72	188	298	492	160	498	136	432	528	48	288	108	808	48	24	96	526	202	250	28	294	76	416	120	40	216	24	304	184	344	944	462	368	234	502	360	292	524	134	214	352	592	496	64	272	184	168	844
240	210	30	140	1904	104	597	1572	1347	8	229	153	600	225	0	180	135	90	140	95	230	234	82	230	790	562	559	105	225	45	560	1700	440	280	190	10	4944	801	675	87	24	39	120	0	45	1356	4166	3979	1080	576
756	144	36	30	156	30	36	0	1332	900	0	4680	864	0	0	0	0	0	1800	1872	648	0	0	144	0	12	24	0	0	0	180	792	180	2241	2106	873	0	1800	72	0	72	288	0	144	0	0	0	0	0	0
0	0	0	0	0	0	0	0	0	0	0	0	0	0	0	0	0	0	0	0	0	0	0	0	0	0	0	0	0	0	468	504	108	2762	4310	272	216	2208	384	120	360	0	0	0	720	0	0	0	0	0
0	180	0	0	0	0	1092	1224	816	72	72	720	432	180	0	0	120	0	288	192	120	0	96	0	0	0	120	120	120	600	0	0	0	144	96	60	0	0	0	0	0	0	0	0	300	392	384	256	60	708
1857	0	237	1285	0	134	149	152	38	295	140	0	255	255	255	2046	90	267	384	750	741	37	28	10	140	175	0	15	15	15	641	0	34	153	210	297	0	0	0	330	15	75	75	0	0	457	352	58	212	404
1584	0	0	4540	3658	2170	0	0	0	0	0	0	0	0	0	1080	0	0	2688	2184	1176	0	0	0	0	0	0	0	0	0	3672	2520	2520	1784	3416	1208	1224	2088	1800	144	1872	504	0	864	0	0	0	0	0	0
0	0	0	0	0	0	0	0	0	0	0	0	0	0	0	0	0	0	5644	306	1394	0	0	0	0	0	0	0	0	0	576	16704	6336	1472	72	328	576	0	0	720	1584	144	144	3456	720	0	0	0	0	0
0	384	8544	0	0	0	0	0	0	720	0	0	0	0	4032	0	192	2976	0	0	0	0	0	648	4724	3256	7788	0	0	2592	0	0	0	0	0	0	0	0	0	0	0	0	0	0	0	0	0	0	0	0
0	0	1224	0	0	0	0	0	0	180	0	0	0	0	0	0	0	0	0	0	0	0	0	0	9684	0	0	0	0	20736	0	0	0	0	0	0	0	0	0	0	0	0	0	0	0	0	0	0	0	0
0	0	576	0	0	0	0	0	0	5148	0	0	0	0	1332	0	0	1368	0	0	0	0	0	0	1044	0	0	0	0	10836	0	0	0	0	0	0	650	3750	1000	0	0	0	0	0	0	0	0	0	0	0
1200	0	8250	450	0	0	0	0	0	0	0	0	0	0	0	900	0	4500	144	0	2250	0	120	600	8424	756	5760	144	720	720	0	0	36	0	0	450	0	0	0	0	0	0	0	0	0	1740	60	0	360	300
408	240	1984	732	480	420	160	140	900	1628	472	2112	2016	0	900	356	0	596	611	2352	1385	0	206	122	1520	324	80	224	224	3284	24	90	42	11	1140	425	15	427	866	24	360	600	144	144	108	128	172	300	120	792
0	0	0	0	2268	468	0	0	0	0	288	0	0	0	0	0	0	0	108	0	36	0	0	0	0	72	0	0	0	0	0	3240	0	0	0	0	7704	1152	3024	1260	0	1620	0	0	0	0	936	144	0	0
[truncated: 55 more columns]
