# Supplementary material for: Polygenic adaptation from standing genetic variation allows rapid ecotype formation
Source: eLife. 2023 Feb 28;12:e82824. doi: 10.7554/eLife.82824 (PMC9977305; doi:10.7554/eLife.82824)
Supplement: Supplementary file 2. [file elife-82824-supp2.zip › Supplementary_Data_1/Twisst_windows_5000/superscaffold45A_all_output.weights.5000.csv]

topo1	topo2	topo3	topo4	topo5	topo6	topo7	topo8	topo9	topo10	topo11	topo12	topo13	topo14	topo15	topo16	topo17	topo18	topo19	topo20	topo21	topo22	topo23	topo24	topo25	topo26	topo27	topo28	topo29	topo30	topo31	topo32	topo33	topo34	topo35	topo36	topo37	topo38	topo39	topo40	topo41	topo42	topo43	topo44	topo45	topo46	topo47	topo48	topo49	topo50
269	328	786	470	1732	519	538	1286	936	905	447	538	90	0	720	230	496	1506	400	694	583	328	524	444	1180	1105	2089	0	0	648	308	712	132	375	408	564	864	626	910	264	328	254	0	0	72	420	480	180	264	399
0	588	168	0	0	0	396	168	678	600	48	570	0	0	24	0	813	459	120	288	132	777	864	2409	84	0	1782	0	0	276	378	921	861	120	792	516	282	1110	1014	360	396	990	120	48	192	360	186	570	813	696
256	78	248	184	264	320	220	200	120	368	232	480	72	0	624	560	462	748	1208	2324	1844	1104	1056	1728	554	1300	282	324	216	540	370	888	248	604	436	826	1724	1632	424	326	628	294	216	1056	0	382	848	480	834	960
0	144	0	96	192	0	180	1008	0	0	0	0	0	0	0	0	0	0	0	0	0	0	720	0	0	0	0	0	0	0	0	0	0	0	720	0	530	2738	3392	0	360	72	0	864	2160	0	0	0	0	3600
0	0	0	540	120	240	0	0	0	0	0	0	0	0	0	150	0	0	975	35	70	0	0	0	0	0	0	0	0	0	8730	2720	3820	2520	120	240	0	180	0	1260	0	180	720	0	540	0	150	0	0	0
0	0	0	0	0	0	0	0	0	0	0	0	0	0	0	0	0	0	0	0	0	0	0	0	0	0	0	0	0	0	18792	5184	7344	7560	0	0	0	0	0	0	0	0	0	0	0	0	0	0	0	0
450	0	0	75	175	50	0	0	0	0	0	0	0	0	0	150	0	0	1220	1160	620	24	120	0	0	0	0	0	0	0	3291	2429	622	6539	6446	3233	2184	3064	2024	216	216	648	1296	864	288	90	60	0	0	450
132	216	852	48	160	512	48	132	708	2976	536	2112	0	0	0	300	264	1564	128	584	296	272	416	560	1804	360	636	0	0	832	192	632	344	816	2328	360	1504	3624	992	328	96	264	0	0	400	48	300	244	384	480
0	0	36	12	36	24	84	108	132	60	0	12	0	24	0	144	696	216	336	1350	1194	1152	1440	1800	750	420	2394	0	240	0	168	720	312	1104	4554	3594	1200	756	2976	888	1656	2736	0	0	0	144	36	156	0	0
0	0	384	960	300	240	660	0	600	980	400	240	6300	300	300	1200	240	444	1800	0	0	30	0	126	300	0	36	600	360	360	576	180	144	0	0	0	0	0	0	0	0	0	0	0	0	780	0	840	120	0
0	0	0	0	504	0	0	288	288	0	0	0	0	0	1008	0	0	0	0	0	1080	0	0	0	450	1278	432	0	0	0	0	72	0	0	0	0	72	0	72	0	0	0	0	1224	0	0	1800	720	0	0
486	174	0	48	12	270	72	156	156	240	120	240	390	72	300	36	24	0	0	0	216	0	96	0	0	0	0	0	0	0	606	624	360	1260	1590	216	960	4230	3504	126	396	936	2310	1350	2166	60	30	30	12	60
0	0	0	14400	7488	4032	0	0	0	0	0	0	5184	0	0	0	0	0	0	0	0	0	0	0	0	0	0	2592	0	0	0	0	0	0	0	0	0	0	0	0	0	0	0	0	0	0	0	0	0	0
0	0	0	10080	6912	14112	0	0	0	0	0	0	0	0	0	0	0	0	0	0	0	0	0	0	0	0	2592	2592	0	0	0	0	0	0	0	0	0	0	0	0	0	0	0	0	0	0	0	0	0	0
0	0	0	20448	4896	5760	0	0	0	0	0	0	0	0	0	0	0	0	0	0	0	0	0	0	0	0	432	2160	0	0	0	0	0	0	0	0	0	0	0	0	0	0	0	0	0	0	0	0	0	0
0	0	0	9900	0	3600	0	0	0	540	2700	3960	9000	0	2700	4500	0	1980	0	0	0	0	0	0	0	0	0	0	0	0	1980	0	720	1800	792	0	540	108	396	0	0	0	900	0	540	0	0	0	0	0
0	2700	3780	0	0	0	0	900	1800	10098	0	12294	0	0	180	0	0	0	0	0	0	0	0	0	0	0	0	0	0	0	0	0	0	0	900	0	0	2160	540	0	0	540	0	180	0	0	0	0	0	0
3405	420	969	2520	24	384	84	336	252	1398	768	840	1968	672	696	2343	252	957	1380	0	1080	132	123	57	234	540	12	24	240	432	2130	0	390	2760	240	1410	552	1068	1020	600	750	480	1920	600	480	102	96	18	156	159
732	1160	756	800	522	630	1108	712	368	984	344	560	2744	896	896	510	1460	1230	1170	112	130	72	140	8	680	108	8	140	224	140	1088	900	1122	990	78	110	36	90	4	580	50	4	50	62	50	132	44	128	144	432
1134	0	1350	648	2088	1152	0	0	0	1422	756	1494	1296	0	5832	486	0	486	0	0	0	0	0	0	2160	0	216	1296	0	0	0	576	288	0	0	0	972	108	216	0	0	0	1296	0	864	0	0	0	0	0
206	276	54	139	1022	33	224	1189	507	265	359	564	144	0	24	320	456	0	1293	3312	309	296	2982	718	230	727	651	312	180	72	260	224	60	223	288	129	1032	864	1032	12	30	126	250	60	0	46	333	159	50	37
106	2100	2258	0	0	0	1776	60	1716	2520	0	1224	0	0	360	34	1572	1178	48	240	144	96	0	0	414	0	18	0	288	2160	0	96	0	48	240	0	144	240	96	48	144	240	0	0	0	96	12	84	0	0
320	2160	2968	150	0	0	150	0	0	5424	630	630	300	300	1110	20	1380	1360	45	45	0	45	45	0	808	40	40	0	0	3990	150	0	0	405	705	120	214	744	374	0	60	0	450	180	300	150	0	0	405	705
0	0	5472	0	0	0	0	0	0	6534	2562	732	0	0	360	0	0	3276	0	0	0	0	0	0	252	0	0	0	0	864	0	0	0	0	0	0	0	0	0	0	0	0	0	0	0	0	0	0	0	0
78	198	120	996	2040	756	420	912	816	144	192	72	0	0	360	804	564	240	1560	924	300	516	528	240	828	1068	348	0	0	72	1200	4020	1500	720	240	120	2532	852	996	954	180	246	360	0	0	264	1128	648	252	0
153	126	2754	474	183	345	534	345	381	2112	99	99	363	459	1617	120	99	2103	150	192	93	273	120	75	1242	201	264	930	657	1140	6	0	0	228	384	96	90	12	90	69	141	63	6	3	192	678	390	516	765	459
0	0	900	90	450	0	90	558	0	0	0	0	0	0	4500	0	0	900	0	0	0	0	0	0	3600	0	0	0	0	0	0	0	0	180	0	720	0	0	0	0	0	0	0	4500	0	0	0	0	180	0
1260	789	471	666	540	138	720	423	315	420	420	420	90	0	0	627	432	297	987	495	726	168	426	126	78	234	120	234	738	396	714	108	48	879	198	309	300	306	276	378	504	108	288	576	342	2016	1023	1089	852	345
4788	7632	1890	1026	828	1134	5724	1350	630	270	360	180	1080	2646	270	1710	3015	675	0	0	0	0	0	0	0	0	0	0	1350	0	630	225	225	1080	0	270	0	0	0	0	0	0	0	270	0	1296	234	90	1350	0
300	150	0	180	810	90	90	90	0	90	0	30	30	270	1260	4776	1392	3186	1500	1950	150	726	36	12	1782	144	732	1830	900	3798	60	150	30	0	0	0	120	192	90	0	0	30	66	0	0	60	60	0	90	0
1504	896	336	288	720	288	300	180	0	552	216	96	0	1296	864	1728	864	432	1296	1440	0	480	2064	240	0	720	144	1296	1296	864	288	720	288	0	0	0	0	0	0	0	0	0	0	0	0	276	252	0	384	816
0	4152	888	96	192	144	2880	2136	2400	3384	0	2376	0	0	1944	0	0	0	0	0	0	0	0	0	0	0	72	0	0	72	648	1224	792	0	0	0	586	212	174	0	0	0	360	180	720	360	120	240	0	0
1008	2736	4380	240	360	48	0	480	1008	960	1952	664	24	144	360	1104	2316	3750	96	0	96	612	0	204	1734	0	126	48	384	960	12	0	102	108	0	0	0	0	0	60	72	12	30	0	0	606	138	468	384	0
798	858	354	281	391	648	1566	918	1782	240	690	546	60	540	90	108	1296	342	752	1974	1678	486	162	378	108	1458	162	0	1404	270	18	324	162	354	612	582	468	828	432	306	450	1242	54	18	54	1164	606	840	354	780
240	60	960	386	133	111	0	0	450	1375	983	3912	480	0	120	0	0	0	294	1311	945	0	0	18	55	66	125	0	0	600	0	0	0	588	1302	810	0	440	670	0	780	90	0	0	120	144	0	720	0	300
200	114	142	0	456	648	228	384	2358	0	336	1464	480	144	48	252	2388	1284	262	506	912	2490	540	1764	645	308	1255	0	240	396	0	756	720	225	339	84	770	276	964	1233	0	1215	0	0	252	216	336	2520	0	0
452	171	567	218	135	693	98	630	783	559	463	336	447	260	170	819	136	637	1624	513	1453	428	284	283	1450	2800	360	225	416	140	616	28	516	964	294	1954	432	292	271	649	334	225	225	110	140	455	1868	2466	533	500
8154	2326	7604	1440	0	0	5940	720	720	5940	720	2340	0	0	0	1401	327	1320	288	0	0	360	72	36	360	72	144	0	0	0	96	0	0	192	0	0	0	0	0	0	0	0	0	0	0	240	0	0	840	72
267	24	537	168	18	444	180	135	417	240	704	474	32	192	0	463	96	1389	660	446	1426	302	373	399	1097	1029	440	158	246	436	236	150	662	780	530	976	118	158	204	958	870	222	32	0	346	816	387	1235	292	384
648	0	432	5817	12236	847	102	510	0	0	0	0	0	0	4860	0	0	0	0	0	0	0	0	0	0	0	0	0	0	0	2850	5800	350	0	0	0	1800	0	0	0	0	0	0	0	0	60	300	0	0	0
5670	0	4590	216	8934	1002	0	0	0	0	0	0	540	0	8100	1440	0	1440	0	0	0	0	0	216	540	0	540	216	0	0	0	1020	60	360	0	0	0	0	0	0	0	0	720	0	0	0	0	0	0	0
314	240	310	72	504	72	864	2016	18720	4824	3672	2664	4680	0	360	620	2400	1300	0	0	0	0	0	0	0	0	0	0	0	0	0	0	0	0	0	0	0	0	0	0	0	0	0	0	0	0	0	0	0	0
726	902	1028	64	64	128	256	0	160	136	0	136	240	120	480	1728	2024	2336	1240	24	208	192	4	116	504	280	80	320	608	80	848	256	232	312	112	376	328	40	1912	88	408	1760	2288	320	8	336	16	256	192	4
0	30	906	0	0	0	0	0	144	3291	310	755	0	0	0	0	30	870	0	1290	150	0	0	0	180	0	0	0	0	3600	0	0	0	0	1590	318	325	3140	3735	0	0	360	0	0	1440	0	0	0	0	360
2604	3852	7224	900	432	900	900	360	900	180	108	0	540	540	10800	1024	1248	3488	0	0	0	0	0	0	0	0	0	0	0	864	0	0	0	0	0	0	0	0	0	0	0	0	0	0	0	0	0	0	0	0
819	4467	720	1074	1359	492	2372	1909	1782	608	399	1231	48	60	525	546	3534	507	486	633	195	704	1115	893	20	248	356	675	675	93	240	462	72	134	472	114	357	438	360	84	378	798	150	105	30	384	174	276	220	328
0	108	36	276	18	138	2376	42	3090	72	108	1602	432	108	0	0	54	0	624	420	1476	72	18	18	0	72	36	0	0	18	1236	90	366	1608	2172	3852	36	126	54	860	3510	400	324	0	306	1152	51	1443	960	336
18	666	180	12	24	60	708	24	888	234	48	282	264	144	24	0	96	48	104	72	268	432	24	156	36	12	96	24	36	12	1152	624	1200	1292	1128	2920	336	1134	978	2142	2940	2478	504	96	192	456	0	696	756	12
26	312	394	0	0	0	768	0	408	192	0	216	0	0	0	64	1752	1232	936	702	1062	1464	0	648	360	48	288	0	684	540	840	2976	1776	960	1266	570	2400	384	864	2533	1841	3102	0	288	0	540	0	312	420	0
366	0	714	324	0	108	0	0	0	1044	252	0	0	0	0	1170	0	2070	0	0	0	0	0	0	432	0	0	0	0	0	72	0	72	0	0	0	876	324	240	0	0	0	720	0	288	0	0	0	0	0
210	525	2325	0	60	60	0	0	400	1560	369	465	0	0	0	120	300	1308	0	60	60	0	0	400	984	342	420	0	0	0	0	0	0	0	0	0	0	0	16	18	0	0	0	0	0	0	50	50	0	50
955	545	730	792	352	432	512	548	352	334	320	216	364	184	320	1426	814	1162	1168	1444	1222	454	1500	766	490	1244	956	860	400	1002	224	184	310	866	855	827	100	286	232	314	144	192	370	262	440	112	232	328	606	976
1620	192	600	1350	1146	2400	192	360	168	852	2880	24	108	144	24	150	240	90	330	210	1086	456	1698	1134	162	900	246	390	24	12	236	232	378	253	89	444	126	90	180	375	583	350	108	18	54	740	1146	850	192	1350
594	237	366	379	389	801	125	261	355	108	393	558	456	324	324	314	132	271	2148	600	2133	30	828	144	178	951	215	186	675	135	538	288	1427	668	455	794	430	103	541	1542	711	459	186	675	135	228	678	789	426	153
108	0	1572	0	0	0	0	0	0	1080	0	0	0	0	120	180	0	2628	0	0	0	0	0	0	1728	0	192	72	0	0	336	24	216	576	0	384	0	0	0	72	432	144	288	120	0	864	240	768	144	0
438	904	672	702	1424	758	1128	1032	1264	504	512	1052	560	560	560	394	536	580	800	448	732	1356	468	576	1068	736	872	0	0	0	432	544	510	630	720	432	1458	774	720	784	580	664	0	0	0	654	748	756	1022	188
1200	480	624	1728	576	1440	516	996	360	1656	1848	816	288	0	288	240	96	240	768	96	144	0	288	0	240	240	96	0	0	144	864	288	864	672	336	144	288	144	0	672	480	288	0	0	0	852	1460	1000	288	864
240	400	440	0	1512	432	0	2088	1512	84	1008	2148	2160	1080	1152	192	320	136	0	144	288	288	612	468	216	288	1152	0	0	216	0	0	0	0	0	0	72	0	216	0	0	432	0	144	0	0	864	432	0	0
696	348	5256	80	188	128	576	180	144	1920	0	0	0	0	144	384	192	3264	0	0	0	192	0	348	1692	1098	1290	360	0	0	48	48	96	96	180	192	318	696	1290	240	432	432	360	0	0	288	0	96	288	0
1440	1548	2538	135	675	810	594	180	504	153	0	387	648	1620	3240	720	576	864	0	0	0	810	24	372	1440	0	180	0	0	0	45	225	270	216	252	162	240	390	360	180	405	855	0	0	0	36	36	144	270	120
6120	5660	5320	0	0	0	540	0	0	8892	918	306	0	1620	0	0	0	0	0	720	360	0	1032	192	0	615	501	216	0	0	0	0	0	0	0	0	0	0	0	0	0	0	0	0	0	0	0	0	0	66
2727	860	9373	1188	324	864	2808	616	2660	3240	6264	2160	108	1296	0	378	256	1526	0	0	0	576	0	0	0	0	0	0	0	0	0	0	0	0	0	0	0	0	0	0	0	0	0	0	0	1944	408	1968	0	0
3936	7128	3432	240	0	0	6528	0	1200	4752	0	528	1200	1200	480	288	648	216	120	0	168	0	0	0	0	0	0	0	576	576	120	0	0	240	0	408	0	0	0	120	24	0	0	0	0	0	0	0	0	0
4179	1260	6681	384	96	120	1038	15	87	1800	60	180	0	108	0	3861	1740	6399	600	948	960	456	378	414	2094	1716	210	0	0	792	96	24	0	0	36	60	0	24	0	30	24	6	0	0	0	1998	105	321	1596	636
690	414	1977	312	795	693	177	630	219	1206	2979	1803	396	144	216	846	396	2883	21	0	483	594	936	432	348	18	42	108	72	864	405	195	1095	345	0	90	333	72	45	555	285	180	180	0	0	360	558	1065	357	288
0	0	360	18	18	72	0	0	144	588	336	1596	216	72	540	0	0	360	0	0	0	0	0	0	1452	1428	3780	0	0	180	0	0	0	0	0	0	0	0	0	0	0	0	0	0	0	0	0	144	60	30
120	324	288	288	336	0	304	152	0	1224	828	396	0	0	720	120	420	288	276	212	64	600	840	84	126	168	714	252	576	1440	264	324	0	312	760	368	522	498	0	11	125	80	0	432	0	444	312	0	324	720
468	1092	2238	786	288	810	276	238	590	5860	1890	2030	24	0	144	108	252	138	48	144	72	192	192	288	792	372	696	24	0	144	36	48	24	114	192	402	42	42	84	192	348	204	18	0	0	630	352	1544	138	120
1744	1656	5528	200	192	796	300	162	426	2260	1332	1412	1080	0	0	826	804	2702	240	192	72	240	0	0	1050	0	210	0	0	2700	160	72	248	420	372	108	60	144	0	120	0	24	180	36	360	60	18	42	0	0
1660	3728	8400	1260	432	648	1260	972	1080	2904	680	916	0	0	576	925	1628	2775	0	0	0	0	0	0	144	0	0	0	0	1764	0	0	0	0	0	0	0	0	0	0	0	0	0	0	0	0	0	0	0	0
6030	4500	5742	1776	840	816	840	300	1236	5402	1572	2278	540	144	72	2454	1620	2862	672	240	0	768	96	0	384	264	216	0	0	1080	204	24	156	96	48	0	144	0	0	0	0	0	0	0	0	168	12	204	0	0
3900	3516	6264	1170	1674	972	1080	1368	900	4464	2088	2808	2052	360	1512	1260	1548	3672	0	0	0	0	0	0	0	0	0	0	0	0	252	396	648	432	0	0	0	0	0	0	0	0	0	0	0	0	0	0	0	0
2496	3108	15960	2568	72	816	2160	240	1020	4716	1152	540	1440	1440	576	384	456	2760	0	0	0	0	0	0	0	0	0	0	0	0	996	36	408	360	0	0	144	72	0	0	0	0	0	0	0	972	48	420	360	0
7344	4776	8580	1980	684	2088	1116	324	576	2152	2576	312	0	432	108	2592	1548	2556	0	0	0	0	0	0	0	0	0	0	0	1080	0	0	0	0	0	0	0	0	0	0	0	0	0	0	0	0	0	0	0	0
850	1692	5252	90	378	432	126	540	720	666	756	1746	0	72	1800	700	1260	4088	0	72	1728	162	360	2520	900	2700	7200	0	360	0	0	0	0	0	18	72	0	0	18	0	0	432	0	360	0	0	0	0	18	0
1560	696	2808	1104	310	542	108	240	294	1164	1248	1080	1464	552	408	2028	850	2996	180	120	0	24	48	90	30	60	30	96	0	108	1056	204	546	1044	120	60	42	108	1380	60	0	240	1464	0	252	12	60	66	18	72
856	699	878	591	438	597	591	300	597	894	920	604	162	162	810	887	747	1552	24	428	892	24	506	892	162	1758	648	1296	1296	648	0	0	0	30	361	482	0	237	153	0	560	400	162	0	0	0	0	0	30	361
312	1824	222	162	684	414	2914	782	2604	1620	1080	3024	576	756	234	156	912	84	180	360	1620	360	360	360	324	486	0	180	1080	720	126	441	441	0	0	270	90	90	0	72	36	144	72	306	180	1702	275	2595	0	0
0	56	0	220	510	832	46	525	39	8	80	88	44	176	200	258	231	147	789	778	625	59	523	72	25	103	186	314	168	206	1182	2208	3138	264	593	141	2193	211	2798	1572	624	2510	674	876	386	16	178	32	13	119
856	1778	1146	480	2436	1044	948	2216	2482	738	904	2354	864	864	801	1244	2152	1788	780	180	120	780	42	120	486	402	372	720	720	45	510	1245	954	180	9	0	339	54	159	36	0	45	189	477	81	162	603	864	180	9
630	432	234	1080	0	774	2400	7210	1910	160	512	714	0	0	0	0	0	0	468	2340	1962	0	156	276	0	3870	0	0	0	0	0	0	0	180	684	648	0	108	108	0	504	18	0	0	0	546	1339	455	0	720
224	1476	220	60	60	0	552	156	0	684	132	156	0	324	204	232	1524	188	0	180	0	0	60	0	468	0	0	0	0	5460	0	0	0	0	600	0	1560	2370	150	0	0	0	0	0	540	48	24	0	216	1140
396	1350	1170	324	432	0	0	810	0	0	0	0	0	0	864	1296	2430	2916	216	0	1080	0	0	0	1728	2070	198	540	4050	0	0	54	0	54	0	270	0	0	0	0	0	0	0	270	0	0	0	0	0	0
66	51	81	78	527	298	144	1511	460	177	255	87	63	99	783	651	1250	724	60	96	1107	1176	557	154	375	1239	93	135	1083	279	12	61	32	0	0	0	182	8	14	452	96	268	27	48	36	252	2609	784	684	164
216	0	0	288	288	288	216	864	0	0	0	0	0	0	0	360	216	0	456	1083	2421	168	2856	216	108	1836	1944	648	864	432	252	684	144	200	1000	1392	0	0	0	0	0	0	0	2160	1080	0	0	0	0	0
32	0	32	496	400	384	0	248	716	64	864	832	896	64	320	2192	436	1136	2628	1668	2576	1202	1510	948	576	424	376	896	128	320	832	820	864	224	112	616	744	272	596	680	120	384	704	656	520	64	632	692	632	1040
9490	860	9630	2160	0	1080	912	126	294	1080	0	0	6480	0	0	113	4	63	0	0	0	0	0	0	0	0	0	0	36	0	0	0	0	0	0	0	0	0	0	0	0	0	0	0	0	1800	270	630	0	0
13932	5796	2916	2700	5796	4428	2268	3564	1188	540	540	612	576	1008	792	0	0	0	0	0	0	0	0	0	0	0	0	0	0	0	0	0	0	0	0	0	0	0	0	0	0	0	0	0	0	0	0	0	0	0
1224	3996	12708	0	0	0	2592	0	0	4320	0	1080	0	0	0	72	540	684	0	0	0	0	0	0	216	0	0	0	0	0	0	0	0	0	0	0	108	360	180	0	0	0	0	0	0	1296	0	0	0	0
3060	5931	9693	0	0	0	1872	0	396	8424	0	2160	0	0	0	320	880	2256	0	0	0	0	0	0	0	0	0	0	0	0	0	0	0	0	108	0	0	0	324	0	0	0	0	0	0	0	0	0	0	0
1260	1512	1452	2688	3456	1920	3456	3456	0	240	0	0	0	1152	2304	432	480	240	36	216	252	0	540	252	1040	1544	1724	1260	1728	432	48	0	96	72	288	312	192	544	704	0	480	0	576	288	288	192	0	24	576	732
5280	9504	7896	432	0	216	1158	396	1542	5352	1068	1536	792	324	216	1560	2142	1842	0	0	0	576	0	144	900	0	36	0	0	0	0	0	0	0	0	0	0	0	0	0	0	0	0	0	0	30	36	78	144	0
768	1212	4296	672	432	1776	1680	0	1020	7101	954	3465	144	216	432	1120	1420	4684	336	60	324	150	0	210	2628	72	360	0	0	0	180	108	312	72	12	72	12	60	36	240	234	102	0	0	0	36	0	24	150	0
3396	3360	6708	612	252	2664	648	144	216	5544	3600	1800	72	1872	0	1704	1920	3936	216	0	432	0	0	0	2160	0	0	0	0	0	108	36	72	0	0	0	0	0	0	432	0	0	0	0	0	0	0	0	0	0
11664	15840	9000	1080	216	0	1080	0	0	0	0	0	0	0	0	2592	3384	1800	0	0	0	0	0	0	0	0	0	0	0	0	0	0	0	0	0	0	0	0	0	0	0	0	0	0	0	0	0	0	0	0
5460	4932	6888	60	1656	240	864	1200	780	168	1128	804	120	0	216	4335	3483	3954	720	420	180	1008	288	432	1860	840	0	0	360	480	0	144	0	0	12	0	0	0	0	0	0	0	0	36	48	0	168	84	252	72
1712	968	4448	432	504	864	1080	576	540	1872	1497	2391	2700	360	3600	1275	825	3300	1080	360	180	0	0	0	1440	540	0	0	0	1800	0	150	390	1620	540	0	0	0	0	90	270	0	0	0	180	0	0	0	0	162
8820	1365	5565	540	1800	3150	860	1260	670	750	4170	510	450	2490	2250	1260	195	795	144	1224	648	24	144	48	450	1209	153	0	96	0	0	0	0	36	36	0	0	36	324	108	36	180	36	0	216	160	180	110	308	144
8040	11040	11820	1020	240	1020	1380	840	660	480	480	780	120	480	480	48	24	24	0	48	48	0	0	36	0	24	12	24	96	96	0	0	0	0	0	0	0	0	420	0	72	348	120	0	0	0	0	0	0	0
1512	576	216	1872	792	936	72	288	72	2244	2976	684	144	144	72	3212	704	4004	0	0	0	0	0	0	0	0	0	0	0	0	0	0	0	0	0	0	0	0	0	120	0	24	0	0	0	168	264	432	72	0
2556	1440	1548	432	1368	540	360	504	360	180	504	504	72	216	216	0	0	0	0	0	0	0	0	0	0	0	0	0	0	0	0	0	0	0	0	0	0	0	0	36	108	0	0	0	720	0	0	0	0	0
432	864	2592	0	0	432	0	216	648	2952	2448	2376	0	0	0	0	0	0	0	0	0	0	0	0	0	0	0	0	0	0	0	0	0	0	0	0	0	0	0	0	0	0	0	0	0	0	0	0	0	0
828	1836	1224	0	0	0	0	0	0	0	0	0	0	0	0	4968	11016	7344	0	0	0	0	0	0	0	0	0	0	0	0	0	0	0	0	0	0	0	0	0	0	0	0	0	0	0	0	0	0	0	0
4014	2466	10728	432	0	144	900	240	444	1860	228	252	0	2880	0	1428	1188	3864	0	0	0	180	0	0	96	6	6	0	180	0	0	0	0	0	0	0	0	0	0	0	0	0	0	0	0	90	24	66	0	0
1863	2682	5265	0	0	0	0	0	0	5940	1020	900	1500	1500	150	507	738	1653	0	0	0	0	0	0	342	60	60	150	150	1500	0	0	0	0	0	0	0	50	100	0	0	0	150	0	0	0	0	0	0	0
5880	4656	7320	720	1080	900	936	1332	252	6264	1620	2448	0	0	288	1760	1472	3680	0	0	0	0	0	0	0	0	0	0	0	0	0	0	0	0	0	0	0	0	0	0	0	0	0	0	0	0	0	0	0	0
0	2331	819	0	0	0	144	0	36	9450	3414	1080	0	576	3600	0	1050	6450	0	0	0	0	0	0	0	0	0	0	0	0	450	546	2184	450	0	0	156	60	0	0	0	0	0	0	0	554	520	2106	450	0
792	1968	3144	48	48	96	1596	288	1296	1896	288	3120	0	0	720	216	1272	2112	0	240	216	432	48	12	0	48	0	0	288	360	0	0	0	0	144	216	492	594	2250	390	768	762	0	216	0	1056	192	912	0	0
144	792	1278	0	270	54	864	324	1404	864	324	324	108	2376	702	72	936	990	0	972	108	162	0	0	54	162	54	0	1566	1620	0	0	0	0	0	0	108	1080	54	0	54	0	0	108	216	810	234	1386	756	486
144	156	420	103	238	91	36	0	36	180	0	0	144	144	288	288	348	768	0	0	0	324	324	576	2572	116	408	2160	0	540	3636	2088	900	1152	216	72	1632	840	408	756	144	612	864	0	1080	108	0	0	0	0
432	432	216	36	1836	828	54	1368	540	270	1782	468	216	108	540	1620	1314	954	648	1260	684	234	1896	228	0	1296	720	0	0	0	162	702	0	108	0	0	1008	180	288	336	24	324	0	0	0	54	864	432	306	552
0	0	0	432	2520	2016	0	2592	0	66	1518	792	0	0	216	0	0	0	0	5184	0	0	7020	2700	324	3888	3780	0	0	432	0	0	0	0	0	0	0	0	0	0	0	0	0	0	0	0	0	0	0	1296
240	288	0	2472	2688	1200	460	5170	1810	528	792	888	1176	1344	3840	0	144	0	396	228	1332	312	108	0	1080	2700	720	900	288	240	36	24	60	48	48	96	0	12	0	120	180	0	60	600	72	396	2610	882	24	0
0	1668	1026	0	0	0	360	252	468	144	0	720	0	0	0	0	972	1314	0	0	0	2880	0	0	216	0	432	0	0	0	174	384	432	90	24	144	102	114	792	2166	1374	564	0	0	0	2610	522	2214	4458	0
983	342	885	1078	684	790	173	400	245	408	636	740	1352	374	1058	1277	455	1162	592	396	868	100	648	298	818	904	1322	2420	638	1130	138	58	208	252	46	298	304	280	348	24	318	14	764	134	122	41	160	53	16	76
1161	453	258	360	720	864	751	1153	220	472	816	1304	0	0	1008	1971	1587	1590	0	0	0	1260	0	0	3264	0	1344	0	0	1152	0	504	0	0	0	0	504	144	144	0	0	0	0	0	0	455	665	140	0	0
264	828	36	480	308	460	2004	372	828	258	553	161	72	120	72	80	1720	120	16	280	112	1500	1332	1980	360	216	900	0	720	0	468	372	660	168	330	906	236	196	120	668	1370	842	108	204	180	2184	288	840	1404	2088
372	952	656	384	440	88	590	0	364	480	0	132	336	912	240	379	900	1025	784	1160	480	1158	0	408	614	0	406	696	2424	600	918	800	154	659	1021	1080	330	912	492	830	580	450	156	0	0	464	0	364	534	0
1042	684	722	2124	2664	1728	872	888	688	468	720	648	0	0	72	246	468	510	1224	432	360	288	144	0	216	288	216	0	0	0	2844	3432	2724	2340	720	900	3396	996	360	1584	144	1152	0	0	0	408	216	456	312	360
145	230	1380	0	0	225	51	42	213	525	600	765	135	90	450	740	424	6000	31	102	110	1450	633	923	1620	45	207	549	18	1800	0	0	324	30	0	15	506	459	2185	1080	126	486	45	90	360	102	93	462	126	0
660	882	756	744	216	180	424	8	36	395	25	30	36	180	180	60	114	1014	90	216	30	486	216	162	486	72	864	576	576	144	1206	144	90	756	72	222	144	1296	0	231	147	180	0	0	0	686	16	18	2880	24
1545	2298	1383	554	562	456	1194	597	753	1929	765	1356	180	144	180	573	1094	1039	266	592	186	276	366	258	272	162	280	60	24	60	396	318	306	134	910	168	558	1533	1497	102	270	870	90	0	0	174	123	93	234	273
1920	672	1824	1236	220	1484	1008	288	144	1542	714	474	0	192	0	426	192	462	252	108	180	76	128	336	348	390	96	0	24	0	600	200	556	114	492	462	51	270	483	320	432	106	0	0	96	448	298	334	208	551
2564	2090	1568	561	896	1024	593	504	796	489	936	552	1497	1857	6189	2581	2158	1510	435	0	240	435	120	240	2775	120	144	75	75	15	77	149	209	510	0	120	0	0	0	120	220	20	75	0	0	111	166	158	510	0
480	960	2736	1104	10224	1056	576	0	144	936	384	192	1584	3888	7200	240	480	1080	0	0	0	1500	0	300	540	0	756	360	0	0	0	0	0	0	0	0	0	0	0	0	0	0	0	0	0	288	0	72	300	0
1476	7716	4128	480	480	360	792	312	360	3720	360	564	1080	1080	5448	144	1656	0	0	0	0	0	0	0	0	0	0	0	0	900	120	0	0	0	0	0	0	0	120	0	0	0	240	0	60	120	0	0	0	0
564	372	180	7890	3450	3792	252	192	0	303	1803	246	480	300	192	204	144	12	72	0	0	420	480	1452	198	0	1314	600	48	96	192	258	102	840	180	240	180	0	0	312	120	24	120	240	180	432	408	264	252	1080
9882	7524	5094	1344	1032	360	3960	1296	72	216	216	0	288	432	792	2862	3132	2106	1440	0	0	0	0	0	0	0	0	0	0	0	276	192	72	180	0	0	0	0	0	0	0	0	0	0	0	1404	360	72	1620	288
1950	2466	5736	512	296	128	4008	752	1600	3504	396	660	0	0	2160	784	1968	4208	672	48	360	240	0	144	80	0	400	720	1800	720	1480	1240	640	0	0	0	240	0	0	20	0	100	0	0	0	744	136	320	0	0
2850	2124	1182	2880	1602	540	9216	366	1080	1104	750	1494	2700	2700	9216	60	30	30	60	30	0	120	30	0	0	0	0	0	0	0	0	48	0	0	0	0	42	0	0	0	0	0	0	0	0	0	48	0	0	0
2172	3516	5148	96	240	336	204	408	732	504	1044	552	324	324	432	1080	720	600	480	240	240	2136	984	3120	4464	2160	3072	2304	0	0	48	0	48	0	0	0	24	0	24	48	0	0	0	0	0	84	216	228	168	72
1476	0	684	3024	6480	1080	10800	12960	1080	216	0	0	0	0	1080	2278	4692	374	0	0	0	0	0	0	0	0	0	0	0	0	0	0	0	0	0	0	0	0	0	0	0	0	0	0	0	0	0	0	0	0
342	342	3960	0	0	0	108	0	108	1620	0	0	216	0	0	0	0	0	0	0	0	0	0	2160	7452	3564	13284	2160	0	0	0	0	0	0	0	0	0	0	0	0	0	0	0	0	0	0	0	0	0	0
216	3078	2700	162	702	0	1458	4212	0	1998	4212	594	0	648	1404	216	1620	108	0	432	0	540	3510	0	180	2052	360	0	648	216	0	0	0	0	162	0	108	234	360	0	0	0	0	0	0	0	0	0	108	702
336	356	364	0	1688	1036	0	1770	834	114	1176	1122	144	360	156	2901	2531	2224	542	46	24	940	140	60	1260	72	120	24	60	36	24	555	429	309	51	36	132	18	18	132	0	12	48	0	36	60	1404	876	620	61
300	60	0	1662	13572	4134	0	3600	0	0	0	0	0	0	0	6660	1260	0	1052	1340	272	0	360	0	0	0	0	288	0	0	356	2088	436	158	50	8	1368	456	768	576	0	0	288	0	288	0	0	0	0	0
0	0	5400	0	0	0	0	0	0	10800	0	0	0	0	6480	0	0	2592	0	0	0	0	0	0	0	0	0	0	0	10800	0	0	0	0	0	0	0	0	0	0	0	0	0	0	0	0	0	0	0	0
1026	408	900	328	444	551	120	625	383	783	531	240	0	96	684	1496	660	2359	750	906	4023	54	642	960	1697	3723	1678	378	144	360	108	126	177	9	186	291	150	96	222	153	420	177	0	36	24	354	844	581	180	582
3024	1440	1656	1188	1800	396	1008	1440	288	864	288	0	288	1512	3816	1116	156	1104	360	108	504	774	504	666	732	264	120	1944	756	1044	108	72	36	216	0	0	0	0	0	0	0	0	0	648	72	216	648	0	654	360
180	84	48	0	0	0	72	0	0	40	0	8	0	0	0	708	552	48	532	76	256	156	120	0	516	144	108	0	696	0	560	112	96	720	144	528	0	96	0	128	320	32	0	48	0	240	192	336	1176	24
0	0	0	270	36	126	0	48	24	48	156	156	216	0	288	648	72	648	2928	1272	2712	144	144	72	720	216	288	216	0	288	2880	2040	2640	3780	1704	3876	960	960	984	2760	1368	2016	576	480	480	0	96	48	0	0
0	0	0	0	100	140	48	254	78	80	20	20	0	0	320	800	0	0	640	450	2382	16	216	88	1920	3616	7760	3200	1872	800	0	20	140	0	0	0	0	0	100	396	0	60	0	240	0	128	144	48	0	0
4920	3540	4500	7392	1128	1344	1200	624	96	144	240	48	48	384	384	1008	1068	1116	888	444	1176	420	594	270	870	360	240	780	660	714	864	312	336	2268	1254	1914	48	300	228	54	36	384	156	144	54	24	0	0	120	144
3504	3294	4026	444	408	348	792	96	1080	1944	540	996	336	48	0	1632	2832	2796	1764	1356	1140	228	1020	1932	1188	1044	1788	660	60	216	348	216	156	36	126	162	0	144	168	30	84	114	72	0	24	0	0	0	12	114
849	1041	1291	53	79	18	202	54	52	18	135	18	460	444	116	448	1058	1750	1533	1590	495	1071	1113	584	765	6	360	1528	1368	2126	468	45	165	363	246	6	305	530	385	430	418	641	602	68	578	908	27	311	828	771
0	72	1152	0	0	0	36	324	108	2016	1008	720	0	0	5184	0	0	1728	0	0	0	540	360	0	2304	1152	0	0	0	2016	0	0	0	0	0	0	0	0	0	0	0	0	0	0	0	36	1404	468	324	216
204	132	324	150	510	24	54	270	342	60	54	54	144	0	0	1794	498	660	886	1197	401	432	684	90	898	944	570	474	432	396	408	924	36	278	363	415	972	156	690	252	186	306	612	684	288	110	864	820	432	396
1236	600	156	984	1176	528	1162	2430	1160	1200	1200	900	540	720	2880	24	12	24	40	648	860	420	848	256	8	476	176	252	456	132	18	24	6	2	54	520	1512	300	60	0	0	0	192	1440	72	796	1656	524	348	240
1250	1850	6260	140	270	160	0	386	400	2088	1380	1092	0	0	144	900	1332	5544	170	272	740	0	422	1480	620	3330	3490	180	0	0	36	0	0	0	0	0	34	88	592	24	48	24	0	72	0	0	0	0	0	0
432	120	1824	288	60	12	16	80	24	1128	168	12	0	0	0	864	336	4128	720	40	680	0	0	96	4640	1952	224	0	0	0	0	60	12	144	8	136	1854	486	1020	0	0	120	0	0	0	232	1520	264	0	288
160	400	208	960	4146	1086	384	864	240	112	64	160	192	480	1560	240	600	312	75	480	225	930	660	1890	1160	1268	3032	1176	360	180	0	840	120	54	240	114	160	196	148	0	96	96	96	960	240	48	48	48	80	40
416	184	672	212	196	16	168	432	0	232	408	248	752	312	1200	1504	896	2272	1376	96	320	256	128	64	2560	1216	320	512	512	512	360	408	224	128	0	32	760	88	336	352	64	192	160	160	208	416	1488	544	176	64
0	72	0	72	576	0	792	648	432	36	324	936	0	0	0	360	0	180	2204	2944	3780	306	2172	1122	228	3300	1080	0	576	0	4	68	36	460	1376	1188	0	144	0	0	606	42	0	0	0	48	72	96	18	204
0	0	1080	648	540	1188	600	960	1140	1620	0	0	540	1080	1080	0	0	1080	0	0	0	180	0	180	630	3888	126	216	4320	0	0	0	0	0	0	0	0	0	0	0	0	0	0	0	0	3000	4800	3540	540	0
72	120	232	112	96	32	192	0	384	0	0	192	0	0	0	280	384	576	376	72	24	316	8	172	256	80	64	224	224	656	216	864	288	320	168	56	4320	1920	2976	432	240	1248	864	0	0	1720	800	2688	1360	320
0	96	0	36	712	146	18	584	310	0	90	72	288	0	0	702	432	162	1242	1196	1192	468	393	27	1008	1674	288	0	0	216	252	1176	192	324	368	412	548	522	466	1242	450	774	0	108	108	304	2022	1154	676	293
514	1280	402	530	548	146	1174	1165	1143	146	136	486	256	0	0	426	1858	218	496	968	336	1228	689	477	548	604	608	184	992	184	256	510	92	293	594	349	526	328	244	113	193	158	136	368	136	694	727	741	1106	601
0	0	0	354	460	1682	104	1376	320	16	560	144	0	240	0	1064	920	632	1212	840	612	912	1320	516	1680	1500	1260	600	312	312	384	680	2008	0	0	0	1376	104	320	560	16	144	0	0	240	96	1744	560	288	600
1300	30	770	420	3720	1080	400	8000	600	240	480	360	1440	720	8160	536	6	538	680	170	266	180	0	0	1200	1200	300	0	0	0	0	0	0	40	10	130	192	48	120	116	100	0	0	384	0	116	196	48	150	260
192	144	420	220	4312	748	0	1440	0	300	576	0	288	192	960	336	288	600	432	0	0	184	480	920	1292	816	2992	288	144	0	174	900	558	0	0	120	2584	340	1156	24	432	144	96	192	0	0	720	0	128	240
110	266	660	82	422	692	208	484	352	232	636	624	184	220	648	386	638	1676	545	314	485	534	570	816	2342	762	524	168	172	300	72	716	1852	243	218	207	1630	134	1440	1007	313	656	96	588	360	282	498	396	228	268
144	324	180	120	330	270	462	504	270	0	0	156	240	360	360	336	510	222	1164	618	114	204	84	0	180	0	0	900	84	408	3780	7170	3222	3480	1110	330	2532	1410	1134	96	0	480	324	120	156	384	504	228	300	60
768	1920	960	96	142	26	4188	192	2160	624	96	120	216	540	0	1140	7410	1650	1236	684	144	3252	408	3780	912	228	240	0	540	0	504	1166	250	48	120	96	336	456	384	48	24	48	72	72	72	1074	36	450	672	168
256	1076	180	288	144	48	480	144	36	168	72	120	0	0	192	384	864	192	384	1452	228	288	6264	3036	288	432	2640	2352	1056	1272	0	72	24	192	864	96	0	132	60	0	0	36	0	48	0	384	0	0	0	1296
1260	2420	1666	984	612	348	1392	690	819	768	1026	726	360	504	840	1404	2510	2101	438	387	381	221	490	168	520	180	206	186	528	198	312	177	114	75	116	103	396	352	905	0	252	1092	522	306	72	231	66	0	32	136
526	430	802	1227	1240	1709	375	332	2149	2036	5284	4284	480	0	0	64	208	88	680	2792	1424	120	3116	928	33	256	743	240	240	96	42	96	42	75	360	195	0	963	381	72	384	288	120	120	84	30	16	14	0	683
360	920	1265	270	565	475	155	375	155	155	450	90	80	355	350	256	320	529	168	703	475	330	622	237	285	474	116	116	427	530	135	50	35	489	956	35	237	2463	1544	150	1152	1013	113	25	25	272	349	104	40	123
1539	999	882	828	825	561	90	828	180	834	474	96	36	153	0	492	327	252	577	633	1049	40	1064	480	531	1617	453	441	81	189	96	104	142	462	166	272	297	876	195	84	196	332	180	0	117	747	774	360	240	930
536	1688	1280	0	1620	0	480	2292	336	2152	880	2128	336	480	5904	404	1172	1256	0	480	0	240	480	0	3072	624	624	0	240	1920	0	0	0	0	0	0	264	24	432	0	0	0	0	0	0	0	96	0	0	0
2052	816	1416	204	0	12	0	0	144	1020	60	0	144	396	720	1080	504	576	108	192	168	0	0	0	2340	0	0	0	36	2880	336	0	24	180	192	168	0	288	0	480	192	48	72	144	864	0	0	0	0	0
480	720	3984	0	0	0	0	0	0	0	0	0	0	0	0	864	648	5544	288	0	288	1584	1584	1584	9360	4608	3888	2160	0	6480	0	0	0	0	0	0	0	0	0	0	0	0	0	0	0	0	0	0	0	0
1575	1575	15591	575	20	105	575	20	105	3059	25	25	145	145	640	500	500	5525	25	0	0	25	0	0	275	25	25	100	100	130	2365	70	405	995	15	15	0	0	25	25	75	0	125	25	100	2365	70	405	995	15
2320	1560	2068	792	608	284	1028	460	178	394	454	246	100	250	1010	912	266	722	0	60	84	0	164	76	40	124	48	80	200	320	90	105	105	300	220	128	832	40	368	140	160	680	1200	80	160	180	360	210	750	314
456	1392	816	0	96	12	1848	351	1077	900	102	642	288	0	0	84	642	318	84	516	1308	252	198	18	0	258	78	0	0	0	0	0	0	432	1008	3024	0	1680	2028	770	4896	3022	288	0	0	672	63	525	0	0
760	0	80	1020	498	906	936	1456	512	456	224	424	0	0	0	424	252	92	72	552	432	176	524	812	96	216	600	288	504	216	120	264	96	0	204	252	144	300	804	64	392	240	0	0	0	108	240	132	0	304
140	632	1292	64	80	304	324	12	888	444	864	1372	416	552	608	214	768	1370	32	16	16	719	477	572	1624	404	636	128	200	768	632	288	768	676	698	842	476	350	514	828	348	248	120	156	416	424	20	576	193	251
300	1351	779	0	0	792	924	18	108	336	72	672	54	504	162	504	2022	1128	198	54	72	1365	752	1417	540	234	162	108	198	252	840	312	0	1230	1270	416	96	828	0	672	540	1380	0	0	288	414	198	270	855	336
288	96	240	96	1650	90	1080	2700	720	720	72	144	216	0	240	288	96	0	648	324	0	0	252	0	480	1080	360	0	0	480	168	30	90	324	300	480	954	880	266	0	1440	0	24	480	360	990	1410	660	0	720
144	0	0	0	180	540	1980	936	2340	144	864	576	576	576	144	2880	11664	3456	300	132	0	5040	0	0	0	0	0	0	0	0	144	1116	540	900	396	0	504	0	0	0	0	0	0	0	0	1188	792	1980	0	0
288	4440	480	80	432	64	1776	288	1176	120	0	360	576	0	0	288	2560	320	144	1280	160	8736	1248	6576	0	0	1920	0	0	0	40	216	32	0	752	64	360	480	456	0	48	144	288	0	0	864	288	576	1344	192
96	328	8	0	1320	300	2484	1644	912	0	144	126	0	540	0	36	132	282	36	486	558	3006	531	999	240	720	876	540	2700	1350	0	120	60	0	0	0	1032	810	318	102	0	168	0	0	270	2268	2118	816	2988	663
900	3240	0	1080	0	0	6900	1560	900	94	20	318	540	0	1440	0	0	0	0	36	0	0	0	0	0	0	0	0	0	144	540	0	0	0	0	0	0	0	0	0	0	0	0	0	0	10350	1800	1350	0	0
576	0	720	2016	1584	1008	936	1872	0	0	0	0	0	0	5760	1728	0	2160	0	0	0	0	0	0	240	432	48	0	3888	0	0	0	0	0	0	0	0	0	0	0	0	0	0	0	0	360	720	0	0	0
0	0	0	360	1080	0	0	576	0	0	0	0	0	0	0	0	0	0	0	0	0	0	0	0	0	0	0	0	0	0	936	3096	0	0	0	0	1728	0	0	0	0	0	0	576	0	0	720	0	0	0
44	126	50	108	304	356	32	184	120	284	276	182	136	400	288	68	252	620	9	148	539	676	294	374	425	3278	1107	64	2128	324	80	352	304	56	40	136	102	104	258	386	240	272	160	1216	172	40	264	300	150	133
672	456	624	1086	666	924	258	316	590	630	1098	552	552	144	264	2448	840	1152	748	465	467	408	324	180	66	198	216	180	144	744	264	204	216	36	150	138	36	88	80	156	84	240	240	48	384	414	656	394	576	408
432	294	2442	528	144	480	206	18	400	1350	0	858	0	0	0	1008	726	4602	816	72	120	178	36	86	404	0	40	144	0	0	156	132	396	476	114	94	188	92	20	90	90	240	0	0	0	178	270	80	170	324
1800	18360	5760	0	0	0	0	0	0	2160	0	0	0	0	10800	0	0	0	0	0	0	0	0	0	0	0	0	0	0	0	0	0	0	0	0	0	0	0	0	0	0	0	0	0	0	0	0	0	0	0
48	240	0	0	0	0	162	230	148	0	0	0	72	0	0	0	0	0	2820	0	420	1170	0	810	0	0	0	360	0	0	1620	1080	3780	72	0	36	0	0	0	0	330	498	360	216	0	0	3060	180	1980	0
284	612	369	984	1664	5184	811	236	1757	3971	3767	3718	1046	779	356	36	153	104	142	422	368	116	429	771	151	58	507	242	167	356	43	94	153	228	581	465	117	721	337	705	807	422	173	167	779	260	48	219	192	507
744	1140	1638	375	330	903	768	780	720	540	708	1170	936	1584	1584	336	600	96	0	270	114	0	456	192	480	198	372	0	0	0	120	60	636	0	66	72	0	72	36	228	108	210	0	0	0	144	120	264	0	144
984	918	1260	321	135	708	636	404	748	1682	1026	898	600	732	816	828	762	1602	282	54	636	24	0	372	976	216	488	648	360	702	551	351	1078	322	180	440	164	316	324	714	474	684	504	72	222	618	472	1250	236	162
918	1746	306	1314	4518	990	1245	4767	2484	0	72	432	360	342	594	0	0	0	360	432	3024	72	72	720	414	5346	3600	504	360	0	0	54	0	0	0	0	36	0	180	108	594	594	126	216	0	735	1965	540	0	0
360	180	1260	75	360	105	270	0	990	450	0	3240	900	0	0	0	0	0	352	1680	560	0	0	108	0	0	558	216	0	0	150	720	210	868	3480	1520	0	1530	5490	0	1110	1320	2160	0	0	0	0	0	0	0
144	162	90	180	1092	60	84	528	0	0	0	0	0	162	180	36	108	450	12	510	0	660	474	0	90	36	108	306	306	414	900	3300	300	12	1104	0	432	4698	2070	1980	540	1980	0	0	1278	60	156	0	300	294
632	242	162	720	1928	1472	602	56	220	406	413	563	248	244	256	1756	308	228	960	216	220	251	398	481	372	646	500	200	52	144	700	1178	846	668	258	362	176	188	130	228	212	106	20	124	276	792	2032	380	1118	684
738	1158	420	122	2251	1389	255	3531	2550	0	1080	1080	0	0	1080	2250	4140	1800	360	90	0	360	0	0	0	0	0	0	0	0	418	1763	609	1320	60	0	180	0	0	0	0	0	0	0	0	447	1473	870	1320	60
1644	2544	288	684	2604	0	924	3852	252	392	176	296	0	0	576	702	894	168	392	1012	0	564	696	0	96	528	336	120	120	156	128	508	0	104	340	0	300	972	0	12	38	94	0	0	0	96	836	28	244	200
290	244	750	24	12	42	794	50	1808	1332	3744	1260	240	1800	72	348	552	780	420	1035	2295	716	2105	575	450	0	0	600	1200	1350	0	0	24	6	24	66	0	6	6	18	0	0	24	48	54	466	34	1216	988	2680
866	1810	608	882	1245	549	1827	2009	1792	836	654	1378	1600	1740	1724	268	494	190	244	391	373	502	403	315	237	554	333	112	532	228	282	397	129	348	309	263	492	296	216	230	294	352	100	444	156	357	189	260	346	293
0	60	184	320	432	820	42	10	284	434	988	938	76	260	168	168	112	604	113	595	152	594	2208	1794	452	108	804	860	140	780	28	66	62	96	268	132	224	832	1772	84	140	448	172	100	328	24	200	120	378	1288
60	195	125	48	322	134	620	908	584	539	225	396	150	450	884	112	775	529	318	180	522	502	132	680	452	1676	450	858	1284	318	84	412	176	182	42	216	196	20	60	160	302	80	54	1028	60	632	848	368	428	60
0	30	0	0	305	60	0	365	10	140	355	500	105	65	80	30	60	0	50	45	60	100	35	60	290	205	500	135	65	80	30	590	335	60	110	335	725	0	847	750	107	1212	1190	395	395	30	1670	365	90	80
893	250	443	1054	358	1004	362	404	340	2708	600	254	710	1754	1016	756	618	900	282	166	1204	150	180	50	264	734	372	640	1052	610	300	120	480	175	40	961	20	56	86	0	704	16	124	628	600	108	103	11	544	660
0	0	0	36	366	84	0	240	0	312	120	144	0	0	666	30	36	78	144	612	378	0	336	0	78	30	36	0	0	1026	276	736	284	528	876	1260	1176	1992	3246	376	920	1512	1080	1224	1584	0	792	0	0	144
247	133	370	221	795	226	306	1954	272	448	247	241	36	36	948	145	77	90	470	560	80	68	280	0	96	864	96	48	240	264	96	276	54	162	258	0	265	409	796	60	51	219	486	1266	306	216	1984	332	97	221
88	28	28	0	2092	56	0	1142	58	44	336	136	216	144	456	928	352	256	1676	1352	260	1000	1816	472	756	1278	1242	420	96	360	0	1344	216	0	0	0	480	312	192	204	12	84	0	120	0	0	1518	90	0	0
90	36	414	0	0	0	0	0	0	0	0	0	0	0	0	990	1188	12222	1404	0	756	0	0	0	3452	840	640	0	360	0	0	0	0	0	0	0	354	6	828	0	0	0	0	108	0	60	402	294	0	0
96	384	168	0	2208	288	0	1376	96	408	1164	408	0	0	960	1008	568	1320	372	1424	412	832	2112	192	2076	1716	564	0	160	960	0	784	0	0	0	0	808	576	504	264	24	288	0	160	0	0	352	112	0	0
20	40	0	100	50	120	72	62	68	0	0	92	44	240	120	720	942	322	516	1320	186	812	1802	614	788	322	500	476	154	1566	48	114	94	24	126	6	890	884	2612	36	24	524	980	136	192	48	608	66	82	410
0	0	0	0	0	0	0	0	0	0	0	0	0	0	0	0	0	0	0	0	0	0	0	0	3906	0	630	0	0	0	0	0	0	0	0	0	540	108	0	0	0	0	0	0	0	0	0	0	0	0
0	0	1296	0	0	0	0	0	0	0	0	0	0	0	2160	0	0	3024	1296	0	324	0	0	0	1224	120	600	324	0	0	1620	3672	0	4428	0	1404	0	0	0	0	0	0	0	864	0	0	576	1152	0	0
36	0	0	48	264	120	0	54	0	24	0	48	72	36	108	198	18	36	1232	1496	1232	72	1530	216	0	0	0	432	0	180	390	2037	921	760	1324	832	846	423	4833	108	216	1620	792	864	648	0	216	0	24	840
0	432	0	66	990	528	336	570	246	36	522	0	144	1008	432	1068	1776	558	873	960	723	947	784	285	906	1028	388	108	1296	612	66	594	294	24	48	0	450	162	684	294	45	507	144	72	0	384	636	186	0	0
0	300	132	54	465	321	500	167	977	54	0	963	231	291	423	180	1014	480	760	624	362	912	294	900	496	48	665	369	309	159	177	1832	1003	130	12	14	1294	301	628	940	75	413	129	72	186	487	142	655	96	96
108	2808	540	252	2448	540	2160	216	1944	90	0	1368	3402	648	648	0	0	0	48	528	864	918	0	756	0	72	1512	162	144	0	0	0	0	54	486	0	864	216	810	0	540	2052	162	0	0	1080	0	0	270	0
132	186	642	232	158	54	204	168	276	534	708	822	1104	528	276	648	606	1218	2197	1941	2822	852	2088	468	291	52	317	384	1152	1644	136	176	24	1012	1056	1076	377	475	132	0	384	48	696	492	336	96	24	240	228	168
0	0	510	160	48	80	0	0	0	1260	0	0	0	0	660	0	0	180	0	0	0	0	0	0	560	100	0	0	0	0	692	336	520	1200	186	1260	2880	2816	1216	480	660	0	0	660	0	12	1464	0	24	0
368	640	416	496	1024	864	440	680	1120	172	128	1388	2032	832	736	328	704	424	592	388	104	848	368	752	1196	416	884	488	0	0	168	644	564	536	516	408	1040	0	360	832	72	400	64	64	160	244	388	776	128	32
0	0	0	0	96	672	0	192	1188	468	1710	3246	0	0	0	384	720	2640	684	372	624	900	288	672	3120	144	300	0	0	0	0	408	1392	0	0	0	1008	0	600	1464	0	264	0	0	0	0	192	1608	0	0
2352	2460	3660	624	540	516	300	0	1920	528	48	480	8700	384	1920	1500	1560	2340	3240	0	648	0	0	0	1080	0	0	0	0	0	402	360	330	2160	0	432	156	36	336	228	0	204	96	0	12	60	0	600	90	0
572	236	836	367	355	478	234	360	756	400	342	356	276	90	294	513	390	465	582	516	1260	495	271	524	1848	1018	1682	738	456	642	144	576	228	618	480	1032	732	306	612	774	906	684	420	480	426	280	252	920	225	81
1213	446	925	432	448	406	697	758	491	537	525	370	380	192	302	891	350	893	1508	1374	1244	440	784	368	755	1411	512	192	258	364	960	518	398	850	812	966	182	790	272	346	643	505	270	248	172	198	334	218	465	798
48	144	384	252	600	492	48	336	120	180	108	48	24	72	312	231	396	1443	0	0	108	720	316	2492	4004	662	2132	360	0	330	702	2988	2358	792	180	108	1662	396	696	777	180	663	108	0	306	168	540	84	54	42
384	450	546	144	492	524	234	354	1062	526	379	1165	144	30	138	520	810	1098	238	486	516	629	482	1349	652	400	1108	106	90	228	306	1074	1250	1326	1560	1464	896	392	1460	630	276	1542	828	558	588	390	304	900	452	182
415	505	570	214	391	98	450	582	682	219	328	745	1374	552	510	652	1003	696	1584	1115	1156	802	593	333	392	560	558	238	790	802	649	784	278	347	289	552	806	624	318	448	506	456	1028	596	650	172	359	310	72	96
5472	192	6432	2880	288	5328	0	144	0	2304	9168	480	144	0	0	1680	40	1880	0	0	0	0	0	0	0	0	0	0	0	0	0	0	0	0	0	0	0	0	0	0	0	0	0	0	0	0	0	0	0	0
10584	3672	5724	2376	7560	2268	0	648	324	3456	5184	1080	324	2268	1188	0	0	0	0	0	0	0	0	0	0	0	0	0	0	0	0	0	0	0	0	0	0	0	0	0	0	0	0	0	0	0	0	0	0	0
13248	0	4176	4176	0	7632	0	0	0	720	1152	0	0	0	0	0	0	0	0	0	6624	0	0	0	0	2088	0	0	0	0	0	0	0	0	0	2088	0	0	0	0	3120	696	0	0	0	0	0	0	0	0
711	252	873	516	420	600	172	358	424	748	236	992	1254	576	1160	1414	622	1628	669	680	649	194	286	192	864	380	128	432	318	804	366	214	412	498	320	332	684	552	624	380	188	208	512	350	288	80	144	198	186	302
688	464	576	344	1336	0	112	810	170	128	896	704	0	0	1152	640	368	0	768	2544	216	552	2520	0	336	632	1120	0	0	576	24	876	0	112	272	0	1488	1200	780	54	30	348	0	0	0	160	714	26	8	1288
1328	2123	4658	662	418	340	1060	208	392	3713	3350	4101	1564	1570	852	192	321	260	198	52	90	339	196	45	1190	630	360	280	430	272	235	166	114	259	576	80	280	515	595	91	115	130	220	210	410	213	92	120	124	96
3888	1356	810	3210	8070	9678	1320	1380	720	180	1104	480	780	3774	930	954	330	186	36	0	0	18	0	54	72	0	216	378	144	36	0	0	0	0	0	0	0	0	0	0	0	0	12	0	0	96	192	96	210	36
360	64	308	390	258	1072	162	214	816	834	1108	258	532	492	408	636	120	840	744	48	928	345	311	284	1154	458	480	484	60	120	658	124	914	844	148	1112	120	36	128	1416	382	82	120	80	80	282	510	2112	736	276
0	144	792	1296	2160	3456	744	576	984	1044	432	468	0	432	0	0	0	108	0	0	108	54	54	1440	360	270	2070	540	108	108	2304	4224	6144	0	0	180	1152	36	0	0	0	0	0	0	108	156	288	204	54	54
0	0	288	688	4816	2752	864	864	0	288	0	864	0	0	288	960	144	144	240	0	0	312	60	60	0	0	0	240	0	0	40	280	160	0	0	0	0	0	0	0	0	0	0	0	0	96	1056	96	0	0
600	504	528	1872	1512	3888	768	5928	864	288	576	0	0	0	96	600	504	120	72	108	576	720	180	720	288	3600	432	0	0	0	120	24	216	0	0	288	540	0	0	96	480	192	0	96	0	384	2784	432	0	144
0	2050	194	1080	3660	120	5108	2724	1984	108	0	300	0	0	0	0	8	88	0	80	880	84	0	540	0	375	1029	192	480	48	0	0	0	0	304	752	162	405	285	0	1080	624	0	0	0	552	576	168	216	0
[truncated: 55 more columns]
