# Supplementary material for: Polygenic adaptation from standing genetic variation allows rapid ecotype formation
Source: eLife. 2023 Feb 28;12:e82824. doi: 10.7554/eLife.82824 (PMC9977305; doi:10.7554/eLife.82824)
Supplement: Supplementary file 2. [file elife-82824-supp2.zip › Supplementary_Data_1/Twisst_windows_5000/superscaffold8_all_output.weights.5000.csv]

topo1	topo2	topo3	topo4	topo5	topo6	topo7	topo8	topo9	topo10	topo11	topo12	topo13	topo14	topo15	topo16	topo17	topo18	topo19	topo20	topo21	topo22	topo23	topo24	topo25	topo26	topo27	topo28	topo29	topo30	topo31	topo32	topo33	topo34	topo35	topo36	topo37	topo38	topo39	topo40	topo41	topo42	topo43	topo44	topo45	topo46	topo47	topo48	topo49	topo50
648	1296	1944	0	2160	0	0	2160	720	480	0	1680	720	0	6480	72	144	216	180	900	360	0	288	0	0	0	0	0	0	1008	0	1080	0	0	144	0	2120	800	1760	0	0	1440	720	2160	288	0	2160	720	0	288
1080	2868	1860	372	288	96	240	660	180	1944	648	1116	576	636	3792	276	552	0	480	960	0	72	180	72	1080	480	0	108	240	1764	552	168	240	240	480	360	2160	0	0	480	240	1104	1200	120	720	0	0	0	12	0
135	0	1659	4425	1500	825	285	960	1005	1110	2700	1800	2736	0	990	24	0	258	0	45	45	0	0	0	246	228	78	54	0	108	500	500	50	570	159	1539	150	0	150	100	375	125	1506	600	150	41	32	5	45	150
2112	4152	1680	1824	2688	984	1728	840	792	3576	3312	3096	744	1848	1740	0	0	12	12	846	150	654	648	498	24	204	444	48	276	108	0	12	0	0	756	108	330	606	234	18	162	114	48	114	198	60	30	126	156	270
24	240	76	140	380	86	160	520	64	1024	324	168	0	252	2440	18	24	12	0	32	16	70	98	72	0	216	8	54	216	144	0	434	178	0	160	0	320	0	64	297	1051	276	0	2080	144	196	370	16	278	208
480	423	0	0	740	385	492	711	84	0	21	90	309	327	255	804	706	4	212	78	4	113	136	172	75	285	504	204	167	66	0	675	185	600	24	0	285	1262	878	24	0	600	2406	275	246	93	567	0	379	84
0	0	96	360	588	588	0	0	24	464	672	1480	816	24	3264	0	0	48	1500	3924	672	0	252	0	576	0	0	144	12	912	540	1224	1080	120	60	180	4134	1230	1944	486	246	420	540	576	828	0	0	12	0	468
188	238	175	115	684	264	192	700	507	176	382	622	329	185	737	0	11	0	377	345	219	40	1320	710	66	41	136	205	84	1008	191	849	65	169	834	156	936	124	525	331	88	785	1019	527	647	55	0	220	0	0
26	250	68	96	1458	168	112	472	152	220	238	196	320	542	320	196	652	584	112	458	178	442	764	600	356	250	1018	316	222	412	48	1532	64	0	600	8	1222	772	1414	96	48	1024	608	480	892	112	436	150	206	464
560	80	80	0	0	0	0	432	24	288	0	24	96	0	720	1904	272	704	480	1920	3360	0	720	240	2688	5376	2256	960	0	720	0	288	0	0	144	432	1056	240	384	0	0	96	384	1152	144	0	144	0	0	0
89	342	316	164	832	273	731	470	350	762	445	644	255	345	351	173	345	310	96	621	222	516	516	492	282	377	643	225	306	462	60	306	168	57	222	222	675	930	582	343	446	594	177	351	357	689	536	275	528	678
1801	1162	1258	909	784	770	667	503	456	789	533	622	2382	858	1146	522	330	348	624	441	432	346	232	334	393	114	231	294	156	444	216	312	342	295	354	272	253	288	293	196	144	164	552	30	30	144	264	144	130	349
0	20	40	50	182	0	0	1100	0	40	0	20	180	180	444	200	20	80	200	10	110	120	520	120	120	0	0	260	160	360	18	50	0	0	0	0	4	0	0	0	0	0	0	28	0	120	4024	120	280	840
224	256	1344	808	1049	279	456	1068	180	1920	624	1728	0	0	0	212	145	15	216	1488	192	48	968	172	144	312	468	0	0	0	680	1165	255	60	3504	36	120	3016	2516	4	640	568	0	0	0	80	360	40	0	488
864	612	744	384	624	480	108	1134	54	1488	1290	1086	312	660	552	534	558	120	144	252	0	132	354	0	24	0	0	72	48	2052	288	468	204	288	696	0	180	882	624	96	24	168	504	144	1896	276	522	96	372	834
108	36	0	0	144	72	0	72	0	0	0	0	0	0	0	324	108	0	0	0	0	0	0	0	0	0	0	0	0	1296	288	432	144	864	2592	0	1368	9576	0	360	360	1368	0	0	2592	288	576	0	864	2592
1236	984	252	504	1152	852	1050	2328	414	36	180	36	60	420	120	48	0	12	30	30	504	30	78	468	78	3102	1260	312	240	36	12	36	72	0	0	144	0	0	72	252	648	636	180	480	36	0	96	24	0	0
588	396	2664	312	0	672	552	336	1344	1498	3434	1572	312	144	288	228	252	888	144	612	816	0	0	0	0	192	0	0	72	648	156	0	96	60	492	516	48	600	864	144	732	828	360	180	1044	12	66	138	72	1308
1428	1236	960	960	1104	1572	1176	1992	1068	612	900	660	432	504	996	96	0	96	216	912	1416	288	624	1176	1032	2196	1188	96	672	336	72	0	0	72	216	288	48	144	288	48	240	552	72	144	72	144	0	0	324	744
540	3888	2052	720	144	36	0	0	0	180	0	0	0	0	720	960	6912	3648	0	0	0	0	576	0	2880	0	576	2304	0	2880	0	0	0	0	0	0	360	540	180	0	0	540	0	0	0	0	0	0	0	180
226	224	328	128	280	206	288	196	368	338	322	206	278	316	520	318	252	766	523	358	175	1310	534	432	334	218	314	508	428	988	108	272	364	545	324	155	496	396	256	250	260	248	416	416	628	448	490	938	1178	388
916	696	614	1291	349	544	810	202	116	902	458	122	654	378	492	264	282	108	216	100	176	462	70	68	68	226	18	624	324	630	805	115	208	1960	1764	872	166	1386	80	222	942	156	432	300	528	934	376	274	1158	790
1012	638	236	793	548	397	566	810	258	562	511	311	240	260	682	1047	582	465	908	460	640	584	695	409	399	441	372	288	344	194	234	314	178	588	358	328	444	410	260	128	294	202	240	320	0	380	586	216	454	613
579	864	743	131	100	169	659	411	343	508	302	308	641	719	787	249	488	333	861	318	422	208	30	40	325	127	6	232	744	703	838	663	779	1743	684	544	1206	339	375	1464	604	1020	1746	1126	477	171	117	66	264	85
616	265	943	483	477	696	853	396	1031	1618	846	800	192	18	0	108	84	336	144	252	420	174	238	542	156	525	1047	228	0	0	219	345	414	240	714	912	202	1348	1012	150	923	613	366	90	72	375	156	297	342	890
0	0	750	36	36	648	0	0	0	12540	0	0	0	576	750	0	0	0	0	0	0	0	0	0	150	0	0	0	0	0	84	84	984	0	0	30	0	0	0	648	36	480	0	30	0	24	6	6	576	0
477	954	162	474	570	1386	513	648	207	558	1080	18	63	270	1134	405	0	0	108	0	108	1323	594	1764	495	54	36	639	459	243	249	228	792	621	432	324	0	0	27	1620	1386	657	99	2025	405	405	1215	0	1017	396
644	1334	3560	268	612	596	768	576	24	1812	24	0	360	216	432	144	198	540	0	0	54	270	18	450	900	918	396	306	108	18	310	252	536	720	0	240	828	1680	1686	453	1311	1224	882	90	0	24	396	12	140	10
979	636	983	1683	474	765	356	565	459	724	473	369	912	540	852	475	255	380	514	356	474	78	345	369	372	340	272	762	192	426	1326	132	312	654	648	702	504	492	408	569	507	532	1038	504	606	528	423	453	270	561
172	438	580	716	960	676	544	348	476	556	212	584	144	276	368	120	348	456	28	588	284	322	972	896	43	837	1428	84	84	84	261	403	308	108	578	624	378	506	832	244	596	728	144	368	276	438	276	516	300	1074
384	1536	0	600	2808	3840	384	4032	384	2400	1344	6816	0	0	960	0	0	0	96	96	0	0	768	0	0	0	0	0	0	0	100	628	640	48	432	0	1296	96	96	168	600	1872	0	240	0	0	0	0	0	192
168	744	372	216	268	572	556	448	304	249	735	300	144	1044	408	72	744	240	144	848	160	680	1070	722	708	528	300	696	996	1344	252	248	652	0	436	140	24	420	300	504	240	408	144	96	1080	384	276	276	1856	1952
344	690	496	282	1230	768	222	740	1276	345	288	989	2304	0	0	512	336	172	104	568	312	394	575	837	149	396	537	288	0	180	372	408	186	216	402	246	788	848	602	114	163	541	198	0	180	186	716	910	228	285
0	0	0	0	0	0	0	0	0	0	0	0	0	0	0	0	0	0	0	0	0	0	0	0	0	0	0	0	0	0	0	432	0	720	3432	600	528	2272	440	96	0	192	0	0	2016	0	0	0	0	0
62	62	210	57	15	82	278	53	219	64	179	409	254	278	182	218	218	390	42	202	68	100	298	406	1280	320	326	270	198	324	1128	2220	3238	132	232	128	2301	634	1337	1055	806	1331	768	1284	1038	336	133	531	166	328
0	42	96	0	270	12	85	503	93	210	39	45	234	162	531	0	15	15	30	90	0	27	108	0	0	0	0	0	60	465	180	90	147	102	261	90	1350	2025	0	27	54	0	2025	429	429	130	863	318	135	630
84	252	720	60	180	48	48	228	24	424	80	240	144	180	1284	64	192	896	120	152	40	288	300	180	420	0	0	192	168	1308	636	780	360	600	928	176	912	1464	1464	784	480	1148	1008	576	756	552	552	216	648	612
0	252	276	320	376	132	240	160	172	168	0	180	0	0	168	168	264	408	312	1300	644	240	1008	584	719	582	715	336	192	624	160	384	164	240	640	224	664	920	836	324	1176	648	0	240	288	260	488	220	248	696
126	138	64	146	768	532	308	666	102	110	256	216	300	470	792	214	170	128	183	323	508	344	248	60	467	500	215	132	642	576	138	564	292	53	241	576	1014	152	1050	106	208	2014	250	1788	536	132	986	86	240	152
0	0	0	180	1020	0	0	1680	0	0	0	0	0	0	1440	220	308	264	0	120	0	0	168	0	0	0	0	0	0	144	0	0	0	0	36	0	180	24	0	0	0	0	0	0	0	0	0	0	0	0
2376	7560	3204	324	828	432	1224	2376	3636	7812	1772	6724	576	324	576	0	0	0	0	0	0	0	0	0	0	0	0	0	0	0	0	0	0	0	0	0	0	0	0	0	0	0	0	0	0	0	0	0	0	0
0	0	20736	0	0	0	0	0	0	20736	0	0	0	0	2592	0	0	0	0	0	0	0	0	0	0	0	0	0	0	0	0	0	0	0	0	0	0	0	0	0	0	0	0	0	0	0	0	0	0	0
0	0	15552	0	0	0	0	0	0	6480	2160	6912	0	0	15552	0	0	0	0	0	0	0	0	0	0	0	0	0	0	0	0	0	0	0	0	0	0	0	0	0	0	0	0	0	0	0	0	0	0	0
0	0	0	864	5400	216	0	27000	1080	1080	0	0	4320	0	6696	0	0	0	0	0	0	0	0	0	0	0	0	0	0	0	0	0	0	0	0	0	0	0	0	0	0	0	0	0	0	0	0	0	0	0
0	20	80	0	30	120	0	0	72	230	390	148	50	0	0	60	32	248	588	1440	1146	10	1356	422	310	174	272	194	48	1164	100	258	190	374	856	590	1044	1656	1080	410	300	526	100	240	816	4	6	26	0	2994
300	200	548	227	590	103	150	100	40	454	268	566	220	100	584	184	200	694	200	1304	82	0	194	30	255	94	189	166	130	926	198	410	32	160	1590	30	2940	2658	4020	40	20	280	1060	160	1516	30	40	0	0	322
0	0	0	0	144	366	0	384	0	150	420	330	0	0	216	1080	1080	1080	960	990	720	270	540	510	0	240	0	1320	0	750	0	162	192	390	150	60	246	150	228	246	0	0	120	120	150	0	510	0	270	180
1068	480	1008	354	198	228	72	144	0	120	180	6	54	240	468	2602	920	2454	1208	948	880	360	720	0	1044	1242	144	270	1200	2376	156	60	96	148	180	80	146	328	240	102	330	216	714	264	168	0	180	0	0	36
1296	504	3114	156	144	330	54	18	324	1962	1566	1170	162	108	900	315	378	891	348	792	138	128	632	248	1224	276	408	360	0	180	30	36	78	0	216	54	1764	1200	2148	72	36	720	360	0	540	0	576	0	88	412
1224	1278	738	810	1098	2484	1692	3906	1512	1026	2016	1926	360	1656	1890	72	0	72	504	180	468	324	504	162	216	0	0	0	288	450	450	270	720	72	0	108	288	0	432	1584	0	0	0	0	180	0	288	288	216	216
2700	3528	3780	360	432	396	3384	900	3420	3480	2700	5088	5832	4752	720	0	0	0	0	0	0	0	0	0	0	0	0	0	0	0	0	0	0	0	0	0	0	0	0	0	0	0	0	0	0	0	0	0	0	0
3096	4320	2160	1224	2952	2880	936	4896	1008	4248	2196	2484	2376	1368	2736	0	0	0	0	0	0	0	0	0	0	0	0	0	0	0	0	0	0	0	0	0	0	0	0	0	0	0	0	0	0	0	0	0	0	0
0	0	2880	168	48	216	48	0	0	960	0	0	72	96	2280	0	0	2880	120	24	72	48	120	24	2340	12	24	144	168	5400	132	48	228	192	24	72	0	0	0	192	120	0	0	72	96	288	24	72	132	300
20	390	670	80	328	168	26	270	72	100	54	122	100	194	250	384	2032	3464	420	406	194	1004	440	496	1004	1076	1070	40	422	1180	0	988	212	40	52	28	1566	676	2798	656	314	1348	40	390	624	48	420	0	220	186
0	312	1188	72	24	24	0	0	204	986	395	725	24	120	600	0	492	858	44	230	50	54	102	240	912	396	492	0	0	4866	234	378	288	22	205	25	900	3024	1086	198	234	378	0	180	1506	90	0	138	168	672
777	1719	690	507	1998	979	2555	3363	4812	1793	1304	2806	2181	1643	2357	160	346	166	110	255	170	175	390	145	210	185	195	90	125	320	54	74	34	80	115	120	162	155	155	90	105	235	108	165	258	100	60	50	60	225
0	30	240	0	0	0	180	150	360	840	240	720	0	60	180	0	510	1380	0	30	120	30	150	936	0	0	366	378	30	450	0	0	0	0	3000	1200	1560	3300	8070	180	450	2970	0	360	1200	60	60	0	0	0
2016	576	2160	0	504	0	0	144	0	4320	1008	288	0	0	0	504	144	0	0	2520	0	0	720	0	1080	2520	720	0	0	0	0	0	0	0	0	0	0	504	0	0	0	0	0	0	0	0	0	0	0	0
0	0	2520	6	6	0	48	72	0	120	0	0	24	60	6540	0	0	3240	0	0	0	0	0	0	3672	1512	1296	0	0	2160	30	66	0	48	0	0	0	0	0	0	0	0	36	0	0	108	432	0	72	48
1056	576	48	5080	13880	2592	480	3360	480	48	192	0	0	288	0	0	0	0	288	144	96	0	252	36	0	24	0	0	0	0	888	2280	144	1152	864	312	3024	1512	1944	924	252	0	0	0	288	0	0	0	0	240
0	0	1440	0	0	0	0	0	0	72	0	0	0	0	432	0	0	0	0	0	0	0	0	0	1440	0	0	0	0	9000	0	0	0	0	0	0	3534	16644	4446	0	0	0	0	0	0	0	0	0	0	0
0	1200	5280	0	348	48	0	144	0	2304	0	0	0	0	12276	0	0	0	0	0	0	0	0	288	100	700	640	0	0	0	0	132	12	0	0	0	1860	400	980	0	0	360	0	36	0	0	144	0	0	0
0	72	456	16	72	272	132	72	12	48	0	0	0	0	0	0	0	648	0	0	0	120	0	240	1164	58	986	0	0	0	480	432	5280	0	0	480	1704	112	2576	5424	3576	312	0	0	0	708	0	84	1176	0
0	0	0	0	0	0	0	0	0	0	0	0	0	0	0	1296	3024	0	0	0	0	1728	0	648	4788	0	1620	72	0	0	432	3024	2592	0	0	0	4896	0	0	0	0	0	0	0	0	0	0	0	144	0
0	0	0	0	0	0	0	0	0	0	0	0	0	0	0	240	900	480	0	576	0	180	2448	0	0	0	0	0	0	1152	0	540	0	0	0	0	180	0	0	0	0	0	0	0	0	0	0	0	0	0
1344	528	1824	0	480	48	0	480	120	1728	96	0	120	48	1200	468	72	180	360	0	360	144	144	144	1680	480	288	0	0	0	0	384	96	0	0	0	1000	1040	1128	24	0	336	216	0	0	0	960	240	0	0
5046	5568	3744	750	90	60	3330	510	360	4176	384	1728	120	60	570	3294	4212	3186	288	48	72	996	384	216	1500	210	540	180	360	432	36	0	0	48	12	18	0	0	0	0	0	0	0	18	12	216	0	0	252	72
1392	900	3876	576	960	1344	384	672	1536	627	3132	3069	576	0	1056	2112	1368	4584	576	864	0	576	720	0	2310	660	594	0	0	1296	96	0	288	0	0	0	156	96	228	0	0	0	192	0	384	0	0	384	0	0
1660	1260	800	1658	1300	852	864	2016	864	384	576	1128	360	0	0	1232	948	580	837	651	426	486	1008	378	216	288	540	144	0	0	432	120	0	162	6	0	270	126	396	180	60	228	288	0	0	624	408	360	117	170
675	135	0	759	1149	1656	18	540	48	0	138	66	858	108	162	411	135	48	753	228	459	308	262	360	66	195	447	210	36	18	249	291	216	0	0	0	372	12	60	384	0	48	48	0	0	114	1464	384	444	222
0	900	1440	2700	1440	3960	3600	0	4680	1440	0	900	8100	8100	1620	0	0	0	0	0	0	0	0	180	0	0	288	0	0	0	0	0	0	0	0	0	0	0	0	0	0	0	0	0	0	0	0	0	0	0
4300	250	250	9640	3088	3808	508	852	56	408	360	0	240	744	240	500	50	50	0	0	0	0	0	0	0	0	0	0	0	0	3800	560	1640	720	0	0	540	108	0	0	0	0	0	0	0	260	300	40	72	0
13491	6558	8247	2160	540	540	432	0	108	3672	648	108	0	0	0	2871	1218	2175	0	0	0	0	0	0	0	0	0	0	0	0	0	0	0	0	0	0	0	0	0	0	0	0	0	0	0	0	0	0	0	0
2532	2226	392	2286	1950	344	260	212	1936	45	35	312	340	40	112	324	606	120	480	225	315	0	32	352	164	402	1338	240	360	64	828	790	152	800	306	736	0	32	352	110	474	1320	240	360	64	544	406	652	254	172
780	1076	424	345	240	0	693	180	87	3804	768	318	225	45	1125	549	1048	863	273	165	3	267	90	123	1125	270	411	405	9	225	483	462	777	615	111	204	63	549	93	570	1284	321	225	0	0	12	0	30	168	270
2160	0	0	13392	13392	0	0	0	0	0	0	0	10800	0	0	432	0	0	0	0	0	0	0	0	0	0	0	0	0	0	2160	2160	0	0	0	0	0	0	0	0	0	0	0	0	0	0	0	0	0	0
8760	11010	12054	1872	0	288	2952	1080	288	3168	432	864	0	0	2592	312	438	546	0	0	0	0	0	0	0	0	0	0	0	0	0	0	0	0	0	0	0	0	0	0	0	0	0	0	0	0	0	0	0	0
2802	10548	1638	600	1140	180	4284	5904	864	60	90	30	0	0	1080	762	2400	378	480	144	72	1728	1908	324	48	24	0	0	0	432	0	120	0	120	0	0	30	30	12	18	18	0	0	0	0	456	456	36	420	276
1656	1584	2160	72	504	144	0	504	0	9576	4032	2232	144	432	5472	504	504	1584	0	0	0	0	0	0	2592	0	0	0	0	0	0	0	0	0	0	0	0	0	0	0	0	0	0	0	0	0	0	0	0	0
0	0	0	0	0	0	0	0	0	432	0	0	0	0	432	0	0	432	0	0	0	0	0	0	2160	0	0	0	0	0	0	864	864	144	0	720	0	0	0	0	2160	2160	0	4320	0	0	0	0	0	0
32	185	48	94	88	328	450	225	260	329	188	893	0	40	0	24	620	72	120	225	45	270	240	1045	58	51	221	0	170	0	436	612	3022	180	450	505	610	185	630	1581	2440	4955	90	170	328	120	120	100	70	390
98	344	74	332	742	304	498	1498	902	90	82	360	328	312	238	96	712	48	72	64	48	1108	220	624	602	392	546	676	820	148	80	242	0	152	80	248	166	30	86	88	240	312	238	568	78	726	1966	1218	144	48
370	420	670	0	360	232	102	702	240	300	45	45	324	352	1880	712	780	1618	706	556	1088	568	226	772	580	644	510	966	1078	626	294	1134	332	820	466	1044	644	146	98	188	512	4	552	1208	560	130	490	144	0	66
522	90	204	468	564	540	0	450	0	828	1296	162	234	204	1068	666	108	480	900	612	684	138	1536	96	726	474	138	222	144	1692	108	228	294	156	0	216	60	72	108	402	0	0	132	120	372	108	504	120	42	492
420	288	576	36	168	0	156	144	96	716	202	330	0	0	36	112	156	308	0	384	0	384	384	384	160	272	816	0	0	0	840	152	352	64	64	64	144	144	288	528	48	288	0	0	0	236	388	240	608	128
398	354	496	711	414	351	276	372	636	690	927	711	144	0	0	596	204	208	132	108	192	328	96	392	576	144	288	0	0	0	378	340	434	360	312	336	252	468	288	552	384	360	0	0	0	192	588	336	312	120
454	390	317	492	1566	408	1053	2214	1455	330	708	2118	462	0	0	306	540	339	314	1290	790	260	950	776	198	606	732	318	0	0	270	1200	615	385	708	572	144	399	567	387	359	514	240	0	0	381	924	936	245	236
306	204	906	160	152	120	180	45	423	1089	171	288	0	0	0	15	0	3	18	120	186	0	60	372	384	948	576	0	0	0	280	95	75	186	676	386	0	432	72	12	352	104	0	0	0	72	48	78	0	196
0	0	0	0	0	0	0	0	0	0	0	0	0	0	0	0	0	0	0	0	0	210	1590	0	24	0	156	0	0	720	0	0	0	0	0	0	0	0	0	0	0	0	0	0	0	108	0	0	27	405
708	876	468	240	1332	300	144	1284	180	918	600	750	0	0	0	300	300	72	660	240	180	120	720	0	220	180	140	0	0	0	552	624	528	276	72	192	176	24	40	360	180	0	0	0	0	600	804	588	240	120
424	380	648	294	726	408	204	726	228	214	492	314	0	72	0	1460	1444	876	448	748	508	300	720	210	1452	588	444	0	0	0	42	66	432	120	87	153	1140	190	1664	720	216	252	0	0	0	96	236	352	224	174
168	414	210	240	288	552	156	0	24	156	0	36	0	0	0	390	615	405	252	300	396	600	912	432	456	424	872	0	132	0	436	372	1202	288	156	444	398	209	617	1110	708	498	48	36	120	660	54	156	1254	1050
60	48	252	0	144	216	0	0	576	624	400	1328	0	0	0	60	48	1212	648	396	540	96	36	84	948	0	0	0	0	612	360	288	1920	168	72	48	320	120	280	2220	72	0	0	0	972	72	48	1200	840	360
330	0	329	762	618	552	650	830	320	290	336	0	0	0	116	228	0	417	552	0	528	32	40	72	202	808	350	0	0	0	395	116	374	357	0	422	255	290	175	251	503	46	90	80	0	227	956	182	853	464
100	0	140	304	76	228	10	0	10	338	1000	0	4	40	16	100	0	80	50	50	100	0	0	0	350	500	250	100	0	350	330	30	426	461	551	674	70	230	196	968	540	220	1042	476	1102	100	800	10	0	210
1062	1218	1152	396	288	96	420	216	96	1674	426	516	480	444	2280	690	882	744	264	144	504	576	408	288	1416	396	456	636	624	1836	24	96	0	0	0	144	0	24	24	0	96	0	216	96	48	276	216	72	420	144
110	520	1362	48	120	30	296	24	264	1814	1444	1778	156	312	402	150	704	2178	36	288	72	196	18	126	1018	783	1143	126	172	2110	92	324	156	124	496	124	164	1036	1588	181	169	614	156	316	652	188	60	40	116	80
0	720	180	0	0	0	6360	3300	5820	180	0	3240	0	0	0	0	840	240	0	0	0	0	0	0	0	0	0	0	360	0	60	792	228	0	0	0	0	0	0	0	0	0	0	360	0	1320	600	1680	0	0
0	0	6480	432	2160	3240	648	0	5184	4536	2160	4320	5832	5832	5832	0	0	0	0	0	0	0	0	0	0	0	0	0	0	0	0	0	0	0	0	0	0	0	0	0	0	0	0	0	0	0	0	0	0	0
1902	964	583	1477	9766	1199	1469	6578	841	637	1602	892	328	328	3106	20	40	40	100	50	150	0	30	0	0	50	25	50	150	0	160	640	200	50	50	75	250	65	25	0	25	0	50	1250	50	160	680	160	50	300
1567	720	1098	972	504	492	644	432	477	1612	1207	1023	924	664	1192	584	231	346	325	126	181	237	108	42	501	351	336	340	360	270	1162	549	696	123	27	61	411	222	372	153	18	135	546	354	492	778	412	583	309	228
0	0	2520	0	24	36	162	36	510	3240	2349	1539	300	12	504	0	0	1416	0	0	0	0	0	0	1152	0	0	0	0	0	0	0	0	0	0	0	0	0	0	0	120	0	0	96	0	732	96	1848	624	0
432	756	4140	788	384	700	1069	336	791	4068	960	1680	0	0	0	144	252	888	72	72	144	144	72	288	618	702	744	0	0	0	1249	552	1463	732	288	1320	274	340	286	966	1170	576	0	0	0	708	180	720	372	72
0	20	20	0	220	0	660	794	110	2	0	2	120	12	700	20	88	36	0	24	16	42	216	82	110	110	220	0	120	888	40	308	4	0	356	24	676	1328	644	0	240	392	200	444	1208	356	522	290	18	468
658	419	1465	112	457	319	177	1015	501	788	394	616	55	55	977	72	64	254	187	436	463	212	658	392	792	480	433	55	60	590	97	497	364	102	194	180	467	565	1465	158	134	808	105	353	105	144	894	846	246	503
2640	720	5280	432	1296	2160	0	1296	0	0	3888	5616	864	0	0	2178	594	4356	0	0	0	0	0	0	0	0	0	0	0	0	0	0	0	0	0	0	0	0	0	0	0	0	0	0	0	0	0	0	0	0
136	434	206	312	600	152	578	674	1132	120	48	360	40	40	40	400	854	174	432	384	48	404	376	348	228	48	204	0	0	40	444	780	204	298	370	100	444	354	330	200	104	176	0	0	40	462	630	636	416	376
62	62	36	65	525	92	1012	1020	594	184	60	312	256	124	862	119	179	102	65	150	95	245	341	120	124	100	134	112	160	364	20	660	62	67	184	107	811	1483	590	70	40	392	382	352	178	1510	1314	594	625	1803
548	232	520	522	390	568	1472	1012	452	48	512	192	332	864	448	152	384	100	116	456	492	104	304	208	20	512	44	112	796	240	58	14	8	252	856	444	116	140	0	64	612	64	20	560	168	176	0	0	432	904
248	96	96	555	643	554	42	78	40	118	86	44	272	120	140	204	136	212	356	376	252	117	293	290	390	460	510	536	288	840	499	681	608	864	713	555	712	1104	480	336	428	432	764	608	1104	159	252	245	169	453
0	432	2304	0	0	0	144	0	864	3144	1440	1512	0	0	0	0	288	672	0	0	0	0	0	0	1200	0	0	0	0	0	216	0	120	420	360	156	672	792	336	96	360	360	0	0	0	534	0	1290	192	0
200	150	850	240	214	386	0	72	198	232	368	234	0	0	216	200	150	250	96	660	156	30	792	312	168	48	192	0	0	1248	0	14	10	24	24	0	648	756	2106	0	0	840	0	0	24	48	192	0	0	240
312	0	5448	0	0	0	0	0	0	2880	0	0	0	0	1152	120	0	600	0	0	144	0	0	0	1008	3168	0	0	0	1440	0	0	0	0	0	0	0	0	0	0	0	0	0	0	0	0	1260	36	0	0
12	0	60	0	0	0	0	0	0	0	0	0	0	0	0	12	0	2220	144	0	0	0	0	0	600	120	0	0	0	360	0	0	0	0	0	0	0	0	0	0	0	0	0	0	0	0	2160	0	0	0
0	0	0	0	0	576	0	0	0	3744	1296	0	0	0	0	816	0	6384	0	0	576	0	0	0	7008	2208	0	0	0	4032	0	0	0	0	0	0	0	0	0	216	72	0	0	0	0	0	0	0	0	0
257	252	622	60	1121	60	10	1121	10	258	285	120	5	5	695	60	0	0	5	870	10	20	605	175	552	1010	1280	325	40	550	20	496	20	0	225	0	720	1442	1643	0	0	225	275	815	275	0	10	0	0	20
0	0	648	0	0	0	0	0	0	0	0	0	0	0	0	0	0	648	0	0	0	0	0	0	216	0	0	0	0	432	0	0	0	0	0	0	108	1404	2376	0	0	0	0	0	0	0	0	0	0	0
216	72	432	1800	360	0	72	0	0	180	648	36	0	432	0	2124	528	1512	6300	3078	1530	252	54	54	1116	3312	324	108	2268	432	1800	0	0	2100	1530	1170	0	960	480	0	0	0	2400	360	0	0	0	0	84	54
0	0	648	0	0	0	0	0	0	1020	672	252	0	0	108	0	0	0	0	0	0	0	0	0	2430	1944	486	0	0	0	0	0	0	0	0	0	0	0	0	0	0	0	0	0	0	0	0	0	0	0
0	0	0	0	0	0	0	0	0	5220	600	1740	0	0	5400	0	0	0	0	0	0	0	0	0	1200	0	96	0	0	2160	0	0	0	0	0	0	0	0	0	0	0	0	0	0	0	0	0	0	0	0
0	78	1998	12	0	6	180	156	660	12750	6	2490	90	12	810	0	30	558	0	0	0	36	0	36	1206	0	192	0	0	150	0	0	0	0	0	72	0	0	0	0	18	0	0	0	0	120	120	996	144	24
0	0	1500	0	0	0	0	0	0	10332	0	408	0	0	0	0	0	0	0	0	0	0	0	0	300	0	0	0	0	0	0	0	0	156	0	144	0	0	0	0	60	0	0	0	0	132	0	804	0	0
0	216	432	0	0	0	0	0	0	0	0	0	0	0	2700	0	300	960	0	0	0	0	0	0	0	0	0	0	0	540	0	0	0	0	0	0	7200	720	720	0	0	432	0	0	0	0	0	0	0	0
54	36	1926	270	1224	738	126	0	126	1242	72	18	468	1188	2232	0	0	4932	0	0	0	2304	162	810	2700	0	1080	540	0	216	0	162	54	0	0	0	0	18	0	0	0	0	54	0	72	504	0	504	540	0
0	588	5820	0	0	0	0	0	216	14136	0	768	0	0	864	0	300	7836	0	0	0	0	0	0	0	0	0	0	0	864	0	0	0	0	0	0	0	0	0	0	0	0	0	0	0	0	0	0	0	0
0	192	192	84	192	108	0	0	1536	1760	160	192	192	192	768	0	480	480	0	0	0	0	0	0	0	0	0	0	0	0	426	480	594	468	0	324	1104	1056	1296	324	648	0	0	0	0	0	0	240	0	0
0	0	0	432	432	0	0	0	0	10800	8208	5184	1728	0	4320	0	0	0	0	0	0	0	0	0	0	0	0	0	0	0	0	0	0	0	0	216	0	0	0	0	0	0	0	216	0	0	0	0	0	0
3972	2790	13326	648	0	216	0	0	0	17496	1728	0	0	0	0	0	0	0	0	0	0	0	0	0	0	0	0	0	0	0	0	0	0	0	0	0	0	0	0	0	0	0	0	0	0	0	0	0	0	0
254	656	754	4176	5792	5560	936	1664	532	1032	1124	368	484	1480	2620	56	156	140	32	0	120	218	200	574	352	48	72	392	128	112	240	440	40	256	480	320	465	855	140	315	730	735	720	872	940	68	136	0	256	120
1075	1303	754	852	543	714	2112	1875	3900	2580	2253	2883	570	732	840	188	260	143	162	354	573	162	330	153	99	237	108	174	330	324	21	63	63	42	96	222	42	111	108	156	57	333	438	192	78	216	0	63	249	324
2220	7200	1860	240	1500	540	1860	2832	3060	6240	3120	5040	720	1620	840	0	0	0	0	144	72	0	132	12	60	48	60	24	0	72	0	60	0	36	588	384	18	906	180	192	156	876	144	276	336	0	0	0	0	30
0	0	3888	0	0	0	0	0	0	8752	15484	316	0	0	0	0	0	5040	0	0	0	0	0	0	0	0	0	0	0	360	0	0	0	0	0	0	0	0	0	0	0	0	0	0	0	0	0	0	0	0
800	4480	1360	184	1052	256	328	4852	112	976	60	348	256	976	1560	200	1240	320	80	0	40	480	0	120	136	14	34	80	160	312	0	440	0	0	120	0	204	952	204	0	0	1200	800	620	80	0	1040	0	0	40
3774	4248	4614	240	120	774	4368	1206	1776	2346	648	1698	1020	930	990	1140	1848	1416	192	96	318	798	360	240	498	216	186	252	474	606	0	0	0	0	0	0	0	0	24	0	0	78	48	0	0	462	138	216	300	324
3840	4860	17868	504	828	396	396	504	72	4716	5142	2454	144	900	576	336	396	1428	0	0	0	0	0	0	432	0	0	0	0	0	0	0	0	0	0	0	0	0	0	0	0	0	0	0	0	0	0	0	0	0
864	0	9504	0	0	0	0	0	0	6048	0	0	0	0	2592	0	0	0	0	0	0	0	0	0	0	0	0	0	0	0	0	0	0	0	0	0	0	0	0	0	0	0	0	0	0	0	0	0	0	0
0	0	19836	0	0	0	0	0	0	11736	0	0	0	0	1368	0	0	2340	0	0	0	0	0	0	0	0	0	0	0	360	0	0	0	0	0	0	0	0	0	0	0	0	0	0	0	0	0	0	0	0
7956	4716	10440	0	1116	720	2808	1548	720	5328	1836	1620	0	0	2664	1224	1224	2736	0	0	0	0	0	0	0	0	0	0	0	0	0	0	0	0	0	0	0	0	0	0	0	0	0	0	0	0	0	0	0	0
864	684	72	1080	11700	3312	0	4320	720	2376	12528	6300	540	1620	540	0	0	0	0	0	0	0	0	0	0	0	0	0	0	0	0	0	0	0	0	0	0	0	0	0	0	0	0	0	0	0	0	0	0	0
0	0	0	0	0	0	0	0	0	480	1020	660	0	0	4320	0	0	5940	0	0	0	0	0	0	0	0	0	0	0	12960	0	0	0	0	0	0	0	0	0	0	0	0	0	0	0	0	0	0	0	0
900	0	4500	0	0	0	0	0	0	1296	0	0	0	0	6480	1260	0	6300	432	0	0	0	0	0	8820	252	0	0	0	2160	0	0	0	0	0	0	0	0	0	0	0	0	0	0	0	0	0	0	0	0
0	0	0	0	108	0	0	36	0	0	0	0	0	0	0	360	360	0	240	420	960	384	540	1632	984	762	2574	720	360	0	0	0	0	432	0	648	0	510	426	0	864	792	144	0	0	0	0	0	648	0
256	42	1022	480	672	288	1368	1920	432	960	1032	2688	0	0	660	16	42	122	0	1200	96	0	312	36	12	108	24	0	0	312	120	312	48	0	1584	0	71	149	1208	0	360	168	96	336	960	456	600	144	0	720
864	0	6048	0	1296	0	0	0	0	2160	432	0	0	0	7344	432	0	2160	0	1296	0	0	0	0	3024	432	0	0	0	6480	0	0	0	0	0	0	432	72	792	0	0	0	0	0	0	0	0	0	0	0
0	0	0	0	0	0	0	0	0	216	0	0	0	0	1080	0	0	0	0	0	0	0	0	0	0	0	0	0	0	0	0	0	0	0	0	0	0	0	0	0	0	0	0	0	0	0	0	0	0	0
0	0	30240	0	0	0	0	0	0	3888	0	0	0	0	6480	0	0	5184	0	0	0	0	0	0	0	0	0	0	0	0	0	0	0	0	0	0	0	0	0	0	0	0	0	0	0	0	0	0	0	0
1440	5040	11448	0	576	0	0	1944	0	648	720	2520	0	0	648	1248	4008	1944	0	0	0	360	0	0	7128	0	648	0	0	648	0	0	0	0	0	0	0	0	0	0	0	0	0	0	0	0	72	0	0	0
60	60	1812	300	1200	600	300	1560	600	7500	0	0	0	0	18060	0	0	1800	50	10	0	50	10	0	0	12	0	60	60	312	0	2200	800	250	50	0	0	0	0	0	0	0	300	0	300	0	2200	800	250	50
1296	400	2216	480	432	144	192	192	0	798	154	56	0	0	1992	624	208	1040	300	750	150	0	384	0	1776	288	96	0	0	1920	0	36	36	60	150	30	72	0	108	0	0	36	0	0	0	0	0	0	0	96
288	2232	6120	0	144	0	480	2256	720	1260	552	7908	360	0	0	256	2384	6720	0	0	0	720	0	0	2220	0	120	180	0	0	0	0	0	0	0	0	24	24	24	0	0	0	72	0	0	0	144	432	288	0
1986	2028	8316	90	540	0	1764	288	936	4410	450	900	1080	972	2160	882	846	3042	90	0	0	363	51	306	1710	342	684	324	0	0	0	0	0	0	0	0	0	0	0	0	0	0	18	0	0	1386	342	864	243	27
0	0	0	0	4260	1020	0	5040	2160	720	960	1800	0	0	1080	0	0	0	0	0	48	0	0	0	12	0	36	0	0	0	0	720	720	0	0	0	2880	0	0	60	0	180	0	0	0	0	1800	1800	0	0
0	0	6480	0	0	0	0	0	0	22896	0	0	0	0	3888	0	0	432	0	0	0	0	0	0	0	0	0	0	0	2160	0	0	0	0	0	0	0	0	0	0	0	0	0	0	0	0	0	0	0	0
176	1936	1344	0	144	144	288	1728	1584	3960	1332	1404	144	1152	1440	96	1056	576	0	0	0	0	0	0	0	0	0	0	0	0	0	0	0	0	0	0	0	0	0	0	0	0	0	0	0	0	0	0	0	0
0	0	0	0	0	0	0	0	0	0	0	0	0	0	0	0	0	0	0	0	0	0	0	0	0	0	0	0	0	0	0	0	0	0	0	0	6936	2805	1275	0	0	0	0	0	0	0	0	0	0	0
0	0	3240	0	0	0	0	0	0	0	0	0	0	0	16200	0	0	0	0	0	0	0	0	0	0	0	0	0	0	0	0	0	0	0	0	0	0	0	0	0	0	0	0	0	0	0	0	0	0	0
0	0	0	0	0	0	0	0	0	0	0	0	0	0	0	606	324	456	30	108	6	0	264	0	0	0	12	60	18	180	0	0	0	0	180	0	1350	0	0	0	0	0	900	270	0	0	450	0	0	600
420	282	180	336	1110	390	84	1125	213	134	554	242	0	0	0	1011	465	672	1011	838	479	800	1438	540	702	555	141	0	0	0	258	1140	426	273	102	111	1122	250	266	390	126	234	0	0	0	268	1266	398	264	423
18	21	21	0	600	360	0	496	144	66	414	232	30	50	758	0	0	0	600	2388	712	150	2956	2364	72	384	408	500	50	1008	0	162	108	170	607	91	255	412	639	0	15	237	254	848	270	0	488	132	46	1020
236	169	161	80	1029	80	45	1048	56	116	163	141	330	296	933	273	186	210	181	803	163	257	768	120	97	156	5	258	282	549	58	854	58	211	436	124	1744	192	849	107	32	432	659	869	355	60	1213	81	102	517
160	100	100	120	0	0	180	0	0	360	96	144	180	120	180	220	250	160	150	0	294	225	150	75	630	582	360	450	300	450	66	612	78	78	18	84	279	237	186	552	39	45	252	324	990	108	0	0	45	78
324	378	2754	0	150	0	0	252	0	540	432	684	72	0	42	750	840	2790	600	450	300	120	2160	240	5406	6210	11484	780	0	270	0	120	0	0	0	0	90	0	0	0	0	0	0	60	0	0	24	0	0	0
330	498	376	154	1473	571	96	1544	180	84	310	564	176	272	1524	176	538	626	396	644	262	748	603	765	530	702	1138	184	144	208	58	1571	307	72	174	46	1276	330	1082	219	57	682	152	848	128	0	857	111	280	150
3124	3196	3004	612	2592	2232	648	1404	1764	2220	2984	3688	1296	1260	2232	1344	1128	984	0	0	0	0	0	0	288	0	0	0	0	0	0	0	0	0	0	0	0	0	0	0	0	0	0	0	0	0	0	0	0	0
288	716	484	192	1424	64	912	5960	448	608	396	588	120	1200	3000	0	120	360	120	448	8	720	444	48	24	0	8	0	0	276	0	480	0	120	256	8	1520	384	64	0	0	32	0	0	96	0	4800	0	1680	1472
0	0	0	0	288	0	0	1872	0	0	0	0	0	0	2196	0	0	1944	0	0	0	0	0	0	6375	2773	1652	0	0	0	0	144	0	0	0	0	1458	0	234	0	0	0	0	432	0	0	1116	0	0	0
0	72	288	0	0	0	36	0	108	36	168	84	0	0	0	0	432	1152	0	0	0	0	0	1296	4230	3822	3252	0	144	0	0	0	0	0	0	0	0	0	0	0	0	0	0	0	0	0	0	0	0	0
290	220	400	370	2200	160	434	1846	480	250	210	60	0	0	2320	175	233	216	84	594	1272	536	720	424	1218	780	1658	48	48	288	50	530	80	180	690	472	680	100	192	0	32	32	0	3448	0	144	1160	256	196	390
0	0	0	0	60	0	0	60	12	12	12	12	12	0	180	0	0	0	0	120	0	0	0	0	18	6	24	24	0	240	6	216	18	6	210	12	4620	320	340	0	0	0	0	156	396	0	0	0	0	240
24	48	288	12	450	6	108	924	36	2640	460	344	48	36	660	0	0	0	0	120	0	0	240	0	4	50	18	0	0	0	0	0	0	0	120	0	450	2070	180	0	0	0	0	0	60	0	0	0	0	900
0	0	0	0	0	0	0	0	0	0	0	0	0	0	0	0	0	0	504	4248	0	0	3024	0	0	0	0	0	0	432	0	0	0	0	0	0	1536	9408	1152	0	0	0	1728	0	0	0	0	0	0	0
36	108	72	54	54	144	54	72	90	114	144	30	108	108	324	180	648	252	180	612	288	144	888	336	432	72	0	0	0	2160	54	54	108	252	828	72	36	1980	2304	0	144	1440	1296	216	396	54	72	90	252	888
4140	2412	2088	2016	6984	8316	756	6588	1152	1440	2880	1080	360	2700	3744	0	0	0	0	0	0	0	0	0	0	0	0	0	0	0	0	0	0	0	0	0	0	0	0	0	0	0	0	0	0	0	0	0	0	0
0	0	1296	0	0	0	0	0	0	18792	6912	13176	0	0	6480	0	0	0	0	0	0	0	0	0	0	0	0	0	0	0	0	0	0	0	0	0	0	0	0	0	0	0	0	0	0	0	0	0	0	0
216	1944	288	1296	1332	3276	1332	288	864	7200	11052	7524	3168	3564	3312	0	0	0	0	0	0	0	0	0	0	0	0	0	0	0	0	0	0	0	0	0	0	0	0	0	0	0	0	0	0	0	0	0	0	0
4284	4032	5292	648	3816	432	0	4608	0	360	2040	1920	0	0	864	4896	4608	4320	0	0	0	0	0	0	0	0	0	0	0	1728	0	0	0	0	0	0	0	0	0	0	0	0	0	0	0	0	0	0	0	0
3888	0	10368	0	0	0	0	0	0	11664	0	0	0	0	20736	0	0	0	0	0	0	0	0	0	0	0	0	0	0	0	0	0	0	0	0	0	0	0	0	0	0	0	0	0	0	0	0	0	0	0
0	0	0	0	0	0	0	0	0	4320	0	0	0	0	21600	0	0	0	0	0	0	0	0	0	0	0	0	0	0	0	0	0	0	0	0	0	0	0	0	0	0	0	0	0	0	0	0	0	0	0
0	0	8856	0	0	0	0	0	0	5760	0	0	0	0	10368	0	0	1296	0	0	0	0	0	0	3168	0	0	0	0	1296	0	0	0	0	0	0	0	0	0	0	0	0	0	0	0	0	0	0	0	0
0	0	0	0	0	0	0	0	0	6480	0	0	0	0	38880	0	0	0	0	0	0	0	0	0	0	0	0	0	0	0	0	0	0	0	0	0	0	0	0	0	0	0	0	0	0	0	0	0	0	0
0	0	0	0	10152	0	0	9720	0	0	0	0	0	0	0	0	0	0	0	0	0	0	0	0	0	0	0	0	0	0	0	2160	0	0	0	0	12312	0	0	0	0	0	0	0	0	0	864	0	0	0
0	0	0	0	0	0	0	0	0	216	0	0	0	0	1728	0	0	0	0	0	0	0	0	0	0	0	0	0	0	0	0	0	0	0	0	0	7488	936	0	0	0	0	0	0	0	0	0	0	0	0
0	0	0	0	0	0	0	0	0	0	0	0	0	0	0	0	0	0	0	0	0	0	0	0	0	0	0	0	0	0	0	0	0	0	0	0	16302	3534	2484	0	0	720	720	0	0	0	0	0	0	0
0	0	0	0	0	0	0	0	0	0	0	0	0	0	0	0	0	0	0	0	0	0	0	0	0	0	0	0	0	0	0	0	0	0	0	0	10792	2660	2964	0	0	0	0	0	0	0	0	0	0	0
270	660	150	0	4860	0	0	11880	0	0	0	0	0	0	2700	594	1452	330	0	972	0	0	2376	0	0	0	0	0	0	540	0	0	0	0	0	0	1998	864	1998	0	0	0	0	0	0	0	0	0	0	0
0	0	2592	0	0	0	0	0	0	6768	0	0	0	0	0	0	0	0	0	0	0	0	0	0	7200	0	0	0	0	0	0	0	0	0	0	0	0	0	0	0	0	0	0	0	0	0	0	0	0	0
0	0	0	0	0	0	0	0	0	576	0	0	0	0	0	0	0	0	0	0	0	0	0	0	576	0	0	0	0	0	0	0	0	0	0	0	0	0	0	0	0	0	0	0	0	0	0	0	0	0
0	0	2088	0	0	0	0	0	0	15588	0	0	0	0	3564	0	0	684	0	0	0	0	0	0	288	0	0	0	0	72	0	0	0	0	0	0	0	0	0	0	0	0	0	0	0	0	0	0	0	0
0	0	13608	0	0	0	0	0	0	0	0	0	0	0	9720	0	0	1944	0	0	0	0	0	0	0	0	0	0	0	9720	0	0	0	0	0	0	0	0	0	0	0	0	0	0	0	0	0	0	0	0
5760	780	1170	6450	13260	2430	120	1890	0	300	810	150	1260	1170	3690	90	0	0	270	252	270	0	66	0	30	120	30	180	90	54	360	720	0	0	276	0	0	84	0	0	180	90	270	1080	216	0	0	0	0	24
72	24	24	1620	4320	540	0	0	24	54	0	120	72	0	1896	72	24	174	0	0	0	54	90	132	120	0	240	180	0	450	0	0	0	216	1710	234	5550	4950	3300	270	120	960	1800	600	450	24	120	54	0	0
90	84	162	120	60	84	40	200	96	227	153	52	0	36	264	198	288	486	0	480	720	72	1080	552	952	880	400	0	0	1560	120	1320	720	0	1080	840	1453	1181	1314	96	480	1440	1440	2160	1548	32	112	48	0	672
954	1802	5668	0	0	0	0	0	0	4968	0	0	0	0	1800	630	1190	3724	0	0	0	0	0	0	2160	0	0	0	0	1800	0	0	0	0	0	0	0	0	0	0	0	0	0	0	0	0	0	0	0	0
3240	1320	2280	5280	870	2430	240	0	120	436	856	424	1080	420	270	1290	210	420	144	60	96	252	96	0	268	20	528	864	0	30	1320	204	612	648	288	432	0	72	0	324	50	100	216	54	90	750	885	285	108	24
516	120	2184	1512	576	900	306	270	360	2052	2796	888	600	240	792	1744	544	2512	0	0	0	0	0	0	2688	264	552	240	96	5184	0	0	0	0	0	0	0	0	0	0	0	0	0	0	0	0	0	0	0	0
3876	1392	2484	528	1032	1524	132	672	348	1386	978	792	516	384	384	1332	876	1536	2454	1230	1770	678	462	324	1458	216	432	594	360	1038	180	660	576	186	96	168	300	24	72	786	0	252	222	60	450	72	216	108	0	0
0	0	2196	0	0	0	0	0	0	2340	0	0	0	0	1116	0	0	900	0	0	0	0	0	0	4824	0	0	0	0	9432	0	0	0	0	0	0	0	0	0	0	0	0	0	0	0	0	0	0	0	0
1240	496	2872	0	0	0	0	0	0	144	0	0	0	0	144	5080	2032	6856	0	0	0	0	0	0	5472	0	0	0	0	216	0	0	0	0	0	0	0	0	0	0	0	0	0	0	0	0	0	0	0	0
0	0	0	0	0	0	0	0	0	0	0	0	0	0	0	0	0	0	0	0	0	0	0	0	0	0	0	0	0	0	0	0	0	0	0	0	972	3600	3204	0	0	0	0	0	0	0	0	0	0	0
624	1692	2244	840	1440	120	546	600	150	1200	300	0	0	900	3600	180	1890	1530	0	0	450	1350	450	180	1800	720	360	1260	1020	1800	150	300	0	0	0	150	1440	480	810	150	390	210	90	450	150	0	0	0	120	0
2424	2280	2784	288	288	0	720	240	0	2208	144	240	0	0	480	4200	4680	5088	696	1788	828	312	1512	1080	3204	2898	1434	0	360	288	0	0	0	24	60	60	24	72	0	0	0	0	0	48	0	0	0	0	48	216
603	437	406	617	120	90	311	148	146	506	263	311	576	300	350	208	266	186	272	115	140	192	44	63	163	73	70	180	210	188	598	170	120	526	280	256	134	213	56	309	378	171	132	282	282	1093	554	471	897	375
45	240	1050	387	339	63	267	390	99	720	99	153	78	57	2475	15	240	990	33	309	93	57	678	225	2550	159	615	540	309	3495	153	0	0	0	183	0	195	225	315	0	33	0	150	120	96	0	78	0	171	621
2340	4248	5400	216	1152	2880	1404	1296	4500	4275	6066	5355	108	648	936	0	0	0	0	0	0	0	0	0	0	0	0	0	0	0	0	0	0	0	0	0	0	0	0	0	0	0	0	0	0	0	0	0	0	0
1170	897	621	0	132	0	0	108	12	0	96	48	588	144	72	3714	1887	1851	3178	2962	2812	1716	3360	1284	1410	1132	770	144	144	1080	0	0	0	0	0	0	50	30	40	0	0	0	0	0	0	0	0	0	0	0
1806	2670	4236	1440	3456	2052	1332	2916	2376	3960	4608	6768	2376	1836	3528	318	318	660	0	0	0	0	0	0	0	0	0	0	0	0	0	0	0	0	0	0	0	0	0	0	0	0	0	0	0	0	0	0	0	0
1440	600	960	600	480	3330	600	1380	1170	3959	5707	5004	0	0	1950	702	450	2124	0	834	174	0	1098	558	234	216	36	0	0	234	0	0	0	0	180	0	178	324	380	0	48	126	0	60	0	0	0	0	0	270
0	144	2790	0	0	0	90	0	180	2670	3304	866	0	0	216	0	126	1314	100	500	120	54	720	0	2148	0	120	0	0	108	90	270	0	0	450	0	700	530	408	48	60	180	0	0	0	0	0	36	18	0
936	0	792	0	0	0	2520	252	4140	2520	0	2448	216	0	144	72	0	72	0	0	0	0	0	0	72	0	0	0	0	72	0	0	0	0	0	0	0	0	0	0	0	0	0	0	0	5040	360	8712	720	360
0	0	0	324	0	0	372	522	2238	0	0	396	1656	324	0	0	0	0	3276	612	2592	0	0	0	0	0	0	0	0	0	1836	0	216	1266	714	1584	0	0	0	648	432	0	0	0	0	288	1026	2790	828	0
0	972	1524	744	96	360	1668	0	2484	2430	0	1086	240	240	600	0	744	972	0	0	0	720	0	684	948	0	324	0	0	0	336	192	372	924	648	1920	108	108	216	456	570	582	0	0	0	1188	0	1536	804	0
378	996	1914	24	216	138	300	162	510	744	546	1836	0	12	0	0	0	0	0	1080	810	450	810	3600	0	2100	7470	0	120	0	0	0	0	0	0	120	0	360	720	0	30	660	0	0	0	0	0	0	150	0
1824	1200	2760	432	1368	600	588	288	1164	4428	1824	1332	480	480	1128	352	300	1268	0	0	0	0	0	0	0	0	0	0	0	0	1584	736	2144	0	0	0	0	0	0	0	0	0	0	0	0	1628	528	2308	0	0
3132	7128	6624	2340	360	0	3420	900	0	13200	2400	3840	0	0	720	0	0	0	0	0	0	0	0	0	0	0	0	0	0	0	0	0	0	0	0	0	0	0	0	0	0	0	0	0	0	0	0	0	0	0
2592	0	5184	2592	4320	3456	0	0	0	4320	12096	5616	2592	0	3888	0	0	0	0	0	0	0	0	0	0	0	0	0	0	0	0	0	0	0	0	0	0	0	0	0	0	0	0	0	0	0	0	0	0	0
2448	5472	4248	6496	5448	1160	3240	1584	576	576	144	1080	4536	1440	4752	0	0	0	0	0	0	0	0	0	0	0	0	0	0	0	464	312	88	0	0	0	0	0	0	0	0	0	0	0	0	0	0	0	0	0
0	0	2160	0	0	0	0	0	0	5040	0	0	0	0	0	0	0	360	0	0	0	0	0	0	6280	0	2000	0	0	0	0	0	0	0	0	0	0	0	0	0	0	0	0	0	0	0	0	0	0	0
0	0	0	0	0	0	0	0	0	0	0	0	0	0	0	0	0	0	0	0	0	0	0	720	792	0	1008	576	0	0	2442	3108	4818	0	0	0	3888	0	0	0	0	0	0	0	0	0	0	0	0	0
150	600	150	390	1974	516	270	270	120	0	216	240	420	1800	900	0	300	0	150	0	0	600	300	900	0	0	450	450	300	150	492	1644	744	192	168	318	1278	66	60	384	150	246	60	1062	336	120	120	0	360	180
180	420	432	2220	1110	1746	876	2720	2296	1650	1845	1161	432	276	6072	0	0	216	144	240	480	9	51	60	2304	96	0	0	0	1080	180	90	54	72	144	288	48	192	0	222	150	24	36	96	24	144	480	24	90	510
0	0	864	42	168	0	0	60	0	1203	106	353	30	0	750	12	12	0	12	156	0	12	204	48	222	54	168	36	12	60	114	696	0	144	1416	48	1860	6120	1512	18	6	6	6	390	120	0	180	0	24	216
392	400	1128	192	864	144	336	592	72	72	80	136	72	144	720	180	0	540	120	288	120	360	208	360	696	100	140	0	0	0	0	0	0	48	384	48	0	2456	800	0	48	240	0	0	0	32	80	0	136	224
0	372	324	1368	2376	1440	756	1176	324	568	2828	2004	0	96	0	0	120	108	0	1872	36	0	5004	588	0	234	702	456	252	492	0	0	0	0	1008	36	0	492	108	0	216	0	0	0	120	0	48	0	12	2220
456	660	1188	144	656	832	192	1056	1260	648	308	520	576	852	2820	588	936	1218	0	688	224	0	744	240	528	144	60	0	0	1854	24	50	46	30	254	124	260	328	192	204	72	396	30	60	558	18	60	42	30	270
0	0	0	0	0	0	0	0	0	0	0	0	0	0	0	0	0	0	0	288	360	540	468	0	2700	0	0	0	0	3852	0	0	0	0	648	0	1350	378	0	1620	0	0	0	1080	1188	0	1080	540	270	594
0	0	900	0	0	0	0	0	0	0	0	0	0	0	0	0	0	3600	0	0	0	1320	0	2280	0	0	0	720	0	18000	0	0	0	0	0	0	0	0	0	0	0	0	0	0	0	144	0	108	474	0
218	2006	632	144	144	264	96	24	0	72	24	0	24	1368	816	597	5463	1704	0	0	288	1548	162	54	672	72	24	216	1272	864	156	156	144	72	0	168	72	0	168	240	48	216	264	264	336	624	144	12	1956	216
0	0	0	0	432	108	0	216	216	1170	108	18	0	0	4320	420	288	4152	0	432	108	0	216	216	2160	108	108	0	0	4320	0	0	0	0	0	0	396	0	36	0	0	108	0	0	0	0	0	0	0	0
3528	2592	13896	2952	1476	1404	2520	648	1620	3096	1800	900	360	360	1728	0	0	0	0	0	0	0	0	0	0	0	0	0	0	0	0	0	0	0	0	0	0	0	0	0	0	0	0	0	0	0	0	0	0	0
0	0	225	584	193	498	200	1000	405	75	300	0	225	225	1329	0	0	150	85	192	278	0	0	0	108	51	51	45	600	60	1132	485	963	30	333	114	1541	497	227	235	432	380	45	1617	153	375	1947	660	0	0
0	0	0	0	0	9504	1728	2160	9072	0	18144	0	0	3456	2592	0	0	0	0	0	0	0	0	0	0	0	0	0	0	0	0	0	0	0	0	0	0	0	0	0	0	0	0	0	0	0	0	0	0	0
3780	6156	9720	432	540	432	3888	1404	3888	7776	2484	2700	432	1296	1728	0	0	0	0	0	0	0	0	0	0	0	0	0	0	0	0	0	0	0	0	0	0	0	0	0	0	0	0	0	0	0	0	0	0	0
2160	3672	11016	0	2160	0	432	2376	864	7776	4320	7344	0	0	4536	0	0	0	0	0	0	0	0	0	0	0	0	0	0	0	0	0	0	0	0	0	0	0	0	0	0	0	0	0	0	0	0	0	0	0
4176	12240	1296	432	1656	648	2160	4608	3240	1080	1368	5976	0	0	7776	0	0	0	0	0	0	0	0	0	0	0	0	0	0	0	0	0	0	0	0	0	0	0	0	0	0	0	0	0	0	0	0	0	0	0
0	0	0	0	0	0	0	0	0	576	1872	2736	0	0	5184	0	0	0	0	0	0	0	0	0	0	0	0	0	0	0	0	0	0	0	0	0	0	0	0	0	0	0	0	0	0	0	0	0	0	0
0	0	0	2976	0	480	0	216	0	0	0	0	0	0	864	0	0	0	0	0	0	0	0	0	0	0	0	0	0	0	744	0	120	0	1728	7200	0	372	60	0	1440	0	0	216	0	0	648	0	0	0
2928	0	1844	1096	1048	1416	2304	820	532	784	616	0	88	88	1060	240	0	560	0	0	4464	0	0	0	942	2106	180	1200	0	0	18	176	318	400	0	2204	72	24	180	40	2444	0	516	1704	408	0	100	100	400	2160
0	0	0	0	432	0	0	216	0	0	0	0	0	0	0	0	0	0	0	0	0	0	0	0	0	0	0	0	0	0	0	216	0	0	0	0	5184	0	0	0	0	0	0	0	0	0	0	0	0	0
0	0	10	0	1116	396	0	2466	990	3450	0	1450	0	0	12766	0	0	0	0	0	0	0	0	0	32	33	33	0	0	12	0	700	188	0	50	200	182	12	22	60	160	0	0	1750	120	0	1750	470	0	20
732	0	4416	0	288	0	0	0	0	4752	648	0	0	0	1152	516	0	2760	0	0	0	0	0	0	2520	0	0	0	0	432	0	144	0	0	0	0	1104	1416	1080	0	0	0	720	0	720	0	0	0	0	0
400	1920	3920	0	0	0	0	0	0	2988	1290	258	240	1200	636	80	390	1186	0	68	100	0	84	720	222	522	840	0	0	96	0	0	0	0	0	0	360	900	1140	300	0	600	0	0	1200	0	0	0	0	0
1056	1440	7224	0	0	0	0	0	0	7344	0	0	0	0	2160	66	90	708	0	0	0	0	0	0	216	0	0	0	0	216	0	0	0	0	0	0	0	0	0	0	0	0	0	0	0	0	0	0	0	0
7776	6912	21600	0	0	0	0	0	0	0	0	0	0	0	10368	0	0	0	0	0	0	0	0	0	0	0	0	0	0	0	0	0	0	0	0	0	0	0	0	0	0	0	0	0	0	0	0	0	0	0
1584	6336	1584	0	864	0	0	3456	0	10080	1440	5760	0	0	9504	0	0	0	0	0	0	0	0	0	0	0	0	0	0	0	0	0	0	0	0	0	0	0	0	0	0	0	0	0	0	0	0	0	0	0
0	0	0	0	0	0	0	0	0	615	255	210	0	0	1080	0	0	0	0	0	0	0	0	0	0	0	0	0	0	288	0	0	0	0	36	0	324	486	270	0	0	0	0	0	72	0	0	0	0	216
120	0	324	1062	3888	3150	1680	12696	5280	336	1140	0	0	0	0	24	0	36	0	0	0	0	0	0	0	0	0	0	0	0	258	2376	990	120	0	0	1116	180	216	90	18	0	0	0	0	540	4476	2100	300	0
0	0	1500	0	0	0	168	72	48	402	126	288	0	0	900	0	0	360	44	164	80	0	0	0	270	0	0	0	0	582	480	180	270	600	600	0	1098	810	1332	360	1500	240	120	900	150	132	108	72	72	30
292	60	236	224	1616	276	180	430	38	152	352	72	24	60	36	548	324	276	458	588	90	652	712	268	176	148	156	224	96	168	146	1640	294	438	300	138	504	1002	6	284	112	120	0	240	120	408	432	56	564	588
0	48	510	18	60	138	54	180	18	90	0	0	0	0	900	0	192	1680	0	0	0	90	180	1530	9801	405	180	0	0	1440	144	480	888	0	36	18	144	36	0	72	48	330	0	0	144	0	0	0	18	36
750	710	1386	820	595	687	482	653	775	1044	630	1370	1196	552	846	112	112	224	16	48	54	350	50	326	408	477	861	624	272	272	478	393	657	224	238	436	367	50	309	608	602	1286	624	422	272	130	391	407	114	28
0	0	0	0	0	0	0	0	0	0	0	0	0	0	0	0	0	0	3060	468	4212	0	0	0	74	2223	1375	1800	180	180	0	0	0	4800	700	5876	0	0	0	92	3920	920	1800	864	180	0	0	0	0	0
0	0	0	0	54	54	0	0	54	12	36	78	0	54	54	0	0	0	445	510	767	0	1728	432	0	1416	2112	0	270	0	0	36	60	515	3090	2665	0	96	0	0	3480	0	192	750	48	0	0	54	18	474
231	234	545	384	249	199	244	266	160	358	161	413	306	162	1470	134	142	514	58	458	134	28	224	308	562	320	1324	674	260	1294	264	252	176	156	904	228	410	692	658	160	162	84	292	488	466	92	48	24	50	208
648	1836	1872	612	1008	972	1980	2268	1980	5868	7164	10692	0	1224	756	0	0	0	0	0	0	0	0	0	0	0	0	0	0	0	0	0	0	0	0	0	0	0	0	0	0	0	0	0	0	0	0	0	0	0
690	900	570	0	1500	1950	300	1050	1650	360	11050	9800	0	1500	3240	0	0	0	0	60	78	12	42	66	0	42	72	0	60	0	0	0	0	0	0	0	0	0	300	0	60	330	0	0	0	0	0	0	0	0
574	2068	598	432	840	72	576	900	144	2700	1200	1548	264	144	48	260	476	380	12	972	48	36	1392	24	0	0	96	24	144	1176	0	12	0	0	672	0	12	3552	912	0	12	180	48	48	96	72	132	24	0	1008
81	0	3	27	18	105	9	18	0	51	66	0	18	135	57	375	465	0	285	150	90	1195	2436	176	665	180	865	1215	675	2250	105	75	210	165	375	105	400	635	180	0	10	50	135	165	450	1029	963	585	1303	2565
646	972	880	277	313	104	741	240	514	1484	257	1482	1111	220	646	522	773	774	426	757	199	364	140	170	1001	437	550	531	441	951	168	306	31	416	888	276	502	812	802	58	152	382	679	313	73	212	88	184	216	132
2598	1842	660	1176	1812	810	1584	2076	402	0	0	0	288	432	990	2050	1950	500	144	288	216	0	204	0	144	216	216	288	72	108	216	324	54	0	192	0	492	301	41	36	156	744	1026	144	162	192	228	30	0	48
1890	2016	630	0	0	0	0	0	0	3240	0	0	0	0	3240	0	0	0	0	0	0	0	0	0	0	0	0	0	0	0	0	0	0	0	0	0	0	0	0	0	0	0	0	0	0	0	0	0	0	0
108	264	126	72	562	86	258	1104	108	0	4	2	138	72	1386	474	1716	2142	24	168	36	156	612	264	2450	898	930	96	456	750	60	430	80	0	288	0	2654	754	870	14	30	460	168	990	150	64	392	48	24	234
0	0	0	0	0	0	0	480	0	600	0	120	0	0	4800	0	192	2376	0	192	192	0	0	240	2708	212	1040	192	240	1920	0	0	0	0	0	0	84	0	12	0	0	0	0	96	0	0	0	0	0	0
4500	1980	0	0	22500	0	0	9900	0	720	2500	1100	0	0	0	0	0	0	0	0	0	0	0	0	0	0	0	0	0	0	0	0	0	0	0	0	0	0	0	0	0	0	0	0	0	0	0	0	0	0
6496	1392	1904	432	4824	2808	0	1728	0	1336	2576	552	0	0	1656	5152	1104	1844	0	0	0	0	0	0	576	0	0	0	0	648	0	0	0	0	0	0	0	0	0	0	0	0	0	0	0	0	0	0	0	0
864	3888	18576	0	0	432	0	432	2160	3888	6048	9072	0	1296	0	0	0	0	0	0	0	0	0	0	0	0	0	0	0	0	0	0	0	0	0	0	0	0	0	0	0	0	0	0	0	0	0	0	0	0
228	168	0	0	8100	0	0	6120	0	0	0	0	144	0	0	816	840	0	930	240	90	0	630	90	0	0	0	72	216	0	0	5940	0	0	0	0	1800	0	0	0	0	0	0	540	0	144	4320	72	0	378
0	288	840	0	432	144	144	96	96	504	96	192	144	336	432	0	144	840	0	144	0	240	288	384	1656	0	576	144	48	792	528	1920	1632	528	768	192	660	772	920	912	336	960	288	192	1200	432	192	192	936	1056
12	60	24	31	96	53	0	0	96	0	0	24	12	0	0	48	240	96	126	36	18	48	0	1056	144	0	528	336	0	0	2754	5544	3342	480	0	0	3072	768	420	672	168	960	240	0	0	48	0	60	48	0
204	198	156	534	936	300	153	195	180	295	185	216	0	0	0	300	420	480	229	35	186	606	570	684	600	300	1824	36	0	60	756	1872	720	401	499	282	1176	948	1020	336	120	576	0	0	60	280	218	90	198	414
0	0	0	0	2376	0	0	1296	0	2592	0	0	0	0	5400	0	0	0	0	0	0	0	0	0	0	0	0	0	0	0	0	1944	0	0	0	0	3600	3432	2904	0	0	0	0	0	0	0	0	0	0	0
1296	720	6840	216	288	792	0	0	360	16416	8424	2448	0	0	8856	0	0	0	0	0	0	0	0	0	0	0	0	0	0	0	0	0	0	0	0	0	0	0	0	0	0	0	0	0	0	0	0	0	0	0
0	0	0	0	0	0	0	7920	1584	5184	0	0	0	0	25920	0	0	0	0	0	0	0	0	0	0	0	0	0	0	0	0	0	0	0	0	0	0	0	0	0	0	0	0	0	0	0	4500	900	0	0
0	0	8424	0	0	0	0	0	0	12312	0	0	0	0	9072	0	0	0	0	0	0	0	0	0	0	0	0	0	0	0	0	0	0	0	0	0	0	0	0	0	0	0	0	0	0	0	0	0	0	0
0	0	7920	0	0	0	0	0	0	4896	0	0	0	0	8136	0	0	8856	0	0	0	0	0	0	792	0	0	0	0	576	0	0	0	0	0	0	0	0	0	0	0	0	0	0	0	0	0	0	0	0
0	0	23328	0	0	0	0	0	0	23328	0	0	0	0	0	0	0	0	0	0	0	0	0	0	0	0	0	0	0	0	0	0	0	0	0	0	0	0	0	0	0	0	0	0	0	0	0	0	0	0
0	0	0	0	0	0	0	0	0	0	0	0	0	0	0	0	0	0	0	0	0	0	0	0	5184	0	0	0	0	0	0	0	0	0	0	0	0	0	0	0	0	0	0	0	0	0	0	0	0	0
0	0	9072	0	0	0	0	0	0	8640	0	0	0	0	3888	0	0	3024	0	0	0	0	0	0	0	0	0	0	0	864	0	0	0	0	0	0	0	0	0	0	0	0	0	0	0	0	0	0	0	0
0	990	11910	0	0	0	0	0	0	13950	0	0	0	0	1500	0	276	2784	0	0	120	24	0	12	990	30	6	24	180	600	0	0	0	0	0	60	0	0	0	0	0	0	0	0	0	672	84	756	396	0
3584	3584	4136	360	4968	720	360	4968	720	4464	3024	3024	0	0	3240	1792	1792	3328	0	0	0	0	0	0	0	0	0	0	0	0	0	0	0	0	0	0	0	0	0	0	0	0	0	0	0	0	0	0	0	0
6	0	0	216	599	341	18	1926	180	300	180	300	0	0	2040	210	30	246	23	1223	300	72	432	126	548	346	318	18	90	2580	42	429	97	4	404	100	636	1116	418	48	10	72	194	386	440	12	780	120	0	246
1044	180	9540	1080	36	720	0	0	0	11274	966	0	0	828	180	540	180	4860	0	0	0	180	0	180	630	0	90	540	0	1800	126	0	90	0	0	0	12	12	12	72	0	36	108	0	72	0	0	0	0	0
2376	0	18144	2808	0	2592	0	0	0	19656	1080	0	0	0	0	0	0	0	0	0	0	0	0	0	0	0	0	0	0	0	0	0	0	0	0	0	0	0	0	0	0	0	0	0	0	0	0	0	0	0
13176	648	22464	0	0	0	0	0	0	10368	0	0	0	0	0	0	0	0	0	0	0	0	0	0	0	0	0	0	0	0	0	0	0	0	0	0	0	0	0	0	0	0	0	0	0	0	0	0	0	0
504	684	1620	324	1332	108	432	2556	432	10800	8820	18072	108	0	864	0	0	0	0	0	0	0	0	0	0	0	0	0	0	0	0	0	0	0	0	0	0	0	0	0	0	0	0	0	0	0	0	0	0	0
396	0	36	640	2352	464	84	220	20	0	288	0	0	36	288	612	0	108	1656	1080	864	108	630	90	72	144	0	288	36	360	1424	4992	1936	2376	1080	1008	4656	840	624	438	426	720	0	2160	360	60	656	112	180	675
426	622	622	408	554	480	418	220	334	595	541	408	446	636	648	136	128	336	114	132	118	376	162	110	114	90	56	180	84	180	1218	1368	1470	164	1000	100	678	1334	592	767	225	348	360	240	1620	110	158	302	244	104
110	190	90	210	912	204	44	508	64	45	121	134	0	54	1560	6	114	342	54	84	54	0	40	54	264	174	204	54	54	282	540	2544	486	60	330	30	1308	1012	1056	351	135	402	330	1788	402	257	1773	140	326	364
0	12	12	0	120	120	24	720	168	12	0	216	48	24	240	0	60	24	90	1566	360	168	744	480	0	0	144	0	192	180	0	600	240	45	855	180	5300	1540	6360	0	0	1440	0	1920	360	36	1470	282	48	240
40	40	400	120	120	720	115	115	1330	0	1990	8330	1200	960	480	60	60	600	0	0	0	180	180	0	0	0	0	0	0	720	60	60	0	0	0	0	0	0	36	0	0	24	36	0	120	165	165	1830	180	180
72	288	72	0	0	0	0	0	0	0	0	0	0	0	0	120	480	120	0	0	0	0	0	0	0	0	0	0	0	0	288	0	0	0	0	0	0	0	0	0	0	0	0	0	0	720	0	0	0	0
378	198	144	504	1080	648	144	360	0	552	1236	588	0	0	0	4518	1242	3960	864	0	0	0	0	0	2916	324	0	0	0	0	72	144	216	0	0	0	0	0	0	0	0	0	0	0	0	0	0	0	0	0
1728	2304	3744	1944	1980	2772	5832	540	612	2916	2808	1872	5832	5832	5940	0	0	0	0	0	0	0	0	0	0	0	0	0	0	0	0	0	0	0	0	0	0	0	0	0	0	0	0	0	0	0	0	0	0	0
1728	528	3432	1440	288	864	792	0	1944	1172	480	292	3888	1296	2808	0	0	0	0	0	0	0	0	0	0	0	0	0	0	0	0	0	0	0	0	0	0	0	0	0	0	0	0	0	0	0	0	0	0	0
0	0	19440	0	0	0	0	0	0	9720	0	0	0	0	9720	0	0	0	0	0	0	0	0	0	0	0	0	0	0	0	0	0	0	0	0	0	972	972	1944	0	0	0	0	0	0	0	0	0	0	0
96	696	0	900	4176	2160	864	4608	4536	192	480	1488	0	0	2160	84	240	0	36	108	0	324	36	0	216	240	192	216	216	108	108	432	0	72	288	0	1326	126	240	360	72	648	0	216	0	144	720	1080	324	36
0	0	0	0	864	0	540	1386	1386	0	0	0	0	0	5328	0	72	144	0	0	0	0	0	0	648	0	72	0	360	0	0	432	0	0	0	0	1080	144	72	0	0	0	0	0	0	684	1890	1890	0	0
0	0	11880	0	0	0	0	0	0	0	0	0	0	0	2160	0	0	360	0	0	0	0	0	0	0	0	0	0	0	0	0	0	0	0	0	0	0	0	0	0	0	0	0	0	0	0	0	0	0	0
0	0	3708	0	0	0	0	0	0	4104	0	0	0	0	3888	0	0	2664	0	0	0	0	0	0	2592	0	0	0	0	3888	0	0	0	0	0	0	0	0	0	0	0	0	0	0	0	0	0	0	0	0
0	0	0	0	0	0	0	6696	0	0	0	0	0	0	0	0	0	0	0	0	0	0	0	0	0	0	0	0	0	0	0	0	0	0	0	0	1530	792	270	0	0	0	0	1296	0	0	216	0	0	0
5040	144	0	0	0	0	0	0	0	0	0	0	0	0	25920	0	0	0	0	0	0	0	0	0	0	0	0	0	0	0	0	0	0	0	0	0	0	0	0	0	0	0	0	0	0	0	0	0	0	0
0	0	3348	0	0	0	0	0	0	360	0	0	0	0	0	0	0	720	0	0	0	0	0	0	144	0	0	0	0	0	0	0	0	0	0	0	0	0	0	0	0	0	0	0	0	0	0	0	0	0
126	0	974	132	92	0	40	40	0	391	129	25	70	70	349	107	15	513	15	0	10	15	0	10	1521	20	20	35	35	113	740	310	390	270	120	140	75	50	25	355	90	20	100	75	450	520	530	390	270	120
0	648	0	0	8640	2880	0	144	72	0	3600	144	0	0	432	864	0	216	0	864	288	0	1440	720	144	432	576	0	0	0	0	0	0	0	0	0	2160	1080	2160	0	0	1440	0	0	0	0	0	0	0	0
0	0	9792	0	0	0	0	0	0	13680	0	0	0	0	1008	0	0	4608	0	0	0	0	0	0	0	0	0	0	0	0	0	0	0	0	0	0	0	0	0	0	0	0	0	0	0	0	0	0	0	0
0	0	7308	0	0	0	0	0	0	7020	0	0	0	0	3132	0	0	1548	0	0	0	0	0	0	540	0	0	0	0	2700	0	0	0	0	0	0	0	0	0	0	0	0	0	0	0	0	0	0	0	0
0	0	9720	0	0	0	0	0	0	4752	0	0	0	0	8856	0	0	7344	0	0	0	0	0	0	432	0	0	0	0	864	0	0	0	0	0	0	0	0	0	0	0	0	0	0	0	0	0	0	0	0
0	0	1872	0	0	0	0	0	0	1836	0	0	0	0	12996	0	0	864	0	0	0	0	0	0	1440	0	0	0	0	0	0	0	0	0	0	0	0	0	0	0	0	0	0	0	0	0	0	0	0	0
0	0	12312	0	0	0	0	0	0	14148	0	0	0	0	108	0	0	3168	0	0	0	0	0	0	1080	0	0	0	0	0	0	0	0	0	0	0	0	0	0	0	0	0	0	0	0	0	0	0	0	0
4	48	236	0	60	0	0	960	0	360	72	864	0	0	900	14	408	1426	120	0	0	1320	60	0	1008	144	1440	0	0	900	0	1320	0	1200	960	0	432	96	432	240	0	192	0	432	0	0	1320	0	0	0
48	0	336	0	360	0	0	0	0	216	96	120	0	0	1800	0	0	0	0	72	0	0	0	0	2080	632	960	72	0	72	192	1680	0	96	192	96	1500	0	300	0	0	0	0	720	0	192	960	0	0	192
0	210	3390	51	9	156	180	0	378	5170	570	2120	54	72	270	0	270	3150	144	0	72	0	0	18	2820	0	0	54	72	270	459	81	828	144	0	72	36	0	0	1392	48	12	54	144	144	0	0	0	0	0
5220	4680	2484	6012	2628	0	1716	714	0	0	0	0	2700	0	216	4824	2718	1188	900	180	0	270	0	0	1170	108	18	0	0	0	216	234	0	900	0	0	90	180	0	0	0	0	0	0	0	48	42	0	180	0
4026	1626	1368	3060	1080	2988	432	2160	432	2281	3257	1230	1296	900	1728	5312	2368	4056	0	0	0	0	0	0	1440	0	0	0	0	360	0	0	0	0	0	0	0	0	0	0	0	0	0	0	0	0	0	0	0	0
720	540	252	0	360	0	0	270	0	660	240	180	0	0	18	1080	810	1350	540	8460	0	0	6750	0	210	4200	3150	0	0	450	0	108	0	0	0	0	252	960	480	0	0	0	0	0	0	0	0	0	0	0
36	60	48	330	507	204	54	300	168	92	564	136	0	0	24	246	186	204	681	3216	1500	150	1842	1050	422	3300	1030	0	0	240	102	234	282	339	1233	858	714	1245	1125	339	417	918	270	702	270	0	96	0	24	216
768	236	500	687	792	1229	340	256	236	400	1028	196	388	1048	376	432	68	140	204	316	412	96	0	328	152	216	296	1000	220	232	1333	984	1771	868	676	1068	228	444	632	1312	988	420	324	504	1296	220	208	164	327	228
648	378	162	793	1037	492	432	162	0	108	72	18	216	216	324	0	54	0	288	270	360	231	105	42	0	270	0	918	54	270	972	1170	216	1224	594	666	762	780	240	496	440	126	270	990	270	270	0	0	528	402
174	420	252	36	1692	288	390	1158	162	180	522	216	18	630	630	894	1140	1116	36	1404	576	630	1782	450	684	1026	648	18	1782	918	0	0	0	0	0	0	144	336	1140	0	144	144	36	288	0	0	0	0	0	0
504	170	410	226	190	228	22	142	72	642	206	104	164	314	394	184	42	184	220	100	764	82	128	148	522	538	136	264	624	498	68	62	6	332	74	904	78	28	16	96	700	96	154	616	158	20	182	0	380	772
3396	1458	3186	720	3522	1458	1200	2220	810	3480	1920	510	1848	1200	7200	0	0	0	0	120	540	0	132	258	0	516	354	120	0	0	0	72	0	0	48	144	72	48	78	24	312	30	48	288	48	0	0	0	0	144
300	264	288	246	708	1026	168	288	276	852	1224	852	276	372	300	300	276	264	252	672	108	258	1464	870	156	72	360	216	48	1056	66	168	246	60	312	60	0	360	1512	48	72	468	576	48	696	96	192	108	192	1224
90	0	360	36	0	144	0	0	180	468	90	180	270	90	36	540	270	1134	36	576	36	0	426	42	1872	0	0	36	0	5364	0	0	0	126	1692	126	2835	5535	792	90	0	270	360	0	666	0	0	0	0	492
0	0	216	0	0	0	0	0	0	252	0	108	0	0	720	0	0	0	0	0	0	0	0	0	180	0	0	0	0	1548	0	0	0	0	432	0	2205	2607	2100	0	0	0	0	0	0	0	0	0	0	0
0	0	3456	0	0	0	0	0	0	11880	0	0	0	0	3888	0	0	1944	0	0	0	0	0	0	648	432	432	0	0	0	0	0	0	0	0	0	0	0	0	0	0	0	0	0	0	0	0	0	0	0
550	3300	3710	0	864	576	864	5472	2304	1080	2400	15168	0	0	3240	60	360	12	0	0	0	0	0	0	216	0	0	0	0	648	0	0	0	0	0	0	0	0	0	0	0	0	0	0	0	0	0	0	0	0
999	1119	804	108	694	540	172	664	874	768	1095	1239	990	1110	3108	164	186	138	173	261	24	313	175	118	114	15	183	242	240	474	24	256	186	126	222	48	1146	280	554	103	12	161	480	204	528	236	766	836	387	231
0	0	6048	0	0	0	0	0	0	2808	0	0	0	0	4320	0	0	3240	0	0	0	0	0	0	2160	0	0	0	0	6048	0	0	0	0	0	0	0	0	0	0	0	0	0	0	0	0	0	0	0	0
996	864	996	474	540	138	310	330	50	750	540	130	240	252	1110	871	488	277	100	320	0	500	580	0	1924	430	712	12	30	1240	75	0	25	100	200	0	90	390	300	0	0	0	300	0	100	100	150	0	0	24
0	0	0	0	60	120	156	204	144	0	168	60	0	156	48	720	780	732	786	1206	1116	1302	540	54	348	588	216	0	2472	900	0	396	504	688	924	800	654	180	822	496	612	1136	612	1092	636	216	360	300	186	138
430	529	1102	419	325	829	501	407	471	1383	1488	938	580	1008	828	180	360	377	349	680	343	416	1182	508	389	274	278	205	305	936	58	113	246	259	632	289	377	970	1084	290	220	300	225	142	845	276	128	83	543	1434
654	510	420	510	1194	390	228	642	330	252	294	90	534	576	720	264	168	324	360	468	336	240	630	312	240	342	588	462	324	396	288	840	366	72	270	72	132	516	624	276	168	888	1308	630	630	120	348	252	144	504
150	150	0	1500	3906	300	1356	2652	1452	0	0	150	510	300	2706	1290	1170	600	720	0	0	1560	210	0	0	0	0	0	0	210	570	2580	150	120	120	0	174	30	24	138	120	150	48	960	60	996	5556	1092	30	60
1285	400	777	1972	1020	1176	312	202	102	842	844	70	928	868	964	784	226	642	342	216	140	170	320	160	315	98	15	828	168	630	1012	396	600	298	124	102	118	281	157	102	78	16	316	202	712	372	202	102	510	900
478	312	800	550	358	766	388	750	500	800	1620	706	246	150	534	220	60	464	264	534	696	48	1052	268	168	506	286	42	132	408	84	216	0	156	1002	456	746	916	1050	230	318	496	216	270	234	56	138	274	48	1448
1864	1884	1214	1085	924	553	1160	608	538	220	418	376	582	542	422	1240	1199	821	218	330	308	156	296	342	34	167	633	1016	1022	146	143	158	85	134	172	178	174	111	863	83	688	597	854	278	242	138	114	152	36	144
1068	1188	2526	444	756	1596	132	192	444	2244	1236	1392	2352	408	564	48	12	30	0	84	84	108	366	360	6	66	354	138	126	330	66	66	138	0	78	168	96	786	576	102	42	786	390	126	210	0	0	0	240	420
1800	2928	1176	960	3720	1680	3456	2304	3936	216	936	1920	1248	1440	1080	48	96	0	0	192	0	144	168	72	66	156	210	72	432	72	0	0	0	0	0	0	0	0	240	0	0	0	0	0	0	96	0	192	0	48
0	0	0	576	288	432	0	1296	0	0	0	0	0	0	5184	0	0	0	0	0	0	0	0	0	0	0	0	0	0	0	432	432	288	432	72	72	36	36	0	288	0	0	144	72	288	0	0	0	0	0
1132	680	680	720	5522	2400	180	2630	600	782	317	901	16	4	2836	38	94	76	144	822	864	52	522	200	272	268	292	144	132	476	0	256	0	120	240	120	510	1475	769	400	400	800	240	2496	800	0	88	0	60	60
136	344	104	660	60	0	32	16	0	40	20	0	12	120	336	492	232	124	1300	20	0	48	48	0	60	60	0	24	240	312	100	60	0	360	40	0	20	0	40	0	0	0	940	0	0	2000	2000	0	616	816
0	0	144	0	0	0	0	1080	0	192	96	0	0	0	3024	0	216	432	0	0	0	0	1080	0	384	192	0	0	0	4464	0	0	0	0	0	0	0	0	0	0	0	0	0	0	0	0	0	0	0	0
2508	2052	984	5184	6192	648	0	1728	0	288	288	0	1152	288	1152	2160	648	432	648	3024	0	0	1584	0	0	0	0	0	0	864	432	1296	216	0	3456	0	1404	624	1716	0	0	0	1296	0	432	0	0	0	0	0
1401	920	775	2270	3555	2357	1030	4222	3370	485	3720	1625	1960	900	850	230	171	125	60	187	219	30	262	154	10	197	91	136	94	58	45	51	46	0	42	150	30	206	460	0	280	174	268	142	84	16	204	60	32	174
0	0	0	0	0	0	0	0	0	108	0	0	0	0	0	0	0	18	318	528	198	0	126	54	0	1344	168	54	558	36	0	648	36	222	264	126	1296	216	144	630	420	1470	144	306	72	180	360	0	0	414
1224	0	300	1328	1112	2264	8	840	208	20	1756	0	588	840	696	1260	0	312	1060	108	176	160	64	16	140	292	0	60	24	120	360	668	1396	744	72	120	336	288	288	640	80	120	912	504	1032	16	720	176	0	0
432	0	288	0	7296	1920	0	576	0	0	288	0	144	1440	2880	216	0	144	0	0	0	0	0	0	0	0	0	0	0	360	0	6840	1800	0	0	0	2592	648	0	1296	0	0	648	0	2160	0	864	0	0	0
0	0	0	0	0	0	0	0	0	0	0	0	0	0	0	0	0	0	0	0	0	0	0	0	576	0	0	0	0	0	864	1200	4704	1008	576	0	10848	2112	2880	1020	660	1200	0	0	0	0	0	0	0	0
792	1584	5400	216	0	216	432	0	432	13183	4041	2864	1296	2592	432	72	144	216	0	0	0	0	0	0	0	0	0	0	0	0	0	0	0	0	0	0	0	0	0	0	0	0	0	0	0	0	0	0	0	0
720	366	2514	0	432	1008	0	1128	720	3488	3744	1792	288	936	216	288	342	162	288	1680	624	216	1860	384	630	522	240	0	0	396	0	96	480	0	0	0	288	912	720	696	0	264	0	0	1440	0	240	336	0	0
92	16	228	32	64	384	128	384	448	360	384	24	48	576	384	96	0	288	0	0	5568	0	192	384	2076	3744	1188	192	1536	1152	0	0	192	0	0	1152	144	216	432	2016	1746	522	96	768	288	0	0	0	192	720
656	4296	4984	0	0	0	0	0	0	7848	2376	0	0	2592	1440	72	756	1116	0	0	0	0	0	0	72	0	0	0	0	360	0	0	0	0	0	0	0	0	0	0	0	0	0	0	0	0	0	0	0	0
0	0	7776	0	0	0	0	0	0	9072	23328	0	0	0	6480	0	0	0	0	0	0	0	0	0	0	0	0	0	0	0	0	0	0	0	0	0	0	0	0	0	0	0	0	0	0	0	0	0	0	0
8064	8064	14976	0	0	0	0	0	0	0	0	0	0	0	0	0	0	0	0	0	0	0	0	0	0	0	0	0	0	0	0	0	0	0	0	0	0	0	0	0	0	0	0	0	0	0	0	0	0	0
648	324	2916	0	0	0	0	144	36	324	0	0	0	0	972	936	756	4356	720	144	288	360	0	0	2772	1008	792	0	0	324	0	360	0	0	0	0	945	135	1368	72	0	360	0	0	0	0	720	36	0	0
260	20	312	328	780	1324	512	1424	1464	272	2100	708	472	416	1072	16	0	0	64	384	496	32	368	144	80	624	96	16	32	64	0	56	56	0	104	200	8	8	564	560	220	1044	160	304	112	0	184	0	0	264
735	417	1044	72	882	684	810	756	2232	1854	3195	1215	576	144	288	375	129	648	684	432	774	216	810	108	882	378	324	0	0	0	180	180	396	264	54	546	93	279	222	228	456	144	0	0	0	342	702	1440	612	360
2304	0	10656	360	360	0	1944	540	1404	4200	3336	1464	720	0	3240	432	0	648	576	0	0	0	0	0	1800	720	0	0	0	1944	72	72	0	0	0	0	0	0	0	0	0	0	0	0	0	648	252	540	216	504
0	0	1080	0	0	0	0	0	0	0	0	0	0	0	648	0	0	0	0	0	0	0	0	0	7182	1134	756	0	0	0	0	0	0	0	0	0	0	0	0	0	0	0	0	0	0	0	0	0	0	0
0	0	0	0	1380	0	0	420	0	108	60	120	0	0	684	0	0	648	144	876	144	0	312	108	3456	792	2664	216	0	540	0	1080	0	0	0	0	4242	406	812	0	0	0	0	1080	0	0	0	0	0	0
150	0	120	78	369	78	72	546	144	24	144	120	288	90	0	0	0	0	0	165	0	0	0	60	0	18	126	144	0	0	138	291	93	42	330	42	4536	3948	1674	243	252	2475	3258	90	396	18	126	36	0	600
1746	1738	566	2572	1335	313	910	1424	308	308	307	221	600	170	320	682	380	118	180	252	532	228	356	120	0	200	0	100	200	20	78	0	52	105	75	284	60	84	0	30	250	470	250	310	16	152	142	82	75	42
5792	946	1350	2904	3180	2772	288	240	312	741	1101	294	246	288	1626	896	136	168	0	0	0	0	292	200	144	0	156	450	0	198	183	147	78	84	60	24	40	56	138	0	0	108	198	48	168	0	24	0	0	312
122	438	412	261	429	180	135	297	702	256	147	257	450	576	780	304	712	550	365	271	522	720	90	450	944	618	700	756	1026	510	375	844	305	146	394	408	909	204	1389	606	718	716	582	1320	204	140	256	648	0	0
324	1548	1368	2124	828	1656	2232	1008	3492	10296	4464	5040	1764	4464	0	0	0	0	0	0	0	0	0	0	0	0	0	0	0	0	0	0	0	0	0	0	0	0	0	0	0	0	0	0	0	0	0	0	0	0
0	0	60	0	0	0	0	0	0	276	216	258	0	0	210	0	0	180	180	1854	630	168	2328	600	360	150	360	360	360	1890	180	180	0	72	1440	420	450	1152	1350	492	132	36	180	930	1494	180	180	0	300	2478
24	30	318	480	1182	510	0	360	240	1308	1524	600	420	636	924	48	30	18	36	36	0	12	72	24	12	42	18	0	12	0	744	1398	618	720	216	0	1260	1704	600	450	540	810	0	300	0	0	300	60	0	0
0	0	0	0	0	0	0	0	0	0	0	0	0	0	0	0	0	0	0	0	0	0	0	0	2640	5280	3960	0	0	0	0	0	0	0	0	0	0	0	0	0	0	0	0	0	0	0	0	0	0	0
894	942	402	708	654	420	600	630	750	498	432	564	630	960	402	150	258	60	138	1338	66	168	1026	48	102	138	276	138	90	672	189	198	117	102	1386	228	102	816	270	288	126	498	210	72	1176	27	24	75	24	540
2553	3513	2100	1752	5804	1750	4084	2510	2160	1110	2150	2260	0	570	240	9	87	60	84	522	60	150	752	154	44	280	588	72	228	288	12	132	60	108	414	120	297	832	161	24	240	240	0	96	342	146	88	72	192	716
5136	1440	3072	2256	768	0	864	0	0	14976	4608	1152	0	0	0	0	0	0	0	0	0	0	0	0	0	0	0	0	0	0	0	0	0	0	0	0	0	0	0	0	0	0	0	0	0	0	0	0	0	288
2112	2400	4812	180	864	540	252	720	468	9624	3516	3240	0	360	288	0	0	0	0	0	0	0	0	0	0	0	0	0	0	0	0	0	0	0	0	0	0	0	0	0	0	0	0	0	0	0	0	0	0	0
3696	4728	840	240	1248	240	1344	0	1728	336	0	432	384	0	0	0	0	0	0	0	0	0	0	96	0	0	720	192	0	0	0	0	0	288	168	1080	0	96	576	0	0	2880	768	0	0	816	0	1152	0	0
1215	1410	795	756	684	3990	252	1698	1062	1080	1098	360	0	432	1080	231	258	159	0	72	294	60	72	240	162	756	108	0	216	108	0	0	0	0	24	156	0	120	216	0	0	1026	0	0	0	0	0	0	72	216
[truncated: 55 more columns]
