# Supplementary material for: Polygenic adaptation from standing genetic variation allows rapid ecotype formation
Source: eLife. 2023 Feb 28;12:e82824. doi: 10.7554/eLife.82824 (PMC9977305; doi:10.7554/eLife.82824)
Supplement: Supplementary file 2. [file elife-82824-supp2.zip › Supplementary_Data_1/Twisst_windows_5000/superscaffold42_all_output.weights.5000.csv]

topo1	topo2	topo3	topo4	topo5	topo6	topo7	topo8	topo9	topo10	topo11	topo12	topo13	topo14	topo15	topo16	topo17	topo18	topo19	topo20	topo21	topo22	topo23	topo24	topo25	topo26	topo27	topo28	topo29	topo30	topo31	topo32	topo33	topo34	topo35	topo36	topo37	topo38	topo39	topo40	topo41	topo42	topo43	topo44	topo45	topo46	topo47	topo48	topo49	topo50
304	110	6	208	1106	516	150	948	504	640	1464	1120	0	0	0	1238	928	1642	782	2032	480	846	2688	480	2044	900	912	0	0	832	116	544	244	102	334	80	724	414	320	388	48	204	0	0	400	90	666	256	146	374
0	864	9756	1324	252	1736	1087	99	1622	2448	216	0	2592	2592	8748	0	0	0	0	0	0	0	0	0	0	0	0	0	0	0	158	126	76	0	0	0	0	0	0	0	0	0	0	0	0	237	225	114	0	0
4356	5328	21996	1188	144	396	720	0	0	9060	792	1200	180	0	0	0	0	0	0	0	0	0	0	0	0	0	0	0	0	0	0	0	0	0	0	0	0	0	0	0	0	0	0	0	0	0	0	0	0	0
1848	5880	6960	0	0	0	0	0	0	7776	0	0	0	0	7776	528	1680	1248	0	0	0	0	0	0	1296	0	0	0	0	0	0	0	0	0	0	0	0	0	0	0	0	0	0	0	0	0	0	0	0	0
420	1020	720	0	0	0	0	0	0	2304	0	0	0	0	432	864	2268	2304	108	36	0	180	0	0	6246	360	450	0	0	2592	0	0	0	0	0	0	0	0	0	0	0	0	0	0	0	1080	216	1152	2346	1146
0	0	1080	3240	720	1440	1026	1962	0	0	0	0	0	432	3816	0	36	288	1620	0	540	432	720	0	0	0	0	0	108	1440	2160	900	720	0	0	0	0	0	0	0	0	2160	4320	540	0	648	216	0	0	0
0	0	0	0	0	0	0	0	0	0	0	0	0	0	0	0	0	0	60	516	96	258	276	930	0	0	0	120	120	0	0	0	0	540	5508	888	6738	13638	4632	0	0	0	1200	1200	0	636	204	72	270	492
36	36	0	1008	0	1080	0	0	0	0	0	0	0	360	0	36	36	0	0	0	0	36	0	0	0	0	0	36	0	0	1200	0	1500	540	180	0	0	0	0	0	0	0	0	0	900	900	900	0	1440	0
24	36	216	126	360	60	72	408	36	464	128	122	312	786	192	78	120	294	36	54	24	1080	0	84	696	0	18	744	138	192	108	324	120	0	0	120	324	0	0	144	144	0	276	0	648	0	972	60	1296	0
48	0	96	0	576	0	0	0	0	0	0	0	0	0	1152	0	0	0	0	3456	0	0	0	0	0	0	4608	2304	0	6912	0	0	0	0	0	0	0	864	864	0	0	0	0	0	0	0	0	0	0	0
0	0	0	0	1440	288	8304	2592	8112	0	0	0	1728	3456	0	0	0	0	0	0	0	0	0	0	0	0	0	0	0	0	0	0	0	0	0	0	0	0	0	0	0	0	0	0	0	0	0	0	576	0
0	432	0	0	0	0	1107	1512	2349	0	0	0	0	0	0	0	0	0	0	0	0	408	16	440	0	0	0	0	0	0	0	0	0	0	0	0	0	0	0	0	0	0	0	0	0	3831	5088	7929	1458	36
400	88	100	0	992	424	0	84	84	60	856	356	648	36	792	708	108	468	0	36	12	456	432	408	120	0	600	900	24	1128	0	160	80	120	780	300	120	576	456	192	60	180	360	384	696	480	2100	1860	120	0
468	313	839	24	390	180	1482	618	1050	150	240	744	552	642	552	366	138	552	36	102	120	36	12	534	60	60	1386	816	618	288	0	24	12	0	0	12	0	0	282	12	12	84	36	36	12	378	906	1668	1569	513
288	0	264	60	492	24	24	0	96	816	0	1104	0	0	288	864	24	840	2304	3408	48	0	0	120	3024	0	1776	0	0	3312	240	816	96	0	60	0	1152	324	168	0	12	12	0	0	0	0	0	0	0	0
1080	540	3132	144	72	360	0	0	0	864	1656	2880	720	648	0	216	108	540	432	0	0	0	0	0	432	288	7920	2160	1296	0	0	24	120	0	0	0	0	0	0	0	0	0	288	0	0	0	0	0	0	0
500	100	0	665	885	325	17	126	85	735	12	3	3465	207	315	0	0	0	60	1140	300	3	0	15	20	3	10	18	303	0	0	0	0	75	1425	375	0	1566	414	0	0	843	90	375	0	0	30	0	0	0
2118	270	326	160	1120	750	0	50	300	372	50	0	1510	250	250	2500	0	4	2	0	110	0	0	1000	1384	12	0	5000	500	500	0	0	6	0	0	20	0	0	0	108	36	36	4	0	0	0	0	60	0	0
0	0	0	36	384	30	0	90	0	0	0	0	0	0	0	450	90	0	540	198	0	396	882	1980	0	156	4524	2808	0	108	36	474	30	0	0	0	0	90	0	0	0	0	0	0	108	0	0	0	376	48
600	336	504	288	468	0	0	1512	0	594	1386	828	1944	0	612	1950	1092	2214	1944	1080	0	94	934	1096	162	84	114	972	0	792	1836	1296	1404	2628	72	72	372	84	660	108	0	0	2124	36	108	0	36	72	10	490
0	0	90	0	0	0	0	0	0	0	18	72	0	0	180	0	0	0	0	90	810	0	180	612	522	0	1656	0	0	0	0	0	0	0	1350	5400	720	1080	2880	0	2250	8820	0	4500	0	0	0	0	0	0
0	156	450	0	0	0	258	0	96	114	0	6	0	0	0	0	0	360	0	0	0	192	0	1098	2088	0	300	0	0	0	0	0	0	1440	3900	9450	0	6090	2760	0	1050	1950	360	0	0	0	0	0	168	0
0	0	120	0	0	0	24	0	12	120	0	12	0	0	0	0	12	624	0	0	0	72	0	288	2220	0	360	0	0	0	100	30	110	900	0	2100	0	600	300	0	3000	300	0	0	0	0	600	600	36	0
0	1248	1272	0	0	0	792	48	360	2190	0	1026	0	0	960	0	0	288	0	0	0	912	0	0	180	0	720	0	0	0	1104	2328	168	0	1632	792	384	2832	1344	720	1176	912	0	96	0	0	0	0	456	0
0	5268	132	0	0	0	720	0	240	1596	684	96	0	2160	0	0	1716	516	0	0	0	72	0	24	168	144	12	0	864	0	72	48	24	0	480	240	1128	2688	1416	952	896	4596	72	432	1080	0	0	0	144	0
160	280	640	198	8	4	0	0	0	0	0	0	0	120	240	110	200	440	150	0	0	0	0	0	0	0	0	0	0	0	390	40	20	0	0	0	240	0	2640	921	810	4737	2100	300	0	100	50	0	0	0
0	0	792	0	0	0	0	0	0	720	0	0	0	0	1080	0	0	1152	0	0	0	0	0	0	936	0	0	0	0	864	0	0	0	0	0	0	583	374	1419	0	0	0	0	0	0	0	0	0	0	0
12	258	1026	0	858	108	0	60	0	18	150	12	0	0	90	24	516	2052	0	60	0	0	750	540	234	156	2058	0	0	90	0	0	0	0	0	0	0	0	4290	0	0	540	0	0	0	0	0	0	0	0
1732	3304	2944	936	200	80	828	0	20	460	0	100	420	560	296	1472	2264	3740	1100	500	1200	2000	0	0	400	400	0	408	2600	500	0	0	0	232	0	200	0	100	0	0	40	0	180	0	0	508	96	260	416	0
4625	1036	999	1116	1206	180	30	225	15	36	54	0	648	180	360	3244	626	684	60	0	30	96	12	144	216	3	15	1044	306	36	168	108	30	258	0	30	0	0	0	0	15	75	108	18	0	0	0	0	48	24
3480	0	720	480	0	120	0	0	0	312	24	576	3600	0	0	7152	0	1008	1440	180	180	0	0	0	0	0	600	4200	0	600	240	0	0	0	0	0	0	0	0	0	0	60	240	0	60	0	72	108	12	36
2799	1551	1224	1193	274	291	912	528	528	138	120	498	480	360	0	1350	864	576	904	294	236	333	281	418	92	134	494	480	0	180	459	126	117	168	282	84	162	393	45	120	184	368	96	0	108	586	364	232	219	371
768	24	552	244	45	179	1600	240	1076	686	289	1245	300	0	0	1272	2211	2319	588	120	216	1296	360	936	306	282	852	300	0	0	420	513	477	576	408	504	192	192	480	832	448	724	60	0	0	864	258	1224	1200	462
0	3240	0	0	0	36	3080	1445	5525	54	108	108	0	0	0	0	750	18	18	0	54	1890	720	2940	66	216	204	0	0	0	360	1146	90	90	882	0	690	600	1020	233	306	595	108	0	0	868	667	1897	870	504
114	36	354	120	0	240	360	176	232	468	480	240	0	360	0	30	36	114	0	0	576	48	56	88	0	864	648	0	144	0	96	0	300	36	0	792	0	104	88	108	522	1026	0	0	0	0	0	0	792	264
0	330	3810	360	64	728	0	0	216	3960	288	1728	3600	0	0	0	60	660	0	0	0	0	0	0	0	0	0	0	0	360	0	30	438	720	360	0	0	0	0	0	0	0	1620	0	72	0	0	0	0	0
108	0	540	84	60	0	0	0	0	3636	0	144	540	0	0	0	0	0	144	0	72	0	0	0	1368	144	108	324	0	1080	240	120	0	612	180	144	72	576	252	0	0	0	252	0	0	0	288	180	0	0
4500	1000	1004	1884	4992	2304	288	864	288	378	390	24	0	720	432	900	560	280	0	0	0	0	0	0	0	0	0	1620	0	0	3244	2912	1344	1500	0	0	0	0	0	480	240	144	900	0	864	24	0	0	12	108
0	0	0	3240	0	0	0	0	0	0	216	72	1080	0	0	1080	0	0	0	0	0	0	648	1296	144	0	576	14040	0	0	0	0	0	0	0	0	0	0	0	0	0	0	0	0	0	0	0	0	0	0
0	10	50	80	60	20	0	0	100	100	0	0	160	100	100	120	60	0	192	0	60	60	120	0	6300	10	50	1100	1016	1100	20	123	41	288	0	0	20	20	0	61	343	20	40	280	40	0	0	100	10	0
200	250	300	150	390	0	0	275	0	210	100	50	0	0	360	1600	1125	2220	100	275	45	25	390	0	12595	869	0	0	130	3240	0	25	0	25	0	5	925	410	40	0	0	0	0	130	0	25	100	0	0	150
1800	0	1944	684	2520	4500	0	0	0	3528	864	288	1800	0	5400	648	0	504	0	0	0	0	192	1104	1080	0	1080	144	0	216	1404	1680	2100	0	0	0	0	0	0	0	0	0	864	0	0	0	0	0	0	24
144	72	0	904	924	1340	189	702	789	72	252	180	480	180	1296	96	48	864	128	208	816	160	356	384	1488	748	452	984	576	1872	1176	672	780	208	338	966	648	504	216	576	384	0	48	1692	1548	324	648	324	64	128
0	0	0	8832	1056	1632	0	0	0	0	0	0	0	0	0	48	0	0	96	0	960	4	68	72	8	136	0	0	0	0	2576	308	476	0	0	240	240	0	0	96	0	0	48	1200	480	0	960	0	64	1088
0	0	0	3969	3483	3240	0	0	0	0	5184	0	0	0	0	0	0	0	0	0	0	0	1323	1233	0	0	720	432	0	0	0	0	0	0	0	0	0	0	0	0	0	0	0	0	0	0	0	0	0	1701
164	68	736	780	240	150	104	416	0	412	340	760	1212	158	180	0	24	400	640	800	4320	100	600	760	100	2598	50	1212	196	720	520	290	100	184	320	4856	184	328	40	50	102	10	162	730	980	220	428	200	16	80
132	110	370	0	0	224	0	32	48	990	336	150	0	0	16	940	250	2858	0	120	264	0	0	0	5412	1848	720	320	800	40	0	0	0	0	80	208	928	456	480	0	240	120	0	2000	0	0	0	0	0	848
22	54	182	574	636	476	91	45	68	96	69	123	18	0	36	866	138	346	900	390	420	393	240	2409	858	700	1700	450	0	72	566	600	484	180	60	270	240	340	1130	430	580	520	90	180	0	167	357	262	160	0
2456	1248	4960	2646	1896	2874	336	1872	48	48	480	0	1128	1776	4080	1816	768	1856	660	0	0	348	84	0	0	0	0	0	0	0	1188	880	572	360	0	0	0	0	0	0	0	0	0	0	0	672	1008	96	348	12
0	216	1152	0	0	0	144	0	1080	2070	2970	5328	0	0	216	0	360	2808	0	360	0	0	0	0	864	0	0	0	72	3312	0	0	0	0	0	0	144	216	360	0	0	0	0	0	0	0	0	0	0	0
900	180	1980	0	0	3600	0	0	720	8208	4410	7002	900	180	720	0	0	180	0	0	0	0	0	0	0	0	36	180	36	0	0	0	0	0	0	0	0	0	0	0	0	0	0	0	0	0	0	0	0	0
4416	9936	6600	0	1152	1152	0	576	4608	8472	3156	3636	0	0	576	192	432	456	0	0	0	0	0	0	0	0	0	0	0	0	0	0	0	0	0	0	0	0	0	0	0	0	0	0	0	0	0	0	0	0
0	360	3960	0	0	0	0	0	864	7092	5148	10224	0	0	0	0	0	0	0	0	0	0	0	0	0	0	0	0	0	0	0	0	0	0	0	0	0	0	0	0	0	0	0	0	0	0	0	0	0	0
1344	1344	4800	0	1296	1296	0	0	2592	2592	3456	6912	0	0	0	1056	1056	1920	0	0	0	0	0	0	2736	0	0	0	0	288	0	0	0	0	0	0	0	0	0	0	0	0	0	0	0	0	0	0	0	0
0	120	576	536	468	316	1600	960	4568	520	408	3776	1392	120	240	0	0	0	0	0	0	0	24	0	0	0	0	0	0	0	312	156	372	0	2160	720	480	720	0	60	240	60	0	1920	792	448	0	896	0	96
5940	693	9567	0	480	960	0	84	96	1152	1440	288	0	0	6012	0	0	0	0	0	0	0	0	0	0	0	0	0	0	0	0	240	480	0	0	0	1764	108	3024	0	0	0	3600	0	720	0	24	48	0	0
598	2418	1664	0	0	0	0	0	0	0	0	0	0	0	216	1633	6603	4868	0	0	0	0	0	0	0	0	0	0	0	2160	0	0	0	0	0	0	372	1612	3488	0	0	6192	1440	0	0	0	0	0	0	0
2808	2592	6696	0	0	0	0	0	0	1728	0	0	0	0	1728	2808	2592	4968	0	0	0	0	0	0	0	0	0	0	0	2592	0	0	0	0	0	0	216	216	540	0	0	0	972	0	0	0	0	0	0	0
3720	5472	1176	8208	2592	432	1512	864	216	1872	2340	540	0	0	864	1602	864	126	0	0	0	0	0	0	432	0	0	0	0	432	0	0	0	0	0	0	0	0	0	0	0	0	0	0	0	0	0	0	0	0
162	270	162	0	0	0	216	342	846	378	0	594	756	0	0	0	0	0	0	0	0	0	864	972	70	56	684	1188	0	0	0	0	0	162	270	162	171	387	846	0	357	615	756	0	0	0	0	0	0	84
2880	0	0	1824	2976	240	144	432	0	0	0	0	0	0	0	720	0	0	432	144	144	0	0	0	0	0	0	0	0	0	7298	5492	530	2304	288	288	1692	288	0	0	0	0	0	648	0	432	576	0	144	144
246	24	0	1023	2043	462	42	576	30	0	0	0	450	0	0	360	90	0	3502	1106	1026	0	306	0	0	0	0	0	90	0	4845	8001	2058	1694	826	702	3713	345	910	0	510	300	2970	3924	594	12	288	60	0	126
282	242	600	296	296	292	318	298	232	660	176	168	100	100	286	546	198	426	448	54	208	150	180	120	398	624	442	100	180	246	588	514	436	478	342	660	1038	422	392	384	592	264	404	452	404	654	908	280	572	868
324	278	364	367	376	541	237	356	277	447	406	443	0	0	0	474	348	624	394	130	436	222	156	228	630	358	464	0	0	0	499	610	721	509	323	410	312	242	256	624	423	345	0	0	0	399	684	567	472	310
545	1495	726	462	606	204	1620	408	252	368	282	472	180	234	270	372	954	402	612	324	204	946	380	132	318	210	204	0	96	0	522	648	174	222	189	63	534	222	270	343	137	180	0	60	0	806	306	250	445	203
600	492	432	444	674	916	372	1006	878	498	1220	620	48	60	60	722	318	790	765	794	1447	480	870	786	478	1516	536	96	0	0	288	338	448	171	218	391	320	188	596	669	486	1087	60	0	0	222	685	635	178	418
144	36	0	436	282	110	0	180	0	30	180	30	0	0	0	0	0	720	200	68	20	360	432	360	5718	3198	1356	3240	0	1200	728	330	10	40	28	4	240	30	90	72	0	48	240	0	120	90	450	120	0	600
1600	0	4752	3652	0	1548	680	0	1480	3438	158	1000	3100	2880	2160	0	0	96	160	0	640	0	0	0	48	2100	0	0	0	0	0	0	48	200	0	1704	0	0	0	72	696	0	0	0	0	72	160	368	480	100
504	352	408	1920	80	6880	274	10	404	384	1560	0	1440	3400	144	0	0	0	0	60	204	0	200	0	0	42	210	0	36	0	128	0	352	0	420	988	44	40	100	2480	652	24	96	12	2440	144	0	144	320	64
176	144	28	84	0	6456	68	40	32	44	640	176	1052	1660	508	80	120	0	48	0	128	0	0	0	0	72	0	0	144	0	0	0	6440	240	0	164	0	0	0	3465	1203	660	0	0	0	420	1076	300	160	40
576	432	892	448	1020	2872	560	132	504	220	378	370	700	604	136	104	0	560	112	258	458	8	16	432	200	208	960	216	408	192	0	200	424	0	200	248	140	220	1020	1600	1760	1032	448	180	360	1552	372	1292	2520	1096
81	26	140	1500	488	425	47	82	40	84	51	48	295	75	55	0	0	0	30	25	55	25	0	0	36	199	281	0	75	100	900	100	220	960	320	140	325	172	320	0	300	440	1180	199	100	803	165	610	385	570
0	0	108	0	36	72	180	372	276	556	226	946	108	108	252	0	0	0	0	0	0	0	0	0	72	18	18	0	0	216	0	0	0	0	0	0	36	0	72	0	48	24	0	36	0	144	528	1344	0	864
0	2280	420	0	0	0	0	0	720	900	0	420	0	0	120	0	240	120	0	0	0	0	0	0	0	0	0	0	0	0	540	168	264	72	0	0	0	96	0	636	48	228	324	24	192	5400	240	4080	720	0
450	270	1800	135	75	870	162	180	468	1020	1500	1368	0	0	684	740	75	2425	270	210	60	486	216	108	540	0	0	360	0	1080	270	150	1920	1215	735	210	396	666	180	540	138	114	900	396	864	0	72	252	54	54
1008	1040	1768	1800	1080	2190	60	0	1020	2280	840	252	0	306	0	0	180	1224	608	1218	1204	660	270	1230	2286	300	216	0	90	594	0	0	1404	700	1500	1400	630	270	1260	2268	360	204	0	0	594	90	0	828	0	0
888	2821	821	170	1027	75	3000	4440	360	604	264	1796	0	0	240	612	3911	1111	1036	748	100	1440	2256	180	90	72	738	0	0	96	360	1161	225	194	254	50	240	456	252	12	12	156	0	0	0	126	876	0	492	870
0	0	880	32	32	0	396	1044	1792	2240	64	128	160	256	3160	0	0	1600	0	0	88	120	40	0	1760	240	480	160	112	760	8	80	0	0	24	88	6	28	6	96	40	112	88	328	16	0	180	640	480	220
0	0	0	0	0	0	0	0	0	0	0	0	0	0	0	216	0	216	0	0	0	0	0	0	0	0	0	0	0	0	0	0	0	0	0	0	2268	420	1416	0	0	0	1944	0	0	2052	1080	6048	972	0
1140	0	48	264	0	24	0	0	0	180	0	0	0	0	0	1800	0	360	1920	0	312	0	0	0	0	180	0	0	0	0	720	0	144	1344	0	168	0	0	0	0	72	0	0	0	0	72	216	1008	0	0
960	480	360	360	2520	0	0	960	0	0	0	0	0	0	1080	0	0	0	324	612	0	0	384	0	0	0	0	0	0	432	0	432	0	84	420	0	1464	0	0	0	0	0	0	0	0	0	0	0	0	0
30	110	184	356	432	154	540	228	712	220	108	456	648	78	516	0	64	128	244	274	100	120	192	784	170	104	486	696	150	408	64	56	84	140	190	150	28	118	1430	24	150	1204	1284	60	24	120	84	148	54	84
216	0	1728	0	36	396	540	170	1090	1796	408	3160	0	0	180	0	0	0	0	72	360	0	0	0	1530	216	1350	0	0	360	0	0	0	0	0	0	0	0	36	270	90	324	0	36	108	1080	340	2900	0	792
25	133	388	0	90	0	192	260	205	741	195	1422	45	108	150	10	83	291	0	90	0	129	230	190	510	240	2004	45	108	402	115	625	10	200	800	20	771	1276	998	0	0	60	75	30	30	84	10	5	57	40
384	840	1032	872	640	984	1072	680	1152	1440	960	1248	1152	1152	936	120	288	132	168	160	440	192	152	232	268	344	468	0	0	0	82	120	14	240	160	416	84	256	332	272	816	760	0	0	0	112	88	16	216	312
456	972	600	187	105	672	278	338	1004	450	646	972	336	628	312	10	10	40	42	48	166	140	80	140	108	280	552	0	160	0	8	0	16	30	120	90	36	0	36	132	860	1848	0	24	0	28	28	112	76	76
2088	2088	0	1584	1296	0	2574	414	108	0	0	0	576	0	0	576	576	0	0	0	0	0	0	0	0	0	0	0	576	0	1440	864	0	576	0	288	0	0	0	0	0	0	0	1152	0	396	252	72	0	0
0	0	0	0	0	0	0	0	0	0	0	0	0	0	0	0	0	0	0	0	0	0	0	0	96	40	224	0	0	0	0	0	0	0	0	72	0	0	0	240	152	400	0	0	0	165	0	33	90	0
192	0	820	193	0	357	58	26	166	1303	954	1023	110	110	110	189	0	553	148	38	270	40	36	20	588	210	672	72	48	144	341	0	305	312	87	531	60	54	30	534	348	348	48	72	96	646	288	432	892	1284
150	234	288	72	492	228	796	1682	3660	176	208	1104	60	0	0	693	99	528	90	246	624	40	260	330	0	336	600	180	0	0	16	24	80	60	120	240	297	339	2046	0	240	504	120	0	0	150	90	240	64	464
0	0	0	0	120	276	0	120	504	96	18	696	0	0	0	0	0	0	0	108	0	0	150	522	0	162	396	0	0	0	0	0	0	0	192	168	0	0	1920	0	0	3690	1800	0	0	0	0	0	0	36
2928	432	240	360	72	0	0	72	0	0	0	0	360	0	720	5736	1404	780	3240	0	0	0	0	0	0	0	0	2160	0	0	0	0	0	360	0	0	396	18	162	0	0	72	1440	72	0	0	432	0	0	0
554	193	93	564	1620	504	260	768	256	84	150	234	0	0	0	1560	690	138	678	2044	590	21	1120	203	72	216	264	0	0	24	228	820	140	186	458	88	294	780	762	92	168	256	0	0	60	20	36	136	9	144
324	0	2484	0	720	0	0	0	0	17952	2568	0	0	0	5328	0	0	0	0	0	0	0	720	0	540	0	108	0	0	3600	0	0	0	0	0	0	0	0	0	0	0	0	0	0	0	0	0	0	0	0
0	168	516	0	18300	3060	0	0	0	1488	600	0	0	0	6324	0	0	0	0	0	0	0	120	720	520	0	1820	0	0	240	0	2700	540	0	0	0	1260	1120	1820	0	0	720	0	0	0	0	0	0	0	0
0	0	5400	404	404	488	0	0	2160	18792	1944	864	2160	1080	5400	0	0	0	0	0	0	0	0	0	0	0	0	0	0	0	880	880	2560	0	0	0	0	0	0	0	0	0	0	0	0	0	0	0	0	0
72	0	216	0	0	0	0	0	0	0	0	0	0	0	0	504	144	1512	864	144	2880	864	432	2484	7668	4962	3930	720	720	576	144	0	0	144	36	144	18	18	0	216	756	108	0	0	0	144	0	0	144	72
636	1080	1020	576	288	360	0	276	1104	0	276	924	0	0	0	1428	3372	3132	4280	1538	1418	816	300	912	798	180	1320	0	0	90	1008	1092	984	1348	580	520	336	60	1680	324	0	1878	288	0	162	0	84	432	36	186
0	0	864	0	0	432	0	0	0	864	1272	2184	864	0	0	0	0	0	0	0	0	0	0	0	576	336	816	0	0	0	0	0	0	0	0	0	0	0	0	288	0	576	0	0	0	0	0	0	0	0
110	684	616	108	66	72	480	252	270	222	120	324	18	330	168	312	234	624	54	0	156	2106	396	1278	468	1068	1350	162	2520	324	18	6	12	0	120	36	0	0	0	0	24	0	0	18	0	1020	594	396	810	158
0	0	0	0	0	0	48	0	96	0	0	0	0	0	96	0	288	192	48	240	0	1968	2784	4608	252	72	540	0	0	1248	0	48	0	24	120	0	12	60	168	0	0	0	0	0	0	312	480	624	2748	2928
1632	2544	2784	1116	240	276	1104	72	264	1296	384	192	1248	2400	2112	0	0	0	0	1116	180	0	1080	888	0	888	1296	0	0	0	0	0	0	0	492	516	0	120	120	12	156	0	0	0	72	0	0	0	0	360
0	192	960	0	0	0	0	768	0	2160	48	192	0	192	4128	0	0	0	0	0	0	0	0	0	1440	0	480	0	384	0	0	0	0	0	0	0	0	0	0	0	0	0	0	0	0	672	3216	1200	192	0
90	720	430	0	0	0	510	25	165	710	0	380	0	0	70	0	30	0	0	0	30	46	46	1604	10	10	732	0	30	30	3941	1901	5054	90	630	526	59	696	245	24	826	576	30	94	24	370	25	125	62	62
1476	456	2484	120	120	0	120	24	0	2538	90	108	0	0	0	528	48	1008	480	544	560	200	520	0	804	420	216	0	0	1440	120	600	0	168	296	256	1392	2560	1280	100	80	300	960	960	240	88	440	0	40	200
363	744	801	0	0	0	180	0	0	192	0	24	0	0	0	252	612	720	36	72	36	270	342	396	432	36	396	396	216	432	840	600	360	180	540	180	360	540	540	684	1116	2736	2160	360	1440	0	0	0	324	324
238	134	684	260	256	972	252	180	288	618	1090	332	0	84	0	568	722	2178	252	348	1062	580	697	565	666	952	434	78	78	132	328	320	870	74	364	870	226	214	1756	1674	864	1824	36	180	426	310	956	570	284	725
180	180	480	340	120	20	289	130	91	110	10	430	720	100	120	1140	566	866	64	8	8	368	78	112	512	0	38	136	40	168	140	514	494	460	136	148	38	102	10	426	24	188	0	48	84	879	298	711	600	724
379	406	121	150	0	0	18	12	0	348	60	30	30	30	6	190	160	10	0	240	0	0	0	0	0	0	0	0	0	1230	0	0	0	0	360	0	560	2756	224	0	0	0	0	0	750	0	0	0	0	1800
336	432	240	360	0	0	0	0	0	144	96	0	0	0	240	336	270	150	0	0	0	0	0	0	72	0	48	144	0	360	288	48	48	180	72	24	2004	2808	1956	24	0	432	1308	24	72	300	120	120	600	2160
111	834	309	135	18	63	170	30	70	135	91	68	18	162	0	33	570	243	180	9	27	200	60	100	64	16	16	0	90	0	186	324	102	153	465	78	1944	3076	3008	629	473	4754	0	306	810	689	480	163	1120	390
0	0	0	450	180	810	0	0	0	0	0	0	0	0	0	0	0	0	210	120	390	0	0	0	0	0	0	0	0	0	2232	1152	4536	1704	1344	2640	696	0	1608	2256	3632	1528	2880	1440	2880	0	0	144	0	0
60	0	12	144	0	756	0	0	0	0	180	0	0	0	0	0	0	0	0	0	180	0	0	0	0	36	0	0	0	0	432	0	1872	0	0	864	1872	819	3501	1848	2856	2388	360	0	288	144	1800	360	0	360
0	0	0	504	898	444	0	866	142	0	184	140	0	0	0	30	0	60	214	988	536	210	472	686	75	397	212	0	0	0	328	308	418	464	504	176	1038	440	662	259	265	272	224	656	224	0	274	68	15	59
0	0	0	0	0	0	0	0	0	0	0	0	0	0	0	0	0	0	0	0	0	0	0	0	0	0	0	0	0	0	576	0	2808	1152	0	1296	72	144	0	2336	4672	336	648	6480	1080	0	0	0	0	0
0	96	144	0	0	0	0	0	0	0	0	0	0	0	120	0	240	360	0	0	0	0	0	0	0	0	0	0	0	300	360	360	180	0	816	408	246	906	636	0	240	792	180	120	300	0	0	0	0	0
0	0	0	0	0	0	0	0	0	0	0	0	0	0	0	0	0	0	0	0	0	0	0	0	0	0	0	0	0	0	0	0	0	0	0	0	0	0	0	0	0	0	0	0	0	0	0	0	0	0
492	384	514	332	120	124	260	196	264	1354	150	36	0	0	520	744	960	672	336	60	108	144	0	144	720	52	16	0	0	300	162	20	4	456	168	256	60	120	270	0	310	300	1050	250	30	180	145	5	408	276
1080	0	0	0	13284	4428	0	0	0	0	0	0	216	0	0	5760	0	0	0	3240	1080	0	0	0	0	0	0	0	0	0	0	1728	576	576	216	72	6912	0	864	0	0	2592	0	0	0	0	0	0	0	0
30	0	0	260	1298	278	0	174	180	168	948	372	768	6	384	894	0	756	452	978	196	324	108	216	252	324	540	726	0	144	168	1008	204	436	750	236	2304	332	1222	348	0	540	1248	768	1758	0	174	180	6	180
240	80	40	100	400	1500	0	0	0	0	200	0	0	400	0	0	0	0	160	340	1500	0	0	0	0	200	0	0	400	0	80	1472	1200	416	884	1200	416	80	3552	3704	2988	7736	320	320	320	76	120	20	80	240
755	427	480	1077	645	99	349	547	106	414	417	423	240	30	393	984	327	177	1171	1172	363	255	1080	156	371	787	516	687	711	1431	42	411	78	352	290	84	59	213	1522	12	40	338	240	105	30	46	235	4	72	339
240	1440	2016	204	60	168	640	144	1256	1056	240	792	0	0	0	144	640	944	216	1232	1000	380	180	328	556	188	72	0	0	144	324	228	552	192	416	928	1384	2266	3310	752	1200	3760	0	0	0	212	180	256	148	486
1248	156	336	612	540	528	228	400	1520	210	48	462	0	0	0	0	0	0	0	600	2496	0	224	160	0	352	608	0	0	0	600	120	480	0	744	2880	408	872	880	0	516	180	6000	600	240	0	0	0	0	208
140	1660	1260	0	0	0	1440	0	2880	2280	0	1440	0	0	0	150	3630	2400	0	72	0	1740	60	2880	1680	160	2960	0	0	1080	312	288	384	312	432	624	0	144	288	96	72	648	0	0	0	360	0	240	780	60
0	0	0	0	120	0	0	288	72	0	0	0	0	0	240	0	0	0	0	36	36	0	48	576	144	72	936	0	0	96	0	0	0	0	72	72	3072	512	5656	0	0	0	720	288	0	0	0	0	0	0
0	0	0	0	0	0	0	0	0	240	0	360	0	0	0	0	0	0	0	0	0	0	0	0	425	0	1075	0	0	0	0	0	0	0	0	0	432	0	288	0	0	120	480	0	0	0	0	96	0	0
0	0	0	0	0	0	0	2700	900	900	0	450	0	0	4050	0	0	0	0	0	0	0	0	360	0	360	180	0	0	0	0	0	0	270	540	0	0	0	360	0	0	540	180	810	0	0	1350	450	0	0
252	1176	1596	0	0	0	0	0	0	0	0	0	0	0	0	288	1344	1824	0	0	0	0	0	1080	780	156	1908	252	0	0	0	0	0	0	0	0	0	0	2340	0	0	2520	540	0	0	0	0	0	0	0
402	282	66	1518	5520	1320	465	4359	186	6	228	156	54	90	90	4230	2430	90	456	1080	180	270	1029	57	270	81	57	72	0	0	36	144	144	120	120	60	624	240	96	60	0	60	108	0	0	95	1577	38	540	270
768	384	1584	258	616	482	0	516	0	720	240	120	0	0	1800	192	96	576	0	360	0	0	420	636	810	327	1203	456	0	1080	246	764	334	0	120	0	1210	870	2420	0	0	480	960	240	240	0	0	0	0	180
384	432	4368	4	8	504	0	100	800	3480	4094	1060	300	0	0	448	504	5096	10	20	210	0	40	320	2320	950	192	120	0	0	0	0	0	0	0	0	0	0	240	110	0	220	120	0	0	0	0	0	0	0
776	496	666	348	0	150	412	350	252	370	242	324	450	150	234	774	348	144	328	424	208	0	0	0	636	210	0	0	120	252	600	0	300	66	528	306	960	180	1260	0	210	0	3600	480	600	352	200	78	450	900
342	1170	1620	448	616	538	720	828	906	1260	75	345	312	360	810	210	750	1740	0	0	0	1440	0	2400	1100	3800	3080	1860	2700	360	140	404	194	36	36	36	62	104	308	0	36	240	186	36	18	180	468	486	360	0
180	0	720	72	1260	0	90	558	0	90	90	36	0	0	3600	0	0	360	0	360	0	0	0	0	630	330	120	0	0	1440	90	450	0	0	360	0	2700	0	900	0	0	0	0	0	0	720	3924	0	0	1800
0	0	576	0	0	0	0	864	0	1728	0	0	1728	0	2160	648	324	2124	2304	0	0	0	576	0	1152	0	0	1152	1152	3168	0	0	0	0	0	0	0	0	0	0	0	0	0	0	0	576	720	0	0	288
0	0	324	0	0	0	0	0	0	72	0	0	0	0	144	0	0	10908	0	0	0	0	0	0	1728	0	0	0	0	0	0	0	0	0	0	0	0	0	0	0	0	0	0	0	0	0	0	0	0	0
0	0	360	288	306	54	0	0	0	3276	0	252	0	0	0	0	0	324	0	0	0	0	0	0	162	0	234	0	0	0	1656	1530	702	2592	918	5490	486	7398	1296	594	990	0	0	0	0	216	0	1944	162	0
224	1360	1248	148	184	40	960	800	400	1368	192	864	0	0	480	176	976	816	60	840	96	360	72	0	508	92	144	0	0	0	136	376	16	192	1440	192	1796	2052	1192	384	672	1584	0	480	0	156	212	160	258	210
0	240	1968	552	192	1152	492	14	478	5328	240	600	216	648	1488	48	192	408	0	160	32	272	128	416	1744	0	176	48	120	960	48	24	120	72	360	696	104	280	144	480	1012	356	0	72	0	96	12	168	676	376
0	2250	5940	0	0	0	1464	144	552	1200	0	240	0	0	1440	0	1170	2340	48	32	64	216	0	144	1440	0	0	0	0	720	126	72	288	54	216	144	616	688	640	0	288	288	0	0	0	78	72	12	270	0
300	48	12	0	3524	544	0	1134	60	136	448	88	72	48	318	48	300	12	132	1762	176	40	1180	40	0	0	0	0	0	126	0	120	240	0	0	0	1999	837	2024	0	0	576	0	0	0	0	152	4	0	0
152	116	270	341	1353	1002	128	604	172	716	228	264	248	16	968	0	64	208	16	98	62	304	48	512	808	372	832	224	128	176	849	2893	1786	204	322	372	936	676	1560	1360	982	1158	320	1280	160	80	192	120	136	60
0	0	0	0	0	0	0	0	0	0	12	24	0	0	72	0	0	108	0	540	540	12	204	792	2040	2352	1908	540	72	828	0	0	0	0	0	0	0	180	180	60	0	120	0	360	180	0	24	12	24	264
72	108	180	72	0	0	210	630	480	0	0	360	0	0	0	288	660	1308	396	198	342	264	0	504	960	336	576	0	0	0	0	240	240	180	66	114	2760	360	1440	0	0	720	0	0	0	510	1170	600	0	180
175	54	479	700	996	344	560	404	332	1254	244	170	0	0	3780	350	120	754	70	258	272	90	168	174	1168	176	240	0	36	720	350	570	220	300	540	540	452	732	400	40	280	172	180	144	0	222	324	126	290	568
558	96	98	576	288	0	336	48	0	0	0	0	0	0	288	726	240	122	432	0	0	352	32	0	0	0	0	0	0	144	1520	1280	0	2128	480	0	1176	872	424	528	432	480	2224	1440	2016	1264	96	0	1024	48
576	0	0	108	864	0	552	396	276	0	0	0	360	0	0	828	216	0	360	1080	0	2484	300	276	0	0	0	108	0	0	1656	1944	0	1224	2880	0	9198	1386	2448	0	0	0	936	0	0	2256	1764	1488	684	240
1260	0	840	576	2880	3048	0	180	0	72	108	0	36	120	4440	3780	0	2520	3252	0	0	1200	660	360	1464	396	0	12	60	2220	288	1440	1536	0	0	0	0	0	0	0	0	0	0	0	0	300	1800	0	0	300
180	240	270	550	500	0	1126	600	236	194	60	52	162	90	4050	600	600	1872	795	267	318	0	180	0	2700	1800	0	900	900	1836	50	100	0	30	78	12	0	0	0	0	0	0	210	0	0	214	450	26	0	120
848	1504	720	2368	1376	384	976	976	424	84	84	288	288	0	384	272	328	120	0	96	144	0	0	432	148	148	424	480	144	0	272	160	48	0	96	144	0	0	432	0	616	1088	0	96	0	0	0	0	0	48
750	2562	618	258	990	294	1350	2700	2010	135	48	813	600	150	30	360	1098	252	70	92	138	310	0	86	54	60	30	114	900	180	0	116	100	250	176	390	21	0	63	42	144	270	240	120	24	450	1140	786	0	60
3906	5967	4167	432	1728	1296	848	1176	2644	2648	1381	2307	360	288	288	2106	2439	2295	0	0	0	600	0	0	300	0	60	0	0	0	0	0	0	0	0	0	0	60	60	0	0	0	0	0	0	48	144	168	0	0
570	678	60	412	486	902	816	372	240	20	79	45	84	1164	12	990	1206	0	488	280	336	444	144	120	36	156	108	60	624	0	376	480	536	80	220	144	113	136	63	264	228	480	1500	420	264	192	96	0	168	48
2231	1550	899	0	4316	736	0	3000	0	60	780	600	2016	0	300	2600	2000	1160	1440	120	0	0	156	288	36	360	756	0	0	12	0	1120	320	0	0	0	0	0	240	0	0	0	0	0	0	0	0	0	0	0
1152	1824	4440	792	252	360	0	684	0	486	189	1197	432	0	72	36	228	600	0	972	864	0	3420	0	600	900	5700	432	0	360	0	0	0	0	720	1260	0	0	540	0	180	756	0	0	0	0	0	0	0	0
2688	4704	4320	960	120	120	0	240	240	1344	0	0	2400	240	1824	528	924	1188	600	0	0	0	0	0	0	0	0	120	0	0	480	60	60	0	0	0	0	0	0	0	0	0	0	0	0	0	360	360	0	0
3024	992	2020	0	2964	5244	0	1248	1920	1428	1584	3504	2928	1440	3024	1536	496	1064	480	0	0	0	0	0	360	180	0	0	0	0	0	520	920	0	0	0	0	0	0	0	0	0	0	0	0	0	0	0	0	0
144	0	576	0	0	432	360	0	1080	432	0	432	144	0	720	72	720	504	144	1008	288	720	1440	1440	540	0	324	0	0	2664	0	2160	0	0	0	0	1620	5940	3240	216	72	144	0	0	432	0	0	1080	360	720
648	252	168	526	428	228	452	638	2858	552	612	2238	1116	108	108	820	332	252	1042	1756	2716	248	490	318	242	640	540	864	432	432	506	244	222	144	648	1452	248	490	318	184	374	432	864	432	432	164	272	1064	88	146
648	72	288	900	946	824	122	1012	324	1890	2544	1110	1368	1152	2412	498	122	184	420	174	156	210	334	56	84	60	0	0	30	900	408	402	372	0	0	0	30	0	60	100	4	100	60	30	288	61	803	378	120	336
80	396	904	300	76	248	330	240	2158	2188	1280	1812	624	1216	600	40	220	540	200	48	24	636	120	796	800	400	980	448	448	400	120	40	104	0	24	12	20	24	44	0	0	60	24	24	16	32	0	928	180	0
180	652	320	122	110	216	1660	1656	1188	116	24	104	608	20	500	0	42	168	320	74	288	67	279	144	120	144	34	50	2	50	0	300	0	340	98	48	363	233	184	40	388	292	260	0	0	2868	2868	1980	279	1671
[truncated: 55 more columns]
