# Supplementary material for: Polygenic adaptation from standing genetic variation allows rapid ecotype formation
Source: eLife. 2023 Feb 28;12:e82824. doi: 10.7554/eLife.82824 (PMC9977305; doi:10.7554/eLife.82824)
Supplement: Supplementary file 2. [file elife-82824-supp2.zip › Supplementary_Data_1/Twisst_windows_5000/superscaffold48_all_output.weights.5000.csv]

topo1	topo2	topo3	topo4	topo5	topo6	topo7	topo8	topo9	topo10	topo11	topo12	topo13	topo14	topo15	topo16	topo17	topo18	topo19	topo20	topo21	topo22	topo23	topo24	topo25	topo26	topo27	topo28	topo29	topo30	topo31	topo32	topo33	topo34	topo35	topo36	topo37	topo38	topo39	topo40	topo41	topo42	topo43	topo44	topo45	topo46	topo47	topo48	topo49	topo50
3168	7200	7776	0	0	0	0	0	0	2592	0	0	0	0	0	308	700	1008	0	0	0	0	0	0	0	0	0	0	0	0	0	0	0	0	0	0	0	0	0	0	0	0	0	0	0	0	0	0	0	0
2160	1326	13794	108	144	612	144	360	144	8568	5760	3996	108	288	72	468	338	4810	0	0	0	0	0	0	0	0	0	0	0	0	0	0	0	0	0	0	0	0	0	0	0	0	0	0	0	0	0	0	0	0
0	0	9072	0	0	0	0	0	0	3456	0	0	0	0	0	0	0	21816	0	0	0	0	0	0	864	0	0	0	0	0	0	0	0	0	0	0	0	0	0	0	0	0	0	0	0	0	0	0	0	0
768	768	288	786	174	780	0	240	192	132	306	234	432	648	432	1056	1056	432	352	308	24	608	320	320	240	224	448	1056	192	48	1194	438	1176	1016	376	144	288	0	576	552	256	512	1440	288	144	288	144	0	728	332
210	1135	2543	90	324	498	955	611	5118	2020	1320	5372	972	828	972	18	155	487	100	20	180	80	16	144	360	72	0	0	0	0	15	210	75	180	0	0	60	60	0	360	360	360	0	0	0	285	153	1062	60	12
720	2160	2160	2268	1860	984	2352	1176	2232	3480	3908	5680	0	0	0	0	0	0	0	336	24	0	780	84	0	96	156	0	0	0	0	0	0	0	672	48	0	684	180	0	306	198	0	0	0	0	0	0	0	540
840	1244	2404	1244	592	1032	1106	686	356	2862	3920	3700	1404	2580	4110	384	364	332	16	32	0	328	0	32	502	0	104	24	12	192	304	206	186	168	480	18	680	0	136	212	0	64	144	54	864	274	244	142	92	48
0	960	2400	1320	2010	150	1620	720	1320	3120	1494	8226	6240	3180	6600	0	144	144	48	0	0	120	0	0	1008	96	240	240	96	24	24	42	30	0	0	0	0	0	0	0	0	0	0	0	0	120	0	120	0	0
0	0	5076	0	0	0	0	0	0	7092	0	3168	0	0	7128	0	0	4320	0	0	0	0	0	0	3348	0	0	0	0	432	0	0	0	0	0	0	0	0	0	0	0	0	0	0	0	0	0	0	0	0
120	240	504	240	1920	480	0	1920	0	567	765	420	120	720	1272	0	0	216	0	600	0	0	1200	0	136	112	112	0	0	216	0	0	0	0	1200	0	4160	1840	3600	0	0	0	0	0	2400	0	0	0	0	0
0	0	0	0	0	0	8712	144	1512	0	0	0	0	0	5184	0	0	0	0	0	0	0	0	0	288	0	0	0	0	0	0	0	0	0	0	0	504	0	144	0	2112	768	0	0	0	7308	216	2268	0	0
1920	1600	12644	180	72	180	180	0	180	9862	492	410	0	0	2592	108	90	1098	0	0	0	0	0	0	72	0	0	0	0	288	0	0	0	0	0	0	0	0	0	0	0	0	0	0	0	0	0	0	0	0
738	54	450	0	654	0	0	486	0	162	648	0	162	162	2646	864	0	276	312	0	0	0	108	0	864	216	0	36	216	540	0	96	0	0	0	0	0	0	0	0	0	0	0	0	0	144	1398	144	0	108
330	84	1002	120	360	240	84	252	168	792	324	288	0	0	1728	270	180	966	90	720	90	388	916	568	1064	264	76	0	0	3024	60	228	228	102	504	90	744	852	672	192	72	276	0	0	0	260	780	196	56	1280
444	140	304	60	1620	0	64	536	168	210	120	210	0	0	1152	1740	296	1276	100	2900	0	672	864	0	303	90	147	0	0	2016	100	704	0	124	212	0	980	1072	252	0	0	0	0	0	0	168	828	108	192	480
0	0	0	0	2592	2592	0	1296	1296	1008	144	144	0	0	6480	0	0	0	0	0	0	0	0	0	0	0	0	0	0	0	0	0	0	0	0	0	2376	648	2160	0	0	0	0	0	5184	0	0	0	0	0
1656	576	4896	1980	0	2880	1890	0	2970	7830	0	486	4968	4860	4860	36	0	288	0	0	0	0	0	0	0	0	0	0	0	0	288	0	360	0	0	0	0	0	0	0	0	0	0	0	0	270	0	378	0	0
1500	4500	3900	0	0	3000	2700	600	2100	900	8976	744	0	10080	0	0	0	60	0	0	0	0	900	0	90	0	450	300	0	180	0	0	0	0	0	0	0	0	0	0	0	0	0	0	0	0	0	24	6	468
500	410	406	420	804	731	198	387	635	828	1606	1128	544	814	280	630	426	619	380	700	711	465	1049	544	450	846	654	390	624	632	106	216	243	136	424	382	144	350	628	369	435	384	498	462	752	318	468	667	285	617
243	141	60	562	1982	0	36	1765	0	420	309	243	114	30	168	226	103	60	199	811	100	105	824	0	165	390	297	84	80	144	710	2439	0	396	1584	120	3081	3741	2663	120	192	888	1260	2042	960	0	805	0	15	141
0	0	0	0	0	0	9936	12816	3168	0	0	0	5184	0	0	0	0	0	756	0	504	0	0	0	0	1440	0	0	216	0	0	0	0	468	0	72	0	0	0	0	360	0	0	0	0	0	0	0	0	0
9072	3240	7128	3888	0	3888	0	1080	216	2592	7128	0	1296	4536	2592	0	0	0	0	0	0	0	0	0	0	0	0	0	0	0	0	0	0	0	0	0	0	0	0	0	0	0	0	0	0	0	0	0	0	0
445	0	314	322	29	1707	6	419	235	270	1552	545	807	435	552	1639	216	1400	1029	66	1113	341	119	170	1212	1053	210	345	645	336	98	7	1371	6	0	0	57	5	61	1025	4	144	6	3	9	114	1177	905	30	0
792	1620	2268	792	1620	2268	3528	3744	8820	2448	1800	2988	4896	4536	4536	0	0	0	0	0	0	0	0	0	0	0	0	0	0	0	0	0	0	0	0	0	0	0	0	0	0	0	0	0	0	0	0	0	0	0
6012	3348	4212	4356	2304	2448	3277	2824	1387	2790	2601	2169	648	576	1188	0	0	0	0	0	0	0	0	0	0	0	0	0	0	0	0	0	0	0	0	0	0	0	0	0	0	0	0	0	0	510	384	186	0	0
0	0	0	576	9792	0	0	0	0	0	0	0	0	0	10368	0	0	0	0	0	0	0	0	0	0	0	0	0	0	0	504	7056	0	216	0	0	9792	576	0	0	0	0	0	0	0	0	0	0	0	0
0	0	5292	0	0	0	0	0	0	2088	0	0	0	0	72	0	0	6804	0	0	0	0	0	0	864	0	0	0	0	432	0	0	0	0	0	0	0	0	0	0	0	0	0	0	0	0	0	0	0	0
1800	0	0	2928	1248	3168	0	0	0	216	324	0	0	0	108	360	0	0	360	108	612	0	0	0	0	0	0	0	0	0	4572	1962	4050	3852	576	3168	216	144	144	3012	2028	648	108	1116	108	0	0	0	0	0
508	384	320	98	74	288	535	95	138	80	76	68	204	328	240	624	608	360	460	516	0	448	416	96	24	0	24	720	16	896	728	440	268	1192	1048	16	624	1512	0	412	360	372	0	24	1136	1228	240	316	1448	1384
348	116	112	204	112	96	125	195	172	210	260	190	108	240	150	622	403	385	698	1472	1890	436	1746	452	260	816	328	240	384	336	356	306	356	477	995	1058	323	730	193	443	336	215	224	590	812	429	411	336	418	2208
0	0	0	0	0	0	0	0	0	144	0	36	0	0	720	0	0	180	0	396	36	36	180	0	0	0	0	0	0	1764	0	0	0	0	1188	108	4104	2652	3036	144	0	0	0	576	720	0	144	36	0	0
1470	919	626	10	1063	20	89	749	32	568	338	143	217	321	1199	1860	1581	693	1933	1031	112	1191	819	482	718	660	404	1024	361	1000	414	1148	252	470	304	98	688	305	123	166	182	182	524	539	264	65	429	42	91	98
2700	900	2160	0	0	0	0	0	0	6120	0	0	0	0	4320	2106	702	4608	0	0	0	0	0	0	2016	0	0	0	0	1080	0	0	0	0	0	0	0	0	0	0	0	0	0	0	0	0	0	0	0	0
0	0	864	0	0	0	0	0	0	144	0	0	0	0	2196	0	0	2016	0	0	0	0	0	0	3708	0	0	0	0	4464	0	0	0	0	0	0	2640	1380	2460	0	0	0	0	0	0	0	0	0	0	0
0	0	0	0	0	0	0	0	0	576	0	0	0	0	1008	0	0	1584	0	0	0	0	0	0	8080	448	1120	0	0	864	0	720	0	0	0	0	2548	456	380	0	0	0	0	0	0	0	288	0	0	0
1296	2592	9072	0	0	0	0	0	0	1296	0	0	0	0	1296	648	1296	5832	0	0	0	0	0	0	0	0	0	0	0	0	0	0	0	0	0	0	216	216	1512	0	0	1296	648	0	0	0	0	0	0	0
24	624	0	672	624	0	648	888	120	48	96	96	120	1200	600	0	300	0	1440	3216	144	270	1110	0	30	120	66	0	900	1200	0	0	0	60	144	36	384	60	588	0	0	36	588	0	0	624	696	120	240	1080
0	216	48	0	216	48	216	432	1044	216	276	330	1056	108	108	180	821	163	306	319	107	513	732	303	150	102	210	156	108	252	180	821	163	306	319	107	513	732	303	150	102	210	156	108	252	20	424	192	720	0
0	0	0	294	2904	1362	0	624	96	0	1776	240	0	0	0	156	684	480	126	102	108	1140	792	1344	456	204	1068	180	0	0	438	4548	3234	0	0	0	2364	0	1596	3240	0	1620	180	0	0	0	612	192	0	0
0	636	636	3444	1476	3936	270	0	270	1386	1356	48	0	396	0	0	0	0	0	0	0	48	468	24	0	0	270	0	0	0	0	0	0	0	90	42	0	0	0	0	18	0	0	0	0	0	0	0	200	1950
120	30	150	540	2820	4440	30	1035	555	270	3870	720	300	0	0	0	48	0	46	230	96	360	0	0	36	144	180	0	0	0	280	1180	2380	2	10	12	144	0	0	420	0	12	0	0	0	8	228	148	120	150
0	0	108	0	180	36	0	432	0	90	18	0	0	0	2448	0	0	0	0	0	0	0	0	0	498	192	30	0	0	540	0	540	108	0	0	0	5871	3726	2715	144	0	144	0	2736	432	0	0	0	0	0
288	768	384	0	1200	240	288	3600	1680	360	1560	2592	0	0	0	0	0	0	0	480	96	0	1104	432	0	384	384	0	0	0	0	0	0	0	0	0	1440	240	720	0	0	480	0	0	0	0	0	0	0	336
894	828	240	620	1032	76	552	1112	352	924	528	612	0	0	0	870	756	0	1278	1308	654	1074	1344	174	468	768	684	108	468	0	518	852	40	408	348	186	792	516	60	316	204	224	0	432	0	366	928	152	756	888
780	810	690	645	1680	843	901	1774	1225	636	1164	708	1668	1668	4044	156	204	120	156	432	0	150	308	514	96	528	96	0	120	0	33	39	12	36	132	0	7	95	42	12	48	12	0	12	0	368	710	410	162	340
1104	52	440	216	24	30	108	18	18	1182	138	0	36	180	1320	690	100	620	0	0	0	162	36	18	180	0	0	54	0	1560	132	72	24	120	96	36	206	188	98	36	0	144	156	36	132	468	54	54	882	528
2388	2660	5416	1920	0	480	0	0	0	1632	192	0	0	0	288	1035	1575	3078	768	0	192	0	0	0	480	48	0	0	0	144	0	0	0	384	0	0	0	0	0	0	96	0	0	0	0	48	48	48	0	240
442	646	400	172	108	56	352	44	108	1200	150	612	0	0	0	526	940	1312	180	112	44	426	42	108	2034	180	792	0	0	0	502	630	518	738	616	242	1338	753	717	368	140	302	48	0	0	592	158	468	500	154
1116	1308	1848	1992	324	1668	192	0	282	1392	408	888	1452	228	192	0	678	480	1098	18	0	342	0	360	984	768	948	1116	612	396	444	42	420	1542	390	912	108	120	78	744	1200	576	504	288	216	12	0	102	90	0
438	686	1400	169	330	209	308	274	160	716	460	604	116	368	266	292	518	330	620	700	1440	636	276	318	3060	3315	5415	200	2520	132	128	324	40	108	130	66	200	102	320	198	195	391	140	266	104	162	104	70	48	24
0	170	760	260	700	240	264	354	432	180	0	208	96	240	2760	0	80	1740	46	54	80	210	60	180	980	0	240	0	0	320	342	1542	500	486	436	260	380	474	760	471	193	76	60	360	320	318	378	404	310	100
0	0	840	18	0	30	0	48	0	1920	0	0	24	96	240	0	0	120	0	0	0	0	0	0	1440	0	0	0	0	0	18	0	30	0	0	72	0	0	0	72	72	0	0	0	0	360	384	168	384	936
0	0	18360	0	0	0	0	0	0	3240	0	0	0	0	2160	0	0	576	0	0	0	0	0	0	72	0	0	0	0	144	0	0	0	0	0	0	0	0	0	0	0	0	0	0	0	0	0	0	0	0
0	0	3348	0	0	0	0	0	0	6696	0	0	0	0	3132	0	0	5724	0	0	0	0	0	0	4428	0	0	0	0	3888	0	0	0	0	0	0	0	0	0	0	0	0	0	0	0	0	0	0	0	0
0	0	15012	0	0	0	0	0	0	2340	0	0	0	0	1548	0	0	6588	0	0	0	0	0	0	1368	0	0	0	0	360	0	0	0	0	0	0	0	0	0	0	0	0	0	0	0	0	0	0	0	0
2030	3010	3240	0	960	432	0	1632	432	4284	728	1540	0	0	1656	754	1118	1080	0	960	432	0	1632	432	1080	288	792	0	0	1296	0	0	0	0	0	0	0	480	0	0	0	216	0	0	0	0	0	0	0	0
0	1404	4212	0	0	0	0	0	1944	5616	3000	5856	0	0	1728	0	324	972	0	0	0	0	0	0	0	0	0	0	0	0	0	0	0	0	0	0	0	0	0	0	0	0	0	0	0	0	0	0	0	0
4644	240	1200	1440	1560	1824	120	828	600	480	1980	960	3060	2988	6300	2160	120	600	0	0	0	0	0	0	0	0	0	0	0	0	72	0	0	216	144	0	72	72	0	36	180	72	0	0	0	60	360	300	0	0
40	40	40	60	865	275	36	600	48	100	100	100	60	150	366	20	30	90	80	60	50	20	160	60	0	140	10	50	150	180	36	1675	575	218	596	202	4146	564	1778	482	320	1888	208	1762	100	36	812	48	60	480
756	540	2700	0	2592	0	0	2160	0	11448	1798	1550	540	540	12096	0	0	0	0	0	0	0	0	0	0	0	0	0	0	0	0	0	0	0	0	0	0	0	0	0	0	0	0	0	0	0	0	0	0	0
2268	3420	6516	2700	1908	1332	15012	4212	5652	2052	324	1260	0	0	0	0	0	0	0	0	0	0	0	0	0	0	0	0	0	0	0	0	0	0	0	0	0	0	0	0	0	0	0	0	0	0	0	0	0	0
168	2352	1152	0	0	0	0	0	0	3456	0	0	0	0	5184	0	0	0	0	0	0	0	0	0	0	0	0	0	0	0	0	0	0	0	0	0	2232	2790	666	0	0	720	0	0	0	0	0	0	0	0
2904	3552	3336	864	1536	888	1152	2616	744	2592	2184	3552	1152	1152	2880	0	0	0	0	984	468	0	1404	372	0	348	1320	0	0	0	0	0	0	0	192	96	360	144	192	0	48	324	0	0	0	0	0	0	0	336
1674	1314	1170	864	1170	72	1602	1626	1020	450	1170	504	1080	2160	1440	216	216	180	684	486	0	108	180	0	144	120	24	144	576	432	486	486	0	0	270	0	132	90	66	0	0	0	0	0	0	3420	2280	1860	954	1404
132	492	96	400	1032	420	360	966	0	12	1320	1080	540	648	1224	418	512	20	338	318	0	510	372	120	0	0	0	80	0	0	460	990	504	72	48	0	645	166	119	750	0	450	240	600	96	220	634	0	0	0
400	640	7330	780	640	584	3524	80	956	3990	400	1760	0	144	0	175	280	1885	120	160	236	480	0	480	1662	988	440	0	0	0	162	0	54	72	0	234	144	204	36	78	162	102	0	0	0	1373	140	683	440	40
0	0	5832	0	0	0	0	0	0	7128	0	0	0	0	0	0	0	2160	0	0	0	0	0	0	6216	1840	800	0	0	0	0	0	0	0	0	0	0	0	0	0	0	0	0	0	0	0	0	0	0	0
0	0	1980	0	0	36	18	0	342	14208	1764	588	72	180	180	0	0	5340	0	0	0	0	0	0	2160	0	0	0	0	0	0	0	96	0	0	0	0	0	0	0	0	0	0	0	0	150	0	1986	0	0
1776	840	2796	408	36	300	642	120	522	3960	810	450	180	120	300	1740	1248	4308	960	0	180	660	120	480	2940	660	120	540	180	900	96	24	120	120	0	0	0	0	0	60	60	0	0	0	0	714	132	558	816	288
84	240	384	144	792	0	168	1512	0	18	48	6	36	72	1416	162	120	642	348	960	336	924	2772	552	44	564	4	48	96	1488	88	464	0	36	120	144	675	1070	655	0	0	0	396	600	0	276	2004	0	198	594
4980	3652	12176	0	0	0	0	0	0	9432	0	0	0	0	72	960	704	4096	0	0	0	0	0	0	72	0	0	0	0	144	0	0	0	0	0	0	0	0	0	0	0	0	0	0	0	0	0	0	0	0
0	0	216	180	300	1680	504	0	24	36	0	84	24	0	432	72	1296	912	0	0	0	1248	0	4392	2136	0	1080	240	72	0	270	570	2280	216	216	108	450	0	630	2340	1650	3090	180	0	0	432	0	24	120	0
72	18	270	72	1260	828	48	1440	12	120	0	12	0	0	0	1296	324	4860	0	864	0	720	336	660	1800	3552	1188	0	0	0	108	270	270	0	18	18	648	36	1596	972	54	390	0	0	0	0	720	0	216	36
1872	3264	2352	1572	1716	1608	1218	870	1416	1968	864	2208	144	0	0	1512	2304	1608	744	360	552	816	0	240	1224	144	576	0	0	0	300	468	264	456	168	96	264	144	144	444	360	204	0	0	0	150	210	168	240	0
108	108	0	0	36	72	0	108	0	736	2464	256	0	1152	0	132	532	1256	0	0	0	0	0	0	480	0	0	0	0	0	330	220	890	0	0	0	0	0	0	360	0	0	0	0	0	532	132	1256	0	0
144	126	234	144	36	252	432	504	252	324	18	108	0	18	0	0	72	504	0	0	0	672	288	552	1350	72	288	0	90	1080	36	0	108	0	144	36	48	108	132	216	180	0	0	0	144	90	0	198	162	216
11616	8112	8928	720	1872	0	288	1584	0	4650	1188	858	0	0	576	1776	1248	1944	0	0	0	0	0	0	0	0	0	0	0	216	0	0	0	0	0	0	0	0	0	0	0	0	0	0	0	0	0	0	0	0
3600	8640	21456	216	504	0	0	1296	432	6336	1440	2160	0	0	576	0	0	0	0	0	0	0	0	0	0	0	0	0	0	0	0	0	0	0	0	0	0	0	0	0	0	0	0	0	0	0	0	0	0	0
3240	5940	19332	0	468	180	1296	792	1692	8136	2160	3348	0	0	72	0	0	0	0	0	0	0	0	0	0	0	0	0	0	0	0	0	0	0	0	0	0	0	0	0	0	0	0	0	0	0	0	0	0	0
9720	0	13608	0	0	9720	0	0	0	1296	9720	2592	0	0	0	0	0	0	0	0	0	0	0	0	0	0	0	0	0	0	0	0	0	0	0	0	0	0	0	0	0	0	0	0	0	0	0	0	0	0
0	2538	1998	0	0	0	14520	2736	13308	540	1512	756	0	648	324	0	945	135	0	0	0	0	0	0	0	0	0	0	0	0	0	0	0	0	0	0	0	0	0	0	0	0	0	0	0	0	0	0	0	0
2736	2880	0	540	396	756	4428	2196	1836	11232	4464	12816	1836	540	0	0	0	0	0	0	0	0	0	0	0	0	0	0	0	0	0	0	0	0	0	0	0	0	0	0	0	0	0	0	0	0	0	0	0	0
108	1404	432	0	162	0	1476	1338	3612	648	162	1458	0	0	0	36	900	360	0	162	0	1872	750	1212	0	108	864	0	0	0	0	0	0	0	0	0	108	36	18	0	0	0	0	0	0	2376	2628	4716	1440	912
432	240	720	0	0	0	786	300	438	516	0	60	0	0	0	72	504	216	0	0	0	183	126	927	24	0	1992	864	0	0	240	432	48	216	96	360	308	396	280	48	260	88	0	0	0	558	156	222	87	54
1566	756	1188	324	0	0	0	0	0	869	118	30	0	108	0	2079	972	2070	180	180	180	0	0	468	1386	306	1125	756	72	810	711	0	270	198	126	162	0	0	0	222	147	0	0	0	162	3159	270	828	450	360
456	294	1114	912	40	880	231	210	81	1296	0	288	200	0	0	432	173	723	743	61	84	114	8	0	163	80	5	136	172	136	1992	180	1980	610	14	0	1526	352	36	268	62	306	72	324	72	3027	2838	2919	1604	800
0	0	1440	144	0	288	144	0	288	1044	540	432	432	432	864	0	0	864	264	120	120	288	0	1440	3456	0	2880	576	0	0	528	768	1440	1068	132	132	900	540	432	432	144	0	0	0	0	144	0	288	144	324
130	110	190	338	814	236	116	322	398	210	218	554	202	58	86	463	350	373	446	1108	368	58	488	356	651	345	1000	280	100	188	136	992	130	328	1072	236	1750	448	724	28	196	320	400	340	328	46	311	79	126	420
8	60	220	0	90	522	0	273	870	0	1044	1116	288	0	0	20	150	514	168	15	69	450	333	1044	138	42	360	72	0	0	0	135	549	0	0	0	591	240	996	180	0	360	0	0	0	0	345	1077	51	39
0	600	1350	0	0	0	0	0	1200	7200	2112	2388	0	1200	1800	0	600	2250	0	0	0	0	0	240	720	0	180	0	0	360	180	480	1830	570	120	180	0	0	120	1170	390	240	0	0	120	372	288	1830	570	72
36	36	0	72	420	120	0	180	0	0	0	0	0	0	0	0	0	0	0	120	60	0	180	0	0	0	0	0	0	0	288	1200	240	0	1500	300	11496	1080	3300	0	0	1800	0	0	0	144	1584	0	0	720
2520	1764	6564	48	480	432	48	288	144	768	1368	480	48	192	2352	1260	882	3282	24	312	72	96	864	216	312	144	240	24	24	456	0	0	0	0	0	0	480	0	1080	0	0	360	120	0	0	0	0	0	0	0
68	96	124	0	1270	100	0	1570	130	306	306	264	0	0	110	757	1069	2428	250	1560	10	150	1370	1050	3366	5508	5070	0	0	110	0	145	5	0	0	0	589	72	519	0	0	60	0	0	0	0	250	20	0	0
0	0	0	0	0	0	0	0	0	0	0	0	0	0	0	0	1620	6120	1548	1044	1296	900	720	2160	8304	2316	2988	0	0	1440	0	0	0	0	0	0	0	0	0	0	0	0	0	0	0	0	0	0	0	0
288	354	132	260	544	120	427	528	0	42	42	174	282	402	522	2895	3375	1392	1119	1553	718	685	1572	480	377	245	578	894	1572	1128	62	220	6	66	132	42	277	90	90	45	7	80	240	192	132	296	300	80	110	306
1794	2108	670	2610	2052	360	738	3657	159	720	1755	1611	810	810	5346	585	570	195	0	0	0	108	0	36	360	0	0	0	0	0	180	180	180	90	0	0	0	0	0	0	0	0	180	0	0	54	282	6	162	0
2448	1836	9972	864	432	432	0	1152	0	6582	2040	1530	0	0	2160	1008	468	2556	0	0	0	288	0	0	1872	0	288	0	0	0	0	0	0	0	0	0	0	0	0	0	0	0	0	0	0	0	144	0	0	0
1200	1680	5472	0	72	288	972	54	1062	3396	710	1366	0	0	0	465	633	3942	360	450	90	396	702	216	1158	225	129	0	450	1800	0	0	72	0	0	0	0	18	0	0	0	0	0	18	72	108	18	180	486	378
186	96	94	182	734	286	176	630	174	100	366	240	310	508	466	276	132	92	116	251	131	232	300	44	80	78	122	222	444	412	101	610	343	146	280	160	1148	106	1992	164	40	1384	964	768	454	72	452	128	168	168
204	288	120	1020	528	84	432	888	768	30	438	672	696	1044	240	360	756	36	568	1088	336	2106	288	378	384	108	216	408	540	240	714	768	306	256	220	160	732	168	228	932	224	404	204	264	372	760	492	656	1098	432
0	0	0	360	540	900	0	4800	960	360	300	60	360	0	3600	0	0	0	0	0	0	0	0	0	0	0	0	0	0	0	0	0	0	0	0	0	0	0	0	0	0	0	0	0	0	0	600	120	0	0
218	66	724	532	180	1508	36	2220	300	600	692	28	0	72	0	174	126	372	220	36	812	300	420	72	308	3766	150	0	36	0	28	0	152	0	0	360	50	28	102	252	584	400	0	0	0	30	2764	302	104	172
1404	1441	1655	4572	1224	11052	1332	0	36	5220	3888	1656	1296	3888	432	2160	740	1420	0	0	0	0	0	0	0	0	0	0	0	0	0	0	0	0	0	0	0	0	0	0	0	0	0	0	0	0	0	0	0	0
3726	1236	1950	5760	672	4368	2340	5400	1044	1512	216	288	1080	2160	4320	954	556	434	0	0	0	0	0	0	0	0	0	0	0	0	504	48	312	216	0	0	288	72	72	0	0	0	216	0	0	468	1080	180	432	0
1440	2448	1440	504	936	576	10032	4128	9312	2652	924	2328	4320	0	0	0	0	0	0	0	0	0	0	0	0	0	0	0	0	0	0	0	0	0	0	0	0	0	0	0	0	0	0	0	0	0	0	0	0	0
148	292	984	456	408	336	1056	864	1056	1360	72	616	240	96	560	176	80	608	256	144	248	284	236	224	928	144	240	0	0	864	320	256	768	320	576	480	552	564	516	640	768	736	576	320	576	96	32	928	616	616
75	757	226	2292	4062	2382	865	600	720	1095	3792	1484	597	218	960	0	0	0	0	300	0	78	1656	501	105	70	508	129	0	480	87	186	159	37	778	159	0	699	430	201	355	283	105	0	206	49	0	16	38	976
296	372	52	324	794	452	780	624	912	720	723	1299	0	0	0	423	522	515	578	399	213	688	466	382	368	224	350	80	0	0	258	1303	1311	300	670	230	474	300	282	266	150	286	0	0	0	330	623	963	264	294
540	48	360	1611	675	726	348	684	504	1374	498	480	600	96	624	0	24	72	260	160	120	0	0	480	468	1092	600	192	0	96	456	288	264	652	800	384	184	312	368	144	216	288	144	0	144	138	450	144	0	540
723	1020	783	1010	670	900	1375	1420	875	1592	1355	1895	270	180	880	95	40	85	198	543	239	60	234	88	109	103	22	88	60	154	279	205	334	290	530	266	92	732	222	81	184	47	234	174	144	609	650	653	180	422
987	798	276	444	693	513	603	861	474	542	2038	1260	711	72	468	789	210	192	618	1512	426	606	1407	168	84	309	162	243	567	387	153	201	81	112	549	32	159	812	22	148	162	317	99	63	171	378	390	144	440	957
114	786	1692	252	168	108	714	168	720	1692	156	420	0	0	0	0	0	0	0	192	144	0	138	1500	870	2082	1260	0	0	0	0	0	0	0	648	540	0	504	594	0	486	810	0	0	0	0	0	0	0	216
276	1944	2640	72	0	0	1898	580	294	3340	152	3768	672	0	3084	28	336	176	168	60	12	0	0	0	0	0	0	0	108	1200	0	0	0	312	120	24	60	0	0	0	84	60	120	156	0	458	292	294	0	0
1250	360	266	658	1543	719	144	908	104	144	918	234	616	592	1000	818	168	74	572	336	248	360	304	72	348	190	62	556	328	340	216	540	220	416	180	116	408	52	0	328	48	104	436	424	352	128	1104	128	576	544
0	0	1296	5940	7578	5166	1062	2394	1440	1360	2246	354	1944	1746	1386	0	0	0	0	0	0	0	0	0	0	0	0	0	0	0	918	1008	774	0	0	0	0	0	0	0	0	0	0	450	90	54	234	72	0	18
10584	4392	5976	0	0	0	648	0	0	5544	0	504	0	0	6912	3024	1440	2448	0	0	0	0	0	0	864	0	0	0	0	0	0	0	0	0	0	0	0	0	0	0	0	0	0	0	0	0	0	0	0	0
2304	1008	1224	432	144	0	144	108	0	4572	576	252	0	0	36	368	161	851	0	0	0	0	0	0	0	0	0	0	0	0	0	0	312	0	0	0	0	0	0	0	0	0	0	0	0	598	92	690	0	0
2992	7616	4632	0	384	384	672	0	96	3120	0	0	384	1536	3840	704	1792	1344	0	0	0	0	0	0	480	0	0	0	0	0	0	0	0	0	0	0	0	216	72	0	0	240	0	0	0	336	0	48	0	0
0	0	5616	0	0	0	0	0	0	3960	0	0	0	0	19440	0	0	1800	0	0	0	0	0	0	1800	0	0	0	0	0	0	0	0	0	0	0	0	0	0	0	0	0	0	0	0	0	0	0	0	0
220	2272	3418	0	0	72	1536	116	3820	14161	1144	5233	72	72	0	48	192	192	0	0	0	288	0	0	270	0	180	0	0	0	0	0	0	0	0	210	0	0	0	0	90	0	0	0	0	348	23	925	132	0
0	240	960	840	5160	1320	0	752	136	4800	0	1200	3000	600	7152	0	0	0	650	310	36	0	60	300	96	50	34	300	0	1440	0	1548	0	700	500	0	1740	1410	690	150	0	126	48	240	240	0	48	24	0	60
0	0	0	0	0	0	0	0	0	11328	1344	1152	0	0	6912	0	0	0	0	0	0	0	0	0	0	0	0	0	0	0	0	0	0	0	0	0	0	0	0	0	0	0	0	0	0	0	0	0	0	0
1380	804	1608	240	3960	540	240	2232	540	1092	2460	1308	0	0	2748	720	336	144	240	360	0	240	360	0	624	120	120	0	0	1920	0	720	0	0	0	0	0	360	360	0	0	0	480	0	1080	0	720	0	0	0
0	0	864	0	0	0	0	0	0	3456	576	1152	0	0	1728	0	0	1728	0	0	0	0	0	0	2160	0	0	0	0	864	0	0	0	0	0	0	0	0	0	0	0	0	0	0	0	0	0	0	0	0
0	0	576	0	0	0	0	0	0	12768	0	2496	0	0	3744	0	0	0	0	0	0	0	0	0	0	0	0	0	0	0	0	0	0	0	1728	0	1344	5760	1536	0	0	0	0	0	0	0	0	0	0	0
0	0	0	0	0	0	0	0	0	23520	4060	2660	0	0	0	0	0	0	0	288	0	0	432	0	0	0	0	0	0	216	0	0	0	0	72	0	0	4032	0	0	0	0	0	0	288	0	0	0	0	504
1440	2016	7200	144	360	0	792	432	432	10800	2520	4392	0	0	16128	0	0	0	0	0	0	0	0	0	0	0	0	0	0	0	0	0	0	0	0	0	0	0	0	0	0	0	0	0	0	0	0	0	0	0
648	648	6480	0	0	0	0	0	0	10368	0	0	0	0	5184	234	234	7956	0	0	0	0	0	0	0	0	0	0	0	0	0	0	0	0	0	0	0	0	0	0	0	0	0	0	0	0	0	0	0	0
0	0	15480	0	0	0	0	0	0	3600	0	0	0	0	8280	0	0	0	0	0	0	0	0	0	0	0	0	0	0	0	0	0	0	0	0	0	0	0	0	0	0	0	0	0	0	0	0	0	0	0
0	0	0	0	3456	864	0	1440	0	1440	864	288	0	0	7200	0	0	0	0	0	0	0	0	0	0	0	0	0	0	0	0	0	0	0	0	0	6624	288	0	0	0	1728	0	0	0	0	0	0	0	0
768	692	3718	354	1046	442	1141	694	728	1892	333	800	240	182	1070	362	49	243	351	209	176	498	240	395	1875	1616	3624	710	454	232	234	977	343	34	36	198	699	516	1094	195	444	140	290	418	100	45	330	153	277	168
2223	855	2322	144	36	432	432	252	144	5526	1656	2754	72	0	6480	1197	693	1998	0	0	0	0	0	0	1944	0	0	0	0	0	0	0	0	0	0	0	0	0	0	0	0	0	0	0	0	0	0	0	0	0
0	0	180	0	0	0	0	0	0	372	192	336	0	0	1368	0	0	864	0	360	0	0	288	0	7380	0	0	0	0	1224	0	0	0	0	180	0	3080	260	260	0	0	0	0	0	0	0	0	0	0	144
0	720	5328	0	0	0	0	0	144	2784	968	904	0	0	5184	0	0	1500	0	0	0	240	0	480	3252	726	750	0	0	0	0	240	60	0	0	0	432	144	144	60	0	180	0	0	0	0	0	60	0	0
0	0	648	0	0	0	0	0	0	3600	0	0	0	0	0	0	0	1584	0	0	0	0	0	0	4011	897	312	0	0	108	0	0	0	0	0	0	0	0	0	0	0	0	0	0	0	0	0	0	0	0
0	0	1008	0	0	0	0	0	0	1872	0	0	0	0	3780	0	0	108	0	0	0	0	0	0	4592	988	1368	0	0	5616	0	0	0	0	0	0	0	0	0	0	0	0	0	0	0	0	0	0	0	0
0	0	1728	0	0	0	0	0	0	2304	0	0	0	0	0	0	0	2016	0	0	0	0	0	0	3504	432	1824	0	0	0	0	0	0	0	0	0	0	0	0	0	0	0	0	0	0	0	0	0	0	0
0	0	144	0	0	0	0	0	0	1728	0	0	0	0	0	0	0	1008	0	0	0	0	0	0	1892	702	1222	0	0	72	0	0	0	0	0	0	180	312	156	0	0	0	0	0	0	0	0	0	0	0
0	0	504	144	576	0	36	0	36	846	0	162	360	144	1440	0	0	576	0	0	0	288	0	288	2088	0	504	576	0	0	540	1920	60	540	0	0	0	0	0	288	72	0	0	0	0	72	0	72	0	0
0	0	0	1344	2880	9600	0	0	0	0	0	0	0	0	6912	0	0	0	48	48	0	0	0	0	96	0	0	192	0	48	720	0	0	96	96	0	720	0	0	2400	0	2400	0	960	0	0	0	0	0	0
0	0	0	3300	3000	2700	0	0	0	2250	600	750	1800	0	18000	0	0	0	48	0	0	0	24	156	1392	18	126	240	0	192	138	138	132	384	0	0	240	120	0	120	60	0	180	120	240	0	0	0	0	24
0	0	60	0	0	0	0	0	0	420	0	0	0	0	0	0	0	240	0	0	0	0	0	0	1500	0	0	0	0	0	12	0	84	0	0	60	0	0	0	0	420	0	0	0	0	96	96	0	288	0
0	576	4080	180	0	1116	36	0	180	7440	0	0	0	0	1080	0	360	1800	0	0	0	0	0	2160	600	0	0	0	0	10800	60	0	372	0	0	120	84	868	560	0	24	720	0	0	0	12	0	60	0	0
160	80	0	0	552	624	0	404	160	858	378	216	48	96	444	824	484	1320	672	1296	984	560	1820	1760	756	1828	884	888	1776	2388	0	294	240	66	144	24	350	112	444	108	828	174	162	606	582	0	424	128	76	244
54	24	390	63	107	70	72	162	234	836	294	328	0	0	186	36	120	492	246	900	492	48	768	276	1248	399	531	222	24	654	495	583	470	168	660	732	2292	2016	1752	12	192	690	24	1308	240	48	192	0	0	576
744	456	0	1704	3396	300	636	1140	0	450	2470	608	0	0	216	336	96	360	0	0	0	0	2112	0	288	0	0	0	0	216	120	228	12	0	240	0	128	240	160	0	0	0	72	0	720	0	0	0	0	1248
1152	384	1920	0	432	2160	6480	0	720	1176	1488	2232	3456	3456	6912	576	192	960	0	0	0	0	0	0	216	0	0	0	0	0	0	144	720	1296	0	0	0	0	0	432	648	0	0	0	0	0	0	0	0	0
0	1728	0	0	0	0	2700	7800	11100	0	0	0	0	8640	0	0	432	0	0	0	0	96	60	276	0	0	0	0	0	0	0	0	0	0	0	0	0	0	0	0	0	0	0	0	0	612	1848	2436	0	0
1464	1944	8160	804	24	1200	2208	1008	3840	5484	2724	1092	108	3888	36	144	504	2232	384	0	96	0	0	0	960	96	0	0	0	0	192	12	372	192	0	0	0	0	0	144	48	0	0	0	0	552	24	864	480	0
720	0	0	7920	9600	1200	1920	5040	720	720	2280	600	0	7440	720	0	0	0	0	96	120	768	192	0	0	0	0	0	288	72	0	0	0	0	24	24	0	0	0	0	0	0	0	0	24	0	0	0	576	216
840	7660	6860	0	480	480	2400	0	0	1920	0	480	480	1920	4800	240	2600	1960	0	0	0	576	0	144	720	0	0	0	0	0	0	144	144	144	144	0	1152	432	1296	312	312	420	0	0	0	480	0	0	0	0
432	2112	624	48	456	72	864	0	288	672	0	96	288	1152	576	408	2400	984	0	0	0	3540	0	420	960	0	744	0	0	0	336	2016	480	384	96	240	576	0	0	768	0	192	0	0	0	1728	0	480	564	0
168	648	576	320	256	480	814	74	324	48	528	900	144	0	0	144	1488	1152	30	162	96	504	466	1526	216	216	1272	192	192	96	416	304	1584	330	774	1056	144	48	1224	2224	1816	1216	144	144	192	2242	86	1296	1944	666
0	192	0	408	96	144	672	0	96	0	432	0	0	0	0	0	192	0	24	18	6	330	90	540	0	0	192	96	96	96	1640	640	960	1272	2004	588	0	960	0	1800	3000	960	0	0	0	216	0	0	1002	450
0	1350	720	0	0	0	3834	288	3672	1170	0	1710	0	0	360	0	540	180	0	0	0	0	0	1890	0	0	900	0	0	0	36	36	0	144	450	1008	144	270	180	144	1026	378	0	72	0	912	24	936	720	0
0	18	1368	0	0	0	36	0	18	648	18	306	0	18	0	0	0	360	0	0	0	0	0	108	2304	72	1404	0	72	0	0	0	0	0	0	0	54	90	36	0	180	0	0	360	90	0	0	0	0	0
0	0	1620	6	30	0	0	0	0	3555	2205	2340	0	0	0	0	0	0	0	180	0	0	0	0	36	153	135	0	0	0	18	90	0	0	720	0	18	2100	528	54	72	36	108	162	810	0	18	0	0	90
204	1293	81	202	815	111	1362	998	2011	403	212	1203	0	0	0	356	1135	540	45	585	186	1200	522	1089	234	249	723	0	162	0	760	2060	903	738	1482	702	1575	642	1134	147	372	903	0	162	0	594	150	735	401	142
0	0	0	20	160	140	0	80	40	80	180	100	0	0	0	0	0	0	40	410	350	0	200	100	32	408	40	0	0	0	148	464	68	8	658	86	792	2844	4868	998	998	7228	112	112	112	0	0	0	0	0
672	3560	1996	384	0	0	3808	224	0	114	4	62	0	0	384	504	2924	1708	384	0	0	2992	176	0	120	4	56	0	0	384	48	96	0	168	48	0	48	36	12	0	0	0	24	0	0	1440	96	0	2432	160
1133	4035	2602	662	13	117	2172	876	1128	1288	488	588	0	1062	288	362	1614	748	264	34	86	510	286	326	504	204	216	0	516	180	72	0	0	72	12	48	48	78	216	78	228	174	0	48	54	1968	304	572	894	229
48	684	240	594	396	738	772	692	840	960	588	1602	0	0	0	348	864	966	432	360	288	288	144	456	432	162	468	0	0	0	210	384	396	162	216	162	430	74	792	216	126	648	0	0	0	366	426	198	126	252
243	267	394	15	1768	229	193	2038	288	81	265	300	35	110	768	218	225	799	50	606	342	96	662	236	266	780	571	35	267	265	0	489	79	15	131	66	1138	655	2729	52	126	643	187	1159	175	100	837	116	22	191
0	0	0	76	0	44	0	0	0	0	0	0	0	0	0	120	0	1050	60	0	0	0	0	0	0	0	0	0	0	0	2277	0	1269	720	0	252	7888	1566	3074	564	588	0	0	0	0	0	450	0	0	0
624	288	876	111	87	444	85	382	181	756	567	156	300	354	480	437	341	650	213	105	534	226	532	406	669	456	198	378	414	528	162	210	294	33	27	204	649	384	617	179	244	252	528	234	294	662	1436	902	294	877
0	0	0	0	144	0	0	144	36	0	36	0	0	0	0	0	144	576	120	180	1500	540	288	1800	2064	10176	5940	0	720	0	0	0	0	0	0	0	0	0	0	0	0	0	0	0	0	0	0	0	0	0
0	0	0	0	4320	0	0	6624	0	0	0	0	0	0	288	0	0	0	0	0	0	0	0	0	252	936	756	0	0	0	0	1728	0	0	0	0	432	0	0	0	0	0	0	0	0	0	864	0	0	0
21	138	54	0	183	60	189	975	276	24	93	45	72	63	519	0	9	78	270	1740	1215	111	545	229	129	369	297	78	312	630	18	1157	328	3	289	113	3426	2550	2304	153	103	1106	372	5253	1515	42	473	133	12	160
0	6	66	0	0	0	0	360	120	2946	288	936	0	0	2250	0	138	1926	0	0	0	60	60	0	1272	0	168	0	0	336	0	120	0	130	444	20	410	358	210	12	0	48	90	90	156	0	90	30	0	0
1018	300	670	444	1120	64	20	1248	28	0	144	0	604	192	1872	1028	500	840	508	510	240	200	260	0	120	200	20	260	260	770	192	716	32	96	80	26	510	172	72	117	19	36	266	266	140	60	1122	84	100	160
72	48	0	96	168	0	96	360	0	0	0	0	0	192	96	0	792	0	630	1018	140	868	620	0	0	0	0	0	192	96	120	552	384	702	754	188	1206	792	114	196	144	236	96	336	120	432	456	0	684	504
0	0	0	0	0	0	0	0	960	1248	0	960	3840	0	0	1920	480	1056	0	0	0	0	0	240	312	0	240	960	0	0	480	120	120	0	0	0	0	0	960	0	0	240	3840	0	0	0	0	0	0	0
1470	1650	2280	90	558	702	2100	1722	1560	0	312	1452	1908	1080	1350	2460	4212	2958	108	0	0	2484	144	216	2106	36	180	918	162	324	0	36	36	0	0	0	0	0	0	0	0	0	0	0	0	1782	1074	1212	252	72
876	168	0	480	300	216	384	480	216	192	336	0	120	180	612	780	372	228	384	210	450	702	642	504	120	240	0	216	276	204	168	84	84	288	66	198	36	0	0	96	66	42	0	252	0	1560	1896	624	1206	1578
0	0	2052	0	0	0	0	0	0	5148	0	792	0	0	1404	0	0	1440	0	0	0	0	0	0	3636	0	0	0	0	1764	0	0	0	0	432	0	684	552	924	0	0	0	0	0	0	0	0	0	0	0
0	240	972	112	322	322	144	288	144	450	114	72	0	0	540	0	336	1164	0	0	0	0	576	960	2236	404	840	0	192	1440	464	1550	1262	144	360	264	1506	881	961	0	768	1152	0	372	1728	0	72	0	0	144
1006	1022	980	830	1050	1770	380	796	484	1460	360	920	710	2500	640	168	376	240	410	766	310	216	1168	40	148	94	144	510	360	750	250	353	437	80	344	136	512	200	132	142	440	232	290	220	1282	22	218	32	0	98
0	840	156	96	16	32	768	0	96	504	48	216	48	144	288	0	1320	192	160	0	128	432	0	144	680	64	240	192	360	432	240	124	320	256	0	224	80	104	32	456	384	384	12	72	72	564	0	192	456	0
122	586	440	136	362	260	1576	286	620	344	311	865	552	1724	740	48	312	144	136	102	268	792	34	128	354	213	209	180	1572	356	120	276	180	148	240	280	386	122	86	74	168	120	36	660	320	3232	340	640	2028	380
0	0	1080	0	0	216	4752	7452	5508	792	0	0	1080	432	2160	0	0	720	360	0	1368	144	0	72	576	1584	0	0	2304	216	0	0	144	144	0	504	0	0	0	72	864	0	0	1944	0	192	300	228	0	0
7812	612	2664	3360	312	792	2880	360	1080	2952	864	720	5760	4464	4392	36	36	72	0	0	0	0	0	0	0	0	0	0	0	0	96	48	144	216	0	0	72	72	144	144	144	72	72	0	0	144	72	72	288	0
144	756	432	0	72	72	360	72	72	1332	468	792	144	252	216	0	0	0	0	0	0	0	0	0	0	0	0	0	0	0	0	0	0	0	0	0	0	0	0	0	0	0	0	0	0	0	0	0	0	0
186	99	270	456	1170	612	192	2130	252	0	144	246	246	570	642	54	60	75	189	378	117	0	174	0	144	540	72	252	216	618	90	582	165	0	441	0	180	300	180	138	12	210	306	612	618	330	1911	378	117	873
744	2364	780	432	540	648	792	468	0	36	36	0	36	3312	612	0	792	0	36	1080	108	504	684	0	216	216	0	216	1008	1116	72	0	0	0	0	0	0	216	0	0	324	0	108	216	0	720	120	24	2160	3240
2592	4248	684	1008	4140	792	1584	5220	1296	4500	6840	8424	324	396	4608	0	0	0	0	0	0	0	0	0	0	0	0	0	0	0	0	0	0	0	0	0	0	0	0	0	0	0	0	0	0	0	0	0	0	0
4698	2646	1620	3672	1476	1512	2052	3276	540	3834	3546	3204	324	0	0	0	0	0	0	0	0	0	0	0	0	0	0	0	0	0	0	0	0	0	0	0	0	0	0	0	0	0	0	0	0	0	0	0	0	0
1098	474	180	2736	1248	540	348	1170	330	252	738	330	948	804	660	1050	300	0	0	0	0	0	600	0	0	0	0	900	0	900	780	450	120	0	0	0	0	450	150	0	0	0	900	0	900	120	630	60	0	360
840	2220	3132	0	0	0	288	0	144	2736	0	1152	720	0	0	60	102	270	0	0	0	0	0	0	0	0	0	0	0	0	0	0	0	0	0	0	0	0	0	0	0	0	0	0	0	0	0	0	0	0
4709	999	6136	864	1044	792	144	324	0	9314	5927	1571	288	144	180	516	108	1104	0	0	0	0	0	0	216	0	0	0	0	0	0	0	0	0	0	0	0	0	0	0	0	0	0	0	0	0	0	0	0	0
480	320	64	288	1392	288	864	1872	3744	2040	2820	1620	0	288	480	0	0	0	0	312	0	0	156	60	0	0	0	0	0	48	0	0	0	36	144	540	216	156	324	0	0	0	0	0	144	576	1080	3096	0	744
213	570	381	84	78	0	168	228	0	375	40	125	0	0	18	63	182	115	0	990	0	0	240	0	108	0	0	0	0	60	6	6	0	0	690	0	3160	8081	1275	0	0	90	60	18	60	12	12	0	0	270
96	30	0	214	720	98	36	264	0	550	165	275	0	18	0	0	0	270	88	444	104	6	210	30	480	88	242	36	36	180	136	468	410	418	1398	494	2376	2796	1920	84	162	696	48	300	210	12	48	18	0	420
537	1369	761	20	469	20	50	837	50	715	73	151	25	25	595	276	562	398	0	25	0	100	0	20	348	98	36	65	200	50	0	140	0	0	25	0	825	2150	150	0	0	25	75	255	75	0	70	0	0	0
756	0	3780	0	216	0	0	0	0	1080	0	0	216	0	1080	108	0	540	0	0	0	0	0	0	0	0	0	0	0	0	0	0	0	0	0	0	0	0	0	0	0	0	0	0	0	0	0	0	0	0
0	5616	6480	0	0	0	864	0	0	10944	0	2016	0	0	0	0	0	0	0	0	0	0	0	0	0	0	0	0	0	0	0	0	0	0	0	0	0	0	0	0	0	0	0	0	0	0	0	0	0	0
0	0	4968	0	0	0	0	0	0	1368	0	0	0	0	0	0	0	3168	0	0	0	0	0	0	216	0	0	0	0	72	0	0	0	0	0	0	0	0	0	0	0	0	0	0	0	0	0	0	0	0
0	0	0	0	0	0	0	0	0	0	0	0	0	0	0	0	0	2592	0	0	0	0	0	0	1080	0	216	0	0	0	0	0	0	0	0	0	0	0	0	0	0	0	0	0	0	0	0	0	0	0
0	0	0	0	0	0	0	0	0	0	0	0	0	0	0	0	0	0	0	0	0	0	0	0	0	0	0	0	0	0	0	0	0	0	0	0	0	0	0	0	0	0	0	0	0	0	0	0	0	0
0	2196	1440	0	0	0	0	0	0	8856	1512	0	0	324	0	0	540	0	0	0	0	0	0	0	432	1296	0	0	1620	0	0	0	0	0	0	36	0	0	0	0	0	0	0	0	0	1320	0	3432	1044	0
0	0	840	0	0	0	594	750	4416	3120	0	960	0	0	600	0	0	24	0	0	0	0	0	24	216	0	0	0	48	0	0	0	0	0	0	0	0	0	0	0	0	0	0	0	0	846	210	2256	0	0
1200	1080	120	780	8692	512	240	6444	0	0	0	0	0	0	720	840	768	72	324	12	0	48	12	0	0	0	0	0	0	0	120	1512	48	240	0	0	48	12	0	0	0	0	0	0	0	0	528	0	96	0
3252	810	630	360	2136	924	360	1764	126	36	1632	522	1260	1260	9036	720	270	210	0	228	840	0	180	90	0	120	90	300	0	0	0	18	42	0	120	0	0	540	90	0	120	90	0	0	0	0	36	12	0	120
816	180	624	240	222	366	192	48	264	672	408	0	0	0	0	576	108	648	312	192	36	336	96	72	216	0	0	0	0	288	5860	1480	5080	3748	2168	744	3600	1980	540	1080	0	0	72	0	1440	348	96	276	168	48
0	180	7920	0	0	0	900	0	0	14400	0	3600	0	0	0	0	0	0	0	0	0	0	0	0	0	216	0	0	0	0	0	0	0	0	0	0	0	0	0	0	0	0	0	0	0	0	0	0	0	0
152	204	76	0	0	0	0	0	0	0	0	0	0	0	0	948	306	258	864	3456	432	1296	5616	0	0	0	0	0	432	2592	0	0	0	0	0	0	0	0	0	0	0	0	0	0	0	0	0	0	0	0
0	0	720	0	7200	0	0	0	288	456	0	456	1440	1440	3600	0	0	0	0	0	0	0	0	0	480	0	0	0	0	0	0	6900	480	1356	612	192	6540	432	480	780	0	180	0	0	0	0	0	0	0	0
0	0	0	0	0	0	0	0	0	0	0	0	0	0	0	2592	1440	1152	0	0	0	0	0	0	0	0	0	0	0	0	540	0	1620	432	0	972	0	0	0	288	1188	144	0	0	0	0	0	0	0	0
872	176	728	464	230	484	1062	418	380	400	370	70	120	48	228	1754	340	268	1456	172	374	780	653	871	2070	2082	1380	112	204	204	437	245	448	402	104	172	20	68	44	27	177	54	0	108	0	681	446	215	2088	1994
36	36	0	34	238	88	48	144	0	193	115	88	0	0	216	729	471	624	566	946	864	548	368	428	776	168	352	0	0	144	104	536	152	614	634	528	972	1314	282	174	156	402	168	288	0	296	1568	296	2092	2680
556	88	1036	120	12	972	40	168	656	2354	1374	232	144	480	408	222	252	630	204	0	0	0	0	0	0	540	0	0	120	48	624	0	0	264	0	0	0	0	0	1500	600	600	240	0	0	0	0	0	0	0
340	156	944	180	0	180	0	0	0	210	60	60	0	0	0	340	372	1718	420	0	60	0	0	0	480	180	30	0	0	0	192	0	426	390	0	210	0	0	0	230	320	200	0	0	0	216	816	570	434	448
301	329	708	234	70	140	368	224	320	257	176	155	960	312	510	599	613	1308	731	95	128	360	34	212	586	62	48	624	336	486	318	86	172	491	95	176	88	56	0	176	112	0	288	96	192	355	355	214	732	162
6072	10284	4164	0	1584	0	3024	3312	432	2532	561	1227	0	0	1368	968	2156	836	0	0	0	0	0	0	0	0	0	0	0	0	0	0	0	0	0	0	0	0	0	0	0	0	0	0	0	0	0	0	0	0
0	0	15120	0	0	0	0	0	0	1152	384	5376	0	0	17280	0	0	0	0	0	0	0	0	0	0	0	0	0	0	0	0	0	0	0	0	0	0	0	0	0	0	0	0	0	0	0	0	0	0	0
24	1368	7590	0	0	0	396	0	756	7602	0	1176	360	0	0	0	396	2364	36	0	0	180	0	36	1290	0	0	108	72	180	90	0	30	180	0	90	0	0	0	24	90	36	36	0	0	864	0	816	300	0
1044	1218	4758	1950	300	1350	600	1800	600	3096	1632	216	0	1200	5400	612	714	1914	120	120	120	60	180	60	270	132	6	0	120	648	426	144	318	168	288	288	480	540	648	468	216	444	408	408	660	0	0	0	0	0
4056	720	1200	10296	6264	3168	144	3888	144	1818	9108	2178	576	144	576	0	0	0	0	0	0	0	0	0	0	0	0	0	0	0	0	0	0	0	0	0	0	0	0	0	0	0	0	0	0	0	0	0	0	0
1350	6930	2628	1244	2362	246	5544	1080	1512	1428	1086	3210	0	36	0	0	0	0	0	0	0	0	0	0	0	0	0	0	0	0	552	348	180	0	0	0	0	0	0	144	0	0	0	0	0	0	0	0	120	0
5580	1836	4176	7170	276	5658	72	0	72	3870	864	162	0	0	0	0	0	0	0	0	0	0	0	0	0	0	0	0	0	0	0	0	0	0	0	0	0	0	0	0	0	0	0	0	0	0	0	0	0	0
2268	852	864	864	1152	720	192	600	1632	3528	1827	6477	1728	0	192	0	0	0	504	1668	420	0	432	336	0	120	312	576	0	0	0	144	144	288	1680	336	48	1752	312	0	96	336	576	192	576	0	0	0	0	0
2715	1247	4426	432	200	40	240	0	0	747	110	55	240	192	1680	2637	1405	4934	540	60	0	70	158	12	1116	60	60	180	60	936	48	40	8	60	60	0	290	210	100	0	0	0	600	0	0	0	120	0	50	58
0	0	1440	0	0	0	0	0	0	864	0	0	0	0	2376	0	0	432	0	0	0	0	0	0	3672	0	0	0	0	2160	0	0	0	0	0	0	0	0	0	0	0	0	0	0	0	0	0	0	0	0
0	2952	14760	0	0	0	432	0	864	8640	2160	2160	0	2592	6480	0	792	3960	0	0	0	0	0	0	0	0	0	0	0	0	0	0	0	0	0	0	0	0	0	0	0	0	0	0	0	0	0	0	0	0
4032	4032	9100	96	2308	24	760	1028	712	5220	908	908	0	0	3232	160	160	0	0	0	0	0	0	0	250	1165	405	640	640	0	32	424	8	0	0	0	120	335	405	0	0	0	640	0	160	152	424	104	0	0
320	144	496	300	0	1140	320	800	600	384	736	144	32	128	128	208	360	616	96	96	96	0	0	360	672	216	756	80	0	0	680	96	1736	608	128	640	1832	492	1148	1000	432	360	240	320	320	400	1152	624	208	48
119	172	87	108	120	120	0	0	0	36	168	0	0	288	72	152	160	120	1040	800	620	228	1216	932	20	180	1360	1440	0	0	1588	1456	1444	1582	2320	1120	0	0	0	1600	500	0	0	720	2880	118	88	34	126	526
528	1548	2724	0	0	0	2496	0	5760	3756	300	3480	432	0	0	138	342	888	0	0	0	864	0	480	480	0	288	0	0	0	24	96	168	144	216	312	0	96	288	96	240	624	0	0	0	960	0	1920	288	0
261	726	1929	360	72	168	0	0	0	1170	30	0	0	0	600	522	1452	2226	96	48	96	0	0	0	1476	24	0	0	0	1920	0	0	0	384	192	120	1158	888	1386	0	168	240	384	48	0	288	96	192	0	168
360	468	332	166	916	118	328	1304	240	536	256	400	104	224	512	118	313	305	164	1116	308	236	1003	385	162	504	450	304	268	648	67	206	15	20	908	424	272	1062	854	16	104	456	152	208	120	16	272	24	56	133
12	0	24	12	0	240	144	912	3024	408	312	996	0	12	0	12	0	24	6	0	102	72	360	1200	72	120	534	0	30	0	6	510	306	21	204	147	204	204	3972	240	744	1278	150	150	60	0	120	240	90	90
4	2	249	96	214	334	117	44	258	963	315	204	174	84	502	458	251	1137	240	48	288	133	6	254	1083	195	222	422	128	208	268	403	667	135	15	105	259	137	223	888	270	672	210	218	60	216	276	642	116	12
0	0	144	66	594	798	288	0	1008	1152	324	1296	0	0	0	0	0	0	72	54	36	0	0	0	0	0	0	0	0	0	0	0	0	2592	648	864	0	1080	216	0	432	0	0	0	0	0	0	0	0	0
396	216	360	108	144	408	108	324	288	819	557	976	0	0	0	28	42	170	38	582	1060	24	192	504	984	72	132	0	0	0	12	16	152	54	486	1404	62	288	1270	1976	520	336	0	0	0	36	28	176	18	216
0	1152	10080	0	0	0	0	0	0	5400	0	0	0	0	3240	0	900	11844	0	0	0	0	0	0	864	0	0	0	0	2592	0	0	0	0	0	0	0	0	0	0	0	0	0	0	0	0	0	0	0	0
306	108	1836	396	0	0	1062	336	1860	2195	678	1753	2250	162	702	36	18	252	360	180	54	0	0	0	0	0	0	0	288	468	72	0	0	306	180	54	0	0	0	0	0	0	0	0	0	558	120	852	102	222
240	240	420	180	1728	972	1296	1260	2304	108	1116	1116	0	180	0	1560	2640	1380	2718	1368	990	948	360	744	252	60	480	36	900	0	720	4080	2112	774	360	342	1830	330	1080	810	36	594	0	864	0	540	450	810	24	72
1872	0	144	3168	3096	4392	0	0	0	432	2304	0	0	0	144	0	0	0	0	2880	864	0	0	0	0	288	0	0	0	0	0	0	0	0	4176	2160	0	1440	4176	960	1176	2040	0	576	4608	0	0	0	0	0
0	1518	1794	0	0	0	1440	1710	5544	2556	0	5436	0	0	450	0	0	0	0	1080	1170	0	0	0	0	0	0	0	0	450	0	0	0	0	558	558	0	168	1470	0	276	2100	0	0	0	0	0	0	0	0
1400	794	1238	1080	1620	720	210	1497	147	2196	3624	1392	108	144	306	224	72	568	96	1806	114	0	2897	325	110	681	535	360	0	396	0	36	0	12	48	90	21	888	909	6	24	84	72	18	36	0	0	0	0	1115
1296	0	0	2736	2016	2016	216	1512	0	0	0	0	0	0	0	4032	864	0	4392	0	3240	1152	3168	0	0	0	0	0	0	0	1152	3168	576	1944	0	1944	0	0	0	2592	0	0	0	0	0	432	1872	0	0	648
756	2592	5292	0	0	0	432	0	1728	7056	1152	7776	432	0	12960	0	0	0	0	0	0	0	0	0	0	0	0	0	0	0	0	0	0	0	0	0	0	0	0	0	0	0	0	0	0	0	0	0	0	0
1728	144	432	784	1200	1016	216	204	528	1144	2056	448	576	792	3552	0	0	0	0	324	36	480	1356	720	72	0	108	0	0	384	104	162	94	0	0	0	504	168	72	0	0	72	0	0	0	432	288	1008	864	1296
300	108	384	216	0	96	240	736	464	144	48	0	0	0	0	204	36	192	1364	496	2700	0	0	0	0	4800	0	0	1080	0	0	0	0	616	224	780	0	72	360	0	1020	108	108	2160	0	1200	3680	2320	0	96
1011	108	705	2160	0	3336	324	1884	1044	384	3936	480	768	1176	960	201	0	147	192	120	768	68	32	8	144	984	0	0	0	96	60	0	180	0	0	0	0	0	0	369	348	87	0	0	96	108	540	300	108	342
234	480	1296	792	168	1092	1128	36	636	2076	486	1800	3672	1080	1944	90	120	150	0	0	0	180	0	180	474	0	0	0	0	0	102	66	12	96	24	198	36	24	12	366	180	0	0	0	0	570	18	240	108	0
216	0	1080	0	0	0	0	0	0	0	0	0	0	0	0	216	0	1080	216	0	1080	0	0	0	2592	0	1728	864	0	6480	0	0	0	0	0	0	0	0	0	0	0	0	0	0	0	0	0	0	0	0
270	54	954	0	0	54	36	0	72	1260	0	0	108	54	270	168	36	1038	72	0	90	0	0	0	0	0	0	0	162	810	0	0	414	1140	0	1470	468	3132	2880	648	918	702	2106	0	0	0	0	0	0	0
466	312	540	124	460	100	30	1690	0	860	1060	240	0	220	2028	674	568	132	90	810	0	40	3016	0	672	150	42	0	0	624	70	400	40	10	300	0	2392	300	168	0	0	0	0	0	220	100	410	0	56	810
216	144	156	875	612	997	42	252	42	288	276	192	144	144	36	970	120	110	240	240	0	200	760	0	0	72	288	0	0	0	175	120	185	0	72	24	240	0	0	0	24	48	0	0	0	0	600	0	300	1500
0	0	450	0	0	0	0	0	0	1350	0	0	0	0	1530	0	0	660	0	0	30	0	0	750	520	0	1040	3300	132	150	0	0	0	0	0	6	0	0	0	0	36	0	0	0	0	0	0	0	0	0
0	0	0	0	0	0	0	0	0	0	0	0	0	0	0	0	288	288	1152	6192	0	288	5904	0	1344	4896	4128	0	0	1440	0	0	0	0	0	0	0	0	0	0	0	0	0	0	0	0	0	0	0	0
1728	720	288	288	2304	432	720	720	0	0	0	0	0	0	576	0	0	0	0	0	0	0	0	0	0	0	0	0	0	0	0	0	0	0	0	0	0	0	0	0	0	0	0	0	0	0	0	0	0	0
1086	582	403	956	698	1076	538	1116	288	290	390	310	135	478	90	720	409	200	332	428	374	312	317	69	152	95	95	27	54	18	189	138	198	169	197	313	170	388	178	198	422	412	315	288	244	375	697	140	177	380
980	828	956	1185	785	702	529	824	777	708	664	626	132	224	364	1898	1853	1435	1074	1770	1238	302	1044	880	1269	1032	761	1164	986	1088	271	473	260	614	914	780	134	400	492	166	696	422	324	52	50	90	100	76	60	240
0	150	150	150	684	306	96	1062	498	750	336	1038	300	180	1080	0	0	0	0	0	0	0	0	0	0	0	0	0	0	0	0	300	0	0	0	0	4164	612	1164	450	0	2790	1500	0	900	0	30	30	0	36
0	0	0	0	0	48	0	0	0	0	240	0	0	0	0	96	0	480	0	0	480	0	0	0	528	5328	0	0	0	1728	0	0	0	0	0	0	0	0	0	96	0	0	0	0	0	0	3480	120	0	0
360	0	2520	4920	2025	615	576	648	72	360	0	0	0	0	1944	180	0	540	0	0	360	0	0	0	360	1944	576	0	0	1080	120	81	15	1440	2160	6480	360	630	2034	0	720	720	1440	2160	0	0	0	0	144	288
496	984	1952	144	768	0	48	0	48	1680	0	0	192	456	4560	217	465	1178	0	24	0	36	0	0	360	0	0	72	12	120	144	1536	0	240	168	72	3291	2042	1723	368	40	528	240	0	0	36	0	36	0	0
523	559	1524	30	265	75	70	605	65	2450	770	282	55	140	2872	116	78	288	30	265	75	70	605	65	154	250	74	55	140	280	15	200	15	15	200	15	1980	1942	1182	50	50	498	271	380	380	20	175	10	20	175
569	4436	829	149	158	617	1760	1633	3989	1394	512	1372	332	218	98	61	51	70	96	423	843	292	210	646	160	630	58	86	230	104	21	57	216	60	405	675	36	1200	192	132	810	2394	190	190	112	80	83	169	96	65
0	0	0	0	0	0	0	0	0	0	0	0	0	0	0	0	1296	0	0	0	0	0	0	0	0	0	0	0	0	864	0	0	0	0	0	0	5280	3960	5016	0	0	0	0	0	0	0	0	0	0	0
0	2432	3040	0	0	0	0	576	288	576	0	288	0	0	576	0	320	400	0	336	144	0	0	0	0	0	0	0	0	384	0	0	0	0	192	192	638	2336	2090	0	0	3120	0	192	0	0	336	144	0	0
0	0	0	108	540	0	0	432	0	1584	0	144	0	0	0	0	0	0	0	0	0	0	0	0	624	96	144	0	0	0	72	792	0	0	1080	0	1944	4122	2142	0	0	0	0	0	0	0	432	0	0	0
0	0	0	0	288	0	384	360	192	108	72	36	0	0	216	0	0	0	0	0	0	0	0	0	0	0	0	0	0	0	0	648	0	0	0	0	1584	576	2592	0	0	0	0	288	0	1680	2160	840	0	1440
0	0	936	0	0	0	0	0	0	576	0	0	0	0	1800	0	0	720	0	0	0	0	0	0	2574	234	0	0	0	0	0	0	0	0	0	0	0	0	0	0	0	0	0	0	0	0	0	0	0	0
252	0	468	0	0	0	0	102	42	0	0	0	0	0	180	252	0	396	0	0	1008	0	0	0	792	1108	44	0	0	216	0	36	0	0	0	0	228	90	294	0	0	0	0	0	0	0	1302	462	0	0
0	0	0	0	0	0	0	0	0	0	0	0	0	0	360	0	0	480	0	24	24	48	0	144	1812	654	192	96	96	1410	0	0	0	0	0	0	1941	861	1320	0	0	0	0	450	0	180	1884	330	132	0
0	0	180	0	0	0	0	0	0	936	0	0	0	0	936	0	0	0	0	0	0	0	0	0	504	0	0	0	0	1584	0	0	0	0	0	0	1116	2070	702	0	0	0	0	0	0	0	0	0	0	0
1080	5076	2484	1344	384	192	0	0	0	3840	480	0	0	0	2880	744	1692	2844	192	0	0	0	0	0	444	60	0	0	0	0	384	192	96	288	0	0	1786	3102	1988	0	0	1080	0	0	0	72	48	0	168	480
0	0	192	48	0	168	0	0	0	756	120	180	0	0	0	216	0	1632	144	0	288	2214	648	3888	3432	1062	2790	0	270	0	48	0	360	376	1050	1286	492	492	1014	564	564	540	0	54	0	336	378	1944	1028	168
420	420	960	0	0	0	270	0	90	630	0	360	0	0	0	408	300	750	228	36	276	192	168	360	576	504	630	0	0	0	360	72	198	150	108	282	6	48	18	18	108	72	0	0	0	4230	0	2160	3498	1668
324	228	330	1125	324	495	270	144	612	398	80	482	0	0	72	324	240	378	490	192	170	148	48	722	512	228	1300	120	0	36	492	216	342	251	240	367	174	250	530	365	352	1143	0	0	0	270	0	768	344	0
0	24	96	0	0	0	0	0	24	24	0	120	0	0	0	0	0	0	0	0	0	0	0	3000	165	0	2175	0	0	0	0	0	0	0	240	252	0	120	2880	84	444	1452	0	0	0	0	0	0	0	0
0	240	468	836	132	220	108	0	0	66	6	36	0	12	0	0	36	60	0	48	0	588	1752	1596	0	0	120	480	24	192	304	48	80	0	312	0	0	888	288	24	144	336	0	0	72	48	0	0	2190	6558
270	345	483	288	54	144	435	72	117	294	204	144	414	354	462	66	48	216	50	276	100	862	36	230	252	0	210	336	216	468	162	54	54	372	708	558	6	708	102	0	354	48	270	222	330	195	39	84	1115	27
480	240	480	180	660	240	0	768	120	132	264	132	120	600	528	696	888	816	460	528	668	0	648	108	288	864	360	0	120	624	54	198	636	60	0	204	416	112	1344	840	168	1152	1176	288	144	0	288	0	0	216
4548	4746	1854	1200	336	36	1974	768	342	3270	480	750	396	180	396	300	330	270	48	96	48	0	48	0	180	0	0	0	0	0	0	0	144	300	384	300	264	1392	840	156	648	672	576	108	0	582	156	198	0	336
540	0	1620	216	0	1080	0	216	648	216	3672	1512	432	432	1080	756	432	2700	0	0	0	0	0	0	2592	0	0	0	0	1296	0	0	0	0	0	0	0	0	0	0	0	0	0	0	0	0	0	0	0	0
1096	824	1344	624	48	0	1128	696	648	720	504	720	0	0	144	884	1972	2040	0	696	216	0	48	0	864	0	0	0	0	144	0	0	0	0	912	216	1972	692	1488	0	216	1080	0	0	0	0	0	0	0	624
1584	576	0	1920	0	0	0	0	0	0	0	0	0	0	0	4992	768	0	96	0	0	1152	0	0	2880	0	576	0	0	0	0	1152	0	0	0	0	0	0	0	0	0	0	0	0	0	288	288	0	0	0
0	0	0	0	0	0	0	0	0	0	0	0	0	0	0	1224	72	0	0	0	0	0	0	0	0	0	0	0	0	0	0	0	0	0	0	0	0	0	0	0	0	0	0	0	0	0	0	0	0	0
1320	6720	600	0	0	0	0	0	0	1800	0	0	0	0	360	614	1136	410	288	0	0	2400	480	0	20	4	48	0	0	360	0	0	0	0	0	0	240	1200	0	0	0	0	0	0	0	0	0	0	0	0
0	2250	0	60	0	0	1500	0	0	270	0	180	90	2250	300	0	2250	0	0	0	0	3900	780	0	0	0	0	0	0	450	300	0	0	300	420	0	960	1110	480	0	0	0	150	0	60	7500	0	0	6450	1290
1800	360	0	0	0	0	0	0	0	36	3732	768	2160	4320	0	3600	720	0	4320	2592	0	6300	7092	0	0	0	0	0	0	864	0	0	0	0	0	0	0	0	0	0	0	0	0	0	0	0	0	0	2340	3276
762	4020	1410	0	0	0	2592	0	0	3036	0	1500	0	0	0	156	1128	156	0	0	0	1152	0	432	480	0	600	216	0	0	0	0	0	0	0	0	96	408	72	0	0	0	0	0	0	720	0	0	468	0
321	525	438	320	336	848	370	236	402	156	244	172	36	506	432	822	322	400	684	116	336	1544	752	1808	926	460	932	296	356	432	224	696	1548	822	130	330	322	81	393	494	302	772	482	356	506	822	684	230	330	372
224	636	493	246	200	61	580	328	245	945	200	2096	535	75	87	402	751	110	1538	2077	60	557	227	921	420	313	756	805	75	231	1179	1184	160	1367	2258	176	592	1452	882	495	401	722	391	0	0	281	260	164	420	330
0	1152	2304	0	0	0	648	138	1230	864	0	1728	324	0	0	0	0	0	0	0	0	0	120	600	0	0	1296	0	0	0	0	0	0	864	432	432	0	864	576	0	864	0	0	0	0	1512	42	1038	0	96
0	2316	852	0	0	0	960	0	120	912	0	528	0	0	0	0	6480	2880	0	0	0	0	0	0	2904	1056	0	0	3600	0	0	0	0	0	360	216	1872	756	900	0	304	272	0	720	0	0	0	0	0	0
0	0	180	75	0	75	0	75	0	525	240	180	240	150	150	600	240	2220	75	0	75	0	75	0	1470	564	423	240	150	4470	0	0	0	0	0	0	270	360	495	0	15	0	240	0	0	0	0	0	0	0
0	0	5184	0	0	0	0	0	0	11340	8280	6300	0	0	7776	0	0	0	0	0	0	0	0	0	0	0	0	0	0	0	0	0	0	0	0	0	0	0	0	0	0	0	0	0	0	0	0	0	0	0
0	0	0	0	0	0	0	0	0	5940	2700	10800	0	0	19440	0	0	0	0	0	0	0	0	0	0	0	0	0	0	0	0	0	0	0	0	0	0	0	0	0	0	0	0	0	0	0	0	0	0	0
0	0	5160	576	704	448	4410	2168	3430	2580	1020	1020	0	0	1440	0	0	300	0	0	0	0	0	0	56	84	28	0	0	0	300	80	280	60	0	120	264	24	0	40	560	0	0	0	0	3540	1136	3220	600	0
1080	2200	1520	0	3312	576	2054	3107	4607	816	3368	5800	0	288	2688	270	598	380	0	0	0	0	0	0	0	0	0	0	192	0	0	0	0	0	0	0	0	0	0	0	0	0	0	0	0	390	675	975	0	0
1492	2447	2559	1584	1116	1548	2650	996	3968	8527	5598	3641	30	144	1500	140	115	195	0	0	30	0	0	0	150	30	0	0	90	150	0	0	0	0	0	0	0	0	0	0	0	0	0	0	0	160	120	170	0	0
14688	0	4752	2592	2592	3456	0	0	0	5616	5616	1728	2592	0	3024	0	0	0	0	0	0	0	0	0	0	0	0	0	0	0	0	0	0	0	0	0	0	0	0	0	0	0	0	0	0	0	0	0	0	0
468	1494	558	312	744	144	492	264	180	1716	378	756	252	330	120	432	626	298	240	378	282	970	348	158	171	141	192	36	618	210	492	1416	0	576	894	318	864	2352	144	260	370	420	300	984	210	324	0	108	332	90
624	324	300	427	684	461	252	560	448	396	708	744	390	438	384	720	348	390	1032	1626	684	297	978	297	401	647	164	552	942	756	79	546	359	732	1014	642	898	425	351	530	133	471	378	354	798	186	390	282	207	426
304	120	340	594	664	1334	110	455	293	648	790	298	72	72	512	432	216	840	240	360	840	362	474	1174	630	1610	1124	936	108	396	126	112	578	104	132	444	298	107	615	708	612	320	324	584	324	144	803	823	470	618
48	24	72	64	128	0	16	56	48	464	128	140	0	0	420	48	0	1728	48	0	96	656	48	520	1240	234	1070	768	480	48	1680	3132	972	1440	600	1560	4450	1750	2632	2412	978	6	0	1572	0	80	476	524	640	48
0	0	0	351	3033	1296	0	576	0	0	0	0	0	0	0	0	0	576	0	0	0	0	0	0	192	192	768	0	0	0	677	1819	1608	288	288	108	4032	1664	7660	1332	1572	1236	576	432	540	0	576	0	0	0
0	0	0	0	4512	1104	0	1674	798	0	2040	168	0	0	72	360	552	1248	0	96	1344	0	1152	1056	1134	2928	3234	0	0	0	0	360	288	0	0	0	660	0	2676	0	0	984	0	0	0	0	936	540	0	0
0	0	5856	528	588	180	528	192	72	288	0	72	0	0	2304	0	180	3636	288	144	144	288	0	468	1728	576	1332	1728	1728	1152	528	192	0	168	84	84	360	0	36	144	0	36	0	0	0	528	192	0	168	0
1260	0	1440	0	4320	2340	0	0	0	3240	1800	0	0	0	4320	72	0	144	144	0	36	360	1320	2640	1260	36	2304	0	0	2160	216	1350	810	72	0	36	0	0	0	360	0	0	0	0	0	0	36	72	0	0
207	1242	3231	24	0	24	24	6	6	3720	0	0	72	24	180	189	1134	6309	487	14	147	156	0	372	1396	918	2078	444	612	840	312	0	312	159	30	171	0	0	0	0	144	0	72	0	0	120	96	24	96	0
1545	1779	1796	132	14	12	440	0	180	594	54	258	70	112	70	1035	1067	1266	324	0	216	658	309	353	823	297	312	0	108	60	1332	182	168	1326	570	768	148	134	138	484	414	108	0	0	66	696	0	260	564	210
0	0	0	414	745	601	0	155	30	0	180	60	0	0	255	54	0	0	354	521	561	27	128	30	36	144	60	0	0	255	1062	1678	697	660	1079	348	3936	738	919	2145	1000	3754	883	379	667	0	295	10	3	22
660	840	3576	0	0	0	2376	1188	396	720	0	0	0	540	2160	30	210	300	0	0	0	0	0	0	0	0	0	0	0	0	0	0	108	54	162	216	24	24	96	204	180	624	0	864	108	648	324	108	0	0
0	1890	9990	0	0	0	4320	2880	3780	6120	0	900	0	0	5760	0	858	1518	0	0	0	0	0	0	0	0	0	0	0	0	0	0	0	0	180	756	432	324	792	0	864	612	0	576	0	0	0	0	0	0
8100	1980	8820	3780	540	2160	0	0	0	10800	0	0	0	0	2700	0	0	0	0	0	0	0	0	0	0	0	0	0	0	0	0	0	0	0	0	0	36	144	108	0	0	0	0	0	0	0	0	0	0	0
4320	0	20448	2880	288	288	0	0	0	1440	0	0	0	0	1440	0	0	0	0	0	0	0	0	0	0	0	0	0	0	0	0	0	0	0	0	0	0	0	0	0	0	0	0	0	0	0	0	0	0	0
0	0	7776	0	0	0	0	0	0	0	0	0	0	0	0	0	0	23328	0	0	0	0	0	0	0	0	0	0	0	0	0	0	0	0	0	0	0	0	0	0	0	0	0	0	0	0	0	0	0	0
2640	1680	6048	0	0	0	0	0	0	0	0	0	0	0	0	3300	2100	7560	0	0	0	0	0	0	0	0	0	0	0	0	0	0	0	0	0	0	0	0	0	0	0	0	0	0	0	0	0	0	0	0
144	720	0	720	4320	0	3104	14928	1984	0	0	0	0	0	0	0	0	0	0	72	0	216	96	48	0	0	0	0	0	0	0	0	0	0	432	0	1554	420	546	0	0	0	0	0	0	416	2688	352	720	336
0	0	6336	0	0	0	0	0	0	4896	0	0	0	0	0	0	0	576	0	0	0	0	0	0	1552	1232	168	0	0	0	0	0	0	0	0	0	0	0	0	0	0	0	0	0	0	0	0	0	0	0
455	136	1539	210	312	468	230	138	280	960	120	138	162	270	2790	900	180	2160	198	266	526	201	90	141	1500	240	108	162	270	2700	165	294	153	315	205	260	438	66	216	144	267	663	360	90	0	157	150	305	114	180
0	0	0	0	936	288	12	540	168	0	804	396	0	96	0	2220	2220	240	1800	4320	3000	1200	7860	1800	1840	4584	4232	180	240	120	0	96	0	0	0	0	216	0	0	24	0	72	0	0	48	30	522	348	0	12
656	28	528	896	540	868	612	1032	1688	1446	1284	610	256	16	304	140	20	80	24	552	1952	0	520	240	56	1182	370	140	80	584	448	80	168	312	1152	3452	108	852	364	48	1220	64	632	872	1088	118	154	168	64	1312
60	0	0	1214	902	284	6	744	300	129	174	117	480	0	480	0	0	0	559	862	559	0	150	0	0	0	0	0	0	0	1248	816	288	1918	2224	742	913	2885	1104	180	864	180	864	2880	384	0	240	120	0	60
420	48	1388	10	640	130	80	685	105	796	1272	136	0	0	830	1050	70	2660	0	80	520	0	95	55	1744	1920	390	0	0	0	0	60	0	0	60	50	545	177	1588	0	70	64	300	410	300	0	0	0	0	475
740	74	2582	150	786	0	12	96	0	2232	0	0	0	0	1536	880	88	2296	0	0	0	0	0	0	2976	180	1116	480	48	0	0	0	0	0	0	0	2337	1271	2572	0	0	0	1200	0	0	0	0	0	0	0
0	0	0	0	0	0	0	0	0	360	0	0	0	0	2592	0	0	0	0	0	0	0	0	0	3600	0	0	0	0	0	0	0	0	0	0	0	0	0	0	0	0	0	0	0	0	0	0	0	0	0
490	700	610	0	0	0	0	0	0	576	0	0	0	0	2448	770	1100	866	0	0	0	0	0	0	1512	0	0	0	0	4752	0	0	0	0	0	0	0	0	0	0	0	0	0	0	0	0	0	0	0	0
0	0	720	0	0	0	0	0	0	1440	0	0	0	0	1800	0	0	216	0	0	0	0	0	0	1980	288	0	0	0	540	0	0	0	0	0	0	1308	828	456	0	0	0	0	0	0	0	432	0	0	0
730	1350	2600	0	900	840	900	1500	1380	3600	60	180	720	1800	7200	1392	3024	5952	0	0	60	0	12	168	840	150	30	0	0	0	0	0	0	0	36	216	0	0	72	210	180	702	0	0	0	0	0	0	0	0
376	680	816	144	0	0	0	0	0	960	192	0	0	0	1152	286	374	1140	0	0	0	0	0	0	0	0	0	0	0	1008	0	0	0	0	0	0	0	0	0	0	0	0	0	0	0	0	0	0	0	360
0	864	8712	0	0	0	0	0	0	3240	0	0	0	0	1944	0	636	5304	0	0	0	0	0	0	2160	0	0	0	0	2592	0	0	0	0	0	0	0	0	0	0	0	0	0	0	0	0	0	0	0	0
3960	720	3240	0	0	0	0	0	0	1440	0	0	0	0	5760	4312	784	1960	0	0	0	0	0	0	6048	0	0	0	0	288	0	0	0	0	0	0	0	0	0	0	0	0	0	0	0	0	0	0	0	0
0	0	0	540	918	1350	0	5616	0	0	0	0	0	0	216	0	0	0	0	0	0	0	0	0	3300	4000	1700	0	0	0	540	1782	1350	0	0	0	2592	0	0	0	0	0	0	0	0	0	3024	0	0	0
50	50	80	0	0	0	0	0	0	288	0	0	0	0	0	460	460	880	864	0	0	864	0	0	6224	2240	3344	576	576	1728	0	0	0	0	0	0	0	0	0	0	0	0	0	0	0	0	0	0	0	0
2160	288	4536	360	0	3240	864	540	1188	3168	1350	2250	1800	144	0	1320	864	2928	0	0	0	408	0	168	144	0	144	1080	0	0	0	0	0	0	0	0	0	0	0	0	0	0	0	0	0	1284	780	2040	588	0
0	432	2736	0	0	0	0	108	108	2628	0	180	0	0	3312	0	240	1200	0	0	0	0	0	0	432	0	0	0	0	1440	0	0	0	0	288	72	972	576	612	0	0	720	0	72	0	0	0	0	0	0
108	36	936	90	252	18	0	774	0	900	0	180	0	0	2646	396	0	1980	0	180	0	0	216	54	1440	630	180	180	0	1980	0	72	0	0	90	0	270	66	78	0	0	18	360	90	72	0	0	0	0	0
64	448	784	0	1320	0	0	240	0	0	0	0	0	0	888	120	840	1416	0	96	0	132	468	0	2304	144	1008	0	0	960	0	0	0	0	0	0	4896	2040	3264	0	0	0	0	0	0	0	0	0	0	0
0	0	1110	270	0	162	0	0	0	2790	504	0	0	0	2880	0	0	450	108	0	108	0	0	0	1530	252	0	0	0	2520	270	0	108	312	0	162	1572	2256	2940	234	534	78	180	288	576	138	96	36	30	216
668	180	1588	144	72	432	0	40	98	2328	804	264	96	144	2520	566	150	964	16	24	116	0	0	0	552	24	0	0	48	2640	144	0	192	32	48	316	598	939	599	148	336	32	432	168	672	0	40	26	48	234
420	1374	1014	264	960	552	0	1560	1344	192	624	1488	432	0	288	372	30	102	456	1248	936	152	1864	888	336	1104	1536	432	0	480	48	192	48	0	0	0	14	28	2538	96	0	2016	864	0	192	0	96	144	8	112
20	10	90	504	2034	18	60	66	60	600	654	12	24	120	2520	520	20	780	432	162	306	300	282	300	636	72	522	240	0	300	792	3816	960	240	120	120	1179	573	234	1220	460	90	96	1080	1104	60	2478	654	120	60
0	0	0	0	0	0	0	0	0	0	0	0	0	0	0	72	0	72	0	0	0	36	0	0	0	0	0	0	0	0	216	6804	720	648	648	0	8005	2300	3051	3816	288	3672	1188	864	1080	0	0	0	0	0
0	0	0	0	0	0	0	0	0	0	0	0	0	0	0	0	0	0	0	360	0	0	0	0	0	0	0	0	0	180	540	0	0	0	1800	0	8598	8505	7845	0	0	1800	2700	360	2700	0	0	0	0	540
0	0	0	0	48	0	0	0	0	0	0	0	0	0	0	0	0	0	600	1832	40	40	312	920	0	496	368	360	24	0	0	2160	0	0	288	0	3816	2232	3720	0	0	144	1440	96	720	0	0	96	4	204
0	120	72	192	120	72	0	0	120	0	0	120	0	0	96	0	0	144	112	1120	112	160	784	340	140	504	580	0	0	576	0	192	96	104	1040	104	2120	512	284	98	364	714	0	192	384	0	192	96	64	400
0	0	1728	0	0	0	192	96	576	3168	1872	144	0	0	864	0	0	0	0	144	2808	0	1440	0	0	0	0	0	0	576	0	0	0	0	0	5400	336	1296	672	0	3456	0	0	1728	576	1536	768	4608	0	72
0	0	0	0	0	0	0	0	0	144	0	36	0	0	0	0	0	0	0	0	0	0	0	0	0	0	0	0	0	0	900	2700	0	1500	1344	144	5940	3204	1980	600	210	90	0	0	0	0	0	0	0	0
220	464	1782	90	120	90	346	4	346	1210	200	948	0	0	0	110	244	1062	40	8	12	240	180	12	1158	6	222	0	0	0	0	960	0	800	1120	222	1147	2127	998	230	258	286	0	0	0	230	20	230	0	120
0	144	2160	0	0	0	288	0	288	384	816	240	0	0	0	0	108	540	0	450	54	0	144	0	864	0	0	0	0	648	0	0	0	0	1050	30	624	1920	336	0	144	144	0	0	144	0	0	0	0	288
0	144	2052	0	0	0	144	0	1008	6204	3552	2736	0	0	0	0	132	1848	0	336	96	0	396	0	0	0	0	0	0	36	0	0	0	0	888	156	144	1368	936	0	36	144	0	0	72	0	0	0	0	720
155	285	682	546	442	1306	264	98	404	752	448	1692	496	302	384	411	343	1000	52	88	162	147	168	319	375	75	478	106	68	416	614	468	1944	1246	282	572	291	297	232	385	245	684	40	60	434	544	174	556	413	260
34	354	738	60	79	69	392	116	240	576	36	130	88	88	322	6	326	410	28	0	0	354	82	372	536	26	390	88	88	172	844	536	538	590	376	574	1016	1156	862	536	850	250	220	490	340	1934	654	572	2624	662
180	1620	1440	0	0	0	0	0	0	1296	0	0	0	0	648	562	4770	7700	216	0	72	2160	0	720	2736	216	2160	0	0	1656	0	0	0	0	0	0	0	0	0	0	0	0	0	0	0	0	0	0	0	0
0	0	0	228	1674	114	0	672	0	0	648	216	0	0	0	4032	1344	1728	1536	2064	144	96	1152	0	5472	5616	1872	0	0	864	132	570	66	0	36	36	456	252	288	0	0	36	0	0	0	0	48	0	0	0
0	0	324	0	0	0	0	0	0	387	99	378	0	0	0	0	0	432	0	0	0	0	0	0	1190	1054	3876	0	0	144	0	0	0	0	0	0	144	360	360	0	0	0	0	0	0	0	0	0	0	0
972	1008	1290	486	708	666	684	438	768	954	468	510	948	948	1368	264	240	414	174	366	540	246	306	630	324	768	360	720	720	840	78	138	162	270	372	408	96	282	456	132	342	318	288	372	252	132	72	174	390	348
1920	4608	2280	768	72	0	1200	0	0	768	0	120	1560	1560	2472	1224	2234	2026	450	162	0	1404	108	0	828	108	228	60	60	468	0	0	0	126	18	0	0	36	0	0	0	0	0	0	0	0	0	0	324	36
1884	3318	3234	156	96	1308	2286	1524	2190	1236	1080	1080	960	1056	1344	1356	1866	2298	288	0	576	1368	432	792	1104	288	144	288	576	864	0	0	192	0	0	0	0	0	0	240	0	144	0	0	0	654	756	1134	1272	432
4880	2220	5800	2730	1560	2190	240	540	180	5460	4332	2070	36	900	3600	365	120	685	324	324	432	78	300	78	216	756	378	0	36	0	30	0	60	126	156	234	54	60	54	144	144	90	0	144	0	0	0	18	12	24
2806	3050	4656	0	0	0	0	0	0	4896	0	0	0	0	6048	1224	936	2592	432	0	0	216	216	432	1968	816	384	0	0	864	0	0	0	0	0	0	0	0	0	0	0	0	0	0	0	0	0	0	0	0
576	348	540	120	1248	1056	0	864	0	0	1380	840	0	0	3432	600	384	288	24	0	0	0	0	0	480	48	48	24	0	144	0	208	104	120	0	0	720	660	1020	300	0	0	480	600	1200	0	0	0	0	0
354	1062	1176	0	0	0	504	432	540	2268	0	756	0	0	2304	666	3726	9720	0	0	0	728	0	2044	2430	0	2898	180	864	0	0	0	0	0	0	0	0	0	0	0	0	0	0	0	0	450	456	642	779	0
1533	8271	3426	300	330	0	3180	3720	2520	960	180	2730	630	270	702	651	4209	1932	0	24	0	888	222	1680	18	18	1092	480	96	24	0	0	0	0	0	0	6	0	0	0	0	0	0	0	0	48	192	0	192	48
0	0	17712	0	0	0	0	0	0	0	0	0	0	0	6480	0	0	13824	0	0	0	0	0	0	0	0	0	0	0	0	0	0	0	0	0	0	0	0	0	0	0	0	0	0	0	0	0	0	0	0
8160	2880	1920	4320	0	576	0	1584	144	0	288	0	0	0	864	11832	4176	2784	0	0	0	0	0	0	0	0	0	0	0	0	0	0	0	0	0	0	0	0	0	0	0	0	0	0	0	0	0	0	0	0
390	648	732	180	384	396	1783	1325	1842	327	374	943	540	720	360	330	934	380	36	126	78	453	415	374	506	126	268	0	0	60	890	1830	820	144	204	234	1138	700	844	920	196	372	0	0	240	1576	1040	1248	324	522
0	1008	288	2592	4032	1152	720	6336	1440	0	0	576	0	0	0	0	0	0	0	0	0	0	0	0	0	0	0	0	0	0	432	672	192	0	0	0	1296	0	0	0	0	0	0	0	0	144	1008	144	0	0
108	72	918	1374	3786	4200	558	378	1800	1800	1080	720	0	0	324	0	0	0	0	240	480	0	0	1440	0	0	3600	0	0	0	248	680	800	0	30	420	0	180	180	0	360	0	0	0	0	0	0	0	0	90
360	180	180	1584	1044	468	900	2420	4360	2880	2880	3120	6120	300	1380	0	0	0	0	72	0	24	0	132	0	0	0	0	0	36	426	588	402	0	48	0	168	48	228	152	120	256	240	48	12	0	0	0	0	168
12	0	60	102	234	132	0	396	72	112	165	335	72	0	1716	48	0	312	88	488	288	0	552	168	1046	401	473	144	0	1200	316	564	392	8	16	456	4222	2227	2155	0	192	336	288	2016	528	0	120	24	0	0
480	734	646	972	1288	1202	628	772	544	946	798	1040	312	312	276	384	546	726	240	702	396	507	1177	1352	446	958	1380	216	216	564	254	360	286	160	740	312	282	568	530	288	348	588	36	180	384	272	328	336	159	625
1081	1790	993	2208	936	576	1440	2376	1584	936	1368	2016	576	288	576	1168	1712	1152	960	420	336	768	948	936	504	780	924	384	192	240	384	0	0	192	0	0	192	96	456	168	156	156	864	192	96	288	288	0	144	144
1755	3003	3234	0	678	702	216	717	747	432	1026	876	0	270	0	996	1806	2118	480	912	960	750	1158	960	402	984	948	0	270	0	0	342	258	0	0	0	180	216	2796	273	0	2655	0	0	0	54	333	213	0	0
1450	388	1474	1910	2718	1732	272	736	480	1290	950	172	240	192	912	946	148	658	372	262	1118	324	178	314	620	536	56	240	0	24	718	1014	452	336	280	1112	612	148	416	768	906	102	240	720	24	200	592	192	48	104
5676	3342	2166	1024	1268	1296	0	996	576	1620	982	698	228	48	768	3978	2337	1101	576	0	0	72	216	0	1368	216	0	576	0	1440	300	168	108	0	0	0	0	0	0	0	0	0	576	0	0	0	48	0	0	0
2304	0	144	3188	812	788	162	414	360	738	798	336	1224	1548	792	0	0	0	0	0	144	0	0	0	0	0	144	0	0	0	6412	1768	1972	0	0	432	0	0	1080	1584	144	1116	1620	648	2160	0	0	0	0	0
120	1800	240	3208	1748	1440	120	276	396	0	72	648	432	1476	3240	0	0	36	30	0	90	0	0	0	0	0	108	0	0	0	0	180	36	0	810	990	0	1278	486	108	864	144	1080	144	360	12	24	36	0	0
114	822	96	198	540	198	246	498	0	0	72	216	144	1440	360	1506	4110	1164	198	306	72	4080	0	0	306	180	198	1152	2028	612	525	510	165	102	114	48	726	198	348	1365	312	987	336	120	0	18	222	0	1452	0
1140	336	1692	792	222	858	240	260	268	1046	574	252	0	0	312	573	96	867	462	264	2466	114	330	372	1424	1480	816	0	0	0	504	198	510	324	184	1940	112	284	300	208	1580	156	0	240	0	528	518	802	270	510
144	120	648	1116	0	1548	996	2064	2100	1188	1080	360	672	360	600	696	1176	948	324	0	1116	132	912	1020	324	1980	0	240	144	240	180	0	0	504	0	1548	0	0	0	396	2700	0	0	0	0	36	0	0	144	288
138	1008	48	0	1391	1125	11876	333	30	169	265	445	30	5700	656	120	840	30	20	255	75	915	160	100	75	75	75	0	1500	50	0	18	0	0	0	0	88	84	75	0	75	150	0	150	0	1875	75	0	375	120
606	668	686	952	556	1126	698	638	592	538	576	346	312	1182	184	96	188	484	44	324	178	434	382	1104	24	516	620	960	518	244	196	104	156	92	24	68	36	88	80	216	76	330	168	192	16	864	360	840	1696	1280
3096	780	5700	2634	1710	264	3240	1080	0	864	0	0	4320	1296	6696	2160	1312	2720	0	0	0	0	0	0	0	0	0	720	0	0	276	252	48	0	0	0	0	0	0	0	0	0	288	0	0	0	0	0	0	0
3312	0	2196	216	432	648	0	0	0	1080	648	0	0	0	3564	1296	0	1008	4320	0	0	0	0	0	2104	1104	1004	2160	0	2808	144	288	432	0	0	0	0	0	0	0	0	0	0	0	0	0	0	0	0	0
0	0	12960	0	0	0	0	0	0	0	0	0	0	0	14256	0	0	0	0	0	0	0	0	0	3240	0	0	0	0	3240	0	0	0	0	0	0	0	0	0	0	0	0	0	0	0	0	0	0	0	0
0	0	0	0	0	0	0	0	0	0	0	0	0	0	0	0	0	0	0	0	0	0	0	0	0	0	0	0	0	0	0	0	0	0	0	0	0	0	0	0	0	0	0	0	0	0	4320	0	0	0
0	0	0	0	0	0	0	0	0	0	0	0	0	0	0	0	0	0	0	0	0	0	0	0	0	0	0	0	0	0	0	0	0	0	0	0	26010	5440	5270	0	0	0	0	0	0	0	0	0	0	0
0	0	0	0	0	0	0	0	0	0	0	0	0	0	0	0	0	0	0	0	0	0	0	0	432	0	0	0	0	2160	0	0	0	0	0	0	4104	15984	3240	0	0	0	0	0	0	0	0	0	0	0
0	0	0	0	720	180	0	0	0	0	0	0	0	3600	0	36	144	0	0	0	0	108	0	36	0	0	0	36	0	0	144	3600	2448	0	0	0	432	288	0	15876	0	2700	720	0	3600	0	0	0	108	0
0	0	0	1080	3096	10080	0	1296	0	0	0	0	0	0	0	0	0	216	0	0	0	0	0	0	0	432	432	0	0	216	540	900	2880	0	0	0	432	108	108	1080	0	0	0	0	1080	0	0	0	0	0
720	240	3180	8760	3408	6192	720	1296	696	1800	720	600	360	360	4212	0	0	0	0	0	0	0	0	48	360	0	276	144	0	0	2280	888	1584	288	96	1272	0	0	48	288	720	240	144	648	144	180	108	144	0	0
0	0	0	0	0	0	0	0	0	0	0	0	0	0	0	0	0	0	0	0	0	0	0	0	0	0	0	0	0	0	0	2160	288	0	0	0	936	648	576	144	0	432	0	0	0	0	0	0	0	0
0	180	1200	0	0	0	90	0	270	2568	504	1248	0	0	0	0	0	240	0	0	0	60	0	120	585	60	75	0	0	0	60	60	0	168	108	144	0	180	0	24	84	36	0	0	0	168	0	864	60	0
0	260	640	25	2	23	329	64	137	736	0	320	0	0	90	0	10	40	0	8	32	0	16	864	570	0	1560	10	10	108	0	0	0	0	324	456	80	760	292	8	360	340	0	100	0	304	64	112	0	236
12	0	0	0	48	0	144	384	432	0	0	60	60	12	48	6	0	0	24	0	0	0	0	0	0	0	0	0	24	6	0	72	0	72	0	0	162	540	1458	0	0	90	360	288	18	54	144	1134	972	0
136	408	2516	0	144	0	0	432	0	308	580	1740	0	0	144	264	792	4884	0	0	0	0	0	0	0	0	0	0	0	0	1440	396	1332	1620	0	0	54	90	0	90	18	0	720	216	72	0	216	0	0	0
36	48	12	72	264	72	24	24	0	36	72	12	0	126	144	18	24	6	0	114	60	36	150	36	24	36	66	96	78	144	48	240	48	0	120	48	3468	1776	2496	36	36	2778	1836	192	240	54	120	24	42	234
848	1744	1152	48	384	864	540	504	144	1656	624	228	84	720	3888	1024	1232	1704	0	72	0	144	0	0	1584	144	96	48	216	360	96	336	432	168	336	144	3904	1920	2168	512	528	1696	1224	720	864	96	192	0	288	0
20	340	720	0	5376	0	0	384	0	0	1020	60	0	0	0	52	884	1008	0	384	0	0	5376	0	432	288	4896	0	0	0	0	1152	0	0	0	0	1104	0	3312	0	0	288	0	0	576	0	0	0	0	0
0	0	0	0	0	0	0	0	0	0	0	0	0	0	0	0	0	2160	0	0	0	0	0	0	11232	0	0	0	0	0	0	0	0	0	0	0	0	0	0	0	0	0	0	0	0	0	0	0	0	0
0	0	0	0	0	0	0	0	0	0	0	0	0	0	0	0	0	0	0	0	0	0	0	0	0	0	0	0	0	0	0	0	0	0	0	0	0	0	0	0	0	0	0	0	0	0	0	0	0	0
0	0	180	0	0	360	0	0	36	54	108	270	360	36	72	400	40	460	180	1008	0	36	180	0	0	0	0	0	0	1008	0	0	360	180	1116	0	7161	615	1044	0	0	0	1440	0	1800	0	0	36	0	0
90	0	18	504	1800	72	0	2250	90	36	36	0	504	0	540	60	0	12	504	720	180	0	900	36	90	90	0	504	0	216	0	0	0	0	0	0	180	180	0	0	90	270	792	0	0	0	0	0	0	0
432	360	144	0	2160	0	0	2160	0	64	320	192	0	360	720	1440	1680	768	0	864	0	180	828	0	544	2000	1200	0	0	576	0	0	0	0	0	0	144	144	144	0	0	0	0	0	0	0	1440	0	0	432
203	706	798	100	150	100	1050	400	285	175	375	775	110	825	150	574	1703	1194	100	150	100	1050	400	285	175	375	775	110	825	150	185	226	77	29	169	38	75	75	1410	375	375	3103	1389	175	175	0	0	5	0	0
264	360	144	0	120	0	96	228	24	48	0	0	192	192	516	3060	3636	1272	864	216	288	1056	72	624	1992	348	636	1056	816	288	96	336	24	48	24	24	1656	24	72	0	0	72	288	264	24	96	312	24	48	0
0	0	0	96	1728	1200	0	2700	1800	570	5130	8400	1200	0	180	0	0	0	0	0	0	18	0	222	0	0	72	48	0	0	60	378	570	0	0	0	612	0	180	630	0	1050	120	0	0	0	216	0	0	0
0	0	0	2616	5232	0	0	2484	0	0	0	0	0	0	0	3672	864	0	3870	1674	0	918	2430	0	0	0	0	0	0	0	1224	2880	0	216	648	0	1296	0	0	0	0	0	0	0	0	0	972	0	0	0
732	120	2028	72	72	0	0	0	0	900	0	0	0	72	1440	1212	168	2796	252	0	72	216	0	72	1464	312	24	288	144	1440	144	144	36	72	0	72	576	324	612	36	36	108	648	144	0	72	252	36	216	0
435	205	440	0	0	0	0	18	18	0	0	0	0	0	0	2019	751	1334	72	48	114	132	18	114	360	138	258	432	198	216	0	108	0	0	0	54	270	42	1992	30	30	678	702	108	54	0	84	84	192	36
1650	225	3525	0	0	0	0	0	0	0	0	0	0	0	10800	1914	261	12297	0	0	0	0	0	0	0	0	0	0	0	4320	0	0	0	0	0	0	0	0	0	0	0	0	0	0	0	0	0	0	0	0
180	18	234	0	60	0	0	420	0	72	0	0	0	0	120	1020	102	462	288	120	96	0	24	48	615	459	102	72	0	912	0	0	0	0	0	0	444	156	300	0	0	0	0	0	0	0	900	0	0	0
0	0	648	1728	5886	0	270	2160	0	594	4752	1782	0	0	1296	108	324	0	0	162	0	0	486	0	0	0	0	0	0	0	1152	2304	0	0	0	0	2430	0	0	0	0	0	0	0	0	288	1440	0	0	0
120	432	144	144	240	516	0	0	360	424	1060	532	24	144	0	0	432	180	476	328	84	792	576	216	36	0	72	0	0	360	0	0	360	102	168	18	180	0	1620	2370	420	1350	0	0	72	0	0	180	156	144
150	120	1080	120	228	1428	240	48	1272	6720	2640	2040	0	0	0	90	120	480	0	12	48	0	0	48	1128	156	108	60	0	0	150	204	1332	150	12	288	78	90	312	2454	978	552	0	0	0	30	48	288	138	12
2160	0	540	270	0	3510	180	360	1188	7284	6788	2128	0	0	0	0	0	0	0	0	0	0	0	0	0	0	0	0	0	0	270	0	810	0	0	0	0	0	0	540	0	0	0	0	0	360	396	1188	0	0
0	0	0	0	0	0	0	0	360	576	1404	2340	0	0	0	0	180	0	0	0	0	120	1500	0	0	0	0	0	0	0	0	0	0	0	0	0	0	0	0	0	0	0	0	0	0	0	0	0	0	0
684	192	384	180	864	1728	55	455	606	2063	2169	1672	0	0	288	0	0	0	0	0	0	0	0	0	0	0	0	0	0	0	0	0	0	120	360	240	0	0	0	0	0	0	0	0	0	22	38	12	0	0
376	600	424	835	341	176	724	904	528	500	612	222	856	1108	688	480	418	274	294	91	143	406	16	82	162	162	54	168	204	168	427	297	208	278	63	67	304	66	206	366	576	216	288	156	288	619	979	330	548	56
393	282	153	285	1800	291	540	624	444	6	84	162	0	0	0	2188	1400	300	432	24	120	0	96	180	0	120	240	0	0	0	15	168	33	0	0	0	0	0	168	0	0	720	0	0	0	36	0	24	0	24
476	400	144	443	759	220	280	750	230	60	178	110	0	0	0	154	170	156	150	150	954	50	164	314	465	1380	1767	0	0	0	138	174	108	75	81	108	130	95	99	204	618	762	0	0	0	43	135	98	109	271
1152	1300	152	416	376	0	360	240	0	0	0	0	0	0	0	1080	866	100	466	170	0	652	284	0	0	0	0	0	0	0	721	509	0	932	208	0	440	640	0	380	620	800	0	0	0	1254	492	0	692	244
222	406	452	336	396	738	720	120	420	448	1192	748	0	0	0	888	1382	460	410	768	364	1452	969	999	258	234	360	0	0	0	384	396	1506	64	96	632	60	369	615	1566	821	2269	0	0	0	270	198	378	600	318
300	396	600	256	296	144	624	168	768	432	216	216	0	0	0	180	132	360	0	0	240	248	56	32	216	288	216	0	0	0	944	352	48	672	336	720	294	474	768	288	432	144	0	0	0	1644	288	576	2068	352
0	1404	84	0	0	0	4266	1656	174	270	0	864	0	0	108	0	216	24	0	0	0	702	0	858	9	0	261	0	0	0	762	2037	525	135	867	102	1488	1200	180	126	684	756	0	540	0	846	360	6	888	0
18	306	0	108	1962	108	1118	1434	490	324	102	222	108	0	1296	0	0	0	0	18	0	0	126	0	0	0	0	0	0	0	0	0	0	0	72	0	5925	4620	2181	0	72	144	144	288	0	1530	0	666	180	0
0	0	1920	0	0	0	0	0	0	1392	0	0	0	0	0	0	0	2304	0	0	0	0	0	0	3696	0	0	0	0	0	816	0	624	936	0	1560	0	0	0	144	1032	0	288	0	0	1344	0	2112	216	0
116	356	80	72	1664	0	1640	5712	1284	344	216	640	0	0	1616	100	420	80	140	720	84	75	865	100	64	336	80	0	0	320	84	0	0	39	120	81	234	484	450	2	26	20	0	0	0	160	644	372	336	664
216	513	327	365	682	282	587	711	682	252	210	378	72	0	0	450	360	354	888	1161	1644	276	201	459	201	315	588	0	0	0	317	556	645	232	252	602	516	522	1140	609	1038	927	90	234	90	116	474	298	468	774
276	24	240	120	876	36	450	5895	867	240	60	900	60	60	1128	90	10	20	0	660	1560	30	30	180	341	1263	316	60	300	120	0	756	108	0	200	400	792	60	84	0	0	36	0	2508	0	300	3930	1194	90	90
250	228	200	1296	1017	639	117	1179	180	390	504	378	144	0	96	272	102	442	201	399	1296	117	402	915	630	1710	588	552	780	294	462	390	426	6	42	1674	330	372	324	36	888	96	594	1212	90	53	533	170	138	342
558	90	1944	0	660	180	0	1500	0	1008	806	130	0	0	288	1346	490	576	900	1500	0	0	660	0	3564	6432	1092	0	0	576	0	0	180	0	0	0	485	55	120	0	0	0	0	0	0	0	900	0	180	180
35	35	425	12	0	12	34	10	19	340	24	44	39	48	195	32	44	2207	0	0	0	100	179	336	2155	0	605	495	0	2127	543	450	543	33	99	0	538	261	464	435	45	135	336	15	483	17	5	17	199	293
50	418	954	410	45	445	375	0	426	964	0	228	0	0	0	39	468	836	0	0	0	849	105	927	476	432	102	0	270	110	1536	417	1178	1308	518	1936	728	848	773	1490	1968	396	0	450	254	2319	180	2144	1726	372
475	70	394	1150	314	471	62	115	103	628	691	249	381	400	560	0	0	30	86	29	260	4	126	10	108	77	47	165	0	0	2266	224	540	592	380	1095	0	402	202	376	582	94	561	848	2416	425	1049	521	10	921
114	68	98	16	216	112	260	256	204	240	76	124	200	120	560	44	52	84	24	88	240	288	352	356	152	104	264	60	120	180	24	136	80	21	103	188	356	368	356	184	56	140	360	560	180	932	654	1150	1024	736
288	216	0	72	144	144	72	360	0	78	30	36	0	0	0	1008	2016	2700	558	162	72	2394	54	72	828	90	810	288	288	936	420	240	132	792	324	144	252	108	180	504	0	0	108	108	216	588	420	216	1872	108
76	172	340	158	172	150	492	192	240	112	92	156	0	0	0	288	384	456	360	272	568	812	1360	1752	753	579	600	0	0	0	96	96	0	168	172	536	48	636	240	8	156	196	0	0	0	576	192	0	704	400
12	36	204	120	12	156	24	0	24	108	36	180	36	36	0	744	384	1380	384	192	2304	984	720	1368	2712	936	2868	1476	180	0	24	12	24	96	48	396	12	0	36	180	180	396	36	0	0	336	288	408	1620	1440
112	0	368	12	0	2004	0	0	0	2562	1008	450	0	0	0	240	0	948	240	60	180	0	0	0	390	240	30	0	0	432	120	0	2040	336	84	132	0	0	0	48	882	150	0	0	0	120	680	1360	384	280
0	12	84	0	0	36	24	18	6	294	330	294	24	162	192	0	48	336	0	0	540	187	49	88	884	1114	1824	96	858	96	0	0	144	36	84	636	300	84	156	624	864	864	48	528	96	178	382	244	187	49
36	0	432	138	0	690	0	0	0	3555	1305	1740	0	0	0	216	0	648	432	0	180	0	0	0	768	0	0	216	0	0	72	0	1656	432	0	252	0	0	0	2088	552	0	0	0	0	0	0	0	0	0
234	840	66	232	360	308	88	1188	308	12	96	0	0	0	0	54	120	54	126	1350	1764	132	5940	1848	84	528	0	36	0	0	0	0	120	82	1650	848	176	880	2904	780	480	720	0	0	0	0	0	120	60	0
124	62	98	88	8	52	192	854	80	154	40	594	244	64	302	240	40	60	1472	272	1556	24	158	88	98	800	10	20	200	470	488	0	244	1520	0	1132	88	192	300	220	1516	60	300	500	100	0	30	0	0	150
0	924	1056	0	0	0	0	936	0	1372	0	968	0	0	576	0	684	1260	0	0	0	1296	0	0	648	0	972	0	0	0	0	0	0	120	0	24	0	0	0	0	0	0	48	0	0	324	1032	396	528	0
0	2256	4560	0	0	0	1176	0	1380	2508	0	1512	0	0	0	0	768	960	0	0	0	384	96	96	960	0	240	0	0	480	408	360	120	192	672	240	708	1590	1050	246	612	882	0	0	120	360	0	360	336	144
0	810	1854	0	0	0	144	0	1116	1137	777	768	0	0	0	0	1620	3780	27	135	198	432	36	288	2418	372	144	0	900	36	48	96	216	27	279	270	720	264	1788	270	288	1620	0	180	0	0	0	252	108	216
0	0	5832	0	0	0	0	0	0	4320	0	0	0	0	0	0	0	5220	0	0	0	0	0	0	0	0	0	0	0	0	0	0	0	0	0	0	0	0	0	0	0	0	0	0	0	0	0	0	0	0
0	2580	3180	0	0	0	540	0	0	8550	0	1170	0	0	0	0	360	180	0	0	0	0	0	0	864	0	0	0	0	0	0	0	0	0	540	0	495	3585	1644	0	108	756	0	0	0	0	0	0	0	0
620	1956	3160	0	0	0	336	0	48	1032	0	24	0	0	0	490	1566	1220	0	0	0	48	0	48	2100	0	0	0	0	0	108	72	180	48	576	48	1296	1472	1312	80	504	952	72	0	0	108	0	0	168	0
0	228	558	0	0	0	174	0	618	602	288	304	0	0	0	0	312	624	150	74	64	180	0	360	1530	0	60	0	0	0	2028	504	1428	1080	420	270	960	498	90	576	510	384	0	0	0	216	0	576	624	0
0	36	1566	84	480	156	120	0	0	696	0	144	360	144	720	0	12	1698	6	0	12	510	0	60	2070	0	1380	90	18	90	330	1680	582	48	0	96	96	288	576	216	96	0	0	0	0	648	0	0	198	0
0	0	9180	0	0	0	0	0	0	5940	0	0	0	0	0	0	0	2376	0	0	0	0	0	0	1404	0	0	0	0	0	0	0	0	0	0	0	384	880	2192	0	0	0	0	0	0	0	0	0	0	0
0	0	0	0	0	0	0	0	0	0	0	0	0	0	0	0	0	0	0	0	0	0	0	0	0	0	0	0	0	1440	0	0	0	0	720	0	0	72	1368	0	0	0	0	0	0	0	0	0	0	7200
1674	2790	6876	0	0	0	0	0	0	972	0	0	0	0	972	828	1380	2760	0	0	0	0	0	0	0	0	0	0	0	3888	0	0	0	0	0	0	0	0	0	0	0	0	0	0	0	0	0	0	0	0
4032	1152	7056	2160	1104	2064	0	288	0	8640	3816	1152	0	0	2880	336	96	648	0	0	0	0	0	0	0	0	0	0	0	720	288	48	312	216	144	0	72	72	144	0	0	0	432	0	432	0	0	0	0	0
8526	2058	3816	0	3780	1440	0	1260	0	1080	4060	980	0	0	3528	957	231	828	1728	360	0	0	504	0	108	899	217	0	0	0	0	576	288	0	0	0	180	0	0	0	0	0	0	0	0	0	0	0	0	0
2172	912	1452	348	2082	1098	3480	3540	2268	132	1992	576	0	1512	288	1500	384	960	180	0	0	762	30	72	264	24	0	0	0	0	12	78	90	0	0	0	0	0	0	0	0	0	0	0	0	3648	5496	3456	2640	240
216	924	534	144	162	180	936	750	1512	888	606	852	18	54	90	0	144	162	432	282	240	582	1098	2418	738	918	510	126	234	270	0	132	264	108	228	240	234	108	282	324	96	144	144	36	36	0	144	288	714	1080
0	0	0	5850	8100	7650	0	3600	0	0	0	0	0	0	7200	0	0	0	0	0	0	0	0	0	240	120	0	0	0	0	0	648	648	432	108	0	432	576	288	270	90	360	864	0	324	0	0	0	0	0
3050	1994	1922	3082	2928	3422	3170	3050	1922	1451	1381	1260	900	780	900	370	244	238	144	147	213	162	120	384	188	268	252	36	72	36	584	570	538	320	125	161	320	185	161	198	171	111	24	24	12	244	370	238	362	150
971	468	196	886	1650	992	1197	2277	3753	696	801	348	2115	855	1503	410	270	130	285	0	225	0	0	0	712	398	300	135	180	0	120	216	420	144	0	171	801	105	741	563	142	0	675	99	135	100	716	1650	216	40
144	300	120	1596	216	612	468	780	426	120	228	270	792	696	792	740	445	255	0	90	30	822	840	2268	0	0	1950	1800	240	180	0	0	0	0	30	30	60	0	30	0	0	30	0	0	60	0	684	0	378	420
320	316	144	550	90	254	522	582	316	182	212	246	400	0	0	432	0	0	979	304	319	702	2124	1186	216	672	364	832	0	0	678	184	146	442	568	370	528	798	418	144	228	244	472	0	0	0	1080	0	738	2044
162	481	307	224	288	165	398	323	249	833	338	939	151	98	170	151	228	370	41	1049	7	143	1332	449	403	234	303	259	284	284	95	318	0	192	2520	326	1128	4364	1526	199	345	978	511	374	374	114	129	29	38	950
1440	1800	1152	128	32	704	648	688	1136	676	564	1856	2592	576	936	436	192	272	0	480	240	336	0	0	30	80	106	144	816	720	168	288	168	0	0	0	156	372	192	0	0	0	144	96	144	144	192	384	0	0
646	304	218	994	1692	660	28	647	117	906	2676	564	112	0	144	266	224	230	512	732	1014	60	2466	210	86	440	284	0	0	252	72	48	24	272	12	372	118	416	258	148	154	160	60	0	0	312	490	578	54	1288
903	605	763	517	1155	1025	1116	1539	1257	525	1134	939	72	75	75	411	492	420	228	1272	969	306	1368	1113	251	1199	887	138	120	228	162	267	330	165	618	444	192	837	939	192	699	1275	216	75	75	60	162	162	105	594
158	999	2689	688	594	650	1689	312	915	2874	126	618	450	30	474	6	69	135	0	0	36	0	30	330	194	222	526	150	30	54	517	378	485	140	238	582	121	23	72	30	174	114	60	150	126	648	105	507	33	57
276	1166	250	558	846	84	580	484	700	222	132	576	1140	516	522	168	704	40	600	744	1440	1164	252	276	936	480	2340	888	912	324	348	222	30	84	264	120	924	264	246	444	492	1152	708	612	234	348	304	368	72	12
1927	1698	2573	516	0	240	1338	420	363	1045	745	370	660	1485	660	126	39	156	33	63	81	96	24	141	130	16	31	105	213	105	392	98	362	147	356	247	131	467	779	986	887	1127	744	252	393	90	12	99	54	162
48	72	0	132	336	168	0	144	0	0	48	72	0	0	60	180	120	60	150	2660	730	1140	8020	4340	172	1240	3796	0	0	0	84	180	96	30	100	50	180	540	0	0	0	0	0	60	0	4	28	4	660	3860
60	630	0	390	390	390	276	324	216	18	54	18	30	558	30	300	1260	0	570	0	570	900	600	0	18	42	0	0	2322	0	150	420	150	375	300	525	300	0	600	643	321	392	840	1170	600	564	600	360	276	210
864	1404	1044	300	210	90	360	480	210	108	456	630	0	120	648	852	1404	1044	60	240	60	390	150	630	78	144	942	240	0	678	12	0	0	0	0	0	24	12	6	6	0	6	0	0	6	276	432	432	270	246
121	157	270	110	412	80	266	330	120	75	187	16	56	290	170	642	1110	1472	2000	838	320	2876	3102	768	578	51	123	164	164	452	188	428	412	280	52	0	288	142	40	248	12	108	92	92	248	854	548	292	1812	1324
756	54	762	276	1344	612	924	1740	1584	636	582	378	1404	1512	1632	936	1170	858	677	355	192	716	550	678	558	36	234	828	252	276	672	1560	852	150	30	144	570	354	312	36	144	144	384	324	444	840	1428	1176	12	60
276	720	516	144	108	288	784	1392	848	2394	2718	4572	144	1152	324	120	504	636	0	0	0	0	0	0	180	0	0	0	0	0	0	0	0	0	0	0	0	0	0	0	0	0	0	0	0	336	288	636	252	0
900	360	660	0	480	0	0	840	0	2292	912	1380	960	960	1320	180	72	132	864	864	432	96	696	792	432	1800	216	0	0	864	0	0	0	264	816	720	0	0	0	0	0	0	0	360	0	0	0	0	96	264
306	540	558	144	432	0	216	936	576	864	288	0	0	0	2430	36	168	120	0	54	1008	126	324	288	456	234	786	324	324	558	72	216	144	0	108	1296	1386	48	240	0	144	144	432	2268	0	108	468	288	36	504
900	360	990	1590	324	300	372	36	24	470	214	24	0	0	0	0	0	0	0	18	900	180	180	72	608	88	504	0	0	0	1440	324	180	0	180	4050	0	768	96	288	1020	72	0	0	0	0	0	0	750	930
24	96	384	60	80	160	240	0	144	1296	400	320	0	0	0	36	136	1676	276	168	840	192	64	464	2928	1600	200	240	240	96	60	304	572	360	184	680	48	96	144	672	880	200	0	0	0	900	900	1260	660	652
0	0	480	0	0	0	0	0	0	4140	0	0	0	0	960	0	0	180	0	0	0	0	0	0	780	0	0	0	0	0	324	96	48	564	168	168	0	0	0	48	144	0	0	384	0	0	0	36	24	0
0	0	900	0	144	0	0	0	0	432	0	0	0	0	144	0	0	1800	0	0	0	0	0	0	1640	800	800	0	0	0	0	0	0	0	0	0	736	224	480	0	0	0	0	0	0	0	576	0	0	0
0	1907	595	0	144	72	576	0	936	2592	0	1080	432	216	1080	0	374	22	432	276	192	594	0	414	432	168	372	180	360	900	0	792	504	540	690	480	432	144	324	144	0	468	540	0	0	324	0	0	255	0
30	37	1426	0	20	0	60	152	30	329	35	55	40	40	1615	210	229	2740	0	25	50	40	110	75	2444	130	1053	75	75	1335	25	460	75	0	25	200	2031	555	3240	40	50	225	900	375	60	15	68	45	0	25
712	512	912	72	0	0	24	0	0	0	0	0	0	0	24	872	0	1456	216	0	0	384	0	0	192	0	0	384	768	144	1248	96	0	864	336	192	176	480	976	1248	1152	1200	1320	288	144	1584	48	0	3480	360
740	1352	4766	242	10	36	304	0	206	1375	0	95	0	0	0	670	925	2587	0	0	0	104	0	406	2106	40	80	0	0	0	374	70	546	747	135	816	90	82	98	768	1551	879	0	0	0	729	0	333	1810	0
212	1216	1788	120	120	0	320	64	0	2001	69	324	0	0	0	172	944	1794	233	40	75	915	180	225	1206	84	672	0	0	0	120	1560	90	85	200	15	975	2412	1629	324	108	738	0	0	0	64	128	18	225	48
165	105	10	376	760	152	92	554	72	0	60	0	140	50	140	756	390	84	828	852	0	236	808	216	2002	280	238	72	0	224	580	302	756	127	197	0	1374	36	0	0	0	0	0	0	62	36	378	36	122	532
459	261	198	1344	2592	384	132	3336	132	792	144	72	288	288	1800	279	153	126	288	72	288	144	0	144	600	864	624	288	288	72	218	636	136	270	216	144	623	1015	270	18	42	156	144	144	0	138	192	156	198	144
0	0	0	792	960	264	0	144	0	0	0	0	0	0	144	0	0	0	0	0	0	0	0	0	0	0	0	0	0	0	3384	5184	2088	1728	1056	528	1842	1090	1460	0	0	864	0	0	0	0	72	0	0	0
0	0	0	0	0	0	0	0	0	0	0	0	0	0	0	0	0	0	0	0	0	0	0	0	900	0	0	0	0	720	2160	0	1440	900	180	0	9600	4800	3060	0	0	0	900	0	720	0	0	0	0	72
4320	216	648	4104	8748	2916	0	648	0	648	0	0	2592	216	1944	0	0	0	0	0	0	0	0	0	0	0	0	0	0	0	1980	1890	630	0	0	0	720	0	144	0	0	0	900	0	0	900	3060	540	0	0
1500	240	3636	0	0	0	0	0	0	3012	480	300	600	600	648	600	240	1752	0	0	0	0	0	0	432	0	0	0	0	1944	0	0	0	0	0	0	60	210	210	84	0	168	0	0	240	0	0	0	0	0
0	288	4320	0	0	0	480	1920	0	2232	0	360	0	0	14400	0	192	1440	48	240	0	96	0	0	180	36	0	0	0	1440	0	24	0	24	120	0	48	72	0	0	0	0	0	0	0	96	384	0	0	0
1130	2958	5632	600	0	750	450	1350	0	3996	666	666	0	450	6264	150	432	1218	72	180	0	525	105	270	1000	218	906	306	90	720	0	0	0	0	0	0	36	72	72	0	0	0	0	0	0	0	0	0	125	79
720	0	9864	0	216	0	0	0	0	7734	474	0	0	0	1080	0	0	0	0	0	0	0	0	0	0	0	0	0	0	0	0	0	0	0	0	0	0	0	0	0	0	0	0	0	0	0	0	0	0	0
1500	2100	1872	216	0	0	768	60	0	13128	576	2496	0	0	144	528	732	2016	0	0	0	108	0	0	1764	0	180	0	0	0	0	0	0	0	0	0	0	0	0	0	0	0	0	0	0	24	12	0	72	0
2112	1344	864	0	3168	0	0	2016	0	2376	2904	1848	0	0	0	4224	2688	6264	0	0	0	0	0	0	648	0	0	0	0	0	0	0	0	0	0	0	0	0	0	0	0	0	0	0	0	0	0	0	0	0
0	1692	9540	0	0	0	756	432	432	5508	0	324	0	0	2160	0	828	7056	0	0	0	972	648	0	1080	0	216	0	0	3240	0	0	0	0	0	0	0	0	0	0	0	0	0	0	0	108	0	216	0	0
912	2736	9240	0	0	0	0	0	0	2196	0	0	0	0	5184	224	672	2848	0	0	0	0	0	0	540	0	0	0	0	1656	0	0	0	0	0	0	0	0	0	0	0	0	0	0	0	0	0	0	0	0
234	270	3126	90	168	378	90	132	378	2748	1632	1380	480	480	954	350	290	3314	150	150	0	150	150	0	120	0	0	600	600	1590	0	300	0	0	0	0	30	120	0	0	0	0	150	0	300	0	300	0	0	0
0	0	2880	0	0	0	0	0	0	13968	1599	2829	0	0	144	0	0	2124	0	0	0	0	0	0	252	0	0	0	0	360	0	0	0	0	0	0	0	0	0	0	0	0	0	0	0	0	0	0	0	0
0	1296	15552	0	0	0	0	0	0	8856	0	0	0	0	11664	0	0	0	0	0	0	0	0	0	0	0	0	0	0	0	0	0	0	0	0	0	0	0	0	0	0	0	0	0	0	0	0	0	0	0
2052	4716	2592	612	1224	0	54	5292	270	3024	1008	2808	1440	72	864	0	0	0	0	0	0	0	0	0	0	0	0	0	0	0	36	72	0	0	72	0	0	480	240	0	0	108	108	108	72	0	2160	0	0	0
4800	9350	3778	0	0	0	3240	1296	2592	2700	0	1620	2592	0	648	576	1284	732	0	0	0	0	0	0	0	0	0	0	0	0	0	0	0	0	0	0	0	0	0	0	0	0	0	0	0	0	0	0	0	0
216	2232	2376	576	1152	0	2664	2376	504	0	0	0	0	0	3456	216	1080	648	0	0	72	0	0	0	288	192	96	0	0	0	0	0	0	0	0	216	0	0	0	0	648	1584	0	72	0	528	720	48	0	0
1026	1336	3200	126	66	12	342	342	168	349	189	560	378	162	84	156	200	364	0	0	0	0	0	0	144	0	0	0	0	0	90	150	60	0	0	0	100	150	500	120	0	600	1500	0	150	90	90	120	0	0
0	0	0	0	72	540	0	0	0	0	756	324	0	0	0	144	0	0	216	720	432	0	0	0	96	192	0	0	0	0	0	360	0	180	360	360	216	0	648	240	0	480	0	0	0	0	360	0	180	360
486	2052	1350	18	36	18	432	108	780	324	36	840	120	0	0	162	828	630	18	702	216	0	96	12	0	96	24	12	0	1620	0	0	0	0	1836	108	0	6564	2076	228	816	2388	300	0	324	864	36	396	324	324
748	992	120	4560	1140	156	40	440	120	800	3872	128	360	72	360	964	176	360	680	96	100	348	420	36	1050	330	0	216	0	0	1308	324	36	100	0	20	80	384	16	24	0	0	0	0	0	220	920	360	480	1800
1476	1548	360	504	468	144	2016	828	5544	17352	5580	3060	7776	0	0	0	0	0	0	0	0	0	0	0	0	0	0	0	0	0	0	0	0	0	0	0	0	0	0	0	0	0	0	0	0	0	0	0	0	0
336	576	3744	816	1344	384	720	1008	864	2088	192	1296	2160	2160	2760	288	144	2160	960	576	288	1152	72	72	576	336	432	0	0	456	456	228	228	384	192	96	384	120	360	144	0	96	96	96	24	528	324	348	576	120
36	54	240	0	370	1688	42	270	1344	324	3456	5262	210	210	210	96	139	425	70	110	60	114	96	180	186	24	150	0	0	0	0	175	677	0	0	0	120	90	180	210	0	150	0	0	0	64	111	677	0	72
4300	530	850	6080	0	430	0	0	0	86	130	0	0	320	0	850	30	190	1872	1694	864	264	824	416	0	800	0	1600	160	160	1260	0	90	1602	1734	1264	0	0	0	0	0	0	0	0	320	88	30	0	126	710
264	168	48	154	1464	54	272	2284	180	24	96	150	0	0	0	0	0	54	114	436	114	38	320	38	0	36	18	0	0	0	94	456	0	96	424	96	2384	2880	1268	54	184	312	440	1016	440	180	1170	0	6	972
415	54	1244	182	72	37	408	129	120	507	0	0	582	246	966	645	51	3612	1143	90	375	278	25	75	2698	416	39	357	1497	678	391	129	98	1008	60	300	663	55	425	191	205	66	255	366	15	1305	450	555	280	20
1104	708	492	360	0	0	96	48	72	462	132	36	144	108	702	858	390	624	1177	152	1479	792	0	180	788	1354	126	720	1512	1224	1404	432	288	1010	190	1392	0	54	108	738	810	216	324	396	54	372	204	252	468	0
1200	1050	480	68	84	0	68	36	156	50	0	30	160	160	160	4071	3276	1803	1000	220	0	1000	220	0	436	32	32	100	100	100	387	375	0	180	30	0	876	136	968	1050	100	1766	364	0	0	387	108	267	180	30
304	252	308	672	288	480	0	144	504	0	0	192	96	0	864	3128	1692	3388	3660	1728	2220	0	960	1200	0	240	240	120	1080	2160	384	792	336	654	432	330	0	144	720	0	240	240	120	216	0	0	0	0	0	0
0	0	11664	0	0	0	0	0	0	5652	0	0	0	0	0	0	0	2160	0	0	0	0	0	0	468	0	0	0	0	0	0	0	0	0	0	0	0	0	0	0	0	0	0	0	0	0	0	0	0	0
642	6	1224	600	0	120	0	0	0	254	90	256	1200	360	72	534	42	648	240	0	48	0	0	0	552	144	192	480	144	72	0	0	0	0	0	0	0	0	0	144	24	72	1200	0	0	0	0	0	0	0
2016	4104	5616	2802	3822	2592	360	720	2592	1656	2016	4968	1296	1296	1728	0	0	0	0	0	0	0	0	0	0	0	0	0	0	0	2730	1590	2160	0	0	0	0	0	0	0	0	0	0	0	0	0	0	0	0	0
0	0	6336	0	0	0	0	0	0	5760	0	0	0	0	3888	0	0	0	0	0	0	0	0	0	2736	0	0	0	0	9072	0	0	0	0	0	0	0	0	0	0	0	0	0	0	0	0	0	0	0	0
936	1080	576	0	0	0	0	0	0	2592	0	0	0	0	7776	0	0	0	0	0	0	0	0	0	0	0	0	0	0	0	0	0	0	0	0	0	0	0	0	0	0	0	0	0	0	0	0	0	0	0
1560	1560	1680	0	885	2835	816	1720	1592	2070	2486	760	0	918	1410	366	117	249	192	424	350	259	280	205	309	711	0	0	270	288	0	87	249	72	60	390	114	390	102	93	224	127	18	186	576	774	1250	988	685	874
256	186	726	612	514	330	144	216	1140	794	398	564	1348	1176	976	704	500	964	888	282	162	712	564	144	496	128	0	32	512	272	1028	830	922	734	222	184	519	165	84	484	144	60	80	160	120	1096	1184	2828	1248	512
0	0	396	0	0	0	0	0	0	0	0	0	0	0	324	0	0	2808	0	0	0	0	0	0	6654	5148	78	0	0	324	0	0	0	0	0	0	0	0	0	0	0	0	0	0	0	0	1296	0	0	0
864	360	72	0	0	0	0	0	0	0	0	0	0	0	3456	864	360	72	0	0	0	0	0	0	0	0	0	0	0	3024	0	0	0	0	0	0	630	630	540	0	0	0	0	0	0	0	0	0	0	0
60	90	1170	96	48	96	48	24	48	1272	48	24	0	0	480	0	120	600	36	74	130	0	0	60	1735	24	125	0	0	1440	0	600	120	72	152	88	4000	3802	3766	0	240	744	72	48	0	672	264	648	0	192
708	192	1242	72	228	318	0	240	96	1785	179	112	54	0	360	351	144	1605	679	192	161	150	144	42	900	362	184	72	0	342	0	279	285	142	96	122	823	1219	1966	240	0	366	216	144	54	0	1260	282	210	330
330	0	1290	342	0	828	0	0	0	1584	360	0	0	0	0	4080	0	8070	1890	0	720	0	0	0	6120	1080	0	0	0	0	138	0	276	0	0	0	0	0	0	144	0	0	0	0	0	0	330	300	90	198
2223	354	2043	1360	180	590	620	140	140	270	630	0	0	0	0	1674	372	1314	180	36	174	180	0	0	15	126	75	0	0	0	80	0	40	60	0	48	24	60	240	216	594	810	0	0	0	64	28	28	60	600
738	254	2284	708	90	90	220	132	692	728	88	552	252	24	144	576	192	1968	83	58	267	34	30	8	576	168	24	0	96	432	2400	0	192	3100	680	1380	96	246	18	384	248	16	0	0	0	240	0	336	482	102
34	226	910	128	176	32	460	344	0	470	120	430	0	0	360	188	272	740	204	252	72	260	112	0	270	56	154	0	0	0	898	574	148	670	230	150	986	878	476	144	204	0	0	0	0	294	438	168	192	66
360	231	759	1110	1548	564	540	0	270	423	216	27	0	0	90	1644	718	1064	4906	2814	1520	522	0	270	354	654	288	30	90	0	3180	2070	1320	618	432	750	1986	900	732	486	498	96	90	630	18	300	42	108	54	0
50	12	10	480	160	176	0	40	8	0	80	160	0	0	0	341	6	265	192	20	52	64	40	16	120	40	80	0	0	0	3000	1060	1256	1980	525	375	840	0	1080	608	0	928	2160	0	0	0	160	608	0	0
1296	192	468	2660	2287	6045	520	1842	620	465	864	579	240	480	60	568	261	245	1098	114	696	40	220	10	60	158	10	0	96	12	680	931	2331	642	96	402	196	60	146	360	600	756	192	516	60	36	18	96	42	126
56	0	172	104	474	388	312	354	828	360	48	294	60	102	300	56	0	88	28	198	194	84	150	456	132	78	486	24	66	120	144	1080	600	108	432	756	47	1128	3139	92	1280	890	372	600	240	192	400	668	256	160
825	360	123	1580	1578	1138	128	1000	216	72	612	156	768	384	192	954	336	198	1128	1056	1308	0	588	84	96	372	72	360	384	0	520	744	416	824	800	560	512	336	1072	660	558	474	288	768	0	64	248	72	0	360
100	400	150	126	162	72	15	0	3	220	225	65	130	372	1800	220	562	540	54	54	162	30	0	6	300	530	220	280	804	1350	312	198	88	400	375	153	1250	820	330	324	100	50	110	1722	408	5	0	1	10	0
0	30	102	0	0	0	0	0	60	105	21	30	0	0	300	0	0	60	0	0	0	0	1200	0	150	150	600	0	300	600	0	3000	0	0	0	0	960	240	300	0	150	150	0	1500	600	0	0	60	0	1200
0	0	0	0	1656	1728	0	0	0	144	72	0	0	0	2016	0	0	0	0	0	0	0	36	1044	4968	2430	5130	0	0	432	0	720	1296	0	0	0	972	108	0	0	0	0	0	0	144	0	0	0	0	0
28	70	502	2800	4784	2640	168	1848	0	168	0	0	0	720	1248	0	0	120	0	0	0	120	0	240	366	786	1128	240	240	0	494	976	546	0	276	576	528	816	576	260	532	96	96	120	72	96	840	0	140	0
288	1416	54	220	1512	572	2482	3632	1986	205	310	535	240	636	192	0	288	36	336	888	168	189	276	63	180	960	438	0	0	192	152	528	112	336	516	318	150	390	24	60	342	144	0	0	204	752	832	396	91	76
90	106	536	252	608	400	1156	2196	1520	584	592	1464	36	180	72	210	110	160	0	1440	0	480	480	0	300	480	240	0	0	0	246	548	382	120	240	60	320	80	80	160	452	60	0	0	144	812	300	1312	320	40
96	336	432	544	544	544	680	1648	1320	64	288	1280	480	96	192	0	96	480	1152	288	1440	0	0	96	0	0	120	0	384	0	64	448	448	384	32	160	32	16	0	0	0	0	0	192	0	360	1056	984	320	240
1308	804	504	480	240	0	916	224	1140	2232	864	684	0	0	0	0	0	0	104	328	288	0	240	0	0	0	0	0	0	0	0	0	0	676	1676	1152	0	540	132	0	432	108	0	0	0	160	32	240	0	480
1344	720	978	174	225	165	2271	354	2679	2880	600	360	90	36	90	0	0	54	32	88	648	48	294	78	186	351	303	0	108	36	468	864	558	200	658	3390	0	612	168	198	1122	60	0	810	180	1755	216	2079	98	172
0	0	0	0	0	0	0	0	0	0	0	0	0	0	0	0	0	0	0	0	1800	0	0	0	0	2808	0	0	0	0	0	0	0	0	0	1440	0	0	0	0	8856	0	0	0	0	0	0	0	0	0
1200	2400	1560	240	0	570	3640	3510	8450	2130	1170	3750	3000	0	0	45	120	75	408	384	678	0	0	0	48	666	0	0	480	60	0	0	0	456	576	1392	6	6	180	0	360	390	120	24	0	0	0	0	0	270
528	1308	1080	540	1872	0	1404	612	1296	3276	10452	14352	0	0	4320	0	0	0	0	0	0	0	0	0	0	0	0	0	0	0	0	0	0	0	0	0	0	0	0	0	0	0	0	0	0	0	0	0	0	0
688	1248	2336	888	204	180	2208	640	800	1944	648	240	600	240	480	0	0	1152	228	750	366	960	720	1200	2080	328	640	0	0	864	0	12	12	372	882	690	0	288	0	10	190	40	0	24	0	0	0	0	1136	1400
0	288	144	0	0	0	0	1152	288	366	432	642	0	0	2736	0	0	144	0	0	0	0	1440	0	336	96	0	0	0	720	0	0	0	0	0	0	0	0	0	0	0	0	0	0	0	0	0	0	0	0
0	576	576	0	0	0	576	4800	960	600	0	0	0	0	3000	0	0	0	0	0	600	0	0	288	420	0	0	300	0	120	0	0	0	0	0	0	0	0	0	0	96	24	0	0	0	216	900	180	0	0
0	0	7056	0	0	0	0	0	0	3328	1216	1216	0	0	144	0	0	2520	0	0	0	0	0	0	0	0	0	0	0	720	0	0	0	0	0	0	0	0	0	0	0	0	0	0	0	0	0	0	0	0
8352	11520	9936	0	3744	432	0	5760	0	1728	1440	2880	0	0	864	0	0	0	0	0	0	0	0	0	0	0	0	0	0	0	0	0	0	0	0	0	0	0	0	0	0	0	0	0	0	0	0	0	0	0
1764	5202	4086	360	0	1080	3024	1440	4464	4338	4065	2001	576	2880	1980	0	0	0	0	0	0	0	0	0	0	0	0	0	0	0	0	0	0	0	0	0	0	0	0	0	0	0	0	0	0	0	0	0	0	0
1596	1255	1085	276	373	75	208	433	299	1424	272	692	882	48	1260	1278	627	541	720	124	52	390	556	292	474	600	588	158	158	1266	96	188	40	106	88	16	476	956	268	18	24	222	0	80	48	76	702	122	66	150
384	480	1632	336	180	144	360	360	264	720	48	0	0	48	864	528	624	1824	480	660	720	528	678	738	528	1332	1404	1536	1584	1824	864	288	96	480	192	672	96	192	192	192	768	0	0	576	0	864	288	96	528	216
0	0	0	0	540	0	420	450	210	0	0	0	0	0	1944	0	0	432	36	0	180	288	0	0	2478	1134	1428	0	1440	576	0	792	0	0	0	0	540	120	60	0	0	0	0	2520	0	324	594	162	144	0
576	144	576	0	648	0	0	648	0	2304	576	576	0	0	3888	864	216	864	216	648	1728	0	648	0	0	0	0	0	0	2592	0	0	0	0	0	0	648	0	0	0	0	0	0	0	0	0	648	432	0	0
72	216	5040	0	0	0	1800	360	0	1896	0	336	720	0	11088	138	414	3408	0	0	0	144	72	0	444	0	60	72	0	2232	0	0	0	0	0	0	0	0	0	0	0	0	0	0	0	0	0	0	144	72
270	90	2682	162	486	432	162	108	216	2430	0	54	0	0	4968	90	252	1782	0	324	216	0	162	324	1620	0	108	0	0	5292	0	0	0	0	162	0	234	144	108	0	108	324	0	0	0	0	0	0	0	54
1428	906	1650	756	348	156	810	870	270	210	0	30	480	300	570	996	642	1494	1884	24	900	18	78	12	0	0	450	948	1350	72	756	192	24	12	12	0	18	48	30	0	300	300	1236	300	12	18	0	0	18	42
2592	2376	5220	6888	2664	1032	7956	2700	1224	1152	0	0	1080	1080	8100	0	0	0	0	0	0	0	0	0	0	0	0	0	0	0	0	0	0	0	0	0	0	0	0	0	0	0	0	0	0	0	0	0	0	0
666	732	474	1536	2304	576	528	1248	1152	624	0	192	1488	624	3696	648	432	72	0	0	0	0	0	0	1008	0	0	1728	624	0	144	0	0	0	0	48	192	48	48	168	0	0	144	456	0	0	144	240	96	0
702	1116	6570	4128	1512	3576	0	0	0	6876	72	0	0	0	2736	60	120	1260	0	0	0	0	0	0	90	0	90	1440	0	0	1728	576	1440	0	0	0	0	216	72	0	0	0	576	0	576	0	0	0	0	0
336	1016	1744	240	80	0	640	0	0	2004	476	544	0	0	160	180	380	736	0	192	56	456	80	320	832	352	832	0	0	160	40	0	0	0	64	48	48	144	240	0	16	0	200	80	80	352	128	0	192	704
452	270	1232	458	150	976	180	96	264	252	1152	756	0	0	0	780	268	2472	1308	280	1080	600	280	420	884	962	390	140	140	140	842	150	2272	1114	300	1188	486	270	324	900	228	456	0	0	0	410	236	662	339	214
25	407	1686	0	0	0	128	0	280	1268	0	232	0	0	0	90	90	432	0	36	0	56	8	212	692	40	432	36	36	72	1686	1052	1078	2625	1314	4083	144	3640	2288	0	4244	808	0	0	0	718	0	506	469	67
0	0	0	0	384	0	0	960	0	384	96	240	0	0	1536	768	1920	4512	480	320	736	0	576	384	5856	1152	960	0	0	768	0	576	144	960	256	1088	288	0	0	816	160	320	0	1344	0	0	0	0	0	0
0	0	0	0	0	0	0	0	0	36	108	0	0	0	0	0	0	0	0	1080	540	3375	1515	5550	0	0	3600	0	0	0	0	0	0	0	360	180	345	15	360	0	0	360	0	0	0	540	1440	1404	2565	1857
192	160	356	174	44	190	36	36	96	390	120	138	72	0	0	192	112	320	12	1008	1404	50	1132	558	1670	686	560	0	0	720	150	44	106	120	468	732	40	434	186	312	284	484	0	0	288	558	168	522	462	2892
192	0	96	152	1456	840	128	1056	528	608	1056	288	560	96	864	472	280	412	432	904	488	104	440	232	492	664	244	248	48	432	152	832	648	96	180	36	808	672	1792	152	104	1864	536	312	360	0	408	0	0	288
1164	2128	1340	150	358	224	1818	682	1128	1152	264	336	72	324	312	288	708	700	120	120	192	848	64	768	520	380	240	600	400	0	0	66	22	0	24	1152	32	260	260	576	1032	432	240	232	24	1854	466	1272	1488	320
888	2280	1152	0	0	0	1296	0	1584	2904	0	684	672	0	0	244	812	696	48	48	0	132	24	24	288	72	0	0	288	384	0	96	48	1080	1920	2232	264	960	120	204	672	696	240	96	48	1080	0	960	0	0
728	1536	1420	144	12	48	1524	278	1702	1392	204	414	18	48	120	286	1854	1160	28	182	186	264	12	36	270	24	0	18	108	120	72	264	144	154	632	630	1299	666	747	319	632	1761	24	108	48	273	28	203	72	96
504	436	490	0	0	0	240	0	0	0	0	0	0	0	0	540	660	488	216	0	0	132	48	0	0	0	0	0	144	72	6046	1008	0	8956	780	720	1191	1899	786	1544	2288	488	1042	36	72	1090	0	0	964	96
462	0	24	2238	540	192	18	60	12	92	24	112	720	0	162	480	0	36	2706	594	210	12	66	12	100	16	112	720	0	162	6132	1476	612	4650	1350	570	656	216	136	204	12	12	1800	72	72	36	264	252	96	330
462	6156	4938	0	0	0	1728	432	0	1890	0	270	0	0	432	192	3456	2544	0	0	0	0	0	0	216	0	0	0	0	0	0	0	0	0	216	0	400	960	2312	0	540	4428	432	216	0	0	0	0	0	0
1440	0	0	540	0	0	0	0	0	0	0	0	0	0	0	7560	720	360	0	0	0	0	0	0	0	216	0	1080	432	0	0	0	0	0	0	0	0	0	0	0	0	0	3600	0	0	0	0	0	0	0
1806	0	564	1020	0	0	444	144	0	84	0	36	3390	204	312	1146	0	216	342	0	228	108	0	12	294	0	0	600	24	30	960	36	36	1254	0	336	114	36	0	30	42	0	750	102	0	1398	570	732	816	0
0	0	0	0	0	0	3510	8100	7830	0	0	0	0	0	0	0	0	0	0	0	0	36	36	36	0	72	0	0	216	36	0	0	0	0	0	0	180	0	180	0	0	0	0	720	0	1170	2700	4050	180	180
0	0	0	0	0	0	0	3888	0	0	0	0	0	0	9072	0	0	0	0	0	0	0	0	0	0	0	0	0	0	0	0	0	0	0	0	0	5184	0	0	0	0	0	0	2592	0	0	0	0	0	0
0	0	0	0	0	0	0	0	0	0	0	0	0	0	0	0	0	0	0	0	0	0	0	0	0	0	0	0	0	0	0	0	0	0	0	0	9050	1150	600	0	0	0	0	0	0	0	0	0	0	0
0	0	0	0	0	0	0	0	0	0	0	0	0	0	0	0	0	0	0	0	0	0	0	0	0	0	0	0	0	0	0	0	0	0	0	0	0	0	0	0	0	0	0	0	0	0	0	0	0	0
0	0	0	0	0	0	0	0	0	0	0	0	0	0	32400	0	0	0	0	0	0	0	0	0	0	0	0	0	0	0	0	0	0	0	0	0	0	0	0	0	0	0	0	0	0	0	0	0	0	0
0	0	5400	0	0	0	540	540	0	0	0	0	0	0	5400	0	0	0	0	0	0	0	0	0	1800	900	0	0	0	5400	0	216	0	0	0	0	108	0	0	0	216	108	0	216	216	540	540	0	0	1080
0	0	180	0	1728	0	0	0	0	180	0	0	0	0	2880	0	0	216	0	0	0	0	0	0	2496	0	6468	0	0	144	0	1944	0	0	0	0	2448	180	396	0	0	0	0	0	0	0	0	0	0	0
0	0	0	0	648	0	0	0	0	0	0	0	0	0	5184	0	0	0	0	0	0	0	0	0	0	0	0	0	0	0	0	4104	0	0	0	0	1260	3240	1980	0	0	0	0	6480	0	0	0	0	0	0
0	0	0	0	0	0	0	0	0	0	0	0	0	0	0	0	0	0	0	0	0	0	0	0	0	0	0	0	0	0	0	0	0	0	0	0	0	0	0	0	0	0	0	0	0	0	0	0	0	0
0	0	0	0	0	0	0	0	24	600	0	0	0	0	3120	0	30	870	0	0	0	0	0	60	240	0	0	0	0	1500	0	600	120	0	0	0	588	216	396	0	0	240	0	0	0	0	0	72	0	0
870	0	3480	0	96	384	0	0	0	1536	0	0	0	0	576	180	0	720	0	0	1200	0	0	0	3960	0	1320	0	0	0	270	18	72	90	0	480	0	0	0	0	384	0	0	144	0	90	0	126	294	0
248	0	1336	192	96	144	2304	384	192	1152	432	0	576	0	5952	168	0	840	0	0	0	0	0	0	624	240	336	144	0	0	24	0	0	528	0	360	0	0	0	48	576	96	48	480	0	1584	384	192	240	864
192	0	48	0	0	0	0	480	0	0	0	0	48	0	1200	384	0	96	0	0	0	60	0	0	0	0	0	0	120	0	0	1200	0	72	12	24	1656	1794	690	24	48	72	108	2940	0	0	1500	0	60	0
18	0	366	48	1032	108	1392	9290	406	1140	120	0	0	0	192	0	0	0	0	0	72	0	0	0	0	920	64	0	0	0	0	0	0	0	0	96	60	490	170	0	216	0	0	48	0	48	370	14	0	900
140	286	504	900	406	2006	398	864	382	1020	1260	960	480	0	0	100	110	336	72	48	168	276	96	660	478	524	150	192	0	0	1698	976	4052	570	384	408	831	629	652	2062	1698	1040	480	576	0	420	240	930	366	192
2280	1068	2412	3588	1164	3036	1920	1284	1476	3240	1980	720	360	2400	0	300	132	288	0	72	444	0	48	96	0	504	36	0	96	0	846	378	1080	144	198	810	528	232	248	228	522	174	0	0	0	1290	1122	1188	408	300
6048	5328	1008	0	0	0	0	0	0	0	0	0	0	5760	0	4320	6192	720	0	0	0	576	0	0	1920	0	240	0	0	2160	0	0	0	0	0	0	0	0	0	0	0	0	0	0	0	0	0	0	0	0
0	0	864	324	1512	2160	0	0	0	108	108	0	0	864	3996	0	0	1296	0	0	0	0	0	0	0	0	0	0	0	540	360	1680	2928	0	0	0	0	0	0	0	0	0	0	0	432	0	0	0	0	0
300	264	576	276	60	24	48	288	624	108	1098	90	600	60	576	444	492	936	844	748	1036	444	552	24	288	36	108	60	0	792	660	384	72	756	516	84	378	972	126	1344	756	1272	1236	1188	1212	444	468	936	192	900
360	480	240	0	120	60	0	120	480	0	60	60	0	720	0	252	840	168	432	408	60	36	84	408	900	300	720	360	144	3600	0	0	864	0	0	0	0	0	24	0	0	12	0	0	576	72	12	24	0	24
300	306	1194	600	180	2220	120	0	804	5616	1500	750	0	0	600	300	120	600	0	0	0	0	0	0	180	0	0	300	60	240	0	0	0	0	0	0	24	24	0	0	0	0	0	24	0	0	0	0	0	0
544	64	496	576	384	128	640	768	1376	1536	1088	1792	640	256	896	0	0	240	64	240	272	0	0	0	216	428	252	0	64	0	96	0	0	128	280	760	0	0	0	32	224	0	0	704	0	216	0	576	144	544
168	35	7	202	323	0	90	522	207	244	96	20	18	72	519	667	190	28	455	230	35	264	321	15	30	0	0	75	75	75	96	378	0	38	8	2	831	276	0	0	0	0	0	231	0	630	1449	1755	540	60
1800	864	864	1764	576	468	206	162	88	144	240	48	720	192	144	576	0	0	864	756	396	240	624	480	192	768	384	576	384	384	3288	760	416	3168	3888	3240	723	1189	272	672	720	336	0	0	768	560	288	160	240	696
0	0	90	90	0	90	0	0	0	0	0	90	0	0	0	0	0	0	0	180	0	0	0	0	72	18	0	0	0	4320	0	0	0	0	90	0	180	4140	0	0	18	72	0	0	0	0	0	0	0	450
180	180	1350	18	0	0	0	0	198	594	0	108	198	18	414	0	0	1008	90	0	0	0	0	270	504	0	0	270	90	540	1476	468	684	1395	810	405	1296	978	2748	396	1296	756	918	342	108	1440	360	1152	1044	630
18	90	0	0	18	0	0	36	120	0	0	0	0	0	0	36	270	0	90	360	0	315	1245	1488	154	154	988	0	72	0	216	306	0	744	6492	2628	612	3396	3072	1360	3968	4320	432	144	720	72	36	126	234	810
587	1145	4112	72	36	0	370	38	0	1626	483	1467	0	24	9000	250	550	3400	0	0	0	1140	300	0	960	480	0	0	900	1200	0	0	0	0	0	0	0	0	0	0	0	0	0	0	0	1820	2740	900	60	300
0	48	0	4800	120	2280	0	1008	0	48	24	48	4800	1464	0	2400	480	0	0	60	1140	0	0	0	0	48	0	0	384	0	0	0	0	0	120	2280	0	0	72	0	348	972	0	0	0	720	4512	2400	1752	600
268	1662	2852	576	144	144	552	144	72	1728	0	0	432	576	3456	788	1782	4372	24	168	42	150	0	0	582	78	6	18	798	1026	12	24	0	0	48	12	240	0	0	0	0	0	0	60	0	288	144	72	246	108
200	1508	380	60	120	0	0	0	0	510	300	30	120	600	600	156	1326	714	60	120	0	0	0	0	120	264	24	120	600	600	0	0	0	0	0	0	144	138	318	0	0	0	300	0	0	0	0	0	150	390
440	400	398	448	616	148	632	432	336	266	378	586	484	456	508	264	160	264	176	224	468	210	152	110	446	48	368	60	400	324	346	360	302	410	560	856	254	242	272	728	1096	524	424	732	424	422	360	294	496	584
816	2736	1128	176	752	248	1872	1248	216	693	236	451	0	1080	768	24	144	132	67	384	137	27	144	297	152	340	96	0	0	192	88	88	124	49	420	539	46	936	506	180	456	384	0	0	540	588	264	312	88	12
150	56	229	128	88	729	90	0	55	297	753	735	145	141	75	220	26	774	1753	2792	3834	855	2250	1966	462	1947	792	571	1419	963	152	22	702	300	0	1143	225	135	604	498	649	725	469	498	1836	72	186	390	162	126
96	72	120	153	108	219	60	264	60	240	488	136	144	612	288	432	60	72	1326	456	1794	228	472	44	171	366	39	216	540	540	306	48	186	1332	252	1632	176	306	94	96	513	15	96	240	1140	240	528	204	480	1118
168	240	156	228	924	408	548	911	317	336	228	600	264	540	552	360	864	276	112	254	150	1652	500	500	534	195	291	156	708	264	180	1056	336	312	492	156	1224	144	216	1088	516	352	180	504	336	617	379	540	232	40
266	564	450	128	226	170	843	75	596	457	261	466	328	562	112	106	363	331	60	0	60	374	244	486	264	156	192	0	324	0	334	272	398	118	150	170	504	354	246	468	248	418	90	324	378	1833	297	908	236	112
0	144	72	72	36	0	876	2340	2256	144	216	3816	432	324	72	54	1026	648	0	360	0	540	360	0	0	0	0	0	540	720	0	0	0	0	0	0	0	0	360	0	0	0	0	0	0	720	2160	3600	864	576
0	2160	720	0	0	0	720	300	8520	840	0	2490	0	0	0	0	0	0	0	0	0	264	0	636	0	0	306	0	0	0	0	0	0	0	0	0	0	0	0	0	0	90	0	0	0	0	108	540	288	0
126	54	36	2685	1401	486	57	156	135	453	2499	480	852	78	492	570	60	468	339	435	258	24	1170	168	16	144	8	540	144	480	1260	270	0	402	402	588	324	360	516	24	288	36	360	252	1578	57	248	199	66	2329
0	0	0	220	80	600	96	45	39	0	300	0	0	0	0	0	360	0	20	4	12	1719	2145	2472	54	12	270	0	0	0	90	0	270	90	18	0	72	0	0	200	60	40	0	0	0	840	585	663	2358	2990
246	216	108	388	642	302	612	828	744	258	318	288	0	0	0	636	954	360	372	906	270	648	708	828	1508	1144	1452	0	0	0	186	342	126	60	240	90	576	456	432	136	176	228	0	0	0	345	755	418	292	482
102	660	384	18	96	0	396	444	768	798	210	1488	0	0	0	72	132	48	36	42	0	300	228	576	348	132	432	0	24	0	416	624	1024	108	582	384	704	624	1408	492	792	1572	0	240	0	642	738	960	600	450
0	648	4272	0	0	0	402	0	468	4200	0	384	0	0	0	0	294	2256	0	0	0	216	0	654	4176	0	264	0	0	0	276	222	336	156	210	222	276	348	198	138	180	390	0	0	0	222	0	168	204	0
861	159	984	816	268	1892	416	372	412	600	1388	700	72	0	0	1608	264	1344	666	186	1320	646	322	472	1306	656	330	36	0	0	516	220	932	474	114	552	522	360	378	1150	656	342	0	0	0	544	1008	1100	640	448
336	280	708	500	296	488	96	508	186	468	492	696	552	130	672	230	200	254	364	180	392	180	254	72	270	492	306	228	0	216	392	272	488	336	86	692	294	412	606	870	738	48	384	276	274	128	356	200	96	272
732	855	441	720	288	144	678	108	336	2574	1800	1170	144	288	72	318	429	975	0	0	0	330	0	0	510	0	30	0	0	0	1168	618	2744	474	150	0	1060	62	0	180	24	12	0	0	0	2094	972	5184	624	0
1080	2736	1872	312	942	330	3360	2364	8388	1656	1656	3240	1440	0	0	0	0	0	0	0	0	0	0	0	0	0	0	0	0	0	0	0	0	0	0	0	0	0	0	0	0	0	0	0	0	0	0	0	0	0
0	0	0	0	1440	0	936	2916	648	0	0	0	0	0	540	0	0	0	0	0	0	0	0	0	0	0	0	0	0	0	0	0	0	0	0	0	1920	3024	2256	0	0	0	0	0	0	144	288	0	1296	2160
16	24	80	56	64	0	126	174	30	0	120	24	24	48	504	236	348	232	32	16	0	156	60	90	732	762	306	144	288	288	30	1050	180	80	220	180	4126	200	300	440	144	616	240	2976	720	24	264	60	0	0
52	128	204	48	0	24	42	6	0	222	134	64	48	84	60	188	340	444	30	120	246	0	0	96	923	302	503	96	96	432	120	0	0	90	360	1074	3660	1760	2080	0	480	0	480	1920	1380	120	0	0	60	540
169	441	24	20	424	0	308	1466	50	10	20	220	0	0	70	75	135	60	48	148	80	198	516	96	0	0	20	0	630	0	750	3627	375	312	1508	920	4612	4004	1500	300	940	1260	0	5020	0	300	1212	0	162	600
96	432	192	0	0	96	0	192	240	150	102	84	0	0	0	80	360	256	420	724	896	160	1584	1136	462	136	482	0	0	48	1200	720	504	120	2120	1216	400	776	2136	688	1464	512	0	0	120	600	240	408	80	1008
750	420	528	1248	804	450	436	188	132	162	296	54	0	0	0	332	100	208	180	232	218	264	152	340	740	341	471	0	0	160	1398	741	697	1656	1482	180	1080	1296	108	240	628	288	0	0	160	652	704	220	516	390
724	132	338	288	432	576	288	384	576	424	594	476	0	0	258	556	240	476	714	446	712	414	558	1248	594	698	688	360	108	168	570	258	558	338	314	464	182	250	354	364	484	268	330	348	150	354	798	1098	0	528
32	192	328	36	180	84	118	520	274	420	212	832	120	96	408	60	472	704	264	288	360	522	558	216	780	48	672	0	0	408	252	768	732	234	246	204	1104	220	764	576	312	1140	144	72	204	462	1072	1178	774	324
960	720	0	120	1080	0	336	0	504	0	0	0	0	0	0	0	0	0	0	4800	0	1344	0	2856	0	0	0	0	0	0	360	360	0	0	2400	0	896	3360	4144	144	360	360	0	0	0	256	320	720	1596	84
0	48	96	0	0	0	96	72	24	84	0	24	0	0	1152	0	192	384	0	0	0	480	144	144	396	0	144	0	0	1728	0	0	0	0	0	0	5100	6576	4068	0	0	0	0	0	0	384	936	168	2640	792
0	0	648	0	0	0	0	0	0	216	0	0	0	0	864	0	0	0	0	0	0	0	0	0	792	0	0	0	0	720	0	0	0	0	0	0	1575	1125	540	0	0	0	0	0	0	0	0	0	0	0
0	36	252	0	0	0	0	144	0	240	0	48	0	0	720	0	144	1008	0	144	72	0	0	0	1680	120	0	0	144	720	0	0	0	0	0	0	2336	792	1480	0	0	0	0	144	0	576	1440	288	0	0
1828	1156	328	2484	1638	324	288	582	498	156	379	1085	1260	0	576	3080	920	320	924	4794	924	0	2526	282	18	45	405	360	0	432	384	132	24	432	2376	432	496	516	824	0	12	348	900	0	0	72	48	42	0	444
726	408	450	1376	1581	325	2852	3072	592	276	444	480	1260	180	180	1098	1224	522	876	126	324	591	171	30	198	126	24	0	864	72	252	306	126	108	0	0	144	36	0	156	18	126	0	432	36	460	636	236	303	99
198	120	312	114	0	36	300	350	400	75	9	360	120	186	300	1224	288	5040	578	246	142	486	18	108	988	760	280	0	0	192	0	0	0	310	150	110	0	210	60	15	105	0	0	0	150	0	0	0	0	135
761	102	292	191	150	476	26	0	26	192	416	92	28	58	10	16	0	44	180	0	435	0	400	1100	103	932	375	500	350	20	104	0	44	341	152	392	0	104	1100	171	976	303	412	310	316	306	190	456	54	305
180	268	524	330	642	852	348	300	888	286	1486	1432	360	360	936	492	352	1148	318	60	330	0	0	0	1080	72	0	0	0	288	378	738	2280	576	72	108	0	0	0	792	108	0	0	0	360	396	708	2208	625	134
600	2040	2340	0	528	1296	1380	6048	5940	2380	2208	4184	240	1920	3840	36	12	48	24	42	54	0	0	0	0	0	0	0	96	48	0	48	144	24	102	78	288	282	102	0	84	0	48	192	96	0	768	768	384	336
72	144	648	1188	1296	3348	216	0	1080	2106	1128	1230	864	432	648	144	216	216	360	72	216	72	0	324	644	702	850	648	324	108	324	0	1620	944	232	768	0	0	0	648	792	0	0	1944	1296	0	0	0	228	252
648	318	954	790	386	1500	885	1585	1070	1692	936	1092	600	600	2364	0	150	162	0	0	0	0	0	0	0	0	0	0	0	288	84	132	72	0	0	0	72	0	0	0	0	0	0	0	0	180	420	120	0	0
1227	1155	2862	1380	600	1260	888	360	384	1552	2688	1592	72	288	0	1221	777	1386	0	144	0	0	96	0	0	0	0	0	0	4608	0	0	0	0	120	0	0	160	80	0	0	0	0	0	0	0	0	0	0	120
246	1134	1242	450	0	0	0	0	0	3240	1080	0	0	0	288	240	360	1704	0	270	0	0	648	0	990	612	918	0	0	360	0	0	0	0	102	0	0	0	0	0	0	0	0	0	0	0	0	0	0	150
192	960	0	384	768	0	864	2592	0	0	0	0	0	0	2304	552	2328	864	720	72	180	288	0	0	96	288	192	288	1440	72	576	2880	0	432	0	108	768	0	240	156	252	384	0	2016	72	720	2160	0	144	0
888	798	948	534	357	225	320	216	112	456	112	74	0	0	90	336	372	588	405	306	369	144	420	192	104	359	305	0	0	0	444	180	240	909	360	303	807	1280	829	410	554	560	0	90	0	166	342	32	210	580
0	0	7776	0	0	0	0	0	0	8300	1888	2124	0	0	864	0	0	1728	0	0	0	0	0	0	432	0	0	0	0	432	0	0	0	0	0	0	0	0	0	0	0	0	0	0	0	0	0	0	0	0
952	1280	3120	288	432	144	972	504	1116	232	24	284	540	216	4392	400	500	1260	0	0	0	0	0	0	0	0	0	0	0	720	192	288	96	60	60	0	18	198	108	0	0	0	756	0	144	600	240	600	24	24
324	1602	10458	360	0	72	0	1296	0	13056	2136	576	432	1656	6480	0	0	0	0	0	0	0	0	0	0	0	0	0	0	0	0	0	0	0	0	0	0	0	0	0	0	0	0	0	0	0	0	0	0	0
1200	1200	5880	1200	1440	3360	1200	1440	3360	6624	1440	0	0	0	6456	0	0	0	0	0	0	0	0	0	0	0	0	0	0	0	240	288	672	0	0	0	150	84	30	0	0	0	240	0	240	240	288	672	0	0
0	0	0	0	21600	10800	0	0	0	0	0	0	0	0	6480	0	0	0	0	0	0	0	0	432	432	0	0	0	0	0	0	0	0	0	0	0	0	0	0	0	0	0	0	0	0	0	0	0	0	0
180	54	486	1980	756	3564	468	396	216	333	45	162	0	0	972	0	216	432	36	36	288	0	0	324	480	204	72	0	0	0	0	288	576	612	612	2736	324	0	324	4104	2808	648	0	1080	0	936	216	1008	1080	72
0	210	0	24	48	0	290	126	160	0	0	0	0	0	0	0	0	0	0	0	288	1800	0	0	360	48	24	0	144	0	0	0	0	0	210	1296	240	120	0	5040	984	168	0	864	0	1290	1782	2976	5250	0
112	128	948	64	148	460	36	240	636	1428	912	2376	0	0	0	296	400	2472	680	796	732	360	300	516	0	564	1560	0	0	0	416	752	272	184	80	384	136	424	892	1024	428	240	0	0	0	576	144	2160	1080	108
750	900	3720	348	6	651	300	0	525	1566	0	0	1050	1050	3048	210	510	756	195	0	30	9	6	30	600	390	0	30	30	24	198	6	576	165	75	90	2190	1335	2166	756	120	1044	150	0	300	230	610	660	159	81
108	1268	1772	658	282	216	1038	684	450	1164	144	1944	1060	1812	2268	76	700	952	158	120	30	350	100	150	696	0	0	0	264	0	1134	186	264	758	840	366	1560	480	1080	952	152	0	0	288	0	746	428	338	894	46
960	180	360	770	3520	570	0	1185	525	1050	1740	690	2100	1200	6060	660	150	360	450	90	0	150	180	24	38	76	30	0	0	0	280	920	150	260	172	72	570	72	48	104	0	40	0	0	0	0	615	255	200	400
270	162	324	90	228	456	0	0	288	630	900	810	108	0	1620	108	54	108	54	0	0	40	680	0	0	0	72	0	0	0	18	12	24	0	0	0	840	600	0	0	0	144	0	0	0	0	270	0	90	450
1008	420	300	300	3343	2781	460	1514	416	0	5127	1071	100	800	864	146	170	14	424	509	147	682	1486	1518	82	285	423	584	80	80	80	1184	642	0	0	0	273	325	28	330	0	60	100	0	800	110	176	24	48	248
3841	1630	6949	720	0	360	720	216	360	7275	735	882	0	0	864	111	66	255	0	720	1404	0	324	612	1276	1440	812	0	0	576	0	0	0	0	144	216	0	0	0	0	180	0	0	0	0	0	0	0	0	216
4080	1632	4080	528	0	2592	0	624	1104	3600	5720	2920	1200	0	720	240	96	240	360	0	0	0	72	792	0	370	1862	1800	0	144	24	0	216	0	0	0	0	0	0	0	0	0	120	0	0	0	0	0	0	0
1800	2664	7776	576	648	1440	0	1320	0	7032	2232	6072	0	576	1848	72	264	1104	288	216	216	0	528	0	480	360	1320	0	144	48	144	72	360	0	72	72	0	144	0	0	144	216	0	0	0	0	0	0	0	0
946	576	3566	748	148	564	648	280	400	2952	784	464	1440	1440	1672	204	68	804	116	0	8	52	4	8	240	144	0	64	64	376	572	48	240	40	0	40	160	0	0	128	0	0	160	80	160	488	112	224	20	20
1500	1400	1510	5712	6840	5460	1860	3300	2190	1080	1800	1560	0	0	0	60	0	0	48	72	144	58	107	69	42	174	120	0	60	0	60	0	0	246	288	636	146	623	617	90	702	480	0	60	0	0	48	0	178	119
320	1780	708	288	360	0	432	2208	1104	288	0	180	648	468	1152	432	1632	432	288	0	72	468	0	36	1260	0	0	360	396	504	456	936	0	432	0	144	0	0	0	0	0	0	72	0	0	696	1248	624	540	0
270	120	306	72	36	270	109	92	117	287	386	185	288	246	210	320	162	874	169	6	455	198	201	225	348	808	404	648	432	264	96	90	462	62	72	334	117	63	492	954	1722	1056	192	228	168	141	270	363	183	322
1104	330	918	1904	368	944	380	720	340	1280	560	224	2160	1440	1728	624	0	624	96	0	0	0	0	0	192	48	0	0	0	0	0	208	416	480	0	48	216	252	324	396	348	324	0	0	0	0	1664	832	2304	192
24	0	72	0	0	792	48	36	60	96	864	0	0	0	48	204	72	300	342	630	324	120	240	0	364	432	140	0	0	720	192	384	768	240	480	0	816	984	120	512	160	480	240	0	960	144	348	420	240	480
170	60	552	1660	5742	1236	400	7434	480	16	90	0	50	50	5858	50	0	300	10	0	40	10	0	40	954	792	704	250	250	10	500	360	240	0	0	0	1760	0	544	220	0	20	100	0	0	100	1000	0	0	0
0	192	3840	0	0	0	0	0	648	9408	0	5064	0	0	1440	0	312	5880	0	0	0	0	0	0	0	0	0	0	0	1440	0	0	0	0	0	0	0	0	0	0	0	0	0	0	0	0	0	0	0	0
36	102	402	24	288	144	118	400	478	492	312	432	48	120	408	492	1010	1234	0	0	0	360	0	0	1896	0	324	0	0	0	756	240	348	96	0	72	216	42	102	336	72	0	0	0	0	67	259	250	168	0
2268	3024	3096	540	324	288	828	936	648	4356	1584	3132	360	144	72	462	682	1496	0	0	0	0	0	0	0	0	0	0	0	0	84	0	84	0	0	0	0	0	0	0	0	0	0	0	0	1144	264	1232	0	0
3510	90	6840	0	0	0	0	0	720	3000	0	600	2160	0	2880	126	18	216	0	0	0	0	0	0	0	0	0	0	0	0	1524	420	576	72	0	0	0	0	0	330	30	0	0	0	0	36	0	360	276	0
0	0	0	0	0	0	0	0	0	0	0	0	0	0	0	864	1536	480	0	0	0	0	0	0	0	0	0	0	0	0	0	0	0	0	0	0	1080	108	1404	0	0	0	0	0	0	84	0	708	0	0
0	0	0	0	0	0	0	0	0	0	0	0	0	0	0	0	0	0	144	36	0	0	0	72	0	0	0	288	0	0	0	0	0	0	0	0	0	0	0	0	0	0	0	0	0	204	756	552	72	0
946	4273	511	196	879	137	2260	1320	4640	225	90	615	2502	0	0	713	3194	443	50	60	70	3063	300	675	90	30	276	810	0	0	319	678	89	530	174	142	597	100	125	90	10	344	450	0	0	622	444	1676	301	100
5022	432	2160	5742	0	1278	0	0	0	1296	2520	504	1080	648	0	4536	216	1080	0	0	0	0	216	432	0	0	0	648	0	3240	324	0	54	0	0	0	0	270	162	108	0	108	594	0	216	0	0	0	54	72
216	0	720	0	240	120	0	0	0	720	168	0	0	0	576	456	0	1584	48	0	48	1400	40	720	524	14	62	48	0	0	0	24	240	0	0	0	0	0	0	24	0	0	0	0	0	1560	3560	2680	7200	360
1406	1098	3928	4	0	44	660	0	60	480	24	0	0	144	0	2186	2070	4528	480	144	336	1632	96	648	3440	440	680	0	0	0	0	0	0	0	0	48	0	0	0	136	224	408	0	0	0	198	0	18	200	64
416	88	228	190	1008	514	384	1760	96	228	340	68	48	384	512	1468	1008	704	1140	2264	336	626	1042	404	742	1878	344	72	1056	608	38	560	122	0	0	72	1160	18	86	188	76	96	48	0	0	220	556	136	124	220
1170	284	3292	546	0	360	0	0	0	1440	1800	0	0	0	0	186	24	552	0	0	150	0	0	0	0	0	0	0	0	0	170	0	40	60	0	630	0	0	0	0	0	0	0	0	0	144	30	36	60	450
0	0	6480	0	0	0	0	0	0	8640	0	0	0	0	0	0	0	4536	0	0	0	0	0	0	2160	0	0	0	0	0	0	0	0	0	0	0	0	0	0	0	0	0	0	0	0	0	0	0	0	0
0	0	7632	0	0	0	0	0	0	4032	0	0	0	0	2844	0	0	3312	0	0	0	0	0	0	1548	0	0	0	0	2520	0	0	0	0	0	0	0	0	0	0	0	0	0	0	0	0	0	0	0	0
480	600	0	288	912	0	1080	960	360	360	320	760	0	0	0	912	2616	1152	90	1464	54	720	1776	720	2448	1104	3576	0	0	1080	144	576	180	90	504	54	792	408	288	180	72	288	0	0	0	0	0	180	180	720
1932	750	2610	576	300	288	0	150	0	630	60	30	0	0	450	0	0	0	1134	5412	3114	0	3750	0	900	600	300	0	0	11250	72	0	144	162	2304	342	360	180	960	156	990	150	0	0	0	0	0	0	0	0
96	96	480	248	64	480	80	96	208	684	804	72	0	0	0	432	216	936	128	148	300	192	96	96	600	224	232	0	0	288	308	208	708	128	148	348	96	168	216	935	441	112	0	0	360	360	432	792	168	204
136	420	860	368	288	112	498	48	294	1080	156	720	96	96	96	132	198	810	72	152	64	324	36	288	864	144	432	0	0	108	380	72	1312	516	276	1008	108	372	168	1512	1224	864	0	0	252	318	48	810	636	72
432	744	804	90	0	270	180	0	540	2147	565	1374	720	360	2064	387	603	768	209	115	96	378	72	174	1107	96	219	300	240	876	240	192	126	375	555	294	381	246	93	96	102	72	72	96	0	120	96	198	195	180
660	1290	5946	570	60	738	834	450	264	2408	346	324	1590	1248	1980	12	132	780	0	0	228	150	150	0	6	108	0	450	288	612	0	0	72	24	12	60	0	12	0	36	444	216	24	12	36	90	90	0	120	90
64	64	1056	352	16	0	256	372	140	704	208	288	160	240	960	0	0	0	0	0	160	40	60	20	0	0	0	80	240	0	0	0	0	0	0	640	320	0	160	0	0	0	320	960	0	356	1720	916	8	12
96	132	96	336	720	432	324	636	600	54	351	327	0	0	540	612	423	261	0	1968	1392	0	1752	1896	432	1356	1248	0	0	864	0	0	0	0	648	288	144	1056	1152	0	528	672	0	216	0	0	0	0	0	360
144	24	120	48	48	96	0	96	0	0	48	0	96	144	288	1440	240	1200	0	480	1440	0	960	0	0	480	0	960	1440	2880	0	0	0	0	0	144	0	336	192	0	240	240	384	0	0	0	0	0	0	288
0	24	48	18	30	72	48	0	96	36	72	60	0	0	24	0	96	96	96	312	792	96	0	1056	192	864	624	0	0	240	72	72	48	0	96	192	84	264	540	192	480	720	0	0	0	96	216	24	0	0
1054	177	447	173	371	816	98	329	90	157	427	145	121	114	142	2407	368	839	1001	500	1199	190	735	132	567	1176	414	797	702	994	237	152	405	227	125	362	161	106	252	272	304	91	257	212	188	99	510	296	55	195
1850	1650	1300	240	0	0	240	0	60	120	0	0	1200	60	600	1110	990	780	0	0	0	0	0	0	0	0	0	0	0	0	0	0	0	240	0	0	210	290	436	0	0	324	108	0	0	264	0	228	468	12
1440	720	0	576	864	0	0	864	0	432	0	864	1728	0	1296	1584	432	0	432	864	1296	0	1152	0	0	0	0	2304	576	0	0	0	0	0	48	240	648	324	324	0	0	0	864	432	0	0	216	0	0	288
204	96	636	45	204	27	0	120	0	924	144	72	240	120	1212	396	144	1884	600	0	2340	300	450	450	2130	1194	408	600	1200	2400	75	252	153	0	0	0	72	48	60	48	0	60	60	0	36	240	1008	684	0	0
0	0	0	0	1800	0	0	0	0	0	0	0	0	0	9000	360	0	1800	0	90	90	0	0	0	360	0	90	0	0	450	0	0	0	0	0	0	120	90	240	0	0	0	0	450	0	0	2160	0	0	0
36	0	594	174	600	300	72	888	240	696	444	0	240	240	1800	360	0	2736	768	0	1062	0	0	0	5880	3156	1392	600	0	0	0	0	246	72	0	228	72	18	60	378	0	0	30	150	30	0	0	0	0	54
0	0	0	0	0	0	225	1395	180	0	0	0	0	0	0	432	234	162	634	1382	144	36	396	0	1650	3456	510	0	0	324	0	180	0	170	190	720	540	0	0	0	0	0	0	0	0	765	3663	612	0	0
36	0	144	36	0	18	216	594	486	90	0	0	0	0	2592	90	0	522	90	0	900	0	0	0	3108	150	0	0	0	0	0	0	0	18	0	162	2745	180	315	0	90	0	0	0	0	1152	3168	2304	0	270
790	180	282	504	2164	770	800	2600	1580	1350	1336	324	0	0	3472	0	0	0	0	266	1432	0	416	208	40	100	630	0	0	0	0	0	0	0	158	1202	1184	416	116	0	262	60	0	3328	0	0	0	0	0	1126
200	400	0	488	5576	1220	864	12474	2160	0	500	1000	0	0	324	0	0	0	0	140	400	0	84	150	20	430	150	0	0	0	32	464	80	0	120	0	738	276	348	0	0	300	0	180	0	96	1104	240	0	240
0	0	180	600	7260	1320	430	11980	946	125	0	205	0	0	720	0	0	0	0	0	0	0	0	0	0	570	180	0	0	0	150	600	150	0	0	0	870	0	174	150	0	0	0	0	0	240	4200	348	0	0
522	264	618	316	474	312	512	390	356	378	320	424	0	0	70	447	495	486	354	364	162	455	405	104	572	184	510	0	0	70	288	390	306	312	360	492	523	319	72	596	482	704	0	0	0	382	328	382	300	330
152	34	54	78	4818	312	676	5132	1932	0	0	960	264	480	660	304	230	570	44	176	308	96	0	288	424	424	1480	72	144	0	30	930	120	0	0	0	3424	642	2498	0	0	720	180	0	0	0	60	0	0	0
680	1400	20	480	8109	1720	0	9532	734	0	838	1412	900	900	900	285	410	130	313	470	178	200	404	146	300	742	668	150	0	0	120	1633	360	16	80	4	1390	0	300	280	0	150	20	20	20	0	481	56	0	0
960	480	2136	2360	2320	4020	480	240	1440	4576	1316	288	0	0	1776	600	240	600	240	0	0	108	159	45	48	0	144	120	0	120	1220	1540	2040	360	24	0	24	48	0	450	102	36	0	0	0	36	24	0	72	161
180	240	516	648	324	1080	813	2178	1905	1782	1458	1512	1368	0	972	72	48	24	972	324	0	0	0	0	216	0	0	0	0	432	144	144	0	144	0	216	0	0	0	864	216	0	0	0	0	363	990	519	288	0
552	864	1584	456	288	1944	816	768	1584	5160	3916	1580	432	864	864	48	0	144	24	312	0	48	372	12	0	0	0	48	0	576	0	0	288	24	504	0	192	288	0	0	24	24	96	96	672	0	48	144	48	420
405	1770	2565	180	105	255	1200	90	930	2040	510	1140	0	600	0	0	0	0	0	37	71	0	54	606	192	230	388	0	0	0	0	0	0	0	68	100	0	48	48	30	72	60	0	0	24	0	0	0	0	384
387	804	729	814	1405	1348	572	464	908	1075	1051	1830	186	108	275	113	201	176	26	511	117	119	1715	839	34	78	600	279	45	285	110	221	148	120	1161	265	180	1272	522	67	205	522	116	95	168	121	55	81	50	1254
423	270	159	700	1380	176	220	786	146	988	1539	893	36	0	396	459	210	603	152	268	0	106	74	0	1607	260	221	0	0	108	90	120	30	60	0	0	258	186	36	0	0	0	0	0	0	34	129	29	24	0
420	290	730	132	120	8	300	250	420	1180	900	1460	540	60	110	90	225	45	900	4952	1302	90	2020	90	65	162	253	90	90	1946	156	180	24	0	1392	150	0	2306	520	0	420	180	540	540	1374	0	80	60	0	158
767	462	719	484	963	825	48	852	68	580	908	440	328	368	908	307	28	285	426	942	768	160	1492	180	686	754	548	440	320	1088	24	52	148	0	164	196	188	344	364	232	144	136	248	272	320	0	56	24	70	461
120	192	2760	2	8	140	192	8	184	876	1290	1236	0	0	0	190	288	2546	38	176	188	66	227	343	5569	425	108	0	0	36	22	88	190	0	96	0	856	352	1360	50	92	368	0	0	0	0	130	50	30	137
270	240	1230	154	3	233	24	36	420	1552	1406	2172	900	0	300	405	0	1485	156	42	312	288	7	203	544	370	556	252	90	1800	0	144	144	36	12	72	0	96	0	342	24	324	36	30	0	36	54	486	0	2
1260	504	180	8100	2985	4065	0	3720	240	0	1440	360	0	0	0	600	0	0	1500	165	165	250	494	48	120	168	72	0	0	0	3960	1248	1872	720	0	0	840	60	0	672	48	180	0	0	0	0	1500	0	0	0
0	150	1470	0	0	0	36	0	324	1990	696	3074	0	0	0	0	0	1860	54	6	36	324	0	600	2952	624	624	48	48	480	0	108	216	108	12	72	0	36	0	180	48	132	0	0	0	108	0	540	0	0
2528	2184	1560	208	494	50	336	384	216	2108	175	405	176	0	1152	1920	1824	1440	0	374	602	0	720	120	576	720	456	0	0	2304	0	0	0	0	296	56	896	1712	500	0	0	300	0	0	0	0	0	0	0	224
1462	1180	1198	670	1080	860	260	972	880	556	1580	864	225	300	600	734	626	698	97	439	178	264	372	132	60	122	238	141	60	372	12	78	36	1	133	46	274	320	462	15	25	608	57	120	132	3	84	252	128	243
756	1188	828	92	72	184	222	42	444	4682	54	376	0	0	0	720	1164	2520	396	60	168	538	68	282	2124	64	308	0	0	0	200	276	400	132	44	112	84	208	416	184	240	152	0	0	0	254	114	508	220	20
708	300	168	687	399	144	324	741	249	732	296	202	0	0	0	441	246	375	588	546	156	374	296	152	335	385	282	0	0	0	395	489	178	309	996	351	717	459	462	114	178	350	0	0	0	368	1358	164	540	942
0	36	0	0	0	0	0	0	0	0	0	0	0	0	180	0	180	0	0	0	0	0	0	0	835	3595	394	360	900	0	54	270	0	0	0	0	0	0	0	1278	216	126	324	1620	0	0	0	0	0	0
0	0	640	560	2360	560	80	320	80	652	16	4	0	0	3280	1020	120	1044	0	12	624	144	48	744	1122	1888	1326	672	504	456	480	1920	480	0	0	544	128	32	32	160	496	40	1440	1744	72	96	576	96	0	0
3744	1872	1728	0	864	0	0	0	432	14256	3168	1584	0	0	6912	576	288	864	0	0	0	0	0	0	1296	0	0	0	0	0	0	0	0	0	0	0	0	0	0	0	0	0	0	0	0	0	0	0	0	0
0	1600	3200	0	0	0	3762	282	5040	4352	0	1600	0	0	600	0	608	532	60	60	0	620	0	160	0	0	0	240	0	0	1600	3156	1952	240	240	0	1572	0	0	240	0	240	0	96	0	1230	102	1680	0	0
1824	480	3240	2412	3642	846	3024	1128	648	1872	1500	1200	0	0	1368	852	480	972	288	240	0	432	48	0	0	0	0	0	0	0	1584	1152	432	864	144	0	1536	384	0	1008	72	360	0	288	0	1080	324	324	432	0
3312	720	2160	5400	5592	600	3348	2088	540	720	1152	288	0	0	0	0	0	0	0	0	0	0	0	0	0	0	0	0	0	0	4536	2160	1080	0	0	0	3240	0	0	0	0	0	0	0	0	1908	1440	540	0	0
850	900	50	2940	9870	3450	900	11150	550	0	300	0	0	0	0	170	180	10	0	0	120	0	30	150	54	618	792	0	0	0	490	2845	625	360	0	0	600	120	0	2	10	12	0	0	0	0	850	50	180	12
1196	630	748	380	410	200	2920	40	160	558	0	360	630	990	1062	1300	3000	272	0	0	0	330	0	0	0	0	0	0	0	0	570	360	240	0	0	0	330	0	0	0	0	0	0	0	0	2418	24	96	0	0
8886	10320	8874	1728	864	0	3456	432	0	2592	0	0	2592	2592	3024	402	480	414	0	0	0	0	0	0	0	0	0	0	0	0	0	0	0	0	0	0	0	0	0	0	0	0	0	0	0	0	0	0	0	0
1122	162	720	1248	0	3120	320	352	192	1056	2292	288	576	1152	864	864	144	504	418	44	66	0	0	0	540	108	0	0	0	144	852	0	1596	842	28	366	0	0	0	720	36	0	0	0	0	436	836	168	756	264
216	1152	1440	60	0	0	864	252	36	452	140	68	72	0	408	120	288	1110	24	0	0	0	0	0	600	60	0	0	0	48	354	492	1752	72	0	0	0	120	0	318	150	300	0	0	0	918	261	435	0	0
4758	5856	8754	0	0	0	8100	900	1800	3600	0	0	0	0	1800	468	576	684	0	0	0	0	0	0	360	0	0	0	0	0	0	0	0	0	0	0	0	0	0	0	180	0	0	180	0	864	0	0	720	0
1824	0	468	1620	2304	7092	1188	3312	900	360	1932	0	1080	216	1080	660	0	246	0	0	0	0	0	0	240	0	0	0	0	0	147	132	411	216	0	24	0	0	0	120	120	0	0	0	0	267	3036	3	504	0
204	384	1980	72	192	216	168	0	168	1440	0	48	96	240	960	200	192	1600	0	0	0	240	0	336	1476	0	36	0	0	0	288	768	864	0	360	180	360	960	120	0	180	1440	0	0	0	24	0	24	132	0
1116	84	228	516	3228	1872	276	1464	0	972	2880	1044	0	0	648	408	528	1032	264	1200	264	0	1632	0	564	996	1752	0	0	432	144	144	480	24	192	24	720	48	864	576	0	0	0	0	0	16	176	192	0	240
0	0	1440	0	0	0	540	0	2610	7324	2482	9886	600	0	0	30	150	1332	0	0	0	54	0	72	528	0	156	24	0	0	0	0	0	0	0	0	0	0	210	0	0	120	60	0	0	0	0	216	144	0
0	1596	5808	120	0	0	3180	90	2556	4032	1434	1782	930	480	480	144	1098	2160	0	0	0	342	0	132	396	0	60	42	0	0	108	48	66	294	150	180	60	180	180	30	90	210	120	60	60	960	30	570	234	0
66	24	774	0	150	684	144	330	438	0	1098	348	0	288	0	428	388	684	312	186	516	60	666	342	1488	666	228	0	0	0	0	68	2452	0	0	0	312	0	348	1518	564	684	0	0	0	0	180	132	60	6
60	0	300	0	0	270	0	0	0	5460	1592	1192	180	0	1350	30	0	150	30	0	60	0	0	0	0	0	0	0	0	450	0	0	162	6	0	12	30	60	0	222	264	0	18	90	270	0	0	0	0	0
90	211	401	0	48	192	135	102	495	886	362	684	0	0	0	216	244	884	426	372	450	380	176	332	638	320	230	0	0	0	609	744	1371	504	458	856	782	612	934	1440	774	1026	0	0	0	244	216	884	313	106
0	340	320	0	0	0	360	48	432	280	0	152	0	0	0	0	120	372	650	104	1622	180	0	180	464	432	880	0	0	0	1020	180	1020	720	456	2316	120	332	28	1724	3780	1120	0	0	0	540	300	1140	720	0
60	0	1188	144	0	336	190	10	250	2520	180	0	0	0	450	180	90	1314	576	0	768	168	84	324	2454	228	180	0	90	360	732	0	1392	360	0	960	0	0	0	926	1571	275	0	0	0	316	178	712	558	84
528	750	582	240	1728	1440	540	2772	1008	540	606	3546	240	240	0	840	675	825	84	0	156	198	0	18	180	0	0	0	96	0	72	0	72	48	0	216	0	0	0	252	60	0	0	0	0	297	477	486	300	120
240	1110	630	240	1920	240	1596	4224	5436	730	720	1430	2460	2460	5232	170	619	519	54	102	0	108	12	0	83	66	79	96	384	108	0	0	0	24	24	0	0	0	0	0	0	0	0	0	48	0	0	0	12	0
0	0	0	0	0	0	0	0	0	0	0	0	0	0	0	0	0	0	0	0	0	0	0	0	0	0	0	0	0	0	0	0	0	0	0	0	0	0	0	0	0	0	0	0	0	1620	5280	2820	0	1512
162	480	168	140	707	126	4102	3118	1498	182	147	1081	210	0	1208	177	1344	478	45	322	158	543	339	168	204	174	192	40	0	200	100	202	69	30	368	112	632	204	558	72	364	314	198	204	60	2540	2023	1178	624	512
196	68	216	0	431	87	262	1258	704	320	120	488	0	70	1000	428	356	998	651	2727	1154	203	453	128	1998	798	346	0	502	2080	48	208	86	60	220	200	524	64	512	30	0	410	0	0	0	25	365	60	96	0
132	168	174	189	1062	375	196	892	256	190	156	392	0	0	216	357	618	75	138	1002	54	376	680	720	180	138	276	0	0	0	270	690	360	72	150	54	728	224	392	120	54	240	90	0	0	444	1911	555	727	941
510	12	6	380	2071	237	160	480	80	0	0	0	256	0	0	732	108	180	368	16	0	48	24	0	0	0	0	64	0	0	840	2562	270	672	48	0	1096	168	272	136	196	160	736	768	192	584	3744	288	376	16
192	552	32	176	400	16	862	766	712	64	0	48	1168	208	496	112	324	80	112	144	288	380	156	120	218	634	532	496	1148	304	176	324	32	42	168	210	394	303	151	87	523	210	288	1112	88	544	620	428	466	274
168	0	582	150	216	18	666	2286	720	204	168	0	0	0	0	240	0	684	48	0	336	0	0	0	552	832	68	0	0	180	180	0	78	90	18	336	384	306	408	24	114	0	54	18	54	1242	1614	864	852	1770
0	1512	1800	0	0	0	0	972	0	216	0	216	0	0	2052	0	1404	1692	0	324	0	0	0	0	0	0	0	0	0	1728	0	0	0	0	0	0	1080	1008	1152	0	0	0	0	0	0	0	324	0	0	0
358	398	654	240	450	294	420	738	564	689	517	444	18	72	0	62	142	204	207	408	831	561	654	429	1629	874	407	0	234	0	328	456	464	80	272	848	1024	416	912	375	559	296	288	234	72	1356	1212	1854	337	552
168	456	444	120	320	88	336	288	432	696	288	600	0	0	0	120	288	408	0	400	128	360	396	540	216	264	864	0	0	0	792	872	880	432	1744	1232	1364	2180	1928	60	492	1440	0	0	0	816	1056	768	1008	1020
372	92	148	496	480	440	150	280	386	344	944	260	0	0	0	726	294	354	568	560	528	290	306	328	506	644	290	0	0	0	550	342	290	316	152	144	231	279	318	756	198	342	0	0	0	552	1362	876	1772	1560
144	144	0	12	396	0	300	180	360	276	310	110	24	240	240	96	96	0	0	720	0	0	120	600	120	120	48	0	0	0	48	144	0	0	240	0	0	480	960	80	40	24	0	0	0	720	720	480	0	2264
0	0	792	0	0	0	0	0	0	1872	0	0	0	0	0	0	0	792	0	0	0	0	0	0	1656	0	0	0	0	0	0	0	0	0	0	0	0	0	0	0	0	0	0	0	0	0	0	0	0	0
387	150	975	108	252	306	12	78	90	660	513	105	0	0	972	657	306	1689	430	256	196	48	66	66	1794	657	135	0	0	0	0	168	132	110	164	122	1242	180	582	72	0	702	0	0	0	204	2316	324	540	1896
252	0	540	168	0	24	0	0	0	162	108	0	0	0	0	510	0	1530	720	0	588	0	0	0	1608	1002	0	0	0	144	12	0	12	144	0	72	882	225	837	0	54	0	0	0	0	792	4140	1416	48	672
460	140	864	48	0	24	20	75	25	624	36	0	0	0	180	506	130	1104	110	10	60	60	0	0	876	84	60	0	0	216	0	600	0	22	2	0	1347	1419	1962	132	12	660	0	0	0	220	825	275	0	360
903	216	711	508	452	72	120	342	90	114	150	96	198	72	576	473	208	579	670	178	490	48	642	78	448	684	164	288	288	936	44	124	36	160	112	160	690	984	630	36	56	184	48	48	12	840	2940	1044	96	1434
68	32	32	60	256	320	12	72	252	950	758	188	0	0	0	240	216	1536	84	132	660	12	96	444	2195	1768	381	96	48	120	96	240	240	24	120	60	200	40	288	222	420	222	0	0	0	744	2148	852	420	1020
154	34	184	126	138	636	816	1260	1560	264	576	156	0	0	720	0	0	0	0	132	480	72	0	0	200	548	128	0	0	0	9	3	24	0	212	196	360	0	0	0	636	888	0	0	0	627	315	390	340	1540
45	0	651	142	0	80	108	4	32	551	65	0	144	192	312	45	0	529	175	40	55	36	0	12	420	0	0	48	120	184	610	240	180	505	280	175	20	220	240	365	175	420	480	0	160	1460	602	408	1454	1550
0	144	240	168	216	96	36	216	0	48	120	108	0	0	0	96	72	60	96	288	96	190	952	190	12	120	144	0	0	0	672	864	564	0	1440	240	1710	2100	2850	180	528	1152	0	0	0	336	1392	552	0	576
523	469	430	646	1392	176	612	765	249	150	585	237	108	216	648	121	235	154	0	270	180	70	373	415	0	414	198	216	0	0	1586	3348	616	1296	2130	1488	3230	2608	840	540	886	986	216	1296	432	394	357	119	100	649
0	144	0	0	0	0	162	324	594	36	0	180	0	0	0	0	72	0	0	0	0	162	0	54	0	0	0	0	0	0	1260	540	540	5580	1620	2340	180	360	0	2520	3420	1080	0	6480	0	522	972	1458	342	0
0	0	0	0	0	0	0	0	0	252	0	36	0	0	0	0	0	0	0	0	0	0	0	0	0	0	0	0	0	0	0	0	0	0	0	0	1800	3720	1680	0	0	0	0	0	0	0	0	144	0	0
96	736	692	108	72	0	1611	405	180	270	150	1380	0	0	0	48	416	496	0	0	0	108	0	0	0	0	0	0	0	0	48	144	0	0	240	0	12	288	420	0	0	0	0	0	0	141	27	108	84	0
0	180	1764	0	432	0	342	90	180	648	0	0	288	108	612	144	36	468	0	720	0	54	54	0	0	0	0	0	180	828	0	432	0	0	720	0	1548	2304	504	0	0	540	144	180	108	342	90	180	54	54
0	2622	6570	0	0	0	1896	12	1668	1152	0	6060	0	0	60	0	60	180	0	0	0	0	0	0	0	0	0	0	48	0	0	0	0	0	360	144	0	144	36	0	156	60	0	36	0	360	0	240	0	0
0	6300	2340	0	0	0	0	0	4320	2952	150	5430	0	0	7020	0	1080	216	0	0	0	0	0	0	648	0	0	0	0	1296	0	0	0	0	0	0	0	0	0	0	0	0	0	0	0	0	0	0	0	0
0	1224	1080	0	0	0	408	0	2040	2352	80	2176	0	0	1152	0	144	144	0	0	0	0	0	0	0	0	0	0	144	0	0	0	0	0	0	0	1188	2160	540	0	72	792	0	432	0	144	144	504	0	0
270	540	1890	432	0	0	0	0	1728	270	714	4092	864	864	1512	54	108	378	0	0	0	0	0	0	0	0	0	0	0	432	108	0	0	0	0	0	414	252	306	0	0	0	324	0	324	0	0	432	216	324
144	864	4176	0	0	216	0	216	1080	3300	450	3810	0	0	0	18	108	522	0	0	0	0	0	0	216	0	0	0	0	0	0	0	0	0	0	0	0	0	0	0	0	0	0	0	0	0	0	0	0	0
414	276	1278	300	708	0	36	606	48	1743	867	360	450	900	2520	516	378	1392	0	270	0	120	480	0	864	288	0	0	270	2286	0	0	0	0	66	0	0	120	0	0	0	0	0	0	0	0	90	0	30	120
150	900	750	0	0	108	0	108	540	1488	312	612	0	0	1800	135	810	2187	0	0	0	0	0	0	756	0	0	0	0	108	0	0	0	0	0	0	0	0	0	0	0	0	0	0	0	0	0	0	0	0
222	3552	5658	0	0	0	0	0	0	3744	0	0	0	0	1080	60	960	1320	0	0	0	0	0	0	540	0	0	0	0	180	0	0	0	0	0	0	0	0	0	0	0	0	0	0	0	0	0	0	0	0
0	448	434	0	0	0	584	0	520	678	150	1380	0	72	300	0	240	336	0	0	0	96	0	0	336	0	84	0	0	0	18	378	180	0	150	0	708	1380	2532	144	210	1890	0	300	0	48	0	96	12	0
0	312	840	384	528	240	684	0	828	748	98	1962	576	576	1152	0	96	192	0	0	0	72	0	0	108	0	36	0	0	0	0	144	0	384	1056	720	528	528	600	384	480	576	0	1440	0	36	0	108	72	0
292	984	2184	148	344	64	556	68	532	642	144	570	460	1012	496	86	58	572	16	108	0	272	54	8	128	86	64	52	118	110	324	575	129	255	811	90	388	652	140	1845	2100	1655	220	280	500	342	118	298	238	90
80	2368	2400	72	48	156	1934	130	960	1560	300	1980	120	228	1200	16	368	0	0	0	0	48	0	144	576	0	0	0	0	0	72	48	120	0	960	480	480	480	0	0	840	1320	0	0	0	88	8	0	48	0
1047	96	1175	872	248	536	60	104	28	236	720	114	0	0	536	45	0	495	480	224	112	12	28	8	168	172	12	0	0	528	258	36	462	714	152	12	0	120	120	120	40	64	0	224	0	714	1080	258	258	1964
134	46	156	1312	424	1744	100	548	192	40	888	176	336	192	120	156	60	216	0	192	696	0	96	192	688	560	528	0	96	0	288	72	612	738	126	336	138	96	162	617	980	107	0	240	0	312	192	48	176	704
769	261	266	940	594	902	469	533	288	345	465	246	354	186	210	288	210	270	522	468	558	194	382	642	254	556	666	438	126	150	844	636	812	452	404	344	458	362	314	424	374	306	330	210	210	272	385	201	368	656
470	210	100	1887	1278	1191	368	186	226	376	916	352	0	36	0	448	522	422	360	186	606	638	1278	880	264	504	1092	0	0	0	474	798	696	814	421	613	192	234	414	435	93	336	0	0	72	684	648	456	360	1650
1404	528	264	540	576	288	576	432	240	560	320	176	0	252	0	696	440	256	612	180	180	444	216	360	96	0	432	0	0	0	1032	888	744	1020	480	480	558	594	204	320	320	128	0	0	252	936	768	96	912	540
426	246	252	696	948	846	120	570	90	568	475	235	0	0	216	192	352	680	96	192	462	54	711	291	1152	756	1386	0	0	108	72	36	576	300	84	312	308	376	264	600	210	216	216	108	108	588	240	756	270	693
396	150	24	498	663	723	192	645	108	270	801	387	81	198	216	1038	381	795	708	585	675	324	669	150	342	903	861	513	288	288	624	312	90	258	198	144	432	198	423	720	72	126	81	216	198	86	382	369	327	441
126	126	180	624	456	720	0	0	0	240	0	0	0	0	72	390	210	324	168	192	0	144	288	0	1044	528	792	0	0	108	840	324	1872	912	48	336	480	480	264	528	288	96	432	144	216	816	324	432	672	696
48	96	0	90	522	252	528	600	792	54	90	216	0	96	0	504	1248	180	468	336	60	1404	450	102	1062	558	1440	0	144	0	148	940	436	36	0	12	960	64	80	36	0	0	0	72	96	860	832	1308	348	126
500	201	461	138	355	155	261	310	211	282	256	146	116	260	368	272	181	629	420	240	604	340	817	1083	445	1546	1409	664	314	304	92	151	123	90	295	257	300	73	139	51	168	385	252	182	136	63	110	71	164	360
836	424	684	576	288	288	288	480	0	1152	1560	600	0	720	0	337	50	225	372	1122	126	102	900	90	220	832	388	288	288	468	0	0	0	108	918	162	168	552	672	0	0	0	0	0	1008	48	96	0	138	2124
466	18	56	292	798	758	375	391	56	336	264	138	534	726	234	529	153	230	197	251	662	336	354	126	502	362	240	474	354	162	171	325	446	177	105	348	216	216	246	562	306	110	480	510	558	288	558	252	426	456
824	80	492	1092	264	868	516	612	316	516	528	160	448	160	244	432	8	308	384	88	528	36	84	52	528	912	208	400	184	184	782	212	648	362	336	632	564	406	402	312	612	112	574	388	160	622	1404	546	354	708
[truncated: 55 more columns]
