# Supplementary material for: Polygenic adaptation from standing genetic variation allows rapid ecotype formation
Source: eLife. 2023 Feb 28;12:e82824. doi: 10.7554/eLife.82824 (PMC9977305; doi:10.7554/eLife.82824)
Supplement: Supplementary file 2. [file elife-82824-supp2.zip › Supplementary_Data_1/Twisst_windows_5000/superscaffold17_all_output.weights.5000.csv]

topo1	topo2	topo3	topo4	topo5	topo6	topo7	topo8	topo9	topo10	topo11	topo12	topo13	topo14	topo15	topo16	topo17	topo18	topo19	topo20	topo21	topo22	topo23	topo24	topo25	topo26	topo27	topo28	topo29	topo30	topo31	topo32	topo33	topo34	topo35	topo36	topo37	topo38	topo39	topo40	topo41	topo42	topo43	topo44	topo45	topo46	topo47	topo48	topo49	topo50
0	0	864	0	0	0	1440	0	7200	2835	1530	11835	0	0	0	0	0	0	0	0	0	0	0	0	0	0	0	0	0	0	0	0	0	0	0	0	0	0	0	0	0	0	0	0	0	0	0	4320	0	0
30	114	0	680	1688	92	68	276	220	0	0	0	60	12	600	375	75	90	500	1900	0	108	725	1075	0	0	0	300	0	600	0	1200	300	750	2850	0	5220	900	4980	0	0	0	1500	0	300	24	486	30	0	360
193	231	266	138	580	140	675	1197	1590	20	45	85	360	0	0	0	0	0	0	345	45	0	780	90	0	65	85	0	0	0	0	0	0	0	223	35	0	2875	203	0	16	254	0	0	0	180	364	320	0	4330
456	120	432	0	120	864	2070	2400	600	756	238	14	0	0	0	0	0	72	72	336	144	60	480	210	0	136	8	0	0	216	0	0	144	0	0	0	40	570	140	0	276	12	0	0	432	0	720	0	1320	5760
288	1782	1200	110	314	200	2100	606	3000	490	108	1682	0	0	240	16	4	40	24	144	72	0	130	800	400	160	40	0	0	0	100	100	400	88	298	88	63	251	292	40	880	1120	96	24	0	1946	534	1816	0	150
0	0	2592	0	0	0	0	0	0	2160	0	0	0	0	6480	0	0	864	0	0	0	0	0	0	0	0	2160	0	0	6480	0	0	0	0	0	0	0	0	0	0	0	0	0	0	0	0	0	0	0	0
696	384	4392	440	688	54	440	310	90	1782	258	288	0	0	1872	300	240	900	0	80	310	0	48	144	280	280	1216	0	0	1728	0	0	0	0	400	80	700	1368	1772	0	140	280	0	0	0	0	0	0	0	408
0	0	5400	0	0	0	0	1080	0	0	0	0	1080	0	5400	0	0	1800	0	0	0	0	0	0	2940	612	408	0	0	0	0	0	0	0	0	0	0	0	0	0	0	0	0	0	0	0	324	36	0	0
3072	0	8928	960	0	0	0	0	0	1440	192	96	600	0	0	2568	0	6480	480	0	1260	0	0	0	3168	972	0	0	0	0	120	0	0	120	0	240	0	0	0	0	0	0	0	0	0	12	48	0	12	96
630	0	1170	252	252	0	0	0	0	0	0	0	0	0	720	1980	0	4752	1530	4860	2430	0	0	0	4050	1350	0	0	0	6660	90	90	0	0	540	0	60	0	120	0	0	0	180	540	0	0	432	540	0	0
0	0	0	0	0	0	0	0	0	0	0	0	0	0	0	0	0	0	0	0	0	0	0	0	0	0	0	0	0	0	0	0	0	0	0	0	4464	7254	1674	0	0	0	0	0	0	0	0	0	0	0
0	0	0	0	0	0	0	0	0	0	0	0	0	0	0	0	0	0	0	0	0	0	0	0	1152	0	0	0	0	576	0	0	0	0	1152	2304	1080	792	432	0	840	240	0	4608	0	4032	4608	2304	0	0
24	48	1560	0	0	288	48	96	240	6000	0	1200	192	576	1920	24	48	1320	0	96	0	192	0	0	960	0	0	96	192	3120	0	0	144	0	48	0	0	0	0	0	0	0	48	0	432	72	144	360	0	0
24	48	0	480	1320	1080	216	168	168	0	0	0	24	216	1440	0	0	0	0	0	0	66	18	12	0	0	0	48	0	0	0	0	0	240	480	0	1520	240	880	0	0	0	240	0	2160	240	776	160	372	180
1140	3045	4515	0	0	45	975	750	375	4950	540	990	375	1365	3975	210	510	390	0	225	0	150	0	0	0	0	0	75	75	1875	15	45	12	0	0	0	0	225	0	15	0	0	75	0	270	120	0	60	0	0
124	40	84	16	80	16	364	200	76	18	18	32	56	308	136	804	56	492	184	704	1696	2272	3380	1996	681	1031	288	224	2576	1312	16	48	16	152	704	520	0	160	80	280	40	0	80	32	704	336	208	64	524	872
0	0	267	135	75	150	149	95	164	294	468	984	108	108	30	534	620	1540	600	456	372	785	405	502	693	225	234	372	372	372	370	184	952	553	258	272	190	32	186	936	234	792	228	30	108	356	140	938	407	96
0	1296	0	0	0	0	0	0	0	0	0	0	0	0	0	0	360	0	72	0	0	36	0	0	360	0	0	360	180	72	72	0	0	0	0	0	0	0	0	0	0	0	0	0	0	36	0	0	0	0
0	0	0	0	24	0	0	0	0	0	0	0	0	0	0	120	0	0	120	1200	0	0	0	0	0	0	0	0	0	0	0	120	0	168	840	0	624	24	72	0	0	0	0	0	0	0	120	0	210	2310
0	0	1728	0	0	0	0	0	0	8348	3708	6592	0	0	0	0	0	1440	0	0	0	0	0	0	100	400	220	0	0	0	0	0	0	0	0	0	24	396	120	0	0	0	0	0	0	0	0	0	0	0
0	384	0	0	96	0	1536	0	0	336	384	240	192	1920	480	0	0	0	0	0	0	0	0	0	0	0	0	0	0	0	0	0	0	0	0	0	0	0	0	0	0	0	0	0	0	0	0	0	0	0
0	0	0	0	174	150	0	0	0	40	752	24	0	0	0	138	0	402	140	0	1756	156	240	204	1888	500	0	120	1200	120	0	24	216	0	0	0	0	0	0	2754	750	0	0	0	0	0	120	504	0	0
0	360	0	72	0	216	864	0	0	144	288	0	144	1728	864	0	216	0	0	0	0	216	0	216	972	432	216	0	1620	0	0	0	324	0	0	0	0	0	0	150	354	144	108	0	0	2412	144	72	396	0
130	795	143	96	72	528	0	8	40	362	318	796	492	1560	132	280	1236	488	8	2	92	1301	119	92	105	136	5	138	492	186	90	18	0	360	318	72	150	122	100	1920	144	96	540	150	480	804	436	704	289	31
3108	0	1284	6120	0	0	0	0	0	0	0	0	1080	0	0	1740	0	420	5964	936	1164	0	0	0	432	0	0	864	0	432	10800	0	0	5370	2340	2730	0	0	0	0	0	0	0	0	0	0	0	0	0	0
0	0	0	2160	1560	1680	0	0	0	0	0	0	1080	0	0	0	0	0	72	24	48	0	0	0	0	72	360	720	0	0	4608	3120	3360	540	180	1080	144	0	0	1248	0	480	144	1440	0	0	0	0	0	0
0	0	648	1296	648	648	648	2592	4536	2088	648	3528	3240	648	2592	0	0	216	0	0	0	0	0	0	216	0	0	0	0	0	0	0	0	216	0	216	0	0	0	0	216	0	0	216	0	0	0	648	216	0
0	0	300	0	0	0	0	0	0	540	180	0	0	0	0	0	0	0	0	0	0	0	0	0	1584	216	0	0	0	0	0	0	0	0	0	300	0	0	0	504	0	216	0	0	0	0	0	0	60	0
0	36	0	36	72	0	0	144	0	0	0	0	0	0	0	0	0	4032	0	0	0	1008	1152	0	0	0	0	0	0	4608	0	360	0	0	0	0	0	0	0	0	0	0	180	0	0	0	360	0	0	0
0	0	540	0	0	0	0	0	0	0	0	0	0	0	1080	0	0	180	30	0	42	0	36	0	360	0	0	72	36	5760	288	0	144	348	0	372	0	0	0	576	144	0	0	0	0	0	0	0	0	108
392	1184	512	0	216	36	1032	600	816	288	180	144	0	0	72	756	3312	1404	0	1080	180	0	3528	4104	2124	1632	2328	0	2304	360	0	0	0	0	0	0	0	216	0	0	0	36	0	0	0	0	0	0	0	792
0	0	2220	24	0	36	24	0	36	4410	657	3723	300	12	300	0	0	1380	0	108	0	54	108	54	810	0	0	108	216	1080	72	0	0	0	108	0	0	0	0	0	162	0	0	0	108	120	0	180	0	0
0	0	0	0	1080	0	0	1080	0	3600	1800	1080	4320	0	2160	972	216	1512	54	0	378	0	0	0	108	108	0	0	108	432	0	0	0	54	0	378	0	0	216	0	0	0	864	108	0	0	0	0	0	0
0	0	0	576	0	864	0	0	0	0	0	0	0	0	2160	96	0	144	600	0	1200	0	432	864	3888	1296	0	0	0	5400	0	0	120	0	0	0	0	0	0	0	0	240	0	0	0	0	240	0	0	1872
0	0	0	0	0	0	0	0	0	0	720	360	0	0	0	0	0	5400	0	0	0	0	0	0	10800	0	1800	0	0	0	150	0	210	0	0	0	0	0	0	540	0	0	0	0	0	0	0	216	1080	0
1080	864	0	0	3600	0	0	3204	0	0	0	0	0	0	0	2160	2160	0	1800	1440	1440	756	1530	54	0	0	0	360	720	0	0	1800	0	0	0	0	1440	0	0	0	0	0	0	1440	0	0	1008	0	0	0
0	0	0	0	0	0	0	0	0	0	0	0	0	0	0	0	0	0	0	0	0	0	0	0	2880	360	0	0	0	0	0	0	0	0	0	0	0	0	0	0	0	0	0	0	0	0	0	0	0	0
60	120	288	0	0	0	0	0	360	988	56	270	180	0	270	60	120	144	90	0	0	0	0	540	894	150	450	270	180	18	0	0	0	0	0	0	0	0	0	0	0	0	0	0	0	900	1350	4050	0	0
486	324	486	1440	108	1152	648	216	216	648	2628	0	216	2376	1476	1098	972	1494	108	0	108	324	0	0	432	0	0	216	324	324	60	18	30	0	0	0	0	0	0	108	0	0	0	0	0	0	0	0	648	0
0	0	0	2304	288	972	0	108	540	1692	216	2412	4860	0	864	0	0	0	0	0	0	0	0	0	0	0	0	0	0	0	0	0	324	648	2592	216	108	216	0	0	0	0	0	108	648	0	0	0	0	0
720	2052	1872	576	696	3588	2430	540	3078	2394	1170	2808	6696	3672	2916	0	0	0	0	0	0	0	0	0	0	0	0	0	0	0	396	276	408	0	0	216	0	0	108	756	0	0	108	216	216	0	0	0	0	0
592	1260	668	0	0	0	144	0	144	4250	984	958	288	432	1800	32	72	40	0	0	0	0	0	0	0	0	0	0	0	0	0	0	0	0	360	0	1440	3240	0	0	0	0	0	0	1080	0	0	0	0	0
1356	3540	1236	861	609	486	2046	298	196	1747	930	951	1344	1624	1364	748	1604	812	280	160	320	260	60	120	610	314	208	620	1240	872	159	131	34	134	18	0	36	36	60	176	176	0	316	64	244	320	112	32	132	24
90	0	0	0	72	0	0	90	0	1050	1800	300	270	450	630	0	0	0	0	180	180	0	0	0	0	0	0	90	0	0	180	270	900	0	360	360	1080	0	0	900	0	0	180	540	3600	0	0	0	0	0
578	366	1120	288	340	2984	72	224	576	3312	1588	768	648	1544	680	194	202	564	43	51	290	6	48	34	728	100	164	240	120	112	4	42	1090	84	20	204	88	8	296	2056	0	56	376	152	900	16	136	312	3	20
312	672	48	688	114	42	738	440	22	540	700	132	0	628	0	132	402	6	288	228	580	694	484	22	36	32	44	0	592	0	80	126	46	96	12	432	168	216	84	72	208	136	72	12	120	550	372	278	430	556
23	203	374	72	0	1560	396	96	60	570	630	0	24	780	240	50	410	308	60	48	90	510	246	396	360	108	720	0	162	0	24	0	180	24	24	90	0	0	36	1760	2420	770	18	36	90	1320	144	0	1210	266
0	100	0	0	44	0	182	48	110	240	60	212	100	548	100	24	254	12	4	86	4	692	352	346	18	36	20	134	350	94	250	424	1250	0	200	0	8	148	140	2000	2380	2224	600	600	1728	10	0	10	120	40
226	66	48	398	875	141	80	366	18	4	48	12	80	122	344	100	60	120	164	64	270	84	100	120	464	680	680	0	390	0	190	543	39	280	30	62	245	130	13	18	15	117	108	756	108	344	870	162	66	226
2160	5400	16200	0	0	2160	0	0	0	2592	1296	0	8640	1296	0	0	216	648	0	0	0	0	0	0	0	0	0	432	0	0	0	0	0	0	0	0	0	0	0	0	0	0	0	0	0	0	0	0	0	0
4800	3360	1632	7056	5688	4608	4176	5328	1080	576	720	288	576	1152	864	0	0	0	0	0	0	0	0	0	0	0	0	0	0	0	720	1008	432	0	0	0	0	0	0	0	0	0	432	0	0	0	0	0	0	0
1350	462	36	4350	6480	8370	390	810	0	0	0	0	0	5400	600	180	60	0	0	0	0	0	0	0	12	12	0	120	48	0	1000	1600	3400	0	0	0	0	0	0	0	0	0	1200	0	0	600	1800	0	0	0
4758	1652	4030	2880	1800	9360	648	864	1872	4248	2664	1944	72	144	3024	2040	560	1720	0	0	0	0	0	0	0	0	0	0	0	0	0	0	0	0	0	0	0	0	0	0	0	0	0	0	0	0	0	0	0	0
11380	6564	14744	1440	0	900	144	468	468	1440	1980	216	0	0	2592	700	390	1070	0	0	0	0	0	0	0	0	0	0	0	0	0	0	0	0	0	0	0	0	0	0	0	0	0	0	0	0	0	0	0	0
3802	1060	3844	1042	2358	6612	494	416	192	1554	7204	916	106	1036	252	0	60	0	40	240	660	40	260	460	80	600	120	70	100	180	560	160	1008	10	20	300	120	10	120	95	1095	460	70	360	0	0	0	0	150	1125
13059	7056	3465	5660	1043	425	360	252	180	0	180	0	3420	360	288	0	0	0	0	0	0	0	0	0	0	0	0	0	0	0	0	0	0	0	0	0	0	0	0	0	0	0	0	0	0	0	0	0	0	0
4849	9088	913	6555	1872	87	3104	1668	592	72	0	36	1530	36	180	290	560	50	0	0	0	0	0	0	0	0	0	0	0	0	3750	720	30	0	0	0	0	0	0	0	0	0	0	0	0	1230	90	30	180	0
5256	1368	0	5544	6696	0	0	3240	0	0	0	0	144	0	0	3420	1116	0	3348	972	0	0	648	0	0	0	0	288	0	0	2808	2520	0	180	180	0	1296	0	0	0	0	0	360	0	0	0	0	0	0	0
6048	648	1728	16416	4320	1728	1800	1044	180	0	432	0	0	0	0	1728	144	288	0	0	0	0	0	0	0	0	0	0	0	0	2376	432	432	2160	0	0	648	432	216	0	0	0	1080	0	0	144	468	36	432	0
4800	0	1200	6488	1856	2456	240	960	96	1200	1320	0	0	0	0	0	0	0	0	0	0	0	0	0	0	0	0	0	0	0	3736	832	1672	0	0	0	0	0	0	240	0	480	2400	0	0	320	368	152	0	0
3888	972	0	4008	456	0	0	216	0	0	0	0	0	0	0	432	108	0	0	0	0	0	0	0	0	0	0	0	0	0	4020	480	0	2700	0	0	0	0	0	0	0	0	0	0	0	162	234	0	108	0
352	676	364	6200	650	350	432	0	36	66	0	162	0	0	0	72	234	126	0	0	0	0	0	0	190	950	0	2160	216	0	280	130	70	0	0	0	0	0	0	0	52	8	960	0	0	40	0	8	0	0
144	0	0	0	220	20	200	1700	524	0	0	120	96	0	0	120	684	60	1360	646	34	960	360	132	168	0	564	24	0	0	0	1728	192	160	76	4	516	0	264	0	0	60	0	0	0	320	2720	800	0	0
0	0	0	966	660	462	0	0	0	1080	0	360	720	0	2880	0	0	0	0	0	0	0	0	0	3360	0	672	0	0	0	966	660	462	720	360	0	2880	1080	0	0	0	0	0	0	0	0	0	0	0	0
162	162	1134	231	1551	252	0	540	180	1260	0	0	540	810	2250	0	0	2430	0	0	0	1620	0	378	270	270	1026	54	0	0	0	1620	0	1080	0	360	845	520	975	1620	0	540	540	720	0	0	1080	540	0	0
762	252	174	1380	2376	840	72	348	36	408	996	408	120	480	168	2268	312	300	360	1212	1764	72	300	516	4	572	132	720	408	564	336	456	240	0	96	1224	416	648	232	240	732	264	240	768	300	120	528	72	380	556
0	0	360	144	736	128	0	216	0	840	0	0	0	0	120	0	0	60	6	0	54	0	0	24	1860	341	1519	120	12	300	756	1516	608	102	0	726	3312	1632	1536	276	564	0	0	120	0	0	432	0	0	0
0	0	720	108	540	54	84	459	105	360	0	0	0	0	144	54	0	1260	72	0	90	0	0	0	402	363	495	0	0	0	36	0	18	18	0	54	1140	1040	1420	0	36	0	0	0	0	144	378	108	270	810
0	0	2448	0	0	0	0	0	0	1152	768	2688	0	0	360	0	0	10116	0	0	0	0	0	0	2160	0	0	0	0	0	0	0	0	0	0	0	0	0	0	0	0	0	0	0	0	0	0	0	0	0
192	240	648	0	0	72	0	144	1296	864	360	2664	1080	0	0	0	0	0	0	0	0	0	0	0	0	0	0	0	0	0	0	0	0	0	0	0	0	0	0	0	0	0	0	0	0	0	0	0	0	0
0	0	0	0	30	60	0	30	660	330	720	330	0	0	0	0	0	0	72	66	96	0	30	0	0	18	6	0	0	0	0	0	0	0	0	0	0	0	150	235	60	5	0	0	0	0	60	1020	0	0
0	18	18	180	810	90	8	344	26	60	600	78	1440	0	72	0	0	0	0	0	0	0	12	6	6	0	0	0	0	12	0	0	0	0	150	30	240	360	90	30	0	0	0	120	60	60	2040	60	0	48
20	1442	1382	66	720	294	490	32	1600	1482	702	3700	1036	1080	1440	300	720	1380	0	0	0	200	0	50	300	0	40	100	0	0	600	660	1140	90	50	40	200	0	50	300	0	40	100	0	0	1740	960	3300	0	0
184	976	640	527	363	490	346	151	339	1120	46	414	110	0	240	186	204	300	56	413	131	64	192	1012	112	24	532	254	0	0	335	175	300	626	245	833	1090	4800	3760	113	552	765	110	240	0	50	11	89	200	0
3030	2988	1914	1908	1908	396	7932	2136	768	156	72	108	0	36	48	0	0	0	0	0	96	12	24	108	0	528	288	0	48	0	6	24	6	0	72	456	12	48	852	0	3210	1350	180	192	24	0	0	0	12	24
818	990	280	0	810	1170	0	2520	1044	108	252	108	72	0	540	6466	12078	3416	576	0	0	0	0	0	0	0	0	0	0	0	0	702	234	576	0	0	0	0	0	0	0	0	288	0	0	0	0	0	0	0
60	360	120	0	252	72	1480	136	1072	75	102	75	0	648	732	120	1920	480	0	180	360	928	176	48	119	528	133	360	2040	204	0	0	0	0	0	0	120	60	60	152	136	180	0	588	108	4392	1464	2520	1184	232
24	360	660	576	192	288	780	240	1620	1452	240	648	2880	288	288	0	60	60	0	12	12	0	0	120	0	180	0	24	0	0	432	0	144	0	516	384	0	12	36	0	324	0	0	0	0	480	0	720	0	0
192	312	96	0	600	0	350	730	330	450	180	870	300	12	570	216	324	108	0	0	108	144	18	0	0	0	0	0	108	54	0	300	0	120	420	0	360	216	144	0	0	0	0	108	0	60	624	180	450	90
372	1140	216	0	144	0	96	2448	480	1440	0	0	4320	720	1392	0	576	0	0	0	0	0	0	0	0	0	0	0	384	0	0	48	0	2880	0	1920	0	0	0	248	496	1464	1464	2496	0	0	720	0	192	0
0	1200	6000	0	0	0	360	0	240	0	0	0	0	0	3000	0	1800	9000	0	0	0	0	0	0	360	0	0	0	0	1800	0	0	36	34	170	0	660	660	3000	900	600	0	0	300	180	3852	1500	168	0	0
3200	0	9760	0	0	1920	960	448	896	324	6792	324	0	1152	1440	0	0	0	0	0	240	0	0	0	0	120	0	0	0	0	0	0	0	0	0	72	48	0	528	396	472	44	0	144	288	0	0	0	0	192
400	1060	100	600	1200	600	240	5100	600	1660	1706	3960	0	0	1512	400	1000	40	0	1920	0	0	360	0	0	360	90	0	0	0	0	0	0	0	96	0	600	224	400	0	24	66	0	0	0	0	0	0	0	240
0	0	0	4140	1440	900	0	0	0	0	0	0	3240	0	0	1620	0	0	0	0	0	0	0	0	0	0	0	0	0	0	246	48	30	0	0	0	0	0	0	0	0	0	0	0	0	0	0	144	72	0
0	0	1296	8640	0	0	1080	0	1080	1296	0	0	4320	4320	1728	0	0	0	0	0	0	0	0	0	0	0	0	0	0	0	1440	0	0	7200	0	0	0	0	0	0	0	0	0	0	0	0	0	0	0	0
240	1248	240	0	1440	0	336	4848	0	0	0	0	0	0	1440	240	96	240	0	0	0	0	0	0	0	0	0	0	1152	0	0	0	0	0	0	0	0	0	0	0	0	0	0	0	0	0	0	0	0	0
864	0	7992	0	0	216	0	0	0	4788	324	1800	0	0	864	216	0	2376	0	0	1080	0	0	0	4284	972	6840	0	0	0	0	0	0	0	0	0	0	0	0	72	0	144	0	0	0	0	0	0	0	0
994	420	1358	36	864	216	1980	180	0	804	780	1440	2160	1080	1080	2940	2520	588	0	0	0	0	0	0	6912	0	0	0	0	1728	0	0	0	0	0	0	0	0	0	0	0	0	0	0	0	0	0	0	0	0
0	0	0	0	0	0	0	0	0	0	0	0	0	0	0	0	0	0	144	2880	216	0	0	0	0	0	0	0	0	3240	0	0	0	0	2880	0	0	5760	2880	0	720	144	576	0	0	0	0	0	0	0
1458	0	2322	1944	972	0	0	0	0	3012	1512	1488	972	0	2988	270	0	270	432	648	864	0	0	0	990	702	0	0	0	2124	0	0	0	648	0	1296	0	972	0	0	0	0	0	0	0	0	0	0	0	0
360	120	2256	0	288	1440	0	432	144	72	7560	2520	0	0	216	1872	624	9960	0	0	0	0	0	0	504	0	0	0	0	1800	0	0	0	0	0	0	0	0	0	0	0	0	0	0	0	0	0	0	0	0
0	4284	11052	0	0	0	0	0	0	0	0	0	0	0	10368	0	648	3240	0	0	0	0	0	0	0	0	0	0	0	0	0	0	0	0	0	0	0	0	0	0	0	0	0	0	0	0	0	0	0	0
390	30	120	0	0	0	0	0	0	0	0	0	0	0	0	11232	864	3456	432	432	1728	0	0	216	0	0	864	216	0	0	0	0	0	0	0	0	0	0	0	0	0	0	0	0	0	0	0	0	2160	360
[truncated: 55 more columns]
