# Supplementary material for: Polygenic adaptation from standing genetic variation allows rapid ecotype formation
Source: eLife. 2023 Feb 28;12:e82824. doi: 10.7554/eLife.82824 (PMC9977305; doi:10.7554/eLife.82824)
Supplement: Supplementary file 2. [file elife-82824-supp2.zip › Supplementary_Data_1/Twisst_windows_5000/superscaffold33_all_output.weights.5000.csv]

topo1	topo2	topo3	topo4	topo5	topo6	topo7	topo8	topo9	topo10	topo11	topo12	topo13	topo14	topo15	topo16	topo17	topo18	topo19	topo20	topo21	topo22	topo23	topo24	topo25	topo26	topo27	topo28	topo29	topo30	topo31	topo32	topo33	topo34	topo35	topo36	topo37	topo38	topo39	topo40	topo41	topo42	topo43	topo44	topo45	topo46	topo47	topo48	topo49	topo50
0	0	5652	0	3888	0	0	0	0	1296	0	0	0	0	288	0	0	3456	0	0	0	0	0	0	2016	0	12744	0	0	0	0	0	0	0	0	0	936	756	2196	0	0	0	0	0	0	0	0	0	0	0
1215	615	2160	0	750	0	800	400	0	0	0	30	150	150	3750	1959	939	2556	282	6	48	228	0	162	3675	1449	2700	2796	1716	60	0	0	0	105	12	15	0	12	6	0	0	0	30	0	0	0	0	0	33	0
0	0	1908	0	0	0	0	0	0	2160	0	0	0	0	1440	0	0	2556	0	0	0	0	0	0	6192	0	0	0	0	0	0	0	0	0	0	0	0	0	0	0	0	0	0	0	0	0	0	0	0	0
2528	2432	6272	1940	1120	0	960	480	0	0	0	0	720	0	2880	3596	2744	7304	2520	0	180	0	0	0	0	0	0	0	576	0	1260	720	0	330	0	30	0	0	0	0	0	0	0	144	0	0	0	0	0	0
2752	4272	1088	1560	1920	288	2400	600	1200	288	96	768	600	288	600	3576	6096	1464	2160	960	288	960	240	480	720	48	384	240	288	240	240	480	0	0	0	0	0	0	480	72	0	72	360	0	0	0	0	0	0	0
0	0	3240	0	0	0	0	0	0	4104	0	0	0	0	9720	0	0	1296	0	0	0	0	0	0	0	0	0	0	0	1296	0	0	0	0	0	0	0	0	0	0	0	0	0	0	0	0	0	0	0	0
1520	1650	1510	243	72	15	500	46	24	856	40	88	0	0	0	3334	2040	1406	924	1648	266	2664	1528	1082	2204	1046	830	1188	1008	1728	24	96	120	90	112	50	100	133	25	0	12	48	0	0	0	160	32	0	528	356
0	0	0	0	0	0	0	0	0	720	0	0	0	0	5760	0	0	0	0	0	0	0	0	0	288	0	0	0	0	2304	0	0	0	0	0	0	2044	1400	2604	0	0	0	0	0	0	0	0	0	0	0
361	696	139	668	472	599	5860	4113	2325	54	127	120	476	1384	2524	164	68	46	158	184	656	40	180	6	206	372	44	161	544	91	114	96	34	42	45	286	166	55	150	161	392	10	177	429	492	50	1200	0	2000	2160
2140	853	439	573	206	29	138	188	134	154	165	107	320	1740	664	130	45	25	182	381	99	152	60	50	34	88	112	94	240	46	204	124	20	139	303	172	148	51	39	318	207	83	456	322	232	90	120	90	300	744
0	0	0	552	624	560	0	820	56	0	120	60	0	0	0	912	432	144	676	460	288	272	504	64	0	48	24	48	0	0	744	680	480	440	184	80	1110	0	614	744	0	284	880	1312	448	0	1344	48	0	0
560	654	414	70	830	300	80	832	240	24	540	222	144	336	144	1468	1913	1145	1512	504	1244	1288	1164	1828	552	242	1092	1600	1006	736	102	672	114	12	0	44	288	48	114	528	30	96	108	42	108	410	658	366	565	396
0	0	8280	0	0	0	0	0	0	1440	0	0	0	0	720	0	0	5832	0	0	0	0	0	0	14256	0	0	0	0	2160	0	0	0	0	0	0	0	0	0	0	0	0	0	0	0	0	0	0	0	0
0	0	1440	0	0	0	0	0	0	288	0	0	0	0	864	0	0	2448	0	0	0	0	0	0	288	0	0	0	0	2160	0	0	0	0	0	0	0	0	0	0	0	0	0	0	0	0	0	0	0	0
0	0	0	0	0	0	0	0	0	0	0	0	0	0	0	0	0	0	0	0	0	0	0	0	72	0	0	0	0	360	0	0	0	0	0	0	0	0	0	0	0	0	0	0	0	0	0	0	0	0
0	0	690	0	0	0	0	0	0	648	756	216	0	0	0	0	0	720	0	0	0	0	0	0	1098	378	144	0	0	0	0	0	0	0	30	0	0	30	120	0	0	0	0	0	0	84	0	234	72	0
0	0	0	0	960	0	0	5280	0	0	0	0	0	0	2400	48	264	120	0	96	0	0	528	0	0	0	0	0	0	240	0	0	0	0	0	0	192	192	96	0	0	0	0	0	0	0	0	0	0	0
174	58	80	164	620	160	40	160	72	184	72	72	176	56	1176	102	34	200	80	272	1156	32	380	160	154	522	204	188	260	480	120	480	120	16	370	1054	4380	150	350	8	960	640	800	4800	120	40	160	40	0	300
384	192	396	360	432	240	756	288	540	612	0	0	0	0	0	540	612	576	688	720	272	864	288	432	396	0	0	0	0	0	636	432	372	432	0	252	840	630	546	144	396	0	0	0	0	1062	72	594	864	0
0	0	0	540	360	180	0	360	0	0	216	72	0	0	0	540	180	144	3828	375	657	180	1650	150	0	540	180	0	0	1080	4860	4032	2052	1956	375	909	1584	180	36	1080	216	360	0	288	0	0	720	144	180	750
0	96	480	144	108	36	144	0	288	288	192	744	576	144	288	0	192	816	0	0	0	216	0	684	1016	400	1932	0	0	0	0	0	0	0	0	0	0	0	0	0	0	0	0	0	0	288	0	792	504	0
16	24	8	0	0	792	0	336	168	96	0	480	0	0	0	264	72	312	360	0	576	294	546	168	72	0	216	0	0	0	300	300	480	0	252	60	564	252	264	96	168	456	0	0	0	0	480	600	52	52
375	0	75	2760	165	1125	0	0	0	21	306	3	0	0	0	150	0	60	87	0	75	0	0	0	274	344	144	0	0	0	1050	75	381	375	0	75	0	0	0	305	19	6	0	0	0	0	300	30	120	54
0	0	96	84	0	252	246	651	513	288	0	0	150	0	0	108	280	152	120	0	234	360	660	240	192	22	80	150	240	30	98	112	294	0	0	258	264	60	180	118	100	130	60	474	12	342	687	981	0	0
840	200	100	1395	6098	1447	395	1257	52	90	270	720	2400	120	960	240	100	20	40	10	10	94	12	26	48	0	12	120	0	0	795	3746	619	200	50	50	972	0	36	480	0	300	900	360	60	70	210	8	0	0
1	42	34	0	0	0	25	0	17	5	0	19	1	0	0	4	168	321	640	840	250	250	125	1300	774	361	2538	3125	125	125	0	2875	250	25	0	100	2480	620	475	0	0	425	25	625	625	0	0	0	25	0
631	415	162	250	6500	300	0	3900	0	100	325	325	30	300	300	375	375	20	10	150	80	100	150	800	507	759	2106	1500	150	150	0	1000	0	0	0	10	0	25	5	200	0	40	202	0	0	0	100	0	0	0
0	0	0	0	8352	2736	0	6792	840	0	0	1296	0	0	1440	0	0	0	0	0	0	0	0	0	0	0	0	0	0	0	0	2880	1152	0	0	0	1728	0	0	0	0	0	0	0	0	0	1200	240	0	0
2520	4320	1872	24	2424	384	1008	4944	888	288	426	126	0	0	1800	24	0	48	0	432	1056	0	816	1416	576	1668	1488	72	36	72	48	528	288	0	0	144	600	48	360	0	372	828	0	1440	0	0	0	0	0	432
381	150	532	124	1117	439	84	3099	555	489	219	587	75	75	2050	85	103	189	281	523	1275	41	137	491	712	1895	1168	876	348	356	16	214	90	8	6	11	365	35	89	34	49	55	45	145	50	64	886	210	2	14
0	480	7080	0	0	0	672	0	1248	7392	0	648	0	0	0	0	0	0	0	0	0	0	0	480	0	380	5320	0	0	0	0	0	0	0	24	48	0	48	48	0	24	144	0	0	0	0	0	0	0	0
36	75	9	128	492	100	60	462	90	6	45	111	0	0	378	0	0	900	333	948	915	684	1596	1500	1383	978	2355	0	0	1260	96	576	48	45	150	135	204	135	75	0	99	81	234	90	180	36	288	36	120	340
60	150	360	64	54	182	138	108	324	874	100	406	0	0	30	45	81	270	0	120	528	0	78	1104	2556	822	2124	120	36	120	0	0	0	0	135	381	15	135	240	0	564	474	0	18	0	0	0	0	0	45
[truncated: 55 more columns]
