# Supplementary material for: Polygenic adaptation from standing genetic variation allows rapid ecotype formation
Source: eLife. 2023 Feb 28;12:e82824. doi: 10.7554/eLife.82824 (PMC9977305; doi:10.7554/eLife.82824)
Supplement: Supplementary file 2. [file elife-82824-supp2.zip › Supplementary_Data_1/Twisst_windows_5000/superscaffold21_all_output.weights.5000.csv]

topo1	topo2	topo3	topo4	topo5	topo6	topo7	topo8	topo9	topo10	topo11	topo12	topo13	topo14	topo15	topo16	topo17	topo18	topo19	topo20	topo21	topo22	topo23	topo24	topo25	topo26	topo27	topo28	topo29	topo30	topo31	topo32	topo33	topo34	topo35	topo36	topo37	topo38	topo39	topo40	topo41	topo42	topo43	topo44	topo45	topo46	topo47	topo48	topo49	topo50
1737	2574	4293	972	432	216	2289	225	2646	2475	2111	2722	1296	432	36	891	1482	2187	0	0	0	0	0	0	210	6	0	0	300	0	0	0	0	0	30	6	42	6	12	0	0	0	0	12	0	0	0	0	0	0
138	162	423	1208	1138	1494	164	228	172	631	846	284	186	1590	372	222	324	180	346	462	308	702	900	864	536	352	567	450	360	168	96	174	180	316	192	383	200	464	236	402	243	24	90	180	450	585	135	198	1134	1512
16	424	424	384	384	0	432	768	96	239	189	160	288	240	1908	224	710	722	184	256	184	336	544	320	788	412	192	528	576	1512	0	0	0	280	256	280	520	200	240	0	0	0	480	480	0	192	192	0	480	320
0	88	656	0	0	0	100	80	180	1520	190	44	0	0	690	0	104	1100	0	0	0	104	32	224	1036	1548	204	0	0	184	362	518	804	208	64	670	488	200	320	452	1168	40	192	834	256	280	126	318	304	40
890	332	1230	3928	6108	3000	374	1050	390	1092	90	330	208	24	1824	50	50	150	325	292	171	56	200	228	110	30	40	0	70	672	948	1768	360	1103	1364	457	1602	1600	612	844	412	760	0	502	600	0	0	20	20	200
12	576	252	0	240	0	1170	24	1272	3156	2604	4050	240	1440	720	48	480	1008	48	24	312	186	192	0	72	0	18	0	192	192	144	120	72	96	354	498	192	600	546	368	184	66	48	96	96	432	96	1200	372	384
96	568	852	292	352	244	884	1228	888	816	240	516	108	288	1396	0	168	304	108	156	144	176	312	400	316	168	1220	228	408	520	908	2636	816	204	776	848	964	644	864	168	580	520	204	892	400	72	424	72	324	380
240	264	240	0	0	0	144	72	72	0	0	0	0	0	0	0	312	0	24	2	10	36	0	0	0	0	0	0	120	12	888	576	0	480	48	180	468	154	110	1924	1868	1116	3240	1260	144	756	114	114	336	24
500	1036	30	0	5400	54	0	11340	54	0	180	360	54	270	270	3450	6900	0	0	0	0	1350	0	270	1350	0	0	0	0	0	0	0	72	0	0	0	0	0	0	0	0	54	0	0	0	0	2070	0	0	0
0	3330	4050	0	0	0	648	0	0	4500	1800	2700	0	432	7200	0	1680	4800	0	0	0	0	0	0	2160	0	0	0	0	0	0	0	0	0	0	0	0	0	0	0	0	0	0	0	0	1296	1056	1320	462	0
558	252	0	1589	2763	1488	132	240	0	204	96	0	420	420	924	80	80	0	472	120	264	0	0	0	0	0	0	160	144	0	1388	3096	2016	1398	310	470	1680	300	384	1068	168	48	300	1236	300	68	80	0	80	186
1960	286	130	5574	3093	5301	0	720	72	0	288	72	0	0	0	3560	374	170	4520	1276	1188	0	360	36	0	144	36	0	0	0	2244	1194	3258	2040	660	540	1440	0	540	1584	0	180	0	0	0	0	0	0	0	0
0	522	4038	0	0	0	1728	0	888	600	0	1668	0	480	0	0	258	2082	0	96	0	216	0	24	228	0	0	48	480	96	144	0	120	96	576	240	0	0	0	696	1104	0	0	0	384	3168	0	1992	1992	0
0	0	0	468	1728	1260	214	38	228	0	0	0	864	1728	0	576	288	0	648	72	144	480	0	0	0	0	0	0	432	0	1272	4320	3048	648	72	144	432	0	192	1248	636	156	1104	576	0	605	61	366	240	0
30	1392	30	0	120	0	2370	690	3210	0	0	120	0	1524	0	10	1462	10	60	60	0	3208	620	1110	60	0	60	120	24	120	30	330	150	30	30	0	246	48	96	0	20	280	60	300	300	2640	530	3160	848	40
300	4440	630	460	1412	180	9385	122	915	594	120	1548	96	240	240	104	1540	210	258	228	30	1974	36	120	0	0	270	0	0	0	115	422	45	0	120	18	30	495	33	0	12	42	0	0	0	595	50	105	2280	0
828	954	504	1788	2126	748	2822	2048	1484	354	114	270	1278	1026	396	0	63	63	90	510	198	66	12	96	38	154	96	30	690	126	420	740	250	330	1290	858	378	1896	504	60	318	480	150	804	150	813	780	309	720	900
270	423	351	138	808	476	444	558	462	1305	1869	2532	288	342	720	0	0	72	120	1728	120	1372	1964	1800	0	0	144	144	72	528	423	828	1203	24	648	24	342	900	198	1230	6	162	138	150	516	108	0	36	804	1020
1728	1440	1008	1872	4248	1224	6576	13560	2184	912	1224	3552	0	0	216	0	0	0	0	0	0	0	0	0	0	0	0	0	0	0	0	0	0	0	0	0	0	0	0	0	0	0	0	0	0	0	0	0	0	0
324	1260	1008	0	0	0	0	0	0	0	0	0	0	0	0	0	0	0	0	0	0	0	0	0	0	0	0	0	0	0	0	0	0	0	0	0	0	0	0	0	0	0	0	0	0	1296	0	0	0	0
720	4716	10116	0	0	0	2592	0	0	3456	864	864	0	2592	0	144	1980	3060	0	0	0	0	0	0	1296	0	0	0	0	1296	0	0	0	0	0	0	0	0	0	0	0	0	0	0	0	0	0	0	0	0
4464	4248	13896	288	0	0	1728	144	720	10656	1152	3888	1296	288	3888	0	0	0	0	0	0	0	0	0	0	0	0	0	0	0	0	0	0	0	0	0	0	0	0	0	0	0	0	0	0	0	0	0	0	0
612	2652	0	540	600	60	1224	1920	504	3456	1836	4428	120	552	0	84	204	0	18	864	90	0	192	0	0	42	18	12	0	576	0	24	0	0	960	0	0	1368	1032	48	96	336	96	120	672	288	240	48	0	192
288	360	864	0	576	180	0	1044	864	5400	2232	5976	1512	648	1836	228	240	972	90	450	108	144	576	0	180	0	36	0	0	2880	0	144	36	270	1350	108	72	144	864	90	0	126	180	216	720	0	36	0	0	0
824	364	294	1471	1341	470	429	1394	649	387	840	405	240	240	294	805	359	420	828	396	450	444	498	246	411	411	402	174	30	0	980	888	154	597	282	225	721	204	239	657	228	261	60	72	60	558	1285	395	432	636
0	0	0	4116	9192	3108	0	1296	12	48	0	0	0	0	0	0	60	240	0	0	0	252	0	1200	624	336	2400	0	0	0	1788	3312	1260	840	120	192	2832	432	360	840	0	120	0	0	0	0	432	84	144	0
0	85	1155	2000	1745	575	200	640	96	136	0	372	0	0	1340	0	83	549	80	0	0	8	0	0	666	6	8	160	16	40	4200	3135	1905	2800	0	3000	2240	1160	200	1000	0	0	0	2000	0	420	300	204	280	0
0	0	0	248	176	152	0	288	0	0	0	0	0	0	0	0	0	0	0	0	0	0	0	0	0	0	0	0	0	0	7072	7072	4864	324	2016	1800	5392	2116	1780	0	1476	1260	1188	1080	0	0	0	0	0	0
0	0	0	0	0	0	0	0	0	0	0	0	0	0	0	0	0	0	1540	924	704	0	432	0	0	0	0	0	0	0	3564	2052	1728	5358	4230	2616	768	3684	1488	216	2808	216	108	0	0	0	0	0	0	756
288	384	1020	144	528	240	72	438	66	902	404	254	36	0	900	300	408	1044	60	612	96	96	600	168	892	352	172	72	0	1152	324	456	240	150	222	96	536	360	664	300	180	1920	504	288	720	0	738	6	24	324
0	0	4020	0	0	0	0	0	0	1440	0	0	0	0	1440	0	0	1620	0	0	0	0	0	0	720	0	0	0	0	0	540	0	252	624	0	936	450	738	756	288	1008	0	0	144	0	168	84	72	276	0
1728	128	796	1626	300	516	272	216	424	1700	1580	488	192	48	276	294	8	16	304	0	866	12	108	24	162	360	570	510	222	144	144	0	0	200	0	880	0	0	0	60	318	162	144	162	0	408	324	636	192	486
606	303	873	180	0	0	198	72	36	726	510	978	540	270	504	198	99	297	0	0	1152	108	180	288	126	1314	936	1080	756	774	36	0	0	0	0	576	160	228	116	0	72	0	72	144	36	18	0	0	48	96
332	260	368	432	240	384	264	336	216	48	816	144	0	864	144	192	156	252	160	160	976	224	96	64	128	344	128	0	864	0	32	176	368	0	0	120	96	16	464	1944	1576	440	0	720	0	312	244	260	248	504
1128	432	48	1896	96	288	948	348	864	192	192	3024	1344	192	48	416	160	0	480	2076	492	336	528	288	48	144	48	1536	384	192	1920	0	288	288	2604	588	40	148	100	192	384	0	912	48	0	108	36	144	672	432
0	0	0	0	0	0	0	0	0	1548	2064	5676	0	0	0	360	144	216	120	2520	24	0	1440	0	0	0	0	0	144	1080	0	0	0	120	720	24	0	0	0	0	0	0	0	0	0	0	0	0	0	0
0	0	0	0	0	0	0	558	954	240	0	660	0	0	576	0	0	0	3248	6652	2268	0	0	0	2304	3528	0	0	0	5760	0	0	0	420	1605	1215	0	0	0	0	0	0	0	0	0	0	336	276	0	0
0	0	0	0	0	0	0	0	0	0	0	0	0	0	0	672	576	1488	1948	1234	2794	1056	1176	2664	1632	3120	4320	1152	432	288	0	0	0	1248	1392	2544	0	0	0	0	0	0	0	0	0	0	0	0	0	0
360	0	120	3828	0	60	0	0	0	0	600	0	0	0	0	360	0	0	324	0	0	0	0	0	120	108	12	36	0	0	2340	0	0	144	0	48	0	0	0	240	0	0	0	0	0	192	648	96	4680	7488
0	0	0	0	0	0	0	0	0	0	0	0	0	0	0	0	0	0	0	0	0	0	0	0	0	0	0	0	0	0	0	0	0	0	0	0	9	135	180	0	0	0	0	0	0	324	0	0	1620	864
46	362	552	6	954	126	0	180	0	288	18	12	6	120	192	210	888	360	60	246	30	1110	984	708	1203	464	2005	30	150	216	0	1002	288	0	6	0	1378	940	646	30	6	660	24	180	30	0	30	0	0	0
636	954	1230	444	870	678	360	720	48	660	828	552	96	780	384	408	612	672	0	0	0	0	0	324	372	198	270	216	0	0	3976	3554	4206	3168	576	1512	288	144	0	3828	1044	360	0	144	216	0	0	24	0	0
3600	2304	10512	4116	954	2130	2592	144	1008	7104	1380	876	0	0	0	0	0	0	0	0	0	0	0	0	0	0	0	0	0	0	708	162	426	0	0	0	0	0	0	0	0	0	0	0	0	0	0	0	0	0
280	280	3580	96	0	288	240	0	720	3002	694	1284	960	384	2640	28	28	568	0	0	0	0	0	0	360	0	0	0	0	2064	24	0	72	60	240	0	196	308	168	0	60	120	168	0	384	60	0	180	24	96
0	0	2160	0	0	0	0	0	0	3072	390	858	0	0	432	0	0	4536	0	0	0	0	0	0	432	0	0	0	0	6480	0	0	0	0	0	0	0	0	0	0	0	0	0	0	0	0	0	0	0	0
0	144	2304	1020	300	480	912	0	528	1824	360	264	0	0	360	0	0	0	0	0	0	0	0	0	0	0	0	0	0	0	204	60	96	0	0	0	0	0	0	0	0	0	0	0	1800	96	0	48	0	0
396	180	720	0	504	1080	0	288	432	1368	108	684	0	0	720	0	0	0	0	0	0	0	0	0	0	0	0	0	0	0	0	0	0	0	0	0	0	0	0	0	0	0	0	0	0	0	0	0	0	0
1936	1872	2600	2148	1800	1164	2016	1584	720	2360	2904	3376	0	0	864	396	648	468	432	0	0	0	0	0	384	120	0	0	0	216	300	360	204	0	0	0	0	0	0	0	0	0	0	0	0	0	0	0	0	0
320	840	280	0	288	288	0	792	720	1364	160	420	0	0	720	440	1155	385	0	0	0	0	0	0	0	0	0	0	0	0	0	0	0	0	0	0	0	0	0	0	0	0	0	0	0	0	0	0	0	0
0	0	0	0	0	0	0	0	0	0	0	0	0	0	0	0	0	0	0	4032	720	0	576	0	480	288	96	0	0	2880	0	0	0	0	1728	0	0	7488	3456	720	0	2736	0	864	2880	0	0	0	0	0
0	0	13176	0	0	0	0	0	0	8784	1800	1080	0	0	0	0	0	11160	0	0	0	0	0	0	432	0	0	0	0	216	0	0	0	0	0	0	0	0	0	0	0	0	0	0	0	0	0	0	0	0
5580	2772	5832	288	1368	144	0	936	0	2376	1206	738	432	72	288	1178	570	1816	0	0	0	0	0	0	216	0	0	0	0	0	0	0	0	0	0	0	0	0	0	0	0	0	0	0	0	0	0	0	0	0
0	0	0	0	0	0	0	0	0	3960	0	0	0	0	0	0	0	7020	0	0	0	0	0	0	360	0	0	0	0	1440	0	0	0	0	0	0	0	0	0	0	0	0	0	0	0	0	0	0	0	0
0	0	2160	0	0	0	0	0	0	0	0	0	0	0	4320	0	0	0	0	0	0	0	0	0	0	0	0	0	0	0	0	0	0	0	0	0	0	0	0	0	0	0	0	0	0	0	0	0	0	0
1944	1800	1776	0	1056	0	0	810	174	3990	1152	1098	600	600	1224	816	714	102	0	360	0	0	360	0	840	192	192	720	720	1248	144	312	72	96	144	0	366	240	114	24	0	72	384	48	168	144	300	84	96	144
120	480	480	0	0	0	0	0	0	0	0	0	0	0	5400	120	480	480	0	48	0	0	240	0	0	0	0	0	0	192	0	480	0	0	96	0	6000	0	0	0	0	480	480	480	96	0	0	0	0	192
0	120	0	0	1200	0	656	2164	324	0	0	48	0	0	1224	0	60	0	0	264	24	0	640	128	600	288	816	120	60	720	0	2400	0	0	66	78	1162	490	400	0	12	132	1200	36	480	240	840	120	0	0
240	420	420	1728	5160	5352	0	3360	4200	540	3150	630	2160	1080	10800	0	0	0	0	0	0	0	0	0	1080	0	360	0	0	0	0	0	0	0	0	0	0	0	0	108	0	36	0	0	0	0	0	0	0	0
1530	1710	6492	0	12	200	400	200	2800	4695	995	7030	3200	408	848	0	0	480	0	120	20	40	20	280	260	40	540	320	120	560	0	0	0	0	0	0	0	220	440	10	0	110	320	0	0	0	0	0	0	0
1656	6900	4620	0	1296	0	0	5400	0	5886	972	4050	0	0	1080	738	3075	3315	0	0	0	0	0	0	972	0	0	0	0	0	0	0	0	0	0	0	0	0	0	0	0	0	0	0	0	0	0	0	0	0
292	416	864	200	940	0	80	1000	0	1200	3000	2280	0	0	0	171	153	972	0	312	0	0	660	0	0	684	612	0	0	0	0	0	0	0	240	0	176	292	360	0	0	0	0	0	0	0	0	0	0	516
2280	0	4200	0	0	0	0	0	0	216	0	0	0	0	0	1320	0	2352	1656	0	0	0	0	0	276	1380	0	0	0	720	0	0	0	0	0	0	0	0	0	0	0	0	0	0	0	0	0	0	0	0
2484	936	0	642	780	108	372	108	0	1332	324	144	360	360	2700	267	108	75	74	206	8	9	51	12	0	0	0	72	72	450	162	612	36	216	378	36	171	498	789	0	0	126	360	54	360	0	60	0	102	498
239	288	313	534	824	426	414	750	260	715	403	454	642	690	1568	437	214	537	858	970	268	1175	1213	332	472	164	144	228	132	38	918	1440	750	72	514	32	2720	720	614	612	244	176	888	336	372	1224	2690	976	400	16
0	0	6804	0	0	0	0	0	0	7344	0	0	0	0	720	0	0	5688	0	0	0	0	0	0	4752	0	0	0	0	720	0	0	0	0	0	0	0	0	0	0	0	0	0	0	0	0	0	0	0	0
3048	876	846	1008	420	588	162	0	210	1008	396	330	270	90	0	464	108	346	0	30	6	18	312	234	0	0	192	216	36	54	0	0	0	0	0	0	0	300	570	0	0	300	270	0	0	0	0	0	0	432
446	462	430	480	374	214	84	108	12	1110	312	96	48	552	762	626	1266	1138	0	84	84	262	262	124	0	20	10	150	78	600	540	200	40	0	0	0	1360	32	492	200	24	496	1500	96	300	78	27	3	12	12
0	0	576	96	0	384	0	0	0	2304	576	0	0	0	0	300	0	3600	336	12	348	0	0	0	1260	12	0	0	0	60	48	0	432	396	0	108	12	12	12	180	156	0	180	72	24	96	264	360	36	108
420	168	1956	154	2	84	136	8	96	1096	60	104	0	0	0	294	36	834	118	2	72	120	8	112	816	48	108	48	0	0	927	315	330	219	417	288	340	1064	1464	480	234	258	288	0	0	510	174	696	1752	232
0	0	90	80	0	80	15	10	15	90	0	0	0	0	20	350	80	490	0	100	20	0	0	0	370	58	154	100	40	1280	0	0	0	0	300	150	2825	1980	2163	0	240	750	0	400	0	0	0	0	0	1600
248	184	108	648	84	732	40	320	396	368	1388	92	36	108	36	304	26	240	144	18	168	388	192	140	96	32	16	18	0	48	264	44	592	0	0	0	0	0	0	180	48	12	0	0	120	2036	5734	7440	1552	768
1440	0	0	2844	558	702	480	240	1224	108	324	216	0	0	0	180	0	0	1080	54	486	0	0	0	0	0	0	0	0	0	3672	1134	1134	3600	306	1890	0	0	0	540	972	0	0	432	0	612	180	0	888	540
1852	164	648	1872	2120	1180	0	264	0	432	1872	72	144	216	720	2740	104	612	1068	1052	748	0	192	0	828	870	30	144	216	720	576	512	316	60	404	148	210	204	138	324	162	234	36	0	0	0	0	0	0	0
864	702	1710	108	0	216	0	0	0	1440	108	0	0	0	2700	1116	1248	2712	606	96	1098	144	36	72	2280	660	768	36	216	0	720	540	396	1194	84	1026	540	0	0	288	504	0	540	2160	108	0	0	0	0	0
0	864	1728	720	1440	0	0	0	0	0	0	0	0	0	5184	0	0	0	0	0	0	0	0	0	0	0	0	0	0	0	9432	18864	0	0	0	0	0	0	0	0	0	0	0	0	0	0	0	0	0	0
1434	720	594	2064	2208	2160	732	360	972	370	813	677	216	720	108	234	816	354	144	632	472	1824	1272	3384	216	288	1896	1080	72	0	108	108	0	180	292	392	378	288	594	270	264	666	108	0	0	276	168	420	480	336
228	354	2274	144	76	20	591	75	66	1202	136	330	0	0	0	336	576	6336	602	8	602	1290	420	1290	6250	688	2902	0	0	0	276	764	460	130	76	130	998	168	1054	465	123	192	0	0	0	117	225	138	1110	204
328	124	688	292	20	330	378	197	373	540	420	204	0	36	0	194	68	368	408	96	498	24	72	72	249	315	540	60	0	0	468	300	714	552	168	792	464	910	978	812	1063	477	0	0	72	744	538	812	912	1632
313	174	269	0	1136	144	0	766	82	180	192	156	0	0	804	135	240	225	80	368	292	96	608	336	194	314	212	0	0	660	0	224	36	160	512	128	416	432	752	469	260	1511	160	4000	400	36	378	38	74	244
468	564	526	201	1519	232	366	1004	210	316	468	564	260	260	856	336	684	506	499	925	138	780	878	738	420	414	762	422	188	500	369	2267	432	360	610	84	2256	464	612	360	222	610	320	208	320	252	290	54	140	118
72	1563	1143	510	832	638	824	248	2000	1738	72	1964	0	0	924	0	303	249	132	228	120	6	129	2073	416	60	1654	120	120	168	582	1046	520	348	954	648	516	918	690	40	520	742	0	300	0	10	4	10	6	87
846	466	2504	664	80	648	432	192	288	3840	864	480	864	288	2880	702	466	1736	336	96	0	82	86	0	1013	121	18	144	0	0	488	16	312	480	288	96	640	160	160	192	192	336	192	0	0	144	240	96	158	538
0	0	0	1080	0	1080	360	5940	180	0	0	0	3240	4320	0	72	144	0	108	0	108	0	0	0	0	0	0	0	432	0	0	0	108	108	0	108	0	0	0	108	0	0	0	0	0	1296	7128	756	4410	0
1980	192	900	1720	96	1400	448	376	232	680	1000	96	576	288	576	1980	576	900	510	0	2130	0	264	120	0	1200	0	0	0	0	1020	288	600	1422	96	1590	8	104	80	390	810	0	0	0	0	544	228	236	96	264
195	12	90	90	0	396	6	111	135	12	867	12	240	240	735	1836	969	3441	186	93	1587	300	237	339	2669	3856	330	756	756	159	171	231	399	834	96	1044	162	126	66	897	162	117	99	279	51	177	315	345	1134	339
420	840	180	144	1020	504	288	2544	1584	72	348	264	0	0	0	0	0	0	0	726	4194	0	672	1068	0	5616	1836	0	0	0	0	0	0	0	90	630	0	48	216	0	456	1272	0	0	0	0	0	0	0	60
64	144	1136	1296	0	864	1944	1760	1336	1791	882	1323	0	0	4320	32	72	136	0	0	0	0	0	0	0	0	0	0	0	0	552	0	288	180	240	540	12	24	36	144	288	0	144	1440	360	1176	1360	1052	120	0
26	148	1262	60	148	0	32	560	384	884	88	296	328	232	1784	26	116	2258	64	32	40	564	92	272	2676	32	44	124	184	888	200	328	0	0	0	200	192	122	74	0	0	0	100	200	0	80	528	304	0	0
40	240	80	0	344	0	108	1244	504	200	112	264	0	0	528	600	360	1280	1060	716	2560	552	440	128	4224	2160	480	40	160	480	0	300	72	210	54	384	668	96	80	342	288	162	0	64	0	348	1436	1264	0	0
702	1494	576	744	936	750	1530	783	945	792	306	306	648	972	648	243	765	252	54	0	0	162	18	54	99	27	90	108	0	0	620	852	310	630	108	144	270	36	54	207	0	495	774	486	162	720	324	360	468	36
867	204	765	0	792	432	0	288	0	1494	714	168	0	0	3240	0	0	0	0	0	0	0	0	0	0	0	0	0	0	0	0	0	0	0	0	0	0	0	0	0	0	0	0	0	0	0	0	0	0	0
0	0	3168	0	0	0	0	0	0	2052	0	0	0	0	1620	0	0	5976	0	0	0	0	0	0	9072	0	0	0	0	1728	0	0	0	0	0	0	0	0	0	0	0	0	0	0	0	0	0	0	0	0
0	0	0	0	0	0	0	0	0	2160	0	432	0	0	0	0	0	1728	0	0	0	0	0	0	7344	0	0	0	0	6912	0	0	0	0	0	0	0	0	0	0	0	0	0	0	0	0	0	0	0	0
0	360	7740	0	0	0	864	0	936	7884	0	1008	0	0	0	0	0	3240	0	0	0	216	0	504	7380	0	0	0	0	0	0	0	0	0	0	0	0	0	0	0	0	0	0	0	0	324	0	324	432	0
2226	642	1020	432	1728	1296	432	0	0	3888	144	72	1728	864	6912	6630	1734	10428	0	0	0	0	0	0	3240	0	0	0	0	0	0	0	0	0	0	0	0	0	0	0	0	0	0	0	0	0	0	0	0	0
2112	3936	3456	1152	288	576	288	144	0	5688	3636	1260	0	5328	864	0	0	0	0	0	0	0	0	0	0	0	0	0	0	0	288	72	72	0	0	0	108	216	108	0	0	0	216	0	864	0	0	0	0	0
3240	2160	0	4320	540	11340	0	0	0	648	3240	0	0	10800	0	0	0	0	0	0	0	216	108	216	0	0	108	0	0	0	0	0	0	0	0	0	0	0	0	0	0	0	0	0	0	0	0	0	864	432
1416	2952	2016	528	912	0	1104	480	0	1668	870	738	0	0	1104	36	76	104	0	480	0	0	912	0	24	27	57	0	0	384	0	0	0	0	1104	0	760	1888	760	0	0	0	0	0	0	0	0	0	0	528
626	334	306	240	1236	3189	16	584	960	1466	2516	905	84	456	132	232	44	108	108	399	552	104	592	0	96	697	464	0	204	0	30	36	138	36	15	219	24	224	196	69	56	532	0	96	36	32	304	192	140	190
120	216	0	0	0	0	96	0	0	288	0	96	0	0	0	0	0	0	0	936	1224	0	1304	4072	1608	1200	2640	0	0	72	0	0	0	0	992	1264	0	816	240	0	576	48	0	0	0	0	0	0	0	1144
40	116	96	18	144	126	216	144	360	330	388	620	0	90	162	304	808	1498	630	360	306	1260	396	612	1314	168	294	0	0	126	240	876	1242	729	495	450	1234	258	992	1968	138	462	108	108	234	480	510	1368	414	81
982	1518	428	900	1124	208	656	2840	332	548	532	1116	0	0	0	361	687	248	424	414	134	680	244	492	288	96	252	0	0	0	2322	3068	1390	860	804	364	2092	610	526	548	386	722	384	720	72	584	1664	488	436	218
432	896	808	548	428	344	574	302	180	768	308	244	72	336	0	16	1608	320	640	640	160	1280	8	680	1260	1500	1080	0	240	0	496	376	316	452	416	152	532	292	124	208	120	224	108	0	24	590	358	132	1672	652
10	890	0	60	540	0	3730	4550	420	35	10	135	0	0	0	20	730	0	90	60	90	1690	440	0	0	0	0	0	450	0	114	360	0	0	30	30	264	54	0	0	0	0	0	450	0	6140	5380	660	725	175
48	90	102	96	558	70	854	1240	427	12	24	189	0	0	232	309	712	185	334	713	271	794	650	213	399	250	404	0	252	394	24	1182	90	88	160	136	1936	678	277	54	18	153	0	396	90	1194	1392	666	432	624
0	0	0	0	0	0	962	814	4884	0	0	72	144	0	0	0	0	0	144	66	6	0	0	0	0	0	0	0	648	0	0	0	0	0	0	0	0	0	0	0	0	0	0	0	0	3120	2640	15840	0	0
950	250	0	100	200	0	225	450	0	300	0	0	450	200	2274	776	1652	429	1262	383	345	1083	180	180	894	235	273	560	1130	980	330	665	40	728	112	0	9	0	0	6	0	0	18	1170	530	445	900	60	540	0
22	386	180	180	720	360	36	180	0	60	0	0	0	252	1440	76	1376	240	0	0	0	432	0	0	3246	558	1116	0	252	0	990	2880	2070	144	0	24	5292	462	726	192	72	0	0	1440	0	102	360	6	240	0
0	0	432	0	0	0	1008	504	0	0	0	0	0	0	216	0	0	612	0	0	0	0	0	0	576	0	0	0	0	0	3780	1260	1260	324	2700	216	792	216	288	720	1080	0	0	1080	0	72	36	0	2160	0
0	96	24	600	1572	120	0	4320	0	0	300	1200	0	24	60	0	192	294	600	2220	180	576	708	444	216	625	395	600	0	60	0	792	210	600	2220	180	288	0	0	360	0	180	0	1500	660	0	1020	210	0	0
0	0	2592	0	0	0	1296	432	432	2304	0	720	0	0	864	0	108	324	0	0	0	0	0	0	72	0	0	0	0	144	0	0	0	0	4320	864	336	1536	1584	0	2592	864	0	864	0	0	0	0	0	0
624	48	1308	576	0	0	108	36	0	2112	528	528	0	0	144	96	24	456	0	180	0	0	0	0	144	0	0	0	0	180	144	0	0	0	2880	0	446	2720	2450	0	108	72	720	36	720	0	0	0	0	720
0	336	240	0	0	0	0	1920	192	768	0	1848	0	0	1152	0	72	24	960	5856	384	48	0	48	240	720	0	0	0	1440	0	960	240	0	0	0	2256	1536	288	0	0	480	0	0	0	0	96	0	0	0
108	0	54	594	36	72	0	0	0	708	156	0	0	0	0	0	0	216	225	0	45	0	0	0	192	240	0	0	0	0	2124	336	240	1980	0	342	330	390	72	180	108	0	216	360	72	36	324	432	108	180
0	0	420	0	0	0	84	0	12	60	0	0	0	0	0	0	0	900	0	0	0	120	0	264	1515	69	276	0	0	0	465	744	1239	0	240	60	996	480	840	900	420	960	0	108	0	0	0	0	60	0
252	558	1440	24	216	288	378	786	306	984	312	768	192	192	1680	216	480	1440	102	414	204	234	180	216	2304	576	0	0	384	180	102	342	864	255	165	366	1428	534	1404	588	507	381	180	1188	180	132	102	102	78	0
0	0	0	0	1656	0	0	576	0	0	0	0	0	0	1512	0	0	0	0	0	0	0	0	0	210	192	246	0	0	0	0	1512	0	0	0	0	4776	1404	2964	0	0	0	0	2880	0	0	72	0	0	0
1215	2235	570	427	1337	99	715	2753	54	1670	1230	2128	573	645	609	684	924	456	265	893	0	1182	477	96	425	281	494	36	36	675	50	226	54	45	120	0	282	393	660	0	0	0	60	0	135	290	841	33	114	123
0	0	24	0	0	240	192	0	48	728	26	26	48	1200	120	0	0	12	0	0	0	700	0	20	252	0	0	0	0	360	0	0	120	24	0	264	0	0	0	2040	1344	0	0	0	0	2448	0	360	1480	72
276	516	126	192	696	288	725	763	1032	708	1110	2130	2064	600	192	117	117	0	0	0	0	660	1584	516	318	0	330	360	0	432	270	300	360	252	396	102	0	54	138	72	0	180	72	0	768	955	935	0	150	0
452	984	876	322	1030	152	1080	2104	520	436	76	88	592	416	1192	124	376	324	320	476	420	0	616	80	220	284	620	472	784	668	202	286	0	64	412	48	940	1484	1064	16	140	212	664	724	336	440	976	200	120	736
1470	546	1512	0	1686	0	0	666	0	120	40	128	0	0	2052	960	300	900	0	876	0	0	720	0	1320	146	190	0	0	1170	0	36	0	0	90	0	878	878	404	0	0	180	18	90	36	0	180	0	0	450
624	554	1438	546	306	420	582	144	102	1388	748	1224	252	0	60	408	266	946	24	180	12	68	765	187	120	0	0	0	0	60	27	27	54	36	840	0	702	1270	728	36	12	0	0	0	0	72	54	90	44	765
975	975	6510	150	0	2850	150	0	2850	17196	480	480	0	0	1464	225	225	1278	0	0	0	0	0	0	96	0	0	0	0	24	0	0	0	0	0	0	30	0	30	0	0	240	0	0	0	0	0	0	0	0
2120	2726	602	1440	360	0	1532	2020	120	80	200	200	120	1200	2640	3480	4290	870	60	106	50	864	0	0	0	0	0	0	1800	24	156	288	0	36	0	0	628	32	0	0	0	0	0	300	0	152	400	0	792	0
351	0	1593	772	1488	272	243	891	0	1323	459	0	1782	1134	2742	318	0	744	354	0	60	192	0	0	528	0	0	312	96	96	444	1200	240	630	0	180	0	0	0	0	0	0	0	960	0	252	714	0	408	286
960	624	954	0	0	0	1890	0	2610	2430	0	2970	3690	0	0	60	120	540	540	0	900	0	0	0	0	0	0	0	1440	720	0	0	0	1242	810	2286	0	234	162	0	690	138	144	0	0	0	0	0	0	0
1971	1419	564	1717	851	576	1196	1134	484	478	456	506	0	0	0	528	198	168	237	738	297	376	838	208	108	444	312	0	0	0	341	205	132	312	872	430	215	807	184	144	312	408	0	0	0	144	186	72	288	954
243	3726	429	72	756	324	4936	9138	6014	900	160	2312	144	648	540	180	2816	400	0	0	0	240	0	48	240	0	0	0	0	0	6	0	18	6	0	24	18	30	24	0	0	48	0	0	0	372	513	315	150	0
0	0	0	0	3780	0	2929	11290	505	0	0	0	0	0	1188	0	0	0	0	0	0	0	0	0	0	0	0	0	0	0	0	540	0	0	0	0	2460	0	492	0	0	0	0	0	0	1743	582	375	0	0
4128	0	1488	2880	0	1488	0	0	0	2040	456	0	0	0	240	2592	0	912	1248	0	600	60	24	108	912	144	0	504	96	384	1296	0	624	936	0	504	0	0	0	300	108	648	576	96	0	0	144	96	0	0
144	0	360	192	0	48	0	0	0	72	0	0	0	0	0	3708	0	4320	1344	342	1254	0	0	0	2448	0	0	0	0	1944	96	0	24	1716	468	636	0	0	0	0	360	0	60	0	0	0	72	0	24	48
564	0	1188	384	0	936	0	0	0	3024	1728	1152	0	0	864	36	0	84	0	252	1188	0	48	0	1008	960	960	24	96	672	0	0	0	0	174	642	0	0	0	144	936	720	0	0	216	0	0	0	0	0
408	0	792	72	192	576	0	0	0	2160	960	0	120	0	1920	72	0	648	0	258	1062	0	36	0	1824	1104	0	180	72	384	108	288	504	0	192	768	0	0	0	516	3444	0	0	1920	420	90	336	54	0	84
0	144	240	0	0	0	744	432	696	192	0	96	0	0	1008	0	576	1344	180	108	1008	720	0	0	5544	2016	504	0	2880	720	192	144	144	660	540	3936	0	144	0	72	1380	132	0	576	0	216	0	312	624	0
72	0	216	0	0	0	0	0	0	0	0	0	0	0	0	108	0	324	0	0	144	0	0	0	252	72	756	0	0	0	0	0	0	0	0	0	0	0	0	0	0	0	0	0	0	0	324	108	0	0
192	64	944	0	0	0	0	0	0	0	0	0	0	0	720	312	104	1264	0	0	0	0	0	0	0	0	0	0	0	1440	60	36	0	96	96	0	1040	976	1440	0	0	144	288	0	0	516	324	0	384	0
288	93	411	90	90	288	114	96	654	552	394	350	0	0	312	18	12	162	252	18	504	96	18	408	273	251	436	0	0	378	276	282	978	540	270	1200	534	174	606	216	1338	1158	1242	1266	1728	66	24	210	117	423
384	0	0	260	740	920	96	384	24	39	18	27	0	0	0	48	60	168	230	100	150	24	48	312	583	343	922	0	48	0	1150	1210	1900	460	200	300	1800	240	360	840	240	240	0	480	0	12	48	84	36	96
36	204	60	0	0	0	0	0	0	0	0	0	0	0	0	612	1596	660	1032	1176	1140	2052	972	2520	2238	1188	2514	0	0	0	60	0	0	60	192	48	0	0	0	30	150	0	0	0	0	60	0	0	114	54
657	252	97	201	1050	663	250	897	147	384	688	486	164	242	188	574	234	224	624	558	438	72	624	192	52	385	169	146	222	480	267	132	327	329	0	221	339	288	331	416	58	292	368	218	638	52	335	123	0	210
154	604	922	482	431	677	684	156	744	1044	138	672	0	0	0	25	52	73	29	202	399	156	282	1194	365	361	1188	0	0	0	44	122	104	66	1704	1806	70	652	1054	68	2048	1178	0	0	0	96	147	147	66	147
144	48	192	688	2148	3344	1248	9516	5136	96	1680	528	192	240	1824	0	0	0	0	120	1200	48	312	780	444	1962	1038	0	240	0	30	477	141	0	0	96	6	6	12	0	96	0	0	96	0	0	0	24	12	108
444	1480	732	672	412	756	1484	2700	2232	832	560	772	820	684	1300	16	148	266	244	240	572	568	1680	120	80	168	16	56	448	644	320	4	226	120	0	600	40	0	200	200	0	284	164	492	720	688	28	674	264	360
576	864	4176	576	3960	1512	288	2736	432	432	864	432	0	0	648	72	216	1008	0	144	720	0	720	1440	864	5184	4320	0	0	0	36	180	108	0	288	144	0	0	2160	0	144	720	0	0	0	72	1332	216	0	144
48	48	0	198	774	0	0	960	0	24	204	132	264	96	192	1014	234	516	558	878	400	120	432	360	1008	714	822	720	0	240	298	934	112	66	198	0	1678	44	582	60	0	348	624	408	264	96	828	240	60	264
405	1770	3645	48	200	382	720	270	630	980	710	620	0	480	0	153	378	561	96	132	1014	12	636	3612	1344	1758	5328	288	36	72	24	220	236	0	72	0	22	210	308	159	171	420	0	0	48	0	225	75	48	270
208	372	440	401	335	1442	720	1040	1492	1585	800	1353	708	720	576	290	268	402	212	176	194	244	120	296	438	374	322	108	168	60	301	327	500	232	456	464	176	256	192	834	168	192	60	192	84	462	720	1110	648	296
360	720	276	1296	1044	3960	240	594	144	288	4512	636	216	1080	648	144	390	120	54	198	36	186	624	420	108	72	0	0	0	108	564	186	540	780	240	0	390	720	0	896	1904	2240	0	0	540	780	126	36	564	816
1348	308	300	1758	696	1254	180	756	132	780	2100	420	144	0	0	360	72	0	588	72	600	12	1200	0	24	30	6	0	0	0	162	108	162	516	276	240	36	204	60	0	120	0	0	0	0	120	408	120	108	972
288	648	1872	0	360	0	90	738	90	1134	594	1098	216	234	594	0	540	0	540	3240	270	810	2430	0	1080	864	648	0	270	4860	0	180	0	0	270	0	0	0	2160	0	0	180	360	90	540	0	270	0	0	0
60	60	1038	138	108	54	54	84	150	324	0	126	432	36	720	180	120	1428	150	1308	390	36	90	126	4068	510	120	252	1008	5832	144	144	72	180	1884	390	138	60	198	0	648	162	396	1584	0	36	36	36	0	30
472	284	540	684	480	720	264	456	222	417	592	503	0	0	0	790	398	540	1008	456	324	450	480	252	768	414	366	0	0	0	324	450	630	708	264	324	398	284	248	615	405	276	0	0	0	708	1008	588	324	684
712	406	790	810	1068	870	352	1012	664	436	856	556	360	360	648	864	289	503	636	372	804	372	324	348	1192	692	666	0	0	30	312	378	180	362	322	396	350	194	416	498	278	328	0	0	30	161	293	242	264	396
396	1422	4878	3456	1536	8832	648	0	1080	5940	4482	8370	0	0	0	36	90	306	0	0	0	0	0	0	432	0	0	0	0	0	216	192	672	216	0	216	0	0	0	1080	0	0	0	0	0	0	0	0	0	0
2592	4752	8136	2016	720	1368	2232	288	720	8568	1296	4104	2376	2376	5112	0	0	0	0	0	0	0	0	0	0	0	0	0	0	0	0	0	0	0	0	0	0	0	0	0	0	0	0	0	0	0	0	0	0	0
2016	5040	6192	1440	720	1440	3168	1584	4680	3168	2016	4824	3456	3456	3456	0	0	0	0	0	0	0	0	0	0	0	0	0	0	0	0	0	0	0	0	0	0	0	0	0	0	0	0	0	0	0	0	0	0	0
988	1344	1040	1352	3444	1216	3018	3324	3090	1292	1860	2512	1320	1200	1224	0	0	100	0	0	0	10	10	0	0	0	0	0	40	60	20	20	0	0	0	0	70	0	10	0	0	0	60	40	0	808	1150	1018	50	50
555	1533	2516	272	32	208	1288	0	832	3856	0	672	416	248	368	69	327	812	78	0	26	68	0	0	30	0	10	20	296	272	1336	380	1160	634	128	182	424	184	0	8	8	0	8	656	512	2088	132	1808	584	120
2798	1254	2392	1606	2014	1528	1050	1942	872	1617	651	156	264	468	2436	296	120	304	328	392	888	456	216	192	238	610	736	240	0	0	174	678	360	176	280	648	432	368	736	132	636	192	360	864	192	138	310	152	96	336
672	464	1888	624	480	1344	624	336	1632	3424	1056	2000	1296	1872	720	288	960	2208	2688	0	432	0	0	0	1512	420	84	192	432	0	1360	1360	3808	576	0	144	0	0	0	1440	144	0	0	0	0	96	48	96	0	0
[truncated: 55 more columns]
