# Supplementary material for: Polygenic adaptation from standing genetic variation allows rapid ecotype formation
Source: eLife. 2023 Feb 28;12:e82824. doi: 10.7554/eLife.82824 (PMC9977305; doi:10.7554/eLife.82824)
Supplement: Supplementary file 2. [file elife-82824-supp2.zip › Supplementary_Data_1/Twisst_windows_5000/superscaffold6_all_output.weights.5000.csv]

topo1	topo2	topo3	topo4	topo5	topo6	topo7	topo8	topo9	topo10	topo11	topo12	topo13	topo14	topo15	topo16	topo17	topo18	topo19	topo20	topo21	topo22	topo23	topo24	topo25	topo26	topo27	topo28	topo29	topo30	topo31	topo32	topo33	topo34	topo35	topo36	topo37	topo38	topo39	topo40	topo41	topo42	topo43	topo44	topo45	topo46	topo47	topo48	topo49	topo50
432	960	4608	792	32	232	1404	360	1332	3648	792	1992	0	0	0	120	600	2280	110	80	146	0	0	0	600	0	0	0	0	0	0	24	96	496	256	496	0	0	0	24	0	0	0	0	0	624	152	964	1200	240
384	364	872	10	0	20	0	0	0	240	0	0	0	30	120	3174	3028	7868	150	450	0	120	360	0	2286	80	64	120	150	2490	26	24	106	0	0	12	92	28	180	128	8	392	168	0	90	150	30	24	708	322
2652	748	2936	0	0	0	0	0	0	0	0	0	0	0	288	6630	1870	6908	0	0	0	0	0	0	0	0	0	0	0	2880	0	0	0	0	0	0	0	0	0	0	0	0	0	0	0	0	0	0	0	0
144	0	1584	0	0	0	0	0	0	432	0	0	0	0	0	1296	0	14688	0	0	0	0	0	0	2592	0	0	0	0	0	0	0	0	0	0	0	0	0	0	0	0	0	0	0	0	0	0	0	0	0
0	0	1728	720	90	0	504	162	0	0	0	0	0	0	0	3780	3000	8160	720	90	0	2340	270	0	1780	90	290	0	0	0	144	0	0	0	0	0	18	0	0	0	0	0	0	0	0	360	108	0	0	0
90	0	639	72	0	396	378	144	810	342	594	252	558	396	891	18	72	351	0	228	168	378	30	60	264	756	288	342	684	879	36	54	180	0	138	168	0	318	24	108	204	231	189	675	375	369	315	594	405	63
60	480	828	576	480	132	1260	660	360	4452	3300	5784	180	1800	720	30	240	90	0	0	0	504	216	0	0	0	0	0	0	0	180	480	60	0	0	0	252	288	180	0	0	0	180	0	0	126	96	126	240	180
1224	360	3168	976	1216	256	360	720	0	4194	2132	2530	1440	720	2736	48	0	96	60	256	188	48	150	126	656	272	152	144	0	792	224	272	80	396	936	396	476	864	604	24	168	96	144	360	432	72	144	0	96	246
540	1080	2952	270	540	270	540	1080	540	3738	1136	2272	0	0	2664	0	0	450	180	180	180	360	360	360	882	90	180	0	0	1314	126	324	90	108	414	90	168	180	120	162	144	216	72	468	198	198	432	180	54	342
288	0	1440	30	1422	120	0	240	0	4352	1512	1192	288	0	6000	60	24	24	60	108	0	0	96	0	264	264	192	144	0	96	18	1026	72	0	0	0	768	1104	192	0	0	0	144	0	576	0	540	0	0	0
54	0	270	1404	6732	324	0	0	0	899	4843	522	972	0	1800	0	0	0	0	0	0	0	0	0	144	36	0	36	0	0	576	1188	216	72	0	360	0	0	0	0	0	0	216	4500	0	0	0	0	0	0
3024	432	2016	1190	7458	424	432	1728	0	0	0	0	0	0	4608	432	0	288	288	1392	48	144	288	0	0	0	0	0	0	1152	1665	3987	252	504	1668	24	4680	1116	432	0	36	108	0	0	0	144	576	0	0	288
0	0	0	9796	2054	5214	0	0	0	0	0	0	0	0	0	0	0	0	0	0	0	0	0	0	0	0	0	0	0	0	6468	1398	4014	1728	0	2592	0	0	0	1728	0	0	0	864	0	0	0	0	0	0
0	0	6912	0	0	0	0	0	0	4806	1620	270	0	0	3456	0	0	2376	0	0	0	0	0	0	8856	0	0	0	0	0	0	0	0	0	0	0	0	0	0	0	0	0	0	0	0	0	0	0	0	0
1944	0	5832	0	0	0	0	0	0	7776	0	0	0	0	7776	1296	0	3888	0	0	0	0	0	0	0	0	0	0	0	0	0	0	0	0	0	0	0	0	0	0	0	0	0	0	0	0	0	0	0	0
1194	792	2046	2304	1440	468	1584	756	540	5104	5820	5600	144	1728	0	962	936	3142	0	0	0	0	0	0	0	0	0	0	0	576	0	0	0	0	0	0	0	0	0	0	0	0	0	0	0	0	0	0	0	0
2436	2100	4536	0	0	0	0	0	0	2592	0	0	0	0	0	0	0	0	0	0	0	0	0	0	0	0	0	0	0	0	0	0	0	0	0	0	0	756	1044	0	0	0	360	0	0	0	0	0	0	0
0	0	4968	0	0	0	0	0	0	432	0	0	0	0	1728	0	0	3456	0	0	0	0	0	0	864	0	0	0	0	864	0	0	0	0	0	0	0	0	0	0	0	0	0	0	0	0	0	0	0	0
0	0	0	0	0	0	0	0	0	0	0	0	0	0	0	0	0	0	0	0	0	0	0	0	8560	3680	5040	0	0	0	0	0	0	0	0	0	0	0	0	0	0	0	0	0	0	0	0	0	0	0
0	0	0	144	0	0	0	0	0	0	0	0	0	0	0	432	0	0	1296	0	324	108	324	216	1388	5342	3422	2160	108	0	432	0	0	0	0	0	0	0	0	36	0	180	864	108	0	0	36	0	0	0
60	1440	4980	0	0	216	0	432	4752	6480	1080	10368	0	0	0	36	864	2988	0	0	0	0	0	0	0	0	0	0	0	0	0	0	0	0	0	0	0	0	0	0	0	0	0	0	0	0	0	0	0	0
0	0	0	0	0	0	0	0	0	0	0	0	0	0	0	0	0	0	0	0	0	0	3132	1044	2088	0	360	0	0	5184	0	0	0	0	0	0	0	0	0	0	0	0	0	0	0	0	0	0	0	5940
2240	640	0	6144	4416	0	192	3264	0	64	1600	640	0	0	1152	0	0	0	0	0	0	0	0	0	0	0	0	0	0	0	1920	1920	0	0	384	0	1408	0	128	0	0	384	1920	768	1920	0	0	0	0	0
204	168	636	288	432	936	486	180	234	618	1000	1442	216	792	432	1496	704	3776	0	0	0	0	0	0	0	0	0	0	0	360	264	264	1056	0	0	0	0	0	0	0	0	0	0	0	0	396	792	1800	0	0
108	540	5472	0	0	0	1050	2070	120	1728	0	0	432	0	8640	108	540	4032	0	0	72	0	720	0	576	0	0	144	360	4608	0	0	0	0	0	0	0	0	0	0	0	0	0	0	0	858	1710	312	1008	1512
0	0	0	108	1368	1008	0	4212	468	0	108	72	0	0	432	0	0	0	0	0	0	0	0	0	0	0	0	0	0	0	108	432	108	0	216	216	1800	792	2952	720	1080	2916	0	864	216	0	0	0	0	0
820	100	4060	1340	1300	1980	180	20	0	8100	1100	400	600	1020	5100	20	0	80	56	20	56	20	0	20	0	0	0	60	28	300	126	172	300	330	240	120	1540	2598	1758	484	112	100	210	52	420	10	10	0	350	360
0	360	600	480	1232	1648	0	0	2400	2240	256	4320	1440	496	1440	0	0	0	8	24	16	0	0	408	200	16	288	144	16	0	0	424	232	16	96	112	104	0	480	424	200	744	256	256	376	0	0	0	0	0
180	360	18	354	828	18	246	420	126	12	24	0	0	0	0	540	360	18	234	762	24	1062	330	264	54	18	0	0	0	0	2436	4932	162	3276	8238	336	5076	2100	3264	210	30	120	300	0	0	384	1260	54	504	450
426	326	40	804	1500	2448	702	1134	216	288	0	0	576	720	1296	120	80	16	36	180	504	72	144	0	0	0	0	0	144	144	414	558	432	162	90	1116	342	720	2790	0	2640	1536	576	288	288	334	310	40	96	84
120	0	480	24	2304	192	0	960	288	2340	312	132	1176	480	6240	0	0	120	0	240	0	0	0	0	240	0	0	0	0	720	0	0	120	0	48	0	216	216	1296	240	0	0	0	0	144	0	0	48	0	0
600	120	900	72	180	288	36	0	36	960	0	12	0	0	360	0	0	0	0	540	2160	0	90	270	0	7200	0	0	0	0	0	0	0	0	36	36	240	192	288	0	18	270	0	0	0	36	0	36	0	180
84	110	238	0	2055	285	0	1611	285	576	432	756	72	72	2520	180	210	330	0	144	108	0	192	108	1023	393	420	0	0	180	0	675	225	0	0	0	2914	672	2774	36	0	324	0	72	720	0	405	135	0	0
0	8	4	0	1386	702	0	720	432	2000	1836	364	24	60	6000	0	48	24	60	120	60	261	259	224	0	0	72	0	0	1200	0	1392	624	0	0	0	260	628	1188	624	0	672	0	0	300	0	240	48	0	0
0	0	0	1380	1860	1080	0	0	0	0	0	0	0	0	2160	0	0	0	0	72	0	0	0	0	360	0	0	360	0	72	4380	6060	3240	0	144	0	0	120	240	0	0	720	720	720	144	0	0	0	0	24
720	0	192	1008	240	192	0	0	0	240	96	0	0	0	0	1680	0	240	1056	0	240	512	24	112	624	144	432	576	288	1152	1440	320	304	1920	0	72	0	0	0	384	408	192	1008	0	0	192	960	96	1056	72
720	0	0	96	280	56	96	48	0	144	0	0	144	144	144	576	0	0	0	0	0	0	0	144	400	136	184	0	0	0	2304	960	192	2304	0	0	2304	0	0	192	0	384	576	576	2304	864	432	0	576	0
0	0	36	0	0	0	0	0	0	396	528	660	0	0	180	0	0	360	0	0	0	0	0	0	1263	1525	2000	0	0	0	0	0	0	0	0	0	0	0	0	0	0	0	0	0	0	0	0	0	0	0
360	1032	120	0	150	30	750	720	168	0	300	30	0	2160	0	0	12	60	0	60	12	120	72	132	0	750	12	0	0	0	72	48	240	72	120	600	15	15	240	1440	816	546	0	0	0	678	72	24	300	72
0	0	0	0	72	0	432	204	84	0	0	0	0	0	0	0	0	0	0	0	504	0	0	0	0	1584	72	0	432	0	0	0	0	0	0	0	0	0	0	1400	504	616	0	0	0	0	0	0	0	0
144	288	0	432	0	48	0	0	0	108	276	0	0	0	0	0	0	0	0	0	2112	0	0	0	0	480	0	0	0	0	216	0	0	0	0	864	0	144	720	4628	2136	1780	432	432	216	0	0	0	0	552
1180	3020	120	252	270	594	40	728	60	0	90	90	0	72	0	295	35	30	0	0	0	720	0	0	0	0	0	0	0	0	72	108	180	0	0	0	0	0	0	664	48	3320	1800	720	0	8	124	12	0	0
3000	0	0	648	120	216	0	0	0	0	0	0	0	600	600	0	0	0	0	0	0	0	0	0	0	0	0	0	0	0	380	0	760	0	0	0	600	0	0	600	0	0	3000	0	0	0	0	0	0	0
11880	1080	2160	0	0	0	1296	0	0	6912	0	864	0	0	0	0	0	0	0	0	0	0	0	0	0	0	0	0	0	0	0	0	0	0	648	0	0	360	288	0	0	0	0	0	0	0	0	0	0	0
680	1260	940	0	0	0	0	0	0	144	0	0	0	0	720	3700	6030	2510	540	0	180	0	0	0	1512	288	0	0	2160	3960	0	0	0	108	0	36	966	538	476	0	72	360	72	288	0	0	0	0	0	0
1194	3634	1976	2682	1482	624	1656	600	684	648	180	360	1872	0	300	672	976	512	1008	12	12	0	0	72	0	0	36	0	0	12	684	444	168	0	24	12	0	0	120	0	0	72	0	0	0	0	0	0	0	18
8688	600	3024	7056	0	720	0	0	0	180	0	0	3456	0	0	4416	120	648	0	0	0	0	0	0	0	0	0	0	0	0	0	0	0	0	0	0	0	0	0	0	0	0	0	0	0	0	0	0	0	0
0	0	0	0	288	288	36	36	72	0	0	0	288	288	0	0	0	0	0	0	0	1008	0	2448	0	0	648	0	0	0	2700	6264	8424	3132	0	648	0	0	0	3132	324	0	0	432	0	180	288	360	108	0
1440	0	0	2880	0	0	288	576	576	720	1440	720	1728	0	0	1260	300	600	3456	1296	3888	0	1152	288	0	2880	0	288	0	0	0	0	0	2304	864	2592	0	0	0	0	0	0	0	0	0	0	0	0	0	576
0	5436	13104	0	0	0	0	0	0	1764	0	0	0	0	9036	0	684	2736	0	0	0	0	0	0	216	0	0	0	0	0	0	0	0	0	0	0	990	522	1080	0	0	0	0	0	0	0	0	0	0	0
4128	1500	3390	0	0	0	810	810	0	1116	36	0	0	432	4194	4368	1164	2730	0	0	0	270	0	0	894	72	24	0	810	684	0	0	0	0	0	0	0	0	0	0	0	0	0	0	0	0	0	0	270	0
280	616	2560	96	96	288	240	96	720	2800	160	352	0	0	288	600	1320	8784	960	0	240	1200	240	0	1520	760	456	0	1200	0	48	0	144	0	0	0	0	0	0	0	0	0	0	48	0	60	0	180	0	0
810	7290	16200	0	0	0	0	0	0	1620	0	0	0	0	1620	0	0	0	0	0	0	0	0	0	0	0	0	0	0	0	0	0	0	0	0	0	0	0	0	0	0	0	0	0	0	0	0	0	0	0
3150	3150	20916	0	0	0	0	0	0	0	0	0	0	0	0	1500	1500	9960	0	0	0	0	0	0	0	0	0	0	0	0	0	0	0	0	0	0	0	0	0	0	0	0	0	0	0	0	0	0	0	0
150	435	15	150	2325	105	34	1918	1168	30	0	90	150	120	150	0	0	0	0	725	25	754	1218	548	0	0	90	0	0	0	0	0	0	0	725	25	7452	828	5070	0	0	450	0	0	150	108	2016	2520	0	0
13392	4752	2592	2592	0	0	0	0	0	0	0	0	0	0	0	144	144	648	4056	3696	5496	504	3168	864	1008	720	0	0	72	216	0	0	0	624	1056	912	0	0	0	0	0	0	0	0	0	0	0	0	0	0
288	2880	12384	0	216	216	0	864	3456	0	3132	13500	0	0	0	96	960	2184	0	0	0	0	0	0	1944	0	0	0	0	0	0	0	0	0	0	0	0	0	0	0	0	0	0	0	0	0	0	0	0	0
936	432	1728	144	72	72	360	180	180	396	0	0	1440	576	1560	0	0	60	0	288	1584	0	288	576	528	1728	864	0	0	60	0	24	0	120	120	192	24	0	0	24	168	24	0	168	0	0	60	0	300	300
2034	216	5526	3240	864	216	762	462	504	1728	864	0	1296	4104	5832	1734	1224	3162	0	0	0	0	0	0	0	0	0	0	0	0	0	0	0	0	0	0	0	0	0	0	0	0	0	0	0	1054	986	408	0	0
2112	3208	528	1184	2320	672	4032	5728	528	328	184	544	0	320	0	360	616	32	288	208	296	336	24	128	128	192	64	0	496	0	48	352	64	240	104	280	196	160	268	64	208	208	208	208	32	16	960	32	1120	288
2214	999	3681	1566	396	1548	3069	603	1566	3372	480	522	1350	1350	2430	72	36	642	0	0	0	0	0	0	0	0	0	0	0	0	360	48	396	144	0	0	0	0	0	0	0	0	0	0	0	732	132	438	72	0
1392	2328	11112	2490	240	150	1368	270	234	3360	0	240	1440	1440	1440	272	680	2312	144	0	0	0	0	0	144	36	0	0	0	0	2822	272	170	576	0	0	0	0	0	144	36	0	0	0	0	96	72	24	0	0
5598	2944	1026	2520	792	160	2520	792	160	2824	1104	1104	560	560	560	765	595	210	0	0	0	0	0	0	300	0	0	0	0	0	732	198	100	90	0	30	0	0	0	120	0	0	0	0	0	732	198	100	90	0
1440	1836	9252	144	0	72	2268	216	108	12609	1377	11322	72	108	0	0	0	0	0	0	0	0	0	0	0	0	0	0	0	0	0	0	0	0	0	0	0	0	0	0	0	0	0	0	0	0	0	0	0	0
3120	702	6114	0	1800	1080	432	0	216	3648	3840	1368	0	0	6624	1280	288	1888	0	0	0	0	0	0	0	0	0	0	0	864	0	0	0	0	0	0	0	0	0	0	0	0	0	0	0	0	0	0	0	0
474	480	612	540	1404	702	792	720	702	882	1836	1224	270	270	1350	180	0	360	0	0	0	0	0	0	540	0	0	0	0	0	972	972	2106	108	0	108	2250	0	666	810	0	270	1242	0	0	1080	864	2106	108	0
0	304	824	384	224	736	492	0	1332	1636	120	1412	240	120	768	0	64	176	0	0	0	0	0	0	416	240	208	0	0	336	768	1024	1472	480	96	0	688	320	0	24	192	0	0	288	264	312	288	744	240	48
609	957	3474	36	0	0	348	30	0	2394	84	744	180	0	144	114	372	612	0	180	0	0	0	0	255	15	0	0	90	900	126	252	360	975	1080	357	0	0	0	408	762	1152	2592	18	180	0	0	0	0	0
688	1376	1368	958	834	86	78	1860	30	360	64	128	288	288	2028	876	1572	1596	1410	300	240	320	112	48	256	8	0	0	0	84	2504	3150	160	1686	0	0	818	224	224	726	120	120	966	246	246	480	882	48	356	10
0	300	0	60	48	96	2280	0	1140	0	0	108	252	1020	60	0	1020	0	0	0	0	1980	0	540	48	0	48	96	480	0	24	0	0	0	0	0	0	0	0	0	0	192	48	96	0	6696	0	2052	1872	0
0	0	2880	2190	370	2960	480	480	0	0	0	0	0	4320	3120	1956	1896	2268	990	90	120	720	0	672	576	576	0	432	0	240	1857	1207	2648	198	18	312	420	60	0	0	0	0	120	288	432	960	960	0	144	0
120	60	180	0	0	0	180	60	60	240	0	0	60	0	120	0	0	72	0	0	0	132	0	240	324	0	180	204	0	0	0	0	0	72	24	48	24	72	24	0	96	0	24	48	0	0	0	0	48	0
288	828	72	0	0	0	432	0	108	186	0	126	0	0	0	96	456	108	0	0	0	0	0	0	210	0	30	0	0	0	990	450	84	0	0	0	0	0	0	336	3	9	0	0	0	54	0	606	0	0
936	2064	2304	0	696	396	280	200	744	1704	1400	640	1176	288	2880	300	600	720	0	0	0	204	0	12	0	0	0	180	0	0	0	0	0	0	0	0	96	576	192	0	0	0	0	0	0	80	28	96	0	0
1180	806	3720	540	360	72	0	0	0	738	18	0	0	0	3132	592	548	1380	60	10	110	120	0	30	1200	0	450	690	0	0	162	0	0	120	20	220	306	306	198	0	54	0	810	270	162	3	15	6	24	54
2320	960	8240	1920	0	1320	640	520	640	1764	1584	2196	0	0	432	1800	720	3600	6	30	36	360	0	0	0	0	0	0	0	0	480	36	240	6	30	36	250	110	180	60	0	300	720	144	360	128	104	128	0	0
1755	564	2337	360	144	576	576	0	576	5280	36	240	360	0	0	1470	872	4906	472	64	184	504	0	72	2024	36	184	0	0	288	1320	432	2112	2258	284	674	264	144	168	880	200	120	1440	288	432	96	0	240	168	0
624	600	1214	866	224	370	146	124	50	349	166	291	680	344	272	192	460	772	488	200	352	212	232	140	932	134	484	1208	728	536	764	168	84	592	328	606	296	152	64	1028	422	316	1568	536	344	272	236	112	264	144
0	90	270	240	0	480	0	0	240	660	0	240	0	0	0	0	330	570	0	0	3000	0	0	240	1068	252	420	600	144	600	552	36	1128	72	12	4524	0	480	972	9000	3012	3000	0	300	0	132	144	984	840	0
114	90	216	282	868	1562	0	2646	240	0	864	420	108	144	156	171	45	96	244	616	436	220	850	1672	258	2627	2155	948	0	0	96	440	532	16	136	112	39	0	891	188	0	1084	552	744	264	0	300	96	12	120
0	0	0	0	1118	52	132	1518	160	280	180	148	0	200	1962	110	190	132	0	290	520	528	330	16	820	1206	886	0	416	810	0	306	16	0	90	160	306	90	1022	0	0	962	194	1106	170	16	306	0	160	90
116	172	1240	271	131	352	111	229	414	1018	488	148	722	290	830	464	224	2022	648	0	552	104	64	120	1466	430	0	720	288	144	182	80	294	189	0	117	0	0	0	520	668	0	0	252	0	72	220	630	78	48
180	300	288	564	468	0	520	48	224	0	0	0	120	0	1728	564	744	768	876	144	72	384	0	0	1392	24	432	492	192	1536	168	528	0	744	0	216	96	96	0	360	396	972	576	96	0	216	0	72	336	0
1512	876	3948	1728	756	4212	432	0	972	4656	1512	1788	0	0	1224	2376	660	3300	0	0	0	0	0	0	864	0	0	0	0	0	0	0	0	0	0	0	0	0	0	0	0	0	0	0	0	0	0	0	0	0
210	328	1046	300	120	120	426	225	537	3324	540	480	0	0	2160	90	228	906	0	0	1080	0	270	90	1320	330	90	0	72	4320	0	0	0	0	792	900	0	468	756	0	500	1384	0	0	0	0	0	0	0	630
2592	1824	6672	144	0	72	0	0	0	17088	1920	0	0	360	864	216	168	48	0	0	0	0	0	0	432	0	0	0	0	1728	0	0	0	0	0	0	0	0	0	0	0	0	0	0	0	0	0	0	0	0
580	1884	2396	90	294	0	768	696	708	8298	1512	6714	108	0	36	32	132	700	0	108	12	0	0	0	0	0	0	0	0	0	0	0	0	0	288	36	0	324	972	0	36	72	0	0	0	24	24	12	0	60
[truncated: 55 more columns]
