# Supplementary material for: Polygenic adaptation from standing genetic variation allows rapid ecotype formation
Source: eLife. 2023 Feb 28;12:e82824. doi: 10.7554/eLife.82824 (PMC9977305; doi:10.7554/eLife.82824)
Supplement: Supplementary file 2. [file elife-82824-supp2.zip › Supplementary_Data_1/Twisst_windows_5000/superscaffold47B_all_output.weights.5000.csv]

topo1	topo2	topo3	topo4	topo5	topo6	topo7	topo8	topo9	topo10	topo11	topo12	topo13	topo14	topo15	topo16	topo17	topo18	topo19	topo20	topo21	topo22	topo23	topo24	topo25	topo26	topo27	topo28	topo29	topo30	topo31	topo32	topo33	topo34	topo35	topo36	topo37	topo38	topo39	topo40	topo41	topo42	topo43	topo44	topo45	topo46	topo47	topo48	topo49	topo50
836	1125	1215	690	781	299	1288	764	300	1082	736	1164	646	736	1130	400	631	265	24	736	48	36	907	45	1042	862	1066	288	432	716	72	45	27	108	714	180	402	625	427	27	63	36	144	180	430	180	48	6	63	657
0	0	1548	0	0	0	0	0	0	1116	0	0	0	0	4536	0	0	1728	0	0	0	0	0	0	1332	0	0	0	0	5616	0	0	0	0	0	0	0	0	0	0	0	0	0	0	0	0	0	0	0	0
0	0	5616	0	0	0	0	0	0	6480	0	0	0	0	0	0	0	3456	0	0	0	0	0	0	2160	0	0	0	0	0	0	0	0	0	0	0	0	0	0	0	0	0	0	0	0	0	0	0	0	0
372	1426	554	30	30	90	240	30	60	224	34	120	30	360	144	0	0	24	6	468	12	72	510	18	0	6	6	6	48	120	0	0	0	0	0	0	135	1590	615	0	0	60	30	0	0	0	0	0	0	0
0	0	2430	0	0	0	84	24	180	4176	810	594	0	0	630	0	0	270	33	57	54	0	108	0	270	0	0	0	0	0	180	36	54	568	692	720	308	1576	726	54	486	162	108	126	144	234	54	576	54	72
19	776	135	210	138	30	588	369	249	336	36	114	162	234	594	28	974	84	144	168	12	144	226	602	414	194	472	288	288	396	168	168	18	348	330	66	1908	1476	1404	24	60	24	432	432	108	712	440	330	876	618
276	1020	48	105	135	408	280	0	560	1400	144	832	72	288	0	60	180	0	0	0	0	360	120	1344	0	0	576	0	0	0	780	468	1440	384	192	48	196	140	288	1440	720	576	0	0	144	120	0	48	240	48
386	406	1544	144	192	756	360	138	450	2352	900	1692	528	816	1064	344	220	2124	680	0	328	372	100	440	3248	672	288	816	1272	1416	0	108	972	80	0	96	0	0	0	0	0	0	240	32	0	0	54	378	72	40
1812	1038	2046	736	92	516	108	144	144	1836	972	156	72	492	1224	1384	716	1452	300	12	48	816	60	444	1248	24	96	912	396	2712	600	156	216	216	0	0	72	0	36	288	72	72	216	108	72	72	0	36	30	30
957	3741	7902	0	0	0	14	0	28	990	0	6	0	0	0	0	180	0	0	90	126	180	336	426	450	555	1251	120	180	180	606	126	42	36	162	360	72	664	1574	30	54	336	270	144	72	14	0	34	90	120
87	942	387	102	76	110	2902	470	936	424	96	56	84	108	204	0	216	30	0	27	45	104	220	240	102	6	324	84	108	204	266	568	264	168	368	1156	540	922	590	66	1631	235	276	732	732	1271	133	384	1170	1350
441	345	120	244	615	221	576	846	216	183	306	261	0	414	0	258	914	112	756	756	540	789	594	111	382	586	466	0	792	0	430	948	362	536	498	418	908	261	289	308	440	452	216	702	324	604	816	152	452	234
90	150	258	218	186	646	242	105	139	843	448	353	192	336	144	0	0	12	10	56	0	26	161	131	66	635	739	12	300	300	46	0	92	18	130	224	9	162	99	12	429	135	90	180	300	468	510	246	114	438
278	74	748	128	16	76	108	44	16	864	120	144	96	216	264	210	258	1140	120	0	0	28	0	56	180	0	0	40	180	228	993	274	805	876	156	720	976	1400	1832	1600	368	344	392	40	472	636	132	464	854	336
2200	1216	668	485	1304	395	514	580	298	1072	340	272	136	64	336	176	680	264	2304	768	0	744	768	264	0	64	192	1024	64	768	797	2380	607	1984	1088	64	1520	1104	264	784	784	512	1120	928	640	234	124	186	200	0
0	2160	2520	3510	324	1026	288	0	144	1112	0	292	0	108	0	0	0	0	0	0	0	0	0	0	0	0	0	0	0	0	12740	1176	3724	0	0	0	0	0	0	216	0	0	0	0	144	0	0	0	0	0
450	180	900	918	0	0	996	714	2106	990	1530	720	162	0	0	90	0	180	1098	2953	1511	18	3240	18	108	648	0	648	162	810	414	72	108	270	1884	564	90	720	90	18	525	105	108	54	270	120	204	216	90	0
348	328	1274	2736	72	588	0	144	0	408	312	24	480	216	144	1032	248	652	792	192	348	0	48	0	600	276	144	672	24	228	1320	72	336	564	468	630	168	150	318	0	312	0	480	48	144	264	564	324	360	924
12	1320	1200	596	1048	0	2034	3750	0	0	0	0	0	0	1872	156	204	672	60	150	0	506	1240	750	0	0	0	54	0	1872	40	170	0	150	930	0	1356	552	0	0	0	0	0	0	0	6	1500	0	1000	2420
0	0	2304	0	0	0	0	0	0	6012	47	1645	0	0	0	0	0	0	108	1152	0	0	36	0	594	0	306	0	0	324	0	540	0	0	0	0	1125	4387	1148	0	0	0	0	0	0	0	0	0	0	0
1136	912	5128	0	768	0	300	240	240	3912	48	120	744	420	3120	1960	600	8120	0	0	0	1920	0	0	720	0	144	0	0	216	0	288	0	192	60	144	96	108	36	384	0	192	576	144	36	192	384	384	0	0
720	1548	840	0	0	0	498	6	144	2616	0	504	0	0	120	384	1128	720	144	432	0	252	882	162	1128	384	1008	0	0	0	0	0	0	0	0	84	0	0	0	0	36	0	0	12	0	498	6	360	348	432
138	258	1824	135	177	246	486	186	120	2102	476	758	48	534	2160	48	168	600	0	276	138	366	123	123	1728	96	396	228	426	2520	315	453	366	0	540	270	312	220	110	614	553	339	270	294	546	0	48	24	342	306
0	0	48	0	0	120	960	2280	1580	114	120	2466	300	240	96	120	40	56	0	240	120	0	0	80	88	60	92	240	120	72	300	100	140	2280	2560	2540	0	0	200	520	680	480	600	2460	180	0	1920	680	400	0
148	196	3184	488	308	544	1248	352	1120	3152	400	224	0	0	2896	0	120	568	36	56	448	0	120	360	1840	160	480	104	176	2416	112	152	96	0	160	1136	16	112	176	0	608	576	0	224	0	0	0	0	0	400
36	12	252	762	984	342	24	312	78	704	168	496	162	0	720	36	12	0	0	162	0	0	54	0	1200	144	780	0	0	324	360	660	180	120	2142	0	1656	1293	345	0	0	0	0	0	972	0	96	24	12	360
1958	506	992	0	978	468	0	294	96	772	424	154	0	0	762	2790	750	1458	2085	2970	1935	485	950	395	1353	1898	655	0	0	1122	0	372	90	0	0	0	594	18	144	180	0	270	0	0	0	0	84	18	0	0
544	620	1572	504	1296	480	144	48	264	1338	216	414	576	336	1056	280	140	420	198	198	516	372	852	780	1648	1424	2424	648	588	480	114	366	144	186	126	288	72	300	252	60	294	54	252	1164	264	48	0	72	132	180
570	888	1038	858	1070	484	372	300	1206	348	0	1056	666	288	1020	264	526	626	479	678	679	552	228	942	1340	0	2668	810	144	516	540	854	250	551	774	1219	1044	624	852	624	504	1254	546	420	132	84	96	516	168	72
15	199	470	224	150	346	224	118	474	1104	471	807	0	0	354	0	0	0	0	12	6	0	12	966	342	546	1518	0	0	30	56	60	124	0	480	1104	50	175	465	135	1890	1245	0	480	120	56	52	132	0	20
1080	1080	0	144	720	0	72	360	0	1512	1296	648	432	864	432	0	0	0	216	0	432	972	972	0	0	0	0	1944	648	0	72	72	0	0	0	0	0	0	0	0	0	0	0	288	0	108	216	0	0	0
0	0	0	96	756	384	0	106	74	96	984	78	24	0	144	63	90	117	128	10	450	80	32	68	120	708	114	24	0	0	6	495	129	0	0	0	104	0	76	125	520	945	240	1440	0	0	196	74	0	0
445	199	730	987	434	1591	603	268	1169	489	966	925	816	1764	652	167	41	454	40	133	113	50	50	18	411	11	40	14	50	50	243	186	311	120	100	180	120	96	312	420	160	180	140	160	840	135	60	665	808	8
846	642	1386	2466	1452	756	2160	2376	1386	1404	696	270	2184	1374	3570	360	138	18	0	18	0	0	36	0	459	207	54	36	258	54	90	30	0	336	144	546	240	210	270	420	768	0	180	816	0	192	192	0	762	84
0	0	0	360	612	288	0	270	180	426	660	30	0	0	630	0	0	270	0	90	180	630	708	3306	3303	405	3132	3078	540	558	300	420	90	0	0	0	0	0	0	540	360	0	0	540	0	0	0	0	0	0
79	140	1787	461	235	1056	552	120	320	1344	448	330	504	704	1284	37	174	1773	0	0	0	868	120	402	1164	16	170	0	66	400	417	419	440	760	406	312	268	228	184	906	816	210	60	60	66	1788	370	702	1138	420
0	0	516	60	552	0	24	444	0	4936	112	280	0	0	264	0	0	12	0	0	0	0	0	0	840	270	342	0	0	36	0	300	0	60	180	60	726	1332	102	0	0	0	0	300	0	0	120	0	24	72
108	216	660	108	144	168	144	72	264	884	114	394	48	24	924	90	180	2910	960	240	600	1920	480	1200	3102	570	1140	0	0	2508	192	576	432	240	96	12	60	48	36	150	150	48	0	0	60	96	288	576	480	138
0	224	916	720	0	144	0	216	432	330	0	54	864	432	288	0	136	680	666	144	342	126	0	18	828	144	240	576	720	288	1404	144	384	1056	0	300	144	252	36	192	624	0	0	1152	0	612	720	1056	834	0
216	438	886	532	292	192	532	436	192	1408	120	154	760	760	1420	96	536	794	589	54	145	589	54	145	194	0	0	88	88	1060	548	636	330	965	282	177	144	240	0	186	186	30	144	252	384	548	636	330	965	282
68	732	656	256	572	196	784	1584	1680	320	112	592	1616	320	896	24	792	880	1440	672	432	732	356	184	614	528	634	0	0	216	456	662	194	1488	912	576	936	432	696	400	448	352	0	576	0	528	1440	496	480	32
6840	2280	9240	360	0	0	936	1152	192	1800	0	600	720	360	3600	0	0	0	0	1080	288	0	0	240	0	1440	408	0	216	0	0	312	120	0	40	32	360	180	1020	0	0	600	0	0	0	360	0	0	180	0
340	216	608	180	988	116	126	374	250	898	93	399	360	54	2618	200	135	321	320	524	80	128	488	32	412	103	81	0	0	1720	24	384	72	0	220	0	504	612	252	36	12	192	176	68	268	60	1316	400	8	384
52	234	662	9	189	189	485	134	2052	1059	441	1455	551	875	367	154	532	721	53	65	137	601	272	492	489	241	729	203	357	327	133	361	421	724	718	1804	317	128	345	1252	832	784	203	238	572	501	166	2072	466	170
588	216	1548	528	528	792	804	1710	2010	1490	1302	2272	1056	624	1344	84	24	156	342	234	240	0	0	0	72	216	0	0	0	0	144	120	396	198	90	240	0	0	0	60	12	0	0	0	0	1248	1608	3024	390	114
360	0	720	864	216	720	1080	1800	4896	260	2220	4144	3888	0	0	0	0	0	0	0	0	0	0	0	0	0	0	0	0	0	0	0	0	0	0	0	0	0	0	0	0	0	0	0	0	0	0	0	0	0
460	1746	894	318	579	280	2637	456	4978	1136	74	2590	1286	68	350	100	540	290	96	166	113	390	55	500	286	150	166	150	450	140	152	284	152	46	135	125	145	130	220	91	122	95	60	180	20	961	217	1330	396	98
16	32	48	0	600	0	3525	1150	2585	0	24	192	0	0	0	0	0	0	0	12	0	0	24	24	0	12	60	12	0	0	0	0	0	20	100	120	160	1360	880	0	0	0	0	0	0	750	200	550	0	5280
[truncated: 55 more columns]
