# Supplementary material for: Polygenic adaptation from standing genetic variation allows rapid ecotype formation
Source: eLife. 2023 Feb 28;12:e82824. doi: 10.7554/eLife.82824 (PMC9977305; doi:10.7554/eLife.82824)
Supplement: Supplementary file 2. [file elife-82824-supp2.zip › Supplementary_Data_1/Twisst_windows_5000/superscaffold47F_all_output.weights.5000.csv]

topo1	topo2	topo3	topo4	topo5	topo6	topo7	topo8	topo9	topo10	topo11	topo12	topo13	topo14	topo15	topo16	topo17	topo18	topo19	topo20	topo21	topo22	topo23	topo24	topo25	topo26	topo27	topo28	topo29	topo30	topo31	topo32	topo33	topo34	topo35	topo36	topo37	topo38	topo39	topo40	topo41	topo42	topo43	topo44	topo45	topo46	topo47	topo48	topo49	topo50
432	0	0	414	198	756	0	432	0	0	162	0	108	288	108	612	144	54	1548	720	996	120	732	1086	162	2742	30	12	186	36	624	366	150	126	0	246	270	30	0	150	180	0	300	426	420	0	360	0	48	792
346	150	712	374	194	804	258	250	304	273	964	333	418	496	346	514	152	756	634	402	750	513	501	552	674	788	328	256	306	246	292	158	766	566	182	728	294	262	308	858	634	286	318	306	288	794	898	930	679	995
711	315	522	828	690	930	264	414	528	771	543	393	585	603	663	162	90	204	279	333	387	54	186	102	153	276	123	198	171	378	423	222	297	462	468	699	273	384	285	354	672	300	504	765	1128	1086	1332	1314	633	1251
2226	444	138	670	1240	1030	1992	1966	674	892	1381	703	2058	1806	1140	61	386	63	664	722	360	50	400	60	135	945	270	30	150	210	0	450	450	700	536	216	0	48	96	0	96	0	0	300	450	346	248	258	100	770
422	466	750	365	870	655	486	126	756	672	102	810	0	0	0	18	222	444	306	306	234	158	61	1329	684	120	1500	0	0	0	1058	1260	1918	224	510	928	1248	924	1548	534	964	1130	0	0	0	238	26	372	168	60
132	132	66	948	966	324	105	729	96	40	230	60	0	0	198	528	252	126	1567	1004	405	501	666	177	270	440	52	0	0	126	1998	2454	630	1739	1366	681	1172	1284	394	2184	594	960	432	1080	504	45	555	90	195	120
400	418	658	0	90	0	0	0	0	0	0	0	0	18	3060	0	18	18	0	0	0	18	0	90	16	154	388	180	54	0	0	0	0	0	0	0	1920	3840	1440	0	0	450	900	0	0	18	90	0	0	0
2124	324	756	990	108	306	108	108	0	720	252	504	954	414	864	666	54	108	144	0	72	0	162	0	36	288	72	522	144	648	432	0	54	252	0	126	18	162	144	0	180	36	432	108	486	2736	1566	1746	972	1836
372	100	2880	112	90	226	204	46	126	2184	256	0	376	284	956	288	136	2100	320	76	4	310	124	46	430	70	40	380	480	1608	16	264	40	348	96	4	76	0	0	4	0	0	16	8	32	316	336	268	404	116
126	0	70	100	4	56	44	12	164	300	284	112	388	112	76	798	216	676	1778	3266	4332	214	1294	722	404	1614	322	1702	748	2158	40	16	104	336	864	1156	0	448	156	114	756	324	724	172	358	48	32	140	16	472
9	156	240	255	237	300	294	459	774	195	171	537	1035	207	279	198	399	438	432	180	360	294	243	279	771	306	159	801	576	648	315	372	420	324	117	234	270	129	318	543	156	150	513	585	369	297	324	810	108	81
720	1656	5610	1050	450	300	1050	2250	840	3084	720	900	0	0	7290	0	0	6	0	144	126	0	60	30	486	150	30	30	30	738	0	0	0	0	108	42	0	0	252	0	0	198	0	30	0	0	0	0	0	120
108	0	540	0	1728	72	576	96	480	1122	984	630	3456	576	864	0	0	0	0	0	0	0	0	0	0	0	0	0	0	0	0	864	0	432	288	0	576	288	864	0	0	0	2592	0	576	0	0	0	0	0
48	0	32	20	2020	860	80	3590	1390	0	620	1360	420	320	8000	24	0	16	40	72	40	100	92	0	0	0	0	0	40	8	0	600	400	0	200	0	2200	440	0	0	0	0	0	1000	200	0	600	400	0	0
4572	648	168	300	3916	140	300	780	0	0	0	0	0	0	144	1152	0	48	180	0	0	180	36	144	140	700	3336	0	0	0	0	116	4	60	0	0	0	0	0	0	0	0	0	0	0	0	120	0	60	0
0	0	3412	22	0	22	34	0	34	456	1350	150	44	68	852	0	0	1782	40	0	72	16	0	180	612	6148	464	108	144	516	564	144	342	236	64	1128	40	0	40	288	424	224	120	240	80	1410	360	792	548	160
720	144	576	432	0	1008	0	0	144	400	100	100	720	288	720	1440	288	1080	864	0	1296	0	0	432	1680	0	0	2160	432	1080	432	0	1584	1440	0	1584	0	0	0	1008	768	144	2160	0	0	0	0	0	0	0
360	2820	3120	360	180	180	1620	0	0	1080	0	360	720	720	1440	144	1572	1488	420	300	360	600	0	840	540	0	900	360	1080	2160	504	558	450	348	480	360	468	792	720	228	552	876	144	0	0	0	0	0	180	0
3120	0	480	864	3816	1080	0	144	0	144	936	0	720	216	1440	1920	72	600	1920	6240	1920	0	0	0	96	624	0	0	144	1440	432	1728	0	0	1296	0	144	3312	2448	540	324	1296	0	0	0	0	0	0	0	0
0	294	4602	0	0	0	0	0	72	1290	78	864	0	0	0	0	12	204	0	0	0	0	0	720	2480	3956	5300	0	0	0	0	0	0	0	0	0	0	0	0	0	0	0	0	0	0	0	0	0	0	0
0	1836	5364	0	0	0	1728	0	3132	4176	3312	3888	0	0	0	0	648	1152	0	0	0	0	0	540	540	936	612	0	0	0	0	0	0	0	0	0	0	0	0	0	0	0	0	0	0	1224	0	1908	360	0
0	0	0	0	0	0	13284	1476	2250	0	0	1440	0	0	0	0	2988	252	0	0	0	2050	140	276	630	0	594	0	0	0	0	0	0	0	0	0	18	0	0	0	0	0	0	0	0	6552	648	540	2880	288
0	1104	804	0	6	18	990	0	1662	1584	0	756	12	120	180	0	2784	1848	0	0	0	1464	148	4916	1350	0	3978	0	240	0	0	0	0	0	0	0	0	0	0	0	30	6	0	12	0	90	0	210	660	50
756	0	4284	1260	648	0	288	216	648	3960	4860	0	576	576	2520	864	0	2736	324	0	0	0	0	0	2808	972	0	0	0	216	36	72	0	0	0	0	0	0	0	0	0	0	216	0	0	144	324	540	144	36
1110	1380	102	1080	984	144	306	984	198	288	636	420	0	180	1296	1152	1440	90	924	2174	154	526	1656	530	24	156	102	108	108	162	288	264	24	120	748	68	608	284	164	0	0	48	0	0	90	90	222	30	88	300
0	0	0	0	1080	540	0	0	0	5400	1680	2100	0	0	5400	0	0	0	0	576	0	108	504	108	0	0	0	0	0	864	0	0	0	0	0	0	1208	988	900	0	0	0	0	0	540	0	0	0	0	216
84	204	60	0	540	18	644	924	112	37	29	6	0	0	120	6	0	24	0	540	90	1078	574	28	322	194	24	0	0	120	12	180	18	0	180	60	3210	1200	90	156	216	24	36	180	180	3448	4050	860	2144	932
240	18	1830	90	0	630	15	24	15	3930	1560	3060	0	0	540	0	0	0	0	0	360	0	36	18	0	720	2070	0	0	0	0	0	0	0	90	90	15	165	90	0	240	390	0	0	0	0	0	0	0	132
72	36	0	372	204	336	72	180	0	0	48	0	0	0	0	216	144	0	720	1524	108	216	792	0	100	600	260	0	0	0	456	1344	120	402	760	110	1988	2156	440	312	144	768	96	96	312	252	756	0	0	648
180	0	120	90	340	350	0	60	0	96	222	222	120	60	660	0	0	0	664	679	721	30	291	63	0	0	0	60	60	696	1014	3088	1274	434	506	476	1470	948	1650	3926	384	1366	120	180	396	0	60	0	30	291
36	0	12	24	240	150	0	0	0	0	90	0	0	0	0	2100	180	696	5708	2076	3814	608	2162	1106	1391	4421	530	48	120	336	6	15	15	330	126	264	0	0	0	0	90	0	0	0	0	20	135	25	60	159
286	606	188	254	574	420	692	712	768	332	356	476	240	300	120	430	714	572	712	888	836	922	550	664	712	352	592	252	684	156	494	784	1026	468	480	684	554	462	496	1264	598	826	300	384	252	532	584	780	818	458
656	160	192	288	768	0	240	672	192	0	960	192	576	288	1152	352	128	384	0	768	576	0	408	336	0	720	288	720	864	864	0	0	0	0	0	0	120	0	408	216	0	360	0	0	0	0	0	0	0	504
18	24	234	287	768	385	406	558	386	251	135	292	0	0	0	156	180	186	243	282	411	204	330	276	72	168	774	0	0	0	170	516	232	216	76	92	288	324	522	74	450	910	180	180	144	142	324	236	206	86
104	392	848	0	0	0	336	240	96	240	504	144	24	0	576	84	180	720	72	84	132	192	0	660	330	2238	216	348	408	288	186	138	228	252	236	640	368	400	144	304	384	380	60	624	0	184	24	176	372	0
374	200	218	756	720	660	90	300	30	288	120	0	60	0	0	0	0	0	80	1988	1616	0	1860	900	114	2478	1728	600	0	0	0	0	0	40	544	328	0	154	122	0	360	0	60	0	0	0	0	0	0	908
270	168	642	816	256	590	372	453	279	572	198	64	0	72	0	0	0	144	30	375	921	96	12	684	308	1510	1272	0	24	0	66	16	38	242	1105	4473	0	1196	712	0	3666	360	0	60	0	116	214	102	192	654
4442	3030	874	1530	504	144	1890	1422	0	806	570	280	864	864	432	528	180	48	396	594	72	252	576	0	12	144	60	144	432	216	0	0	0	216	162	24	0	72	36	0	36	0	0	0	0	1332	504	288	426	732
620	2776	1248	72	144	54	4344	36	984	822	42	738	558	756	486	108	1008	324	72	0	0	1080	24	48	144	36	36	144	504	108	108	216	90	522	540	486	514	514	520	432	1026	936	324	180	126	2352	36	492	360	0
0	0	540	0	120	0	0	120	0	504	60	300	0	0	0	6	6	324	0	12	0	0	12	0	547	418	1843	0	0	0	0	300	0	0	0	0	99	341	220	0	0	0	0	0	0	0	120	0	0	0
18	0	72	0	0	0	0	0	0	0	0	0	0	0	0	0	0	0	0	0	0	0	450	0	0	0	0	0	0	0	0	0	0	0	450	0	1813	1363	3394	0	72	360	432	0	0	18	0	0	0	2340
487	624	537	906	602	824	660	703	301	656	352	308	656	1228	916	210	324	274	184	280	728	344	608	160	256	360	256	248	664	640	90	74	56	140	186	314	176	300	660	170	606	168	356	256	220	276	299	149	488	708
664	288	884	624	612	396	576	816	1092	432	1788	504	252	72	216	428	468	616	36	216	3408	0	936	0	24	300	84	72	108	396	96	72	48	36	90	918	54	162	540	796	1622	510	144	324	360	1242	1308	2022	720	756
0	990	3780	0	0	0	768	0	72	1080	0	540	0	0	0	0	252	792	0	0	0	444	0	36	1080	0	540	0	0	0	60	372	0	792	216	90	120	120	0	0	0	0	0	36	0	306	0	54	612	0
1452	776	712	870	3614	1888	160	456	1088	288	864	672	864	0	0	288	192	600	392	496	516	624	456	1104	672	372	1884	0	0	0	918	1770	624	384	852	732	1236	96	1968	1920	192	816	0	0	0	140	372	352	96	60
3432	528	1080	5219	2366	3251	0	120	0	3840	6500	220	0	0	1440	860	40	600	0	0	0	2	42	52	300	0	0	0	0	0	708	312	912	180	0	36	52	144	44	300	0	0	0	0	0	0	0	12	48	1008
18	0	552	0	816	0	0	24	0	474	48	1344	150	6	2856	36	0	240	150	2040	0	6	60	0	2228	20	560	0	0	1446	0	1200	0	150	2250	0	6552	1764	1764	0	0	0	300	0	0	0	48	0	6	90
1482	436	1372	676	458	494	663	408	393	864	512	308	572	240	420	796	464	840	1090	626	868	108	478	254	575	1282	409	312	192	672	376	248	228	362	291	341	67	165	152	110	430	124	144	288	300	592	366	374	556	982
345	1104	423	0	54	72	228	108	372	1488	0	0	228	108	504	245	784	363	72	54	0	228	108	372	1488	0	0	228	108	504	120	264	384	492	228	216	288	144	0	60	36	600	504	216	252	300	0	60	60	0
0	384	1392	0	0	0	60	276	156	576	0	660	0	0	108	0	1216	2516	0	0	0	460	10	70	1912	0	830	0	0	450	538	232	442	602	133	405	52	46	10	414	300	84	0	0	18	1002	384	906	2156	245
846	96	2316	450	288	396	306	2178	576	3690	720	72	0	0	432	396	36	1566	270	300	2400	0	0	180	2790	7380	900	0	0	0	180	0	90	0	60	570	27	108	153	90	540	36	0	0	0	0	36	18	54	162
2850	1752	1374	1344	816	792	198	360	198	1290	868	182	0	120	0	1386	636	468	624	408	360	372	306	198	851	226	243	120	0	120	840	348	270	600	468	300	78	54	48	592	325	43	0	0	96	114	36	84	24	18
3	495	15	0	9	0	177	1389	0	0	0	0	0	27	9	0	1962	81	225	660	150	1062	4275	1170	97	27	2963	1044	990	2790	0	45	0	75	275	55	45	372	69	0	0	0	0	45	135	150	300	0	150	450
0	150	0	30	30	0	90	60	0	425	170	425	0	0	0	20	100	120	0	24	0	0	150	0	360	80	400	0	0	0	840	0	360	0	438	1728	0	6	0	600	1440	0	0	0	0	200	100	300	0	258
650	424	876	480	288	264	660	360	1752	1258	1216	1516	180	0	0	442	296	426	392	96	580	0	144	0	336	234	180	0	0	0	486	252	426	436	156	638	128	92	140	336	414	0	0	0	0	474	456	1146	696	438
0	0	0	0	0	2592	3168	3168	6660	4000	1376	2220	720	2592	0	0	0	0	0	0	0	0	0	0	0	0	0	0	0	0	0	0	0	0	0	0	0	0	0	0	0	0	0	0	0	864	864	1728	0	0
6968	312	2080	0	108	36	0	612	420	0	0	240	0	0	0	240	60	0	3660	5460	6720	60	360	240	450	3960	390	0	0	0	0	12	12	0	0	0	24	24	48	0	0	24	0	0	0	0	270	330	0	0
3888	0	22032	5184	0	1296	0	0	0	7200	144	0	0	0	0	0	0	0	0	0	0	0	0	0	0	0	0	0	0	0	0	0	0	0	0	0	0	0	0	0	0	0	0	0	0	0	0	0	0	0
4104	12096	2160	4320	1080	864	1080	1080	0	2664	936	720	0	0	0	0	0	0	0	0	0	0	0	0	0	0	0	0	0	0	0	0	0	0	0	0	0	0	0	0	0	0	0	0	0	0	0	0	0	0
336	500	3700	432	288	3600	0	0	1440	7704	4590	9090	0	0	144	48	20	220	0	0	0	0	0	0	0	0	0	0	0	72	0	0	0	0	0	0	0	0	0	0	0	0	0	0	0	0	0	0	0	0
32	0	8	136	316	436	16	56	24	684	432	380	96	48	1032	208	0	960	0	928	192	144	388	324	1410	660	666	368	320	2624	16	12	20	0	800	32	264	192	792	158	150	108	24	240	768	0	192	240	144	376
72	0	216	288	1024	32	120	568	32	24	24	0	0	0	96	672	720	552	540	384	828	456	2736	408	504	144	144	0	0	288	432	0	0	444	0	780	576	96	0	96	192	0	576	576	192	216	216	0	360	288
540	1728	1620	432	36	504	6642	3168	7902	3072	456	1584	0	0	180	0	0	0	0	0	0	0	0	0	0	0	0	0	0	0	0	0	0	0	0	0	0	0	0	0	0	0	0	0	0	4368	1792	4640	0	0
162	84	90	222	210	180	184	224	36	130	134	72	150	114	432	726	696	810	2282	1382	1028	1296	1728	660	1292	1696	1416	1428	1128	2304	222	235	131	574	502	298	240	360	0	216	156	60	60	348	198	164	436	36	620	810
0	1080	8136	0	0	0	1944	0	0	1872	0	792	0	0	0	0	288	2592	0	0	0	648	0	1296	1842	2080	3782	0	0	144	0	0	0	0	0	0	0	0	0	0	0	0	0	0	0	432	0	0	216	0
84	154	116	216	405	430	213	313	132	84	441	174	36	126	52	582	586	344	720	1466	1361	655	2036	643	199	771	815	228	462	154	258	268	86	60	381	57	288	450	218	451	336	248	264	498	192	729	1047	486	1301	3638
510	480	540	390	320	40	150	150	0	1223	309	130	0	0	0	0	0	0	108	348	414	0	210	90	120	82	20	0	0	0	432	450	234	552	644	1606	236	4463	1109	315	315	732	72	324	72	150	390	108	0	1572
150	192	702	72	144	294	243	147	198	1404	456	498	54	180	288	120	204	558	179	686	95	832	775	421	549	114	183	0	0	288	450	708	948	329	758	335	1546	1642	928	1284	1002	468	72	252	252	1287	855	576	1446	753
0	0	0	0	0	0	0	0	0	192	42	126	0	0	0	0	0	0	0	0	0	0	0	0	0	0	0	0	0	0	720	36	396	360	144	288	0	0	0	948	1338	414	216	180	0	0	0	0	0	0
0	600	3096	240	1080	1080	672	0	0	720	0	240	480	1200	4800	0	120	360	0	0	0	0	0	0	0	0	0	0	0	0	288	864	756	72	72	144	468	288	972	684	288	864	0	0	0	48	0	0	0	0
0	60	0	210	0	240	0	108	0	0	0	18	90	300	90	0	0	0	300	0	600	176	120	94	0	0	0	450	300	0	1830	768	4272	1740	0	3840	247	462	431	3399	3375	1350	780	600	330	0	0	0	120	0
240	1680	2256	0	160	0	224	832	896	256	256	1792	0	0	2464	48	720	336	64	0	0	256	64	0	192	64	320	0	0	640	0	672	0	128	640	0	2240	512	2432	128	0	640	768	576	768	128	384	512	256	0
150	72	72	24	0	72	96	0	0	144	144	72	120	54	144	30	30	0	36	144	288	42	72	0	144	306	90	180	0	432	1062	612	1110	714	1398	1602	384	2160	1800	918	1830	1068	2784	2844	4302	24	0	0	36	492
4416	3456	2064	216	72	432	864	864	3456	3222	1902	4164	5616	1728	1008	1344	1296	1464	0	0	0	0	0	0	216	0	0	0	0	0	0	0	0	0	0	0	0	0	0	0	0	0	0	0	0	0	0	0	0	0
792	748	3716	1296	1404	1188	2592	2484	1836	2616	1428	1752	2160	1080	6588	828	1058	1426	0	0	0	0	0	0	720	0	0	0	0	0	0	0	0	0	0	0	0	0	0	0	0	0	0	0	0	0	0	0	0	0
1440	288	0	4896	10656	1152	1728	7488	0	0	0	0	0	0	3456	0	0	0	240	384	96	0	144	0	0	0	0	0	0	0	360	1080	0	480	1416	192	2592	846	810	288	72	216	0	0	0	0	0	0	0	864
2100	2664	2580	0	3144	780	420	3804	1086	1692	1612	2126	1146	972	1944	606	810	966	288	90	96	168	96	72	390	138	36	24	186	186	18	462	90	0	30	0	0	90	90	174	30	180	60	30	30	48	264	252	36	0
3024	2928	2496	4728	2928	1632	4224	4272	2688	480	1248	384	96	0	0	120	0	0	264	720	408	84	756	624	168	936	144	0	0	0	120	0	0	312	1104	792	84	828	552	144	576	96	0	0	0	0	48	0	156	948
380	234	310	66	15	468	219	243	879	1216	1530	1250	930	366	381	158	6	331	938	1035	1267	90	45	141	492	180	282	69	93	525	60	30	360	1022	675	1393	150	593	352	36	201	519	540	45	1110	356	284	1730	244	890
0	0	3168	1920	3600	2160	1008	1968	1344	5220	240	480	1536	2160	6660	0	0	0	0	0	0	0	0	0	720	0	0	0	0	0	0	120	120	0	0	480	360	120	240	0	540	0	480	900	360	12	144	60	84	0
52	64	544	136	310	396	70	8	86	1234	62	84	52	88	1098	136	192	824	238	60	286	324	108	444	924	380	66	166	264	580	436	1314	1464	520	280	596	664	312	528	844	682	362	72	958	192	502	690	730	594	150
2472	240	4416	720	180	0	0	0	0	144	72	0	0	0	1512	4476	552	8292	2844	96	3792	72	0	36	4758	2346	1140	144	180	0	144	36	0	324	12	528	0	0	0	0	0	0	0	216	0	0	0	0	0	0
960	480	900	286	1198	616	2621	609	2086	1596	832	1568	0	0	360	0	0	0	0	80	304	0	258	654	300	372	840	0	0	72	832	2200	1504	0	308	628	564	180	60	0	360	0	0	720	288	861	189	1074	0	24
0	120	2310	0	0	0	2366	3368	746	60	0	0	432	0	4320	0	90	2340	0	0	0	0	0	540	654	360	1026	0	2160	0	42	0	12	180	36	270	0	0	0	36	240	0	0	144	0	615	900	267	252	0
325	195	1010	924	2301	1644	450	2610	855	635	1830	955	2430	1110	1665	820	780	830	0	136	17	0	144	27	20	68	20	90	30	81	1470	2880	1875	1260	274	119	354	411	348	1482	372	567	345	3	363	144	450	135	120	96
1170	810	3096	3240	270	2550	5400	6210	4710	3204	2052	1836	150	150	150	0	30	24	60	18	78	24	0	24	96	330	132	78	78	24	18	0	0	126	54	396	0	0	18	36	366	90	42	36	18	18	0	0	162	180
3230	600	6670	900	0	150	350	125	125	15000	2550	900	300	600	1500	230	0	370	108	0	282	0	30	90	164	638	860	348	0	900	0	0	0	36	0	84	0	0	0	0	30	0	0	0	0	70	25	25	60	105
1464	984	864	2538	1434	1698	2160	4872	1638	672	1476	1500	390	360	360	612	534	312	468	198	432	354	648	252	48	156	204	30	0	0	564	156	270	312	96	528	162	396	192	216	240	312	30	0	0	864	1734	768	144	672
260	105	247	1110	660	822	159	255	360	318	1002	372	1530	450	810	12	9	9	21	291	246	20	92	536	256	242	360	0	0	0	2	2	38	60	522	192	90	90	324	168	446	256	0	0	0	12	24	24	35	161
2332	744	412	3460	392	1856	528	1000	412	1010	1183	161	1120	1228	1120	370	400	78	1128	0	276	0	0	0	268	278	0	0	0	0	1000	291	469	1344	0	96	0	0	0	402	456	0	0	0	0	230	84	114	194	156
74	146	68	264	165	519	164	196	360	196	355	117	640	328	284	104	98	92	115	152	165	289	131	324	260	358	362	352	328	224	156	166	356	32	112	144	108	132	248	470	210	196	520	264	240	438	432	528	515	121
498	726	1494	450	216	252	744	36	252	1090	603	206	648	648	648	192	558	1080	90	108	36	540	24	144	183	522	78	0	72	0	648	120	126	528	246	324	168	216	0	33	144	66	0	0	0	966	18	126	924	120
1920	3672	3984	144	72	0	2400	192	1440	6696	648	2376	216	0	0	672	2016	3360	0	0	0	432	0	0	2160	0	216	0	0	216	0	0	0	0	0	0	0	0	0	0	0	0	0	0	0	552	24	288	0	0
96	618	102	4080	10080	5304	576	474	1356	984	1920	1098	2184	504	1824	0	36	12	0	0	0	96	42	108	6	0	24	48	0	0	120	270	330	264	600	96	2622	624	1464	288	186	720	960	60	1080	120	90	270	24	36
108	54	450	18	72	126	240	156	162	486	36	72	0	144	468	0	108	324	144	36	468	54	108	0	1170	522	72	0	108	162	0	144	72	144	72	504	120	126	276	504	504	144	0	504	126	180	216	108	546	594
452	474	188	328	136	104	523	184	215	479	153	472	433	412	1240	312	520	199	557	496	397	600	185	86	265	122	254	235	415	1079	1390	892	357	781	328	563	3037	2060	946	469	314	194	427	1327	875	1107	316	331	397	180
0	588	1932	0	0	0	180	468	1296	2226	594	1644	0	0	1152	0	372	1248	12	156	120	108	360	0	180	0	36	0	0	1080	0	108	0	96	960	384	432	3468	1104	84	144	852	0	288	0	36	36	144	0	72
228	216	204	120	0	60	108	12	24	480	318	282	192	156	48	438	594	432	300	108	204	396	108	108	1104	960	648	228	300	792	240	48	252	324	180	264	24	120	48	240	624	492	144	0	348	252	60	192	396	180
0	540	1260	0	0	0	0	0	1152	1188	1188	360	0	0	0	0	144	432	0	0	0	144	0	144	576	0	0	0	0	0	36	0	36	144	432	1008	0	0	0	72	432	0	0	0	0	0	0	144	36	0
0	2160	4320	0	0	0	2160	0	3240	2556	1188	1872	0	0	0	0	1608	2352	0	0	0	648	0	1944	3348	0	756	0	0	432	0	0	0	0	0	0	0	0	0	0	0	0	0	0	0	0	0	216	432	0
0	864	18576	0	0	0	0	0	432	6048	0	5184	0	0	0	0	0	0	0	0	0	0	0	0	0	0	0	0	0	0	0	0	0	0	0	0	0	0	0	0	0	0	0	0	0	0	0	0	0	0
36	0	72	48	192	180	216	456	1056	348	576	768	0	0	0	912	3456	3528	1704	576	360	4920	528	2040	360	336	816	48	0	1152	54	384	414	0	0	0	180	0	108	84	0	96	0	0	0	324	492	1644	0	0
0	480	72	120	240	0	1818	1122	2076	576	432	2628	0	0	0	72	480	72	36	36	0	1164	108	900	756	108	936	0	0	0	264	96	120	24	24	0	228	36	180	144	36	180	0	0	0	918	414	228	192	0
0	0	0	0	0	0	522	990	432	0	0	0	0	1296	0	0	0	0	0	0	0	120	222	90	0	0	0	0	216	0	0	0	0	0	0	0	0	0	0	0	0	0	0	0	0	3804	2676	2016	1680	2514
580	192	236	328	288	548	112	68	108	320	344	212	48	48	48	76	96	68	528	288	504	36	240	108	40	400	304	144	0	0	1312	624	1916	1984	1032	2192	608	1496	776	1628	3056	1520	240	480	480	136	44	60	54	372
1512	504	864	1092	18	186	336	162	126	240	312	48	120	96	120	1968	216	576	720	480	1800	420	750	270	840	1752	288	0	0	0	1086	105	165	1530	1008	2478	144	456	144	732	1458	222	0	0	120	144	186	54	480	600
410	0	600	1080	60	540	0	0	0	0	1440	0	0	0	0	950	0	420	802	296	1916	14	40	56	2380	2770	0	70	70	70	900	36	540	760	512	2312	0	0	0	2520	2160	0	0	0	0	0	180	72	140	310
1122	2352	2736	656	280	312	1662	732	1146	1686	648	1464	240	240	192	102	0	252	76	120	284	535	271	460	405	318	423	108	162	108	78	0	0	32	84	274	69	119	178	67	292	103	24	30	24	780	108	0	668	458
216	936	696	96	192	0	1716	660	792	702	90	180	0	0	384	48	144	96	0	144	0	144	216	216	60	12	36	0	0	384	0	0	0	0	48	180	36	54	6	0	0	0	0	0	0	6290	2590	2640	2184	3714
0	0	1140	0	0	0	1200	2400	900	0	0	780	0	900	1920	0	0	60	100	330	650	0	0	0	120	0	0	0	0	420	0	480	120	0	0	0	792	372	396	456	996	528	0	1920	420	0	0	300	0	1200
1584	5016	960	0	0	0	2172	192	576	888	0	372	180	0	120	632	984	472	396	0	0	1824	576	480	224	196	96	0	60	0	0	0	0	0	0	0	0	0	0	36	72	0	0	0	0	4500	240	1080	3372	1188
2490	2208	3630	24	372	192	0	0	0	880	920	0	0	600	60	960	240	0	780	2640	2460	0	0	0	1400	7960	0	0	6000	600	0	108	0	0	0	0	528	0	0	54	54	276	48	108	0	0	0	0	0	0
0	0	0	0	450	0	0	630	0	0	0	0	0	0	810	0	36	72	72	306	72	180	162	36	36	18	18	0	36	306	0	870	120	36	198	216	4074	180	516	180	360	990	954	1062	450	0	2970	0	108	306
78	96	79	39	437	80	96	1184	150	145	144	151	79	200	1010	12	24	37	39	437	80	68	942	120	128	144	168	79	140	1010	104	514	107	68	454	95	1688	4042	502	112	151	401	423	1032	1020	141	682	93	109	924
0	0	0	72	648	360	0	324	324	0	216	0	0	0	216	0	0	0	0	0	0	0	0	0	0	0	0	0	0	0	144	3024	1152	0	0	0	1728	5112	720	0	0	0	4320	0	6480	0	324	108	0	0
0	360	0	0	216	24	30	360	90	0	0	0	0	0	0	0	0	0	0	5400	600	0	6048	48	0	0	0	0	0	0	0	0	0	0	144	0	1080	144	1092	0	0	180	0	0	0	0	0	0	0	180
1380	420	3570	480	1440	840	180	240	240	4350	10560	3300	0	0	0	0	0	0	0	168	108	0	24	60	0	534	180	0	0	0	0	0	0	0	108	222	0	156	216	0	294	636	0	0	0	0	0	0	0	60
600	300	1800	360	300	2160	0	240	6420	3564	2418	12258	4860	2700	2700	0	60	300	72	0	24	0	0	0	240	24	0	0	0	0	0	60	300	0	0	0	0	0	0	120	0	0	0	0	0	0	0	900	0	0
78	318	288	630	690	660	168	1680	2010	738	3600	3906	1002	540	540	120	240	0	0	0	30	420	30	0	0	0	0	0	60	0	120	240	0	0	0	30	420	30	0	0	0	0	0	60	0	0	0	420	0	0
300	150	1710	0	200	1804	0	750	6150	2610	4615	6185	0	1080	0	10	50	360	80	10	150	0	0	60	478	262	250	0	0	0	0	50	370	0	0	0	0	0	60	546	52	200	0	0	0	0	4	1004	0	0
520	900	1080	0	105	278	0	119	396	645	618	585	500	500	30	383	571	2346	870	727	2070	1262	1083	3410	1195	2940	2345	0	0	126	0	74	274	0	0	0	90	36	269	216	0	504	0	0	20	0	80	376	0	0
10	84	206	0	450	300	4	850	4048	0	4404	8136	0	0	0	70	348	842	120	690	240	440	150	280	440	0	280	0	0	0	0	390	870	84	12	24	392	38	260	440	0	280	0	0	0	56	200	1316	60	0
1280	1052	3228	996	712	612	896	1008	368	2520	1654	1574	140	140	1784	1260	1136	2824	120	120	0	162	42	84	864	120	168	360	360	1400	840	496	524	220	80	0	296	64	144	300	60	216	360	0	80	524	344	272	230	50
0	0	0	0	300	150	60	210	450	2400	750	180	0	300	600	825	1870	7205	0	0	450	60	90	570	150	1950	1830	0	300	0	0	0	0	0	0	0	0	0	0	0	30	0	0	60	0	0	0	0	0	0
750	644	642	434	766	292	128	398	38	208	146	58	424	504	1492	864	552	852	720	184	264	326	178	188	108	48	352	496	388	820	252	484	160	246	150	40	208	108	92	186	98	248	500	460	120	216	448	160	182	198
1136	0	1024	2100	1260	3156	384	648	336	372	2400	0	0	0	72	340	0	332	408	0	312	0	0	0	374	90	40	0	0	0	2334	1170	4296	1416	0	1104	1793	608	551	1866	312	6	360	0	0	584	1704	940	324	320
72	0	216	36	180	144	288	360	1512	72	1440	0	0	0	0	48	0	48	24	24	24	0	0	0	36	216	108	144	0	0	396	2780	1984	48	48	552	240	744	3696	1488	336	1488	0	0	0	160	200	840	0	144
329	370	375	352	1475	675	387	3	1170	282	8	580	0	0	0	310	152	114	40	142	148	208	104	372	495	225	966	0	0	36	1928	4720	2160	824	434	404	6	384	1170	16	274	580	0	0	0	512	1000	720	296	94
0	0	0	0	1016	324	0	640	100	100	240	80	0	0	500	878	418	552	216	1052	1668	600	2216	1644	2457	3618	3561	60	420	1076	0	456	168	0	0	0	381	65	158	8	300	208	0	420	0	0	296	16	0	0
548	344	224	224	748	308	768	1080	576	192	208	368	0	0	0	64	64	256	204	351	701	160	172	352	96	352	704	0	0	0	112	224	368	276	402	902	192	472	628	288	1392	1160	400	832	400	240	400	32	120	516
0	0	0	1296	4536	1080	0	648	0	0	0	0	0	0	216	0	0	0	0	0	0	0	0	0	0	0	0	0	0	0	1080	2808	1800	1656	2808	936	7632	4968	6192	1008	1080	1512	0	1080	0	0	0	0	0	0
860	449	881	662	596	110	213	412	35	692	1144	468	0	0	0	228	159	51	536	672	472	96	636	36	286	1100	462	0	0	0	568	400	394	574	636	728	594	598	164	261	723	432	0	144	0	933	620	925	266	1180
0	0	0	0	72	144	0	144	0	0	0	0	0	0	288	108	72	144	96	696	288	456	2004	1140	828	720	396	396	360	936	0	624	96	204	876	648	1656	2088	3744	432	0	2736	288	0	1728	0	648	0	0	72
990	462	132	3456	7866	2988	1296	1782	1008	540	522	306	432	0	2700	360	168	48	0	234	36	0	108	18	0	18	18	0	0	0	576	1440	288	1152	720	144	1680	1632	1962	1152	792	612	864	216	0	288	756	108	576	378
360	1368	1152	72	1680	288	1512	2508	2436	1008	1080	3648	2712	2160	2160	0	0	0	0	24	0	144	408	288	0	0	768	192	0	0	0	0	0	0	0	0	36	216	372	0	0	192	48	0	0	24	228	156	120	336
24	0	120	24	144	228	0	420	660	1536	120	84	1080	216	624	12	0	180	24	48	108	20	70	90	540	0	0	0	36	240	0	48	72	0	0	0	48	36	108	156	0	384	0	0	48	72	902	1630	40	140
0	1044	432	0	0	0	1656	1248	5736	792	0	5184	0	0	0	0	36	72	0	0	0	324	540	1080	36	0	540	0	0	0	0	0	0	0	0	0	0	0	0	0	0	0	0	0	0	540	480	1680	216	756
0	48	144	24	0	0	0	0	24	24	0	0	48	12	48	72	276	792	216	144	0	624	480	984	756	180	288	432	180	432	24	0	0	48	48	0	0	0	0	0	0	0	0	0	0	1020	360	1080	5664	3708
1092	144	534	1531	692	2229	138	456	126	894	144	48	144	0	288	0	0	0	0	0	120	0	0	0	0	780	600	0	0	0	95	40	81	0	0	30	0	0	0	0	180	120	0	0	0	0	0	0	0	150
0	0	0	1854	522	864	0	0	0	12	0	0	0	0	0	0	0	0	0	0	0	0	0	0	0	90	30	0	0	0	288	648	360	1836	2760	1524	0	576	0	360	1116	456	648	864	864	0	648	0	0	0
216	324	180	108	756	0	144	216	0	48	192	48	0	576	288	144	180	60	0	144	0	24	36	744	42	24	582	288	96	36	540	3840	0	0	1296	0	1644	828	300	0	60	960	2280	1320	1620	0	0	0	0	0
48	330	330	24	864	1440	480	96	0	240	48	0	1152	1152	576	0	390	390	144	48	48	180	36	144	0	0	360	0	0	0	60	0	0	12	24	24	0	0	0	0	0	0	0	0	0	1500	0	0	1440	324
2	1402	402	36	36	0	1320	6	1176	127	12	293	36	72	0	42	942	156	36	36	0	342	12	672	264	20	40	36	72	0	342	373	185	141	197	76	417	330	375	301	175	400	60	120	120	506	56	266	228	8
282	648	0	287	105	82	1230	267	507	60	36	120	666	894	0	90	90	0	204	570	186	895	272	867	0	0	0	936	1116	0	255	81	120	60	510	78	12	504	12	66	201	63	300	318	492	562	211	451	1604	412
864	576	0	800	3568	816	240	1632	0	200	240	280	0	1440	0	288	0	0	288	216	72	294	396	30	0	0	0	0	0	0	0	2160	720	1152	1584	144	4288	480	272	0	0	432	0	0	0	0	576	0	96	192
200	40	60	4125	2427	3450	305	500	5	0	875	175	1500	1500	60	10	50	0	100	50	0	115	30	125	0	25	5	0	0	0	1650	570	780	0	0	0	503	2	5	625	0	125	0	0	0	265	10	25	288	72
1290	2064	1776	306	1254	2340	756	4410	2064	1806	2322	2010	810	1530	5790	60	78	42	0	192	126	36	360	108	180	228	36	180	372	360	0	0	0	0	48	24	18	162	108	234	18	72	0	24	216	0	0	30	0	90
1285	2140	715	105	145	155	225	450	730	825	2130	1630	55	315	75	178	208	64	30	170	205	60	425	20	150	855	700	55	315	75	296	58	6	4	126	32	0	30	28	0	14	500	127	0	0	0	0	0	75	25
3240	1344	15936	2592	1296	2160	0	288	0	9456	1512	1344	1728	0	2304	0	0	0	0	0	0	0	0	0	0	0	0	0	0	0	0	0	0	0	0	0	0	0	0	0	0	0	0	0	0	0	0	0	0	0
4086	1842	984	5328	1536	5904	576	0	0	960	2640	864	2880	1584	624	858	222	288	336	756	1260	0	312	120	12	420	132	120	504	24	0	150	150	384	984	1116	30	0	30	180	1656	36	180	528	900	0	0	0	0	0
2130	2226	2124	1700	2732	1472	660	1320	1800	1680	1560	2760	1740	960	1920	702	774	1140	702	486	60	0	192	360	84	96	108	96	48	288	2568	2604	2604	738	666	108	240	312	540	96	168	288	156	0	288	0	0	0	0	0
840	270	558	630	1674	2376	1008	1968	1308	2358	4182	3204	480	708	1080	1206	1074	2298	1117	106	295	48	150	48	558	336	216	114	102	210	660	1710	2940	102	36	36	240	54	120	984	132	222	30	90	150	54	0	90	24	96
1710	630	540	2880	3000	2040	0	1680	0	0	1080	360	2880	1440	1440	594	234	180	864	192	0	162	150	312	168	264	288	1008	0	144	0	180	60	720	240	0	0	202	1790	0	0	1320	1920	480	480	0	0	0	0	0
1764	2484	1692	2172	4350	2910	540	720	1656	972	1584	2232	1548	2376	2808	0	0	0	0	0	0	0	0	0	0	0	0	0	0	0	5460	5694	5694	0	0	0	0	0	0	0	0	0	0	0	0	0	0	0	0	0
560	1292	920	864	1400	600	12	2804	0	200	2000	2000	1200	1200	404	240	420	0	360	1640	120	120	1424	672	260	320	560	360	360	800	252	288	180	0	72	0	224	72	80	0	0	0	48	24	0	0	0	0	0	48
3546	738	1152	4224	2532	4944	180	630	738	1563	3714	2031	1386	1152	900	936	204	318	426	618	306	84	96	0	36	144	36	108	108	324	534	300	300	210	456	180	198	162	0	216	264	96	216	324	1116	0	6	84	6	30
948	786	2898	372	72	432	600	408	1896	3480	1392	5304	1278	528	624	878	1036	3132	78	150	108	144	210	408	1770	630	1782	306	186	318	30	0	24	6	18	12	0	6	12	0	54	48	42	18	54	48	24	120	30	36
360	1164	564	60	1332	192	240	210	1404	4050	3624	5106	1692	648	5634	468	630	1854	0	0	0	30	0	6	1896	198	192	180	90	0	0	0	0	0	0	0	0	0	0	0	0	0	0	0	0	24	12	54	0	0
1800	2856	1392	0	3600	0	960	4080	0	936	648	600	0	192	0	0	48	168	0	3600	0	960	4080	0	72	396	420	0	192	0	0	0	0	0	0	0	450	2700	4050	0	0	0	0	0	0	0	0	0	0	0
8472	3552	2496	3120	2064	696	552	1248	480	3948	1920	1476	1560	1170	600	1368	378	504	828	1440	60	312	696	48	36	252	72	0	90	312	240	96	114	120	408	0	0	0	432	6	54	30	144	0	72	138	192	120	0	120
1464	1932	1884	664	216	200	192	492	288	1020	783	873	480	636	1500	888	1344	768	552	336	312	648	1032	540	1212	948	1680	1080	360	1020	86	12	10	40	80	48	42	0	102	48	16	80	120	96	72	0	24	24	0	0
696	0	1320	984	432	672	1044	972	792	4956	3000	1716	1080	864	1296	96	0	96	0	0	216	0	0	0	108	228	0	0	0	192	96	0	96	96	96	312	0	192	96	108	84	0	288	144	192	72	72	48	96	204
1158	1100	286	54	186	54	768	0	0	468	0	168	156	156	1182	1236	1600	428	360	0	0	810	438	180	1326	312	432	90	432	324	225	888	153	324	324	144	1278	906	90	126	252	342	414	720	198	552	96	48	576	240
100	0	200	240	120	120	26	60	74	184	172	744	480	16	800	340	8	660	152	0	64	176	80	736	1046	117	533	360	48	480	900	480	540	80	0	40	2120	340	1300	110	46	44	840	80	160	96	80	160	72	80
270	432	1350	0	0	0	132	72	96	1236	840	312	492	648	1080	426	672	1314	180	108	144	60	36	24	480	0	0	24	216	1944	180	216	72	720	972	360	1206	846	1188	216	216	360	1008	216	864	408	144	408	768	1044
1152	3240	1260	3042	1404	846	4086	756	2250	522	342	468	432	144	3492	144	144	108	360	216	288	912	1578	390	120	0	96	72	216	900	36	0	36	504	2052	432	144	756	0	72	180	180	0	504	288	216	144	72	1200	2046
0	0	0	528	3942	450	0	240	48	0	2020	140	192	360	0	48	48	0	1186	568	598	312	2576	88	0	0	0	96	144	0	112	658	70	156	48	84	0	0	0	0	0	0	0	144	1440	72	768	456	360	3416
522	498	376	281	800	348	489	752	723	319	143	260	427	227	383	486	216	104	1378	1326	897	441	1468	263	324	926	640	355	331	391	182	290	152	914	999	633	168	465	122	54	500	231	183	320	80	404	516	424	239	547
386	232	234	288	318	204	204	174	174	156	304	182	180	0	90	780	492	498	906	312	318	372	444	180	786	992	718	198	36	540	744	522	378	522	160	134	196	136	52	316	260	138	36	18	360	712	978	1004	592	412
84	180	168	0	12	90	0	42	168	328	173	75	0	0	24	56	120	112	0	360	18	0	90	0	180	54	18	0	0	240	0	0	0	0	0	0	2200	2310	3740	0	0	1080	0	0	0	0	0	0	0	0
432	360	1656	72	1548	180	0	1056	0	1524	780	1080	72	0	1392	288	168	912	432	576	0	288	624	0	1672	1292	2508	0	0	744	72	1332	108	180	324	0	576	360	936	0	0	0	0	0	144	0	576	0	0	0
0	0	0	0	0	0	0	0	0	0	0	0	0	0	0	0	0	0	0	0	0	0	0	0	0	0	0	0	0	0	0	0	0	0	0	0	0	0	0	0	0	0	0	0	0	0	0	0	0	0
378	798	3324	0	0	0	0	0	0	540	0	0	0	0	0	0	0	0	0	0	0	0	0	0	0	0	0	0	0	0	0	0	0	0	0	0	756	882	1062	0	0	1296	216	0	0	0	0	0	0	792
0	900	900	0	6	0	0	25	0	0	0	0	0	0	2762	30	215	790	100	0	0	255	20	100	60	120	120	650	400	50	800	1257	0	345	35	100	737	60	60	231	70	35	0	1744	0	2850	4291	0	260	20
0	0	0	0	0	0	0	0	0	0	0	0	0	0	0	0	0	0	270	1860	750	0	1440	0	0	0	0	0	0	2160	324	216	216	666	5468	850	5406	2052	7950	900	720	900	180	1080	576	0	0	0	0	0
486	558	228	650	690	484	206	409	175	498	348	426	540	324	648	361	187	280	476	483	193	775	464	301	265	467	270	168	198	306	288	381	135	1182	1383	1107	611	1474	367	749	817	432	336	1074	714	992	1543	1171	163	466
3168	288	2160	2160	3024	4320	0	0	0	432	3456	0	0	864	864	6336	576	3456	0	0	0	0	0	0	0	0	0	0	0	0	0	0	0	0	0	0	0	0	0	0	0	0	0	0	0	0	0	0	0	0
802	275	255	2256	5208	1320	756	5586	378	0	216	0	0	0	6168	148	110	102	0	0	0	0	0	0	0	0	0	0	0	0	336	912	192	0	96	0	36	180	0	0	0	240	720	480	288	72	372	36	0	0
1514	1696	1368	1776	174	468	216	196	148	1968	1656	216	706	816	480	142	200	168	294	236	166	0	32	0	124	204	8	64	288	96	350	116	128	416	320	272	504	1742	1074	516	774	1278	640	276	600	132	174	40	126	664
708	24	732	432	120	720	0	12	36	975	1053	1092	1272	48	576	178	4	202	120	288	12	24	528	120	192	0	0	0	0	1152	360	120	720	720	1584	0	672	2184	792	24	0	24	1200	0	2784	0	12	36	0	1170
0	0	240	54	132	54	12	0	12	396	230	46	120	48	480	0	0	288	300	252	168	0	0	0	0	0	0	0	144	1440	630	1200	630	916	948	512	3394	3028	2614	810	612	666	684	1008	972	0	0	0	0	0
93	138	65	1010	828	1114	138	104	54	128	412	48	96	636	176	52	80	20	120	220	160	73	150	9	38	70	44	160	400	36	903	751	822	528	1056	1104	516	1210	694	195	1086	1303	1544	1532	3536	120	116	16	201	362
0	0	0	0	12	0	0	0	0	0	0	0	0	0	0	120	336	312	294	36	516	0	48	0	0	288	0	192	1152	192	216	54	432	534	12	1476	222	492	1068	906	3094	2630	1230	174	78	0	24	0	192	144
564	300	90	456	216	264	108	390	54	168	240	96	288	666	216	132	48	18	192	96	0	24	36	0	0	0	0	0	222	72	8178	4728	6234	2430	1380	1110	1008	420	600	3060	1380	1470	2586	1080	1056	0	24	0	0	0
360	1086	1770	244	410	226	588	554	1126	1024	48	656	464	128	676	192	736	908	0	144	0	84	240	480	348	256	216	144	56	432	486	735	603	792	2092	1996	1224	1176	2784	200	1180	3524	1200	1672	672	34	214	64	26	48
0	96	96	60	180	48	72	0	360	60	48	180	0	0	0	0	192	192	20	100	24	36	0	684	0	96	480	0	0	0	240	240	0	0	960	0	480	1416	624	96	96	384	0	0	0	0	0	96	48	0
822	2712	1020	432	1344	240	1836	4008	1404	1410	756	1764	360	864	840	234	984	510	252	288	0	720	1110	162	204	150	312	144	144	288	318	1056	438	564	744	162	948	534	510	228	174	288	60	120	288	558	1128	558	360	750
420	96	252	72	252	144	192	72	24	36	36	0	0	0	612	240	0	144	72	0	216	144	0	0	480	672	576	864	0	576	660	804	216	864	336	648	1092	348	0	264	408	192	864	1944	1296	192	144	48	336	0
88	72	32	0	192	72	0	216	0	0	0	0	0	0	96	44	36	16	0	1488	1152	24	2280	0	88	110	90	144	0	960	180	120	180	384	0	0	444	0	300	0	216	144	0	216	0	48	48	0	0	480
0	0	0	0	192	48	0	240	0	0	0	0	0	0	0	120	120	0	0	480	120	120	1200	0	0	0	0	0	0	0	0	864	96	480	3600	240	1974	5586	12264	192	864	2256	0	0	0	0	960	0	360	1800
120	1560	1104	0	144	0	1460	612	1876	1752	1050	1782	144	948	984	24	168	96	264	760	776	540	1080	0	96	0	0	0	720	72	72	384	120	348	1052	1156	664	730	730	624	912	96	288	1200	984	136	132	740	168	120
468	702	1950	240	306	114	720	1860	1296	4032	528	756	480	720	3600	72	138	330	24	0	96	156	384	360	504	1116	420	300	420	720	60	66	18	48	0	192	72	252	144	84	276	60	120	276	180	48	84	12	36	36
408	504	132	258	1566	300	272	1320	316	168	228	180	900	468	828	840	648	312	964	1296	116	1120	1896	152	72	0	0	72	72	936	564	1404	336	256	576	32	2844	756	432	288	0	0	576	0	432	564	1188	336	312	576
[truncated: 55 more columns]
