# Supplementary material for: Polygenic adaptation from standing genetic variation allows rapid ecotype formation
Source: eLife. 2023 Feb 28;12:e82824. doi: 10.7554/eLife.82824 (PMC9977305; doi:10.7554/eLife.82824)
Supplement: Supplementary file 2. [file elife-82824-supp2.zip › Supplementary_Data_1/Twisst_windows_5000/superscaffold22B_all_output.weights.5000.csv]

topo1	topo2	topo3	topo4	topo5	topo6	topo7	topo8	topo9	topo10	topo11	topo12	topo13	topo14	topo15	topo16	topo17	topo18	topo19	topo20	topo21	topo22	topo23	topo24	topo25	topo26	topo27	topo28	topo29	topo30	topo31	topo32	topo33	topo34	topo35	topo36	topo37	topo38	topo39	topo40	topo41	topo42	topo43	topo44	topo45	topo46	topo47	topo48	topo49	topo50
0	0	0	0	0	0	0	0	0	0	0	0	0	0	0	0	0	0	0	594	54	0	5400	5400	999	648	4941	0	0	1080	0	0	0	0	1386	342	1188	0	0	0	378	594	0	756	0	0	0	0	0	0
96	152	144	50	129	229	659	334	1113	484	492	354	384	360	416	304	1308	852	828	1434	1182	488	662	908	2116	556	906	816	792	1156	350	649	601	160	344	296	1472	354	304	186	144	1068	96	320	412	434	222	236	264	420
716	164	36	510	648	140	432	2140	232	220	92	44	380	200	752	1069	265	452	1596	1464	394	100	646	62	806	2372	582	312	480	372	163	91	12	334	392	142	356	198	150	26	146	52	200	656	140	324	2101	157	144	648
312	1236	232	268	1000	72	818	1112	438	204	144	812	260	240	1004	469	1293	522	264	954	154	692	928	204	856	392	844	192	412	864	28	372	0	45	153	18	904	956	1092	36	14	222	276	204	72	123	234	67	20	340
300	0	0	180	720	1080	6	6	36	135	135	6	0	0	0	510	216	954	576	48	696	20	100	360	904	2900	216	0	0	144	100	200	300	96	48	216	1000	300	500	24	4	860	240	600	24	630	4530	0	8	616
0	0	0	0	1720	560	12	828	168	174	488	310	0	0	360	2652	748	1688	912	772	1244	294	432	282	1953	1169	478	0	0	0	0	574	194	192	28	68	692	0	208	174	138	228	0	360	0	156	612	48	0	0
174	62	28	192	2328	768	690	1578	1068	124	166	1138	348	264	504	624	704	280	228	244	80	36	180	96	12	12	108	24	12	36	56	1064	224	0	0	0	420	180	252	0	0	288	72	0	0	300	1686	906	0	144
0	288	2016	0	0	0	720	0	1008	2016	0	0	0	0	0	0	240	480	0	0	0	0	0	0	792	72	0	864	432	0	1216	768	896	0	0	0	0	0	0	0	0	0	0	0	0	768	0	672	0	0
725	725	7370	0	0	0	0	0	0	7560	0	0	0	0	9720	210	210	1956	0	0	0	0	0	0	1728	0	0	0	0	0	0	0	0	0	0	0	0	0	0	0	0	0	0	0	0	0	0	0	0	0
1152	3024	792	288	1440	1152	3144	2792	2992	480	1472	256	0	0	72	240	624	96	0	576	864	232	1800	2288	120	720	288	0	0	0	72	24	144	48	0	744	128	480	544	156	756	1152	0	360	0	312	232	224	152	1944
1467	4716	2133	1725	2025	1074	4212	1620	2916	972	324	1620	432	0	0	270	1008	378	396	0	0	0	0	0	0	0	0	216	0	0	3459	3807	1410	108	0	0	0	0	0	0	0	0	324	0	0	0	0	0	0	0
8424	0	0	12474	3192	3990	0	0	0	0	0	0	0	0	0	0	0	0	0	0	0	0	0	0	0	0	0	0	0	0	486	72	90	0	0	0	0	0	0	0	0	0	0	0	0	0	0	0	0	0
0	0	0	0	1944	5832	648	1296	3240	432	6048	8424	0	648	0	0	0	0	0	0	0	0	0	0	0	0	0	0	0	0	0	1620	4860	0	0	0	0	0	0	0	0	0	0	0	0	0	0	0	0	0
2982	2084	1914	2179	1139	446	855	782	563	358	100	468	1660	292	784	246	404	306	468	372	426	194	54	462	336	128	532	1074	486	222	3214	962	446	984	746	940	766	446	608	109	285	332	780	528	24	717	418	279	218	240
216	1080	0	288	4320	144	0	14040	0	0	0	0	0	648	0	72	360	0	0	0	0	0	0	0	0	0	0	0	0	0	960	13680	480	432	0	0	1080	0	0	216	216	0	864	2160	216	0	1080	0	0	0
0	0	0	0	5760	0	0	2556	0	0	0	0	0	0	3456	0	0	0	0	0	0	0	0	0	0	0	0	0	0	0	0	3168	0	0	0	0	2700	0	0	0	0	0	0	5040	0	0	1584	0	0	0
0	0	0	12	132	0	0	0	0	0	0	0	0	0	0	0	0	0	0	0	0	0	0	0	0	0	0	0	0	0	210	3606	0	432	432	0	7872	840	0	0	0	0	0	144	0	0	288	0	0	0
0	0	0	0	1008	0	165	927	60	0	0	0	0	0	288	0	0	0	0	0	0	60	0	0	1220	150	130	0	300	300	0	0	0	0	0	0	7050	1750	200	0	0	0	0	0	0	480	2736	384	816	0
96	0	0	96	480	84	84	84	0	12	42	18	0	120	96	624	3300	0	900	1164	0	5520	1980	1680	2790	732	4206	2760	1920	2280	384	1248	228	120	120	0	960	360	0	306	72	198	0	240	120	60	60	0	36	36
96	528	510	246	480	144	465	348	435	624	0	120	150	24	2040	90	540	396	237	207	552	828	552	456	2178	1890	3390	612	780	810	18	0	0	318	486	1584	0	36	0	36	366	72	36	996	18	350	232	330	192	108
1188	2286	1800	0	96	192	2790	2610	1848	2784	864	1344	0	288	3240	204	238	440	54	402	480	452	152	632	768	1008	768	108	1152	216	6	12	0	0	18	0	0	36	48	0	96	0	0	0	0	780	870	600	694	544
234	855	418	105	205	231	535	400	300	324	96	265	80	80	400	630	555	492	467	233	680	2755	574	1281	560	1107	694	333	1445	1082	181	509	469	191	105	200	92	118	173	702	459	337	215	418	203	691	1298	786	2135	422
360	0	2952	216	360	0	0	0	0	2460	936	4596	864	0	504	180	0	1260	96	480	0	0	0	0	216	672	2928	432	0	360	0	0	0	144	720	0	360	216	1584	0	0	0	432	0	0	0	0	0	0	0
0	0	0	0	0	0	0	0	0	0	0	0	0	0	0	0	0	0	0	0	0	0	0	0	5808	912	3648	0	0	0	0	0	0	0	0	0	0	0	0	0	0	0	0	0	0	0	0	0	0	0
0	0	0	0	0	0	0	0	0	3240	0	648	0	0	2592	0	0	1296	0	0	0	0	0	0	4680	864	936	0	0	0	0	0	0	0	0	0	0	0	0	0	0	0	0	0	0	0	0	0	0	0
864	0	3888	1008	0	2016	0	0	0	3888	0	0	1728	0	0	0	0	0	0	0	0	0	0	0	0	0	0	0	0	0	0	0	0	0	0	0	0	0	0	0	0	0	0	0	0	0	0	0	0	504
534	84	522	870	138	162	3690	750	990	1500	60	60	330	1350	5520	6	0	6	12	108	240	0	36	36	450	60	0	48	60	1098	0	0	0	0	630	90	144	122	94	240	540	240	60	90	270	0	0	0	0	126
576	0	0	0	0	0	72	816	264	0	0	0	576	0	1152	864	576	576	0	0	4608	0	432	144	0	2304	0	288	2304	576	0	0	0	0	0	0	0	0	0	0	0	0	0	0	0	1008	4224	3120	0	288
120	10	50	0	120	0	24	104	0	10	24	2	120	24	420	360	30	1150	3742	192	1670	8	116	96	1094	3286	48	180	1300	540	0	1072	0	622	80	510	752	224	360	350	170	20	0	724	72	748	3492	1000	1040	190
[truncated: 55 more columns]
