# Supplementary material for: Polygenic adaptation from standing genetic variation allows rapid ecotype formation
Source: eLife. 2023 Feb 28;12:e82824. doi: 10.7554/eLife.82824 (PMC9977305; doi:10.7554/eLife.82824)
Supplement: Supplementary file 2. [file elife-82824-supp2.zip › Supplementary_Data_1/Twisst_windows_50000/superscaffold18_all_output.weights.50000.csv]

topo1	topo2	topo3	topo4	topo5	topo6	topo7	topo8	topo9	topo10	topo11	topo12	topo13	topo14	topo15	topo16	topo17	topo18	topo19	topo20	topo21	topo22	topo23	topo24	topo25	topo26	topo27	topo28	topo29	topo30	topo31	topo32	topo33	topo34	topo35	topo36	topo37	topo38	topo39	topo40	topo41	topo42	topo43	topo44	topo45	topo46	topo47	topo48	topo49	topo50
1512	240	2160	2256	576	1440	762	534	264	900	420	600	600	240	672	5280	480	5040	1200	0	0	0	0	0	0	0	0	0	0	0	1584	576	1440	3000	0	0	0	0	0	0	0	0	0	0	0	330	630	240	2160	240
204	300	72	714	3756	426	576	2304	576	144	144	0	2160	144	576	300	1500	360	0	0	0	0	0	0	0	0	0	0	0	0	1950	17700	1950	10800	0	0	0	0	0	0	0	0	0	0	0	0	0	0	0	0
2880	1152	23184	0	0	0	0	0	0	0	0	0	0	0	3888	120	48	1128	0	0	0	0	0	0	0	0	0	0	0	0	0	0	0	0	0	0	0	0	0	0	0	0	0	0	0	0	0	0	0	0
3564	3564	7128	0	0	0	0	0	0	12960	0	0	0	0	2592	0	0	0	0	0	0	0	0	0	0	0	0	0	0	0	0	0	0	0	0	0	0	0	0	0	0	0	0	0	0	0	0	0	0	0
0	0	2160	0	0	0	0	0	0	4320	0	0	0	0	0	0	0	3240	0	0	432	0	0	0	1080	216	0	0	648	2160	0	0	0	0	0	0	0	0	0	648	648	0	0	0	0	0	0	0	0	0
0	0	0	144	72	432	0	0	360	540	1620	0	720	0	0	0	0	0	0	0	0	0	0	0	0	0	0	0	0	0	0	0	0	0	0	0	0	0	0	0	0	0	0	0	0	0	0	0	0	0
4752	7560	5400	1080	0	0	1080	2160	864	1908	2520	1836	0	1944	1944	0	0	0	0	0	0	0	0	0	0	0	0	0	0	0	0	0	0	0	0	0	0	0	0	0	0	0	0	0	0	0	0	0	0	0
648	0	3240	1296	0	0	0	0	0	14256	2592	7776	3888	0	1296	864	0	4320	0	0	0	0	0	0	0	0	0	0	0	0	0	0	0	0	0	0	0	0	0	0	0	0	0	0	0	0	0	0	0	0
0	0	0	3600	0	7200	0	0	0	4320	0	0	2160	0	21600	0	0	0	0	0	0	0	0	0	0	0	0	0	0	0	0	0	0	0	0	0	0	0	0	0	0	0	0	0	0	0	0	0	0	0
2816	4096	6912	312	768	120	0	96	0	0	120	0	24	0	0	704	1024	1728	120	120	0	0	2640	1200	0	480	6000	2400	0	0	0	0	0	0	0	0	0	0	2400	0	0	480	960	0	0	0	0	0	0	0
2106	702	1852	3448	780	0	1018	78	0	1300	0	0	1508	2210	1922	894	372	910	480	60	0	642	6	0	300	0	0	924	330	546	844	180	0	320	100	0	300	0	0	0	0	0	948	0	0	718	18	0	230	10
120	600	408	600	270	0	360	240	0	870	1500	0	120	2850	336	360	1800	924	30	0	0	7200	4800	0	30	60	0	2400	90	2400	240	120	0	12	0	0	0	0	300	60	0	240	300	60	1500	0	0	0	0	0
0	0	0	0	0	0	0	0	0	0	0	0	0	0	0	0	0	0	0	0	0	0	0	0	0	0	0	0	0	0	0	0	0	0	0	0	0	0	0	0	0	0	0	0	0	0	0	0	0	0
0	0	19440	0	0	0	0	0	0	14256	0	0	0	0	5184	0	0	0	0	0	0	0	0	0	0	0	0	0	0	0	0	0	0	0	0	0	0	0	0	0	0	0	0	0	0	0	0	0	0	0
8856	4320	3672	2592	4968	4104	864	4536	648	648	0	0	0	432	3240	2052	1080	756	0	0	0	0	0	0	0	0	0	0	0	0	0	0	0	0	0	0	0	0	0	0	0	0	0	0	0	0	0	0	0	0
0	0	0	0	0	0	0	5040	0	0	0	0	0	0	1080	0	10800	2160	0	0	0	0	0	0	0	0	0	0	0	0	0	0	0	0	0	0	288	0	72	0	0	0	0	0	0	0	0	0	0	0
0	0	0	1728	0	0	0	864	0	0	0	0	0	0	0	576	288	0	864	0	0	864	1728	432	144	336	384	0	0	864	0	0	0	0	0	0	0	0	0	0	0	0	864	0	0	0	2592	0	0	864
0	1152	576	1440	1920	960	0	0	576	0	0	1152	0	0	1728	0	0	0	0	0	0	0	0	576	0	0	288	0	0	0	1080	1440	720	0	2880	1440	0	0	1440	0	0	2880	0	4320	0	0	0	0	0	0
0	0	1440	0	0	144	0	0	144	1320	0	0	720	720	72	0	0	480	0	0	0	0	0	0	192	48	0	0	0	1008	0	0	48	0	0	0	0	0	0	1920	480	0	0	0	576	0	0	48	0	0
0	0	1140	60	900	900	2180	1020	6460	6420	7620	4080	1020	1860	960	0	0	120	0	0	960	0	0	0	60	120	0	0	240	480	12	0	0	12	48	216	0	0	0	12	24	0	0	60	48	180	0	0	180	720
0	0	0	0	0	0	0	0	0	23328	0	0	0	0	0	0	0	0	0	0	0	0	0	0	0	0	0	0	0	0	0	0	0	0	0	0	0	0	0	0	0	0	0	0	0	0	0	0	0	0
6048	2268	7668	0	1080	1080	0	432	432	648	0	0	864	2160	4536	2592	1512	3672	0	0	0	0	0	0	0	0	0	0	0	0	0	0	0	0	0	0	0	0	0	0	0	0	0	0	0	0	0	0	0	0
0	0	0	0	6912	0	0	0	0	4320	0	864	3456	0	10368	0	0	0	0	0	0	0	0	0	0	0	0	0	0	0	0	0	0	0	0	0	0	0	0	0	0	0	0	0	0	0	3456	1728	0	0
4968	1080	17280	72	72	1152	0	0	360	864	3024	1872	360	0	0	552	120	1920	0	0	0	0	0	0	0	0	0	0	0	0	0	0	0	0	0	0	0	0	0	0	0	0	0	0	0	0	0	0	0	0
1440	2304	1152	0	0	0	0	0	0	0	0	5760	11520	1152	0	3600	2400	2208	2880	0	0	288	0	0	0	0	0	0	0	1440	0	0	0	0	0	0	0	0	0	0	0	0	0	0	0	0	0	0	0	0
0	0	0	0	0	0	0	0	0	2592	0	0	0	0	5184	0	0	0	0	0	0	0	0	0	0	0	0	0	0	0	0	0	0	0	0	0	0	0	0	0	0	0	0	0	0	0	0	0	0	0
0	0	0	0	0	0	2160	0	1296	2160	2736	3744	0	1728	17280	0	0	0	0	0	0	0	0	0	0	0	0	0	0	0	0	0	0	0	0	0	0	0	0	0	0	0	0	0	0	540	0	324	0	0
588	306	726	270	1818	834	234	894	294	1008	936	1314	450	612	1152	1050	522	1566	486	1998	498	254	640	240	372	492	918	270	324	972	36	204	150	0	0	0	36	540	1854	108	96	480	378	0	216	36	342	12	0	0
0	0	1622	65	0	0	4	744	186	760	0	0	328	190	3631	4	6	912	256	24	141	420	110	204	894	288	2	284	294	1815	35	0	0	328	0	115	276	1	69	0	55	0	157	709	85	12	516	129	400	0
[truncated: 55 more columns]
