# Supplementary material for: Polygenic adaptation from standing genetic variation allows rapid ecotype formation
Source: eLife. 2023 Feb 28;12:e82824. doi: 10.7554/eLife.82824 (PMC9977305; doi:10.7554/eLife.82824)
Supplement: Supplementary file 2. [file elife-82824-supp2.zip › Supplementary_Data_1/Twisst_windows_50000/superscaffold47H_all_output.weights.50000.csv]

topo1	topo2	topo3	topo4	topo5	topo6	topo7	topo8	topo9	topo10	topo11	topo12	topo13	topo14	topo15	topo16	topo17	topo18	topo19	topo20	topo21	topo22	topo23	topo24	topo25	topo26	topo27	topo28	topo29	topo30	topo31	topo32	topo33	topo34	topo35	topo36	topo37	topo38	topo39	topo40	topo41	topo42	topo43	topo44	topo45	topo46	topo47	topo48	topo49	topo50
0	0	0	0	6480	0	0	0	0	0	0	0	1296	0	0	0	0	0	0	0	0	0	0	0	0	0	0	0	0	0	0	12960	0	0	0	0	16200	0	3240	0	0	0	0	0	0	0	0	0	0	0
0	0	11232	0	0	0	0	0	0	23328	0	0	0	0	7776	0	0	864	0	0	0	0	0	0	0	0	0	0	0	432	0	0	0	0	0	0	0	0	0	0	0	0	0	0	0	0	0	0	0	0
0	0	0	0	0	0	0	0	0	0	0	0	0	0	1296	0	0	0	0	0	0	0	0	0	0	0	0	0	0	0	0	0	0	0	0	0	0	0	0	0	0	0	0	0	0	0	0	0	0	0
3240	6480	3024	0	0	0	1800	1800	7200	0	0	0	5400	0	2160	0	0	0	0	0	0	0	0	0	0	0	0	0	0	0	0	0	0	0	0	0	0	0	0	0	0	0	0	0	0	360	360	1440	0	0
0	0	0	0	0	0	0	0	0	0	0	0	0	0	0	0	0	0	0	0	0	0	0	0	0	0	0	0	0	0	216	0	2376	0	0	0	0	0	0	0	0	0	5184	0	0	0	0	0	0	0
1080	5616	19224	0	0	0	0	0	0	14256	0	0	0	0	5184	0	0	0	0	0	0	0	0	0	0	0	0	0	0	0	0	0	0	0	0	0	0	0	0	0	0	0	0	0	0	0	0	0	0	0
0	0	0	2160	16200	3672	0	18144	0	0	0	0	0	0	6480	0	0	0	0	0	0	0	0	0	0	0	0	0	0	0	0	0	0	0	0	0	0	0	0	0	0	0	0	0	0	0	0	0	0	0
792	288	7560	2160	1620	2160	864	432	864	6480	4320	6480	0	0	3564	396	144	756	0	0	0	0	0	0	0	0	0	0	0	864	0	0	0	0	0	0	0	0	0	0	0	0	0	0	0	0	0	0	0	0
[truncated: 55 more columns]
