# Supplementary material for: Polygenic adaptation from standing genetic variation allows rapid ecotype formation
Source: eLife. 2023 Feb 28;12:e82824. doi: 10.7554/eLife.82824 (PMC9977305; doi:10.7554/eLife.82824)
Supplement: Supplementary file 2. [file elife-82824-supp2.zip › Supplementary_Data_1/Twisst_windows_50000/superscaffold10_all_output.weights.50000.csv]

topo1	topo2	topo3	topo4	topo5	topo6	topo7	topo8	topo9	topo10	topo11	topo12	topo13	topo14	topo15	topo16	topo17	topo18	topo19	topo20	topo21	topo22	topo23	topo24	topo25	topo26	topo27	topo28	topo29	topo30	topo31	topo32	topo33	topo34	topo35	topo36	topo37	topo38	topo39	topo40	topo41	topo42	topo43	topo44	topo45	topo46	topo47	topo48	topo49	topo50
0	0	6048	6048	432	6480	3024	3456	4536	5184	3240	4536	0	0	3672	0	0	0	0	0	0	0	0	0	0	0	0	0	0	0	0	0	0	0	0	0	0	0	0	0	0	0	0	0	0	0	0	0	0	0
0	2700	2352	0	0	0	1068	3972	3396	5184	3176	6304	0	3084	1728	0	1464	2160	0	0	0	120	24	0	0	0	0	0	432	120	0	0	0	0	0	0	0	0	0	0	0	0	0	0	0	168	120	312	0	0
0	0	0	0	0	0	0	0	0	11232	0	0	0	0	4320	0	0	0	0	0	0	0	0	0	0	0	0	0	0	0	0	0	0	0	0	0	0	0	0	0	0	0	0	0	0	0	0	0	0	0
0	0	10440	0	0	0	0	0	0	12600	0	0	0	0	1440	0	0	2160	0	0	0	0	0	0	0	0	0	0	0	0	0	0	0	0	0	0	0	0	0	0	0	0	0	0	0	0	0	0	0	0
0	0	1728	0	0	0	0	0	0	4320	0	0	0	0	5184	0	0	2160	0	0	0	0	0	0	0	0	0	0	0	10800	0	0	0	0	0	0	0	0	0	0	0	0	0	0	0	0	0	0	0	0
0	0	10368	0	0	0	0	0	0	20736	0	0	0	0	7776	0	0	0	0	0	0	0	0	0	0	0	0	0	0	0	0	0	0	0	0	0	0	0	0	0	0	0	0	0	0	0	0	0	0	0
0	0	19440	0	0	0	0	0	0	6480	0	0	0	0	20736	0	0	0	0	0	0	0	0	0	0	0	0	0	0	0	0	0	0	0	0	0	0	0	0	0	0	0	0	0	0	0	0	0	0	0
0	1200	240	0	576	0	0	360	14400	240	0	1200	2880	2880	7272	0	600	120	0	0	0	0	0	0	0	0	0	0	0	0	0	288	0	0	0	0	0	0	0	0	0	0	0	0	0	0	0	0	0	0
0	0	0	0	0	0	0	0	0	0	0	0	0	0	1296	0	0	0	0	0	0	0	0	0	0	0	0	0	0	0	0	0	0	0	0	0	0	0	0	0	0	0	0	0	0	0	0	0	0	0
720	1560	480	3360	13680	3840	480	960	1008	720	0	480	4320	1800	5520	0	48	0	0	144	0	0	0	0	0	0	0	0	72	96	0	96	0	0	288	0	2496	0	0	0	0	576	384	144	192	0	0	24	0	0
270	1080	0	90	540	0	3675	2775	3990	360	180	360	180	4500	1800	0	0	0	0	54	0	108	60	120	0	0	0	0	0	0	0	0	0	0	18	0	72	0	72	0	0	0	0	0	0	540	0	432	135	165
108	0	0	216	1296	0	0	0	0	2160	0	6480	0	0	10800	324	0	0	108	3780	0	0	0	0	0	0	0	216	0	0	108	432	0	0	2700	0	10800	2160	0	0	0	0	0	0	0	0	0	0	0	0
1116	1256	1372	1080	396	1692	78	1050	1932	754	126	452	3780	2016	720	0	104	364	108	0	36	450	240	1110	72	36	0	1800	0	360	120	60	180	0	0	0	0	0	0	216	0	108	180	0	0	126	774	504	0	0
972	0	12420	0	0	0	0	0	0	21564	0	900	216	0	2160	36	0	612	0	0	0	0	0	0	0	0	0	0	0	216	0	0	0	0	0	0	0	0	0	0	0	0	0	0	0	0	0	0	0	0
960	480	6912	2160	720	0	480	0	480	2688	2304	0	1920	1440	5760	0	0	768	0	0	0	96	0	0	384	0	0	192	0	0	5208	3048	2592	480	48	192	96	0	0	384	0	0	192	576	144	96	0	96	0	0
24	24	960	0	72	0	72	0	216	3792	192	768	288	72	144	24	24	384	0	0	0	126	504	702	780	2068	1256	72	0	1440	0	0	0	0	0	0	0	0	0	0	0	0	0	0	0	144	0	432	0	0
3404	5580	2200	0	0	0	1800	0	240	960	120	120	0	600	0	3542	6270	2500	0	0	0	1800	0	240	960	120	120	0	600	0	6	24	54	18	24	54	90	100	410	108	120	522	6	24	24	450	0	0	150	0
1080	3420	2340	0	0	0	10440	14400	0	0	0	0	0	0	7200	180	390	150	0	0	0	0	0	0	1152	2304	0	0	1440	0	0	0	0	0	0	0	0	0	0	0	0	0	0	0	0	0	0	0	0	0
0	0	12312	0	0	0	0	0	0	14904	0	0	0	0	2160	0	0	3456	0	0	0	0	0	0	4320	0	0	0	0	1080	0	0	0	0	0	0	0	0	0	0	0	0	0	0	0	0	0	0	0	0
0	0	0	1620	3600	1260	0	0	0	0	0	0	0	0	1296	0	0	0	0	0	0	0	0	0	0	0	0	0	0	0	8100	18000	6300	0	0	0	0	0	0	0	0	0	0	0	0	0	0	0	0	0
0	0	0	7524	4920	6996	0	432	0	0	0	0	0	0	4320	0	0	0	0	0	0	0	0	0	0	0	0	0	0	0	3420	2040	3180	0	0	0	0	0	0	0	0	0	0	2160	0	0	4320	0	0	0
0	3600	3240	6080	4240	4800	4500	1080	2700	3960	0	1440	0	0	1080	0	0	0	0	0	0	0	0	288	90	90	360	0	0	0	0	0	0	0	288	540	0	792	648	0	900	720	0	0	0	0	0	0	0	0
0	0	0	0	14472	4320	1080	11880	0	0	0	0	0	1296	0	0	0	0	0	0	0	0	0	0	0	0	0	0	0	0	0	5400	1080	0	0	0	0	0	0	0	0	0	0	0	0	0	0	0	0	0
0	0	144	0	0	0	0	0	0	2112	0	0	0	0	672	0	0	960	0	0	0	1152	288	1440	4992	192	384	0	1440	5856	72	336	1056	144	0	144	48	0	0	384	696	120	72	336	192	96	192	384	48	0
168	1288	848	0	0	0	0	0	0	576	0	0	0	0	720	756	5796	2520	0	216	0	0	792	864	7392	144	1104	0	0	720	0	0	0	0	0	0	0	0	0	0	0	0	0	0	0	0	0	0	0	0
0	0	750	120	510	120	0	30	0	750	0	0	150	150	4830	0	0	4350	0	0	120	600	0	0	10200	240	1200	600	120	600	0	0	0	0	0	24	0	0	0	0	24	0	0	132	0	0	150	0	0	0
0	0	0	0	0	0	0	8100	0	324	0	0	1620	0	1620	0	0	0	0	0	0	0	0	0	0	0	0	0	0	0	0	0	0	1620	0	0	0	0	0	0	0	0	0	8100	0	0	0	0	0	0
0	1080	13176	0	0	0	0	0	216	18144	0	2376	0	0	11664	0	0	0	0	0	0	0	0	0	0	0	0	0	0	0	0	0	0	0	0	0	0	0	0	0	0	0	0	0	0	0	0	0	0	0
1296	972	1620	864	9288	2808	0	9720	0	0	0	0	0	0	16200	0	0	0	0	0	0	0	0	0	0	0	0	0	0	0	0	0	0	0	0	0	0	0	0	0	0	0	0	0	0	0	0	0	0	0
0	0	312	0	0	0	0	0	0	0	0	0	0	0	288	0	0	120	0	0	300	0	0	0	2016	54	90	60	0	0	0	0	0	0	0	780	0	0	0	0	0	0	0	720	0	0	0	0	0	0
0	0	0	0	0	0	0	0	0	0	0	0	0	0	0	0	0	0	0	0	0	0	0	0	0	0	0	0	0	0	0	0	0	0	0	0	0	0	0	0	0	0	0	0	0	0	0	0	0	0
0	0	0	0	30	0	0	1050	0	0	6	210	0	0	0	0	0	0	0	906	0	0	30	0	0	210	6	0	0	0	0	0	0	0	144	0	575	1075	2100	0	0	0	720	720	0	0	0	0	0	0
0	0	864	0	0	0	0	0	0	504	0	0	0	0	3312	0	0	0	0	0	0	0	0	0	2232	0	396	0	0	540	0	3240	0	0	0	0	7200	3330	5670	0	0	0	0	0	0	0	0	0	0	0
132	114	114	0	0	0	0	0	0	0	0	0	0	0	0	396	414	414	288	2016	1656	576	1620	1152	504	360	2124	0	0	360	360	0	0	1512	5724	4644	504	2376	1008	180	3780	360	720	2160	0	72	0	0	360	1188
648	756	3996	36	504	810	0	450	432	432	378	1296	486	540	0	270	90	0	0	90	180	54	198	738	1296	1242	2232	270	0	360	36	54	630	0	0	108	360	198	1404	432	1242	648	0	0	288	0	900	432	72	144
318	1206	828	252	132	120	453	294	630	249	93	372	54	36	180	519	1899	1428	234	315	459	846	522	2169	1170	588	1908	270	180	90	105	885	318	168	414	294	888	444	1017	936	576	1830	324	432	414	84	102	186	198	102
[truncated: 55 more columns]
