# Supplementary material for: Polygenic adaptation from standing genetic variation allows rapid ecotype formation
Source: eLife. 2023 Feb 28;12:e82824. doi: 10.7554/eLife.82824 (PMC9977305; doi:10.7554/eLife.82824)
Supplement: Supplementary file 2. [file elife-82824-supp2.zip › Supplementary_Data_1/Twisst_windows_50000/superscaffold60A_all_output.weights.50000.csv]

topo1	topo2	topo3	topo4	topo5	topo6	topo7	topo8	topo9	topo10	topo11	topo12	topo13	topo14	topo15	topo16	topo17	topo18	topo19	topo20	topo21	topo22	topo23	topo24	topo25	topo26	topo27	topo28	topo29	topo30	topo31	topo32	topo33	topo34	topo35	topo36	topo37	topo38	topo39	topo40	topo41	topo42	topo43	topo44	topo45	topo46	topo47	topo48	topo49	topo50
50	50	200	12	0	0	48	0	0	60	0	0	48	12	240	322	322	1300	60	0	0	0	0	0	1788	240	0	0	60	0	0	0	0	60	0	0	0	0	0	0	0	0	0	0	0	1296	480	1920	24	96
0	540	2700	0	0	0	0	1080	1620	1404	3348	4968	0	0	6480	0	0	0	0	0	0	0	0	540	648	1836	756	0	0	0	0	0	0	0	0	0	0	0	0	0	0	0	0	0	0	0	216	324	0	0
[truncated: 55 more columns]
