# Supplementary material for: Polygenic adaptation from standing genetic variation allows rapid ecotype formation
Source: eLife. 2023 Feb 28;12:e82824. doi: 10.7554/eLife.82824 (PMC9977305; doi:10.7554/eLife.82824)
Supplement: Supplementary file 2. [file elife-82824-supp2.zip › Supplementary_Data_1/Twisst_windows_50000/superscaffold45B_all_output.weights.50000.csv]

topo1	topo2	topo3	topo4	topo5	topo6	topo7	topo8	topo9	topo10	topo11	topo12	topo13	topo14	topo15	topo16	topo17	topo18	topo19	topo20	topo21	topo22	topo23	topo24	topo25	topo26	topo27	topo28	topo29	topo30	topo31	topo32	topo33	topo34	topo35	topo36	topo37	topo38	topo39	topo40	topo41	topo42	topo43	topo44	topo45	topo46	topo47	topo48	topo49	topo50
0	0	0	0	0	0	0	0	0	0	0	0	0	0	0	0	0	0	0	0	0	0	0	0	0	0	0	0	0	0	0	0	0	0	0	0	0	0	0	0	0	0	0	0	0	0	0	0	0	0
0	0	0	0	0	0	0	0	0	0	0	0	0	0	0	0	0	0	0	0	0	0	0	0	0	0	0	0	0	0	0	0	0	0	0	0	0	0	0	0	0	0	0	0	0	0	0	0	0	0
360	720	1080	1800	16416	2016	720	6336	1152	0	1656	720	1440	1440	10800	0	0	0	0	0	0	0	0	0	0	0	0	0	0	0	0	0	0	0	0	0	0	0	0	0	0	0	0	0	0	0	0	0	0	0
0	0	0	0	0	0	0	0	0	0	0	0	0	0	23328	0	0	0	0	0	0	0	0	0	0	0	0	0	0	0	0	0	0	0	0	0	0	0	0	0	0	0	0	0	0	0	0	0	0	0
0	15552	20736	0	0	0	0	0	0	10368	0	0	0	0	0	0	0	0	0	0	0	0	0	0	0	0	0	0	0	0	0	0	0	0	0	0	0	0	0	0	0	0	0	0	0	0	0	0	0	0
0	0	0	0	0	0	0	0	0	0	0	0	0	0	0	0	0	0	0	192	96	0	1344	2976	0	0	576	0	0	432	0	0	0	0	576	144	0	360	504	0	144	432	0	0	0	0	0	0	0	2304
0	0	6912	0	0	0	0	0	0	6264	0	0	0	0	3240	0	0	3240	0	0	0	0	0	0	0	0	0	0	0	648	0	0	0	0	0	0	0	0	0	0	0	0	0	0	0	0	0	0	0	0
0	0	2592	0	0	0	0	0	0	24624	0	0	0	0	5184	0	0	0	0	0	0	0	0	0	0	0	0	0	0	0	0	0	0	0	0	0	0	0	0	0	0	0	0	0	0	0	0	0	0	0
0	972	1512	432	6480	1188	1512	5670	4158	1080	216	1404	1620	324	4860	0	972	648	1080	0	0	0	0	0	0	0	0	0	0	0	432	6480	1188	0	0	0	0	0	0	0	0	0	0	0	0	216	810	594	0	0
0	0	7776	0	0	0	0	0	0	0	0	0	0	0	19440	0	0	15552	0	0	0	0	0	0	0	0	0	0	0	0	0	0	0	0	0	0	0	0	0	0	0	0	0	0	0	0	0	0	0	0
0	0	3240	0	2592	0	0	0	0	8640	0	6480	0	0	1080	0	0	0	0	6480	0	0	0	0	0	0	648	0	0	0	0	0	0	0	0	0	1080	8640	3240	0	0	0	0	0	0	0	0	0	0	0
0	0	6300	0	0	90	36	0	0	855	3078	1197	180	18	180	270	54	10620	162	108	0	216	0	0	270	0	0	1080	54	2880	0	0	198	162	108	0	0	0	0	0	0	0	270	0	72	288	0	0	0	0
270	0	378	0	0	270	0	0	0	378	1080	0	0	0	1836	0	0	972	0	0	810	2916	810	2106	648	810	972	540	0	432	0	0	0	0	0	0	0	0	0	810	0	0	0	0	0	0	4050	810	1944	540
144	0	0	3312	2232	14616	0	0	0	72	360	0	0	0	0	0	0	0	0	0	0	0	0	0	0	0	0	720	0	0	216	216	1728	0	0	0	0	216	0	0	0	0	432	0	1080	0	0	0	0	0
0	0	0	0	0	0	0	0	0	0	0	0	0	0	0	0	0	0	0	0	0	0	2592	0	3456	0	0	0	0	1728	0	0	0	0	0	0	0	0	0	0	0	0	0	0	0	0	0	0	0	0
0	0	21600	0	0	0	1152	0	576	6480	0	0	0	1728	0	0	0	8640	0	0	0	0	0	0	0	0	0	0	0	0	0	0	0	0	0	0	0	0	0	0	0	0	0	0	0	1152	0	576	1296	0
0	3600	0	0	3600	0	7884	7224	5484	0	0	0	720	0	0	0	0	0	0	0	0	0	0	0	0	0	0	0	720	0	0	0	0	0	0	0	0	0	0	0	0	0	0	720	0	3420	3120	2460	0	0
0	0	0	0	0	0	0	0	0	0	0	0	0	0	4320	0	0	4320	0	0	0	0	0	0	1944	0	0	0	0	864	0	0	0	0	0	0	1008	144	1440	0	0	0	0	0	0	0	0	0	0	0
0	0	0	540	18	90	0	0	0	0	0	0	0	0	0	0	0	0	0	0	0	0	0	1080	0	0	0	15768	0	0	4320	144	720	0	0	0	0	0	0	0	0	0	0	0	0	0	0	0	0	0
0	5100	13800	810	216	270	1620	0	540	2700	0	0	2160	0	0	432	3960	9000	2160	0	0	0	0	0	0	0	0	0	0	0	675	180	225	0	0	0	0	0	0	0	0	0	0	0	0	0	0	0	0	0
1800	2700	10260	0	0	0	0	0	0	540	180	0	3600	1440	0	0	1500	7500	1080	0	0	432	216	0	72	0	0	360	144	0	540	0	0	3060	0	0	0	0	0	0	0	0	1800	0	0	216	0	0	1224	0
3024	900	7956	0	144	1584	0	0	396	2484	1512	4140	432	216	540	0	0	0	0	4032	288	216	1512	1584	0	0	144	0	0	0	0	0	0	0	0	0	360	1440	6264	0	0	576	0	0	0	0	0	108	0	0
432	2808	1080	0	2880	576	1728	21024	4896	1152	0	0	864	432	4896	432	2808	648	0	0	0	0	0	0	0	0	0	0	0	0	0	0	0	0	0	0	0	0	0	0	0	0	0	0	0	0	0	0	0	0
2016	2592	576	0	12096	0	0	15552	0	0	0	0	0	0	3456	1008	1296	288	0	0	0	0	0	0	0	0	0	0	0	0	0	0	0	0	0	0	0	0	0	0	0	0	0	0	0	0	0	0	0	0
0	0	0	0	1728	0	0	13824	0	0	0	0	0	0	0	0	0	0	0	0	0	0	0	0	0	14976	1872	0	0	0	0	0	0	0	0	0	0	0	0	0	0	0	0	0	0	0	0	0	0	0
0	0	0	0	0	0	0	0	0	0	0	0	0	0	2592	0	0	0	0	0	0	0	0	0	0	0	0	0	0	0	0	0	0	0	0	0	0	0	0	0	0	0	0	0	0	0	0	0	0	0
288	8352	0	0	576	0	0	18144	0	0	0	0	0	0	0	0	0	0	0	0	0	0	0	0	0	0	0	0	0	0	0	288	0	0	0	0	0	0	0	0	144	576	144	1440	0	432	864	0	0	0
736	184	1456	0	576	0	0	144	0	4584	1344	336	0	0	1440	1664	416	9800	0	0	0	0	0	0	4320	0	0	0	0	216	0	0	0	0	0	0	0	0	0	0	0	0	0	0	0	0	0	0	0	0
0	0	23328	0	0	0	0	0	0	11232	0	0	0	0	3456	0	0	1728	0	0	0	0	0	0	432	0	0	0	0	432	0	0	0	0	0	0	0	0	0	0	0	0	0	0	0	0	0	0	0	0
0	0	7884	0	0	0	0	0	0	3132	0	0	0	0	3348	0	0	1944	0	0	0	0	0	0	0	0	0	0	0	648	0	0	0	0	0	0	0	0	0	0	0	0	0	0	0	0	0	0	0	0
3456	3744	3456	5760	9936	5472	432	864	0	1440	1152	2592	0	144	8208	0	0	0	0	0	0	0	0	0	0	0	0	0	0	0	0	0	0	0	0	0	0	0	0	0	0	0	0	0	0	0	0	0	0	0
0	0	0	0	6480	0	0	0	0	0	0	0	0	0	32400	0	0	0	0	0	0	0	0	0	0	0	0	0	0	0	0	0	0	0	0	0	360	72	864	0	0	0	0	0	0	0	0	0	0	0
0	0	0	0	0	0	0	0	0	0	0	0	0	0	0	384	1248	1248	0	480	96	0	0	0	2160	432	0	0	576	2880	0	0	0	0	960	192	1560	1160	520	360	648	1368	0	1224	360	0	0	0	0	0
0	0	1728	0	0	0	0	0	0	0	0	0	0	0	3888	0	0	5616	0	0	0	0	0	0	5184	0	0	0	0	2592	0	0	0	0	0	0	0	0	0	0	0	0	0	0	0	0	0	0	0	0
0	0	35640	0	0	0	0	0	0	6480	0	0	0	0	0	0	0	3888	0	0	0	0	0	0	0	0	0	0	0	0	0	0	0	0	0	0	0	0	0	0	0	0	0	0	0	0	0	0	0	0
0	0	0	465	1488	1287	0	2250	450	0	108	0	0	0	13500	0	0	0	0	0	540	0	72	792	12150	1890	1728	0	0	0	75	240	225	0	0	0	0	0	0	0	0	0	0	0	0	0	450	90	0	18
126	297	357	642	390	672	300	3240	2400	780	960	3240	540	0	60	114	297	273	63	1458	75	45	303	246	111	87	324	54	0	0	18	18	36	18	0	42	45	27	594	108	210	0	270	24	0	120	288	168	99	393
0	0	14256	0	0	0	0	0	0	2592	0	0	0	0	2592	0	0	19440	0	0	0	0	0	0	4320	0	0	0	0	2160	0	0	0	0	0	0	0	0	0	0	0	0	0	0	0	0	0	0	0	0
0	0	360	0	12960	0	0	1344	2688	0	0	0	0	0	720	0	0	1080	0	0	0	0	0	0	240	240	6720	0	0	0	72	3024	0	216	0	1440	2160	0	2880	0	0	0	0	1440	0	0	48	96	0	0
864	0	0	0	1728	0	3456	5616	6912	432	1296	0	1728	864	864	864	0	0	1296	0	5184	0	0	0	0	0	0	0	3456	0	0	864	0	432	0	1728	0	0	0	0	0	0	0	3456	0	0	432	0	864	1296
360	90	720	1746	2214	288	594	3636	1476	990	900	90	900	360	3780	0	0	0	375	0	1425	0	450	0	0	120	24	0	0	0	1080	720	0	525	90	1635	630	240	120	360	1080	0	0	5760	0	576	3024	1584	0	450
3484	2680	12412	0	0	0	0	0	0	10368	0	0	0	0	0	1716	1320	11220	0	0	0	0	0	0	0	0	0	0	0	0	0	0	0	0	0	0	0	0	0	0	0	0	0	0	0	0	0	0	0	0
0	0	180	900	6480	5580	360	4536	2232	252	432	432	0	0	1944	0	0	0	0	432	1728	0	108	2700	1674	3906	5580	0	0	0	0	0	0	0	0	504	0	126	90	0	360	0	0	0	0	0	0	0	0	216
0	0	900	180	270	90	0	0	0	7470	1350	1350	0	0	11070	0	0	0	0	0	0	0	0	0	0	0	0	0	0	4500	0	0	0	0	900	0	1350	0	0	0	0	0	0	0	450	180	378	90	0	900
0	0	0	0	3960	0	0	135	45	0	0	0	0	0	1440	3300	90	1200	0	0	0	0	0	18	0	0	0	0	0	0	0	2430	0	0	0	0	27	0	9	0	0	0	0	0	0	0	1350	270	900	0
2442	396	4290	0	900	1800	0	576	72	1332	5400	108	1296	0	180	1554	252	2730	1080	0	0	0	360	180	0	360	0	0	0	0	0	0	0	216	108	72	72	468	648	0	0	108	1296	36	0	0	0	0	0	5040
[truncated: 55 more columns]
