# Supplementary material for: Polygenic adaptation from standing genetic variation allows rapid ecotype formation
Source: eLife. 2023 Feb 28;12:e82824. doi: 10.7554/eLife.82824 (PMC9977305; doi:10.7554/eLife.82824)
Supplement: Supplementary file 2. [file elife-82824-supp2.zip › Supplementary_Data_1/Twisst_windows_50000/superscaffold5_all_output.weights.50000.csv]

topo1	topo2	topo3	topo4	topo5	topo6	topo7	topo8	topo9	topo10	topo11	topo12	topo13	topo14	topo15	topo16	topo17	topo18	topo19	topo20	topo21	topo22	topo23	topo24	topo25	topo26	topo27	topo28	topo29	topo30	topo31	topo32	topo33	topo34	topo35	topo36	topo37	topo38	topo39	topo40	topo41	topo42	topo43	topo44	topo45	topo46	topo47	topo48	topo49	topo50
0	0	0	0	0	0	0	0	0	864	0	0	0	0	0	0	0	1728	0	0	0	0	0	0	9648	1728	720	0	0	1728	0	0	0	0	0	0	0	0	0	0	0	0	0	0	0	0	0	0	0	0
0	0	4860	0	0	0	0	0	0	4536	0	0	0	0	540	0	0	2268	0	0	0	0	0	0	108	0	0	0	0	10800	0	0	0	0	0	0	0	0	0	0	0	0	0	0	0	0	0	0	0	0
0	0	7776	0	0	0	0	0	0	6480	0	0	0	0	32400	0	0	0	0	0	0	0	0	0	0	0	0	0	0	0	0	0	0	0	0	0	0	0	0	0	0	0	0	0	0	0	0	0	0	0
0	0	0	0	0	0	0	0	0	0	0	0	0	0	23328	0	0	0	0	0	0	0	0	0	0	0	0	0	0	0	0	0	0	0	0	0	0	0	0	0	0	0	0	0	0	0	0	0	0	0
0	0	9828	0	0	0	0	0	0	14796	0	864	0	0	3024	0	0	1296	0	0	0	0	0	0	324	0	0	0	0	2160	0	0	0	0	0	0	0	0	0	0	0	0	0	0	0	0	0	0	0	0
0	0	16416	0	0	0	0	0	0	3888	0	0	0	0	3888	0	0	15552	0	0	0	0	0	0	0	0	0	0	0	0	0	0	0	0	0	0	0	0	0	0	0	0	0	0	0	0	0	0	0	0
0	0	22464	0	0	0	0	0	0	1512	0	0	0	0	2592	0	0	10800	0	0	0	0	0	0	0	0	0	0	0	2160	0	0	0	0	0	0	0	0	0	0	0	0	0	0	0	0	0	0	0	0
540	648	108	0	540	0	0	648	0	1440	5400	4500	0	0	2268	270	324	54	0	5400	0	0	6480	0	45	270	225	0	0	1080	0	0	0	0	0	0	1080	450	1170	0	0	0	0	0	0	0	0	0	0	0
0	0	2592	0	0	0	0	0	0	10368	0	0	0	0	2592	0	0	31104	0	0	0	0	0	0	0	0	0	0	0	0	0	0	0	0	0	0	0	0	0	0	0	0	0	0	0	0	0	0	0	0
1944	0	0	0	7776	0	0	0	0	0	0	0	0	0	0	13608	0	0	0	0	0	0	0	0	0	0	0	0	0	0	0	0	0	0	0	0	0	0	0	0	0	0	0	0	0	0	0	0	0	0
1176	0	288	2540	1712	1268	0	0	432	152	760	1440	2544	864	4320	0	0	0	1660	1092	440	0	0	0	0	96	0	192	0	96	2520	1344	1176	332	276	88	1920	0	0	576	0	0	384	480	144	0	0	0	0	600
0	1620	1260	0	0	0	9020	4355	17405	720	0	2700	0	0	720	0	0	0	0	180	900	0	0	0	0	0	0	0	216	0	0	0	0	0	0	720	144	144	252	0	1080	180	0	720	0	0	0	0	0	0
0	432	2160	0	0	0	0	4320	0	0	0	0	0	0	21600	0	432	2160	0	0	0	0	432	0	0	0	0	0	0	2160	0	0	0	0	0	0	0	0	0	0	0	0	0	0	0	0	0	0	0	0
348	1044	1416	0	0	0	0	0	0	0	0	0	0	0	4860	618	1854	5196	0	0	0	0	0	0	0	0	0	0	0	4860	0	0	0	0	0	0	0	0	0	0	0	0	0	0	0	0	0	0	0	0
432	0	216	3168	10656	0	0	648	0	0	0	0	0	0	1944	288	0	144	0	0	0	0	0	0	648	360	1152	4320	0	0	1152	4896	0	0	0	0	1440	0	288	0	0	0	864	0	0	0	432	0	0	0
0	0	0	0	1350	0	0	900	0	0	0	0	0	0	450	270	180	90	2700	180	0	2700	270	0	360	720	11880	0	0	90	0	13500	0	0	0	0	36	0	0	0	0	0	0	0	0	0	540	0	0	0
0	0	228	0	0	0	660	30	390	116	370	0	0	0	6	0	0	1848	750	0	2070	1200	0	0	180	0	0	600	240	24	3150	450	900	150	0	1080	153	129	366	9000	2040	0	0	150	0	0	0	1800	5400	540
0	0	0	0	4320	0	0	0	0	0	0	0	0	0	0	0	0	0	0	0	0	0	0	0	0	0	0	0	0	0	0	0	0	0	0	0	21600	0	0	0	0	0	0	0	0	0	2160	0	0	0
0	0	0	0	6480	0	0	6048	0	0	0	0	0	0	1440	0	0	0	0	0	0	0	0	0	0	0	0	0	0	0	0	720	0	0	0	0	5040	0	0	0	0	0	0	720	0	0	7632	0	0	0
540	2700	0	648	1944	648	0	16200	0	0	0	0	0	0	0	0	0	0	0	0	0	0	0	0	0	3240	0	0	0	0	0	0	0	0	0	0	0	0	0	0	0	0	0	0	0	0	0	0	0	0
0	0	0	0	0	0	0	0	0	0	0	0	0	0	7776	0	0	1296	0	0	0	0	0	0	18792	0	0	0	0	0	0	0	0	0	0	0	2448	0	144	0	0	0	0	0	0	0	0	0	0	0
0	0	0	60	20	160	0	0	0	0	60	120	120	0	360	0	0	0	1032	468	180	0	816	3000	300	0	1200	3000	0	300	732	244	1952	120	0	0	1488	0	0	0	0	0	0	600	180	0	0	0	0	0
972	84	132	702	516	702	374	772	54	12	132	0	126	234	252	964	524	264	5070	1680	30	312	1680	300	0	1800	0	450	366	180	510	960	30	0	0	0	480	0	0	0	30	60	90	60	0	294	1614	0	154	980
216	1728	0	0	432	432	864	432	0	0	0	0	648	432	0	0	0	0	0	0	0	0	0	0	0	0	0	0	0	0	0	0	0	0	0	0	0	0	0	0	0	0	0	0	0	0	0	0	0	0
0	1296	3024	0	0	0	2160	2160	13824	9936	2592	9936	0	0	1728	0	0	0	0	0	0	0	0	0	0	0	0	0	0	0	0	0	0	0	0	0	0	0	0	0	0	0	0	0	0	0	0	0	0	0
3600	720	0	2448	3168	4176	0	0	2160	0	0	0	10800	1440	0	0	0	0	0	0	0	0	0	144	0	0	0	720	0	0	360	1440	1800	5400	0	1080	0	0	0	720	0	360	1800	0	0	0	0	0	0	0
0	0	2400	480	120	360	0	720	240	11040	0	0	1920	480	9120	0	0	480	0	0	0	0	0	0	0	0	0	0	0	0	288	72	216	1152	0	144	0	0	0	288	0	0	0	432	0	0	144	48	0	0
0	0	13680	0	0	0	0	0	0	10080	0	0	0	0	2160	0	0	0	0	0	0	0	0	0	1320	3000	0	0	0	3600	0	0	0	0	0	0	0	0	0	0	0	0	0	0	0	0	0	0	0	0
540	2700	984	48	474	168	4230	450	2070	738	0	0	1350	2370	1578	360	1800	744	210	0	180	84	0	936	456	150	30	210	720	204	192	546	1152	990	0	1200	0	0	0	1380	2460	2760	1188	300	0	0	0	0	72	0
1080	1080	7956	1800	180	0	1800	180	0	4572	0	0	1260	1260	9936	1080	1080	5616	0	0	0	0	0	0	0	0	0	0	0	0	0	0	0	0	0	0	0	0	0	0	0	0	0	0	0	0	0	0	0	0
0	864	0	0	2304	2736	1728	3456	0	0	144	0	0	432	0	0	1296	0	0	0	0	0	120	4200	0	0	0	0	0	0	0	0	0	0	0	0	0	0	0	380	1104	1900	0	3456	0	0	0	0	0	288
0	1296	0	0	0	0	8208	9720	5400	0	0	0	0	0	0	0	16200	0	0	0	0	0	0	0	0	0	0	0	0	0	0	0	0	0	0	0	0	0	0	0	0	0	0	0	0	0	0	0	0	0
1672	2688	2432	504	648	1224	996	363	393	1272	1872	1416	432	2592	1416	3360	4404	4956	0	0	0	0	0	0	744	120	0	0	2400	0	0	0	0	0	0	0	0	0	0	0	0	0	0	0	0	740	225	235	0	0
[truncated: 55 more columns]
