# Supplementary material for: Polygenic adaptation from standing genetic variation allows rapid ecotype formation
Source: eLife. 2023 Feb 28;12:e82824. doi: 10.7554/eLife.82824 (PMC9977305; doi:10.7554/eLife.82824)
Supplement: Supplementary file 2. [file elife-82824-supp2.zip › Supplementary_Data_1/Twisst_windows_50000/superscaffold56_all_output.weights.50000.csv]

topo1	topo2	topo3	topo4	topo5	topo6	topo7	topo8	topo9	topo10	topo11	topo12	topo13	topo14	topo15	topo16	topo17	topo18	topo19	topo20	topo21	topo22	topo23	topo24	topo25	topo26	topo27	topo28	topo29	topo30	topo31	topo32	topo33	topo34	topo35	topo36	topo37	topo38	topo39	topo40	topo41	topo42	topo43	topo44	topo45	topo46	topo47	topo48	topo49	topo50
21600	3600	6048	720	0	3600	0	0	0	5256	2520	0	0	720	2592	0	0	0	0	0	0	0	0	0	0	0	0	0	0	0	0	0	0	0	0	0	0	0	0	0	0	0	0	0	0	0	0	0	0	0
0	0	0	0	0	0	0	0	0	0	0	0	0	0	1296	0	0	0	0	0	0	0	0	0	1296	0	0	0	0	0	0	0	0	0	0	0	0	0	0	0	0	0	0	0	0	0	0	0	0	0
0	276	3180	0	0	0	0	0	0	29904	3936	0	0	864	0	0	90	2790	0	0	0	0	0	0	360	0	0	0	0	0	0	0	0	0	0	0	0	0	0	0	0	0	0	0	0	0	0	0	0	0
0	0	0	0	0	7776	0	0	0	0	23328	0	0	15552	0	0	0	0	0	0	0	0	0	0	0	0	0	0	0	0	0	0	0	0	0	0	0	0	0	0	0	0	0	0	0	0	0	0	0	0
0	0	0	0	23400	0	0	2160	0	0	0	0	0	0	0	0	0	0	0	0	0	0	0	0	0	0	0	0	0	0	0	9000	0	0	0	0	3140	2035	1665	0	0	0	0	720	0	0	216	0	0	0
0	0	0	0	0	0	0	0	0	0	0	0	0	0	0	0	0	0	0	0	0	0	0	0	0	0	0	0	0	0	0	0	0	0	0	0	0	0	0	0	0	0	0	0	0	0	0	0	0	0
2160	0	10800	180	900	0	0	0	0	7020	1260	7920	3240	0	5400	0	0	0	0	0	0	0	0	0	0	0	0	0	0	0	36	180	0	432	648	0	540	324	1080	0	0	0	432	0	216	0	0	0	0	0
0	2376	22248	0	0	0	0	432	864	14688	0	1296	0	0	2160	0	0	0	0	0	0	0	0	0	0	0	0	0	0	0	0	0	0	0	0	0	0	0	0	0	0	0	0	0	0	0	0	0	0	0
2640	720	2040	0	6336	0	0	1728	0	720	1980	540	0	0	3384	0	0	0	0	2304	864	0	864	0	240	660	180	0	0	1152	0	0	0	0	0	0	2304	0	0	0	0	0	0	864	0	0	0	0	0	0
60	180	7770	0	0	60	300	0	420	8520	4530	480	240	180	1200	0	0	2610	0	0	90	90	0	0	300	0	0	30	270	570	0	0	0	0	0	0	0	0	0	90	0	0	0	0	0	240	0	336	18	0
0	0	4680	0	0	0	0	0	0	3060	0	0	0	0	180	0	0	1440	0	0	576	0	0	0	0	0	0	0	288	2880	0	0	0	0	0	1044	48	624	1056	0	2376	0	0	180	0	792	36	468	0	0
0	0	0	0	0	0	0	0	0	0	0	0	0	0	0	0	0	0	0	0	0	0	108	0	0	0	36	0	0	0	0	0	0	0	540	180	0	4740	6600	0	1980	12960	0	0	0	0	0	0	0	1188
0	0	432	216	432	216	432	1728	2592	1728	720	3600	1728	432	1296	0	0	0	0	0	0	0	0	0	0	0	0	0	0	0	0	0	0	0	0	0	0	0	0	0	0	0	0	0	0	0	0	0	0	0
18720	1440	4320	5760	0	0	1440	1440	0	0	0	0	0	4320	1440	1440	0	288	2304	0	0	288	0	0	0	0	0	0	0	576	0	0	0	1152	0	0	0	0	0	0	0	0	0	0	0	0	0	0	288	0
2016	1440	3384	3324	4092	2880	2328	2016	3432	4182	2472	3426	1728	2232	3528	0	0	0	0	0	0	0	0	0	0	0	0	0	0	0	636	588	576	0	0	0	0	0	0	0	0	0	0	0	0	264	144	312	0	0
0	0	16848	0	0	0	0	0	0	23328	0	0	0	0	6480	0	0	0	0	0	0	0	0	0	0	0	0	0	0	0	0	0	0	0	0	0	0	0	0	0	0	0	0	0	0	0	0	0	0	0
760	425	2505	540	60	0	360	0	0	4050	0	450	0	900	0	520	650	2730	16	0	56	60	0	0	60	0	0	12	336	300	12	96	48	28	0	182	0	0	0	105	399	0	0	288	0	104	16	120	120	30
0	0	15120	3024	2592	864	0	0	0	10800	1296	0	0	0	12960	0	0	0	0	0	0	0	0	0	0	0	0	0	0	0	0	0	0	0	0	0	0	0	0	0	0	0	0	0	0	0	0	0	0	0
216	0	1080	0	0	0	0	0	0	1080	0	0	0	0	5400	0	0	0	0	0	0	0	0	0	0	0	0	0	0	0	0	0	0	0	0	0	0	0	0	0	0	0	0	0	0	0	0	0	0	0
0	4320	0	0	0	0	864	0	5616	432	0	1296	0	0	432	0	0	0	0	432	2160	0	0	0	0	0	0	0	0	0	0	0	0	0	432	1296	504	504	504	0	648	5832	0	0	0	720	0	4680	0	0
0	0	0	0	0	0	11664	6480	20736	0	0	7776	0	0	0	0	0	0	0	0	0	0	0	0	0	0	0	0	0	0	0	0	0	0	0	0	0	0	0	0	0	0	0	0	0	0	0	0	0	0
0	0	0	0	2832	768	1440	16080	4512	240	1008	2592	864	288	480	0	0	0	384	1152	1728	0	336	264	48	1944	312	0	0	120	0	0	0	36	108	216	0	0	0	0	0	0	0	0	72	0	0	0	0	0
0	0	0	0	15552	0	0	0	0	0	0	0	0	0	31104	0	0	0	0	0	0	0	0	0	0	0	0	0	0	0	0	0	0	0	0	0	0	0	0	0	0	0	0	0	0	0	0	0	0	0
0	0	3240	0	0	0	648	2160	1080	5400	0	0	0	0	10800	0	0	0	0	0	0	0	0	0	0	0	0	0	0	0	0	0	0	0	0	1080	10800	5400	3240	0	648	0	0	2160	0	0	0	0	0	0
0	720	3600	0	0	0	0	0	432	2112	0	1128	0	0	648	0	288	576	0	0	0	0	0	0	432	0	0	0	0	864	0	0	0	0	1800	360	1620	4428	8640	0	0	2160	0	0	0	0	0	0	0	0
8100	540	21960	0	0	0	0	0	0	6120	0	360	1800	0	0	900	108	72	144	0	576	0	0	0	4320	0	0	0	0	0	0	0	0	0	0	0	0	0	0	0	0	0	0	0	0	0	0	0	0	0
0	0	0	0	0	0	0	0	0	0	0	0	0	0	46656	0	0	0	0	0	0	0	0	0	0	0	0	0	0	0	0	0	0	0	0	0	0	0	0	0	0	0	0	0	0	0	0	0	0	0
0	0	648	2340	1620	540	2340	1620	540	9144	1080	2160	900	900	22824	0	0	0	0	0	0	0	0	0	0	0	0	0	0	0	0	0	0	0	0	0	0	0	0	0	0	0	0	0	0	0	0	0	0	0
0	0	1152	0	0	0	672	480	0	192	0	0	432	0	2544	0	0	1392	0	0	0	0	0	0	0	0	0	0	0	576	144	120	96	552	144	0	756	156	384	0	792	48	24	600	72	2952	2280	0	0	360
0	0	0	0	0	0	0	0	0	0	6480	0	0	0	32400	0	0	0	0	0	0	0	0	0	0	0	0	0	0	0	0	0	0	0	0	0	0	0	0	0	0	0	0	0	0	0	0	0	0	0
0	0	0	0	32400	0	0	0	0	648	3240	0	0	0	6480	0	0	0	0	0	0	0	0	0	0	0	0	0	0	0	0	0	0	0	0	0	0	0	0	0	0	0	0	0	0	0	0	0	0	0
0	0	0	0	31104	15552	0	0	0	0	0	0	0	0	0	0	0	0	0	0	0	0	0	0	0	0	0	0	0	0	0	0	0	0	0	0	0	0	0	0	0	0	0	0	0	0	0	0	0	0
0	0	0	3456	6912	0	0	0	0	0	0	0	0	0	0	0	0	0	0	0	0	0	0	0	0	0	0	0	0	0	5184	10368	0	0	0	0	0	0	0	0	0	0	0	0	0	0	0	0	0	0
0	0	0	0	31104	0	0	0	0	0	0	0	0	0	0	0	0	0	0	0	0	0	0	0	0	0	0	0	0	0	0	3888	0	0	0	0	3024	1080	4968	0	0	0	0	2592	0	0	0	0	0	0
0	0	0	0	0	0	0	0	0	0	0	0	0	0	0	0	0	0	0	0	0	0	0	0	0	0	0	0	0	0	0	0	0	0	0	0	0	0	0	0	0	0	0	0	0	0	0	0	7776	0
0	648	6156	0	0	0	0	0	0	0	0	0	0	0	2916	0	0	0	0	0	0	0	0	0	2268	3888	0	0	648	0	0	0	0	0	0	6804	0	0	0	0	0	0	0	2916	0	0	0	0	0	0
0	0	0	0	0	0	0	0	0	0	0	0	0	0	38880	0	0	0	0	0	0	0	0	0	1944	0	0	0	0	0	0	0	0	0	0	0	0	0	0	0	0	0	0	0	0	0	0	0	0	0
0	0	0	0	0	0	0	0	0	0	0	0	0	0	0	0	0	0	0	0	0	0	0	0	0	0	0	0	0	0	0	0	0	0	0	0	0	0	0	0	0	0	0	0	0	0	0	0	0	0
0	0	0	0	0	0	0	0	0	0	0	0	0	0	0	0	0	0	0	0	0	0	0	0	0	0	0	0	0	0	0	0	0	0	0	0	16848	0	0	0	0	0	0	0	0	0	0	0	0	0
0	0	0	0	0	0	0	864	0	0	0	0	0	0	5184	0	0	0	0	0	0	0	0	0	1440	2880	0	0	0	0	0	0	0	0	0	0	1728	0	0	0	0	0	0	10368	0	0	4320	0	0	0
0	0	2592	0	0	0	0	0	0	28512	0	0	0	0	1296	0	0	6480	0	0	0	0	0	0	0	0	0	0	0	0	0	0	0	0	0	0	0	0	0	0	0	0	0	0	0	0	0	0	0	0
1680	1680	14208	2724	648	2388	0	0	144	8064	1872	3168	1008	1440	2880	192	192	1776	0	0	0	0	0	0	0	0	0	0	0	0	948	216	996	432	0	0	0	0	0	0	0	0	0	0	0	0	0	0	0	0
0	0	0	0	0	0	10368	4752	15984	0	0	0	0	0	15552	0	0	0	0	0	0	0	0	0	0	0	0	0	0	0	0	0	0	0	0	0	0	0	0	0	0	0	0	0	0	0	0	0	0	0
0	0	33696	0	0	0	0	0	0	10368	0	0	0	0	2592	0	0	0	0	0	0	0	0	0	0	0	0	0	0	0	0	0	0	0	0	0	0	0	0	0	0	0	0	0	0	0	0	0	0	0
[truncated: 55 more columns]
