# Supplementary material for: Polygenic adaptation from standing genetic variation allows rapid ecotype formation
Source: eLife. 2023 Feb 28;12:e82824. doi: 10.7554/eLife.82824 (PMC9977305; doi:10.7554/eLife.82824)
Supplement: Supplementary file 2. [file elife-82824-supp2.zip › Supplementary_Data_1/Twisst_windows_50000/superscaffold47F_all_output.weights.50000.csv]

topo1	topo2	topo3	topo4	topo5	topo6	topo7	topo8	topo9	topo10	topo11	topo12	topo13	topo14	topo15	topo16	topo17	topo18	topo19	topo20	topo21	topo22	topo23	topo24	topo25	topo26	topo27	topo28	topo29	topo30	topo31	topo32	topo33	topo34	topo35	topo36	topo37	topo38	topo39	topo40	topo41	topo42	topo43	topo44	topo45	topo46	topo47	topo48	topo49	topo50
120	360	732	90	90	0	90	0	198	1401	240	345	180	180	594	0	180	432	54	0	360	54	0	1080	270	1770	0	378	306	1098	18	36	36	168	24	396	18	18	0	111	195	48	36	234	36	198	36	144	480	756
0	0	0	0	0	0	0	0	0	0	0	0	0	0	0	2160	0	432	0	0	0	0	0	0	7776	0	0	0	0	2592	0	0	0	0	0	0	0	0	0	0	0	0	0	0	0	0	0	0	0	0
0	8640	0	0	0	0	1296	10044	540	1440	0	2160	0	0	720	0	0	0	0	0	0	0	4320	0	0	0	0	0	0	0	0	0	0	0	0	0	0	0	0	0	0	0	0	0	0	432	468	180	0	864
0	0	0	0	420	0	0	180	0	0	0	0	0	0	540	782	640	1020	360	900	444	510	1020	90	3770	4600	4410	270	120	1980	0	210	0	0	0	0	200	90	130	0	0	0	0	120	0	0	960	0	24	48
1512	432	2664	0	936	0	0	72	72	1008	1440	72	144	288	864	0	0	0	0	0	0	0	0	0	0	0	0	0	0	0	0	576	0	240	0	2352	0	720	144	0	2016	0	864	1152	576	408	120	192	0	0
20088	1296	5184	1296	0	0	0	0	0	16200	1296	648	648	0	0	0	0	0	0	0	0	0	0	0	0	0	0	0	0	0	0	0	0	0	0	0	0	0	0	0	0	0	0	0	0	0	0	0	0	0
0	324	2916	0	0	0	0	0	144	5064	960	2220	0	0	2592	0	216	2196	0	0	0	0	0	180	5040	288	756	0	180	864	0	0	0	0	0	0	0	0	0	0	0	0	0	0	0	0	0	0	0	0
1200	4500	5460	720	1296	864	1800	6840	2160	2112	192	720	0	0	11448	0	0	0	0	0	0	0	0	0	0	0	0	0	0	0	0	0	0	0	0	0	0	0	0	0	0	0	0	0	0	0	0	0	0	0
810	960	390	4054	4278	1400	660	2196	420	930	1250	1000	2040	2340	5442	54	0	0	0	0	0	0	0	0	0	0	0	0	0	18	1250	1932	640	54	18	0	268	146	186	54	0	36	600	18	318	600	2106	480	18	6
378	1494	4860	288	36	108	1278	90	648	4056	702	2262	324	1188	1620	108	612	1440	0	0	0	0	0	0	540	0	0	0	0	540	0	0	0	0	0	72	0	0	0	0	0	36	0	0	0	204	12	216	0	0
360	240	480	360	3240	720	180	1020	0	2796	3636	1560	720	1440	2040	0	0	0	0	72	0	0	48	0	0	0	0	0	0	96	0	0	0	0	72	0	0	576	0	0	0	144	0	72	0	576	1584	1224	0	216
75	65	100	80	570	730	40	200	600	180	1320	900	0	0	0	0	0	0	0	644	460	0	1014	54	48	132	60	0	0	0	0	0	0	0	644	172	396	228	396	288	30	216	0	108	0	0	0	0	0	804
852	1440	720	0	1128	60	0	732	24	12	384	144	1524	660	684	1200	240	0	960	1560	0	1440	4320	480	450	810	1980	480	720	360	0	480	0	0	0	0	720	0	408	72	24	204	0	96	0	0	432	0	0	0
0	0	0	0	0	0	0	0	0	0	0	0	0	0	0	0	0	0	0	0	0	288	336	1104	0	0	0	0	0	0	0	1008	288	0	864	0	2400	420	1500	0	0	1728	2592	864	1296	0	1728	0	144	168
5320	10385	2085	1469	247	324	1800	0	1110	1365	195	840	1608	2550	300	80	190	30	0	0	0	0	162	2238	60	0	480	1200	0	0	226	38	36	192	366	72	0	72	42	63	21	24	48	0	90	0	0	0	0	36
1728	1296	2160	648	8352	1944	1296	4608	3888	1080	7272	5256	0	0	0	1152	1008	1080	0	0	0	0	0	0	648	0	0	0	0	0	0	0	0	0	0	0	0	0	0	0	0	0	0	0	0	0	0	0	0	0
224	390	88	52	402	172	142	366	284	118	57	185	808	152	268	918	690	408	374	200	272	274	124	18	632	167	233	456	144	472	883	814	247	141	97	60	262	46	8	213	27	216	636	96	524	798	1266	1212	76	58
0	0	0	0	0	0	0	0	0	0	0	0	0	0	0	0	0	0	0	0	0	0	0	0	0	0	0	0	0	0	0	0	0	0	0	0	0	0	0	0	0	0	0	0	0	0	0	0	0	0
0	18	42	0	0	0	12	0	90	22	4	100	0	0	0	0	0	0	0	0	0	0	0	390	0	30	600	0	0	0	0	0	0	0	870	150	0	1380	750	0	60	390	0	0	0	0	0	0	0	0
0	0	0	216	108	0	0	0	0	0	108	0	0	0	0	0	1350	0	0	0	0	1260	900	180	0	180	90	0	360	1350	0	0	0	0	18	36	36	36	630	0	0	0	270	54	0	0	0	0	270	0
[truncated: 55 more columns]
