# Supplementary material for: Polygenic adaptation from standing genetic variation allows rapid ecotype formation
Source: eLife. 2023 Feb 28;12:e82824. doi: 10.7554/eLife.82824 (PMC9977305; doi:10.7554/eLife.82824)
Supplement: Supplementary file 2. [file elife-82824-supp2.zip › Supplementary_Data_1/Twisst_windows_50000/superscaffold1_all_output.weights.50000.csv]

topo1	topo2	topo3	topo4	topo5	topo6	topo7	topo8	topo9	topo10	topo11	topo12	topo13	topo14	topo15	topo16	topo17	topo18	topo19	topo20	topo21	topo22	topo23	topo24	topo25	topo26	topo27	topo28	topo29	topo30	topo31	topo32	topo33	topo34	topo35	topo36	topo37	topo38	topo39	topo40	topo41	topo42	topo43	topo44	topo45	topo46	topo47	topo48	topo49	topo50
0	0	4032	0	0	0	1152	1152	1152	432	4536	216	0	0	5184	0	0	864	0	0	0	0	0	0	0	0	0	0	0	5184	0	0	0	0	0	0	0	0	0	0	0	0	0	0	0	720	1152	1152	360	2376
3888	2592	7776	0	0	1944	0	0	0	3240	648	0	0	1296	1944	0	0	2592	0	0	3888	0	0	0	0	0	0	0	2592	3888	0	0	0	0	0	0	0	0	0	324	972	648	0	0	0	0	0	0	0	0
5400	1296	4536	0	432	648	432	216	648	4320	2160	648	0	0	2592	0	0	0	0	2160	3240	0	648	648	0	4320	216	0	0	0	0	0	0	0	0	0	0	0	432	216	0	432	0	0	0	0	0	0	0	432
0	4320	0	0	0	0	864	2376	0	7776	3456	4320	0	3456	0	0	1080	0	0	0	0	216	0	0	0	0	0	0	0	0	0	0	0	0	0	0	0	0	0	0	0	0	0	0	0	432	216	0	0	0
0	0	5184	0	0	0	0	0	0	11040	0	5376	0	0	0	0	0	1296	0	0	0	0	0	0	0	0	0	0	0	0	0	0	0	0	0	0	0	0	0	0	0	0	0	0	0	0	0	0	0	0
2880	1440	12096	0	0	0	1728	0	1728	9504	1296	6480	6912	0	0	0	0	0	0	0	0	0	0	0	0	0	0	0	0	0	0	0	0	0	0	0	0	0	0	0	0	0	0	0	0	0	0	0	0	0
0	0	432	2700	2700	0	540	1620	0	2160	0	0	10800	1080	1728	0	0	216	0	0	0	0	0	0	0	0	0	0	0	0	0	0	0	0	0	0	0	0	0	0	0	0	0	0	0	540	1620	0	720	0
0	0	0	0	0	0	0	0	0	0	0	0	0	0	0	0	0	0	0	0	0	0	0	0	0	0	0	0	0	0	2268	720	900	4320	0	0	0	0	0	1134	180	756	2592	1080	0	0	0	0	0	0
72	72	3168	48	216	312	144	144	0	7488	576	1152	720	144	1728	18	18	504	0	0	216	0	0	0	1920	3744	960	0	216	0	12	18	78	0	0	144	0	0	0	0	936	0	0	288	0	0	0	0	0	0
768	384	1440	3072	1584	1392	0	480	3744	2448	0	2304	4992	6048	2736	0	0	0	0	0	0	0	0	192	144	0	0	384	0	0	0	0	0	0	0	0	0	0	768	144	0	432	1536	0	0	0	0	0	0	0
0	0	864	0	0	0	0	0	0	0	0	0	0	0	432	0	0	3240	0	0	0	0	0	0	0	0	0	0	0	0	0	0	0	1944	0	972	0	0	0	0	0	648	1296	0	0	1080	540	0	1620	0
1620	0	2916	0	0	0	0	0	0	1944	0	0	0	0	1296	0	0	0	0	0	0	0	0	0	0	0	0	0	0	0	1728	2160	0	0	0	0	0	0	0	0	0	0	0	0	0	0	0	0	0	0
1350	270	3240	2160	2106	5022	270	0	0	1350	0	0	1350	1080	5400	0	0	270	0	0	1350	0	0	0	0	0	0	0	270	1350	54	0	0	54	270	1566	162	162	756	0	4752	0	216	1026	270	0	0	0	0	0
1512	1350	594	324	54	1026	864	324	162	816	900	390	108	864	216	0	216	0	324	54	1026	0	0	54	0	324	54	108	864	216	0	0	0	0	0	0	0	0	54	324	324	378	324	0	0	0	0	0	216	324
[truncated: 55 more columns]
