# Supplementary material for: Polygenic adaptation from standing genetic variation allows rapid ecotype formation
Source: eLife. 2023 Feb 28;12:e82824. doi: 10.7554/eLife.82824 (PMC9977305; doi:10.7554/eLife.82824)
Supplement: Supplementary file 2. [file elife-82824-supp2.zip › Supplementary_Data_1/Twisst_windows_50000/superscaffold47K_all_output.weights.50000.csv]

topo1	topo2	topo3	topo4	topo5	topo6	topo7	topo8	topo9	topo10	topo11	topo12	topo13	topo14	topo15	topo16	topo17	topo18	topo19	topo20	topo21	topo22	topo23	topo24	topo25	topo26	topo27	topo28	topo29	topo30	topo31	topo32	topo33	topo34	topo35	topo36	topo37	topo38	topo39	topo40	topo41	topo42	topo43	topo44	topo45	topo46	topo47	topo48	topo49	topo50
1322	287	1055	1311	1641	686	486	2035	557	1202	349	183	1784	912	2616	1296	588	904	664	280	360	28	400	68	512	32	0	512	272	410	208	36	140	526	124	198	430	324	164	90	420	114	636	876	282	36	20	28	148	252
0	7776	25920	0	0	0	0	0	0	5184	0	0	0	0	7776	0	0	0	0	0	0	0	0	0	0	0	0	0	0	0	0	0	0	0	0	0	0	0	0	0	0	0	0	0	0	0	0	0	0	0
0	0	33696	0	0	0	0	0	0	12960	0	0	0	0	0	0	0	0	0	0	0	0	0	0	0	0	0	0	0	0	0	0	0	0	0	0	0	0	0	0	0	0	0	0	0	0	0	0	0	0
1257	700	3773	1928	824	744	1400	2702	1628	2880	1378	72	1092	1330	4836	550	260	1650	50	0	50	0	0	0	125	50	15	60	400	300	307	429	314	309	36	45	15	0	15	50	0	0	60	60	90	500	1555	945	780	120
[truncated: 55 more columns]
