# Supplementary material for: Polygenic adaptation from standing genetic variation allows rapid ecotype formation
Source: eLife. 2023 Feb 28;12:e82824. doi: 10.7554/eLife.82824 (PMC9977305; doi:10.7554/eLife.82824)
Supplement: Supplementary file 2. [file elife-82824-supp2.zip › Supplementary_Data_1/Twisst_windows_50000/superscaffold47A_all_output.weights.50000.csv]

topo1	topo2	topo3	topo4	topo5	topo6	topo7	topo8	topo9	topo10	topo11	topo12	topo13	topo14	topo15	topo16	topo17	topo18	topo19	topo20	topo21	topo22	topo23	topo24	topo25	topo26	topo27	topo28	topo29	topo30	topo31	topo32	topo33	topo34	topo35	topo36	topo37	topo38	topo39	topo40	topo41	topo42	topo43	topo44	topo45	topo46	topo47	topo48	topo49	topo50
3600	0	0	0	0	0	0	0	0	0	0	0	0	0	18000	360	0	1800	864	0	0	0	0	0	0	720	0	0	0	0	0	0	0	0	0	0	0	0	0	0	0	0	0	0	0	0	2160	0	0	0
0	0	12528	0	0	0	0	0	0	3024	0	0	0	0	2592	0	0	0	0	0	0	0	0	0	6264	0	0	0	0	0	0	0	0	0	0	0	0	0	0	0	0	0	0	0	0	0	0	0	0	0
0	0	0	0	33480	0	0	2160	0	0	0	0	0	0	3240	0	0	0	0	0	0	0	0	0	0	0	0	0	0	0	0	1080	0	0	0	0	2160	0	0	0	0	0	0	3240	0	0	0	0	0	0
0	0	0	1080	5616	0	0	864	0	0	0	0	0	0	216	0	0	0	0	0	0	0	0	0	0	0	0	0	0	0	0	0	0	0	2160	0	492	12372	1968	0	0	0	0	0	0	0	0	0	0	0
0	0	0	0	0	0	0	5184	0	0	0	0	0	0	0	0	0	0	0	0	0	0	0	0	0	0	0	0	0	0	0	0	0	0	0	0	0	0	0	0	0	0	0	0	0	0	0	0	0	0
3516	3576	3960	1656	1872	4176	1872	2628	4176	2520	1332	2520	684	1764	5220	744	876	972	0	0	0	0	0	0	0	0	0	0	0	0	0	0	0	0	0	0	0	0	0	0	0	0	0	0	0	0	0	0	0	0
2268	1116	4392	972	6372	3888	1872	2160	1260	0	144	216	108	288	21600	0	0	0	0	0	0	0	0	0	0	0	0	0	0	0	0	0	0	0	0	0	0	0	0	0	0	0	0	0	0	0	0	0	0	0
3312	0	9072	0	0	0	0	432	0	7200	0	432	0	0	2016	144	0	720	0	864	0	0	0	0	2688	240	240	864	0	1728	0	0	0	0	0	0	0	0	0	0	0	0	0	0	0	0	0	0	0	0
0	180	1110	42	0	102	690	0	210	600	0	0	0	0	4500	0	0	0	0	0	0	0	12	24	3300	0	0	0	0	180	0	0	0	0	0	210	0	0	0	0	390	210	0	0	0	0	0	0	0	300
0	0	30	0	30	0	624	0	156	750	0	0	6	150	4050	0	2250	11250	0	0	0	750	0	0	450	0	90	0	0	6600	0	0	0	0	0	0	30	120	0	0	0	0	0	0	0	120	0	30	0	0
264	168	492	468	288	684	468	564	336	252	468	216	72	336	108	984	1032	960	1440	240	1776	1620	1860	960	864	864	0	0	720	0	552	612	564	192	0	528	96	120	264	768	768	384	384	384	0	1008	1200	768	876	876
[truncated: 55 more columns]
