# Supplementary material for: Polygenic adaptation from standing genetic variation allows rapid ecotype formation
Source: eLife. 2023 Feb 28;12:e82824. doi: 10.7554/eLife.82824 (PMC9977305; doi:10.7554/eLife.82824)
Supplement: Supplementary file 2. [file elife-82824-supp2.zip › Supplementary_Data_1/Twisst_windows_50000/superscaffold40_all_output.weights.50000.csv]

topo1	topo2	topo3	topo4	topo5	topo6	topo7	topo8	topo9	topo10	topo11	topo12	topo13	topo14	topo15	topo16	topo17	topo18	topo19	topo20	topo21	topo22	topo23	topo24	topo25	topo26	topo27	topo28	topo29	topo30	topo31	topo32	topo33	topo34	topo35	topo36	topo37	topo38	topo39	topo40	topo41	topo42	topo43	topo44	topo45	topo46	topo47	topo48	topo49	topo50
72	108	252	144	72	0	144	180	0	0	0	0	0	0	180	972	1458	1458	6048	1260	252	720	0	0	2592	5508	540	0	1224	0	1152	1152	0	1728	180	36	432	216	72	0	0	0	288	144	0	240	264	0	720	648
0	2160	1728	432	432	1080	1296	864	3024	1728	0	6912	0	0	0	0	0	0	0	0	0	0	0	0	0	0	0	0	0	0	2880	2880	7200	0	0	0	0	0	0	0	0	0	0	0	0	0	0	0	0	0
0	0	288	72	504	144	0	0	0	0	0	0	0	144	1440	0	0	0	0	0	0	0	0	0	0	0	0	0	0	0	360	3168	936	0	0	0	3456	0	648	396	936	612	864	1296	0	0	0	0	0	0
1008	252	420	2256	420	1476	336	1512	1812	360	1080	1020	3840	480	240	1152	288	480	0	0	0	0	0	0	0	0	0	0	0	0	2520	360	1920	1920	0	0	0	0	0	240	0	0	0	480	0	96	264	216	384	0
600	396	876	3102	4030	4232	2478	3354	1716	828	432	576	1380	3036	5040	0	36	36	0	0	0	0	0	0	96	0	0	144	48	0	678	904	938	0	0	0	0	0	0	0	0	0	0	720	0	510	708	342	0	0
0	0	4080	0	0	0	0	0	0	720	0	0	0	0	4680	0	0	1320	144	72	216	0	0	0	2700	540	0	0	0	2160	36	192	0	120	84	252	120	0	0	0	0	0	0	360	0	456	456	144	144	0
5995	5450	10803	0	0	0	0	0	0	1296	0	0	0	0	0	2585	2350	5217	0	0	0	0	0	0	0	0	0	0	0	0	0	0	0	0	0	0	0	0	0	0	0	0	0	0	0	0	0	0	0	0
0	0	12960	0	0	0	0	0	0	17280	0	0	0	0	8640	0	0	0	0	0	0	0	0	0	0	0	0	0	0	2592	0	0	0	0	0	0	0	0	0	0	0	0	0	0	0	0	0	0	0	0
0	0	0	0	0	0	0	0	0	0	0	0	0	0	0	0	0	0	0	0	0	0	0	0	0	0	0	0	0	0	0	0	0	0	0	0	0	0	0	0	0	0	0	0	0	0	0	0	0	0
0	0	8640	0	0	0	0	0	0	9000	0	0	0	0	12960	0	0	0	0	0	0	0	0	0	3168	0	0	0	0	0	0	0	0	0	0	0	0	0	0	0	0	0	0	0	0	0	0	0	0	0
144	288	1440	0	0	144	0	1152	0	1152	0	0	576	288	14112	0	0	2304	0	0	0	0	0	0	288	0	0	0	0	0	0	0	144	0	0	0	0	0	0	0	0	0	144	0	0	0	4608	0	0	0
1296	7884	7236	216	216	0	216	2160	0	3852	810	3546	216	432	3672	144	792	1224	0	0	0	0	0	0	0	0	0	0	0	0	0	0	0	0	0	0	0	0	0	0	0	0	0	0	0	0	0	0	0	0
0	0	0	0	0	0	0	0	0	0	0	0	0	0	0	0	0	0	0	0	0	0	0	0	0	0	0	0	1296	0	0	0	0	0	0	0	0	0	0	0	0	0	0	0	0	14256	1296	7776	0	0
720	720	1152	0	0	0	864	864	864	2832	480	2304	2592	0	1728	576	576	576	0	0	0	0	0	0	0	0	0	0	0	864	0	0	0	0	0	0	0	0	0	0	0	0	0	0	0	0	0	0	0	0
0	0	0	0	0	0	0	0	0	0	0	0	0	0	46656	0	0	0	0	0	0	0	0	0	0	0	0	0	0	0	0	0	0	0	0	0	0	0	0	0	0	0	0	0	0	0	0	0	0	0
72	1080	792	0	0	0	216	0	432	648	0	144	72	0	0	72	864	792	0	0	0	0	0	0	0	0	0	0	0	864	4032	1296	1584	3456	1728	0	0	5184	0	0	0	0	10368	0	3456	0	0	0	0	0
4320	864	0	0	0	0	0	0	0	0	0	0	0	0	10368	0	0	0	0	8640	0	0	1728	0	0	0	0	0	0	0	0	0	0	0	0	0	0	0	0	0	0	0	0	0	0	0	0	0	0	0
45	315	0	0	54	0	90	648	36	360	81	675	216	0	720	825	975	1440	180	420	210	1200	630	0	0	1305	1935	1620	780	1080	0	0	0	0	0	0	30	0	0	0	0	0	0	24	0	90	582	144	360	180
[truncated: 55 more columns]
