# Supplementary material for: Polygenic adaptation from standing genetic variation allows rapid ecotype formation
Source: eLife. 2023 Feb 28;12:e82824. doi: 10.7554/eLife.82824 (PMC9977305; doi:10.7554/eLife.82824)
Supplement: Supplementary file 2. [file elife-82824-supp2.zip › Supplementary_Data_1/Twisst_windows_50000/superscaffold52_all_output.weights.50000.csv]

topo1	topo2	topo3	topo4	topo5	topo6	topo7	topo8	topo9	topo10	topo11	topo12	topo13	topo14	topo15	topo16	topo17	topo18	topo19	topo20	topo21	topo22	topo23	topo24	topo25	topo26	topo27	topo28	topo29	topo30	topo31	topo32	topo33	topo34	topo35	topo36	topo37	topo38	topo39	topo40	topo41	topo42	topo43	topo44	topo45	topo46	topo47	topo48	topo49	topo50
0	0	0	0	0	0	0	31104	0	0	0	0	0	0	0	0	0	0	0	0	0	0	0	0	0	5184	0	0	0	0	0	0	0	0	0	0	0	0	0	0	0	0	0	0	0	0	0	0	0	0
0	0	0	0	0	0	0	0	0	0	0	0	0	0	0	0	0	0	0	0	0	0	0	0	0	0	0	0	0	0	0	0	0	0	0	0	0	0	0	0	0	0	0	0	0	0	0	0	0	0
0	0	0	2880	1152	288	0	0	0	4320	0	0	864	0	21600	0	0	0	0	0	0	0	0	0	0	0	0	0	0	0	288	0	0	0	0	0	0	0	576	0	0	0	1152	0	144	0	0	0	0	0
0	0	5832	0	0	0	0	0	0	0	0	0	0	0	9720	0	0	0	0	0	0	0	0	0	0	0	0	0	0	0	0	0	0	0	0	0	0	0	0	0	0	0	0	0	0	0	0	0	0	0
540	1980	9180	0	252	108	335	635	1010	17100	1440	4320	180	360	2520	0	0	0	0	0	0	0	0	0	0	0	0	0	0	0	0	0	0	0	0	0	0	0	0	0	0	0	0	0	0	0	0	0	0	0
0	0	0	0	25920	5184	0	0	0	0	15552	0	0	0	0	0	0	0	0	0	0	0	0	0	0	0	0	0	0	0	0	0	0	0	0	0	0	0	0	0	0	0	0	0	0	0	0	0	0	0
0	0	0	0	5400	0	4536	13176	10368	1080	1080	5616	0	0	5400	0	0	0	0	0	0	0	0	0	0	0	0	0	0	0	0	0	0	0	0	0	0	0	0	0	0	0	0	0	0	0	0	0	0	0
0	0	0	0	0	0	0	0	0	0	0	0	0	0	0	0	0	0	0	0	0	0	0	0	0	0	0	0	0	0	0	0	0	0	0	0	9072	5184	9072	0	0	0	0	0	0	0	0	0	0	0
576	552	708	456	624	288	455	506	275	168	240	168	48	96	660	240	240	0	120	120	708	0	240	480	1274	972	1474	720	708	480	390	470	160	24	24	264	300	120	120	72	468	384	360	336	120	385	370	145	0	120
0	7776	38880	0	0	0	0	0	0	0	0	0	0	0	0	0	0	0	0	0	0	0	0	0	0	0	0	0	0	0	0	0	0	0	0	0	0	0	0	0	0	0	0	0	0	0	0	0	0	0
1296	5184	14256	0	0	0	0	0	0	0	0	0	0	0	25920	0	0	0	0	0	0	0	0	0	0	0	0	0	0	0	0	0	0	0	0	0	0	0	0	0	0	0	0	0	0	0	0	0	0	0
0	0	864	720	5760	0	1296	2592	0	0	0	0	0	0	1728	0	0	0	0	0	0	0	0	0	0	0	0	0	0	0	2160	17280	0	0	0	0	0	0	0	0	0	0	0	0	0	216	432	0	0	0
0	0	0	0	0	0	0	0	0	0	0	0	0	0	0	0	0	0	0	0	0	0	0	0	0	0	0	0	0	0	0	0	0	0	0	0	0	0	0	0	0	0	0	0	0	0	0	0	0	0
0	0	12960	0	0	0	0	0	0	19440	0	0	0	0	6480	0	0	0	0	0	0	0	0	0	2592	0	0	0	0	0	0	0	0	0	0	0	0	0	0	0	0	0	0	0	0	0	0	0	0	0
0	0	0	0	0	0	0	0	0	0	0	0	0	0	0	0	0	0	0	0	6480	0	0	0	2592	0	0	0	0	0	0	0	0	0	0	6480	0	0	0	9720	12960	3240	0	0	0	0	0	0	0	0
3240	0	0	864	0	1296	15120	9720	11664	216	0	0	2376	1080	1080	0	0	0	0	0	0	0	0	0	0	0	0	0	0	0	0	0	0	0	0	0	0	0	0	0	0	0	0	0	0	0	0	0	0	0
576	0	72	2376	2592	1800	3240	33840	1800	0	360	0	0	0	0	0	0	0	0	0	0	0	0	0	0	0	0	0	0	0	0	0	0	0	0	0	0	0	0	0	0	0	0	0	0	0	0	0	0	0
0	0	0	0	5184	0	0	0	0	0	0	0	0	0	5184	0	0	0	0	0	0	0	0	0	0	0	0	0	0	0	0	5184	0	0	0	0	2592	0	0	0	0	0	0	0	0	0	5184	0	0	0
0	0	23328	0	0	0	0	0	0	19440	0	0	0	0	3888	0	0	0	0	0	0	0	0	0	0	0	0	0	0	0	0	0	0	0	0	0	0	0	0	0	0	0	0	0	0	0	0	0	0	0
0	0	14256	0	0	0	0	0	0	15552	2592	3888	0	0	10368	0	0	0	0	0	0	0	0	0	0	0	0	0	0	0	0	0	0	0	0	0	0	0	0	0	0	0	0	0	0	0	0	0	0	0
3744	5472	6768	864	0	0	1512	432	0	5328	504	648	0	648	2592	0	0	0	0	0	0	0	0	0	0	0	0	0	0	0	0	0	0	0	0	0	0	0	0	0	0	0	0	0	0	0	0	0	0	0
0	0	0	0	0	0	0	0	0	0	0	0	0	0	0	0	0	0	0	3888	7776	0	0	0	0	1944	0	0	0	0	0	0	0	0	3240	6480	0	0	0	0	0	0	0	9720	0	0	0	0	0	0
0	0	0	0	15120	0	0	17280	0	144	1008	1440	0	0	2160	0	0	0	0	0	0	0	0	0	0	0	0	0	0	0	0	0	0	0	0	0	0	0	0	0	0	0	0	0	0	0	0	0	0	0
1680	1800	1680	1350	1710	420	3000	480	1440	4380	900	2940	240	1560	720	0	0	0	0	0	0	225	180	159	0	0	144	24	0	0	1260	1420	1868	48	1128	288	48	504	48	1452	240	192	48	96	144	0	0	0	285	228
0	0	0	0	0	0	0	0	0	0	0	0	0	0	7776	0	0	0	0	0	0	0	0	0	13824	0	0	0	0	0	0	0	0	0	0	0	15552	0	0	0	0	0	0	0	0	0	0	0	0	0
0	0	0	0	0	0	0	0	0	0	0	0	0	0	0	0	0	0	0	0	0	0	0	864	3744	0	0	288	0	0	0	0	0	0	0	0	0	0	0	0	0	0	0	0	0	0	0	0	0	0
0	0	0	0	0	0	0	0	0	648	456	624	0	0	3456	0	0	0	24	48	0	0	0	0	0	0	0	0	0	0	0	576	0	0	288	0	1152	0	0	0	0	0	144	0	0	0	0	0	0	0
0	0	6480	0	0	0	0	0	0	4320	0	0	0	0	2592	0	0	25920	0	0	0	0	0	0	0	0	0	0	0	0	0	0	0	0	0	0	0	0	0	0	0	0	0	0	0	0	0	0	0	0
0	0	0	0	0	0	0	0	0	0	0	0	0	0	0	0	0	0	0	0	0	0	0	0	5184	0	0	0	0	0	0	0	0	0	0	0	0	0	0	0	0	0	0	0	0	0	0	0	0	0
0	0	0	0	19440	0	0	3888	0	0	0	0	0	0	23328	0	0	0	0	0	0	0	0	0	0	0	0	0	0	0	0	0	0	0	0	0	0	0	0	0	0	0	0	0	0	0	0	0	0	0
0	0	0	0	0	0	0	11664	0	0	0	0	0	0	11664	0	0	0	0	0	0	0	0	0	0	0	0	0	0	0	0	0	0	0	0	0	0	0	0	0	0	0	0	0	0	0	0	0	0	0
0	0	0	2052	150	3018	0	0	0	0	0	0	1080	0	0	180	0	0	0	0	0	0	0	0	36	0	180	900	0	0	2700	120	4380	150	30	0	180	0	0	0	0	0	1620	0	720	0	0	0	0	0
0	0	0	0	0	0	0	0	0	14904	0	648	0	0	0	0	0	0	0	0	0	0	0	0	0	0	0	0	0	0	0	0	0	0	0	0	0	0	0	0	0	0	0	0	0	0	0	0	0	0
0	0	0	0	0	0	0	2160	0	0	0	0	0	0	0	0	0	0	0	0	0	0	0	0	0	0	0	0	0	0	0	0	0	0	0	0	3672	0	216	0	0	0	0	3888	0	0	17280	0	0	0
0	0	20736	0	0	0	0	0	0	12960	0	0	0	0	12960	0	0	0	0	0	0	0	0	0	0	0	0	0	0	0	0	0	0	0	0	0	0	0	0	0	0	0	0	0	0	0	0	0	0	0
0	0	7776	0	0	0	0	0	0	7776	0	0	0	0	31104	0	0	0	0	0	0	0	0	0	0	0	0	0	0	0	0	0	0	0	0	0	0	0	0	0	0	0	0	0	0	0	0	0	0	0
0	0	0	0	31104	0	0	7776	0	0	0	0	0	0	7776	0	0	0	0	0	0	0	0	0	0	0	0	0	0	0	0	0	0	0	0	0	0	0	0	0	0	0	0	0	0	0	0	0	0	0
0	0	0	0	0	0	0	41472	5184	0	0	0	0	0	0	0	0	0	0	0	0	0	0	0	0	0	0	0	0	0	0	0	0	0	0	0	0	0	0	0	0	0	0	0	0	0	0	0	0	0
864	4320	14688	432	0	0	0	2160	4320	1728	4320	5184	1296	2160	5184	0	0	0	0	0	0	0	0	0	0	0	0	0	0	0	0	0	0	0	0	0	0	0	0	0	0	0	0	0	0	0	0	0	0	0
0	6480	10368	0	0	0	0	0	0	19440	0	0	0	0	10368	0	0	0	0	0	0	0	0	0	0	0	0	0	0	0	0	0	0	0	0	0	0	0	0	0	0	0	0	0	0	0	0	0	0	0
0	0	0	0	0	0	0	0	0	0	0	0	0	0	0	0	0	0	0	0	0	0	0	0	0	0	0	0	0	0	0	0	0	0	0	0	0	0	0	0	0	0	0	0	0	0	0	0	0	0
0	0	0	0	0	0	0	0	0	0	0	0	0	0	0	0	0	0	0	0	0	0	0	0	0	16848	16848	0	0	0	0	0	0	0	0	0	0	0	0	0	0	0	0	0	0	0	0	0	0	0
0	0	7776	0	0	0	0	0	0	0	0	0	0	0	38880	0	0	0	0	0	0	0	0	0	0	0	0	0	0	0	0	0	0	0	0	0	0	0	0	0	0	0	0	0	0	0	0	0	0	0
0	0	0	0	0	0	0	0	0	0	0	0	0	0	0	0	0	0	0	0	0	0	0	0	0	0	0	0	0	0	0	0	0	0	0	0	0	0	0	0	0	0	0	0	0	0	0	0	0	0
0	0	0	20736	2592	0	0	0	0	0	0	0	23328	0	0	0	0	0	0	0	0	0	0	0	0	0	0	0	0	0	0	0	0	0	0	0	0	0	0	0	0	0	0	0	0	0	0	0	0	0
0	0	44064	0	0	0	0	0	0	1296	0	0	0	0	1296	0	0	0	0	0	0	0	0	0	0	0	0	0	0	0	0	0	0	0	0	0	0	0	0	0	0	0	0	0	0	0	0	0	0	0
4320	2052	5724	3240	2268	4644	648	1728	2484	2160	2160	1836	3672	2808	6912	0	0	0	0	0	0	0	0	0	0	0	0	0	0	0	0	0	0	0	0	0	0	0	0	0	0	0	0	0	0	0	0	0	0	0
0	0	0	720	3600	0	0	0	0	0	0	0	0	0	0	0	0	0	0	0	0	0	0	0	0	0	0	0	0	0	324	1620	0	1296	1296	2592	4320	0	2160	0	0	0	1296	25920	0	0	0	0	0	0
0	0	0	0	0	0	0	0	0	0	0	0	0	0	0	0	0	7776	0	0	0	0	0	0	24624	0	0	0	0	0	0	0	0	0	0	0	0	0	0	0	0	0	0	0	0	0	0	0	0	0
0	2592	0	0	0	0	0	0	0	0	0	0	0	0	12960	0	3888	0	0	0	0	0	0	0	3888	0	0	0	0	0	0	0	0	0	0	0	0	0	0	0	0	0	0	0	0	0	0	0	0	0
0	0	0	0	0	0	0	0	0	0	0	0	0	0	15552	0	0	0	0	0	0	0	0	0	0	0	0	0	0	0	0	0	0	0	0	0	0	0	0	0	0	0	0	0	0	0	0	0	0	0
0	0	23328	0	0	0	0	0	0	20736	0	0	0	0	2592	0	0	0	0	0	0	0	0	0	0	0	0	0	0	0	0	0	0	0	0	0	0	0	0	0	0	0	0	0	0	0	0	0	0	0
0	30	0	24	678	48	0	210	0	0	0	30	150	150	150	0	0	0	0	0	0	0	0	0	0	0	0	0	180	0	408	10698	816	288	0	0	3744	1152	2304	288	288	0	0	1764	0	0	180	0	0	0
0	0	0	0	0	0	0	0	0	0	0	0	0	0	0	0	0	0	0	0	0	0	0	0	0	0	0	0	0	0	0	0	0	0	0	0	0	0	0	0	0	0	0	0	0	0	0	0	0	0
0	48	12480	0	0	0	864	432	432	3840	48	72	0	1152	3384	0	240	2640	0	0	0	0	0	0	0	0	0	0	0	720	0	0	0	0	0	0	72	0	0	0	0	0	0	0	144	216	108	108	144	72
0	0	6912	0	0	0	0	0	0	9108	0	612	0	0	1728	0	0	2592	0	0	0	0	0	0	4680	0	936	0	0	648	0	0	0	0	0	0	0	0	0	0	0	0	0	0	0	0	0	0	0	0
0	0	5400	0	0	0	0	0	0	16416	0	0	0	0	1080	0	0	5184	0	0	0	0	0	0	1512	0	0	0	0	432	0	0	0	0	0	0	0	0	0	0	0	0	0	0	0	0	0	0	0	0
864	288	4896	0	1080	0	0	3240	648	2592	216	0	0	0	2160	432	144	288	0	0	648	0	216	0	4032	2160	720	0	0	2160	0	0	0	0	0	0	432	1008	720	0	0	0	0	0	0	0	0	0	0	0
0	0	0	0	0	0	0	0	0	0	0	0	0	0	0	0	0	0	0	0	0	0	0	0	0	0	1296	1296	0	0	0	0	0	0	0	0	0	0	0	0	0	0	0	0	0	0	0	0	0	0
0	0	0	0	0	0	0	0	0	0	0	0	0	0	0	0	0	0	0	864	0	0	6480	0	0	0	4320	0	864	0	0	0	0	0	432	0	0	0	0	0	0	0	0	0	0	0	0	0	1728	14688
0	0	0	0	216	144	2280	4680	3120	96	24	1944	0	0	1440	12	0	168	36	36	0	36	48	132	552	96	24	18	0	288	0	72	0	180	360	540	0	0	0	48	0	0	0	0	0	840	1830	480	0	0
[truncated: 55 more columns]
