# Supplementary material for: Polygenic adaptation from standing genetic variation allows rapid ecotype formation
Source: eLife. 2023 Feb 28;12:e82824. doi: 10.7554/eLife.82824 (PMC9977305; doi:10.7554/eLife.82824)
Supplement: Supplementary file 2. [file elife-82824-supp2.zip › Supplementary_Data_1/Twisst_windows_50000/superscaffold7-PCRedited_all_output.weights.50000.csv]

topo1	topo2	topo3	topo4	topo5	topo6	topo7	topo8	topo9	topo10	topo11	topo12	topo13	topo14	topo15	topo16	topo17	topo18	topo19	topo20	topo21	topo22	topo23	topo24	topo25	topo26	topo27	topo28	topo29	topo30	topo31	topo32	topo33	topo34	topo35	topo36	topo37	topo38	topo39	topo40	topo41	topo42	topo43	topo44	topo45	topo46	topo47	topo48	topo49	topo50
324	0	756	0	1296	432	0	0	0	6120	1944	1872	432	0	2160	0	0	0	0	2160	0	0	0	0	0	0	0	0	0	4320	0	0	0	0	0	0	2160	4320	0	0	0	0	0	0	2160	0	0	0	0	0
0	0	0	0	0	0	0	0	0	648	1944	5184	0	0	38880	0	0	0	0	0	0	0	0	0	0	0	0	0	0	0	0	0	0	0	0	0	0	0	0	0	0	0	0	0	0	0	0	0	0	0
0	0	23328	0	0	0	0	0	0	7776	0	0	0	0	15552	0	0	0	0	0	0	0	0	0	0	0	0	0	0	0	0	0	0	0	0	0	0	0	0	0	0	0	0	0	0	0	0	0	0	0
31104	1296	7776	0	0	0	6480	0	0	0	0	0	0	0	0	0	0	0	0	0	0	0	0	0	0	0	0	0	0	0	0	0	0	0	0	0	0	0	0	0	0	0	0	0	0	0	0	0	0	0
0	0	12960	2592	0	2592	0	0	0	12960	0	0	0	0	0	2592	0	12960	0	0	0	0	0	0	0	0	0	0	0	0	0	0	0	0	0	0	0	0	0	0	0	0	0	0	0	0	0	0	0	0
1632	900	8880	0	0	72	2088	0	432	2088	0	144	216	360	360	96	180	624	0	0	0	0	0	0	180	0	0	0	0	0	0	0	108	108	0	0	72	72	144	72	72	432	216	0	0	468	0	72	180	0
186	114	132	0	210	330	0	198	216	150	228	534	108	108	378	117	90	117	0	1500	120	306	2010	2166	0	120	480	324	0	306	0	60	84	0	0	0	2052	648	1476	0	0	240	288	0	288	0	90	180	0	270
0	0	0	0	0	0	0	0	0	0	0	0	0	0	0	0	0	5040	216	1008	144	360	1080	0	1440	0	0	720	1440	7920	0	288	0	720	1440	288	768	1152	384	0	0	576	1152	576	576	0	0	0	0	0
3936	1344	1416	0	0	0	0	0	0	2040	0	552	1440	0	936	768	336	1200	960	0	480	0	0	0	64	224	0	0	288	0	0	0	0	0	0	0	0	0	0	0	0	0	0	0	0	0	0	0	0	0
1696	660	1100	0	0	24	3692	0	1108	560	108	460	192	1092	12	357	0	249	42	36	1386	390	612	408	48	490	494	192	990	72	12	18	42	42	36	66	0	0	36	204	198	48	12	18	36	5198	36	1222	900	4184
262	408	266	54	144	450	0	324	846	612	276	750	648	270	306	300	468	420	96	708	132	108	198	3726	108	288	1782	1296	540	774	0	36	0	64	736	280	226	370	880	28	280	574	288	180	18	0	0	72	12	54
0	0	0	0	0	0	0	0	0	2160	0	0	0	0	4320	0	0	0	0	0	0	0	0	0	0	0	0	0	0	0	0	0	0	0	0	0	0	0	0	0	0	0	0	0	0	0	0	0	0	0
0	0	0	0	0	0	0	0	0	0	0	0	0	0	0	0	0	0	0	0	0	0	0	0	0	0	0	0	0	0	0	0	0	0	0	0	0	0	0	0	0	0	0	0	0	0	0	0	0	0
0	0	0	0	1440	288	0	720	0	2880	0	0	0	0	18000	0	0	0	0	0	0	0	0	288	0	0	0	0	0	1440	0	1440	288	0	0	0	0	0	0	0	0	288	0	1440	0	0	0	0	0	0
0	0	2592	0	0	0	0	0	0	0	0	0	0	0	2160	0	0	1080	0	0	0	0	0	0	0	0	0	0	0	864	0	0	0	0	0	0	0	0	0	0	0	0	0	0	0	0	0	0	0	0
0	0	0	2592	2592	0	0	5184	1296	3240	1944	0	1296	0	20736	360	360	1440	0	0	0	0	0	0	0	0	0	0	0	0	0	0	0	0	0	0	0	0	0	0	0	0	0	0	0	0	0	0	0	0
660	948	2712	0	0	0	2592	1296	5184	5616	0	1728	432	0	864	24	600	240	0	0	0	0	0	0	0	0	0	0	0	0	0	0	0	0	0	0	0	0	0	0	0	0	0	0	0	0	0	0	0	0
0	360	72	0	0	0	2256	1728	3216	0	0	1440	0	0	0	0	1080	216	0	312	1596	0	0	0	0	144	0	0	1152	0	0	0	0	0	264	132	0	0	144	0	960	480	0	792	0	5232	3600	7152	0	0
[truncated: 55 more columns]
