# Supplementary material for: Polygenic adaptation from standing genetic variation allows rapid ecotype formation
Source: eLife. 2023 Feb 28;12:e82824. doi: 10.7554/eLife.82824 (PMC9977305; doi:10.7554/eLife.82824)
Supplement: Supplementary file 2. [file elife-82824-supp2.zip › Supplementary_Data_1/Twisst_windows_50000/superscaffold43-PCRedited_all_output.weights.50000.csv]

topo1	topo2	topo3	topo4	topo5	topo6	topo7	topo8	topo9	topo10	topo11	topo12	topo13	topo14	topo15	topo16	topo17	topo18	topo19	topo20	topo21	topo22	topo23	topo24	topo25	topo26	topo27	topo28	topo29	topo30	topo31	topo32	topo33	topo34	topo35	topo36	topo37	topo38	topo39	topo40	topo41	topo42	topo43	topo44	topo45	topo46	topo47	topo48	topo49	topo50
0	0	4320	0	0	0	3456	1152	2304	3456	0	0	0	0	1728	0	0	0	0	0	0	0	0	0	0	0	0	0	0	2592	0	0	0	0	0	0	0	0	0	0	0	0	0	0	0	3456	1728	3456	0	5184
0	0	14688	0	0	0	0	0	0	5184	0	0	0	0	12960	0	0	0	0	0	0	0	0	0	0	0	0	0	0	0	0	0	0	0	0	0	0	0	0	0	0	0	0	0	0	0	0	0	0	0
4500	390	690	900	8250	8850	180	90	1290	180	450	1140	0	0	90	3750	325	425	0	0	0	0	360	240	0	0	1020	0	0	0	0	0	0	0	30	24	15	18	27	0	18	120	0	18	0	0	0	0	0	90
0	0	10800	0	0	0	864	0	0	0	0	0	0	0	0	0	0	28080	0	0	0	864	0	0	0	0	0	0	4320	0	0	0	0	0	0	0	0	0	0	0	0	0	0	0	0	1296	0	0	432	0
14454	4380	2190	540	216	108	0	1080	0	576	24	660	2700	0	144	990	300	150	0	0	0	0	0	0	0	0	0	0	0	0	0	0	0	0	0	0	0	0	0	0	0	0	0	0	0	0	0	0	0	0
0	0	0	0	0	0	0	0	0	0	0	0	0	0	0	0	0	0	11448	1944	2160	0	0	0	0	0	0	0	0	0	5076	2700	3348	1404	972	216	540	540	108	216	216	648	4644	1944	756	0	0	0	0	0
1212	846	1938	1800	2160	0	2700	900	900	0	0	0	900	0	900	816	630	930	720	864	0	1080	360	360	0	0	0	360	0	360	0	0	0	0	0	0	198	462	3660	0	0	0	3600	0	0	0	0	0	0	0
9288	0	0	4536	23328	3240	0	0	0	0	0	0	0	0	0	1944	0	0	0	0	0	0	0	0	0	0	0	0	0	0	0	0	0	0	0	0	0	0	0	0	0	0	0	0	0	0	0	0	0	0
0	30	30	0	240	0	30	120	0	0	0	0	180	60	240	48	78	84	168	72	0	30	120	0	0	0	0	0	60	240	300	8190	300	0	0	0	11160	0	750	1050	0	450	1500	0	0	30	120	0	0	0
0	0	0	0	0	0	0	0	0	0	0	0	0	0	0	0	0	0	0	0	0	0	0	0	0	0	0	0	0	0	0	0	0	0	0	0	0	0	0	0	0	0	0	0	0	0	0	0	0	0
38880	0	7776	0	0	0	0	0	0	0	0	0	0	0	0	0	0	0	0	0	0	0	0	0	0	0	0	0	0	0	0	0	0	0	0	0	0	0	0	0	0	0	0	0	0	0	0	0	0	0
0	0	6480	0	0	0	648	3240	0	0	0	0	0	0	32400	0	0	0	0	0	0	0	0	0	0	0	0	0	0	0	0	0	0	0	0	0	0	0	0	0	0	0	0	0	0	216	1080	0	0	0
1476	0	0	4158	558	0	1080	3456	3240	432	2808	0	0	0	648	36	0	0	180	0	0	0	0	0	0	0	0	0	0	0	630	90	0	0	0	0	0	0	0	0	0	0	180	0	0	792	3816	0	72	360
2448	216	1656	2160	0	0	216	0	0	0	0	0	0	0	1080	7296	684	4332	0	0	0	0	0	0	0	0	0	0	0	0	0	0	0	0	0	0	0	0	0	0	0	0	0	0	0	0	0	0	0	0
0	0	0	5184	10368	0	0	0	0	0	0	0	0	0	0	0	0	0	0	0	0	0	0	0	0	0	0	0	0	0	0	0	0	0	0	0	0	0	0	0	0	0	0	0	0	0	0	0	0	0
288	432	720	2880	0	0	0	0	0	288	0	0	0	576	0	2640	840	840	0	0	0	0	0	0	0	0	0	0	0	0	3600	0	720	0	0	0	0	0	0	0	0	0	4320	0	0	840	1200	120	0	0
0	0	0	0	0	0	0	0	0	0	0	0	0	0	0	0	0	1296	12960	5832	5832	1296	0	0	648	0	0	1296	1296	648	0	0	0	2160	1080	1080	0	0	0	0	0	0	0	0	0	0	0	0	0	0
360	312	408	1296	0	0	54	36	0	72	48	0	60	0	0	820	190	232	0	0	0	90	0	0	120	0	0	60	0	0	1896	90	120	762	90	120	270	72	108	360	96	144	948	0	0	1446	2340	180	1464	0
144	144	0	2340	1440	3960	1800	864	576	0	0	2880	1800	1116	14400	0	0	0	0	0	0	0	0	0	1080	0	0	0	216	0	0	0	0	0	0	0	0	0	0	0	0	0	0	0	0	72	0	0	0	0
12960	6480	6480	1728	0	864	0	0	0	0	0	0	0	5184	12960	0	0	0	0	0	0	0	0	0	0	0	0	0	0	0	0	0	0	0	0	0	0	0	0	0	0	0	0	0	0	0	0	0	0	0
176	3248	5864	0	0	72	1944	108	2016	6876	1440	5004	0	0	36	114	3363	8835	0	0	0	0	0	0	0	0	0	0	0	0	0	0	0	0	0	0	0	0	0	0	0	0	0	0	0	0	0	0	0	0
0	0	0	1080	0	0	432	0	3240	0	0	0	18360	216	0	0	0	0	0	0	0	0	0	0	0	0	0	0	0	0	0	0	0	1080	0	0	0	0	0	0	0	0	0	0	0	0	0	2160	432	0
3468	867	6681	0	0	0	0	0	0	0	0	0	0	0	0	5984	1496	11528	0	0	0	0	0	0	0	0	0	0	0	0	0	0	0	0	0	0	0	0	0	0	0	0	0	0	0	0	0	0	0	0
38880	0	0	0	0	0	0	0	0	0	0	0	0	0	0	7776	0	0	0	0	0	0	0	0	0	0	0	0	0	0	0	0	0	0	0	0	0	0	0	0	0	0	0	0	0	0	0	0	0	0
0	0	0	0	0	0	0	0	0	0	0	0	0	0	0	0	0	0	0	0	0	0	0	0	0	0	0	0	0	0	0	648	0	0	0	0	4104	0	864	108	648	540	0	3888	0	0	0	0	0	0
0	0	0	0	0	0	0	0	0	0	0	0	0	0	0	0	0	0	0	0	0	0	0	0	0	0	0	0	0	0	0	0	0	0	0	0	954	1590	5088	0	0	2160	0	0	0	0	2592	0	0	0
0	684	1368	0	0	0	468	468	108	2232	360	180	0	576	3708	0	72	144	0	0	0	36	36	0	5688	0	0	0	2844	144	0	0	0	0	0	0	0	0	0	0	0	0	0	0	0	18	18	0	0	0
216	216	2592	6480	9072	2160	864	864	0	1728	432	2160	8640	1296	9936	0	0	0	0	0	0	0	0	0	0	0	0	0	0	0	0	0	0	0	0	0	0	0	0	0	0	0	0	0	0	0	0	0	0	0
0	0	0	0	0	0	0	0	0	0	0	0	0	0	0	0	0	0	0	0	0	0	0	0	0	0	0	0	0	0	1296	1728	432	0	0	0	0	0	0	0	0	0	0	1728	0	0	0	0	0	0
12168	1524	1152	6016	2460	2624	1876	900	764	1876	900	800	3660	600	600	0	24	0	0	0	0	0	0	0	0	0	0	0	0	0	1428	180	192	0	0	0	0	0	0	0	0	0	0	0	0	996	540	264	0	0
[truncated: 55 more columns]
