# Supplementary material for: Polygenic adaptation from standing genetic variation allows rapid ecotype formation
Source: eLife. 2023 Feb 28;12:e82824. doi: 10.7554/eLife.82824 (PMC9977305; doi:10.7554/eLife.82824)
Supplement: Supplementary file 2. [file elife-82824-supp2.zip › Supplementary_Data_1/Twisst_windows_50000/superscaffold58-PCRedited_all_output.weights.50000.csv]

topo1	topo2	topo3	topo4	topo5	topo6	topo7	topo8	topo9	topo10	topo11	topo12	topo13	topo14	topo15	topo16	topo17	topo18	topo19	topo20	topo21	topo22	topo23	topo24	topo25	topo26	topo27	topo28	topo29	topo30	topo31	topo32	topo33	topo34	topo35	topo36	topo37	topo38	topo39	topo40	topo41	topo42	topo43	topo44	topo45	topo46	topo47	topo48	topo49	topo50
0	0	0	0	0	0	0	0	0	0	0	0	0	0	0	0	0	0	0	0	0	0	0	0	1296	0	0	0	0	0	0	0	0	0	0	0	1728	0	864	0	0	0	0	0	0	0	0	0	0	0
864	0	2592	14400	0	0	1440	6480	0	0	0	0	0	0	720	72	0	216	0	0	0	0	0	0	72	648	0	1440	144	0	0	0	0	0	0	0	0	0	0	0	0	0	0	0	0	0	0	0	0	0
0	864	8640	0	0	0	0	0	0	0	0	0	0	0	864	0	0	0	0	0	0	0	0	0	0	0	0	0	0	0	0	0	0	0	0	0	288	0	2304	0	0	0	0	0	0	0	0	0	0	0
0	2592	12960	0	1296	6480	0	0	2592	7776	0	5184	7776	0	0	0	0	0	0	0	0	0	0	0	0	0	0	0	0	0	0	0	0	0	0	0	0	0	0	0	0	0	0	0	0	0	0	0	0	0
0	0	0	2592	20736	7776	0	0	0	0	0	0	0	0	0	0	0	0	0	0	0	0	0	0	0	0	0	0	0	0	0	0	0	0	0	0	0	0	0	0	0	0	0	0	0	0	0	0	0	0
720	4464	0	0	0	0	0	0	0	0	0	0	0	0	0	0	0	0	0	0	0	0	0	0	0	0	0	0	0	0	0	0	0	0	0	0	0	0	0	0	0	0	0	0	0	0	0	0	0	0
2808	6840	14112	360	0	0	108	0	36	1800	0	0	72	360	720	440	2200	1410	750	0	150	0	0	0	5400	0	0	0	900	0	0	0	0	60	0	30	0	0	0	0	0	0	90	0	0	90	0	0	72	0
0	0	5760	0	0	0	0	0	0	3456	0	0	0	0	1152	0	0	0	0	0	0	0	0	0	576	0	0	0	0	2304	0	0	0	0	0	0	0	0	0	0	0	0	0	0	0	0	0	0	0	0
0	0	31536	0	0	0	0	0	0	0	0	0	0	0	0	0	0	2160	0	0	0	0	0	0	0	0	0	0	0	0	0	0	0	0	0	0	0	0	0	0	0	0	0	0	0	0	0	0	0	0
0	0	1080	0	0	0	0	0	0	18360	0	0	0	0	1080	0	0	324	0	0	0	0	0	0	0	0	0	0	0	5184	0	0	0	0	0	0	0	0	0	0	0	0	0	0	0	0	0	0	0	0
0	720	0	0	7200	0	6480	4320	0	720	2160	0	1440	1440	14400	0	0	0	0	0	0	0	0	0	0	0	0	0	0	0	0	0	0	0	0	0	0	0	0	0	0	0	0	0	0	0	0	0	0	0
0	0	0	0	0	0	0	0	0	9072	3024	3024	0	0	0	0	0	0	0	0	0	0	0	0	0	0	0	0	0	0	0	0	0	0	0	0	0	0	0	0	0	0	0	0	0	0	0	0	0	0
1944	1512	432	2160	4968	2592	0	7560	0	0	0	0	0	0	2160	0	0	0	0	1080	864	0	1512	0	0	0	0	0	0	432	0	0	0	0	2160	0	864	1080	1296	0	2592	0	0	1728	0	0	0	0	0	0
288	0	48	0	0	0	0	0	0	0	0	0	0	0	48	900	120	48	1116	726	414	456	192	24	168	156	48	336	336	1044	1224	216	0	1344	961	731	936	2652	3672	216	648	936	6660	1500	360	216	72	0	288	456
[truncated: 55 more columns]
