# Supplementary material for: Polygenic adaptation from standing genetic variation allows rapid ecotype formation
Source: eLife. 2023 Feb 28;12:e82824. doi: 10.7554/eLife.82824 (PMC9977305; doi:10.7554/eLife.82824)
Supplement: Supplementary file 2. [file elife-82824-supp2.zip › Supplementary_Data_1/Twisst_windows_50000/superscaffold54_all_output.weights.50000.csv]

topo1	topo2	topo3	topo4	topo5	topo6	topo7	topo8	topo9	topo10	topo11	topo12	topo13	topo14	topo15	topo16	topo17	topo18	topo19	topo20	topo21	topo22	topo23	topo24	topo25	topo26	topo27	topo28	topo29	topo30	topo31	topo32	topo33	topo34	topo35	topo36	topo37	topo38	topo39	topo40	topo41	topo42	topo43	topo44	topo45	topo46	topo47	topo48	topo49	topo50
1728	1728	19008	0	864	0	0	0	0	12096	3456	0	0	864	6912	0	0	0	0	0	0	0	0	0	0	0	0	0	0	0	0	0	0	0	0	0	0	0	0	0	0	0	0	0	0	0	0	0	0	0
0	1296	45360	0	0	0	0	0	0	0	0	0	0	0	0	0	0	0	0	0	0	0	0	0	0	0	0	0	0	0	0	0	0	0	0	0	0	0	0	0	0	0	0	0	0	0	0	0	0	0
0	0	38880	0	0	0	0	0	0	1296	0	0	0	0	3888	0	0	2592	0	0	0	0	0	0	0	0	0	0	0	0	0	0	0	0	0	0	0	0	0	0	0	0	0	0	0	0	0	0	0	0
900	432	2376	5940	5436	8820	1512	1692	2016	1332	1872	972	936	3636	8784	0	0	0	0	0	0	0	0	0	0	0	0	0	0	0	0	0	0	0	0	0	0	0	0	0	0	0	0	0	0	0	0	0	0	0
0	0	0	0	0	0	0	0	0	0	0	0	0	0	0	0	0	0	0	0	0	0	0	0	0	0	0	0	0	0	0	1944	216	1620	1080	0	0	108	0	540	0	0	540	540	1188	0	0	0	0	0
0	0	0	1728	5400	0	0	33048	3240	0	0	0	648	0	2592	0	0	0	0	0	0	0	0	0	0	0	0	0	0	0	0	0	0	0	0	0	0	0	0	0	0	0	0	0	0	0	0	0	0	0
0	0	0	0	12960	0	4320	21600	0	0	2592	5184	0	0	0	0	0	0	0	0	0	0	0	0	0	0	0	0	0	0	0	0	0	0	0	0	0	0	0	0	0	0	0	0	0	0	0	0	0	0
2160	2160	11268	180	540	1440	180	540	1440	9360	1296	1296	0	0	14796	0	0	0	0	0	0	0	0	0	0	0	0	0	0	0	0	0	0	0	0	0	0	0	0	0	0	0	0	0	0	0	0	0	0	0
0	0	0	0	0	0	0	0	0	0	0	0	0	0	0	0	0	0	0	0	0	0	0	0	0	0	0	0	0	0	0	0	0	0	0	0	0	0	0	0	0	0	0	0	0	0	0	0	0	0
0	4488	14952	0	0	0	0	0	0	8424	0	0	0	0	0	0	1428	7644	0	0	0	0	0	0	0	0	0	0	0	0	0	0	0	0	0	0	0	0	0	0	0	0	0	0	0	0	0	0	0	0
2304	2880	5184	0	1152	0	0	1440	0	5184	2304	2880	0	0	23328	0	0	0	0	0	0	0	0	0	0	0	0	0	0	0	0	0	0	0	0	0	0	0	0	0	0	0	0	0	0	0	0	0	0	0
720	576	0	0	3672	3672	1728	288	0	0	1584	144	1728	3312	1296	1440	0	0	0	0	0	72	0	0	0	0	0	0	0	0	0	2880	2880	1440	144	0	576	0	0	0	0	0	0	0	144	0	576	0	0	0
0	0	11664	0	0	0	0	0	0	31104	0	0	0	0	3888	0	0	0	0	0	0	0	0	0	0	0	0	0	0	0	0	0	0	0	0	0	0	0	0	0	0	0	0	0	0	0	0	0	0	0
360	0	1008	216	0	216	0	0	0	1365	1083	0	0	0	3600	432	0	432	0	0	0	0	0	0	0	0	0	0	0	0	108	0	108	0	0	0	2160	0	0	0	0	0	432	0	1080	0	0	0	0	0
10080	360	2520	432	3024	2592	0	216	0	0	0	0	0	0	1512	20160	720	5040	0	0	0	0	0	0	0	0	0	0	0	0	0	0	0	0	0	0	0	0	0	0	0	0	0	0	0	0	0	0	0	0
[truncated: 55 more columns]
