# Supplementary material for: Polygenic adaptation from standing genetic variation allows rapid ecotype formation
Source: eLife. 2023 Feb 28;12:e82824. doi: 10.7554/eLife.82824 (PMC9977305; doi:10.7554/eLife.82824)
Supplement: Supplementary file 2. [file elife-82824-supp2.zip › Supplementary_Data_1/Twisst_windows_50000/superscaffold19-PCRedited_all_output.weights.50000.csv]

topo1	topo2	topo3	topo4	topo5	topo6	topo7	topo8	topo9	topo10	topo11	topo12	topo13	topo14	topo15	topo16	topo17	topo18	topo19	topo20	topo21	topo22	topo23	topo24	topo25	topo26	topo27	topo28	topo29	topo30	topo31	topo32	topo33	topo34	topo35	topo36	topo37	topo38	topo39	topo40	topo41	topo42	topo43	topo44	topo45	topo46	topo47	topo48	topo49	topo50
0	0	0	0	0	0	0	0	0	0	0	0	0	0	0	0	0	0	0	0	0	0	0	0	6912	0	0	0	0	0	0	0	0	0	0	0	0	0	0	0	0	0	0	0	0	0	0	0	0	0
0	0	0	0	0	0	0	0	0	0	0	0	0	0	0	0	0	7776	0	0	0	0	0	0	9072	0	0	0	0	0	0	0	0	0	0	0	0	0	0	0	0	0	0	0	0	0	0	0	0	0
0	0	0	0	0	0	0	0	0	0	0	0	0	0	0	0	0	0	0	540	0	0	0	0	0	0	0	0	0	2700	0	0	0	0	0	0	0	540	0	0	0	0	0	0	648	0	0	0	0	0
720	1440	0	0	2880	2880	0	8640	0	0	0	0	0	0	0	144	288	0	0	0	0	0	0	216	0	3072	2400	0	0	0	0	900	180	216	0	0	0	0	0	0	0	0	0	0	0	0	2880	0	0	0
432	0	2268	0	144	0	0	0	0	2016	72	144	288	0	1116	0	0	0	0	432	0	0	0	0	9072	108	432	1728	0	1728	0	0	0	0	0	0	144	0	0	0	0	0	0	0	0	0	0	0	0	432
1080	600	2064	180	36	72	96	0	0	2160	36	144	192	72	840	1974	1182	2400	372	348	552	36	0	0	8364	108	36	144	276	4032	156	0	48	240	192	312	48	24	72	288	0	0	96	216	180	0	0	0	24	0
0	0	1728	0	0	0	0	0	0	6912	0	0	0	0	3456	0	0	8640	0	0	0	0	0	0	6912	0	0	0	0	3456	0	0	0	0	0	0	0	0	0	0	0	0	0	0	0	0	0	0	0	0
0	0	9504	0	0	0	0	0	0	4320	0	0	0	0	5184	0	0	25056	0	0	0	0	0	0	864	0	0	0	0	864	0	0	0	0	0	0	0	0	0	0	0	0	0	0	0	0	0	0	0	0
3384	3024	11952	360	1296	720	0	3240	432	6696	0	144	3744	2376	9288	0	0	0	0	0	0	0	0	0	0	0	0	0	0	0	0	0	0	0	0	0	0	0	0	0	0	0	0	0	0	0	0	0	0	0
0	0	0	0	0	0	0	0	0	0	0	0	0	0	0	0	0	0	0	0	0	0	0	0	3672	0	0	0	0	0	0	0	0	0	0	0	0	0	0	0	0	0	0	0	0	0	0	0	0	0
[truncated: 55 more columns]
