# Supplementary material for: Polygenic adaptation from standing genetic variation allows rapid ecotype formation
Source: eLife. 2023 Feb 28;12:e82824. doi: 10.7554/eLife.82824 (PMC9977305; doi:10.7554/eLife.82824)
Supplement: Supplementary file 3. [file elife-82824-supp3.zip]

Archive with 1 entries (1 files):
- Supplementary_File_3_Filtered_Gene_Annotations_CLUMA1.0.gff3
