# Supplementary material for: Polygenic adaptation from standing genetic variation allows rapid ecotype formation
Source: eLife. 2023 Feb 28;12:e82824. doi: 10.7554/eLife.82824 (PMC9977305; doi:10.7554/eLife.82824)
Supplement: Supplementary file 3. [file elife-82824-supp3.zip › Supplementary_File_3_Filtered_Gene_Annotations_CLUMA1.0.gff3]

##gff-version 3
superscaffold10	maker	gene	735	3316	.	-	.	ID=CLUMA_CG000126;Name=(sp)_putative_Exocyst_complex_component_3
superscaffold10	maker	mRNA	735	3316	.	-	.	ID=CLUMA_CG000126-RA;Name=CLUMA_CG000126-RA;Parent=CLUMA_CG000126;_AED=0.01;_QI=0|1|1|1|1|1|2|188|743;_eAED=0.01;date=Tue Mar 03 09:27:40 CET 2015
superscaffold10	maker	exon	2249	3316	.	-	.	ID=CLUMA_CG000126:3316-2249;Name=no_name;Parent=CLUMA_CG000126-RA
superscaffold10	maker	exon	735	2185	.	-	.	ID=CLUMA_CG000126-RA:exon:76729;Name=no_name;Parent=CLUMA_CG000126-RA
superscaffold10	maker	CDS	2249	3217	.	-	0	ID=CLUMA_CG000126:3316-2249-cds;Name=no_name-cds;Parent=CLUMA_CG000126-RA
superscaffold10	maker	CDS	923	2185	.	-	0	ID=CLUMA_CG000126-RA:exon:76729-cds;Name=no_name-cds;Parent=CLUMA_CG000126-RA
superscaffold10	maker	gene	3386	12095	.	+	.	ID=CLUMA_CG000016;Name=(sp)_putative_CCR4-NOT_transcription_complex_subunit_1
superscaffold10	maker	mRNA	3386	12095	.	+	.	ID=CLUMA_CG000016-RA;Name=CLUMA_CG000016-RA;Parent=CLUMA_CG000016;_AED=0.03;_QI=226|0.77|0.7|1|1|1|10|602|2362;_eAED=0.03;date=Tue Mar 03 09:27:50 CET 2015
superscaffold10	maker	exon	3386	3719	.	+	.	ID=CLUMA_CG000016-RA:exon:76110;Name=no_name;Parent=CLUMA_CG000016-RA
superscaffold10	maker	exon	3911	4111	.	+	.	ID=CLUMA_CG000016-RA:exon:76111;Name=no_name;Parent=CLUMA_CG000016-RA
superscaffold10	maker	exon	4174	4366	.	+	.	ID=CLUMA_CG000016-RA:exon:76112;Name=no_name;Parent=CLUMA_CG000016-RA
superscaffold10	maker	exon	4419	9934	.	+	.	ID=CLUMA_CG000016:4419-9934;Name=no_name;Parent=CLUMA_CG000016-RA
superscaffold10	maker	exon	9997	10554	.	+	.	ID=CLUMA_CG000016-RA:exon:76115;Name=no_name;Parent=CLUMA_CG000016-RA
superscaffold10	maker	exon	10611	10852	.	+	.	ID=CLUMA_CG000016-RA:exon:76116;Name=no_name;Parent=CLUMA_CG000016-RA
superscaffold10	maker	exon	10914	11124	.	+	.	ID=CLUMA_CG000016-RA:exon:76117;Name=no_name;Parent=CLUMA_CG000016-RA
superscaffold10	maker	exon	11183	11331	.	+	.	ID=CLUMA_CG000016-RA:exon:76118;Name=no_name;Parent=CLUMA_CG000016-RA
superscaffold10	maker	exon	11391	12095	.	+	.	ID=CLUMA_CG000016-RA:exon:76119;Name=no_name;Parent=CLUMA_CG000016-RA
superscaffold10	maker	CDS	3612	3719	.	+	0	ID=CLUMA_CG000016-RA:exon:76110-cds;Name=no_name-cds;Parent=CLUMA_CG000016-RA
superscaffold10	maker	CDS	3911	4111	.	+	0	ID=CLUMA_CG000016-RA:exon:76111-cds;Name=no_name-cds;Parent=CLUMA_CG000016-RA
superscaffold10	maker	CDS	4174	4366	.	+	0	ID=CLUMA_CG000016-RA:exon:76112-cds;Name=no_name-cds;Parent=CLUMA_CG000016-RA
superscaffold10	maker	CDS	4419	9934	.	+	1	ID=CLUMA_CG000016:4419-9934-cds;Name=no_name-cds;Parent=CLUMA_CG000016-RA
superscaffold10	maker	CDS	9997	10554	.	+	0	ID=CLUMA_CG000016-RA:exon:76115-cds;Name=no_name-cds;Parent=CLUMA_CG000016-RA
superscaffold10	maker	CDS	10611	10852	.	+	0	ID=CLUMA_CG000016-RA:exon:76116-cds;Name=no_name-cds;Parent=CLUMA_CG000016-RA
superscaffold10	maker	CDS	10914	11124	.	+	2	ID=CLUMA_CG000016-RA:exon:76117-cds;Name=no_name-cds;Parent=CLUMA_CG000016-RA
superscaffold10	maker	CDS	11183	11331	.	+	0	ID=CLUMA_CG000016-RA:exon:76118-cds;Name=no_name-cds;Parent=CLUMA_CG000016-RA
superscaffold10	maker	CDS	11391	11493	.	+	2	ID=CLUMA_CG000016-RA:exon:76119-cds;Name=no_name-cds;Parent=CLUMA_CG000016-RA
superscaffold10	maker	gene	13569	14706	.	-	.	ID=CLUMA_CG000242;Name=CLUMA_CG000242
superscaffold10	maker	mRNA	13569	14706	.	-	.	ID=CLUMA_CG000242-RA;Name=CLUMA_CG000242-RA;Parent=CLUMA_CG000242;_AED=0.29;_QI=726|1|1|1|0|0|3|4|62;_eAED=0.29
superscaffold10	maker	exon	14078	14706	.	-	.	ID=CLUMA_CG000242-RA:exon:77383;Name=no_name;Parent=CLUMA_CG000242-RA
superscaffold10	maker	exon	13970	14013	.	-	.	ID=CLUMA_CG000242-RA:exon:77384;Name=no_name;Parent=CLUMA_CG000242-RA
superscaffold10	maker	exon	13569	13814	.	-	.	ID=CLUMA_CG000242-RA:exon:77385;Name=no_name;Parent=CLUMA_CG000242-RA
superscaffold10	maker	CDS	13573	13761	.	-	0	ID=CLUMA_CG000242-RA:exon:77385-cds;Name=no_name-cds;Parent=CLUMA_CG000242-RA
superscaffold10	maker	gene	14984	15544	.	+	.	ID=CLUMA_CG000249;Name=CLUMA_CG000249
superscaffold10	maker	mRNA	14984	15544	.	+	.	ID=CLUMA_CG000249-RA;Name=CLUMA_CG000249-RA;Parent=CLUMA_CG000249;_AED=0.43;_QI=0|0|0|0.66|1|1|3|0|70;_eAED=1.00
superscaffold10	maker	exon	14984	15019	.	+	.	ID=CLUMA_CG000249-RA:exon:77399;Name=no_name;Parent=CLUMA_CG000249-RA
superscaffold10	maker	exon	15099	15194	.	+	.	ID=CLUMA_CG000249-RA:exon:77400;Name=no_name;Parent=CLUMA_CG000249-RA
superscaffold10	maker	exon	15464	15544	.	+	.	ID=CLUMA_CG000249-RA:exon:77401;Name=no_name;Parent=CLUMA_CG000249-RA
superscaffold10	maker	CDS	14984	15019	.	+	0	ID=CLUMA_CG000249-RA:exon:77399-cds;Name=no_name-cds;Parent=CLUMA_CG000249-RA
superscaffold10	maker	CDS	15099	15194	.	+	0	ID=CLUMA_CG000249-RA:exon:77400-cds;Name=no_name-cds;Parent=CLUMA_CG000249-RA
superscaffold10	maker	CDS	15464	15544	.	+	0	ID=CLUMA_CG000249-RA:exon:77401-cds;Name=no_name-cds;Parent=CLUMA_CG000249-RA
superscaffold10	maker	gene	15911	16583	.	-	.	ID=CLUMA_CG000208;Name=CLUMA_CG000208
superscaffold10	maker	mRNA	15911	16583	.	-	.	ID=CLUMA_CG000208-RA;Name=CLUMA_CG000208-RA;Parent=CLUMA_CG000208;_AED=0.37;_QI=322|1|1|1|0|0|2|110|48;_eAED=0.37
superscaffold10	maker	exon	16489	16583	.	-	.	ID=CLUMA_CG000208-RA:exon:77232;Name=no_name;Parent=CLUMA_CG000208-RA
superscaffold10	maker	exon	15911	16394	.	-	.	ID=CLUMA_CG000208-RA:exon:77233;Name=no_name;Parent=CLUMA_CG000208-RA
superscaffold10	maker	CDS	16021	16167	.	-	0	ID=CLUMA_CG000208-RA:exon:77233-cds;Name=no_name-cds;Parent=CLUMA_CG000208-RA
superscaffold10	.	gene	23816	24604	.	-	.	ID=CLUMA_CG022107;Name=CLUMA_CG022107
superscaffold10	.	mRNA	23816	24604	.	-	.	ID=CLUMA_CG022107-RA;Name=CLUMA_CG022107-RA;Parent=CLUMA_CG022107;date=Tue Mar 03 09:29:57 CET 2015
superscaffold10	.	exon	24508	24604	.	-	.	ID=CLUMA_CG022107-RA:exon:24604-24508;Name=Adult-HiSeq_28807_c0_seq1_735_1_0-734;Parent=CLUMA_CG022107-RA
superscaffold10	.	exon	23816	24453	.	-	.	ID=CLUMA_CG022107-RA:exon:24453-23816;Name=Adult-HiSeq_28807_c0_seq1_735_1_0-734;Parent=CLUMA_CG022107-RA
superscaffold10	.	CDS	24005	24247	.	-	0	ID=CLUMA_CG022107-RA:exon:24453-23816-cds;Name=Adult-HiSeq_28807_c0_seq1_735_1_0-734-cds;Parent=CLUMA_CG022107-RA
superscaffold10	maker	gene	24702	27698	.	-	.	ID=CLUMA_CG000218;Name=(sp)_putative_Protein_LMBR1L
superscaffold10	maker	mRNA	24702	27698	.	-	.	ID=CLUMA_CG000218-RA;Name=CLUMA_CG000218-RA;Parent=CLUMA_CG000218;_AED=0.38;_QI=235|0.85|0.75|1|1|1|8|114|521;_eAED=0.38
superscaffold10	maker	exon	27389	27698	.	-	.	ID=CLUMA_CG000218-RA:exon:77276;Name=no_name;Parent=CLUMA_CG000218-RA
superscaffold10	maker	exon	26965	27168	.	-	.	ID=CLUMA_CG000218-RA:exon:77277;Name=no_name;Parent=CLUMA_CG000218-RA
superscaffold10	maker	exon	26673	26868	.	-	.	ID=CLUMA_CG000218-RA:exon:77278;Name=no_name;Parent=CLUMA_CG000218-RA
superscaffold10	maker	exon	26547	26615	.	-	.	ID=CLUMA_CG000218-RA:exon:77279;Name=no_name;Parent=CLUMA_CG000218-RA
superscaffold10	maker	exon	26116	26283	.	-	.	ID=CLUMA_CG000218-RA:exon:77280;Name=no_name;Parent=CLUMA_CG000218-RA
superscaffold10	maker	exon	25408	25820	.	-	.	ID=CLUMA_CG000218-RA:exon:77281;Name=no_name;Parent=CLUMA_CG000218-RA
superscaffold10	maker	exon	25102	25333	.	-	.	ID=CLUMA_CG000218-RA:exon:77282;Name=no_name;Parent=CLUMA_CG000218-RA
superscaffold10	maker	exon	24702	25024	.	-	.	ID=CLUMA_CG000218-RA:exon:77283;Name=no_name;Parent=CLUMA_CG000218-RA
superscaffold10	maker	CDS	27389	27463	.	-	0	ID=CLUMA_CG000218-RA:exon:77276-cds;Name=no_name-cds;Parent=CLUMA_CG000218-RA
superscaffold10	maker	CDS	26965	27168	.	-	0	ID=CLUMA_CG000218-RA:exon:77277-cds;Name=no_name-cds;Parent=CLUMA_CG000218-RA
superscaffold10	maker	CDS	26673	26868	.	-	0	ID=CLUMA_CG000218-RA:exon:77278-cds;Name=no_name-cds;Parent=CLUMA_CG000218-RA
superscaffold10	maker	CDS	26547	26615	.	-	1	ID=CLUMA_CG000218-RA:exon:77279-cds;Name=no_name-cds;Parent=CLUMA_CG000218-RA
superscaffold10	maker	CDS	26116	26283	.	-	1	ID=CLUMA_CG000218-RA:exon:77280-cds;Name=no_name-cds;Parent=CLUMA_CG000218-RA
superscaffold10	maker	CDS	25408	25820	.	-	1	ID=CLUMA_CG000218-RA:exon:77281-cds;Name=no_name-cds;Parent=CLUMA_CG000218-RA
superscaffold10	maker	CDS	25102	25333	.	-	0	ID=CLUMA_CG000218-RA:exon:77282-cds;Name=no_name-cds;Parent=CLUMA_CG000218-RA
superscaffold10	maker	CDS	24816	25024	.	-	1	ID=CLUMA_CG000218-RA:exon:77283-cds;Name=no_name-cds;Parent=CLUMA_CG000218-RA
superscaffold10	maker	gene	27775	29519	.	-	.	ID=CLUMA_CG000226;Name=(sp)_putative_Pyridine_nucleotide-disulfide_oxidoreductase_domain-containing_protein_1
superscaffold10	maker	mRNA	27775	29519	.	-	.	ID=CLUMA_CG000226-RA;Name=CLUMA_CG000226-RA;Parent=CLUMA_CG000226;_AED=0.38;_QI=0|0|0.5|1|0|0.5|2|0|625;_eAED=0.38;date=Mon Feb 16 15:07:24 CET 2015
superscaffold10	maker	exon	27775	29519	.	-	.	ID=CLUMA_CG000226:29519-27775;Name=no_name;Parent=CLUMA_CG000226-RA
superscaffold10	maker	CDS	27938	29440	.	-	0	ID=CLUMA_CG000226:29519-27775-cds;Name=no_name-cds;Parent=CLUMA_CG000226-RA
superscaffold10	.	gene	28964	30056	.	-	.	ID=CLUMA_CG022031;Name=CLUMA_CG022031
superscaffold10	.	mRNA	28964	30056	.	-	.	ID=CLUMA_CG022031-RA;Name=CLUMA_CG022031-RA;Parent=CLUMA_CG022031;date=Mon Feb 16 15:08:43 CET 2015
superscaffold10	.	exon	29582	30056	.	-	.	ID=CLUMA_CG022031-RA:exon:30056-29582;Name=no_name;Parent=CLUMA_CG022031-RA
superscaffold10	.	exon	28964	29519	.	-	.	ID=CLUMA_CG022031-RA:exon:29519-28964;Name=no_name;Parent=CLUMA_CG022031-RA
superscaffold10	.	CDS	29582	30022	.	-	0	ID=CLUMA_CG022031-RA:exon:30056-29582-cds;Name=no_name-cds;Parent=CLUMA_CG022031-RA
superscaffold10	.	CDS	29370	29519	.	-	0	ID=CLUMA_CG022031-RA:exon:29519-28964-cds;Name=no_name-cds;Parent=CLUMA_CG022031-RA
superscaffold10	.	gene	30157	32395	.	-	.	ID=CLUMA_CG022032;Name=CLUMA_CG022032
superscaffold10	.	mRNA	30157	32395	.	-	.	ID=CLUMA_CG022032-RA;Name=CLUMA_CG022032-RA;Parent=CLUMA_CG022032;date=Tue Mar 03 09:39:53 CET 2015
superscaffold10	.	exon	32191	32395	.	-	.	ID=CLUMA_CG022032-RA:exon:32395-32191;Name=no_name;Parent=CLUMA_CG022032-RA
superscaffold10	.	exon	31863	32013	.	-	.	ID=CLUMA_CG022032-RA:exon:32013-31863;Name=no_name;Parent=CLUMA_CG022032-RA
superscaffold10	.	exon	30552	30669	.	-	.	ID=CLUMA_CG022032-RA:exon:30669-30552;Name=no_name;Parent=CLUMA_CG022032-RA
superscaffold10	.	exon	30442	30497	.	-	.	ID=CLUMA_CG022032-RA:exon:30497-30442;Name=no_name;Parent=CLUMA_CG022032-RA
superscaffold10	.	exon	30157	30379	.	-	.	ID=CLUMA_CG022032-RA:exon:30379-30157;Name=no_name;Parent=CLUMA_CG022032-RA
superscaffold10	.	CDS	30552	30592	.	-	0	ID=CLUMA_CG022032-RA:exon:30669-30552-cds;Name=no_name-cds;Parent=CLUMA_CG022032-RA
superscaffold10	.	CDS	30442	30497	.	-	2	ID=CLUMA_CG022032-RA:exon:30497-30442-cds;Name=no_name-cds;Parent=CLUMA_CG022032-RA
superscaffold10	.	CDS	30216	30379	.	-	1	ID=CLUMA_CG022032-RA:exon:30379-30157-cds;Name=no_name-cds;Parent=CLUMA_CG022032-RA
superscaffold10	maker	gene	31998	33028	.	+	.	ID=CLUMA_CG000090;Name=(sp)_putative_tRNA-splicing_endonuclease_subunit_Sen34
superscaffold10	maker	mRNA	31998	33028	.	+	.	ID=CLUMA_CG000090-RA;Name=CLUMA_CG000090-RA;Parent=CLUMA_CG000090;_AED=0.19;_QI=0|1|0|1|1|1|2|0|284;_eAED=0.46;date=Tue Mar 03 09:34:20 CET 2015
superscaffold10	maker	exon	31998	32506	.	+	.	ID=CLUMA_CG000090:31998-32506;Name=no_name;Parent=CLUMA_CG000090-RA
superscaffold10	maker	exon	32577	33028	.	+	.	ID=CLUMA_CG000090-RA:exon:76604;Name=no_name;Parent=CLUMA_CG000090-RA
superscaffold10	maker	CDS	32104	32506	.	+	0	ID=CLUMA_CG000090:31998-32506-cds;Name=no_name-cds;Parent=CLUMA_CG000090-RA
superscaffold10	maker	CDS	32577	33028	.	+	1	ID=CLUMA_CG000090-RA:exon:76604-cds;Name=no_name-cds;Parent=CLUMA_CG000090-RA
superscaffold10	maker	gene	33019	34453	.	-	.	ID=CLUMA_CG000211;Name=(sp)_putative_WW_domain-binding_protein_2
superscaffold10	maker	mRNA	33019	34453	.	-	.	ID=CLUMA_CG000211-RA;Name=CLUMA_CG000211-RA;Parent=CLUMA_CG000211;_AED=0.38;_QI=117|1|1|1|0.8|0.66|6|1049|268;_eAED=0.38;date=Tue Mar 03 09:38:18 CET 2015
superscaffold10	maker	exon	34281	34453	.	-	.	ID=CLUMA_CG000211-RA:exon:77242;Name=no_name;Parent=CLUMA_CG000211-RA
superscaffold10	maker	exon	33789	34146	.	-	.	ID=CLUMA_CG000211-RA:exon:77243;Name=no_name;Parent=CLUMA_CG000211-RA
superscaffold10	maker	exon	33602	33736	.	-	.	ID=CLUMA_CG000211-RA:exon:77244;Name=no_name;Parent=CLUMA_CG000211-RA
superscaffold10	maker	exon	33424	33544	.	-	.	ID=CLUMA_CG000211-RA:exon:77245;Name=no_name;Parent=CLUMA_CG000211-RA
superscaffold10	maker	exon	33019	33367	.	-	.	ID=CLUMA_CG000211:33367-33019;Name=no_name;Parent=CLUMA_CG000211-RA
superscaffold10	maker	CDS	34281	34336	.	-	0	ID=CLUMA_CG000211-RA:exon:77242-cds;Name=no_name-cds;Parent=CLUMA_CG000211-RA
superscaffold10	maker	CDS	33789	34146	.	-	2	ID=CLUMA_CG000211-RA:exon:77243-cds;Name=no_name-cds;Parent=CLUMA_CG000211-RA
superscaffold10	maker	CDS	33602	33736	.	-	0	ID=CLUMA_CG000211-RA:exon:77244-cds;Name=no_name-cds;Parent=CLUMA_CG000211-RA
superscaffold10	maker	CDS	33424	33544	.	-	0	ID=CLUMA_CG000211-RA:exon:77245-cds;Name=no_name-cds;Parent=CLUMA_CG000211-RA
superscaffold10	maker	CDS	33231	33367	.	-	1	ID=CLUMA_CG000211:33367-33019-cds;Name=no_name-cds;Parent=CLUMA_CG000211-RA
superscaffold10	maker	gene	35050	36646	.	+	.	ID=CLUMA_CG000036;Name=(nr)_putative_GJ13084_[Drosophila_virilis]
superscaffold10	maker	mRNA	35050	36646	.	+	.	ID=CLUMA_CG000036-RA;Name=CLUMA_CG000036-RA;Parent=CLUMA_CG000036;_AED=0.09;_QI=13|1|1|1|1|1|5|184|383;_eAED=0.09
superscaffold10	maker	exon	35050	35171	.	+	.	ID=CLUMA_CG000036-RA:exon:35050-35171;Name=no_name;Parent=CLUMA_CG000036-RA
superscaffold10	maker	exon	35238	35405	.	+	.	ID=CLUMA_CG000036-RA:exon:76231;Name=no_name;Parent=CLUMA_CG000036-RA
superscaffold10	maker	exon	35466	35852	.	+	.	ID=CLUMA_CG000036-RA:exon:76232;Name=no_name;Parent=CLUMA_CG000036-RA
superscaffold10	maker	exon	35908	36092	.	+	.	ID=CLUMA_CG000036-RA:exon:76233;Name=no_name;Parent=CLUMA_CG000036-RA
superscaffold10	maker	exon	36160	36646	.	+	.	ID=CLUMA_CG000036-RA:exon:76234;Name=no_name;Parent=CLUMA_CG000036-RA
superscaffold10	maker	CDS	35063	35171	.	+	0	ID=CLUMA_CG000036-RA:exon:35050-35171-cds;Name=no_name-cds;Parent=CLUMA_CG000036-RA
superscaffold10	maker	CDS	35238	35405	.	+	1	ID=CLUMA_CG000036-RA:exon:76231-cds;Name=no_name-cds;Parent=CLUMA_CG000036-RA
superscaffold10	maker	CDS	35466	35852	.	+	1	ID=CLUMA_CG000036-RA:exon:76232-cds;Name=no_name-cds;Parent=CLUMA_CG000036-RA
superscaffold10	maker	CDS	35908	36092	.	+	1	ID=CLUMA_CG000036-RA:exon:76233-cds;Name=no_name-cds;Parent=CLUMA_CG000036-RA
superscaffold10	maker	CDS	36160	36462	.	+	0	ID=CLUMA_CG000036-RA:exon:76234-cds;Name=no_name-cds;Parent=CLUMA_CG000036-RA
superscaffold10	.	mRNA	35050	36470	.	+	.	ID=CLUMA_CG000036-RB;Name=CLUMA_CG000036-RB;Parent=CLUMA_CG000036;date=Tue Mar 03 09:37:04 CET 2015
superscaffold10	.	exon	35050	35171	.	+	.	ID=CLUMA_CG000036-RB:exon:35050-35171-2;Name=no_name;Parent=CLUMA_CG000036-RB
superscaffold10	.	exon	35238	35405	.	+	.	ID=CLUMA_CG000036-RB:exon:35238-35405;Name=no_name;Parent=CLUMA_CG000036-RB
superscaffold10	.	exon	35466	35852	.	+	.	ID=CLUMA_CG000036-RB:exon:35466-35852;Name=no_name;Parent=CLUMA_CG000036-RB
superscaffold10	.	exon	35908	36470	.	+	.	ID=CLUMA_CG000036-RB:exon:35908-36470;Name=no_name;Parent=CLUMA_CG000036-RB
superscaffold10	.	CDS	35063	35171	.	+	0	ID=CLUMA_CG000036-RB:exon:35050-35171-2-cds;Name=no_name-cds;Parent=CLUMA_CG000036-RB
superscaffold10	.	CDS	35238	35405	.	+	1	ID=CLUMA_CG000036-RB:exon:35238-35405-cds;Name=no_name-cds;Parent=CLUMA_CG000036-RB
superscaffold10	.	CDS	35466	35852	.	+	1	ID=CLUMA_CG000036-RB:exon:35466-35852-cds;Name=no_name-cds;Parent=CLUMA_CG000036-RB
superscaffold10	.	CDS	35908	36110	.	+	1	ID=CLUMA_CG000036-RB:exon:35908-36470-cds;Name=no_name-cds;Parent=CLUMA_CG000036-RB
superscaffold10	.	gene	37217	37786	.	-	.	ID=CLUMA_CG022108;Name=CLUMA_CG022108
superscaffold10	.	mRNA	37217	37786	.	-	.	ID=CLUMA_CG022108-RA;Name=CLUMA_CG022108-RA;Parent=CLUMA_CG022108;date=Tue Mar 03 09:46:14 CET 2015
superscaffold10	.	exon	37217	37786	.	-	.	ID=CLUMA_CG022108-RA:exon:37786-37217;Name=augustus_masked-superscaffold10-abinit-gene-0.206-mRNA-1;Parent=CLUMA_CG022108-RA
superscaffold10	.	CDS	37217	37786	.	-	0	ID=CLUMA_CG022108-RA:exon:37786-37217-cds;Name=augustus_masked-superscaffold10-abinit-gene-0.206-mRNA-1-cds;Parent=CLUMA_CG022108-RA
superscaffold10	maker	gene	37917	41094	.	-	.	ID=CLUMA_CG000141;Name=(sp)_similar_to_Valine--tRNA_ligase
superscaffold10	maker	mRNA	37917	41094	.	-	.	ID=CLUMA_CG000141-RA;Name=CLUMA_CG000141-RA;Parent=CLUMA_CG000141;_AED=0.05;_QI=76|0.66|0.5|1|0.66|0.5|4|0|1152;_eAED=0.07;date=Tue Mar 03 09:46:33 CET 2015
superscaffold10	maker	exon	41032	41094	.	-	.	ID=CLUMA_CG000141-RA:exon:76805;Name=no_name;Parent=CLUMA_CG000141-RA
superscaffold10	maker	exon	40836	40939	.	-	.	ID=CLUMA_CG000141-RA:exon:76806;Name=no_name;Parent=CLUMA_CG000141-RA
superscaffold10	maker	exon	37917	40763	.	-	.	ID=CLUMA_CG000141:40763-37917;Name=no_name;Parent=CLUMA_CG000141-RA
superscaffold10	maker	CDS	40836	40926	.	-	0	ID=CLUMA_CG000141-RA:exon:76806-cds;Name=no_name-cds;Parent=CLUMA_CG000141-RA
superscaffold10	maker	CDS	37948	40763	.	-	1	ID=CLUMA_CG000141:40763-37917-cds;Name=no_name-cds;Parent=CLUMA_CG000141-RA
superscaffold10	maker	gene	41266	44558	.	+	.	ID=CLUMA_CG000049;Name=(sp)_putative_Uncharacterized_protein_C9orf78
superscaffold10	maker	mRNA	41266	44558	.	+	.	ID=CLUMA_CG000049-RA;Name=CLUMA_CG000049-RA;Parent=CLUMA_CG000049;_AED=0.04;_QI=52|0.75|0.6|1|0.75|0.6|5|145|494;_eAED=0.07;date=Tue Mar 03 09:51:58 CET 2015
superscaffold10	maker	exon	41266	41505	.	+	.	ID=CLUMA_CG000049-RA:exon:76293;Name=no_name;Parent=CLUMA_CG000049-RA
superscaffold10	maker	exon	43667	44214	.	+	.	ID=CLUMA_CG000049-RA:exon:76296;Name=no_name;Parent=CLUMA_CG000049-RA
superscaffold10	maker	exon	44277	44558	.	+	.	ID=CLUMA_CG000049-RA:exon:76297;Name=no_name;Parent=CLUMA_CG000049-RA
superscaffold10	maker	CDS	41318	41505	.	+	0	ID=CLUMA_CG000049-RA:exon:76293-cds;Name=no_name-cds;Parent=CLUMA_CG000049-RA
superscaffold10	maker	CDS	43667	44214	.	+	2	ID=CLUMA_CG000049-RA:exon:76296-cds;Name=no_name-cds;Parent=CLUMA_CG000049-RA
superscaffold10	maker	CDS	44277	44413	.	+	1	ID=CLUMA_CG000049-RA:exon:76297-cds;Name=no_name-cds;Parent=CLUMA_CG000049-RA
superscaffold10	maker	gene	44481	46292	.	-	.	ID=CLUMA_CG000136;Name=(sp)_putative_Eukaryotic_translation_initiation_factor_2_subunit_1
superscaffold10	maker	mRNA	44481	46292	.	-	.	ID=CLUMA_CG000136-RA;Name=CLUMA_CG000136-RA;Parent=CLUMA_CG000136;_AED=0.02;_QI=139|1|1|1|0.75|0.8|5|166|337;_eAED=0.02
superscaffold10	maker	exon	46170	46292	.	-	.	ID=CLUMA_CG000136-RA:exon:76771;Name=no_name;Parent=CLUMA_CG000136-RA
superscaffold10	maker	exon	45801	45858	.	-	.	ID=CLUMA_CG000136-RA:exon:76772;Name=no_name;Parent=CLUMA_CG000136-RA
superscaffold10	maker	exon	45088	45745	.	-	.	ID=CLUMA_CG000136-RA:exon:76773;Name=no_name;Parent=CLUMA_CG000136-RA
superscaffold10	maker	exon	44907	45022	.	-	.	ID=CLUMA_CG000136-RA:exon:76774;Name=no_name;Parent=CLUMA_CG000136-RA
superscaffold10	maker	exon	44481	44844	.	-	.	ID=CLUMA_CG000136-RA:exon:76775;Name=no_name;Parent=CLUMA_CG000136-RA
superscaffold10	maker	CDS	45801	45842	.	-	0	ID=CLUMA_CG000136-RA:exon:76772-cds;Name=no_name-cds;Parent=CLUMA_CG000136-RA
superscaffold10	maker	CDS	45088	45745	.	-	0	ID=CLUMA_CG000136-RA:exon:76773-cds;Name=no_name-cds;Parent=CLUMA_CG000136-RA
superscaffold10	maker	CDS	44907	45022	.	-	1	ID=CLUMA_CG000136-RA:exon:76774-cds;Name=no_name-cds;Parent=CLUMA_CG000136-RA
superscaffold10	maker	CDS	44647	44844	.	-	0	ID=CLUMA_CG000136-RA:exon:76775-cds;Name=no_name-cds;Parent=CLUMA_CG000136-RA
superscaffold10	maker	gene	46384	47612	.	+	.	ID=CLUMA_CG000003;Name=CLUMA_CG000003
superscaffold10	maker	mRNA	46384	47612	.	+	.	ID=CLUMA_CG000003-RA;Name=CLUMA_CG000003-RA;Parent=CLUMA_CG000003;_AED=0.00;_QI=106|1|1|1|1|1|2|288|255;_eAED=0.00
superscaffold10	maker	exon	46384	47110	.	+	.	ID=CLUMA_CG000003-RA:exon:76057;Name=no_name;Parent=CLUMA_CG000003-RA
superscaffold10	maker	exon	47178	47612	.	+	.	ID=CLUMA_CG000003-RA:exon:76058;Name=no_name;Parent=CLUMA_CG000003-RA
superscaffold10	maker	CDS	46490	47110	.	+	0	ID=CLUMA_CG000003-RA:exon:76057-cds;Name=no_name-cds;Parent=CLUMA_CG000003-RA
superscaffold10	maker	CDS	47178	47324	.	+	0	ID=CLUMA_CG000003-RA:exon:76058-cds;Name=no_name-cds;Parent=CLUMA_CG000003-RA
superscaffold10	maker	gene	47377	52769	.	-	.	ID=CLUMA_CG000233;Name=(sp)_similar_to_Fer-1-like_protein_6
superscaffold10	maker	mRNA	47377	52769	.	-	.	ID=CLUMA_CG000233-RA;Name=CLUMA_CG000233-RA;Parent=CLUMA_CG000233;_AED=0.27;_QI=0|0|0|0.25|1|0.87|8|0|1260;_eAED=0.57;date=Tue Mar 03 10:02:48 CET 2015
superscaffold10	.	exon	52563	52769	.	-	.	ID=CLUMA_CG000233:52769-52563;Name=no_name;Parent=CLUMA_CG000233-RA
superscaffold10	.	exon	52374	52500	.	-	.	ID=CLUMA_CG000233:52500-52374;Name=no_name;Parent=CLUMA_CG000233-RA
superscaffold10	maker	exon	52116	52305	.	-	.	ID=CLUMA_CG000233:52305-52116;Name=no_name;Parent=CLUMA_CG000233-RA
superscaffold10	maker	exon	51630	52051	.	-	.	ID=CLUMA_CG000233-RA:exon:77343;Name=no_name;Parent=CLUMA_CG000233-RA
superscaffold10	maker	exon	51054	51359	.	-	.	ID=CLUMA_CG000233-RA:exon:77342;Name=no_name;Parent=CLUMA_CG000233-RA
superscaffold10	.	exon	50578	50997	.	-	.	ID=CLUMA_CG000233:50997-50578;Name=no_name;Parent=CLUMA_CG000233-RA
superscaffold10	maker	exon	50371	50523	.	-	.	ID=CLUMA_CG000233:50523-50371;Name=no_name;Parent=CLUMA_CG000233-RA
superscaffold10	maker	exon	49421	50323	.	-	.	ID=CLUMA_CG000233-RA:exon:77340;Name=no_name;Parent=CLUMA_CG000233-RA
superscaffold10	maker	exon	48322	49355	.	-	.	ID=CLUMA_CG000233-RA:exon:77339;Name=no_name;Parent=CLUMA_CG000233-RA
superscaffold10	maker	exon	48149	48269	.	-	.	ID=CLUMA_CG000233-RA:exon:77338;Name=no_name;Parent=CLUMA_CG000233-RA
superscaffold10	.	exon	47629	48080	.	-	.	ID=CLUMA_CG000233:48080-47629;Name=no_name;Parent=CLUMA_CG000233-RA
superscaffold10	maker	exon	47377	47569	.	-	.	ID=CLUMA_CG000233:47569-47377;Name=no_name;Parent=CLUMA_CG000233-RA
superscaffold10	.	CDS	52563	52768	.	-	0	ID=CLUMA_CG000233:52769-52563-cds;Name=no_name-cds;Parent=CLUMA_CG000233-RA
superscaffold10	.	CDS	52374	52500	.	-	2	ID=CLUMA_CG000233:52500-52374-cds;Name=no_name-cds;Parent=CLUMA_CG000233-RA
superscaffold10	maker	CDS	52116	52305	.	-	0	ID=CLUMA_CG000233:52305-52116-cds;Name=no_name-cds;Parent=CLUMA_CG000233-RA
superscaffold10	maker	CDS	51630	52051	.	-	1	ID=CLUMA_CG000233-RA:exon:77343-cds;Name=no_name-cds;Parent=CLUMA_CG000233-RA
superscaffold10	maker	CDS	51054	51359	.	-	0	ID=CLUMA_CG000233-RA:exon:77342-cds;Name=no_name-cds;Parent=CLUMA_CG000233-RA
superscaffold10	.	CDS	50578	50997	.	-	0	ID=CLUMA_CG000233:50997-50578-cds;Name=no_name-cds;Parent=CLUMA_CG000233-RA
superscaffold10	maker	CDS	50371	50523	.	-	0	ID=CLUMA_CG000233:50523-50371-cds;Name=no_name-cds;Parent=CLUMA_CG000233-RA
superscaffold10	maker	CDS	49421	50323	.	-	0	ID=CLUMA_CG000233-RA:exon:77340-cds;Name=no_name-cds;Parent=CLUMA_CG000233-RA
superscaffold10	maker	CDS	48322	49355	.	-	0	ID=CLUMA_CG000233-RA:exon:77339-cds;Name=no_name-cds;Parent=CLUMA_CG000233-RA
superscaffold10	maker	CDS	48149	48269	.	-	2	ID=CLUMA_CG000233-RA:exon:77338-cds;Name=no_name-cds;Parent=CLUMA_CG000233-RA
superscaffold10	.	CDS	47629	48080	.	-	0	ID=CLUMA_CG000233:48080-47629-cds;Name=no_name-cds;Parent=CLUMA_CG000233-RA
superscaffold10	maker	CDS	47377	47569	.	-	2	ID=CLUMA_CG000233:47569-47377-cds;Name=no_name-cds;Parent=CLUMA_CG000233-RA
superscaffold10	maker	gene	54026	57079	.	+	.	ID=CLUMA_CG000019;Name=(sp)_similar_to_Tetraspanin-11
superscaffold10	maker	mRNA	54026	57079	.	+	.	ID=CLUMA_CG000019-RA;Name=CLUMA_CG000019-RA;Parent=CLUMA_CG000019;_AED=0.03;_QI=275|1|1|1|0.83|0.71|7|118|258;_eAED=0.03
superscaffold10	maker	exon	54026	54166	.	+	.	ID=CLUMA_CG000019-RA:exon:76125;Name=no_name;Parent=CLUMA_CG000019-RA
superscaffold10	maker	exon	54971	55170	.	+	.	ID=CLUMA_CG000019-RA:exon:76126;Name=no_name;Parent=CLUMA_CG000019-RA
superscaffold10	maker	exon	55244	55342	.	+	.	ID=CLUMA_CG000019-RA:exon:76127;Name=no_name;Parent=CLUMA_CG000019-RA
superscaffold10	maker	exon	56105	56233	.	+	.	ID=CLUMA_CG000019-RA:exon:76128;Name=no_name;Parent=CLUMA_CG000019-RA
superscaffold10	maker	exon	56360	56434	.	+	.	ID=CLUMA_CG000019-RA:exon:76129;Name=no_name;Parent=CLUMA_CG000019-RA
superscaffold10	maker	exon	56493	56780	.	+	.	ID=CLUMA_CG000019-RA:exon:76130;Name=no_name;Parent=CLUMA_CG000019-RA
superscaffold10	maker	exon	56842	57079	.	+	.	ID=CLUMA_CG000019-RA:exon:76131;Name=no_name;Parent=CLUMA_CG000019-RA
superscaffold10	maker	CDS	55105	55170	.	+	0	ID=CLUMA_CG000019-RA:exon:76126-cds;Name=no_name-cds;Parent=CLUMA_CG000019-RA
superscaffold10	maker	CDS	55244	55342	.	+	0	ID=CLUMA_CG000019-RA:exon:76127-cds;Name=no_name-cds;Parent=CLUMA_CG000019-RA
superscaffold10	maker	CDS	56105	56233	.	+	0	ID=CLUMA_CG000019-RA:exon:76128-cds;Name=no_name-cds;Parent=CLUMA_CG000019-RA
superscaffold10	maker	CDS	56360	56434	.	+	0	ID=CLUMA_CG000019-RA:exon:76129-cds;Name=no_name-cds;Parent=CLUMA_CG000019-RA
superscaffold10	maker	CDS	56493	56780	.	+	0	ID=CLUMA_CG000019-RA:exon:76130-cds;Name=no_name-cds;Parent=CLUMA_CG000019-RA
superscaffold10	maker	CDS	56842	56961	.	+	0	ID=CLUMA_CG000019-RA:exon:76131-cds;Name=no_name-cds;Parent=CLUMA_CG000019-RA
superscaffold10	maker	gene	58226	65368	.	+	.	ID=CLUMA_CG000050;Name=(sp)_putative_Transient_receptor_potential_cation_channel_subfamily_A_member_1
superscaffold10	maker	mRNA	58226	65368	.	+	.	ID=CLUMA_CG000050-RA;Name=CLUMA_CG000050-RA;Parent=CLUMA_CG000050;_AED=0.08;_QI=0|0.73|0.8|0.9|1|1|20|45|1261;_eAED=0.08;date=Tue Feb 17 12:21:27 CET 2015
superscaffold10	maker	exon	58226	58354	.	+	.	ID=CLUMA_CG000050-RA:exon:76298;Name=no_name;Parent=CLUMA_CG000050-RA
superscaffold10	maker	exon	58631	58798	.	+	.	ID=CLUMA_CG000050-RA:exon:76299;Name=no_name;Parent=CLUMA_CG000050-RA
superscaffold10	maker	exon	59503	59659	.	+	.	ID=CLUMA_CG000050-RA:exon:76300;Name=no_name;Parent=CLUMA_CG000050-RA
superscaffold10	maker	exon	59715	59805	.	+	.	ID=CLUMA_CG000050-RA:exon:76301;Name=no_name;Parent=CLUMA_CG000050-RA
superscaffold10	maker	exon	59864	60059	.	+	.	ID=CLUMA_CG000050-RA:exon:76302;Name=no_name;Parent=CLUMA_CG000050-RA
superscaffold10	maker	exon	60119	60161	.	+	.	ID=CLUMA_CG000050-RA:exon:76303;Name=no_name;Parent=CLUMA_CG000050-RA
superscaffold10	maker	exon	60228	60292	.	+	.	ID=CLUMA_CG000050-RA:exon:76304;Name=no_name;Parent=CLUMA_CG000050-RA
superscaffold10	maker	exon	60822	61182	.	+	.	ID=CLUMA_CG000050-RA:exon:76305;Name=no_name;Parent=CLUMA_CG000050-RA
superscaffold10	maker	exon	61238	61766	.	+	.	ID=CLUMA_CG000050-RA:exon:76306;Name=no_name;Parent=CLUMA_CG000050-RA
superscaffold10	maker	exon	61828	61933	.	+	.	ID=CLUMA_CG000050-RA:exon:76307;Name=no_name;Parent=CLUMA_CG000050-RA
superscaffold10	maker	exon	62001	62315	.	+	.	ID=CLUMA_CG000050-RA:exon:76308;Name=no_name;Parent=CLUMA_CG000050-RA
superscaffold10	maker	exon	62402	62512	.	+	.	ID=CLUMA_CG000050-RA:exon:76309;Name=no_name;Parent=CLUMA_CG000050-RA
superscaffold10	maker	exon	62675	62782	.	+	.	ID=CLUMA_CG000050-RA:exon:76310;Name=no_name;Parent=CLUMA_CG000050-RA
superscaffold10	maker	exon	63527	63712	.	+	.	ID=CLUMA_CG000050-RA:exon:76311;Name=no_name;Parent=CLUMA_CG000050-RA
superscaffold10	maker	exon	63784	64150	.	+	.	ID=CLUMA_CG000050-RA:exon:76312;Name=no_name;Parent=CLUMA_CG000050-RA
superscaffold10	maker	exon	64221	64496	.	+	.	ID=CLUMA_CG000050-RA:exon:76313;Name=no_name;Parent=CLUMA_CG000050-RA
superscaffold10	maker	exon	64571	64849	.	+	.	ID=CLUMA_CG000050-RA:exon:76315;Name=no_name;Parent=CLUMA_CG000050-RA
superscaffold10	maker	exon	64912	65042	.	+	.	ID=CLUMA_CG000050-RA:exon:76316;Name=no_name;Parent=CLUMA_CG000050-RA
superscaffold10	maker	exon	65162	65368	.	+	.	ID=CLUMA_CG000050-RA:exon:76317;Name=no_name;Parent=CLUMA_CG000050-RA
superscaffold10	maker	CDS	58226	58354	.	+	0	ID=CLUMA_CG000050-RA:exon:76298-cds;Name=no_name-cds;Parent=CLUMA_CG000050-RA
superscaffold10	maker	CDS	58631	58798	.	+	0	ID=CLUMA_CG000050-RA:exon:76299-cds;Name=no_name-cds;Parent=CLUMA_CG000050-RA
superscaffold10	maker	CDS	59503	59659	.	+	0	ID=CLUMA_CG000050-RA:exon:76300-cds;Name=no_name-cds;Parent=CLUMA_CG000050-RA
superscaffold10	maker	CDS	59715	59805	.	+	1	ID=CLUMA_CG000050-RA:exon:76301-cds;Name=no_name-cds;Parent=CLUMA_CG000050-RA
superscaffold10	maker	CDS	59864	60059	.	+	2	ID=CLUMA_CG000050-RA:exon:76302-cds;Name=no_name-cds;Parent=CLUMA_CG000050-RA
superscaffold10	maker	CDS	60119	60161	.	+	0	ID=CLUMA_CG000050-RA:exon:76303-cds;Name=no_name-cds;Parent=CLUMA_CG000050-RA
superscaffold10	maker	CDS	60228	60292	.	+	1	ID=CLUMA_CG000050-RA:exon:76304-cds;Name=no_name-cds;Parent=CLUMA_CG000050-RA
superscaffold10	maker	CDS	60822	61182	.	+	0	ID=CLUMA_CG000050-RA:exon:76305-cds;Name=no_name-cds;Parent=CLUMA_CG000050-RA
superscaffold10	maker	CDS	61238	61766	.	+	1	ID=CLUMA_CG000050-RA:exon:76306-cds;Name=no_name-cds;Parent=CLUMA_CG000050-RA
superscaffold10	maker	CDS	61828	61933	.	+	2	ID=CLUMA_CG000050-RA:exon:76307-cds;Name=no_name-cds;Parent=CLUMA_CG000050-RA
superscaffold10	maker	CDS	62001	62315	.	+	0	ID=CLUMA_CG000050-RA:exon:76308-cds;Name=no_name-cds;Parent=CLUMA_CG000050-RA
superscaffold10	maker	CDS	62402	62512	.	+	0	ID=CLUMA_CG000050-RA:exon:76309-cds;Name=no_name-cds;Parent=CLUMA_CG000050-RA
superscaffold10	maker	CDS	62675	62782	.	+	0	ID=CLUMA_CG000050-RA:exon:76310-cds;Name=no_name-cds;Parent=CLUMA_CG000050-RA
superscaffold10	maker	CDS	63527	63712	.	+	0	ID=CLUMA_CG000050-RA:exon:76311-cds;Name=no_name-cds;Parent=CLUMA_CG000050-RA
superscaffold10	maker	CDS	63784	64150	.	+	0	ID=CLUMA_CG000050-RA:exon:76312-cds;Name=no_name-cds;Parent=CLUMA_CG000050-RA
superscaffold10	maker	CDS	64221	64496	.	+	1	ID=CLUMA_CG000050-RA:exon:76313-cds;Name=no_name-cds;Parent=CLUMA_CG000050-RA
superscaffold10	maker	CDS	64571	64849	.	+	1	ID=CLUMA_CG000050-RA:exon:76315-cds;Name=no_name-cds;Parent=CLUMA_CG000050-RA
superscaffold10	maker	CDS	64912	65042	.	+	1	ID=CLUMA_CG000050-RA:exon:76316-cds;Name=no_name-cds;Parent=CLUMA_CG000050-RA
superscaffold10	maker	CDS	65162	65323	.	+	0	ID=CLUMA_CG000050-RA:exon:76317-cds;Name=no_name-cds;Parent=CLUMA_CG000050-RA
superscaffold10	maker	gene	66172	70704	.	+	.	ID=CLUMA_CG000066;Name=(sp)_putative_Zinc_finger_protein_on_ecdysone_puffs
superscaffold10	maker	mRNA	66172	70704	.	+	.	ID=CLUMA_CG000066-RA;Name=CLUMA_CG000066-RA;Parent=CLUMA_CG000066;_AED=0.19;_QI=2|0.83|0.71|1|0.66|0.57|7|0|606;_eAED=0.19;date=Tue Mar 03 21:43:28 CET 2015
superscaffold10	maker	exon	66172	66276	.	+	.	ID=CLUMA_CG000066-RA:exon:76448;Name=no_name;Parent=CLUMA_CG000066-RA
superscaffold10	maker	exon	66771	67087	.	+	.	ID=CLUMA_CG000066-RA:exon:76449;Name=no_name;Parent=CLUMA_CG000066-RA
superscaffold10	maker	exon	67681	67868	.	+	.	ID=CLUMA_CG000066-RA:exon:76450;Name=no_name;Parent=CLUMA_CG000066-RA
superscaffold10	maker	exon	68413	68507	.	+	.	ID=CLUMA_CG000066-RA:exon:76451;Name=no_name;Parent=CLUMA_CG000066-RA
superscaffold10	maker	exon	68566	68636	.	+	.	ID=CLUMA_CG000066-RA:exon:76452;Name=no_name;Parent=CLUMA_CG000066-RA
superscaffold10	maker	exon	68814	70704	.	+	.	ID=CLUMA_CG000066:68814-70704;Name=no_name;Parent=CLUMA_CG000066-RA
superscaffold10	maker	CDS	66174	66276	.	+	0	ID=CLUMA_CG000066-RA:exon:76448-cds;Name=no_name-cds;Parent=CLUMA_CG000066-RA
superscaffold10	maker	CDS	66771	67087	.	+	1	ID=CLUMA_CG000066-RA:exon:76449-cds;Name=no_name-cds;Parent=CLUMA_CG000066-RA
superscaffold10	maker	CDS	67681	67868	.	+	0	ID=CLUMA_CG000066-RA:exon:76450-cds;Name=no_name-cds;Parent=CLUMA_CG000066-RA
superscaffold10	maker	CDS	68413	68507	.	+	2	ID=CLUMA_CG000066-RA:exon:76451-cds;Name=no_name-cds;Parent=CLUMA_CG000066-RA
superscaffold10	maker	CDS	68566	68636	.	+	1	ID=CLUMA_CG000066-RA:exon:76452-cds;Name=no_name-cds;Parent=CLUMA_CG000066-RA
superscaffold10	maker	CDS	68814	70238	.	+	0	ID=CLUMA_CG000066:68814-70704-cds;Name=no_name-cds;Parent=CLUMA_CG000066-RA
superscaffold10	maker	gene	72359	72765	.	+	.	ID=CLUMA_CG000115;Name=CLUMA_CG000115
superscaffold10	maker	mRNA	72359	72765	.	+	.	ID=CLUMA_CG000115-RA;Name=CLUMA_CG000115-RA;Parent=CLUMA_CG000115;_AED=0.33;_QI=217|1|1|1|0|0|2|8|35;_eAED=0.33
superscaffold10	maker	exon	72359	72571	.	+	.	ID=CLUMA_CG000115-RA:exon:76703;Name=no_name;Parent=CLUMA_CG000115-RA
superscaffold10	maker	exon	72646	72765	.	+	.	ID=CLUMA_CG000115-RA:exon:76702;Name=no_name;Parent=CLUMA_CG000115-RA
superscaffold10	maker	CDS	72650	72757	.	+	0	ID=CLUMA_CG000115-RA:exon:76702-cds;Name=no_name-cds;Parent=CLUMA_CG000115-RA
superscaffold10	maker	gene	74015	76899	.	+	.	ID=CLUMA_CG000029;Name=(sp)_similar_to_Microphthalmia-associated_transcription_factor
superscaffold10	maker	mRNA	74015	76899	.	+	.	ID=CLUMA_CG000029-RA;Name=CLUMA_CG000029-RA;Parent=CLUMA_CG000029;_AED=0.02;_QI=508|1|1|1|0.75|0.8|5|169|368;_eAED=0.02;date=Tue Mar 03 21:44:03 CET 2015
superscaffold10	maker	exon	74015	74619	.	+	.	ID=CLUMA_CG000029:74015-74619;Name=no_name;Parent=CLUMA_CG000029-RA
superscaffold10	maker	exon	74767	74935	.	+	.	ID=CLUMA_CG000029-RA:exon:76185;Name=no_name;Parent=CLUMA_CG000029-RA
superscaffold10	maker	exon	75709	75959	.	+	.	ID=CLUMA_CG000029-RA:exon:76186;Name=no_name;Parent=CLUMA_CG000029-RA
superscaffold10	maker	exon	76018	76131	.	+	.	ID=CLUMA_CG000029-RA:exon:76187;Name=no_name;Parent=CLUMA_CG000029-RA
superscaffold10	maker	exon	76200	76899	.	+	.	ID=CLUMA_CG000029-RA:exon:76188;Name=no_name;Parent=CLUMA_CG000029-RA
superscaffold10	maker	CDS	74578	74619	.	+	0	ID=CLUMA_CG000029:74015-74619-cds;Name=no_name-cds;Parent=CLUMA_CG000029-RA
superscaffold10	maker	CDS	74767	74935	.	+	0	ID=CLUMA_CG000029-RA:exon:76185-cds;Name=no_name-cds;Parent=CLUMA_CG000029-RA
superscaffold10	maker	CDS	75709	75959	.	+	1	ID=CLUMA_CG000029-RA:exon:76186-cds;Name=no_name-cds;Parent=CLUMA_CG000029-RA
superscaffold10	maker	CDS	76018	76131	.	+	0	ID=CLUMA_CG000029-RA:exon:76187-cds;Name=no_name-cds;Parent=CLUMA_CG000029-RA
superscaffold10	maker	CDS	76200	76730	.	+	0	ID=CLUMA_CG000029-RA:exon:76188-cds;Name=no_name-cds;Parent=CLUMA_CG000029-RA
superscaffold10	maker	gene	77581	81242	.	+	.	ID=CLUMA_CG000035;Name=(sp)_putative_Sodium/nucleoside_cotransporter_1
superscaffold10	maker	mRNA	77581	81242	.	+	.	ID=CLUMA_CG000035-RA;Name=CLUMA_CG000035-RA;Parent=CLUMA_CG000035;_AED=0.07;_QI=166|0.83|0.71|1|0.33|0.28|7|304|555;_eAED=0.05;date=Tue Mar 03 21:46:09 CET 2015
superscaffold10	maker	exon	77581	77797	.	+	.	ID=CLUMA_CG000035-RA:exon:76223;Name=no_name;Parent=CLUMA_CG000035-RA
superscaffold10	maker	exon	78610	78681	.	+	.	ID=CLUMA_CG000035:78610-78681;Name=no_name;Parent=CLUMA_CG000035-RA
superscaffold10	.	exon	78812	78829	.	+	.	ID=CLUMA_CG000035:78812-78829;Name=no_name;Parent=CLUMA_CG000035-RA
superscaffold10	maker	exon	78895	79078	.	+	.	ID=CLUMA_CG000035-RA:exon:76225;Name=no_name;Parent=CLUMA_CG000035-RA
superscaffold10	maker	exon	79153	79190	.	+	.	ID=CLUMA_CG000035-RA:exon:76226;Name=no_name;Parent=CLUMA_CG000035-RA
superscaffold10	maker	exon	79637	80264	.	+	.	ID=CLUMA_CG000035-RA:exon:76227;Name=no_name;Parent=CLUMA_CG000035-RA
superscaffold10	maker	exon	80324	80651	.	+	.	ID=CLUMA_CG000035-RA:exon:76228;Name=no_name;Parent=CLUMA_CG000035-RA
superscaffold10	maker	exon	80720	81242	.	+	.	ID=CLUMA_CG000035-RA:exon:76229;Name=no_name;Parent=CLUMA_CG000035-RA
superscaffold10	.	CDS	78812	78829	.	+	0	ID=CLUMA_CG000035:78812-78829-cds;Name=no_name-cds;Parent=CLUMA_CG000035-RA
superscaffold10	maker	CDS	78895	79078	.	+	0	ID=CLUMA_CG000035-RA:exon:76225-cds;Name=no_name-cds;Parent=CLUMA_CG000035-RA
superscaffold10	maker	CDS	79153	79190	.	+	1	ID=CLUMA_CG000035-RA:exon:76226-cds;Name=no_name-cds;Parent=CLUMA_CG000035-RA
superscaffold10	maker	CDS	79637	80264	.	+	0	ID=CLUMA_CG000035-RA:exon:76227-cds;Name=no_name-cds;Parent=CLUMA_CG000035-RA
superscaffold10	maker	CDS	80324	80651	.	+	1	ID=CLUMA_CG000035-RA:exon:76228-cds;Name=no_name-cds;Parent=CLUMA_CG000035-RA
superscaffold10	maker	CDS	80720	80938	.	+	2	ID=CLUMA_CG000035-RA:exon:76229-cds;Name=no_name-cds;Parent=CLUMA_CG000035-RA
superscaffold10	maker	gene	81011	82657	.	-	.	ID=CLUMA_CG000230;Name=(sp)_putative_Ceramide-1-phosphate_transfer_protein
superscaffold10	maker	mRNA	81011	82657	.	-	.	ID=CLUMA_CG000230-RA;Name=CLUMA_CG000230-RA;Parent=CLUMA_CG000230;_AED=0.41;_QI=112|1|1|1|1|1|4|721|208;_eAED=0.41
superscaffold10	maker	exon	82430	82657	.	-	.	ID=CLUMA_CG000230-RA:exon:77324;Name=no_name;Parent=CLUMA_CG000230-RA
superscaffold10	maker	exon	82153	82367	.	-	.	ID=CLUMA_CG000230-RA:exon:77325;Name=no_name;Parent=CLUMA_CG000230-RA
superscaffold10	maker	exon	81931	82084	.	-	.	ID=CLUMA_CG000230-RA:exon:77326;Name=no_name;Parent=CLUMA_CG000230-RA
superscaffold10	maker	exon	81011	81873	.	-	.	ID=CLUMA_CG000230-RA:exon:77327;Name=no_name;Parent=CLUMA_CG000230-RA
superscaffold10	maker	CDS	82430	82545	.	-	0	ID=CLUMA_CG000230-RA:exon:77324-cds;Name=no_name-cds;Parent=CLUMA_CG000230-RA
superscaffold10	maker	CDS	82153	82367	.	-	2	ID=CLUMA_CG000230-RA:exon:77325-cds;Name=no_name-cds;Parent=CLUMA_CG000230-RA
superscaffold10	maker	CDS	81931	82084	.	-	1	ID=CLUMA_CG000230-RA:exon:77326-cds;Name=no_name-cds;Parent=CLUMA_CG000230-RA
superscaffold10	maker	CDS	81732	81873	.	-	2	ID=CLUMA_CG000230-RA:exon:77327-cds;Name=no_name-cds;Parent=CLUMA_CG000230-RA
superscaffold10	.	gene	82636	84632	.	-	.	ID=CLUMA_CG022109;Name=CLUMA_CG022109
superscaffold10	.	mRNA	82636	84632	.	-	.	ID=CLUMA_CG022109-RA;Name=CLUMA_CG022109-RA;Parent=CLUMA_CG022109;date=Tue Mar 03 21:49:33 CET 2015
superscaffold10	.	exon	84553	84632	.	-	.	ID=CLUMA_CG022109-RA:exon:84632-84553;Name=AllNorm454-IT_Contig_12481;Parent=CLUMA_CG022109-RA
superscaffold10	.	exon	82636	84319	.	-	.	ID=CLUMA_CG022109-RA:exon:84319-82636;Name=AllNorm454-IT_Contig_7664;Parent=CLUMA_CG022109-RA
superscaffold10	.	CDS	84553	84632	.	-	0	ID=CLUMA_CG022109-RA:exon:84632-84553-cds;Name=AllNorm454-IT_Contig_12481-cds;Parent=CLUMA_CG022109-RA
superscaffold10	.	CDS	82960	84319	.	-	2	ID=CLUMA_CG022109-RA:exon:84319-82636-cds;Name=AllNorm454-IT_Contig_7664-cds;Parent=CLUMA_CG022109-RA
superscaffold10	maker	gene	85009	90351	.	-	.	ID=CLUMA_CG000193;Name=(sp)_putative_Blastoderm-specific_protein_25D
superscaffold10	maker	mRNA	85009	90351	.	-	.	ID=CLUMA_CG000193-RA;Name=CLUMA_CG000193-RA;Parent=CLUMA_CG000193;_AED=0.19;_QI=0|0.6|0.33|0.83|1|1|6|183|1584;_eAED=0.19;date=Tue Mar 03 21:52:31 CET 2015
superscaffold10	maker	exon	90348	90351	.	-	.	ID=CLUMA_CG000193-RA:exon:77123;Name=no_name;Parent=CLUMA_CG000193-RA
superscaffold10	maker	exon	89944	90162	.	-	.	ID=CLUMA_CG000193-RA:exon:77124;Name=no_name;Parent=CLUMA_CG000193-RA
superscaffold10	maker	exon	86360	89181	.	-	.	ID=CLUMA_CG000193-RA:exon:77125;Name=no_name;Parent=CLUMA_CG000193-RA
superscaffold10	maker	exon	86185	86296	.	-	.	ID=CLUMA_CG000193-RA:exon:77126;Name=no_name;Parent=CLUMA_CG000193-RA
superscaffold10	maker	exon	85009	86117	.	-	.	ID=CLUMA_CG000193:86117-85009;Name=no_name;Parent=CLUMA_CG000193-RA
superscaffold10	maker	CDS	90348	90351	.	-	0	ID=CLUMA_CG000193-RA:exon:77123-cds;Name=no_name-cds;Parent=CLUMA_CG000193-RA
superscaffold10	maker	CDS	89944	90162	.	-	1	ID=CLUMA_CG000193-RA:exon:77124-cds;Name=no_name-cds;Parent=CLUMA_CG000193-RA
superscaffold10	maker	CDS	86360	89181	.	-	1	ID=CLUMA_CG000193-RA:exon:77125-cds;Name=no_name-cds;Parent=CLUMA_CG000193-RA
superscaffold10	maker	CDS	86185	86296	.	-	0	ID=CLUMA_CG000193-RA:exon:77126-cds;Name=no_name-cds;Parent=CLUMA_CG000193-RA
superscaffold10	maker	CDS	85876	86117	.	-	1	ID=CLUMA_CG000193:86117-85009-cds;Name=no_name-cds;Parent=CLUMA_CG000193-RA
superscaffold10	.	gene	90575	91246	.	+	.	ID=CLUMA_CG022069;Name=CLUMA_CG022069
superscaffold10	.	mRNA	90575	91246	.	+	.	ID=CLUMA_CG022069-RA;Name=CLUMA_CG022069-RA;Parent=CLUMA_CG022069;date=Tue Feb 24 10:46:19 CET 2015
superscaffold10	.	exon	90575	90716	.	+	.	ID=CLUMA_CG022069-RA:exon:90575-90716;Name=AllNorm454-IT_Contig_20438;Parent=CLUMA_CG022069-RA
superscaffold10	.	exon	90779	90966	.	+	.	ID=CLUMA_CG022069-RA:exon:90779-90966;Name=Adult-HiSeq_24407_c0_seq1_473_451_0-472;Parent=CLUMA_CG022069-RA
superscaffold10	.	exon	91051	91246	.	+	.	ID=CLUMA_CG022069-RA:exon:91051-91246;Name=Adult-HiSeq_24407_c0_seq1_473_451_0-472;Parent=CLUMA_CG022069-RA
superscaffold10	.	CDS	90669	90716	.	+	0	ID=CLUMA_CG022069-RA:exon:90575-90716-cds;Name=AllNorm454-IT_Contig_20438-cds;Parent=CLUMA_CG022069-RA
superscaffold10	.	CDS	90779	90966	.	+	0	ID=CLUMA_CG022069-RA:exon:90779-90966-cds;Name=Adult-HiSeq_24407_c0_seq1_473_451_0-472-cds;Parent=CLUMA_CG022069-RA
superscaffold10	.	CDS	91051	91171	.	+	2	ID=CLUMA_CG022069-RA:exon:91051-91246-cds;Name=Adult-HiSeq_24407_c0_seq1_473_451_0-472-cds;Parent=CLUMA_CG022069-RA
superscaffold10	maker	gene	91502	96309	.	+	.	ID=CLUMA_CG000058;Name=(sp)_putative_Xanthine_dehydrogenase
superscaffold10	maker	mRNA	91502	96309	.	+	.	ID=CLUMA_CG000058-RA;Name=CLUMA_CG000058-RA;Parent=CLUMA_CG000058;_AED=0.12;_QI=94|0.78|0.79|0.95|0.73|0.75|24|909|2660;_eAED=0.12;date=Tue Feb 24 10:48:59 CET 2015
superscaffold10	maker	exon	91502	91555	.	+	.	ID=CLUMA_CG000058-RA:exon:91502-91555;Name=no_name;Parent=CLUMA_CG000058-RA
superscaffold10	maker	exon	91908	92974	.	+	.	ID=CLUMA_CG000058-RA:exon:76378;Name=no_name;Parent=CLUMA_CG000058-RA
superscaffold10	maker	exon	93042	93609	.	+	.	ID=CLUMA_CG000058-RA:exon:76379;Name=no_name;Parent=CLUMA_CG000058-RA
superscaffold10	maker	exon	93672	95936	.	+	.	ID=CLUMA_CG000058-RA:exon:76380;Name=no_name;Parent=CLUMA_CG000058-RA
superscaffold10	maker	exon	96005	96309	.	+	.	ID=CLUMA_CG000058-RA:exon:96005-96309;Name=no_name;Parent=CLUMA_CG000058-RA
superscaffold10	maker	CDS	91502	91555	.	+	0	ID=CLUMA_CG000058-RA:exon:91502-91555-cds;Name=no_name-cds;Parent=CLUMA_CG000058-RA
superscaffold10	maker	CDS	91908	92974	.	+	0	ID=CLUMA_CG000058-RA:exon:76378-cds;Name=no_name-cds;Parent=CLUMA_CG000058-RA
superscaffold10	maker	CDS	93042	93609	.	+	2	ID=CLUMA_CG000058-RA:exon:76379-cds;Name=no_name-cds;Parent=CLUMA_CG000058-RA
superscaffold10	maker	CDS	93672	95936	.	+	0	ID=CLUMA_CG000058-RA:exon:76380-cds;Name=no_name-cds;Parent=CLUMA_CG000058-RA
superscaffold10	maker	CDS	96005	96055	.	+	0	ID=CLUMA_CG000058-RA:exon:96005-96309-cds;Name=no_name-cds;Parent=CLUMA_CG000058-RA
superscaffold10	.	gene	96751	99595	.	+	.	ID=CLUMA_CG022070;Name=CLUMA_CG022070
superscaffold10	.	mRNA	96751	99595	.	+	.	ID=CLUMA_CG022070-RA;Name=CLUMA_CG022070-RA;Parent=CLUMA_CG022070;date=Tue Mar 03 21:57:00 CET 2015
superscaffold10	.	exon	96751	96891	.	+	.	ID=CLUMA_CG022070-RA:exon:96751-96891;Name=LIII-frFM-HiSeq_179573_c0_seq1_674_652_0-673;Parent=CLUMA_CG022070-RA
superscaffold10	.	exon	97615	97885	.	+	.	ID=CLUMA_CG022070-RA:exon:97615-97885;Name=Adult-HiSeq_522495_c0_seq1_259_1_0-258;Parent=CLUMA_CG022070-RA
superscaffold10	.	exon	97963	98538	.	+	.	ID=CLUMA_CG022070-RA:exon:97963-98538;Name=LIII-frFM-HiSeq_310805_c0_seq1_953_931_0-952;Parent=CLUMA_CG022070-RA
superscaffold10	.	exon	98602	98824	.	+	.	ID=CLUMA_CG022070-RA:exon:98602-98824;Name=LIII-frFM-HiSeq_310805_c0_seq1_953_931_0-952;Parent=CLUMA_CG022070-RA
superscaffold10	.	exon	98885	99595	.	+	.	ID=CLUMA_CG022070:98885-99595;Name=LIII-frFM-HiSeq_310805_c0_seq1_953_931_0-952;Parent=CLUMA_CG022070-RA
superscaffold10	.	CDS	97622	97885	.	+	0	ID=CLUMA_CG022070-RA:exon:97615-97885-cds;Name=Adult-HiSeq_522495_c0_seq1_259_1_0-258-cds;Parent=CLUMA_CG022070-RA
superscaffold10	.	CDS	97963	98538	.	+	0	ID=CLUMA_CG022070-RA:exon:97963-98538-cds;Name=LIII-frFM-HiSeq_310805_c0_seq1_953_931_0-952-cds;Parent=CLUMA_CG022070-RA
superscaffold10	.	CDS	98602	98824	.	+	0	ID=CLUMA_CG022070-RA:exon:98602-98824-cds;Name=LIII-frFM-HiSeq_310805_c0_seq1_953_931_0-952-cds;Parent=CLUMA_CG022070-RA
superscaffold10	.	CDS	98885	99384	.	+	1	ID=CLUMA_CG022070:98885-99595-cds;Name=LIII-frFM-HiSeq_310805_c0_seq1_953_931_0-952-cds;Parent=CLUMA_CG022070-RA
superscaffold10	.	gene	99610	105354	.	+	.	ID=CLUMA_CG022071;Name=CLUMA_CG022071
superscaffold10	.	mRNA	99610	105354	.	+	.	ID=CLUMA_CG022071-RA;Name=CLUMA_CG022071-RA;Parent=CLUMA_CG022071;date=Tue Mar 03 21:57:04 CET 2015
superscaffold10	.	exon	99610	99985	.	+	.	ID=CLUMA_CG022071:99610-99985;Name=LIII-frFM-HiSeq_183017_c0_seq2_491_943_0-109_687_110-255_323_256-490;Parent=CLUMA_CG022071-RA
superscaffold10	.	exon	100731	100882	.	+	.	ID=CLUMA_CG022071-RA:exon:100731-100882;Name=LIII-frFM-HiSeq_183017_c0_seq2_491_943_0-109_687_110-255_323_256-490;Parent=CLUMA_CG022071-RA
superscaffold10	.	exon	101046	101226	.	+	.	ID=CLUMA_CG022071-RA:exon:101046-101226;Name=LIII-frFM-HiSeq_183017_c0_seq2_491_943_0-109_687_110-255_323_256-490;Parent=CLUMA_CG022071-RA
superscaffold10	.	exon	101309	101513	.	+	.	ID=CLUMA_CG022071-RA:exon:101309-101513;Name=maker-superscaffold10-exonerate_est2genome-gene-0.11-mRNA-1;Parent=CLUMA_CG022071-RA
superscaffold10	.	exon	101598	101762	.	+	.	ID=CLUMA_CG022071-RA:exon:101598-101762;Name=maker-superscaffold10-exonerate_est2genome-gene-0.11-mRNA-1;Parent=CLUMA_CG022071-RA
superscaffold10	.	exon	101889	101998	.	+	.	ID=CLUMA_CG022071-RA:exon:101889-101998;Name=maker-superscaffold10-exonerate_est2genome-gene-0.11-mRNA-1;Parent=CLUMA_CG022071-RA
superscaffold10	.	exon	102085	102140	.	+	.	ID=CLUMA_CG022071-RA:exon:102085-102140;Name=maker-superscaffold10-exonerate_est2genome-gene-0.11-mRNA-1;Parent=CLUMA_CG022071-RA
superscaffold10	.	exon	102214	102488	.	+	.	ID=CLUMA_CG022071-RA:exon:102214-102488;Name=maker-superscaffold10-exonerate_est2genome-gene-0.11-mRNA-1;Parent=CLUMA_CG022071-RA
superscaffold10	.	exon	102553	102773	.	+	.	ID=CLUMA_CG022071-RA:exon:102553-102773;Name=maker-superscaffold10-exonerate_est2genome-gene-0.11-mRNA-1;Parent=CLUMA_CG022071-RA
superscaffold10	.	exon	102892	103079	.	+	.	ID=CLUMA_CG022071-RA:exon:102892-103079;Name=augustus_masked-superscaffold10-abinit-gene-0.217-mRNA-1;Parent=CLUMA_CG022071-RA
superscaffold10	.	exon	103249	103457	.	+	.	ID=CLUMA_CG022071-RA:exon:103249-103457;Name=augustus_masked-superscaffold10-abinit-gene-0.217-mRNA-1;Parent=CLUMA_CG022071-RA
superscaffold10	.	exon	103757	104006	.	+	.	ID=CLUMA_CG022071-RA:exon:103757-104006;Name=augustus_masked-superscaffold10-abinit-gene-0.217-mRNA-1;Parent=CLUMA_CG022071-RA
superscaffold10	.	exon	104065	104309	.	+	.	ID=CLUMA_CG022071-RA:exon:104065-104309;Name=augustus_masked-superscaffold10-abinit-gene-0.217-mRNA-1;Parent=CLUMA_CG022071-RA
superscaffold10	.	exon	104379	105354	.	+	.	ID=CLUMA_CG022071-RA:exon:104379-105354;Name=Adult-HiSeq_50521_c0_seq1_1266_1_0-1265;Parent=CLUMA_CG022071-RA
superscaffold10	.	CDS	100745	100882	.	+	0	ID=CLUMA_CG022071-RA:exon:100731-100882-cds;Name=LIII-frFM-HiSeq_183017_c0_seq2_491_943_0-109_687_110-255_323_256-490-cds;Parent=CLUMA_CG022071-RA
superscaffold10	.	CDS	101046	101226	.	+	0	ID=CLUMA_CG022071-RA:exon:101046-101226-cds;Name=LIII-frFM-HiSeq_183017_c0_seq2_491_943_0-109_687_110-255_323_256-490-cds;Parent=CLUMA_CG022071-RA
superscaffold10	.	CDS	101309	101513	.	+	1	ID=CLUMA_CG022071-RA:exon:101309-101513-cds;Name=maker-superscaffold10-exonerate_est2genome-gene-0.11-mRNA-1-cds;Parent=CLUMA_CG022071-RA
superscaffold10	.	CDS	101598	101762	.	+	2	ID=CLUMA_CG022071-RA:exon:101598-101762-cds;Name=maker-superscaffold10-exonerate_est2genome-gene-0.11-mRNA-1-cds;Parent=CLUMA_CG022071-RA
superscaffold10	.	CDS	101889	101998	.	+	2	ID=CLUMA_CG022071-RA:exon:101889-101998-cds;Name=maker-superscaffold10-exonerate_est2genome-gene-0.11-mRNA-1-cds;Parent=CLUMA_CG022071-RA
superscaffold10	.	CDS	102085	102140	.	+	1	ID=CLUMA_CG022071-RA:exon:102085-102140-cds;Name=maker-superscaffold10-exonerate_est2genome-gene-0.11-mRNA-1-cds;Parent=CLUMA_CG022071-RA
superscaffold10	.	CDS	102214	102488	.	+	0	ID=CLUMA_CG022071-RA:exon:102214-102488-cds;Name=maker-superscaffold10-exonerate_est2genome-gene-0.11-mRNA-1-cds;Parent=CLUMA_CG022071-RA
superscaffold10	.	CDS	102553	102773	.	+	2	ID=CLUMA_CG022071-RA:exon:102553-102773-cds;Name=maker-superscaffold10-exonerate_est2genome-gene-0.11-mRNA-1-cds;Parent=CLUMA_CG022071-RA
superscaffold10	.	CDS	102892	103079	.	+	1	ID=CLUMA_CG022071-RA:exon:102892-103079-cds;Name=augustus_masked-superscaffold10-abinit-gene-0.217-mRNA-1-cds;Parent=CLUMA_CG022071-RA
superscaffold10	.	CDS	103249	103457	.	+	0	ID=CLUMA_CG022071-RA:exon:103249-103457-cds;Name=augustus_masked-superscaffold10-abinit-gene-0.217-mRNA-1-cds;Parent=CLUMA_CG022071-RA
superscaffold10	.	CDS	103757	104006	.	+	2	ID=CLUMA_CG022071-RA:exon:103757-104006-cds;Name=augustus_masked-superscaffold10-abinit-gene-0.217-mRNA-1-cds;Parent=CLUMA_CG022071-RA
superscaffold10	.	CDS	104065	104309	.	+	0	ID=CLUMA_CG022071-RA:exon:104065-104309-cds;Name=augustus_masked-superscaffold10-abinit-gene-0.217-mRNA-1-cds;Parent=CLUMA_CG022071-RA
superscaffold10	.	CDS	104379	104445	.	+	2	ID=CLUMA_CG022071-RA:exon:104379-105354-cds;Name=Adult-HiSeq_50521_c0_seq1_1266_1_0-1265-cds;Parent=CLUMA_CG022071-RA
superscaffold10	maker	gene	105488	106402	.	-	.	ID=CLUMA_CG000190;Name=(nr)_putative_hypothetical_protein_AaeL_AAEL004517_[Aedes_aegypti]
superscaffold10	maker	mRNA	105488	106402	.	-	.	ID=CLUMA_CG000190-RA;Name=CLUMA_CG000190-RA;Parent=CLUMA_CG000190;_AED=0.17;_QI=111|0.66|1|1|1|1|4|224|249;_eAED=0.17;date=Tue Mar 03 22:01:36 CET 2015
superscaffold10	maker	exon	106260	106402	.	-	.	ID=CLUMA_CG000190:106402-106260;Name=no_name;Parent=CLUMA_CG000190-RA
superscaffold10	maker	exon	105993	106175	.	-	.	ID=CLUMA_CG000190-RA:exon:77104;Name=no_name;Parent=CLUMA_CG000190-RA
superscaffold10	maker	exon	105488	105929	.	-	.	ID=CLUMA_CG000190-RA:exon:77105;Name=no_name;Parent=CLUMA_CG000190-RA
superscaffold10	maker	CDS	106260	106326	.	-	0	ID=CLUMA_CG000190:106402-106260-cds;Name=no_name-cds;Parent=CLUMA_CG000190-RA
superscaffold10	maker	CDS	105993	106175	.	-	1	ID=CLUMA_CG000190-RA:exon:77104-cds;Name=no_name-cds;Parent=CLUMA_CG000190-RA
superscaffold10	maker	CDS	105712	105929	.	-	1	ID=CLUMA_CG000190-RA:exon:77105-cds;Name=no_name-cds;Parent=CLUMA_CG000190-RA
superscaffold10	.	gene	106568	107447	.	-	.	ID=CLUMA_CG022110;Name=CLUMA_CG022110
superscaffold10	.	mRNA	106568	107447	.	-	.	ID=CLUMA_CG022110-RA;Name=CLUMA_CG022110-RA;Parent=CLUMA_CG022110;date=Tue Mar 03 21:59:18 CET 2015
superscaffold10	.	exon	107283	107447	.	-	.	ID=CLUMA_CG022110-RA:exon:107447-107283;Name=AllNorm454-IT_Contig_18678;Parent=CLUMA_CG022110-RA
superscaffold10	.	exon	106936	107220	.	-	.	ID=CLUMA_CG022110-RA:exon:107220-106936;Name=Adult-HiSeq_12294_c0_seq1_698_1_0-697;Parent=CLUMA_CG022110-RA
superscaffold10	.	exon	106568	106877	.	-	.	ID=CLUMA_CG022110-RA:exon:106877-106568;Name=Adult-HiSeq_12294_c0_seq1_698_1_0-697;Parent=CLUMA_CG022110-RA
superscaffold10	.	CDS	107283	107346	.	-	0	ID=CLUMA_CG022110-RA:exon:107447-107283-cds;Name=AllNorm454-IT_Contig_18678-cds;Parent=CLUMA_CG022110-RA
superscaffold10	.	CDS	106936	107220	.	-	1	ID=CLUMA_CG022110-RA:exon:107220-106936-cds;Name=Adult-HiSeq_12294_c0_seq1_698_1_0-697-cds;Parent=CLUMA_CG022110-RA
superscaffold10	.	CDS	106765	106877	.	-	1	ID=CLUMA_CG022110-RA:exon:106877-106568-cds;Name=Adult-HiSeq_12294_c0_seq1_698_1_0-697-cds;Parent=CLUMA_CG022110-RA
superscaffold10	maker	gene	108015	114739	.	+	.	ID=CLUMA_CG000076;Name=(sp)_putative_Serine/threonine-protein_kinase_SIK3;Alias=(nr)_putative_conserved_hypothetical_protein_[Culex_quinquefasciatus]
superscaffold10	maker	mRNA	108015	114739	.	+	.	ID=CLUMA_CG000076-RA;Name=CLUMA_CG000076-RA;Alias=CLUMA_CG000338-RA;Parent=CLUMA_CG000076;_AED=0.28;_QI=302|1|0.88|1|1|1|9|0|772;_eAED=0.28;date=Tue Mar 03 22:15:22 CET 2015
superscaffold10	maker	exon	108015	108398	.	+	.	ID=CLUMA_CG000076-RA:exon:108015-108398;Name=no_name;Parent=CLUMA_CG000076-RA
superscaffold10	maker	exon	108482	108537	.	+	.	ID=CLUMA_CG000076-RA:exon:108482-108537;Name=no_name;Parent=CLUMA_CG000076-RA
superscaffold10	maker	exon	109217	109552	.	+	.	ID=CLUMA_CG000076-RA:exon:109217-109552;Name=no_name;Parent=CLUMA_CG000076-RA
superscaffold10	maker	exon	109614	109685	.	+	.	ID=CLUMA_CG000076-RA:exon:109614-109685;Name=no_name;Parent=CLUMA_CG000076-RA
superscaffold10	maker	exon	109754	110271	.	+	.	ID=CLUMA_CG000076-RA:exon:109754-110271;Name=no_name;Parent=CLUMA_CG000076-RA
superscaffold10	maker	exon	110337	110776	.	+	.	ID=CLUMA_CG000076-RA:exon:110337-110776;Name=no_name;Parent=CLUMA_CG000076-RA
superscaffold10	maker	exon	110840	111256	.	+	.	ID=CLUMA_CG000076-RA:exon:110840-111256;Name=no_name;Parent=CLUMA_CG000076-RA
superscaffold10	maker	exon	111451	111627	.	+	.	ID=CLUMA_CG000076-RA:exon:111451-111627;Name=no_name;Parent=CLUMA_CG000076-RA
superscaffold10	.	exon	111930	112091	.	+	.	ID=CLUMA_CG000076-RA:exon:111930-112091;Name=no_name;Parent=CLUMA_CG000076-RA
superscaffold10	maker	exon	112415	114739	.	+	.	ID=CLUMA_CG000076-RA:exon:112415-114739;Name=no_name;Parent=CLUMA_CG000076-RA
superscaffold10	maker	CDS	108317	108398	.	+	0	ID=CLUMA_CG000076-RA:exon:108015-108398-cds;Name=no_name-cds;Parent=CLUMA_CG000076-RA
superscaffold10	maker	CDS	108482	108537	.	+	1	ID=CLUMA_CG000076-RA:exon:108482-108537-cds;Name=no_name-cds;Parent=CLUMA_CG000076-RA
superscaffold10	maker	CDS	109217	109552	.	+	0	ID=CLUMA_CG000076-RA:exon:109217-109552-cds;Name=no_name-cds;Parent=CLUMA_CG000076-RA
superscaffold10	maker	CDS	109614	109685	.	+	0	ID=CLUMA_CG000076-RA:exon:109614-109685-cds;Name=no_name-cds;Parent=CLUMA_CG000076-RA
superscaffold10	maker	CDS	109754	110271	.	+	0	ID=CLUMA_CG000076-RA:exon:109754-110271-cds;Name=no_name-cds;Parent=CLUMA_CG000076-RA
superscaffold10	maker	CDS	110337	110776	.	+	2	ID=CLUMA_CG000076-RA:exon:110337-110776-cds;Name=no_name-cds;Parent=CLUMA_CG000076-RA
superscaffold10	maker	CDS	110840	111256	.	+	1	ID=CLUMA_CG000076-RA:exon:110840-111256-cds;Name=no_name-cds;Parent=CLUMA_CG000076-RA
superscaffold10	maker	CDS	111451	111627	.	+	1	ID=CLUMA_CG000076-RA:exon:111451-111627-cds;Name=no_name-cds;Parent=CLUMA_CG000076-RA
superscaffold10	.	CDS	111930	112091	.	+	1	ID=CLUMA_CG000076-RA:exon:111930-112091-cds;Name=no_name-cds;Parent=CLUMA_CG000076-RA
superscaffold10	maker	CDS	112415	113973	.	+	1	ID=CLUMA_CG000076-RA:exon:112415-114739-cds;Name=no_name-cds;Parent=CLUMA_CG000076-RA
superscaffold10	maker	gene	116226	118579	.	+	.	ID=CLUMA_CG000027;Name=(sp)_putative_Sugar_phosphate_exchanger_2
superscaffold10	maker	mRNA	116226	118579	.	+	.	ID=CLUMA_CG000027-RA;Name=CLUMA_CG000027-RA;Parent=CLUMA_CG000027;_AED=0.05;_QI=274|1|1|1|1|1|6|147|543;_eAED=0.05
superscaffold10	maker	exon	116226	116615	.	+	.	ID=CLUMA_CG000027-RA:exon:76174;Name=no_name;Parent=CLUMA_CG000027-RA
superscaffold10	maker	exon	116676	116854	.	+	.	ID=CLUMA_CG000027-RA:exon:76175;Name=no_name;Parent=CLUMA_CG000027-RA
superscaffold10	maker	exon	116921	117504	.	+	.	ID=CLUMA_CG000027-RA:exon:76176;Name=no_name;Parent=CLUMA_CG000027-RA
superscaffold10	maker	exon	117564	117608	.	+	.	ID=CLUMA_CG000027-RA:exon:76177;Name=no_name;Parent=CLUMA_CG000027-RA
superscaffold10	maker	exon	117674	117860	.	+	.	ID=CLUMA_CG000027-RA:exon:76178;Name=no_name;Parent=CLUMA_CG000027-RA
superscaffold10	maker	exon	117912	118579	.	+	.	ID=CLUMA_CG000027-RA:exon:76179;Name=no_name;Parent=CLUMA_CG000027-RA
superscaffold10	maker	CDS	116500	116615	.	+	0	ID=CLUMA_CG000027-RA:exon:76174-cds;Name=no_name-cds;Parent=CLUMA_CG000027-RA
superscaffold10	maker	CDS	116676	116854	.	+	2	ID=CLUMA_CG000027-RA:exon:76175-cds;Name=no_name-cds;Parent=CLUMA_CG000027-RA
superscaffold10	maker	CDS	116921	117504	.	+	1	ID=CLUMA_CG000027-RA:exon:76176-cds;Name=no_name-cds;Parent=CLUMA_CG000027-RA
superscaffold10	maker	CDS	117564	117608	.	+	0	ID=CLUMA_CG000027-RA:exon:76177-cds;Name=no_name-cds;Parent=CLUMA_CG000027-RA
superscaffold10	maker	CDS	117674	117860	.	+	0	ID=CLUMA_CG000027-RA:exon:76178-cds;Name=no_name-cds;Parent=CLUMA_CG000027-RA
superscaffold10	maker	CDS	117912	118432	.	+	1	ID=CLUMA_CG000027-RA:exon:76179-cds;Name=no_name-cds;Parent=CLUMA_CG000027-RA
superscaffold10	maker	gene	118547	119336	.	-	.	ID=CLUMA_CG000133;Name=(sp)_putative_39S_ribosomal_protein_L54
superscaffold10	maker	mRNA	118547	119336	.	-	.	ID=CLUMA_CG000133-RA;Name=CLUMA_CG000133-RA;Parent=CLUMA_CG000133;_AED=0.04;_QI=140|1|1|1|1|1|3|130|134;_eAED=0.04
superscaffold10	maker	exon	119097	119336	.	-	.	ID=CLUMA_CG000133-RA:exon:76752;Name=no_name;Parent=CLUMA_CG000133-RA
superscaffold10	maker	exon	118898	119040	.	-	.	ID=CLUMA_CG000133-RA:exon:76753;Name=no_name;Parent=CLUMA_CG000133-RA
superscaffold10	maker	exon	118547	118838	.	-	.	ID=CLUMA_CG000133-RA:exon:76754;Name=no_name;Parent=CLUMA_CG000133-RA
superscaffold10	maker	CDS	119097	119196	.	-	0	ID=CLUMA_CG000133-RA:exon:76752-cds;Name=no_name-cds;Parent=CLUMA_CG000133-RA
superscaffold10	maker	CDS	118898	119040	.	-	1	ID=CLUMA_CG000133-RA:exon:76753-cds;Name=no_name-cds;Parent=CLUMA_CG000133-RA
superscaffold10	maker	CDS	118677	118838	.	-	0	ID=CLUMA_CG000133-RA:exon:76754-cds;Name=no_name-cds;Parent=CLUMA_CG000133-RA
superscaffold10	maker	gene	120909	121208	.	+	.	ID=CLUMA_CG000253;Name=CLUMA_CG000253
superscaffold10	maker	mRNA	120909	121208	.	+	.	ID=CLUMA_CG000253-RA;Name=CLUMA_CG000253-RA;Parent=CLUMA_CG000253;_AED=0.58;_QI=0|0|0|0.5|1|1|2|0|59;_eAED=1.00
superscaffold10	maker	exon	120909	120976	.	+	.	ID=CLUMA_CG000253-RA:exon:77410;Name=no_name;Parent=CLUMA_CG000253-RA
superscaffold10	maker	exon	121097	121208	.	+	.	ID=CLUMA_CG000253-RA:exon:77411;Name=no_name;Parent=CLUMA_CG000253-RA
superscaffold10	maker	CDS	120909	120976	.	+	0	ID=CLUMA_CG000253-RA:exon:77410-cds;Name=no_name-cds;Parent=CLUMA_CG000253-RA
superscaffold10	maker	CDS	121097	121208	.	+	2	ID=CLUMA_CG000253-RA:exon:77411-cds;Name=no_name-cds;Parent=CLUMA_CG000253-RA
superscaffold10	maker	gene	121212	121834	.	-	.	ID=CLUMA_CG000385;Name=CLUMA_CG000385
superscaffold10	maker	mRNA	121212	121834	.	-	.	ID=CLUMA_CG000385-RA;Name=CLUMA_CG000385-RA;Parent=CLUMA_CG000385;_AED=1.00;_QI=0|0|0|0|1|1|2|0|85;_eAED=1.00
superscaffold10	maker	exon	121770	121834	.	-	.	ID=CLUMA_CG000385-RA:exon:77808;Name=no_name;Parent=CLUMA_CG000385-RA
superscaffold10	maker	exon	121212	121404	.	-	.	ID=CLUMA_CG000385-RA:exon:77807;Name=no_name;Parent=CLUMA_CG000385-RA
superscaffold10	maker	CDS	121770	121834	.	-	0	ID=CLUMA_CG000385-RA:exon:77808-cds;Name=no_name-cds;Parent=CLUMA_CG000385-RA
superscaffold10	maker	CDS	121212	121404	.	-	2	ID=CLUMA_CG000385-RA:exon:77807-cds;Name=no_name-cds;Parent=CLUMA_CG000385-RA
superscaffold10	maker	gene	122620	123549	.	+	.	ID=CLUMA_CG000099;Name=(nr)_putative_hypothetical_protein_AaeL_AAEL010416_[Aedes_aegypti]
superscaffold10	maker	mRNA	122620	123549	.	+	.	ID=CLUMA_CG000099-RA;Name=CLUMA_CG000099-RA;Parent=CLUMA_CG000099;_AED=0.12;_QI=0|1|0|1|1|1|2|0|261;_eAED=0.50;date=Tue Mar 03 22:24:46 CET 2015
superscaffold10	maker	exon	122620	122743	.	+	.	ID=CLUMA_CG000099-RA:exon:76646;Name=no_name;Parent=CLUMA_CG000099-RA
superscaffold10	maker	exon	122811	123549	.	+	.	ID=CLUMA_CG000099:122811-123549;Name=no_name;Parent=CLUMA_CG000099-RA
superscaffold10	maker	CDS	122620	122743	.	+	0	ID=CLUMA_CG000099-RA:exon:76646-cds;Name=no_name-cds;Parent=CLUMA_CG000099-RA
superscaffold10	maker	CDS	122811	123472	.	+	1	ID=CLUMA_CG000099:122811-123549-cds;Name=no_name-cds;Parent=CLUMA_CG000099-RA
superscaffold10	maker	gene	132030	138218	.	-	.	ID=CLUMA_CG000184;Name=(sp)_similar_to_Paired_box_protein_Pax-6
superscaffold10	maker	mRNA	132030	138218	.	-	.	ID=CLUMA_CG000184-RA;Name=CLUMA_CG000184-RA;Parent=CLUMA_CG000184;_AED=0.09;_QI=115|1|0.71|1|1|1|7|0|504;_eAED=0.12;date=Tue Mar 03 22:22:47 CET 2015
superscaffold10	maker	exon	137980	138218	.	-	.	ID=CLUMA_CG000184-RA:exon:77073;Name=no_name;Parent=CLUMA_CG000184-RA
superscaffold10	maker	exon	136159	136371	.	-	.	ID=CLUMA_CG000184-RA:exon:77074;Name=no_name;Parent=CLUMA_CG000184-RA
superscaffold10	maker	exon	134858	134998	.	-	.	ID=CLUMA_CG000184-RA:exon:77075;Name=no_name;Parent=CLUMA_CG000184-RA
superscaffold10	maker	exon	133481	133615	.	-	.	ID=CLUMA_CG000184-RA:exon:77076;Name=no_name;Parent=CLUMA_CG000184-RA
superscaffold10	maker	exon	133254	133409	.	-	.	ID=CLUMA_CG000184-RA:exon:77077;Name=no_name;Parent=CLUMA_CG000184-RA
superscaffold10	maker	exon	132937	133121	.	-	.	ID=CLUMA_CG000184-RA:exon:77078;Name=no_name;Parent=CLUMA_CG000184-RA
superscaffold10	maker	exon	132030	132651	.	-	.	ID=CLUMA_CG000184:132651-132030;Name=no_name;Parent=CLUMA_CG000184-RA
superscaffold10	maker	CDS	137980	138103	.	-	0	ID=CLUMA_CG000184-RA:exon:77073-cds;Name=no_name-cds;Parent=CLUMA_CG000184-RA
superscaffold10	maker	CDS	136159	136371	.	-	1	ID=CLUMA_CG000184-RA:exon:77074-cds;Name=no_name-cds;Parent=CLUMA_CG000184-RA
superscaffold10	maker	CDS	134858	134998	.	-	1	ID=CLUMA_CG000184-RA:exon:77075-cds;Name=no_name-cds;Parent=CLUMA_CG000184-RA
superscaffold10	maker	CDS	133481	133615	.	-	1	ID=CLUMA_CG000184-RA:exon:77076-cds;Name=no_name-cds;Parent=CLUMA_CG000184-RA
superscaffold10	maker	CDS	133254	133409	.	-	1	ID=CLUMA_CG000184-RA:exon:77077-cds;Name=no_name-cds;Parent=CLUMA_CG000184-RA
superscaffold10	maker	CDS	132937	133121	.	-	1	ID=CLUMA_CG000184-RA:exon:77078-cds;Name=no_name-cds;Parent=CLUMA_CG000184-RA
superscaffold10	maker	CDS	132091	132651	.	-	0	ID=CLUMA_CG000184:132651-132030-cds;Name=no_name-cds;Parent=CLUMA_CG000184-RA
superscaffold10	maker	gene	151936	153873	.	-	.	ID=CLUMA_CG000132;Name=(sp)_putative_F-actin-capping_protein_subunit_alpha
superscaffold10	maker	mRNA	151936	153873	.	-	.	ID=CLUMA_CG000132-RA;Name=CLUMA_CG000132-RA;Parent=CLUMA_CG000132;_AED=0.04;_QI=66|1|1|1|1|1|4|513|290;_eAED=0.04
superscaffold10	maker	exon	153732	153873	.	-	.	ID=CLUMA_CG000132-RA:exon:76748;Name=no_name;Parent=CLUMA_CG000132-RA
superscaffold10	maker	exon	153509	153676	.	-	.	ID=CLUMA_CG000132-RA:exon:76749;Name=no_name;Parent=CLUMA_CG000132-RA
superscaffold10	maker	exon	152782	153134	.	-	.	ID=CLUMA_CG000132-RA:exon:76750;Name=no_name;Parent=CLUMA_CG000132-RA
superscaffold10	maker	exon	151936	152724	.	-	.	ID=CLUMA_CG000132-RA:exon:76751;Name=no_name;Parent=CLUMA_CG000132-RA
superscaffold10	maker	CDS	153732	153807	.	-	0	ID=CLUMA_CG000132-RA:exon:76748-cds;Name=no_name-cds;Parent=CLUMA_CG000132-RA
superscaffold10	maker	CDS	153509	153676	.	-	1	ID=CLUMA_CG000132-RA:exon:76749-cds;Name=no_name-cds;Parent=CLUMA_CG000132-RA
superscaffold10	maker	CDS	152782	153134	.	-	1	ID=CLUMA_CG000132-RA:exon:76750-cds;Name=no_name-cds;Parent=CLUMA_CG000132-RA
superscaffold10	maker	CDS	152449	152724	.	-	0	ID=CLUMA_CG000132-RA:exon:76751-cds;Name=no_name-cds;Parent=CLUMA_CG000132-RA
superscaffold10	maker	gene	155458	159326	.	+	.	ID=CLUMA_CG000015;Name=(sp)_putative_XK-related_protein_6
superscaffold10	maker	mRNA	155458	159326	.	+	.	ID=CLUMA_CG000015-RA;Name=CLUMA_CG000015-RA;Parent=CLUMA_CG000015;_AED=0.03;_QI=0|0.85|0.5|1|1|1|8|428|997;_eAED=0.02
superscaffold10	maker	exon	155458	155637	.	+	.	ID=CLUMA_CG000015-RA:exon:76102;Name=no_name;Parent=CLUMA_CG000015-RA
superscaffold10	maker	exon	155722	156343	.	+	.	ID=CLUMA_CG000015-RA:exon:76103;Name=no_name;Parent=CLUMA_CG000015-RA
superscaffold10	maker	exon	156398	156719	.	+	.	ID=CLUMA_CG000015-RA:exon:76104;Name=no_name;Parent=CLUMA_CG000015-RA
superscaffold10	maker	exon	156775	157032	.	+	.	ID=CLUMA_CG000015-RA:exon:76105;Name=no_name;Parent=CLUMA_CG000015-RA
superscaffold10	maker	exon	157093	158181	.	+	.	ID=CLUMA_CG000015-RA:exon:76106;Name=no_name;Parent=CLUMA_CG000015-RA
superscaffold10	maker	exon	158248	158350	.	+	.	ID=CLUMA_CG000015-RA:exon:76107;Name=no_name;Parent=CLUMA_CG000015-RA
superscaffold10	maker	exon	158415	158523	.	+	.	ID=CLUMA_CG000015-RA:exon:76108;Name=no_name;Parent=CLUMA_CG000015-RA
superscaffold10	maker	exon	158588	159326	.	+	.	ID=CLUMA_CG000015-RA:exon:76109;Name=no_name;Parent=CLUMA_CG000015-RA
superscaffold10	maker	CDS	155458	155637	.	+	0	ID=CLUMA_CG000015-RA:exon:76102-cds;Name=no_name-cds;Parent=CLUMA_CG000015-RA
superscaffold10	maker	CDS	155722	156343	.	+	0	ID=CLUMA_CG000015-RA:exon:76103-cds;Name=no_name-cds;Parent=CLUMA_CG000015-RA
superscaffold10	maker	CDS	156398	156719	.	+	1	ID=CLUMA_CG000015-RA:exon:76104-cds;Name=no_name-cds;Parent=CLUMA_CG000015-RA
superscaffold10	maker	CDS	156775	157032	.	+	2	ID=CLUMA_CG000015-RA:exon:76105-cds;Name=no_name-cds;Parent=CLUMA_CG000015-RA
superscaffold10	maker	CDS	157093	158181	.	+	2	ID=CLUMA_CG000015-RA:exon:76106-cds;Name=no_name-cds;Parent=CLUMA_CG000015-RA
superscaffold10	maker	CDS	158248	158350	.	+	2	ID=CLUMA_CG000015-RA:exon:76107-cds;Name=no_name-cds;Parent=CLUMA_CG000015-RA
superscaffold10	maker	CDS	158415	158523	.	+	0	ID=CLUMA_CG000015-RA:exon:76108-cds;Name=no_name-cds;Parent=CLUMA_CG000015-RA
superscaffold10	maker	CDS	158588	158898	.	+	1	ID=CLUMA_CG000015-RA:exon:76109-cds;Name=no_name-cds;Parent=CLUMA_CG000015-RA
superscaffold10	maker	gene	160212	165416	.	-	.	ID=CLUMA_CG000197;Name=(sp)_similar_to_Serum_response_factor_homolog
superscaffold10	maker	mRNA	160212	165416	.	-	.	ID=CLUMA_CG000197-RA;Name=CLUMA_CG000197-RA;Parent=CLUMA_CG000197;_AED=0.25;_QI=259|1|1|1|0.25|0.2|5|440|295;_eAED=0.25
superscaffold10	maker	exon	164597	165416	.	-	.	ID=CLUMA_CG000197-RA:exon:77159;Name=no_name;Parent=CLUMA_CG000197-RA
superscaffold10	maker	exon	163499	163783	.	-	.	ID=CLUMA_CG000197-RA:exon:77160;Name=no_name;Parent=CLUMA_CG000197-RA
superscaffold10	maker	exon	160579	160844	.	-	.	ID=CLUMA_CG000197-RA:exon:77161;Name=no_name;Parent=CLUMA_CG000197-RA
superscaffold10	maker	exon	160395	160503	.	-	.	ID=CLUMA_CG000197-RA:exon:77162;Name=no_name;Parent=CLUMA_CG000197-RA
superscaffold10	maker	exon	160212	160318	.	-	.	ID=CLUMA_CG000197-RA:exon:77163;Name=no_name;Parent=CLUMA_CG000197-RA
superscaffold10	maker	CDS	164597	165157	.	-	0	ID=CLUMA_CG000197-RA:exon:77159-cds;Name=no_name-cds;Parent=CLUMA_CG000197-RA
superscaffold10	maker	CDS	163499	163783	.	-	0	ID=CLUMA_CG000197-RA:exon:77160-cds;Name=no_name-cds;Parent=CLUMA_CG000197-RA
superscaffold10	maker	CDS	160803	160844	.	-	0	ID=CLUMA_CG000197-RA:exon:77161-cds;Name=no_name-cds;Parent=CLUMA_CG000197-RA
superscaffold10	.	mRNA	163157	165416	.	-	.	ID=CLUMA_CG000197-RB;Name=CLUMA_CG000197-RB;Parent=CLUMA_CG000197;date=Wed Mar 04 21:21:05 CET 2015
superscaffold10	.	exon	164597	165416	.	-	.	ID=CLUMA_CG000197-RB:exon:165416-164597;Name=LIII-frFM-HiSeq_193345_c1_seq2_1419_3365_0-229_6937_230-310_2050_311-1418;Parent=CLUMA_CG000197-RB
superscaffold10	.	exon	163157	163783	.	-	.	ID=CLUMA_CG000197-RB:exon:163783-163157;Name=LIII-frFM-HiSeq_193345_c1_seq2_1419_3365_0-229_6937_230-310_2050_311-1418;Parent=CLUMA_CG000197-RB
superscaffold10	.	CDS	164597	165157	.	-	0	ID=CLUMA_CG000197-RB:exon:165416-164597-cds;Name=LIII-frFM-HiSeq_193345_c1_seq2_1419_3365_0-229_6937_230-310_2050_311-1418-cds;Parent=CLUMA_CG000197-RB
superscaffold10	.	CDS	163157	163783	.	-	0	ID=CLUMA_CG000197-RB:exon:163783-163157-cds;Name=LIII-frFM-HiSeq_193345_c1_seq2_1419_3365_0-229_6937_230-310_2050_311-1418-cds;Parent=CLUMA_CG000197-RB
superscaffold10	maker	gene	161752	163022	.	+	.	ID=CLUMA_CG000255;Name=CLUMA_CG000255
superscaffold10	maker	mRNA	161752	163022	.	+	.	ID=CLUMA_CG000255-RA;Name=CLUMA_CG000255-RA;Parent=CLUMA_CG000255;_AED=0.65;_QI=0|0|0|0.66|1|1|3|0|76;_eAED=1.00
superscaffold10	maker	exon	161752	161855	.	+	.	ID=CLUMA_CG000255-RA:exon:77415;Name=no_name;Parent=CLUMA_CG000255-RA
superscaffold10	maker	exon	162706	162802	.	+	.	ID=CLUMA_CG000255-RA:exon:77416;Name=no_name;Parent=CLUMA_CG000255-RA
superscaffold10	maker	exon	162993	163022	.	+	.	ID=CLUMA_CG000255-RA:exon:77417;Name=no_name;Parent=CLUMA_CG000255-RA
superscaffold10	maker	CDS	161752	161855	.	+	0	ID=CLUMA_CG000255-RA:exon:77415-cds;Name=no_name-cds;Parent=CLUMA_CG000255-RA
superscaffold10	maker	CDS	162706	162802	.	+	2	ID=CLUMA_CG000255-RA:exon:77416-cds;Name=no_name-cds;Parent=CLUMA_CG000255-RA
superscaffold10	maker	CDS	162993	163022	.	+	0	ID=CLUMA_CG000255-RA:exon:77417-cds;Name=no_name-cds;Parent=CLUMA_CG000255-RA
superscaffold10	maker	gene	172471	182747	.	+	.	ID=CLUMA_CG000065;Name=(sp)_putative_Serum_response_factor_homolog
superscaffold10	maker	mRNA	172471	182747	.	+	.	ID=CLUMA_CG000065-RA;Name=CLUMA_CG000065-RA;Parent=CLUMA_CG000065;_AED=0.16;_QI=723|0.75|0.8|1|0.5|0.4|5|718|431;_eAED=0.16;date=Wed Mar 04 21:27:20 CET 2015
superscaffold10	maker	exon	172471	172499	.	+	.	ID=CLUMA_CG000065-RA:exon:76441;Name=no_name;Parent=CLUMA_CG000065-RA
superscaffold10	maker	exon	173474	174683	.	+	.	ID=CLUMA_CG000065-RA:exon:76442;Name=no_name;Parent=CLUMA_CG000065-RA
superscaffold10	maker	exon	176980	177249	.	+	.	ID=CLUMA_CG000065-RA:exon:76443;Name=no_name;Parent=CLUMA_CG000065-RA
superscaffold10	maker	exon	181467	181776	.	+	.	ID=CLUMA_CG000065-RA:exon:181467-181776;Name=no_name;Parent=CLUMA_CG000065-RA
superscaffold10	maker	exon	181846	182747	.	+	.	ID=CLUMA_CG000065-RA:exon:76445;Name=no_name;Parent=CLUMA_CG000065-RA
superscaffold10	maker	CDS	174168	174683	.	+	0	ID=CLUMA_CG000065-RA:exon:76442-cds;Name=no_name-cds;Parent=CLUMA_CG000065-RA
superscaffold10	maker	CDS	176980	177249	.	+	0	ID=CLUMA_CG000065-RA:exon:76443-cds;Name=no_name-cds;Parent=CLUMA_CG000065-RA
superscaffold10	maker	CDS	181467	181776	.	+	0	ID=CLUMA_CG000065-RA:exon:181467-181776-cds;Name=no_name-cds;Parent=CLUMA_CG000065-RA
superscaffold10	maker	CDS	181846	181967	.	+	1	ID=CLUMA_CG000065-RA:exon:76445-cds;Name=no_name-cds;Parent=CLUMA_CG000065-RA
superscaffold10	.	mRNA	173239	182746	.	+	.	ID=CLUMA_CG000065-RB;Name=CLUMA_CG000065-RB;Parent=CLUMA_CG000065;date=Wed Mar 04 21:26:20 CET 2015
superscaffold10	.	exon	173239	174683	.	+	.	ID=CLUMA_CG000065-RB:exon:173239-174683;Name=LIII-frFM-HiSeq_180375_c0_seq1_2925_2697_0-2691_6028_2692-2766_5870_2767-2924;Parent=CLUMA_CG000065-RB
superscaffold10	.	exon	176980	177249	.	+	.	ID=CLUMA_CG000065-RB:exon:176980-177249;Name=LIII-frFM-HiSeq_180375_c0_seq1_2925_2697_0-2691_6028_2692-2766_5870_2767-2924;Parent=CLUMA_CG000065-RB
superscaffold10	.	exon	181467	181776	.	+	.	ID=CLUMA_CG000065-RB:exon:181467-181776-2;Name=LIII-frFM-HiSeq_180375_c0_seq1_2925_2697_0-2691_6028_2692-2766_5870_2767-2924;Parent=CLUMA_CG000065-RB
superscaffold10	.	exon	181846	182746	.	+	.	ID=CLUMA_CG000065-RB:exon:181846-182746;Name=LIII-frFM-HiSeq_180375_c0_seq1_2925_2697_0-2691_6028_2692-2766_5870_2767-2924;Parent=CLUMA_CG000065-RB
superscaffold10	.	CDS	174168	174683	.	+	0	ID=CLUMA_CG000065-RB:exon:173239-174683-cds;Name=LIII-frFM-HiSeq_180375_c0_seq1_2925_2697_0-2691_6028_2692-2766_5870_2767-2924-cds;Parent=CLUMA_CG000065-RB
superscaffold10	.	CDS	176980	177249	.	+	0	ID=CLUMA_CG000065-RB:exon:176980-177249-cds;Name=LIII-frFM-HiSeq_180375_c0_seq1_2925_2697_0-2691_6028_2692-2766_5870_2767-2924-cds;Parent=CLUMA_CG000065-RB
superscaffold10	.	CDS	181467	181776	.	+	0	ID=CLUMA_CG000065-RB:exon:181467-181776-2-cds;Name=LIII-frFM-HiSeq_180375_c0_seq1_2925_2697_0-2691_6028_2692-2766_5870_2767-2924-cds;Parent=CLUMA_CG000065-RB
superscaffold10	.	CDS	181846	181967	.	+	1	ID=CLUMA_CG000065-RB:exon:181846-182746-cds;Name=LIII-frFM-HiSeq_180375_c0_seq1_2925_2697_0-2691_6028_2692-2766_5870_2767-2924-cds;Parent=CLUMA_CG000065-RB
superscaffold10	.	mRNA	173380	182747	.	+	.	ID=CLUMA_CG000065-RC;Name=CLUMA_CG000065-RC;Parent=CLUMA_CG000065;date=Wed Mar 04 21:26:29 CET 2015
superscaffold10	.	exon	173380	174080	.	+	.	ID=CLUMA_CG000065-RC:exon:173380-174080;Name=Adult-HiSeq_20455_c0_seq1_2712_2690_0-2711;Parent=CLUMA_CG000065-RC
superscaffold10	.	exon	174166	174683	.	+	.	ID=CLUMA_CG000065-RC:exon:174166-174683;Name=Adult-HiSeq_20455_c0_seq1_2712_2690_0-2711;Parent=CLUMA_CG000065-RC
superscaffold10	.	exon	176980	177249	.	+	.	ID=CLUMA_CG000065-RC:exon:176980-177249-2;Name=Adult-HiSeq_20455_c0_seq1_2712_2690_0-2711;Parent=CLUMA_CG000065-RC
superscaffold10	.	exon	181467	181776	.	+	.	ID=CLUMA_CG000065-RC:exon:181467-181776-3;Name=Adult-HiSeq_20455_c0_seq1_2712_2690_0-2711;Parent=CLUMA_CG000065-RC
superscaffold10	.	exon	181846	182747	.	+	.	ID=CLUMA_CG000065-RC:exon:181846-182747;Name=Adult-HiSeq_20455_c0_seq1_2712_2690_0-2711;Parent=CLUMA_CG000065-RC
superscaffold10	.	CDS	174168	174683	.	+	0	ID=CLUMA_CG000065-RC:exon:174166-174683-cds;Name=Adult-HiSeq_20455_c0_seq1_2712_2690_0-2711-cds;Parent=CLUMA_CG000065-RC
superscaffold10	.	CDS	176980	177249	.	+	0	ID=CLUMA_CG000065-RC:exon:176980-177249-2-cds;Name=Adult-HiSeq_20455_c0_seq1_2712_2690_0-2711-cds;Parent=CLUMA_CG000065-RC
superscaffold10	.	CDS	181467	181776	.	+	0	ID=CLUMA_CG000065-RC:exon:181467-181776-3-cds;Name=Adult-HiSeq_20455_c0_seq1_2712_2690_0-2711-cds;Parent=CLUMA_CG000065-RC
superscaffold10	.	CDS	181846	181967	.	+	1	ID=CLUMA_CG000065-RC:exon:181846-182747-cds;Name=Adult-HiSeq_20455_c0_seq1_2712_2690_0-2711-cds;Parent=CLUMA_CG000065-RC
superscaffold10	.	mRNA	174048	182349	.	+	.	ID=CLUMA_CG000065-RD;Name=CLUMA_CG000065-RD;Parent=CLUMA_CG000065;date=Wed Mar 04 21:27:33 CET 2015
superscaffold10	.	exon	174048	174683	.	+	.	ID=CLUMA_CG000065-RD:exon:174048-174683;Name=AllNorm454-IT_Contig_4417;Parent=CLUMA_CG000065-RD
superscaffold10	.	exon	176980	177249	.	+	.	ID=CLUMA_CG000065-RD:exon:176980-177249-3;Name=AllNorm454-IT_Contig_4417;Parent=CLUMA_CG000065-RD
superscaffold10	.	exon	181455	181776	.	+	.	ID=CLUMA_CG000065-RD:exon:181455-181776;Name=AllNorm454-IT_Contig_4417;Parent=CLUMA_CG000065-RD
superscaffold10	.	exon	181846	182349	.	+	.	ID=CLUMA_CG000065-RD:exon:181846-182349;Name=AllNorm454-IT_Contig_4417;Parent=CLUMA_CG000065-RD
superscaffold10	.	CDS	174168	174683	.	+	0	ID=CLUMA_CG000065-RD:exon:174048-174683-cds;Name=AllNorm454-IT_Contig_4417-cds;Parent=CLUMA_CG000065-RD
superscaffold10	.	CDS	176980	177249	.	+	0	ID=CLUMA_CG000065-RD:exon:176980-177249-3-cds;Name=AllNorm454-IT_Contig_4417-cds;Parent=CLUMA_CG000065-RD
superscaffold10	.	CDS	181455	181776	.	+	0	ID=CLUMA_CG000065-RD:exon:181455-181776-cds;Name=AllNorm454-IT_Contig_4417-cds;Parent=CLUMA_CG000065-RD
superscaffold10	.	CDS	181846	181967	.	+	1	ID=CLUMA_CG000065-RD:exon:181846-182349-cds;Name=AllNorm454-IT_Contig_4417-cds;Parent=CLUMA_CG000065-RD
superscaffold10	maker	gene	178267	179857	.	-	.	ID=CLUMA_CG000243;Name=CLUMA_CG000243
superscaffold10	maker	mRNA	178267	179857	.	-	.	ID=CLUMA_CG000243-RA;Name=CLUMA_CG000243-RA;Parent=CLUMA_CG000243;_AED=0.04;_QI=626|1|1|1|0|0|2|41|65;_eAED=0.04
superscaffold10	maker	exon	179714	179857	.	-	.	ID=CLUMA_CG000243-RA:exon:77386;Name=no_name;Parent=CLUMA_CG000243-RA
superscaffold10	maker	exon	178267	178987	.	-	.	ID=CLUMA_CG000243-RA:exon:77387;Name=no_name;Parent=CLUMA_CG000243-RA
superscaffold10	maker	CDS	178308	178505	.	-	0	ID=CLUMA_CG000243-RA:exon:77387-cds;Name=no_name-cds;Parent=CLUMA_CG000243-RA
superscaffold10	maker	gene	183739	184248	.	+	.	ID=CLUMA_CG000104;Name=CLUMA_CG000104
superscaffold10	maker	mRNA	183739	184248	.	+	.	ID=CLUMA_CG000104-RA;Name=CLUMA_CG000104-RA;Parent=CLUMA_CG000104;_AED=0.12;_QI=46|0.5|0.66|1|0|0|3|0|66;_eAED=0.57;date=Wed Mar 04 21:34:14 CET 2015
superscaffold10	maker	exon	183739	183821	.	+	.	ID=CLUMA_CG000104-RA:exon:76661;Name=no_name;Parent=CLUMA_CG000104-RA
superscaffold10	maker	exon	183885	183920	.	+	.	ID=CLUMA_CG000104-RA:exon:76662;Name=no_name;Parent=CLUMA_CG000104-RA
superscaffold10	maker	exon	184061	184248	.	+	.	ID=CLUMA_CG000104:184061-184248;Name=no_name;Parent=CLUMA_CG000104-RA
superscaffold10	maker	CDS	183785	183821	.	+	0	ID=CLUMA_CG000104-RA:exon:76661-cds;Name=no_name-cds;Parent=CLUMA_CG000104-RA
superscaffold10	maker	CDS	183885	183920	.	+	1	ID=CLUMA_CG000104-RA:exon:76662-cds;Name=no_name-cds;Parent=CLUMA_CG000104-RA
superscaffold10	maker	CDS	184061	184188	.	+	1	ID=CLUMA_CG000104:184061-184248-cds;Name=no_name-cds;Parent=CLUMA_CG000104-RA
superscaffold10	maker	gene	184929	187045	.	-	.	ID=CLUMA_CG000140;Name=(nr)_similar_to_hypothetical_protein_AND_006584_[Anopheles_darlingi]
superscaffold10	maker	mRNA	184929	186700	.	-	.	ID=CLUMA_CG000140-RA;Name=CLUMA_CG000140-RA;Parent=CLUMA_CG000140;_AED=0.06;_QI=198|1|1|1|0.8|0.66|6|34|310;_eAED=0.06
superscaffold10	maker	exon	186577	186700	.	-	.	ID=CLUMA_CG000140-RA:exon:76797;Name=no_name;Parent=CLUMA_CG000140-RA
superscaffold10	maker	exon	186085	186217	.	-	.	ID=CLUMA_CG000140-RA:exon:76798;Name=no_name;Parent=CLUMA_CG000140-RA
superscaffold10	maker	exon	185554	186016	.	-	.	ID=CLUMA_CG000140-RA:exon:76799;Name=no_name;Parent=CLUMA_CG000140-RA
superscaffold10	maker	exon	185418	185493	.	-	.	ID=CLUMA_CG000140-RA:exon:76800;Name=no_name;Parent=CLUMA_CG000140-RA
superscaffold10	maker	exon	185297	185351	.	-	.	ID=CLUMA_CG000140-RA:exon:76801;Name=no_name;Parent=CLUMA_CG000140-RA
superscaffold10	maker	exon	184929	185242	.	-	.	ID=CLUMA_CG000140-RA:exon:76802;Name=no_name;Parent=CLUMA_CG000140-RA
superscaffold10	maker	CDS	186085	186143	.	-	0	ID=CLUMA_CG000140-RA:exon:76798-cds;Name=no_name-cds;Parent=CLUMA_CG000140-RA
superscaffold10	maker	CDS	185554	186016	.	-	2	ID=CLUMA_CG000140-RA:exon:76799-cds;Name=no_name-cds;Parent=CLUMA_CG000140-RA
superscaffold10	maker	CDS	185418	185493	.	-	0	ID=CLUMA_CG000140-RA:exon:76800-cds;Name=no_name-cds;Parent=CLUMA_CG000140-RA
superscaffold10	maker	CDS	185297	185351	.	-	1	ID=CLUMA_CG000140-RA:exon:76801-cds;Name=no_name-cds;Parent=CLUMA_CG000140-RA
superscaffold10	maker	CDS	184963	185242	.	-	2	ID=CLUMA_CG000140-RA:exon:76802-cds;Name=no_name-cds;Parent=CLUMA_CG000140-RA
superscaffold10	.	mRNA	184929	186292	.	-	.	ID=CLUMA_CG000140-RB;Name=CLUMA_CG000140-RB;Parent=CLUMA_CG000140;date=Wed Mar 04 21:35:42 CET 2015
superscaffold10	.	exon	186085	186292	.	-	.	ID=CLUMA_CG000140-RB:exon:186292-186085;Name=LIII-frFM-HiSeq_178415_c0_seq1_1086_1031_0-561_10_562-574_29_575-591_45_592-1085;Parent=CLUMA_CG000140-RB
superscaffold10	.	exon	185661	186016	.	-	.	ID=CLUMA_CG000140-RB:exon:186016-185661;Name=LIII-frFM-HiSeq_178415_c0_seq1_1086_1031_0-561_10_562-574_29_575-591_45_592-1085;Parent=CLUMA_CG000140-RB
superscaffold10	.	exon	185554	185630	.	-	.	ID=CLUMA_CG000140-RB:exon:185630-185554;Name=LIII-frFM-HiSeq_178415_c0_seq1_1086_1031_0-561_10_562-574_29_575-591_45_592-1085;Parent=CLUMA_CG000140-RB
superscaffold10	.	exon	185418	185493	.	-	.	ID=CLUMA_CG000140-RB:exon:185493-185418;Name=LIII-frFM-HiSeq_178415_c0_seq1_1086_1031_0-561_10_562-574_29_575-591_45_592-1085;Parent=CLUMA_CG000140-RB
superscaffold10	.	exon	185297	185351	.	-	.	ID=CLUMA_CG000140-RB:exon:185351-185297;Name=LIII-frFM-HiSeq_178415_c0_seq1_1086_1031_0-561_10_562-574_29_575-591_45_592-1085;Parent=CLUMA_CG000140-RB
superscaffold10	.	exon	184929	185242	.	-	.	ID=CLUMA_CG000140-RB:exon:185242-184929;Name=LIII-frFM-HiSeq_178415_c0_seq1_1086_1031_0-561_10_562-574_29_575-591_45_592-1085;Parent=CLUMA_CG000140-RB
superscaffold10	.	CDS	186085	186233	.	-	0	ID=CLUMA_CG000140-RB:exon:186292-186085-cds;Name=LIII-frFM-HiSeq_178415_c0_seq1_1086_1031_0-561_10_562-574_29_575-591_45_592-1085-cds;Parent=CLUMA_CG000140-RB
superscaffold10	.	CDS	185661	186016	.	-	2	ID=CLUMA_CG000140-RB:exon:186016-185661-cds;Name=LIII-frFM-HiSeq_178415_c0_seq1_1086_1031_0-561_10_562-574_29_575-591_45_592-1085-cds;Parent=CLUMA_CG000140-RB
superscaffold10	.	CDS	185554	185630	.	-	1	ID=CLUMA_CG000140-RB:exon:185630-185554-cds;Name=LIII-frFM-HiSeq_178415_c0_seq1_1086_1031_0-561_10_562-574_29_575-591_45_592-1085-cds;Parent=CLUMA_CG000140-RB
superscaffold10	.	CDS	185418	185493	.	-	0	ID=CLUMA_CG000140-RB:exon:185493-185418-cds;Name=LIII-frFM-HiSeq_178415_c0_seq1_1086_1031_0-561_10_562-574_29_575-591_45_592-1085-cds;Parent=CLUMA_CG000140-RB
superscaffold10	.	CDS	185297	185351	.	-	1	ID=CLUMA_CG000140-RB:exon:185351-185297-cds;Name=LIII-frFM-HiSeq_178415_c0_seq1_1086_1031_0-561_10_562-574_29_575-591_45_592-1085-cds;Parent=CLUMA_CG000140-RB
superscaffold10	.	CDS	184963	185242	.	-	2	ID=CLUMA_CG000140-RB:exon:185242-184929-cds;Name=LIII-frFM-HiSeq_178415_c0_seq1_1086_1031_0-561_10_562-574_29_575-591_45_592-1085-cds;Parent=CLUMA_CG000140-RB
superscaffold10	.	mRNA	184930	187045	.	-	.	ID=CLUMA_CG000140-RC;Name=CLUMA_CG000140-RC;Parent=CLUMA_CG000140;date=Wed Mar 04 21:39:30 CET 2015
superscaffold10	.	exon	186971	187045	.	-	.	ID=CLUMA_CG000140-RC:exon:187045-186971;Name=Adult-HiSeq_27511_c0_seq1_1089_1_0-1088;Parent=CLUMA_CG000140-RC
superscaffold10	.	exon	186085	186217	.	-	.	ID=CLUMA_CG000140-RC:exon:186217-186085;Name=Adult-HiSeq_27511_c0_seq1_1089_1_0-1088;Parent=CLUMA_CG000140-RC
superscaffold10	.	exon	185661	186016	.	-	.	ID=CLUMA_CG000140-RC:exon:186016-185661-2;Name=Adult-HiSeq_27511_c0_seq1_1089_1_0-1088;Parent=CLUMA_CG000140-RC
superscaffold10	.	exon	185554	185630	.	-	.	ID=CLUMA_CG000140-RC:exon:185630-185554-2;Name=Adult-HiSeq_27511_c0_seq1_1089_1_0-1088;Parent=CLUMA_CG000140-RC
superscaffold10	.	exon	185418	185493	.	-	.	ID=CLUMA_CG000140-RC:exon:185493-185418-2;Name=Adult-HiSeq_27511_c0_seq1_1089_1_0-1088;Parent=CLUMA_CG000140-RC
superscaffold10	.	exon	185297	185351	.	-	.	ID=CLUMA_CG000140-RC:exon:185351-185297-2;Name=Adult-HiSeq_27511_c0_seq1_1089_1_0-1088;Parent=CLUMA_CG000140-RC
superscaffold10	.	exon	184930	185242	.	-	.	ID=CLUMA_CG000140-RC:exon:185242-184930;Name=Adult-HiSeq_27511_c0_seq1_1089_1_0-1088;Parent=CLUMA_CG000140-RC
superscaffold10	.	CDS	186971	187043	.	-	0	ID=CLUMA_CG000140-RC:exon:187045-186971-cds;Name=Adult-HiSeq_27511_c0_seq1_1089_1_0-1088-cds;Parent=CLUMA_CG000140-RC
superscaffold10	.	CDS	186085	186217	.	-	1	ID=CLUMA_CG000140-RC:exon:186217-186085-cds;Name=Adult-HiSeq_27511_c0_seq1_1089_1_0-1088-cds;Parent=CLUMA_CG000140-RC
superscaffold10	.	CDS	185661	186016	.	-	2	ID=CLUMA_CG000140-RC:exon:186016-185661-2-cds;Name=Adult-HiSeq_27511_c0_seq1_1089_1_0-1088-cds;Parent=CLUMA_CG000140-RC
superscaffold10	.	CDS	185554	185630	.	-	1	ID=CLUMA_CG000140-RC:exon:185630-185554-2-cds;Name=Adult-HiSeq_27511_c0_seq1_1089_1_0-1088-cds;Parent=CLUMA_CG000140-RC
superscaffold10	.	CDS	185418	185493	.	-	0	ID=CLUMA_CG000140-RC:exon:185493-185418-2-cds;Name=Adult-HiSeq_27511_c0_seq1_1089_1_0-1088-cds;Parent=CLUMA_CG000140-RC
superscaffold10	.	CDS	185297	185351	.	-	1	ID=CLUMA_CG000140-RC:exon:185351-185297-2-cds;Name=Adult-HiSeq_27511_c0_seq1_1089_1_0-1088-cds;Parent=CLUMA_CG000140-RC
superscaffold10	.	CDS	184963	185242	.	-	2	ID=CLUMA_CG000140-RC:exon:185242-184930-cds;Name=Adult-HiSeq_27511_c0_seq1_1089_1_0-1088-cds;Parent=CLUMA_CG000140-RC
superscaffold10	maker	gene	186768	188353	.	+	.	ID=CLUMA_CG000005;Name=(nr)_putative_CG11125
superscaffold10	maker	mRNA	186768	188353	.	+	.	ID=CLUMA_CG000005-RA;Name=CLUMA_CG000005-RA;Parent=CLUMA_CG000005;_AED=0.00;_QI=288|1|1|1|1|1|2|209|342;_eAED=0.00
superscaffold10	maker	exon	186768	187917	.	+	.	ID=CLUMA_CG000005-RA:exon:76064;Name=no_name;Parent=CLUMA_CG000005-RA
superscaffold10	maker	exon	187978	188353	.	+	.	ID=CLUMA_CG000005-RA:exon:76065;Name=no_name;Parent=CLUMA_CG000005-RA
superscaffold10	maker	CDS	187056	187917	.	+	0	ID=CLUMA_CG000005-RA:exon:76064-cds;Name=no_name-cds;Parent=CLUMA_CG000005-RA
superscaffold10	maker	CDS	187978	188144	.	+	1	ID=CLUMA_CG000005-RA:exon:76065-cds;Name=no_name-cds;Parent=CLUMA_CG000005-RA
superscaffold10	maker	gene	189180	190229	.	+	.	ID=CLUMA_CG000037;Name=CLUMA_CG000037
superscaffold10	maker	mRNA	189180	190229	.	+	.	ID=CLUMA_CG000037-RA;Name=CLUMA_CG000037-RA;Parent=CLUMA_CG000037;_AED=0.10;_QI=0|-1|0|1|-1|1|1|0|280;_eAED=0.10;date=Wed Mar 04 21:40:04 CET 2015
superscaffold10	maker	exon	189180	190229	.	+	.	ID=CLUMA_CG000037:189180-190229;Name=no_name;Parent=CLUMA_CG000037-RA
superscaffold10	maker	CDS	189218	190060	.	+	0	ID=CLUMA_CG000037:189180-190229-cds;Name=no_name-cds;Parent=CLUMA_CG000037-RA
superscaffold10	maker	gene	193046	194133	.	-	.	ID=CLUMA_CG000429;Name=CLUMA_CG000429
superscaffold10	maker	mRNA	193046	194133	.	-	.	ID=CLUMA_CG000429-RA;Name=CLUMA_CG000429-RA;Parent=CLUMA_CG000429;_AED=0.73;_QI=0|0|0|0.33|1|1|3|0|223;_eAED=1.00;date=Wed Mar 04 21:41:33 CET 2015
superscaffold10	maker	exon	193855	194133	.	-	.	ID=CLUMA_CG000429-RA:exon:77917;Name=no_name;Parent=CLUMA_CG000429-RA
superscaffold10	maker	exon	193046	193777	.	-	.	ID=CLUMA_CG000429:193777-193046;Name=no_name;Parent=CLUMA_CG000429-RA
superscaffold10	maker	CDS	193855	194133	.	-	0	ID=CLUMA_CG000429-RA:exon:77917-cds;Name=no_name-cds;Parent=CLUMA_CG000429-RA
superscaffold10	maker	CDS	193280	193777	.	-	0	ID=CLUMA_CG000429:193777-193046-cds;Name=no_name-cds;Parent=CLUMA_CG000429-RA
superscaffold10	maker	gene	198169	204167	.	-	.	ID=CLUMA_CG000139;Name=(sp)_putative_C2_domain-containing_protein_5
superscaffold10	maker	mRNA	198169	204167	.	-	.	ID=CLUMA_CG000139-RA;Name=CLUMA_CG000139-RA;Parent=CLUMA_CG000139;_AED=0.13;_QI=75|1|0.88|1|0.75|0.88|9|258|1382;_eAED=0.06;date=Wed Mar 04 21:43:13 CET 2015
superscaffold10	maker	exon	204055	204167	.	-	.	ID=CLUMA_CG000139-RA:exon:76788;Name=no_name;Parent=CLUMA_CG000139-RA
superscaffold10	maker	exon	203530	203969	.	-	.	ID=CLUMA_CG000139-RA:exon:76789;Name=no_name;Parent=CLUMA_CG000139-RA
superscaffold10	maker	exon	203170	203473	.	-	.	ID=CLUMA_CG000139-RA:exon:76790;Name=no_name;Parent=CLUMA_CG000139-RA
superscaffold10	maker	exon	201682	202985	.	-	.	ID=CLUMA_CG000139-RA:exon:76791;Name=no_name;Parent=CLUMA_CG000139-RA
superscaffold10	maker	exon	200020	200665	.	-	.	ID=CLUMA_CG000139-RA:exon:76793;Name=no_name;Parent=CLUMA_CG000139-RA
superscaffold10	maker	exon	199794	199957	.	-	.	ID=CLUMA_CG000139-RA:exon:76794;Name=no_name;Parent=CLUMA_CG000139-RA
superscaffold10	maker	exon	198659	199725	.	-	.	ID=CLUMA_CG000139-RA:exon:76795;Name=no_name;Parent=CLUMA_CG000139-RA
superscaffold10	maker	exon	198169	198594	.	-	.	ID=CLUMA_CG000139-RA:exon:76796;Name=no_name;Parent=CLUMA_CG000139-RA
superscaffold10	maker	CDS	204055	204092	.	-	0	ID=CLUMA_CG000139-RA:exon:76788-cds;Name=no_name-cds;Parent=CLUMA_CG000139-RA
superscaffold10	maker	CDS	203530	203969	.	-	2	ID=CLUMA_CG000139-RA:exon:76789-cds;Name=no_name-cds;Parent=CLUMA_CG000139-RA
superscaffold10	maker	CDS	203170	203473	.	-	1	ID=CLUMA_CG000139-RA:exon:76790-cds;Name=no_name-cds;Parent=CLUMA_CG000139-RA
superscaffold10	maker	CDS	201682	202985	.	-	2	ID=CLUMA_CG000139-RA:exon:76791-cds;Name=no_name-cds;Parent=CLUMA_CG000139-RA
superscaffold10	maker	CDS	200020	200665	.	-	1	ID=CLUMA_CG000139-RA:exon:76793-cds;Name=no_name-cds;Parent=CLUMA_CG000139-RA
superscaffold10	maker	CDS	199794	199957	.	-	2	ID=CLUMA_CG000139-RA:exon:76794-cds;Name=no_name-cds;Parent=CLUMA_CG000139-RA
superscaffold10	maker	CDS	198659	199725	.	-	1	ID=CLUMA_CG000139-RA:exon:76795-cds;Name=no_name-cds;Parent=CLUMA_CG000139-RA
superscaffold10	maker	CDS	198427	198594	.	-	0	ID=CLUMA_CG000139-RA:exon:76796-cds;Name=no_name-cds;Parent=CLUMA_CG000139-RA
superscaffold10	maker	mRNA	198169	204167	.	-	.	ID=CLUMA_CG000139-RB;Name=CLUMA_CG000139-RB;Parent=CLUMA_CG000139;_AED=0.13;_QI=75|1|0.87|1|1|1|8|258|1376;_eAED=0.06
superscaffold10	.	exon	204055	204167	.	-	.	ID=CLUMA_CG000139-RB:exon:204167-204055;Name=maker-superscaffold10-exonerate_est2genome-gene-0.113-mRNA-1;Parent=CLUMA_CG000139-RB
superscaffold10	.	exon	203530	203969	.	-	.	ID=CLUMA_CG000139-RB:exon:203969-203530;Name=maker-superscaffold10-exonerate_est2genome-gene-0.113-mRNA-1;Parent=CLUMA_CG000139-RB
superscaffold10	.	exon	203170	203473	.	-	.	ID=CLUMA_CG000139-RB:exon:203473-203170;Name=maker-superscaffold10-exonerate_est2genome-gene-0.113-mRNA-1;Parent=CLUMA_CG000139-RB
superscaffold10	.	exon	201682	201857	.	-	.	ID=CLUMA_CG000139-RB:exon:201857-201682;Name=maker-superscaffold10-exonerate_est2genome-gene-0.113-mRNA-1;Parent=CLUMA_CG000139-RB
superscaffold10	.	exon	201378	201395	.	-	.	ID=CLUMA_CG000139-RB:exon:201395-201378;Name=maker-superscaffold10-exonerate_est2genome-gene-0.113-mRNA-1;Parent=CLUMA_CG000139-RB
superscaffold10	.	exon	200020	200665	.	-	.	ID=CLUMA_CG000139-RB:exon:200665-200020;Name=maker-superscaffold10-exonerate_est2genome-gene-0.113-mRNA-1;Parent=CLUMA_CG000139-RB
superscaffold10	.	exon	199794	199957	.	-	.	ID=CLUMA_CG000139-RB:exon:199957-199794;Name=maker-superscaffold10-exonerate_est2genome-gene-0.113-mRNA-1;Parent=CLUMA_CG000139-RB
superscaffold10	.	exon	198659	199725	.	-	.	ID=CLUMA_CG000139-RB:exon:199725-198659;Name=maker-superscaffold10-exonerate_est2genome-gene-0.113-mRNA-1;Parent=CLUMA_CG000139-RB
superscaffold10	.	exon	198169	198594	.	-	.	ID=CLUMA_CG000139-RB:exon:198594-198169;Name=maker-superscaffold10-exonerate_est2genome-gene-0.113-mRNA-1;Parent=CLUMA_CG000139-RB
superscaffold10	.	CDS	204055	204092	.	-	0	ID=CLUMA_CG000139-RB:exon:204167-204055-cds;Name=maker-superscaffold10-exonerate_est2genome-gene-0.113-mRNA-1-cds;Parent=CLUMA_CG000139-RB
superscaffold10	.	CDS	203530	203969	.	-	2	ID=CLUMA_CG000139-RB:exon:203969-203530-cds;Name=maker-superscaffold10-exonerate_est2genome-gene-0.113-mRNA-1-cds;Parent=CLUMA_CG000139-RB
superscaffold10	.	CDS	203170	203473	.	-	1	ID=CLUMA_CG000139-RB:exon:203473-203170-cds;Name=maker-superscaffold10-exonerate_est2genome-gene-0.113-mRNA-1-cds;Parent=CLUMA_CG000139-RB
superscaffold10	.	CDS	201682	201857	.	-	2	ID=CLUMA_CG000139-RB:exon:201857-201682-cds;Name=maker-superscaffold10-exonerate_est2genome-gene-0.113-mRNA-1-cds;Parent=CLUMA_CG000139-RB
superscaffold10	.	CDS	201378	201395	.	-	1	ID=CLUMA_CG000139-RB:exon:201395-201378-cds;Name=maker-superscaffold10-exonerate_est2genome-gene-0.113-mRNA-1-cds;Parent=CLUMA_CG000139-RB
superscaffold10	.	CDS	200020	200665	.	-	1	ID=CLUMA_CG000139-RB:exon:200665-200020-cds;Name=maker-superscaffold10-exonerate_est2genome-gene-0.113-mRNA-1-cds;Parent=CLUMA_CG000139-RB
superscaffold10	.	CDS	199794	199957	.	-	2	ID=CLUMA_CG000139-RB:exon:199957-199794-cds;Name=maker-superscaffold10-exonerate_est2genome-gene-0.113-mRNA-1-cds;Parent=CLUMA_CG000139-RB
superscaffold10	.	CDS	198659	199725	.	-	1	ID=CLUMA_CG000139-RB:exon:199725-198659-cds;Name=maker-superscaffold10-exonerate_est2genome-gene-0.113-mRNA-1-cds;Parent=CLUMA_CG000139-RB
superscaffold10	.	CDS	198427	198594	.	-	0	ID=CLUMA_CG000139-RB:exon:198594-198169-cds;Name=maker-superscaffold10-exonerate_est2genome-gene-0.113-mRNA-1-cds;Parent=CLUMA_CG000139-RB
superscaffold10	.	mRNA	198169	204167	.	-	.	ID=CLUMA_CG000139-RC;Name=CLUMA_CG000139-RC;Parent=CLUMA_CG000139;date=Wed Mar 04 21:44:11 CET 2015
superscaffold10	.	exon	204055	204167	.	-	.	ID=CLUMA_CG000139-RC:exon:204167-204055-2;Name=no_name;Parent=CLUMA_CG000139-RC
superscaffold10	.	exon	203530	203969	.	-	.	ID=CLUMA_CG000139-RC:exon:203969-203530-2;Name=maker-superscaffold10-exonerate_est2genome-gene-0.113-mRNA-2;Parent=CLUMA_CG000139-RC
superscaffold10	.	exon	203170	203473	.	-	.	ID=CLUMA_CG000139-RC:exon:203473-203170-2;Name=maker-superscaffold10-exonerate_est2genome-gene-0.113-mRNA-2;Parent=CLUMA_CG000139-RC
superscaffold10	.	exon	201682	201857	.	-	.	ID=CLUMA_CG000139-RC:exon:201857-201682-2;Name=maker-superscaffold10-exonerate_est2genome-gene-0.113-mRNA-2;Parent=CLUMA_CG000139-RC
superscaffold10	.	exon	200020	200665	.	-	.	ID=CLUMA_CG000139-RC:exon:200665-200020-2;Name=maker-superscaffold10-exonerate_est2genome-gene-0.113-mRNA-2;Parent=CLUMA_CG000139-RC
superscaffold10	.	exon	199794	199957	.	-	.	ID=CLUMA_CG000139-RC:exon:199957-199794-2;Name=maker-superscaffold10-exonerate_est2genome-gene-0.113-mRNA-2;Parent=CLUMA_CG000139-RC
superscaffold10	.	exon	198659	199725	.	-	.	ID=CLUMA_CG000139-RC:exon:199725-198659-2;Name=maker-superscaffold10-exonerate_est2genome-gene-0.113-mRNA-2;Parent=CLUMA_CG000139-RC
superscaffold10	.	exon	198169	198594	.	-	.	ID=CLUMA_CG000139-RC:exon:198594-198169-2;Name=maker-superscaffold10-exonerate_est2genome-gene-0.113-mRNA-2;Parent=CLUMA_CG000139-RC
superscaffold10	.	CDS	204055	204092	.	-	0	ID=CLUMA_CG000139-RC:exon:204167-204055-2-cds;Name=no_name-cds;Parent=CLUMA_CG000139-RC
superscaffold10	.	CDS	203530	203969	.	-	2	ID=CLUMA_CG000139-RC:exon:203969-203530-2-cds;Name=maker-superscaffold10-exonerate_est2genome-gene-0.113-mRNA-2-cds;Parent=CLUMA_CG000139-RC
superscaffold10	.	CDS	203170	203473	.	-	1	ID=CLUMA_CG000139-RC:exon:203473-203170-2-cds;Name=maker-superscaffold10-exonerate_est2genome-gene-0.113-mRNA-2-cds;Parent=CLUMA_CG000139-RC
superscaffold10	.	CDS	201682	201857	.	-	2	ID=CLUMA_CG000139-RC:exon:201857-201682-2-cds;Name=maker-superscaffold10-exonerate_est2genome-gene-0.113-mRNA-2-cds;Parent=CLUMA_CG000139-RC
superscaffold10	.	CDS	200020	200665	.	-	1	ID=CLUMA_CG000139-RC:exon:200665-200020-2-cds;Name=maker-superscaffold10-exonerate_est2genome-gene-0.113-mRNA-2-cds;Parent=CLUMA_CG000139-RC
superscaffold10	.	CDS	199794	199957	.	-	2	ID=CLUMA_CG000139-RC:exon:199957-199794-2-cds;Name=maker-superscaffold10-exonerate_est2genome-gene-0.113-mRNA-2-cds;Parent=CLUMA_CG000139-RC
superscaffold10	.	CDS	198659	199725	.	-	1	ID=CLUMA_CG000139-RC:exon:199725-198659-2-cds;Name=maker-superscaffold10-exonerate_est2genome-gene-0.113-mRNA-2-cds;Parent=CLUMA_CG000139-RC
superscaffold10	.	CDS	198427	198594	.	-	0	ID=CLUMA_CG000139-RC:exon:198594-198169-2-cds;Name=maker-superscaffold10-exonerate_est2genome-gene-0.113-mRNA-2-cds;Parent=CLUMA_CG000139-RC
superscaffold10	maker	gene	205354	213425	.	-	.	ID=CLUMA_CG000154;Name=(sp)_similar_to_Monocarboxylate_transporter_12
superscaffold10	maker	mRNA	205354	213425	.	-	.	ID=CLUMA_CG000154-RA;Name=CLUMA_CG000154-RA;Parent=CLUMA_CG000154;_AED=0.11;_QI=256|1|1|1|0.88|0.8|10|342|801;_eAED=0.11
superscaffold10	maker	exon	213332	213425	.	-	.	ID=CLUMA_CG000154-RA:exon:76878;Name=no_name;Parent=CLUMA_CG000154-RA
superscaffold10	maker	exon	211294	211509	.	-	.	ID=CLUMA_CG000154-RA:exon:76879;Name=no_name;Parent=CLUMA_CG000154-RA
superscaffold10	maker	exon	208634	208748	.	-	.	ID=CLUMA_CG000154-RA:exon:76880;Name=no_name;Parent=CLUMA_CG000154-RA
superscaffold10	maker	exon	208393	208569	.	-	.	ID=CLUMA_CG000154-RA:exon:76881;Name=no_name;Parent=CLUMA_CG000154-RA
superscaffold10	maker	exon	207518	208321	.	-	.	ID=CLUMA_CG000154-RA:exon:76882;Name=no_name;Parent=CLUMA_CG000154-RA
superscaffold10	maker	exon	207268	207458	.	-	.	ID=CLUMA_CG000154-RA:exon:76883;Name=no_name;Parent=CLUMA_CG000154-RA
superscaffold10	maker	exon	206575	206961	.	-	.	ID=CLUMA_CG000154-RA:exon:76884;Name=no_name;Parent=CLUMA_CG000154-RA
superscaffold10	maker	exon	206291	206513	.	-	.	ID=CLUMA_CG000154-RA:exon:76885;Name=no_name;Parent=CLUMA_CG000154-RA
superscaffold10	maker	exon	205881	206216	.	-	.	ID=CLUMA_CG000154-RA:exon:76886;Name=no_name;Parent=CLUMA_CG000154-RA
superscaffold10	maker	exon	205354	205814	.	-	.	ID=CLUMA_CG000154-RA:exon:76887;Name=no_name;Parent=CLUMA_CG000154-RA
superscaffold10	maker	CDS	211294	211347	.	-	0	ID=CLUMA_CG000154-RA:exon:76879-cds;Name=no_name-cds;Parent=CLUMA_CG000154-RA
superscaffold10	maker	CDS	208634	208748	.	-	0	ID=CLUMA_CG000154-RA:exon:76880-cds;Name=no_name-cds;Parent=CLUMA_CG000154-RA
superscaffold10	maker	CDS	208393	208569	.	-	1	ID=CLUMA_CG000154-RA:exon:76881-cds;Name=no_name-cds;Parent=CLUMA_CG000154-RA
superscaffold10	maker	CDS	207518	208321	.	-	1	ID=CLUMA_CG000154-RA:exon:76882-cds;Name=no_name-cds;Parent=CLUMA_CG000154-RA
superscaffold10	maker	CDS	207268	207458	.	-	1	ID=CLUMA_CG000154-RA:exon:76883-cds;Name=no_name-cds;Parent=CLUMA_CG000154-RA
superscaffold10	maker	CDS	206575	206961	.	-	0	ID=CLUMA_CG000154-RA:exon:76884-cds;Name=no_name-cds;Parent=CLUMA_CG000154-RA
superscaffold10	maker	CDS	206291	206513	.	-	0	ID=CLUMA_CG000154-RA:exon:76885-cds;Name=no_name-cds;Parent=CLUMA_CG000154-RA
superscaffold10	maker	CDS	205881	206216	.	-	1	ID=CLUMA_CG000154-RA:exon:76886-cds;Name=no_name-cds;Parent=CLUMA_CG000154-RA
superscaffold10	maker	CDS	205696	205814	.	-	1	ID=CLUMA_CG000154-RA:exon:76887-cds;Name=no_name-cds;Parent=CLUMA_CG000154-RA
superscaffold10	.	mRNA	205354	210560	.	-	.	ID=CLUMA_CG000154-RB;Name=CLUMA_CG000154-RB;Parent=CLUMA_CG000154;date=Wed Mar 04 21:48:11 CET 2015
superscaffold10	.	exon	210471	210560	.	-	.	ID=CLUMA_CG000154-RB:exon:210560-210471;Name=maker-superscaffold10-exonerate_est2genome-gene-0.114-mRNA-2;Parent=CLUMA_CG000154-RB
superscaffold10	.	exon	210181	210338	.	-	.	ID=CLUMA_CG000154-RB:exon:210338-210181;Name=maker-superscaffold10-exonerate_est2genome-gene-0.114-mRNA-2;Parent=CLUMA_CG000154-RB
superscaffold10	.	exon	208634	208748	.	-	.	ID=CLUMA_CG000154-RB:exon:208748-208634;Name=maker-superscaffold10-exonerate_est2genome-gene-0.114-mRNA-2;Parent=CLUMA_CG000154-RB
superscaffold10	.	exon	208393	208569	.	-	.	ID=CLUMA_CG000154-RB:exon:208569-208393;Name=maker-superscaffold10-exonerate_est2genome-gene-0.114-mRNA-2;Parent=CLUMA_CG000154-RB
superscaffold10	.	exon	207518	208321	.	-	.	ID=CLUMA_CG000154-RB:exon:208321-207518;Name=maker-superscaffold10-exonerate_est2genome-gene-0.114-mRNA-2;Parent=CLUMA_CG000154-RB
superscaffold10	.	exon	207268	207458	.	-	.	ID=CLUMA_CG000154-RB:exon:207458-207268;Name=maker-superscaffold10-exonerate_est2genome-gene-0.114-mRNA-2;Parent=CLUMA_CG000154-RB
superscaffold10	.	exon	206575	206961	.	-	.	ID=CLUMA_CG000154-RB:exon:206961-206575;Name=maker-superscaffold10-exonerate_est2genome-gene-0.114-mRNA-2;Parent=CLUMA_CG000154-RB
superscaffold10	.	exon	206291	206513	.	-	.	ID=CLUMA_CG000154-RB:exon:206513-206291;Name=maker-superscaffold10-exonerate_est2genome-gene-0.114-mRNA-2;Parent=CLUMA_CG000154-RB
superscaffold10	.	exon	205881	206216	.	-	.	ID=CLUMA_CG000154-RB:exon:206216-205881;Name=maker-superscaffold10-exonerate_est2genome-gene-0.114-mRNA-2;Parent=CLUMA_CG000154-RB
superscaffold10	.	exon	205354	205814	.	-	.	ID=CLUMA_CG000154-RB:exon:205814-205354;Name=maker-superscaffold10-exonerate_est2genome-gene-0.114-mRNA-2;Parent=CLUMA_CG000154-RB
superscaffold10	.	CDS	210181	210192	.	-	0	ID=CLUMA_CG000154-RB:exon:210338-210181-cds;Name=maker-superscaffold10-exonerate_est2genome-gene-0.114-mRNA-2-cds;Parent=CLUMA_CG000154-RB
superscaffold10	.	CDS	208634	208748	.	-	0	ID=CLUMA_CG000154-RB:exon:208748-208634-cds;Name=maker-superscaffold10-exonerate_est2genome-gene-0.114-mRNA-2-cds;Parent=CLUMA_CG000154-RB
superscaffold10	.	CDS	208393	208569	.	-	1	ID=CLUMA_CG000154-RB:exon:208569-208393-cds;Name=maker-superscaffold10-exonerate_est2genome-gene-0.114-mRNA-2-cds;Parent=CLUMA_CG000154-RB
superscaffold10	.	CDS	207518	208321	.	-	1	ID=CLUMA_CG000154-RB:exon:208321-207518-cds;Name=maker-superscaffold10-exonerate_est2genome-gene-0.114-mRNA-2-cds;Parent=CLUMA_CG000154-RB
superscaffold10	.	CDS	207268	207458	.	-	1	ID=CLUMA_CG000154-RB:exon:207458-207268-cds;Name=maker-superscaffold10-exonerate_est2genome-gene-0.114-mRNA-2-cds;Parent=CLUMA_CG000154-RB
superscaffold10	.	CDS	206575	206961	.	-	0	ID=CLUMA_CG000154-RB:exon:206961-206575-cds;Name=maker-superscaffold10-exonerate_est2genome-gene-0.114-mRNA-2-cds;Parent=CLUMA_CG000154-RB
superscaffold10	.	CDS	206291	206513	.	-	0	ID=CLUMA_CG000154-RB:exon:206513-206291-cds;Name=maker-superscaffold10-exonerate_est2genome-gene-0.114-mRNA-2-cds;Parent=CLUMA_CG000154-RB
superscaffold10	.	CDS	205881	206216	.	-	1	ID=CLUMA_CG000154-RB:exon:206216-205881-cds;Name=maker-superscaffold10-exonerate_est2genome-gene-0.114-mRNA-2-cds;Parent=CLUMA_CG000154-RB
superscaffold10	.	CDS	205696	205814	.	-	1	ID=CLUMA_CG000154-RB:exon:205814-205354-cds;Name=maker-superscaffold10-exonerate_est2genome-gene-0.114-mRNA-2-cds;Parent=CLUMA_CG000154-RB
superscaffold10	maker	gene	214121	219138	.	+	.	ID=CLUMA_CG000064;Name=(sp)_putative_Eukaryotic_translation_initiation_factor_2-alpha_kinase_4
superscaffold10	maker	mRNA	214121	219138	.	+	.	ID=CLUMA_CG000064-RA;Name=CLUMA_CG000064-RA;Parent=CLUMA_CG000064;_AED=0.25;_QI=0|0.75|0.4|0.8|1|1|5|131|1537;_eAED=0.25
superscaffold10	maker	exon	214121	214177	.	+	.	ID=CLUMA_CG000064-RA:exon:76436;Name=no_name;Parent=CLUMA_CG000064-RA
superscaffold10	maker	exon	214257	214417	.	+	.	ID=CLUMA_CG000064-RA:exon:76437;Name=no_name;Parent=CLUMA_CG000064-RA
superscaffold10	maker	exon	214479	217991	.	+	.	ID=CLUMA_CG000064-RA:exon:76438;Name=no_name;Parent=CLUMA_CG000064-RA
superscaffold10	maker	exon	218050	218799	.	+	.	ID=CLUMA_CG000064-RA:exon:76439;Name=no_name;Parent=CLUMA_CG000064-RA
superscaffold10	maker	exon	218875	219138	.	+	.	ID=CLUMA_CG000064-RA:exon:76440;Name=no_name;Parent=CLUMA_CG000064-RA
superscaffold10	maker	CDS	214121	214177	.	+	0	ID=CLUMA_CG000064-RA:exon:76436-cds;Name=no_name-cds;Parent=CLUMA_CG000064-RA
superscaffold10	maker	CDS	214257	214417	.	+	0	ID=CLUMA_CG000064-RA:exon:76437-cds;Name=no_name-cds;Parent=CLUMA_CG000064-RA
superscaffold10	maker	CDS	214479	217991	.	+	2	ID=CLUMA_CG000064-RA:exon:76438-cds;Name=no_name-cds;Parent=CLUMA_CG000064-RA
superscaffold10	maker	CDS	218050	218799	.	+	2	ID=CLUMA_CG000064-RA:exon:76439-cds;Name=no_name-cds;Parent=CLUMA_CG000064-RA
superscaffold10	maker	CDS	218875	219007	.	+	2	ID=CLUMA_CG000064-RA:exon:76440-cds;Name=no_name-cds;Parent=CLUMA_CG000064-RA
superscaffold10	maker	gene	219245	220002	.	+	.	ID=CLUMA_CG000337;Name=(nr)_similar_to_hypothetical_protein_AaeL_AAEL012859_[Aedes_aegypti]
superscaffold10	maker	mRNA	219245	220002	.	+	.	ID=CLUMA_CG000337-RA;Name=CLUMA_CG000337-RA;Parent=CLUMA_CG000337;_AED=0.57;_QI=0|0|0|1|1|1|2|0|231;_eAED=1.00
superscaffold10	maker	exon	219245	219571	.	+	.	ID=CLUMA_CG000337-RA:exon:77660;Name=no_name;Parent=CLUMA_CG000337-RA
superscaffold10	maker	exon	219634	220002	.	+	.	ID=CLUMA_CG000337-RA:exon:77661;Name=no_name;Parent=CLUMA_CG000337-RA
superscaffold10	maker	CDS	219245	219571	.	+	0	ID=CLUMA_CG000337-RA:exon:77660-cds;Name=no_name-cds;Parent=CLUMA_CG000337-RA
superscaffold10	maker	CDS	219634	220002	.	+	0	ID=CLUMA_CG000337-RA:exon:77661-cds;Name=no_name-cds;Parent=CLUMA_CG000337-RA
superscaffold10	maker	gene	220277	222261	.	+	.	ID=CLUMA_CG000097;Name=(nr)_putative_GK20795_[Drosophila_willistoni]
superscaffold10	maker	mRNA	220277	222261	.	+	.	ID=CLUMA_CG000097-RA;Name=CLUMA_CG000097-RA;Parent=CLUMA_CG000097;_AED=0.39;_QI=109|1|1|1|1|1|2|582|409;_eAED=0.39
superscaffold10	maker	exon	220277	220685	.	+	.	ID=CLUMA_CG000097-RA:exon:76639;Name=no_name;Parent=CLUMA_CG000097-RA
superscaffold10	maker	exon	220750	222261	.	+	.	ID=CLUMA_CG000097-RA:exon:76640;Name=no_name;Parent=CLUMA_CG000097-RA
superscaffold10	maker	CDS	220386	220685	.	+	0	ID=CLUMA_CG000097-RA:exon:76639-cds;Name=no_name-cds;Parent=CLUMA_CG000097-RA
superscaffold10	maker	CDS	220750	221679	.	+	0	ID=CLUMA_CG000097-RA:exon:76640-cds;Name=no_name-cds;Parent=CLUMA_CG000097-RA
superscaffold10	maker	gene	222236	223220	.	+	.	ID=CLUMA_CG000088;Name=(sp)_similar_to_3-oxoacyl-[acyl-carrier-protein]_reductase_FabG
superscaffold10	maker	mRNA	222236	223220	.	+	.	ID=CLUMA_CG000088-RA;Name=CLUMA_CG000088-RA;Parent=CLUMA_CG000088;_AED=0.46;_QI=0|-1|0|1|-1|1|1|0|253;_eAED=0.46;date=Wed Mar 04 21:51:43 CET 2015
superscaffold10	maker	exon	222236	223220	.	+	.	ID=CLUMA_CG000088:222236-223220;Name=no_name;Parent=CLUMA_CG000088-RA
superscaffold10	maker	CDS	222346	223107	.	+	0	ID=CLUMA_CG000088:222236-223220-cds;Name=no_name-cds;Parent=CLUMA_CG000088-RA
superscaffold10	maker	gene	223284	232755	.	-	.	ID=CLUMA_CG000151;Name=(sp)_putative_Neogenin
superscaffold10	maker	mRNA	223284	232755	.	-	.	ID=CLUMA_CG000151-RA;Name=CLUMA_CG000151-RA;Parent=CLUMA_CG000151;_AED=0.04;_QI=124|1|0.90|1|1|1|11|1340|1506;_eAED=0.04;date=Wed Mar 04 21:56:44 CET 2015
superscaffold10	.	exon	232618	232755	.	-	.	ID=CLUMA_CG000151-RA:exon:232755-232618;Name=no_name;Parent=CLUMA_CG000151-RA
superscaffold10	maker	exon	231122	231613	.	-	.	ID=CLUMA_CG000151-RA:exon:231613-231122;Name=no_name;Parent=CLUMA_CG000151-RA
superscaffold10	maker	exon	229408	229719	.	-	.	ID=CLUMA_CG000151-RA:exon:76857;Name=no_name;Parent=CLUMA_CG000151-RA
superscaffold10	maker	exon	228885	229341	.	-	.	ID=CLUMA_CG000151-RA:exon:76858;Name=no_name;Parent=CLUMA_CG000151-RA
superscaffold10	maker	exon	228520	228822	.	-	.	ID=CLUMA_CG000151-RA:exon:76859;Name=no_name;Parent=CLUMA_CG000151-RA
superscaffold10	maker	exon	228343	228458	.	-	.	ID=CLUMA_CG000151-RA:exon:76860;Name=no_name;Parent=CLUMA_CG000151-RA
superscaffold10	maker	exon	227548	228172	.	-	.	ID=CLUMA_CG000151-RA:exon:76861;Name=no_name;Parent=CLUMA_CG000151-RA
superscaffold10	maker	exon	227000	227492	.	-	.	ID=CLUMA_CG000151-RA:exon:76862;Name=no_name;Parent=CLUMA_CG000151-RA
superscaffold10	maker	exon	225360	226941	.	-	.	ID=CLUMA_CG000151-RA:exon:76863;Name=no_name;Parent=CLUMA_CG000151-RA
superscaffold10	maker	exon	225112	225292	.	-	.	ID=CLUMA_CG000151-RA:exon:76864;Name=no_name;Parent=CLUMA_CG000151-RA
superscaffold10	maker	exon	224920	225041	.	-	.	ID=CLUMA_CG000151-RA:exon:76865;Name=no_name;Parent=CLUMA_CG000151-RA
superscaffold10	maker	exon	223284	224859	.	-	.	ID=CLUMA_CG000151-RA:exon:76866;Name=no_name;Parent=CLUMA_CG000151-RA
superscaffold10	maker	CDS	231122	231215	.	-	0	ID=CLUMA_CG000151-RA:exon:231613-231122-cds;Name=no_name-cds;Parent=CLUMA_CG000151-RA
superscaffold10	maker	CDS	229408	229719	.	-	1	ID=CLUMA_CG000151-RA:exon:76857-cds;Name=no_name-cds;Parent=CLUMA_CG000151-RA
superscaffold10	maker	CDS	228885	229341	.	-	1	ID=CLUMA_CG000151-RA:exon:76858-cds;Name=no_name-cds;Parent=CLUMA_CG000151-RA
superscaffold10	maker	CDS	228520	228822	.	-	2	ID=CLUMA_CG000151-RA:exon:76859-cds;Name=no_name-cds;Parent=CLUMA_CG000151-RA
superscaffold10	maker	CDS	228343	228458	.	-	2	ID=CLUMA_CG000151-RA:exon:76860-cds;Name=no_name-cds;Parent=CLUMA_CG000151-RA
superscaffold10	maker	CDS	227548	228172	.	-	1	ID=CLUMA_CG000151-RA:exon:76861-cds;Name=no_name-cds;Parent=CLUMA_CG000151-RA
superscaffold10	maker	CDS	227000	227492	.	-	2	ID=CLUMA_CG000151-RA:exon:76862-cds;Name=no_name-cds;Parent=CLUMA_CG000151-RA
superscaffold10	maker	CDS	225360	226941	.	-	0	ID=CLUMA_CG000151-RA:exon:76863-cds;Name=no_name-cds;Parent=CLUMA_CG000151-RA
superscaffold10	maker	CDS	225112	225292	.	-	1	ID=CLUMA_CG000151-RA:exon:76864-cds;Name=no_name-cds;Parent=CLUMA_CG000151-RA
superscaffold10	maker	CDS	224920	225041	.	-	2	ID=CLUMA_CG000151-RA:exon:76865-cds;Name=no_name-cds;Parent=CLUMA_CG000151-RA
superscaffold10	maker	CDS	224624	224859	.	-	1	ID=CLUMA_CG000151-RA:exon:76866-cds;Name=no_name-cds;Parent=CLUMA_CG000151-RA
superscaffold10	.	mRNA	223284	232755	.	-	.	ID=CLUMA_CG000151-RB;Name=CLUMA_CG000151-RB;Alias=CLUMA_CG000151-RA;Parent=CLUMA_CG000151;date=Wed Mar 04 21:57:03 CET 2015
superscaffold10	.	exon	232618	232755	.	-	.	ID=CLUMA_CG000151-RB:exon:232755-232618-2;Name=no_name;Parent=CLUMA_CG000151-RB
superscaffold10	.	exon	231122	231613	.	-	.	ID=CLUMA_CG000151-RB:exon:231613-231122-2;Name=no_name;Parent=CLUMA_CG000151-RB
superscaffold10	.	exon	229408	229719	.	-	.	ID=CLUMA_CG000151-RB:exon:229719-229408;Name=no_name;Parent=CLUMA_CG000151-RB
superscaffold10	.	exon	228885	229341	.	-	.	ID=CLUMA_CG000151-RB:exon:229341-228885;Name=no_name;Parent=CLUMA_CG000151-RB
superscaffold10	.	exon	228520	228822	.	-	.	ID=CLUMA_CG000151-RB:exon:228822-228520;Name=no_name;Parent=CLUMA_CG000151-RB
superscaffold10	.	exon	228343	228458	.	-	.	ID=CLUMA_CG000151-RB:exon:228458-228343;Name=no_name;Parent=CLUMA_CG000151-RB
superscaffold10	.	exon	227548	227713	.	-	.	ID=CLUMA_CG000151-RB:exon:227713-227548;Name=no_name;Parent=CLUMA_CG000151-RB
superscaffold10	.	exon	227000	227492	.	-	.	ID=CLUMA_CG000151-RB:exon:227492-227000;Name=no_name;Parent=CLUMA_CG000151-RB
superscaffold10	.	exon	225360	226941	.	-	.	ID=CLUMA_CG000151-RB:exon:226941-225360;Name=no_name;Parent=CLUMA_CG000151-RB
superscaffold10	.	exon	225112	225292	.	-	.	ID=CLUMA_CG000151-RB:exon:225292-225112;Name=no_name;Parent=CLUMA_CG000151-RB
superscaffold10	.	exon	224920	225041	.	-	.	ID=CLUMA_CG000151-RB:exon:225041-224920;Name=no_name;Parent=CLUMA_CG000151-RB
superscaffold10	.	exon	223284	224859	.	-	.	ID=CLUMA_CG000151-RB:exon:224859-223284;Name=no_name;Parent=CLUMA_CG000151-RB
superscaffold10	.	CDS	231122	231215	.	-	0	ID=CLUMA_CG000151-RB:exon:231613-231122-2-cds;Name=no_name-cds;Parent=CLUMA_CG000151-RB
superscaffold10	.	CDS	229408	229719	.	-	1	ID=CLUMA_CG000151-RB:exon:229719-229408-cds;Name=no_name-cds;Parent=CLUMA_CG000151-RB
superscaffold10	.	CDS	228885	229341	.	-	1	ID=CLUMA_CG000151-RB:exon:229341-228885-cds;Name=no_name-cds;Parent=CLUMA_CG000151-RB
superscaffold10	.	CDS	228520	228822	.	-	2	ID=CLUMA_CG000151-RB:exon:228822-228520-cds;Name=no_name-cds;Parent=CLUMA_CG000151-RB
superscaffold10	.	CDS	228343	228458	.	-	2	ID=CLUMA_CG000151-RB:exon:228458-228343-cds;Name=no_name-cds;Parent=CLUMA_CG000151-RB
superscaffold10	.	CDS	227548	227713	.	-	1	ID=CLUMA_CG000151-RB:exon:227713-227548-cds;Name=no_name-cds;Parent=CLUMA_CG000151-RB
superscaffold10	.	CDS	227000	227492	.	-	2	ID=CLUMA_CG000151-RB:exon:227492-227000-cds;Name=no_name-cds;Parent=CLUMA_CG000151-RB
superscaffold10	.	CDS	225360	226941	.	-	0	ID=CLUMA_CG000151-RB:exon:226941-225360-cds;Name=no_name-cds;Parent=CLUMA_CG000151-RB
superscaffold10	.	CDS	225112	225292	.	-	1	ID=CLUMA_CG000151-RB:exon:225292-225112-cds;Name=no_name-cds;Parent=CLUMA_CG000151-RB
superscaffold10	.	CDS	224920	225041	.	-	2	ID=CLUMA_CG000151-RB:exon:225041-224920-cds;Name=no_name-cds;Parent=CLUMA_CG000151-RB
superscaffold10	.	CDS	224624	224859	.	-	1	ID=CLUMA_CG000151-RB:exon:224859-223284-cds;Name=no_name-cds;Parent=CLUMA_CG000151-RB
superscaffold10	maker	gene	234401	237274	.	+	.	ID=CLUMA_CG000013;Name=(sp)_putative_NF-X1-type_zinc_finger_protein_NFXL1
superscaffold10	maker	mRNA	234401	237274	.	+	.	ID=CLUMA_CG000013-RA;Name=CLUMA_CG000013-RA;Parent=CLUMA_CG000013;_AED=0.01;_QI=162|1|1|1|1|1|4|48|824;_eAED=0.01
superscaffold10	maker	exon	234401	234761	.	+	.	ID=CLUMA_CG000013-RA:exon:76094;Name=no_name;Parent=CLUMA_CG000013-RA
superscaffold10	maker	exon	234830	235710	.	+	.	ID=CLUMA_CG000013-RA:exon:76095;Name=no_name;Parent=CLUMA_CG000013-RA
superscaffold10	maker	exon	235770	236744	.	+	.	ID=CLUMA_CG000013-RA:exon:76096;Name=no_name;Parent=CLUMA_CG000013-RA
superscaffold10	maker	exon	236807	237274	.	+	.	ID=CLUMA_CG000013-RA:exon:76097;Name=no_name;Parent=CLUMA_CG000013-RA
superscaffold10	maker	CDS	234563	234761	.	+	0	ID=CLUMA_CG000013-RA:exon:76094-cds;Name=no_name-cds;Parent=CLUMA_CG000013-RA
superscaffold10	maker	CDS	234830	235710	.	+	1	ID=CLUMA_CG000013-RA:exon:76095-cds;Name=no_name-cds;Parent=CLUMA_CG000013-RA
superscaffold10	maker	CDS	235770	236744	.	+	0	ID=CLUMA_CG000013-RA:exon:76096-cds;Name=no_name-cds;Parent=CLUMA_CG000013-RA
superscaffold10	maker	CDS	236807	237226	.	+	0	ID=CLUMA_CG000013-RA:exon:76097-cds;Name=no_name-cds;Parent=CLUMA_CG000013-RA
superscaffold10	maker	gene	237520	256821	.	-	.	ID=CLUMA_CG000179;Name=(sp)_putative_Phosphatase_and_actin_regulator_1
superscaffold10	maker	mRNA	237520	256821	.	-	.	ID=CLUMA_CG000179-RA;Name=CLUMA_CG000179-RA;Parent=CLUMA_CG000179;_AED=0.10;_QI=525|0.85|0.86|0.93|0.64|0.6|15|1932|810;_eAED=0.10;date=Wed Mar 04 22:02:47 CET 2015
superscaffold10	maker	exon	256629	256821	.	-	.	ID=CLUMA_CG000179-RA:exon:77030;Name=no_name;Parent=CLUMA_CG000179-RA
superscaffold10	maker	exon	254343	254924	.	-	.	ID=CLUMA_CG000179-RA:exon:77031;Name=no_name;Parent=CLUMA_CG000179-RA
superscaffold10	maker	exon	254001	254165	.	-	.	ID=CLUMA_CG000179-RA:exon:77032;Name=no_name;Parent=CLUMA_CG000179-RA
superscaffold10	maker	exon	253236	253331	.	-	.	ID=CLUMA_CG000179-RA:exon:77033;Name=no_name;Parent=CLUMA_CG000179-RA
superscaffold10	maker	exon	252188	252502	.	-	.	ID=CLUMA_CG000179-RA:exon:77034;Name=no_name;Parent=CLUMA_CG000179-RA
superscaffold10	maker	exon	248699	248740	.	-	.	ID=CLUMA_CG000179-RA:exon:77035;Name=no_name;Parent=CLUMA_CG000179-RA
superscaffold10	maker	exon	242136	242336	.	-	.	ID=CLUMA_CG000179-RA:exon:77037;Name=no_name;Parent=CLUMA_CG000179-RA
superscaffold10	maker	exon	241712	242068	.	-	.	ID=CLUMA_CG000179-RA:exon:77038;Name=no_name;Parent=CLUMA_CG000179-RA
superscaffold10	maker	exon	241439	241649	.	-	.	ID=CLUMA_CG000179-RA:exon:77039;Name=no_name;Parent=CLUMA_CG000179-RA
superscaffold10	maker	exon	241064	241093	.	-	.	ID=CLUMA_CG000179-RA:exon:77040;Name=no_name;Parent=CLUMA_CG000179-RA
superscaffold10	maker	exon	239789	240165	.	-	.	ID=CLUMA_CG000179-RA:exon:77041;Name=no_name;Parent=CLUMA_CG000179-RA
superscaffold10	maker	exon	239455	239731	.	-	.	ID=CLUMA_CG000179-RA:exon:77042;Name=no_name;Parent=CLUMA_CG000179-RA
superscaffold10	maker	exon	237520	239338	.	-	.	ID=CLUMA_CG000179-RA:exon:239338-237520;Name=no_name;Parent=CLUMA_CG000179-RA
superscaffold10	maker	CDS	254343	254592	.	-	0	ID=CLUMA_CG000179-RA:exon:77031-cds;Name=no_name-cds;Parent=CLUMA_CG000179-RA
superscaffold10	maker	CDS	254001	254165	.	-	1	ID=CLUMA_CG000179-RA:exon:77032-cds;Name=no_name-cds;Parent=CLUMA_CG000179-RA
superscaffold10	maker	CDS	253236	253331	.	-	1	ID=CLUMA_CG000179-RA:exon:77033-cds;Name=no_name-cds;Parent=CLUMA_CG000179-RA
superscaffold10	maker	CDS	252188	252502	.	-	1	ID=CLUMA_CG000179-RA:exon:77034-cds;Name=no_name-cds;Parent=CLUMA_CG000179-RA
superscaffold10	maker	CDS	248699	248740	.	-	1	ID=CLUMA_CG000179-RA:exon:77035-cds;Name=no_name-cds;Parent=CLUMA_CG000179-RA
superscaffold10	maker	CDS	242136	242336	.	-	1	ID=CLUMA_CG000179-RA:exon:77037-cds;Name=no_name-cds;Parent=CLUMA_CG000179-RA
superscaffold10	maker	CDS	241712	242068	.	-	1	ID=CLUMA_CG000179-RA:exon:77038-cds;Name=no_name-cds;Parent=CLUMA_CG000179-RA
superscaffold10	maker	CDS	241439	241649	.	-	1	ID=CLUMA_CG000179-RA:exon:77039-cds;Name=no_name-cds;Parent=CLUMA_CG000179-RA
superscaffold10	maker	CDS	241064	241093	.	-	2	ID=CLUMA_CG000179-RA:exon:77040-cds;Name=no_name-cds;Parent=CLUMA_CG000179-RA
superscaffold10	maker	CDS	239789	240165	.	-	2	ID=CLUMA_CG000179-RA:exon:77041-cds;Name=no_name-cds;Parent=CLUMA_CG000179-RA
superscaffold10	maker	CDS	239455	239731	.	-	1	ID=CLUMA_CG000179-RA:exon:77042-cds;Name=no_name-cds;Parent=CLUMA_CG000179-RA
superscaffold10	maker	CDS	239323	239338	.	-	2	ID=CLUMA_CG000179-RA:exon:239338-237520-cds;Name=no_name-cds;Parent=CLUMA_CG000179-RA
superscaffold10	.	mRNA	237520	256821	.	-	.	ID=CLUMA_CG000179-RB:;Name=CLUMA_CG000179-RB:;Alias=CLUMA_CG000179-RA;Parent=CLUMA_CG000179;date=Wed Mar 04 22:03:12 CET 2015
superscaffold10	.	exon	256629	256821	.	-	.	ID=CLUMA_CG000179-RB:exon:256821-256629;Name=no_name;Parent=CLUMA_CG000179-RB:
superscaffold10	.	exon	254343	254924	.	-	.	ID=CLUMA_CG000179-RB:exon:254924-254343;Name=no_name;Parent=CLUMA_CG000179-RB:
superscaffold10	.	exon	254001	254165	.	-	.	ID=CLUMA_CG000179-RB:exon:254165-254001;Name=no_name;Parent=CLUMA_CG000179-RB:
superscaffold10	.	exon	252188	252502	.	-	.	ID=CLUMA_CG000179-RB:exon:252502-252188;Name=no_name;Parent=CLUMA_CG000179-RB:
superscaffold10	.	exon	248699	248740	.	-	.	ID=CLUMA_CG000179-RB:exon:248740-248699;Name=no_name;Parent=CLUMA_CG000179-RB:
superscaffold10	.	exon	242136	242336	.	-	.	ID=CLUMA_CG000179-RB:exon:242336-242136;Name=no_name;Parent=CLUMA_CG000179-RB:
superscaffold10	.	exon	241712	242068	.	-	.	ID=CLUMA_CG000179-RB:exon:242068-241712;Name=no_name;Parent=CLUMA_CG000179-RB:
superscaffold10	.	exon	241439	241649	.	-	.	ID=CLUMA_CG000179-RB:exon:241649-241439;Name=no_name;Parent=CLUMA_CG000179-RB:
superscaffold10	.	exon	241064	241093	.	-	.	ID=CLUMA_CG000179-RB:exon:241093-241064;Name=no_name;Parent=CLUMA_CG000179-RB:
superscaffold10	.	exon	239789	240165	.	-	.	ID=CLUMA_CG000179-RB:exon:240165-239789;Name=no_name;Parent=CLUMA_CG000179-RB:
superscaffold10	.	exon	239455	239731	.	-	.	ID=CLUMA_CG000179-RB:exon:239731-239455;Name=no_name;Parent=CLUMA_CG000179-RB:
superscaffold10	.	exon	237520	239338	.	-	.	ID=CLUMA_CG000179-RB:exon:239338-237520-2;Name=no_name;Parent=CLUMA_CG000179-RB:
superscaffold10	.	CDS	254343	254592	.	-	0	ID=CLUMA_CG000179-RB:exon:254924-254343-cds;Name=no_name-cds;Parent=CLUMA_CG000179-RB:
superscaffold10	.	CDS	254001	254165	.	-	1	ID=CLUMA_CG000179-RB:exon:254165-254001-cds;Name=no_name-cds;Parent=CLUMA_CG000179-RB:
superscaffold10	.	CDS	252188	252502	.	-	1	ID=CLUMA_CG000179-RB:exon:252502-252188-cds;Name=no_name-cds;Parent=CLUMA_CG000179-RB:
superscaffold10	.	CDS	248699	248740	.	-	1	ID=CLUMA_CG000179-RB:exon:248740-248699-cds;Name=no_name-cds;Parent=CLUMA_CG000179-RB:
superscaffold10	.	CDS	242136	242336	.	-	1	ID=CLUMA_CG000179-RB:exon:242336-242136-cds;Name=no_name-cds;Parent=CLUMA_CG000179-RB:
superscaffold10	.	CDS	241712	242068	.	-	1	ID=CLUMA_CG000179-RB:exon:242068-241712-cds;Name=no_name-cds;Parent=CLUMA_CG000179-RB:
superscaffold10	.	CDS	241439	241649	.	-	1	ID=CLUMA_CG000179-RB:exon:241649-241439-cds;Name=no_name-cds;Parent=CLUMA_CG000179-RB:
superscaffold10	.	CDS	241064	241093	.	-	2	ID=CLUMA_CG000179-RB:exon:241093-241064-cds;Name=no_name-cds;Parent=CLUMA_CG000179-RB:
superscaffold10	.	CDS	239789	240165	.	-	2	ID=CLUMA_CG000179-RB:exon:240165-239789-cds;Name=no_name-cds;Parent=CLUMA_CG000179-RB:
superscaffold10	.	CDS	239455	239731	.	-	1	ID=CLUMA_CG000179-RB:exon:239731-239455-cds;Name=no_name-cds;Parent=CLUMA_CG000179-RB:
superscaffold10	.	CDS	239323	239338	.	-	2	ID=CLUMA_CG000179-RB:exon:239338-237520-2-cds;Name=no_name-cds;Parent=CLUMA_CG000179-RB:
superscaffold10	.	mRNA	237520	256821	.	-	.	ID=CLUMA_CG000179-RC:;Name=CLUMA_CG000179-RC:;Alias=CLUMA_CG000179-RA;Parent=CLUMA_CG000179;date=Wed Mar 04 22:03:32 CET 2015
superscaffold10	.	exon	256629	256821	.	-	.	ID=CLUMA_CG000179-RC:exon:256821-256629-2;Name=no_name;Parent=CLUMA_CG000179-RC:
superscaffold10	.	exon	254343	254924	.	-	.	ID=CLUMA_CG000179-RC:exon:254924-254343-2;Name=no_name;Parent=CLUMA_CG000179-RC:
superscaffold10	.	exon	254001	254165	.	-	.	ID=CLUMA_CG000179-RC:exon:254165-254001-2;Name=no_name;Parent=CLUMA_CG000179-RC:
superscaffold10	.	exon	253236	253331	.	-	.	ID=CLUMA_CG000179-RC:exon:253331-253236;Name=no_name;Parent=CLUMA_CG000179-RC:
superscaffold10	.	exon	252188	252502	.	-	.	ID=CLUMA_CG000179-RC:exon:252502-252188-2;Name=no_name;Parent=CLUMA_CG000179-RC:
superscaffold10	.	exon	248699	248740	.	-	.	ID=CLUMA_CG000179-RC:exon:248740-248699-2;Name=no_name;Parent=CLUMA_CG000179-RC:
superscaffold10	.	exon	242136	242336	.	-	.	ID=CLUMA_CG000179-RC:exon:242336-242136-2;Name=no_name;Parent=CLUMA_CG000179-RC:
superscaffold10	.	exon	241712	242068	.	-	.	ID=CLUMA_CG000179-RC:exon:242068-241712-2;Name=no_name;Parent=CLUMA_CG000179-RC:
superscaffold10	.	exon	241439	241649	.	-	.	ID=CLUMA_CG000179-RC:exon:241649-241439-2;Name=no_name;Parent=CLUMA_CG000179-RC:
superscaffold10	.	exon	239789	240165	.	-	.	ID=CLUMA_CG000179-RC:exon:240165-239789-2;Name=no_name;Parent=CLUMA_CG000179-RC:
superscaffold10	.	exon	239455	239731	.	-	.	ID=CLUMA_CG000179-RC:exon:239731-239455-2;Name=no_name;Parent=CLUMA_CG000179-RC:
superscaffold10	.	exon	237520	239338	.	-	.	ID=CLUMA_CG000179-RC:exon:239338-237520-3;Name=no_name;Parent=CLUMA_CG000179-RC:
superscaffold10	.	CDS	254343	254592	.	-	0	ID=CLUMA_CG000179-RC:exon:254924-254343-2-cds;Name=no_name-cds;Parent=CLUMA_CG000179-RC:
superscaffold10	.	CDS	254001	254165	.	-	1	ID=CLUMA_CG000179-RC:exon:254165-254001-2-cds;Name=no_name-cds;Parent=CLUMA_CG000179-RC:
superscaffold10	.	CDS	253236	253331	.	-	1	ID=CLUMA_CG000179-RC:exon:253331-253236-cds;Name=no_name-cds;Parent=CLUMA_CG000179-RC:
superscaffold10	.	CDS	252188	252502	.	-	1	ID=CLUMA_CG000179-RC:exon:252502-252188-2-cds;Name=no_name-cds;Parent=CLUMA_CG000179-RC:
superscaffold10	.	CDS	248699	248740	.	-	1	ID=CLUMA_CG000179-RC:exon:248740-248699-2-cds;Name=no_name-cds;Parent=CLUMA_CG000179-RC:
superscaffold10	.	CDS	242136	242336	.	-	1	ID=CLUMA_CG000179-RC:exon:242336-242136-2-cds;Name=no_name-cds;Parent=CLUMA_CG000179-RC:
superscaffold10	.	CDS	241712	242068	.	-	1	ID=CLUMA_CG000179-RC:exon:242068-241712-2-cds;Name=no_name-cds;Parent=CLUMA_CG000179-RC:
superscaffold10	.	CDS	241439	241649	.	-	1	ID=CLUMA_CG000179-RC:exon:241649-241439-2-cds;Name=no_name-cds;Parent=CLUMA_CG000179-RC:
superscaffold10	.	CDS	239789	240165	.	-	2	ID=CLUMA_CG000179-RC:exon:240165-239789-2-cds;Name=no_name-cds;Parent=CLUMA_CG000179-RC:
superscaffold10	.	CDS	239455	239731	.	-	1	ID=CLUMA_CG000179-RC:exon:239731-239455-2-cds;Name=no_name-cds;Parent=CLUMA_CG000179-RC:
superscaffold10	.	CDS	239323	239338	.	-	2	ID=CLUMA_CG000179-RC:exon:239338-237520-3-cds;Name=no_name-cds;Parent=CLUMA_CG000179-RC:
superscaffold10	maker	gene	247151	247685	.	+	.	ID=CLUMA_CG000261;Name=CLUMA_CG000261
superscaffold10	maker	mRNA	247151	247685	.	+	.	ID=CLUMA_CG000261-RA;Name=CLUMA_CG000261-RA;Parent=CLUMA_CG000261;_AED=0.94;_QI=0|0|0|0.5|1|1|2|0|80;_eAED=1.00
superscaffold10	maker	exon	247151	247174	.	+	.	ID=CLUMA_CG000261-RA:exon:77433;Name=no_name;Parent=CLUMA_CG000261-RA
superscaffold10	maker	exon	247467	247685	.	+	.	ID=CLUMA_CG000261-RA:exon:77434;Name=no_name;Parent=CLUMA_CG000261-RA
superscaffold10	maker	CDS	247151	247174	.	+	0	ID=CLUMA_CG000261-RA:exon:77433-cds;Name=no_name-cds;Parent=CLUMA_CG000261-RA
superscaffold10	maker	CDS	247467	247685	.	+	0	ID=CLUMA_CG000261-RA:exon:77434-cds;Name=no_name-cds;Parent=CLUMA_CG000261-RA
superscaffold10	maker	gene	257303	258561	.	-	.	ID=CLUMA_CG000125;Name=(nr)_putative_conserved_hypothetical_protein_[Culex_quinquefasciatus]
superscaffold10	maker	mRNA	257303	258561	.	-	.	ID=CLUMA_CG000125-RA;Name=CLUMA_CG000125-RA;Parent=CLUMA_CG000125;_AED=0.00;_QI=69|1|1|1|1|1|2|34|269;_eAED=0.00;date=Wed Mar 04 22:04:06 CET 2015
superscaffold10	maker	exon	258396	258561	.	-	.	ID=CLUMA_CG000125-RA:exon:76726;Name=no_name;Parent=CLUMA_CG000125-RA
superscaffold10	maker	exon	257303	258055	.	-	.	ID=CLUMA_CG000125:258055-257303;Name=no_name;Parent=CLUMA_CG000125-RA
superscaffold10	maker	CDS	258396	258492	.	-	0	ID=CLUMA_CG000125-RA:exon:76726-cds;Name=no_name-cds;Parent=CLUMA_CG000125-RA
superscaffold10	maker	CDS	257343	258055	.	-	1	ID=CLUMA_CG000125:258055-257303-cds;Name=no_name-cds;Parent=CLUMA_CG000125-RA
superscaffold10	maker	gene	258067	259850	.	+	.	ID=CLUMA_CG000043;Name=(sp)_similar_to_Transmembrane_emp24_domain-containing_protein_1
superscaffold10	maker	mRNA	258067	259850	.	+	.	ID=CLUMA_CG000043-RA;Name=CLUMA_CG000043-RA;Parent=CLUMA_CG000043;_AED=0.07;_QI=208|1|1|1|0.8|0.66|6|161|194;_eAED=0.07
superscaffold10	maker	exon	258067	258210	.	+	.	ID=CLUMA_CG000043-RA:exon:76266;Name=no_name;Parent=CLUMA_CG000043-RA
superscaffold10	maker	exon	258687	258778	.	+	.	ID=CLUMA_CG000043-RA:exon:76267;Name=no_name;Parent=CLUMA_CG000043-RA
superscaffold10	maker	exon	258860	258921	.	+	.	ID=CLUMA_CG000043-RA:exon:76268;Name=no_name;Parent=CLUMA_CG000043-RA
superscaffold10	maker	exon	259051	259178	.	+	.	ID=CLUMA_CG000043-RA:exon:76269;Name=no_name;Parent=CLUMA_CG000043-RA
superscaffold10	maker	exon	259259	259432	.	+	.	ID=CLUMA_CG000043-RA:exon:76270;Name=no_name;Parent=CLUMA_CG000043-RA
superscaffold10	maker	exon	259497	259850	.	+	.	ID=CLUMA_CG000043-RA:exon:76271;Name=no_name;Parent=CLUMA_CG000043-RA
superscaffold10	maker	CDS	258751	258778	.	+	0	ID=CLUMA_CG000043-RA:exon:76267-cds;Name=no_name-cds;Parent=CLUMA_CG000043-RA
superscaffold10	maker	CDS	258860	258921	.	+	1	ID=CLUMA_CG000043-RA:exon:76268-cds;Name=no_name-cds;Parent=CLUMA_CG000043-RA
superscaffold10	maker	CDS	259051	259178	.	+	0	ID=CLUMA_CG000043-RA:exon:76269-cds;Name=no_name-cds;Parent=CLUMA_CG000043-RA
superscaffold10	maker	CDS	259259	259432	.	+	2	ID=CLUMA_CG000043-RA:exon:76270-cds;Name=no_name-cds;Parent=CLUMA_CG000043-RA
superscaffold10	maker	CDS	259497	259689	.	+	2	ID=CLUMA_CG000043-RA:exon:76271-cds;Name=no_name-cds;Parent=CLUMA_CG000043-RA
superscaffold10	.	mRNA	258554	259850	.	+	.	ID=CLUMA_CG000043-RB;Name=CLUMA_CG000043-RB;Parent=CLUMA_CG000043;date=Wed Mar 11 11:56:05 CET 2015
superscaffold10	.	exon	258554	258778	.	+	.	ID=CLUMA_CG000043-RB:exon:258554-258778;Name=AllNorm454-IT_Contig_9904;Parent=CLUMA_CG000043-RB
superscaffold10	.	exon	258860	258921	.	+	.	ID=CLUMA_CG000043-RB:exon:258860-258921;Name=LIII-frFM-HiSeq_222501_c0_seq1_900_878_0-899;Parent=CLUMA_CG000043-RB
superscaffold10	.	exon	259051	259178	.	+	.	ID=CLUMA_CG000043-RB:exon:259051-259178;Name=LIII-frFM-HiSeq_222501_c0_seq1_900_878_0-899;Parent=CLUMA_CG000043-RB
superscaffold10	.	exon	259259	259432	.	+	.	ID=CLUMA_CG000043-RB:exon:259259-259432;Name=LIII-frFM-HiSeq_222501_c0_seq1_900_878_0-899;Parent=CLUMA_CG000043-RB
superscaffold10	.	exon	259497	259850	.	+	.	ID=CLUMA_CG000043-RB:exon:259497-259850;Name=LIII-frFM-HiSeq_222501_c0_seq1_900_878_0-899;Parent=CLUMA_CG000043-RB
superscaffold10	.	CDS	258628	258778	.	+	0	ID=CLUMA_CG000043-RB:exon:258554-258778-cds;Name=AllNorm454-IT_Contig_9904-cds;Parent=CLUMA_CG000043-RB
superscaffold10	.	CDS	258860	258921	.	+	1	ID=CLUMA_CG000043-RB:exon:258860-258921-cds;Name=LIII-frFM-HiSeq_222501_c0_seq1_900_878_0-899-cds;Parent=CLUMA_CG000043-RB
superscaffold10	.	CDS	259051	259178	.	+	0	ID=CLUMA_CG000043-RB:exon:259051-259178-cds;Name=LIII-frFM-HiSeq_222501_c0_seq1_900_878_0-899-cds;Parent=CLUMA_CG000043-RB
superscaffold10	.	CDS	259259	259432	.	+	2	ID=CLUMA_CG000043-RB:exon:259259-259432-cds;Name=LIII-frFM-HiSeq_222501_c0_seq1_900_878_0-899-cds;Parent=CLUMA_CG000043-RB
superscaffold10	.	CDS	259497	259689	.	+	2	ID=CLUMA_CG000043-RB:exon:259497-259850-cds;Name=LIII-frFM-HiSeq_222501_c0_seq1_900_878_0-899-cds;Parent=CLUMA_CG000043-RB
superscaffold10	maker	gene	259840	261795	.	-	.	ID=CLUMA_CG000180;Name=(sp)_putative_Protein_phosphatase_inhibitor_2
superscaffold10	maker	mRNA	259840	261795	.	-	.	ID=CLUMA_CG000180-RA;Name=CLUMA_CG000180-RA;Parent=CLUMA_CG000180;_AED=0.18;_QI=264|1|1|1|0.5|0.33|3|837|202;_eAED=0.18
superscaffold10	maker	exon	261676	261795	.	-	.	ID=CLUMA_CG000180-RA:exon:77047;Name=no_name;Parent=CLUMA_CG000180-RA
superscaffold10	maker	exon	261255	261493	.	-	.	ID=CLUMA_CG000180-RA:exon:77048;Name=no_name;Parent=CLUMA_CG000180-RA
superscaffold10	maker	exon	259840	261190	.	-	.	ID=CLUMA_CG000180-RA:exon:77049;Name=no_name;Parent=CLUMA_CG000180-RA
superscaffold10	maker	CDS	261255	261349	.	-	0	ID=CLUMA_CG000180-RA:exon:77048-cds;Name=no_name-cds;Parent=CLUMA_CG000180-RA
superscaffold10	maker	CDS	260677	261190	.	-	2	ID=CLUMA_CG000180-RA:exon:77049-cds;Name=no_name-cds;Parent=CLUMA_CG000180-RA
superscaffold10	maker	gene	261979	262750	.	-	.	ID=CLUMA_CG000212;Name=(sp)_putative_40S_ribosomal_protein_S24
superscaffold10	maker	mRNA	261979	262750	.	-	.	ID=CLUMA_CG000212-RA;Name=CLUMA_CG000212-RA;Parent=CLUMA_CG000212;_AED=0.37;_QI=100|1|1|1|0|0.5|2|223|130;_eAED=0.37
superscaffold10	maker	exon	262651	262750	.	-	.	ID=CLUMA_CG000212-RA:exon:77248;Name=no_name;Parent=CLUMA_CG000212-RA
superscaffold10	maker	exon	261979	262594	.	-	.	ID=CLUMA_CG000212-RA:exon:77249;Name=no_name;Parent=CLUMA_CG000212-RA
superscaffold10	maker	CDS	262202	262594	.	-	0	ID=CLUMA_CG000212-RA:exon:77249-cds;Name=no_name-cds;Parent=CLUMA_CG000212-RA
superscaffold10	maker	gene	263238	265394	.	+	.	ID=CLUMA_CG000077;Name=(sp)_putative_Fumarate_hydratase
superscaffold10	maker	mRNA	263238	265394	.	+	.	ID=CLUMA_CG000077-RA;Name=CLUMA_CG000077-RA;Parent=CLUMA_CG000077;_AED=0.21;_QI=4|0.83|0.85|1|1|1|7|971|584;_eAED=0.21;date=Wed Mar 11 12:03:00 CET 2015
superscaffold10	maker	exon	263238	263334	.	+	.	ID=CLUMA_CG000077-RA:exon:76539;Name=no_name;Parent=CLUMA_CG000077-RA
superscaffold10	maker	exon	263771	263899	.	+	.	ID=CLUMA_CG000077-RA:exon:76540;Name=no_name;Parent=CLUMA_CG000077-RA
superscaffold10	maker	exon	263958	265394	.	+	.	ID=CLUMA_CG000077:263958-265394;Name=no_name;Parent=CLUMA_CG000077-RA
superscaffold10	maker	CDS	263242	263334	.	+	0	ID=CLUMA_CG000077-RA:exon:76539-cds;Name=no_name-cds;Parent=CLUMA_CG000077-RA
superscaffold10	maker	CDS	263771	263899	.	+	0	ID=CLUMA_CG000077-RA:exon:76540-cds;Name=no_name-cds;Parent=CLUMA_CG000077-RA
superscaffold10	maker	CDS	263958	265226	.	+	0	ID=CLUMA_CG000077:263958-265394-cds;Name=no_name-cds;Parent=CLUMA_CG000077-RA
superscaffold10	.	gene	265362	268691	.	+	.	ID=CLUMA_CG022112;Name=CLUMA_CG022112
superscaffold10	.	mRNA	265362	268691	.	+	.	ID=CLUMA_CG022112-RA;Name=CLUMA_CG022112-RA;Parent=CLUMA_CG022112;date=Wed Mar 11 12:02:12 CET 2015
superscaffold10	.	exon	265362	265519	.	+	.	ID=CLUMA_CG022112-RA:exon:265362-265519;Name=AllNorm454-IT_Contig_688;Parent=CLUMA_CG022112-RA
superscaffold10	.	exon	266598	266732	.	+	.	ID=CLUMA_CG022112-RA:exon:266598-266732;Name=AllNorm454-IT_Contig_688;Parent=CLUMA_CG022112-RA
superscaffold10	.	exon	266806	266830	.	+	.	ID=CLUMA_CG022112-RA:exon:266806-266830;Name=AllNorm454-IT_Contig_688;Parent=CLUMA_CG022112-RA
superscaffold10	.	exon	267213	267549	.	+	.	ID=CLUMA_CG022112-RA:exon:267213-267549;Name=AllNorm454-IT_Contig_688;Parent=CLUMA_CG022112-RA
superscaffold10	.	exon	267622	268691	.	+	.	ID=CLUMA_CG022112-RA:exon:267622-268691;Name=Adult-HiSeq_6796_c0_seq1_1708_1_0-1707;Parent=CLUMA_CG022112-RA
superscaffold10	.	CDS	265474	265519	.	+	0	ID=CLUMA_CG022112-RA:exon:265362-265519-cds;Name=AllNorm454-IT_Contig_688-cds;Parent=CLUMA_CG022112-RA
superscaffold10	.	CDS	266598	266732	.	+	1	ID=CLUMA_CG022112-RA:exon:266598-266732-cds;Name=AllNorm454-IT_Contig_688-cds;Parent=CLUMA_CG022112-RA
superscaffold10	.	CDS	266806	266830	.	+	1	ID=CLUMA_CG022112-RA:exon:266806-266830-cds;Name=AllNorm454-IT_Contig_688-cds;Parent=CLUMA_CG022112-RA
superscaffold10	.	CDS	267213	267549	.	+	2	ID=CLUMA_CG022112-RA:exon:267213-267549-cds;Name=AllNorm454-IT_Contig_688-cds;Parent=CLUMA_CG022112-RA
superscaffold10	.	CDS	267622	267720	.	+	0	ID=CLUMA_CG022112-RA:exon:267622-268691-cds;Name=Adult-HiSeq_6796_c0_seq1_1708_1_0-1707-cds;Parent=CLUMA_CG022112-RA
superscaffold10	maker	gene	268679	269727	.	+	.	ID=CLUMA_CG000092;Name=(sp)_putative_Protein_transport_protein_Sec61_subunit_beta
superscaffold10	maker	mRNA	268679	269727	.	+	.	ID=CLUMA_CG000092-RA;Name=CLUMA_CG000092-RA;Parent=CLUMA_CG000092;_AED=0.41;_QI=161|1|1|1|1|1|3|379|96;_eAED=0.41;date=Wed Mar 11 11:59:17 CET 2015
superscaffold10	maker	exon	268679	268910	.	+	.	ID=CLUMA_CG000092:268679-268910;Name=no_name;Parent=CLUMA_CG000092-RA
superscaffold10	maker	exon	269001	269200	.	+	.	ID=CLUMA_CG000092-RA:exon:76616;Name=no_name;Parent=CLUMA_CG000092-RA
superscaffold10	maker	exon	269261	269727	.	+	.	ID=CLUMA_CG000092-RA:exon:76617;Name=no_name;Parent=CLUMA_CG000092-RA
superscaffold10	maker	CDS	268908	268910	.	+	0	ID=CLUMA_CG000092:268679-268910-cds;Name=no_name-cds;Parent=CLUMA_CG000092-RA
superscaffold10	maker	CDS	269001	269200	.	+	0	ID=CLUMA_CG000092-RA:exon:76616-cds;Name=no_name-cds;Parent=CLUMA_CG000092-RA
superscaffold10	maker	CDS	269261	269348	.	+	2	ID=CLUMA_CG000092-RA:exon:76617-cds;Name=no_name-cds;Parent=CLUMA_CG000092-RA
superscaffold10	.	gene	269633	271059	.	-	.	ID=CLUMA_CG022638;Name=CLUMA_CG022638
superscaffold10	.	mRNA	269633	271059	.	-	.	ID=CLUMA_CG022638-RA;Name=CLUMA_CG022638-RA;Parent=CLUMA_CG022638;date=Mon Oct 19 15:20:22 CEST 2015
superscaffold10	.	exon	270970	271059	.	-	.	ID=CLUMA_CG022638-RA:exon:271059-270970;Name=snap_masked-superscaffold10-abinit-gene-0.616-mRNA-1;Parent=CLUMA_CG022638-RA
superscaffold10	.	exon	270515	270910	.	-	.	ID=CLUMA_CG022638-RA:exon:270910-270515;Name=snap_masked-superscaffold10-abinit-gene-0.616-mRNA-1;Parent=CLUMA_CG022638-RA
superscaffold10	.	exon	270190	270452	.	-	.	ID=CLUMA_CG022638-RA:exon:270452-270190;Name=snap_masked-superscaffold10-abinit-gene-0.616-mRNA-1;Parent=CLUMA_CG022638-RA
superscaffold10	.	exon	269824	270128	.	-	.	ID=CLUMA_CG022638-RA:exon:270128-269824;Name=snap_masked-superscaffold10-abinit-gene-0.616-mRNA-1;Parent=CLUMA_CG022638-RA
superscaffold10	.	exon	269633	269766	.	-	.	ID=CLUMA_CG022638-RA:exon:269766-269633;Name=snap_masked-superscaffold10-abinit-gene-0.616-mRNA-1;Parent=CLUMA_CG022638-RA
superscaffold10	.	CDS	270970	271059	.	-	0	ID=CLUMA_CG022638-RA:exon:271059-270970-cds;Name=snap_masked-superscaffold10-abinit-gene-0.616-mRNA-1-cds;Parent=CLUMA_CG022638-RA
superscaffold10	.	CDS	270515	270910	.	-	0	ID=CLUMA_CG022638-RA:exon:270910-270515-cds;Name=snap_masked-superscaffold10-abinit-gene-0.616-mRNA-1-cds;Parent=CLUMA_CG022638-RA
superscaffold10	.	CDS	270190	270452	.	-	0	ID=CLUMA_CG022638-RA:exon:270452-270190-cds;Name=snap_masked-superscaffold10-abinit-gene-0.616-mRNA-1-cds;Parent=CLUMA_CG022638-RA
superscaffold10	.	CDS	269824	270128	.	-	2	ID=CLUMA_CG022638-RA:exon:270128-269824-cds;Name=snap_masked-superscaffold10-abinit-gene-0.616-mRNA-1-cds;Parent=CLUMA_CG022638-RA
superscaffold10	.	CDS	269633	269766	.	-	1	ID=CLUMA_CG022638-RA:exon:269766-269633-cds;Name=snap_masked-superscaffold10-abinit-gene-0.616-mRNA-1-cds;Parent=CLUMA_CG022638-RA
superscaffold10	maker	gene	271367	273489	.	-	.	ID=CLUMA_CG000207;Name=(sp)_putative_Tektin-2
superscaffold10	maker	mRNA	271367	273489	.	-	.	ID=CLUMA_CG000207-RA;Name=CLUMA_CG000207-RA;Parent=CLUMA_CG000207;_AED=0.15;_QI=0|0.75|0.33|1|0.87|0.77|9|0|789;_eAED=0.27;date=Mon Oct 19 15:20:03 CEST 2015
superscaffold10	maker	exon	273003	273489	.	-	.	ID=CLUMA_CG000207-RA:exon:77231;Name=no_name;Parent=CLUMA_CG000207-RA
superscaffold10	maker	exon	272276	272658	.	-	.	ID=CLUMA_CG000207-RA:exon:77230;Name=no_name;Parent=CLUMA_CG000207-RA
superscaffold10	maker	exon	272058	272173	.	-	.	ID=CLUMA_CG000207-RA:exon:77229;Name=no_name;Parent=CLUMA_CG000207-RA
superscaffold10	maker	exon	271367	271991	.	-	.	ID=CLUMA_CG000207:271991-271367;Name=no_name;Parent=CLUMA_CG000207-RA
superscaffold10	maker	CDS	273003	273489	.	-	0	ID=CLUMA_CG000207-RA:exon:77231-cds;Name=no_name-cds;Parent=CLUMA_CG000207-RA
superscaffold10	maker	CDS	272276	272658	.	-	1	ID=CLUMA_CG000207-RA:exon:77230-cds;Name=no_name-cds;Parent=CLUMA_CG000207-RA
superscaffold10	maker	CDS	272058	272173	.	-	0	ID=CLUMA_CG000207-RA:exon:77229-cds;Name=no_name-cds;Parent=CLUMA_CG000207-RA
superscaffold10	maker	CDS	271694	271991	.	-	2	ID=CLUMA_CG000207:271991-271367-cds;Name=no_name-cds;Parent=CLUMA_CG000207-RA
superscaffold10	maker	gene	274789	277359	.	-	.	ID=CLUMA_CG000195;Name=(sp)_similar_to_Cuticle_protein_19
superscaffold10	maker	mRNA	274789	277359	.	-	.	ID=CLUMA_CG000195-RA;Name=CLUMA_CG000195-RA;Parent=CLUMA_CG000195;_AED=0.26;_QI=54|1|0.66|1|1|1|3|364|517;_eAED=0.26
superscaffold10	maker	exon	277300	277359	.	-	.	ID=CLUMA_CG000195-RA:exon:77142;Name=no_name;Parent=CLUMA_CG000195-RA
superscaffold10	maker	exon	275461	276774	.	-	.	ID=CLUMA_CG000195-RA:exon:77143;Name=no_name;Parent=CLUMA_CG000195-RA
superscaffold10	maker	exon	274789	275386	.	-	.	ID=CLUMA_CG000195-RA:exon:77144;Name=no_name;Parent=CLUMA_CG000195-RA
superscaffold10	maker	CDS	277300	277305	.	-	0	ID=CLUMA_CG000195-RA:exon:77142-cds;Name=no_name-cds;Parent=CLUMA_CG000195-RA
superscaffold10	maker	CDS	275461	276774	.	-	0	ID=CLUMA_CG000195-RA:exon:77143-cds;Name=no_name-cds;Parent=CLUMA_CG000195-RA
superscaffold10	maker	CDS	275153	275386	.	-	0	ID=CLUMA_CG000195-RA:exon:77144-cds;Name=no_name-cds;Parent=CLUMA_CG000195-RA
superscaffold10	maker	gene	280304	284280	.	-	.	ID=CLUMA_CG000222;Name=(sp)_similar_to_Cuticle_protein_18.6
superscaffold10	maker	mRNA	280304	284280	.	-	.	ID=CLUMA_CG000222-RA;Name=CLUMA_CG000222-RA;Parent=CLUMA_CG000222;_AED=0.40;_QI=0|0.8|0.83|0.83|1|1|6|155|321;_eAED=0.40;date=Fri Dec 25 18:18:41 CET 2015
superscaffold10	maker	exon	283989	284280	.	-	.	ID=CLUMA_CG000222:284280-283989;Name=no_name;Parent=CLUMA_CG000222-RA
superscaffold10	maker	exon	282055	282135	.	-	.	ID=CLUMA_CG000222-RA:exon:77293;Name=no_name;Parent=CLUMA_CG000222-RA
superscaffold10	maker	exon	281430	281541	.	-	.	ID=CLUMA_CG000222-RA:exon:77294;Name=no_name;Parent=CLUMA_CG000222-RA
superscaffold10	maker	exon	281296	281375	.	-	.	ID=CLUMA_CG000222-RA:exon:77295;Name=no_name;Parent=CLUMA_CG000222-RA
superscaffold10	maker	exon	281110	281230	.	-	.	ID=CLUMA_CG000222-RA:exon:77296;Name=no_name;Parent=CLUMA_CG000222-RA
superscaffold10	maker	exon	280304	280958	.	-	.	ID=CLUMA_CG000222-RA:exon:77297;Name=no_name;Parent=CLUMA_CG000222-RA
superscaffold10	maker	CDS	283989	284000	.	-	0	ID=CLUMA_CG000222:284280-283989-cds;Name=no_name-cds;Parent=CLUMA_CG000222-RA
superscaffold10	maker	CDS	282055	282135	.	-	0	ID=CLUMA_CG000222-RA:exon:77293-cds;Name=no_name-cds;Parent=CLUMA_CG000222-RA
superscaffold10	maker	CDS	281430	281541	.	-	0	ID=CLUMA_CG000222-RA:exon:77294-cds;Name=no_name-cds;Parent=CLUMA_CG000222-RA
superscaffold10	maker	CDS	281296	281375	.	-	1	ID=CLUMA_CG000222-RA:exon:77295-cds;Name=no_name-cds;Parent=CLUMA_CG000222-RA
superscaffold10	maker	CDS	281110	281230	.	-	0	ID=CLUMA_CG000222-RA:exon:77296-cds;Name=no_name-cds;Parent=CLUMA_CG000222-RA
superscaffold10	maker	CDS	280459	280958	.	-	1	ID=CLUMA_CG000222-RA:exon:77297-cds;Name=no_name-cds;Parent=CLUMA_CG000222-RA
superscaffold10	maker	gene	285805	286744	.	-	.	ID=CLUMA_CG000228;Name=(nr)_putative_conserved_hypothetical_protein_[Culex_quinquefasciatus]
superscaffold10	maker	mRNA	285805	286744	.	-	.	ID=CLUMA_CG000228-RA;Name=CLUMA_CG000228-RA;Parent=CLUMA_CG000228;_AED=0.45;_QI=0|0.5|0.33|1|1|1|3|179|152;_eAED=0.45;date=Fri Dec 25 18:20:27 CET 2015
superscaffold10	maker	exon	286510	286744	.	-	.	ID=CLUMA_CG000228:286744-286510;Name=no_name;Parent=CLUMA_CG000228-RA
superscaffold10	maker	exon	285805	286256	.	-	.	ID=CLUMA_CG000228-RA:exon:77320;Name=no_name;Parent=CLUMA_CG000228-RA
superscaffold10	maker	CDS	286510	286590	.	-	0	ID=CLUMA_CG000228:286744-286510-cds;Name=no_name-cds;Parent=CLUMA_CG000228-RA
superscaffold10	maker	CDS	285984	286256	.	-	0	ID=CLUMA_CG000228-RA:exon:77320-cds;Name=no_name-cds;Parent=CLUMA_CG000228-RA
superscaffold10	maker	gene	289309	293969	.	-	.	ID=CLUMA_CG000162;Name=(nr)_putative_PREDICTED:_uncharacterized_protein_LOC101896165_[Musca_domestica]
superscaffold10	maker	mRNA	289309	293969	.	-	.	ID=CLUMA_CG000162-RA;Name=CLUMA_CG000162-RA;Parent=CLUMA_CG000162;_AED=0.09;_QI=0|0.66|0.75|1|0.33|0.5|4|482|213;_eAED=0.09;date=Fri Dec 25 18:21:32 CET 2015
superscaffold10	maker	exon	293922	293969	.	-	.	ID=CLUMA_CG000162-RA:exon:76920;Name=no_name;Parent=CLUMA_CG000162-RA
superscaffold10	.	exon	292981	293063	.	-	.	ID=CLUMA_CG000162:293063-292981;Name=no_name;Parent=CLUMA_CG000162-RA
superscaffold10	maker	exon	291731	291927	.	-	.	ID=CLUMA_CG000162:291927-291731;Name=no_name;Parent=CLUMA_CG000162-RA
superscaffold10	maker	exon	291291	291642	.	-	.	ID=CLUMA_CG000162-RA:exon:76922;Name=no_name;Parent=CLUMA_CG000162-RA
superscaffold10	maker	exon	289309	289835	.	-	.	ID=CLUMA_CG000162-RA:exon:76923;Name=no_name;Parent=CLUMA_CG000162-RA
superscaffold10	.	CDS	292981	293004	.	-	0	ID=CLUMA_CG000162:293063-292981-cds;Name=no_name-cds;Parent=CLUMA_CG000162-RA
superscaffold10	maker	CDS	291731	291927	.	-	0	ID=CLUMA_CG000162:291927-291731-cds;Name=no_name-cds;Parent=CLUMA_CG000162-RA
superscaffold10	maker	CDS	291291	291642	.	-	2	ID=CLUMA_CG000162-RA:exon:76922-cds;Name=no_name-cds;Parent=CLUMA_CG000162-RA
superscaffold10	maker	CDS	289791	289835	.	-	0	ID=CLUMA_CG000162-RA:exon:76923-cds;Name=no_name-cds;Parent=CLUMA_CG000162-RA
superscaffold10	maker	gene	297226	299372	.	-	.	ID=CLUMA_CG000213;Name=(sp)_similar_to_Pupal_cuticle_protein_Edg-84A
superscaffold10	maker	mRNA	297361	299366	.	-	.	ID=CLUMA_CG000213-RA;Name=CLUMA_CG000213-RA;Parent=CLUMA_CG000213;_AED=0.39;_QI=84|1|0.33|1|1|1|3|0|187;_eAED=0.39
superscaffold10	maker	exon	299202	299366	.	-	.	ID=CLUMA_CG000213-RA:exon:77250;Name=no_name;Parent=CLUMA_CG000213-RA
superscaffold10	maker	exon	298801	299140	.	-	.	ID=CLUMA_CG000213-RA:exon:77251;Name=no_name;Parent=CLUMA_CG000213-RA
superscaffold10	maker	exon	297361	297503	.	-	.	ID=CLUMA_CG000213-RA:exon:77252;Name=no_name;Parent=CLUMA_CG000213-RA
superscaffold10	maker	CDS	299202	299282	.	-	0	ID=CLUMA_CG000213-RA:exon:77250-cds;Name=no_name-cds;Parent=CLUMA_CG000213-RA
superscaffold10	maker	CDS	298801	299140	.	-	0	ID=CLUMA_CG000213-RA:exon:77251-cds;Name=no_name-cds;Parent=CLUMA_CG000213-RA
superscaffold10	maker	CDS	297361	297503	.	-	1	ID=CLUMA_CG000213-RA:exon:77252-cds;Name=no_name-cds;Parent=CLUMA_CG000213-RA
superscaffold10	.	mRNA	297226	299372	.	-	.	ID=CLUMA_CG000213-RB;Name=CLUMA_CG000213-RB;Parent=CLUMA_CG000213;date=Fri Dec 25 18:22:39 CET 2015
superscaffold10	.	exon	299202	299372	.	-	.	ID=CLUMA_CG000213:299372-299202;Name=AllNorm454-IT_Contig_8872;Parent=CLUMA_CG000213-RB
superscaffold10	.	exon	298801	299140	.	-	.	ID=CLUMA_CG000213:299140-298801;Name=AllNorm454-IT_Contig_8872;Parent=CLUMA_CG000213-RB
superscaffold10	.	exon	297554	297566	.	-	.	ID=CLUMA_CG000213:297566-297554;Name=AllNorm454-IT_Contig_8872;Parent=CLUMA_CG000213-RB
superscaffold10	.	exon	297226	297511	.	-	.	ID=CLUMA_CG000213:297511-297226;Name=AllNorm454-IT_Contig_8872;Parent=CLUMA_CG000213-RB
superscaffold10	.	CDS	299202	299282	.	-	0	ID=CLUMA_CG000213:299372-299202-cds;Name=AllNorm454-IT_Contig_8872-cds;Parent=CLUMA_CG000213-RB
superscaffold10	.	CDS	298801	299140	.	-	0	ID=CLUMA_CG000213:299140-298801-cds;Name=AllNorm454-IT_Contig_8872-cds;Parent=CLUMA_CG000213-RB
superscaffold10	.	CDS	297554	297566	.	-	1	ID=CLUMA_CG000213:297566-297554-cds;Name=AllNorm454-IT_Contig_8872-cds;Parent=CLUMA_CG000213-RB
superscaffold10	.	CDS	297508	297511	.	-	2	ID=CLUMA_CG000213:297511-297226-cds;Name=AllNorm454-IT_Contig_8872-cds;Parent=CLUMA_CG000213-RB
superscaffold10	maker	gene	302109	302970	.	-	.	ID=CLUMA_CG000234;Name=(sp)_putative_Protein_Fer3
superscaffold10	maker	mRNA	302109	302970	.	-	.	ID=CLUMA_CG000234-RA;Name=CLUMA_CG000234-RA;Parent=CLUMA_CG000234;_AED=0.49;_QI=0|0.5|0|0.66|1|1|3|178|185;_eAED=0.49
superscaffold10	maker	exon	302823	302970	.	-	.	ID=CLUMA_CG000234-RA:exon:77345;Name=no_name;Parent=CLUMA_CG000234-RA
superscaffold10	maker	exon	302558	302758	.	-	.	ID=CLUMA_CG000234-RA:exon:77346;Name=no_name;Parent=CLUMA_CG000234-RA
superscaffold10	maker	exon	302109	302495	.	-	.	ID=CLUMA_CG000234-RA:exon:77347;Name=no_name;Parent=CLUMA_CG000234-RA
superscaffold10	maker	CDS	302823	302970	.	-	0	ID=CLUMA_CG000234-RA:exon:77345-cds;Name=no_name-cds;Parent=CLUMA_CG000234-RA
superscaffold10	maker	CDS	302558	302758	.	-	1	ID=CLUMA_CG000234-RA:exon:77346-cds;Name=no_name-cds;Parent=CLUMA_CG000234-RA
superscaffold10	maker	CDS	302287	302495	.	-	1	ID=CLUMA_CG000234-RA:exon:77347-cds;Name=no_name-cds;Parent=CLUMA_CG000234-RA
superscaffold10	maker	gene	304038	306284	.	+	.	ID=CLUMA_CG000039;Name=(sp)_putative_Vitellogenin-3
superscaffold10	maker	mRNA	304038	306284	.	+	.	ID=CLUMA_CG000039-RA;Name=CLUMA_CG000039-RA;Parent=CLUMA_CG000039;_AED=0.04;_QI=24|1|1|1|1|1|7|700|386;_eAED=0.04
superscaffold10	maker	exon	304038	304167	.	+	.	ID=CLUMA_CG000039-RA:exon:76240;Name=no_name;Parent=CLUMA_CG000039-RA
superscaffold10	maker	exon	304235	304384	.	+	.	ID=CLUMA_CG000039-RA:exon:76241;Name=no_name;Parent=CLUMA_CG000039-RA
superscaffold10	maker	exon	304442	304856	.	+	.	ID=CLUMA_CG000039-RA:exon:76242;Name=no_name;Parent=CLUMA_CG000039-RA
superscaffold10	maker	exon	304919	305006	.	+	.	ID=CLUMA_CG000039-RA:exon:76243;Name=no_name;Parent=CLUMA_CG000039-RA
superscaffold10	maker	exon	305062	305122	.	+	.	ID=CLUMA_CG000039-RA:exon:76244;Name=no_name;Parent=CLUMA_CG000039-RA
superscaffold10	maker	exon	305186	305242	.	+	.	ID=CLUMA_CG000039-RA:exon:76245;Name=no_name;Parent=CLUMA_CG000039-RA
superscaffold10	maker	exon	305301	306284	.	+	.	ID=CLUMA_CG000039-RA:exon:76246;Name=no_name;Parent=CLUMA_CG000039-RA
superscaffold10	maker	CDS	304062	304167	.	+	0	ID=CLUMA_CG000039-RA:exon:76240-cds;Name=no_name-cds;Parent=CLUMA_CG000039-RA
superscaffold10	maker	CDS	304235	304384	.	+	1	ID=CLUMA_CG000039-RA:exon:76241-cds;Name=no_name-cds;Parent=CLUMA_CG000039-RA
superscaffold10	maker	CDS	304442	304856	.	+	1	ID=CLUMA_CG000039-RA:exon:76242-cds;Name=no_name-cds;Parent=CLUMA_CG000039-RA
superscaffold10	maker	CDS	304919	305006	.	+	2	ID=CLUMA_CG000039-RA:exon:76243-cds;Name=no_name-cds;Parent=CLUMA_CG000039-RA
superscaffold10	maker	CDS	305062	305122	.	+	0	ID=CLUMA_CG000039-RA:exon:76244-cds;Name=no_name-cds;Parent=CLUMA_CG000039-RA
superscaffold10	maker	CDS	305186	305242	.	+	1	ID=CLUMA_CG000039-RA:exon:76245-cds;Name=no_name-cds;Parent=CLUMA_CG000039-RA
superscaffold10	maker	CDS	305301	305584	.	+	1	ID=CLUMA_CG000039-RA:exon:76246-cds;Name=no_name-cds;Parent=CLUMA_CG000039-RA
superscaffold10	maker	gene	306556	308299	.	-	.	ID=CLUMA_CG000206;Name=(sp)_similar_to_Pupal_cuticle_protein_Edg-84A
superscaffold10	maker	mRNA	306556	308299	.	-	.	ID=CLUMA_CG000206-RA;Name=CLUMA_CG000206-RA;Parent=CLUMA_CG000206;_AED=0.31;_QI=68|1|1|1|1|1|4|436|176;_eAED=0.31
superscaffold10	maker	exon	308217	308299	.	-	.	ID=CLUMA_CG000206-RA:exon:77219;Name=no_name;Parent=CLUMA_CG000206-RA
superscaffold10	maker	exon	307917	308006	.	-	.	ID=CLUMA_CG000206-RA:exon:77220;Name=no_name;Parent=CLUMA_CG000206-RA
superscaffold10	maker	exon	307140	307482	.	-	.	ID=CLUMA_CG000206-RA:exon:77221;Name=no_name;Parent=CLUMA_CG000206-RA
superscaffold10	maker	exon	306556	307074	.	-	.	ID=CLUMA_CG000206-RA:exon:77222;Name=no_name;Parent=CLUMA_CG000206-RA
superscaffold10	maker	CDS	308217	308231	.	-	0	ID=CLUMA_CG000206-RA:exon:77219-cds;Name=no_name-cds;Parent=CLUMA_CG000206-RA
superscaffold10	maker	CDS	307917	308006	.	-	0	ID=CLUMA_CG000206-RA:exon:77220-cds;Name=no_name-cds;Parent=CLUMA_CG000206-RA
superscaffold10	maker	CDS	307140	307482	.	-	0	ID=CLUMA_CG000206-RA:exon:77221-cds;Name=no_name-cds;Parent=CLUMA_CG000206-RA
superscaffold10	maker	CDS	306992	307074	.	-	1	ID=CLUMA_CG000206-RA:exon:77222-cds;Name=no_name-cds;Parent=CLUMA_CG000206-RA
superscaffold10	.	gene	313139	314321	.	+	.	ID=CLUMA_CG022631;Name=CLUMA_CG022631
superscaffold10	.	mRNA	313139	314321	.	+	.	ID=CLUMA_CG022631-RA;Name=CLUMA_CG022631-RA;Parent=CLUMA_CG022631;date=Sun Oct 18 16:52:52 CEST 2015
superscaffold10	.	exon	313139	313385	.	+	.	ID=CLUMA_CG022631-RA:exon:313139-313385;Name=Adult-HiSeq_47443_c0_seq1_945_923_0-944;Parent=CLUMA_CG022631-RA
superscaffold10	.	exon	313443	314321	.	+	.	ID=CLUMA_CG022631-RA:exon:313443-314321;Name=Adult-HiSeq_47443_c0_seq1_945_923_0-944;Parent=CLUMA_CG022631-RA
superscaffold10	.	CDS	313248	313385	.	+	0	ID=CLUMA_CG022631-RA:exon:313139-313385-cds;Name=Adult-HiSeq_47443_c0_seq1_945_923_0-944-cds;Parent=CLUMA_CG022631-RA
superscaffold10	.	CDS	313443	314306	.	+	0	ID=CLUMA_CG022631-RA:exon:313443-314321-cds;Name=Adult-HiSeq_47443_c0_seq1_945_923_0-944-cds;Parent=CLUMA_CG022631-RA
superscaffold10	maker	gene	314467	316493	.	+	.	ID=CLUMA_CG000041;Name=(sp)_putative_StAR-related_lipid_transfer_protein_7
superscaffold10	maker	mRNA	314467	316493	.	+	.	ID=CLUMA_CG000041-RA;Name=CLUMA_CG000041-RA;Parent=CLUMA_CG000041;_AED=0.04;_QI=109|0.8|0.66|1|0.8|0.66|6|521|720;_eAED=0.04;date=Sun Oct 18 16:52:47 CEST 2015
superscaffold10	maker	exon	314467	314719	.	+	.	ID=CLUMA_CG000041:314467-314719;Name=no_name;Parent=CLUMA_CG000041-RA
superscaffold10	maker	exon	314788	315103	.	+	.	ID=CLUMA_CG000041-RA:exon:76258;Name=no_name;Parent=CLUMA_CG000041-RA
superscaffold10	maker	exon	315166	315555	.	+	.	ID=CLUMA_CG000041-RA:exon:76259;Name=no_name;Parent=CLUMA_CG000041-RA
superscaffold10	maker	exon	315614	316493	.	+	.	ID=CLUMA_CG000041-RA:exon:76260;Name=no_name;Parent=CLUMA_CG000041-RA
superscaffold10	maker	CDS	314519	314719	.	+	0	ID=CLUMA_CG000041:314467-314719-cds;Name=no_name-cds;Parent=CLUMA_CG000041-RA
superscaffold10	maker	CDS	314788	315103	.	+	0	ID=CLUMA_CG000041-RA:exon:76258-cds;Name=no_name-cds;Parent=CLUMA_CG000041-RA
superscaffold10	maker	CDS	315166	315555	.	+	1	ID=CLUMA_CG000041-RA:exon:76259-cds;Name=no_name-cds;Parent=CLUMA_CG000041-RA
superscaffold10	maker	CDS	315614	315972	.	+	1	ID=CLUMA_CG000041-RA:exon:76260-cds;Name=no_name-cds;Parent=CLUMA_CG000041-RA
superscaffold10	maker	gene	316489	318185	.	-	.	ID=CLUMA_CG000174;Name=(sp)_putative_Ornithine_aminotransferase
superscaffold10	maker	mRNA	316489	318185	.	-	.	ID=CLUMA_CG000174-RA;Name=CLUMA_CG000174-RA;Parent=CLUMA_CG000174;_AED=0.13;_QI=91|0.85|0.87|1|1|1|8|84|1185;_eAED=0.13;date=Mon Oct 19 15:02:32 CEST 2015
superscaffold10	maker	exon	318018	318185	.	-	.	ID=CLUMA_CG000174:318185-318018;Name=no_name;Parent=CLUMA_CG000174-RA
superscaffold10	maker	exon	317552	317929	.	-	.	ID=CLUMA_CG000174-RA:exon:77007;Name=no_name;Parent=CLUMA_CG000174-RA
superscaffold10	maker	exon	316489	317493	.	-	.	ID=CLUMA_CG000174-RA:exon:77008;Name=no_name;Parent=CLUMA_CG000174-RA
superscaffold10	maker	CDS	318018	318020	.	-	0	ID=CLUMA_CG000174:318185-318018-cds;Name=no_name-cds;Parent=CLUMA_CG000174-RA
superscaffold10	maker	CDS	317552	317929	.	-	0	ID=CLUMA_CG000174-RA:exon:77007-cds;Name=no_name-cds;Parent=CLUMA_CG000174-RA
superscaffold10	maker	CDS	316573	317493	.	-	0	ID=CLUMA_CG000174-RA:exon:77008-cds;Name=no_name-cds;Parent=CLUMA_CG000174-RA
superscaffold10	.	gene	319071	322137	.	-	.	ID=CLUMA_CG022635;Name=CLUMA_CG022635
superscaffold10	.	mRNA	319071	322137	.	-	.	ID=CLUMA_CG022635-RA;Name=CLUMA_CG022635-RA;Parent=CLUMA_CG022635;date=Mon Oct 19 15:02:54 CEST 2015
superscaffold10	.	exon	322023	322137	.	-	.	ID=CLUMA_CG022635-RA:exon:322137-322023;Name=maker-superscaffold10-exonerate_est2genome-gene-0.123-mRNA-1;Parent=CLUMA_CG022635-RA
superscaffold10	.	exon	321479	321814	.	-	.	ID=CLUMA_CG022635-RA:exon:321814-321479;Name=maker-superscaffold10-exonerate_est2genome-gene-0.123-mRNA-1;Parent=CLUMA_CG022635-RA
superscaffold10	.	exon	321335	321418	.	-	.	ID=CLUMA_CG022635-RA:exon:321418-321335;Name=maker-superscaffold10-exonerate_est2genome-gene-0.123-mRNA-1;Parent=CLUMA_CG022635-RA
superscaffold10	.	exon	321055	321250	.	-	.	ID=CLUMA_CG022635-RA:exon:321250-321055;Name=maker-superscaffold10-exonerate_est2genome-gene-0.123-mRNA-1;Parent=CLUMA_CG022635-RA
superscaffold10	.	exon	320328	320995	.	-	.	ID=CLUMA_CG022635-RA:exon:320995-320328;Name=AllNorm454-IT_Contig_3522;Parent=CLUMA_CG022635-RA
superscaffold10	.	exon	319071	320193	.	-	.	ID=CLUMA_CG022635-RA:exon:320193-319071;Name=AllNorm454-IT_Contig_3522;Parent=CLUMA_CG022635-RA
superscaffold10	.	CDS	322023	322046	.	-	0	ID=CLUMA_CG022635-RA:exon:322137-322023-cds;Name=maker-superscaffold10-exonerate_est2genome-gene-0.123-mRNA-1-cds;Parent=CLUMA_CG022635-RA
superscaffold10	.	CDS	321479	321814	.	-	0	ID=CLUMA_CG022635-RA:exon:321814-321479-cds;Name=maker-superscaffold10-exonerate_est2genome-gene-0.123-mRNA-1-cds;Parent=CLUMA_CG022635-RA
superscaffold10	.	CDS	321335	321418	.	-	0	ID=CLUMA_CG022635-RA:exon:321418-321335-cds;Name=maker-superscaffold10-exonerate_est2genome-gene-0.123-mRNA-1-cds;Parent=CLUMA_CG022635-RA
superscaffold10	.	CDS	321055	321250	.	-	0	ID=CLUMA_CG022635-RA:exon:321250-321055-cds;Name=maker-superscaffold10-exonerate_est2genome-gene-0.123-mRNA-1-cds;Parent=CLUMA_CG022635-RA
superscaffold10	.	CDS	320328	320995	.	-	1	ID=CLUMA_CG022635-RA:exon:320995-320328-cds;Name=AllNorm454-IT_Contig_3522-cds;Parent=CLUMA_CG022635-RA
superscaffold10	.	CDS	319201	320193	.	-	0	ID=CLUMA_CG022635-RA:exon:320193-319071-cds;Name=AllNorm454-IT_Contig_3522-cds;Parent=CLUMA_CG022635-RA
superscaffold10	maker	gene	323107	324721	.	-	.	ID=CLUMA_CG000187;Name=(nr)_putative_PREDICTED:_uncharacterized_protein_LOC101455129_[Ceratitis_capitata]
superscaffold10	maker	mRNA	323107	324721	.	-	.	ID=CLUMA_CG000187-RA;Name=CLUMA_CG000187-RA;Parent=CLUMA_CG000187;_AED=0.23;_QI=0|0.5|0.33|0.66|1|1|3|206|228;_eAED=0.23
superscaffold10	maker	exon	324691	324721	.	-	.	ID=CLUMA_CG000187-RA:exon:77091;Name=no_name;Parent=CLUMA_CG000187-RA
superscaffold10	maker	exon	324042	324632	.	-	.	ID=CLUMA_CG000187-RA:exon:77092;Name=no_name;Parent=CLUMA_CG000187-RA
superscaffold10	maker	exon	323107	323377	.	-	.	ID=CLUMA_CG000187-RA:exon:77093;Name=no_name;Parent=CLUMA_CG000187-RA
superscaffold10	maker	CDS	324691	324721	.	-	0	ID=CLUMA_CG000187-RA:exon:77091-cds;Name=no_name-cds;Parent=CLUMA_CG000187-RA
superscaffold10	maker	CDS	324042	324632	.	-	1	ID=CLUMA_CG000187-RA:exon:77092-cds;Name=no_name-cds;Parent=CLUMA_CG000187-RA
superscaffold10	maker	CDS	323313	323377	.	-	1	ID=CLUMA_CG000187-RA:exon:77093-cds;Name=no_name-cds;Parent=CLUMA_CG000187-RA
superscaffold10	.	mRNA	323257	324721	.	-	.	ID=CLUMA_CG000187-RB;Name=CLUMA_CG000187-RB;Parent=CLUMA_CG000187;date=Fri Dec 25 18:26:14 CET 2015
superscaffold10	.	exon	324691	324721	.	-	.	ID=CLUMA_CG000187:324721-324691;Name=no_name;Parent=CLUMA_CG000187-RB
superscaffold10	.	exon	324042	324632	.	-	.	ID=CLUMA_CG000187:324632-324042;Name=maker-superscaffold10-exonerate_est2genome-gene-0.124-mRNA-1;Parent=CLUMA_CG000187-RB
superscaffold10	.	exon	323530	323665	.	-	.	ID=CLUMA_CG000187:323665-323530;Name=maker-superscaffold10-exonerate_est2genome-gene-0.124-mRNA-1;Parent=CLUMA_CG000187-RB
superscaffold10	.	exon	323257	323377	.	-	.	ID=CLUMA_CG000187:323377-323257;Name=maker-superscaffold10-exonerate_est2genome-gene-0.124-mRNA-1;Parent=CLUMA_CG000187-RB
superscaffold10	.	CDS	324691	324721	.	-	0	ID=CLUMA_CG000187:324721-324691-cds;Name=no_name-cds;Parent=CLUMA_CG000187-RB
superscaffold10	.	CDS	324042	324632	.	-	1	ID=CLUMA_CG000187:324632-324042-cds;Name=maker-superscaffold10-exonerate_est2genome-gene-0.124-mRNA-1-cds;Parent=CLUMA_CG000187-RB
superscaffold10	.	CDS	323592	323665	.	-	1	ID=CLUMA_CG000187:323665-323530-cds;Name=maker-superscaffold10-exonerate_est2genome-gene-0.124-mRNA-1-cds;Parent=CLUMA_CG000187-RB
superscaffold10	maker	gene	325681	332067	.	+	.	ID=CLUMA_CG000060;Name=CLUMA_CG000060
superscaffold10	maker	mRNA	329880	332067	.	+	.	ID=CLUMA_CG000060-RA;Name=CLUMA_CG000060-RA;Parent=CLUMA_CG000060;_AED=0.20;_QI=250|1|1|1|1|1|5|351|356;_eAED=0.20
superscaffold10	maker	exon	329880	330133	.	+	.	ID=CLUMA_CG000060-RA:exon:76403;Name=no_name;Parent=CLUMA_CG000060-RA
superscaffold10	maker	exon	330209	330390	.	+	.	ID=CLUMA_CG000060-RA:exon:76404;Name=no_name;Parent=CLUMA_CG000060-RA
superscaffold10	maker	exon	330702	330802	.	+	.	ID=CLUMA_CG000060-RA:exon:76405;Name=no_name;Parent=CLUMA_CG000060-RA
superscaffold10	maker	exon	330861	331107	.	+	.	ID=CLUMA_CG000060-RA:exon:76406;Name=no_name;Parent=CLUMA_CG000060-RA
superscaffold10	maker	exon	331180	332067	.	+	.	ID=CLUMA_CG000060-RA:exon:76407;Name=no_name;Parent=CLUMA_CG000060-RA
superscaffold10	maker	CDS	330130	330133	.	+	0	ID=CLUMA_CG000060-RA:exon:76403-cds;Name=no_name-cds;Parent=CLUMA_CG000060-RA
superscaffold10	maker	CDS	330209	330390	.	+	1	ID=CLUMA_CG000060-RA:exon:76404-cds;Name=no_name-cds;Parent=CLUMA_CG000060-RA
superscaffold10	maker	CDS	330702	330802	.	+	0	ID=CLUMA_CG000060-RA:exon:76405-cds;Name=no_name-cds;Parent=CLUMA_CG000060-RA
superscaffold10	maker	CDS	330861	331107	.	+	2	ID=CLUMA_CG000060-RA:exon:76406-cds;Name=no_name-cds;Parent=CLUMA_CG000060-RA
superscaffold10	maker	CDS	331180	331716	.	+	0	ID=CLUMA_CG000060-RA:exon:76407-cds;Name=no_name-cds;Parent=CLUMA_CG000060-RA
superscaffold10	.	mRNA	329527	331900	.	+	.	ID=CLUMA_CG000060-RB;Name=CLUMA_CG000060-RB;Parent=CLUMA_CG000060;date=Fri Dec 25 18:28:02 CET 2015
superscaffold10	.	exon	329527	329687	.	+	.	ID=CLUMA_CG000060:329527-329687;Name=AllNorm454-IT_Contig_10483;Parent=CLUMA_CG000060-RB
superscaffold10	.	exon	330209	330390	.	+	.	ID=CLUMA_CG000060:330209-330390;Name=maker-superscaffold10-exonerate_est2genome-gene-0.26-mRNA-2;Parent=CLUMA_CG000060-RB
superscaffold10	.	exon	330702	330802	.	+	.	ID=CLUMA_CG000060:330702-330802;Name=maker-superscaffold10-exonerate_est2genome-gene-0.26-mRNA-2;Parent=CLUMA_CG000060-RB
superscaffold10	.	exon	330864	331107	.	+	.	ID=CLUMA_CG000060:330864-331107;Name=maker-superscaffold10-exonerate_est2genome-gene-0.26-mRNA-2;Parent=CLUMA_CG000060-RB
superscaffold10	.	exon	331180	331900	.	+	.	ID=CLUMA_CG000060:331180-331900;Name=maker-superscaffold10-exonerate_est2genome-gene-0.26-mRNA-2;Parent=CLUMA_CG000060-RB
superscaffold10	.	CDS	330702	330802	.	+	0	ID=CLUMA_CG000060:330702-330802-cds;Name=maker-superscaffold10-exonerate_est2genome-gene-0.26-mRNA-2-cds;Parent=CLUMA_CG000060-RB
superscaffold10	.	CDS	330864	331107	.	+	2	ID=CLUMA_CG000060:330864-331107-cds;Name=maker-superscaffold10-exonerate_est2genome-gene-0.26-mRNA-2-cds;Parent=CLUMA_CG000060-RB
superscaffold10	.	CDS	331180	331716	.	+	0	ID=CLUMA_CG000060:331180-331900-cds;Name=maker-superscaffold10-exonerate_est2genome-gene-0.26-mRNA-2-cds;Parent=CLUMA_CG000060-RB
superscaffold10	.	mRNA	325681	332067	.	+	.	ID=CLUMA_CG000060-RC;Name=CLUMA_CG000060-RC;Parent=CLUMA_CG000060;date=Fri Dec 25 18:28:18 CET 2015
superscaffold10	.	exon	325681	325732	.	+	.	ID=CLUMA_CG000060:325681-325732;Name=LIII-frFM-HiSeq_118846_c0_seq1_523_501_0-522;Parent=CLUMA_CG000060-RC
superscaffold10	.	exon	326698	327450	.	+	.	ID=CLUMA_CG000060:326698-327450;Name=maker-superscaffold10-exonerate_est2genome-gene-0.26-mRNA-1;Parent=CLUMA_CG000060-RC
superscaffold10	.	exon	330209	330390	.	+	.	ID=CLUMA_CG000060:330209-330390-2;Name=maker-superscaffold10-exonerate_est2genome-gene-0.26-mRNA-1;Parent=CLUMA_CG000060-RC
superscaffold10	.	exon	330702	330802	.	+	.	ID=CLUMA_CG000060:330702-330802-2;Name=maker-superscaffold10-exonerate_est2genome-gene-0.26-mRNA-1;Parent=CLUMA_CG000060-RC
superscaffold10	.	exon	330864	331107	.	+	.	ID=CLUMA_CG000060:330864-331107-2;Name=maker-superscaffold10-exonerate_est2genome-gene-0.26-mRNA-1;Parent=CLUMA_CG000060-RC
superscaffold10	.	exon	331180	332067	.	+	.	ID=CLUMA_CG000060:331180-332067;Name=maker-superscaffold10-exonerate_est2genome-gene-0.26-mRNA-1;Parent=CLUMA_CG000060-RC
superscaffold10	.	CDS	326910	327450	.	+	0	ID=CLUMA_CG000060:326698-327450-cds;Name=maker-superscaffold10-exonerate_est2genome-gene-0.26-mRNA-1-cds;Parent=CLUMA_CG000060-RC
superscaffold10	.	CDS	330209	330390	.	+	1	ID=CLUMA_CG000060:330209-330390-2-cds;Name=maker-superscaffold10-exonerate_est2genome-gene-0.26-mRNA-1-cds;Parent=CLUMA_CG000060-RC
superscaffold10	.	CDS	330702	330802	.	+	0	ID=CLUMA_CG000060:330702-330802-2-cds;Name=maker-superscaffold10-exonerate_est2genome-gene-0.26-mRNA-1-cds;Parent=CLUMA_CG000060-RC
superscaffold10	.	CDS	330864	331107	.	+	2	ID=CLUMA_CG000060:330864-331107-2-cds;Name=maker-superscaffold10-exonerate_est2genome-gene-0.26-mRNA-1-cds;Parent=CLUMA_CG000060-RC
superscaffold10	.	CDS	331180	331716	.	+	0	ID=CLUMA_CG000060:331180-332067-cds;Name=maker-superscaffold10-exonerate_est2genome-gene-0.26-mRNA-1-cds;Parent=CLUMA_CG000060-RC
superscaffold10	maker	gene	332596	333978	.	-	.	ID=CLUMA_CG000352;Name=(sp)_similar_to_Globin_CTT-X
superscaffold10	maker	mRNA	332596	333978	.	-	.	ID=CLUMA_CG000352-RA;Name=CLUMA_CG000352-RA;Parent=CLUMA_CG000352;_AED=0.93;_QI=0|0|0|0.2|1|1|5|0|207;_eAED=1.00
superscaffold10	maker	exon	333847	333978	.	-	.	ID=CLUMA_CG000352-RA:exon:77705;Name=no_name;Parent=CLUMA_CG000352-RA
superscaffold10	maker	exon	333586	333650	.	-	.	ID=CLUMA_CG000352-RA:exon:77704;Name=no_name;Parent=CLUMA_CG000352-RA
superscaffold10	maker	exon	333285	333517	.	-	.	ID=CLUMA_CG000352-RA:exon:77703;Name=no_name;Parent=CLUMA_CG000352-RA
superscaffold10	maker	exon	332987	333129	.	-	.	ID=CLUMA_CG000352-RA:exon:77702;Name=no_name;Parent=CLUMA_CG000352-RA
superscaffold10	maker	exon	332596	332646	.	-	.	ID=CLUMA_CG000352-RA:exon:77701;Name=no_name;Parent=CLUMA_CG000352-RA
superscaffold10	maker	CDS	333847	333978	.	-	0	ID=CLUMA_CG000352-RA:exon:77705-cds;Name=no_name-cds;Parent=CLUMA_CG000352-RA
superscaffold10	maker	CDS	333586	333650	.	-	0	ID=CLUMA_CG000352-RA:exon:77704-cds;Name=no_name-cds;Parent=CLUMA_CG000352-RA
superscaffold10	maker	CDS	333285	333517	.	-	2	ID=CLUMA_CG000352-RA:exon:77703-cds;Name=no_name-cds;Parent=CLUMA_CG000352-RA
superscaffold10	maker	CDS	332987	333129	.	-	1	ID=CLUMA_CG000352-RA:exon:77702-cds;Name=no_name-cds;Parent=CLUMA_CG000352-RA
superscaffold10	maker	CDS	332596	332646	.	-	0	ID=CLUMA_CG000352-RA:exon:77701-cds;Name=no_name-cds;Parent=CLUMA_CG000352-RA
superscaffold10	maker	gene	336986	337884	.	-	.	ID=CLUMA_CG000428;Name=(nr)_similar_to_globin_[Polypedilum_nubifer]
superscaffold10	maker	mRNA	336986	337884	.	-	.	ID=CLUMA_CG000428-RA;Name=CLUMA_CG000428-RA;Parent=CLUMA_CG000428;_AED=1.00;_QI=0|0|0|0|1|1|5|0|141;_eAED=1.00
superscaffold10	maker	exon	337765	337884	.	-	.	ID=CLUMA_CG000428-RA:exon:77914;Name=no_name;Parent=CLUMA_CG000428-RA
superscaffold10	maker	exon	337602	337706	.	-	.	ID=CLUMA_CG000428-RA:exon:77913;Name=no_name;Parent=CLUMA_CG000428-RA
superscaffold10	maker	exon	337522	337538	.	-	.	ID=CLUMA_CG000428-RA:exon:77912;Name=no_name;Parent=CLUMA_CG000428-RA
superscaffold10	maker	exon	337334	337431	.	-	.	ID=CLUMA_CG000428-RA:exon:77911;Name=no_name;Parent=CLUMA_CG000428-RA
superscaffold10	maker	exon	336986	337071	.	-	.	ID=CLUMA_CG000428-RA:exon:77910;Name=no_name;Parent=CLUMA_CG000428-RA
superscaffold10	maker	CDS	337765	337884	.	-	0	ID=CLUMA_CG000428-RA:exon:77914-cds;Name=no_name-cds;Parent=CLUMA_CG000428-RA
superscaffold10	maker	CDS	337602	337706	.	-	0	ID=CLUMA_CG000428-RA:exon:77913-cds;Name=no_name-cds;Parent=CLUMA_CG000428-RA
superscaffold10	maker	CDS	337522	337538	.	-	0	ID=CLUMA_CG000428-RA:exon:77912-cds;Name=no_name-cds;Parent=CLUMA_CG000428-RA
superscaffold10	maker	CDS	337334	337431	.	-	2	ID=CLUMA_CG000428-RA:exon:77911-cds;Name=no_name-cds;Parent=CLUMA_CG000428-RA
superscaffold10	maker	CDS	336986	337071	.	-	1	ID=CLUMA_CG000428-RA:exon:77910-cds;Name=no_name-cds;Parent=CLUMA_CG000428-RA
superscaffold10	maker	gene	338415	339174	.	+	.	ID=CLUMA_CG000248;Name=(nr)_putative_AGAP006033-PA_[Anopheles_gambiae_str._PEST]
superscaffold10	maker	mRNA	338415	339174	.	+	.	ID=CLUMA_CG000248-RA;Name=CLUMA_CG000248-RA;Parent=CLUMA_CG000248;_AED=0.32;_QI=0|0|0|0.75|1|1|4|0|174;_eAED=1.00
superscaffold10	maker	exon	338415	338452	.	+	.	ID=CLUMA_CG000248-RA:exon:77395;Name=no_name;Parent=CLUMA_CG000248-RA
superscaffold10	maker	exon	338529	338665	.	+	.	ID=CLUMA_CG000248-RA:exon:77396;Name=no_name;Parent=CLUMA_CG000248-RA
superscaffold10	maker	exon	338747	338811	.	+	.	ID=CLUMA_CG000248-RA:exon:77397;Name=no_name;Parent=CLUMA_CG000248-RA
superscaffold10	maker	exon	338890	339174	.	+	.	ID=CLUMA_CG000248-RA:exon:77398;Name=no_name;Parent=CLUMA_CG000248-RA
superscaffold10	maker	CDS	338415	338452	.	+	0	ID=CLUMA_CG000248-RA:exon:77395-cds;Name=no_name-cds;Parent=CLUMA_CG000248-RA
superscaffold10	maker	CDS	338529	338665	.	+	2	ID=CLUMA_CG000248-RA:exon:77396-cds;Name=no_name-cds;Parent=CLUMA_CG000248-RA
superscaffold10	maker	CDS	338747	338811	.	+	1	ID=CLUMA_CG000248-RA:exon:77397-cds;Name=no_name-cds;Parent=CLUMA_CG000248-RA
superscaffold10	maker	CDS	338890	339174	.	+	0	ID=CLUMA_CG000248-RA:exon:77398-cds;Name=no_name-cds;Parent=CLUMA_CG000248-RA
superscaffold10	maker	gene	338997	340758	.	-	.	ID=CLUMA_CG000183;Name=(sp)_putative_F-box_only_protein_28
superscaffold10	maker	mRNA	338997	340758	.	-	.	ID=CLUMA_CG000183-RA;Name=CLUMA_CG000183-RA;Parent=CLUMA_CG000183;_AED=0.14;_QI=360|0.7|0.72|1|0.7|0.54|11|593|1028;_eAED=0.14;date=Mon Oct 19 15:14:02 CEST 2015
superscaffold10	maker	exon	340548	340758	.	-	.	ID=CLUMA_CG000183:340758-340548;Name=no_name;Parent=CLUMA_CG000183-RA
superscaffold10	maker	exon	340348	340486	.	-	.	ID=CLUMA_CG000183-RA:exon:77071;Name=no_name;Parent=CLUMA_CG000183-RA
superscaffold10	maker	exon	338997	340287	.	-	.	ID=CLUMA_CG000183-RA:exon:77072;Name=no_name;Parent=CLUMA_CG000183-RA
superscaffold10	maker	CDS	340548	340649	.	-	0	ID=CLUMA_CG000183:340758-340548-cds;Name=no_name-cds;Parent=CLUMA_CG000183-RA
superscaffold10	maker	CDS	340348	340486	.	-	0	ID=CLUMA_CG000183-RA:exon:77071-cds;Name=no_name-cds;Parent=CLUMA_CG000183-RA
superscaffold10	maker	CDS	339590	340287	.	-	1	ID=CLUMA_CG000183-RA:exon:77072-cds;Name=no_name-cds;Parent=CLUMA_CG000183-RA
superscaffold10	.	gene	340956	350765	.	-	.	ID=CLUMA_CG022637;Name=CLUMA_CG022637
superscaffold10	.	mRNA	340956	350765	.	-	.	ID=CLUMA_CG022637-RA;Name=CLUMA_CG022637-RA;Parent=CLUMA_CG022637;date=Mon Oct 19 15:12:23 CEST 2015
superscaffold10	.	exon	350498	350765	.	-	.	ID=CLUMA_CG022637-RA:exon:350765-350498;Name=AllNorm454-IT_Contig_16106;Parent=CLUMA_CG022637-RA
superscaffold10	.	exon	345142	345428	.	-	.	ID=CLUMA_CG022637-RA:exon:345428-345142;Name=Adult-HiSeq_20949_c0_seq1_2552_2530_0-2551;Parent=CLUMA_CG022637-RA
superscaffold10	.	exon	344362	344588	.	-	.	ID=CLUMA_CG022637-RA:exon:344588-344362;Name=Adult-HiSeq_20949_c0_seq1_2552_2530_0-2551;Parent=CLUMA_CG022637-RA
superscaffold10	.	exon	342704	342988	.	-	.	ID=CLUMA_CG022637-RA:exon:342988-342704;Name=Adult-HiSeq_20949_c0_seq1_2552_2530_0-2551;Parent=CLUMA_CG022637-RA
superscaffold10	.	exon	342600	342635	.	-	.	ID=CLUMA_CG022637-RA:exon:342635-342600;Name=Adult-HiSeq_20949_c0_seq1_2552_2530_0-2551;Parent=CLUMA_CG022637-RA
superscaffold10	.	exon	342407	342546	.	-	.	ID=CLUMA_CG022637-RA:exon:342546-342407;Name=Adult-HiSeq_20949_c0_seq1_2552_2530_0-2551;Parent=CLUMA_CG022637-RA
superscaffold10	.	exon	340956	342343	.	-	.	ID=CLUMA_CG022637-RA:exon:342343-340956;Name=Adult-HiSeq_20949_c0_seq1_2552_2530_0-2551;Parent=CLUMA_CG022637-RA
superscaffold10	.	CDS	345142	345336	.	-	0	ID=CLUMA_CG022637-RA:exon:345428-345142-cds;Name=Adult-HiSeq_20949_c0_seq1_2552_2530_0-2551-cds;Parent=CLUMA_CG022637-RA
superscaffold10	.	CDS	344362	344588	.	-	0	ID=CLUMA_CG022637-RA:exon:344588-344362-cds;Name=Adult-HiSeq_20949_c0_seq1_2552_2530_0-2551-cds;Parent=CLUMA_CG022637-RA
superscaffold10	.	CDS	342704	342988	.	-	2	ID=CLUMA_CG022637-RA:exon:342988-342704-cds;Name=Adult-HiSeq_20949_c0_seq1_2552_2530_0-2551-cds;Parent=CLUMA_CG022637-RA
superscaffold10	.	CDS	342600	342635	.	-	2	ID=CLUMA_CG022637-RA:exon:342635-342600-cds;Name=Adult-HiSeq_20949_c0_seq1_2552_2530_0-2551-cds;Parent=CLUMA_CG022637-RA
superscaffold10	.	CDS	342407	342546	.	-	2	ID=CLUMA_CG022637-RA:exon:342546-342407-cds;Name=Adult-HiSeq_20949_c0_seq1_2552_2530_0-2551-cds;Parent=CLUMA_CG022637-RA
superscaffold10	.	CDS	341061	342343	.	-	1	ID=CLUMA_CG022637-RA:exon:342343-340956-cds;Name=Adult-HiSeq_20949_c0_seq1_2552_2530_0-2551-cds;Parent=CLUMA_CG022637-RA
superscaffold10	maker	gene	351163	353131	.	+	.	ID=CLUMA_CG000006;Name=(sp)_putative_Transcription_factor_grauzone
superscaffold10	maker	mRNA	351163	353131	.	+	.	ID=CLUMA_CG000006-RA;Name=CLUMA_CG000006-RA;Parent=CLUMA_CG000006;_AED=0.00;_QI=101|1|1|1|1|1|6|73|494;_eAED=0.00
superscaffold10	maker	exon	351163	351386	.	+	.	ID=CLUMA_CG000006-RA:exon:76066;Name=no_name;Parent=CLUMA_CG000006-RA
superscaffold10	maker	exon	351448	352004	.	+	.	ID=CLUMA_CG000006-RA:exon:76067;Name=no_name;Parent=CLUMA_CG000006-RA
superscaffold10	maker	exon	352070	352214	.	+	.	ID=CLUMA_CG000006-RA:exon:76068;Name=no_name;Parent=CLUMA_CG000006-RA
superscaffold10	maker	exon	352275	352433	.	+	.	ID=CLUMA_CG000006-RA:exon:76069;Name=no_name;Parent=CLUMA_CG000006-RA
superscaffold10	maker	exon	352500	352906	.	+	.	ID=CLUMA_CG000006-RA:exon:76070;Name=no_name;Parent=CLUMA_CG000006-RA
superscaffold10	maker	exon	352965	353131	.	+	.	ID=CLUMA_CG000006-RA:exon:76071;Name=no_name;Parent=CLUMA_CG000006-RA
superscaffold10	maker	CDS	351264	351386	.	+	0	ID=CLUMA_CG000006-RA:exon:76066-cds;Name=no_name-cds;Parent=CLUMA_CG000006-RA
superscaffold10	maker	CDS	351448	352004	.	+	0	ID=CLUMA_CG000006-RA:exon:76067-cds;Name=no_name-cds;Parent=CLUMA_CG000006-RA
superscaffold10	maker	CDS	352070	352214	.	+	2	ID=CLUMA_CG000006-RA:exon:76068-cds;Name=no_name-cds;Parent=CLUMA_CG000006-RA
superscaffold10	maker	CDS	352275	352433	.	+	0	ID=CLUMA_CG000006-RA:exon:76069-cds;Name=no_name-cds;Parent=CLUMA_CG000006-RA
superscaffold10	maker	CDS	352500	352906	.	+	0	ID=CLUMA_CG000006-RA:exon:76070-cds;Name=no_name-cds;Parent=CLUMA_CG000006-RA
superscaffold10	maker	CDS	352965	353058	.	+	2	ID=CLUMA_CG000006-RA:exon:76071-cds;Name=no_name-cds;Parent=CLUMA_CG000006-RA
superscaffold10	maker	gene	353244	354190	.	-	.	ID=CLUMA_CG000219;Name=CLUMA_CG000219
superscaffold10	maker	mRNA	353244	354190	.	-	.	ID=CLUMA_CG000219-RA;Name=CLUMA_CG000219-RA;Parent=CLUMA_CG000219;_AED=0.39;_QI=0|-1|0|1|-1|1|1|0|172;_eAED=0.39;date=Fri Dec 25 22:43:38 CET 2015
superscaffold10	maker	exon	353244	354190	.	-	.	ID=CLUMA_CG000219:354190-353244;Name=no_name;Parent=CLUMA_CG000219-RA
superscaffold10	maker	CDS	353439	353957	.	-	0	ID=CLUMA_CG000219:354190-353244-cds;Name=no_name-cds;Parent=CLUMA_CG000219-RA
superscaffold10	maker	gene	354309	355982	.	-	.	ID=CLUMA_CG000188;Name=(sp)_putative_General_transcription_factor_IIE_subunit_1
superscaffold10	maker	mRNA	354309	355982	.	-	.	ID=CLUMA_CG000188-RA;Name=CLUMA_CG000188-RA;Parent=CLUMA_CG000188;_AED=0.21;_QI=76|1|1|1|0.5|0.33|3|28|430;_eAED=0.21
superscaffold10	maker	exon	355914	355982	.	-	.	ID=CLUMA_CG000188-RA:exon:77094;Name=no_name;Parent=CLUMA_CG000188-RA
superscaffold10	maker	exon	354588	355699	.	-	.	ID=CLUMA_CG000188-RA:exon:77095;Name=no_name;Parent=CLUMA_CG000188-RA
superscaffold10	maker	exon	354309	354524	.	-	.	ID=CLUMA_CG000188-RA:exon:77096;Name=no_name;Parent=CLUMA_CG000188-RA
superscaffold10	maker	CDS	354588	355692	.	-	0	ID=CLUMA_CG000188-RA:exon:77095-cds;Name=no_name-cds;Parent=CLUMA_CG000188-RA
superscaffold10	maker	CDS	354337	354524	.	-	1	ID=CLUMA_CG000188-RA:exon:77096-cds;Name=no_name-cds;Parent=CLUMA_CG000188-RA
superscaffold10	maker	gene	355753	357201	.	+	.	ID=CLUMA_CG000059;Name=(sp)_putative_Rab-like_protein_3
superscaffold10	maker	mRNA	355753	357201	.	+	.	ID=CLUMA_CG000059-RA;Name=CLUMA_CG000059-RA;Parent=CLUMA_CG000059;_AED=0.21;_QI=0|0.33|0|0.75|1|1|4|0|259;_eAED=0.22;date=Fri Dec 25 22:44:50 CET 2015
superscaffold10	maker	exon	355753	355865	.	+	.	ID=CLUMA_CG000059:355753-355865;Name=no_name;Parent=CLUMA_CG000059-RA
superscaffold10	maker	exon	356068	356208	.	+	.	ID=CLUMA_CG000059-RA:exon:76400;Name=no_name;Parent=CLUMA_CG000059-RA
superscaffold10	maker	exon	356283	356494	.	+	.	ID=CLUMA_CG000059-RA:exon:76401;Name=no_name;Parent=CLUMA_CG000059-RA
superscaffold10	maker	exon	356576	357201	.	+	.	ID=CLUMA_CG000059:356576-357201;Name=no_name;Parent=CLUMA_CG000059-RA
superscaffold10	maker	CDS	355820	355865	.	+	0	ID=CLUMA_CG000059:355753-355865-cds;Name=no_name-cds;Parent=CLUMA_CG000059-RA
superscaffold10	maker	CDS	356068	356208	.	+	1	ID=CLUMA_CG000059-RA:exon:76400-cds;Name=no_name-cds;Parent=CLUMA_CG000059-RA
superscaffold10	maker	CDS	356283	356494	.	+	1	ID=CLUMA_CG000059-RA:exon:76401-cds;Name=no_name-cds;Parent=CLUMA_CG000059-RA
superscaffold10	maker	CDS	356576	356956	.	+	0	ID=CLUMA_CG000059:356576-357201-cds;Name=no_name-cds;Parent=CLUMA_CG000059-RA
superscaffold10	.	gene	357188	362688	.	-	.	ID=CLUMA_CG023164;Name=CLUMA_CG023164
superscaffold10	.	mRNA	357188	362688	.	-	.	ID=CLUMA_CG023164-RA;Name=CLUMA_CG023164-RA;Parent=CLUMA_CG023164;date=Fri Dec 25 22:47:02 CET 2015
superscaffold10	.	exon	362462	362688	.	-	.	ID=CLUMA_CG023164-RA:exon:362688-362462;Name=AllNorm454-IT_Contig_1359;Parent=CLUMA_CG023164-RA
superscaffold10	.	exon	361856	361973	.	-	.	ID=CLUMA_CG023164-RA:exon:361973-361856;Name=AllNorm454-IT_Contig_1359;Parent=CLUMA_CG023164-RA
superscaffold10	.	exon	361621	361787	.	-	.	ID=CLUMA_CG023164-RA:exon:361787-361621;Name=AllNorm454-IT_Contig_1359;Parent=CLUMA_CG023164-RA
superscaffold10	.	exon	361512	361558	.	-	.	ID=CLUMA_CG023164-RA:exon:361558-361512;Name=AllNorm454-IT_Contig_1359;Parent=CLUMA_CG023164-RA
superscaffold10	.	exon	361313	361449	.	-	.	ID=CLUMA_CG023164-RA:exon:361449-361313;Name=AllNorm454-IT_Contig_1359;Parent=CLUMA_CG023164-RA
superscaffold10	.	exon	361088	361252	.	-	.	ID=CLUMA_CG023164-RA:exon:361252-361088;Name=AllNorm454-IT_Contig_1359;Parent=CLUMA_CG023164-RA
superscaffold10	.	exon	358925	361025	.	-	.	ID=CLUMA_CG023164-RA:exon:361025-358925;Name=AllNorm454-IT_Contig_1359;Parent=CLUMA_CG023164-RA
superscaffold10	.	exon	357188	358285	.	-	.	ID=CLUMA_CG023164-RA:exon:358285-357188;Name=AllNorm454-IT_Contig_1359;Parent=CLUMA_CG023164-RA
superscaffold10	.	CDS	362462	362604	.	-	0	ID=CLUMA_CG023164-RA:exon:362688-362462-cds;Name=AllNorm454-IT_Contig_1359-cds;Parent=CLUMA_CG023164-RA
superscaffold10	.	CDS	361856	361973	.	-	2	ID=CLUMA_CG023164-RA:exon:361973-361856-cds;Name=AllNorm454-IT_Contig_1359-cds;Parent=CLUMA_CG023164-RA
superscaffold10	.	CDS	361621	361787	.	-	0	ID=CLUMA_CG023164-RA:exon:361787-361621-cds;Name=AllNorm454-IT_Contig_1359-cds;Parent=CLUMA_CG023164-RA
superscaffold10	.	CDS	361512	361558	.	-	2	ID=CLUMA_CG023164-RA:exon:361558-361512-cds;Name=AllNorm454-IT_Contig_1359-cds;Parent=CLUMA_CG023164-RA
superscaffold10	.	CDS	361313	361449	.	-	1	ID=CLUMA_CG023164-RA:exon:361449-361313-cds;Name=AllNorm454-IT_Contig_1359-cds;Parent=CLUMA_CG023164-RA
superscaffold10	.	CDS	361088	361252	.	-	0	ID=CLUMA_CG023164-RA:exon:361252-361088-cds;Name=AllNorm454-IT_Contig_1359-cds;Parent=CLUMA_CG023164-RA
superscaffold10	.	CDS	358925	361025	.	-	0	ID=CLUMA_CG023164-RA:exon:361025-358925-cds;Name=AllNorm454-IT_Contig_1359-cds;Parent=CLUMA_CG023164-RA
superscaffold10	.	CDS	358230	358285	.	-	1	ID=CLUMA_CG023164-RA:exon:358285-357188-cds;Name=AllNorm454-IT_Contig_1359-cds;Parent=CLUMA_CG023164-RA
superscaffold10	maker	gene	362843	366322	.	-	.	ID=CLUMA_CG000163;Name=(sp)_putative_Bipolar_kinesin_KRP-130
superscaffold10	maker	mRNA	362843	366322	.	-	.	ID=CLUMA_CG000163-RA;Name=CLUMA_CG000163-RA;Parent=CLUMA_CG000163;_AED=0.07;_QI=50|0.90|0.91|1|0.90|0.91|12|3828|1008;_eAED=0.07;date=Fri Dec 25 22:46:50 CET 2015
superscaffold10	maker	exon	366196	366322	.	-	.	ID=CLUMA_CG000163-RA:exon:76924;Name=no_name;Parent=CLUMA_CG000163-RA
superscaffold10	maker	exon	365989	366136	.	-	.	ID=CLUMA_CG000163-RA:exon:76925;Name=no_name;Parent=CLUMA_CG000163-RA
superscaffold10	maker	exon	365842	365921	.	-	.	ID=CLUMA_CG000163-RA:exon:76926;Name=no_name;Parent=CLUMA_CG000163-RA
superscaffold10	maker	exon	363218	365783	.	-	.	ID=CLUMA_CG000163-RA:exon:76927;Name=no_name;Parent=CLUMA_CG000163-RA
superscaffold10	maker	exon	362843	363155	.	-	.	ID=CLUMA_CG000163:363155-362843;Name=no_name;Parent=CLUMA_CG000163-RA
superscaffold10	maker	CDS	366196	366272	.	-	0	ID=CLUMA_CG000163-RA:exon:76924-cds;Name=no_name-cds;Parent=CLUMA_CG000163-RA
superscaffold10	maker	CDS	365989	366136	.	-	2	ID=CLUMA_CG000163-RA:exon:76925-cds;Name=no_name-cds;Parent=CLUMA_CG000163-RA
superscaffold10	maker	CDS	365842	365921	.	-	0	ID=CLUMA_CG000163-RA:exon:76926-cds;Name=no_name-cds;Parent=CLUMA_CG000163-RA
superscaffold10	maker	CDS	363218	365783	.	-	2	ID=CLUMA_CG000163-RA:exon:76927-cds;Name=no_name-cds;Parent=CLUMA_CG000163-RA
superscaffold10	maker	CDS	363000	363155	.	-	0	ID=CLUMA_CG000163:363155-362843-cds;Name=no_name-cds;Parent=CLUMA_CG000163-RA
superscaffold10	maker	gene	366414	368109	.	+	.	ID=CLUMA_CG000002;Name=(sp)_putative_KAT8_regulatory_NSL_complex_subunit_2
superscaffold10	maker	mRNA	366414	368109	.	+	.	ID=CLUMA_CG000002-RA;Name=CLUMA_CG000002-RA;Parent=CLUMA_CG000002;_AED=0.00;_QI=119|1|1|1|1|1|2|91|474;_eAED=0.00
superscaffold10	maker	exon	366414	366786	.	+	.	ID=CLUMA_CG000002-RA:exon:76055;Name=no_name;Parent=CLUMA_CG000002-RA
superscaffold10	maker	exon	366848	368109	.	+	.	ID=CLUMA_CG000002-RA:exon:76056;Name=no_name;Parent=CLUMA_CG000002-RA
superscaffold10	maker	CDS	366533	366786	.	+	0	ID=CLUMA_CG000002-RA:exon:76055-cds;Name=no_name-cds;Parent=CLUMA_CG000002-RA
superscaffold10	maker	CDS	366848	368018	.	+	2	ID=CLUMA_CG000002-RA:exon:76056-cds;Name=no_name-cds;Parent=CLUMA_CG000002-RA
superscaffold10	maker	gene	369786	370390	.	-	.	ID=CLUMA_CG000215;Name=CLUMA_CG000215
superscaffold10	maker	mRNA	369786	370390	.	-	.	ID=CLUMA_CG000215-RA;Name=CLUMA_CG000215-RA;Parent=CLUMA_CG000215;_AED=0.36;_QI=0|0.5|0.33|0.66|0|0.33|3|63|74;_eAED=0.36
superscaffold10	maker	exon	370370	370390	.	-	.	ID=CLUMA_CG000215-RA:exon:77257;Name=no_name;Parent=CLUMA_CG000215-RA
superscaffold10	maker	exon	370082	370120	.	-	.	ID=CLUMA_CG000215-RA:exon:77258;Name=no_name;Parent=CLUMA_CG000215-RA
superscaffold10	maker	exon	369786	370013	.	-	.	ID=CLUMA_CG000215-RA:exon:77259;Name=no_name;Parent=CLUMA_CG000215-RA
superscaffold10	maker	CDS	370370	370390	.	-	0	ID=CLUMA_CG000215-RA:exon:77257-cds;Name=no_name-cds;Parent=CLUMA_CG000215-RA
superscaffold10	maker	CDS	370082	370120	.	-	0	ID=CLUMA_CG000215-RA:exon:77258-cds;Name=no_name-cds;Parent=CLUMA_CG000215-RA
superscaffold10	maker	CDS	369849	370013	.	-	0	ID=CLUMA_CG000215-RA:exon:77259-cds;Name=no_name-cds;Parent=CLUMA_CG000215-RA
superscaffold10	maker	gene	370989	372437	.	-	.	ID=CLUMA_CG000129;Name=(sp)_putative_UPF0586_protein_CG11596
superscaffold10	maker	mRNA	370989	372437	.	-	.	ID=CLUMA_CG000129-RA;Name=CLUMA_CG000129-RA;Parent=CLUMA_CG000129;_AED=0.02;_QI=94|1|1|1|1|1|3|104|379;_eAED=0.02
superscaffold10	maker	exon	372258	372437	.	-	.	ID=CLUMA_CG000129-RA:exon:76737;Name=no_name;Parent=CLUMA_CG000129-RA
superscaffold10	maker	exon	371820	372198	.	-	.	ID=CLUMA_CG000129-RA:exon:76738;Name=no_name;Parent=CLUMA_CG000129-RA
superscaffold10	maker	exon	370989	371767	.	-	.	ID=CLUMA_CG000129-RA:exon:76739;Name=no_name;Parent=CLUMA_CG000129-RA
superscaffold10	maker	CDS	372258	372343	.	-	0	ID=CLUMA_CG000129-RA:exon:76737-cds;Name=no_name-cds;Parent=CLUMA_CG000129-RA
superscaffold10	maker	CDS	371820	372198	.	-	2	ID=CLUMA_CG000129-RA:exon:76738-cds;Name=no_name-cds;Parent=CLUMA_CG000129-RA
superscaffold10	maker	CDS	371093	371767	.	-	0	ID=CLUMA_CG000129-RA:exon:76739-cds;Name=no_name-cds;Parent=CLUMA_CG000129-RA
superscaffold10	maker	gene	372509	376646	.	+	.	ID=CLUMA_CG000004;Name=(sp)_putative_Probable_histone-lysine_N-methyltransferase_Mes-4
superscaffold10	maker	mRNA	372509	376646	.	+	.	ID=CLUMA_CG000004-RA;Name=CLUMA_CG000004-RA;Parent=CLUMA_CG000004;_AED=0.00;_QI=322|1|1|1|0.5|0.2|5|1353|1079;_eAED=0.00;date=Mon Oct 19 15:05:20 CEST 2015
superscaffold10	maker	exon	372509	372802	.	+	.	ID=CLUMA_CG000004-RA:exon:76059;Name=no_name;Parent=CLUMA_CG000004-RA
superscaffold10	maker	exon	372987	373645	.	+	.	ID=CLUMA_CG000004-RA:exon:76060;Name=no_name;Parent=CLUMA_CG000004-RA
superscaffold10	maker	exon	373703	376038	.	+	.	ID=CLUMA_CG000004-RA:exon:76061;Name=no_name;Parent=CLUMA_CG000004-RA
superscaffold10	maker	exon	376105	376646	.	+	.	ID=CLUMA_CG000004:376105-376646;Name=no_name;Parent=CLUMA_CG000004-RA
superscaffold10	maker	CDS	373015	373645	.	+	0	ID=CLUMA_CG000004-RA:exon:76060-cds;Name=no_name-cds;Parent=CLUMA_CG000004-RA
superscaffold10	maker	CDS	373703	376038	.	+	1	ID=CLUMA_CG000004-RA:exon:76061-cds;Name=no_name-cds;Parent=CLUMA_CG000004-RA
superscaffold10	maker	CDS	376105	376377	.	+	0	ID=CLUMA_CG000004:376105-376646-cds;Name=no_name-cds;Parent=CLUMA_CG000004-RA
superscaffold10	.	gene	376539	377831	.	-	.	ID=CLUMA_CG022636;Name=CLUMA_CG022636
superscaffold10	.	mRNA	376539	377831	.	-	.	ID=CLUMA_CG022636-RA;Name=CLUMA_CG022636-RA;Parent=CLUMA_CG022636;date=Mon Oct 19 15:08:00 CEST 2015
superscaffold10	.	exon	377657	377831	.	-	.	ID=CLUMA_CG022636-RA:exon:377831-377657;Name=AllNorm454-IT_Contig_1051;Parent=CLUMA_CG022636-RA
superscaffold10	.	exon	376539	377592	.	-	.	ID=CLUMA_CG022636-RA:exon:377592-376539;Name=AllNorm454-IT_Contig_1051;Parent=CLUMA_CG022636-RA
superscaffold10	.	CDS	377657	377783	.	-	0	ID=CLUMA_CG022636-RA:exon:377831-377657-cds;Name=AllNorm454-IT_Contig_1051-cds;Parent=CLUMA_CG022636-RA
superscaffold10	.	CDS	376757	377592	.	-	1	ID=CLUMA_CG022636-RA:exon:377592-376539-cds;Name=AllNorm454-IT_Contig_1051-cds;Parent=CLUMA_CG022636-RA
superscaffold10	maker	gene	377990	379674	.	-	.	ID=CLUMA_CG000176;Name=(sp)_putative_Probable_dynactin_subunit_2
superscaffold10	maker	mRNA	377990	379674	.	-	.	ID=CLUMA_CG000176-RA;Name=CLUMA_CG000176-RA;Parent=CLUMA_CG000176;_AED=0.10;_QI=90|0.75|1|1|0.5|0.6|5|218|658;_eAED=0.10;date=Mon Oct 19 15:07:54 CEST 2015
superscaffold10	maker	exon	379549	379674	.	-	.	ID=CLUMA_CG000176-RA:exon:77013;Name=no_name;Parent=CLUMA_CG000176-RA
superscaffold10	maker	exon	379266	379480	.	-	.	ID=CLUMA_CG000176-RA:exon:77014;Name=no_name;Parent=CLUMA_CG000176-RA
superscaffold10	maker	exon	378475	379202	.	-	.	ID=CLUMA_CG000176-RA:exon:77015;Name=no_name;Parent=CLUMA_CG000176-RA
superscaffold10	maker	exon	377990	378395	.	-	.	ID=CLUMA_CG000176:378395-377990;Name=no_name;Parent=CLUMA_CG000176-RA
superscaffold10	maker	CDS	379549	379584	.	-	0	ID=CLUMA_CG000176-RA:exon:77013-cds;Name=no_name-cds;Parent=CLUMA_CG000176-RA
superscaffold10	maker	CDS	379266	379480	.	-	0	ID=CLUMA_CG000176-RA:exon:77014-cds;Name=no_name-cds;Parent=CLUMA_CG000176-RA
superscaffold10	maker	CDS	378475	379202	.	-	2	ID=CLUMA_CG000176-RA:exon:77015-cds;Name=no_name-cds;Parent=CLUMA_CG000176-RA
superscaffold10	maker	CDS	378214	378395	.	-	1	ID=CLUMA_CG000176:378395-377990-cds;Name=no_name-cds;Parent=CLUMA_CG000176-RA
superscaffold10	maker	gene	379973	394104	.	+	.	ID=CLUMA_CG000081;Name=(sp)_putative_Membralin
superscaffold10	maker	mRNA	379973	394104	.	+	.	ID=CLUMA_CG000081-RA;Name=CLUMA_CG000081-RA;Parent=CLUMA_CG000081;_AED=0.21;_QI=1267|0.8|0.72|1|0.4|0.54|11|0|346;_eAED=0.22;date=Fri Dec 25 22:52:42 CET 2015
superscaffold10	maker	exon	379973	380093	.	+	.	ID=CLUMA_CG000081-RA:exon:76561;Name=no_name;Parent=CLUMA_CG000081-RA
superscaffold10	maker	exon	380510	380701	.	+	.	ID=CLUMA_CG000081-RA:exon:76562;Name=no_name;Parent=CLUMA_CG000081-RA
superscaffold10	maker	exon	380769	381495	.	+	.	ID=CLUMA_CG000081-RA:exon:76563;Name=no_name;Parent=CLUMA_CG000081-RA
superscaffold10	maker	exon	381553	381582	.	+	.	ID=CLUMA_CG000081-RA:exon:76564;Name=no_name;Parent=CLUMA_CG000081-RA
superscaffold10	maker	exon	381769	382076	.	+	.	ID=CLUMA_CG000081:381769-382076;Name=no_name;Parent=CLUMA_CG000081-RA
superscaffold10	maker	exon	382144	382201	.	+	.	ID=CLUMA_CG000081-RA:exon:76566;Name=no_name;Parent=CLUMA_CG000081-RA
superscaffold10	maker	exon	382701	382784	.	+	.	ID=CLUMA_CG000081-RA:exon:76567;Name=no_name;Parent=CLUMA_CG000081-RA
superscaffold10	maker	exon	384938	385070	.	+	.	ID=CLUMA_CG000081-RA:exon:76568;Name=no_name;Parent=CLUMA_CG000081-RA
superscaffold10	maker	exon	389924	390023	.	+	.	ID=CLUMA_CG000081-RA:exon:76569;Name=no_name;Parent=CLUMA_CG000081-RA
superscaffold10	maker	exon	392695	394104	.	+	.	ID=CLUMA_CG000081:392695-394104;Name=no_name;Parent=CLUMA_CG000081-RA
superscaffold10	maker	CDS	380567	380701	.	+	0	ID=CLUMA_CG000081-RA:exon:76562-cds;Name=no_name-cds;Parent=CLUMA_CG000081-RA
superscaffold10	maker	CDS	380769	381495	.	+	0	ID=CLUMA_CG000081-RA:exon:76563-cds;Name=no_name-cds;Parent=CLUMA_CG000081-RA
superscaffold10	maker	CDS	381553	381582	.	+	1	ID=CLUMA_CG000081-RA:exon:76564-cds;Name=no_name-cds;Parent=CLUMA_CG000081-RA
superscaffold10	maker	CDS	381769	382076	.	+	1	ID=CLUMA_CG000081:381769-382076-cds;Name=no_name-cds;Parent=CLUMA_CG000081-RA
superscaffold10	maker	CDS	382144	382201	.	+	0	ID=CLUMA_CG000081-RA:exon:76566-cds;Name=no_name-cds;Parent=CLUMA_CG000081-RA
superscaffold10	maker	CDS	382701	382784	.	+	1	ID=CLUMA_CG000081-RA:exon:76567-cds;Name=no_name-cds;Parent=CLUMA_CG000081-RA
superscaffold10	maker	CDS	384938	385070	.	+	1	ID=CLUMA_CG000081-RA:exon:76568-cds;Name=no_name-cds;Parent=CLUMA_CG000081-RA
superscaffold10	maker	CDS	389924	390023	.	+	2	ID=CLUMA_CG000081-RA:exon:76569-cds;Name=no_name-cds;Parent=CLUMA_CG000081-RA
superscaffold10	maker	CDS	392695	393543	.	+	0	ID=CLUMA_CG000081:392695-394104-cds;Name=no_name-cds;Parent=CLUMA_CG000081-RA
superscaffold10	maker	gene	394467	394784	.	-	.	ID=CLUMA_CG000342;Name=CLUMA_CG000342
superscaffold10	maker	mRNA	394467	394784	.	-	.	ID=CLUMA_CG000342-RA;Name=CLUMA_CG000342-RA;Parent=CLUMA_CG000342;_AED=0.46;_QI=0|-1|0|1|-1|1|1|0|105;_eAED=1.00
superscaffold10	maker	exon	394467	394784	.	-	.	ID=CLUMA_CG000342-RA:exon:77675;Name=no_name;Parent=CLUMA_CG000342-RA
superscaffold10	maker	CDS	394467	394784	.	-	0	ID=CLUMA_CG000342-RA:exon:77675-cds;Name=no_name-cds;Parent=CLUMA_CG000342-RA
superscaffold10	maker	gene	411654	413030	.	-	.	ID=CLUMA_CG000354;Name=CLUMA_CG000354
superscaffold10	maker	mRNA	411654	413030	.	-	.	ID=CLUMA_CG000354-RA;Name=CLUMA_CG000354-RA;Parent=CLUMA_CG000354;_AED=0.96;_QI=0|0|0|0.33|1|1|3|0|77;_eAED=1.00
superscaffold10	maker	exon	413015	413030	.	-	.	ID=CLUMA_CG000354-RA:exon:77711;Name=no_name;Parent=CLUMA_CG000354-RA
superscaffold10	maker	exon	412059	412208	.	-	.	ID=CLUMA_CG000354-RA:exon:77710;Name=no_name;Parent=CLUMA_CG000354-RA
superscaffold10	maker	exon	411654	411721	.	-	.	ID=CLUMA_CG000354-RA:exon:77709;Name=no_name;Parent=CLUMA_CG000354-RA
superscaffold10	maker	CDS	413015	413030	.	-	0	ID=CLUMA_CG000354-RA:exon:77711-cds;Name=no_name-cds;Parent=CLUMA_CG000354-RA
superscaffold10	maker	CDS	412059	412208	.	-	1	ID=CLUMA_CG000354-RA:exon:77710-cds;Name=no_name-cds;Parent=CLUMA_CG000354-RA
superscaffold10	maker	CDS	411654	411721	.	-	1	ID=CLUMA_CG000354-RA:exon:77709-cds;Name=no_name-cds;Parent=CLUMA_CG000354-RA
superscaffold10	maker	gene	412001	412296	.	+	.	ID=CLUMA_CG000116;Name=CLUMA_CG000116
superscaffold10	maker	mRNA	412001	412296	.	+	.	ID=CLUMA_CG000116-RA;Name=CLUMA_CG000116-RA;Parent=CLUMA_CG000116;_AED=0.00;_QI=16|1|1|1|0|0|2|122|24;_eAED=0.00
superscaffold10	maker	exon	412001	412178	.	+	.	ID=CLUMA_CG000116-RA:exon:76705;Name=no_name;Parent=CLUMA_CG000116-RA
superscaffold10	maker	exon	412262	412296	.	+	.	ID=CLUMA_CG000116-RA:exon:76704;Name=no_name;Parent=CLUMA_CG000116-RA
superscaffold10	maker	CDS	412017	412091	.	+	0	ID=CLUMA_CG000116-RA:exon:76705-cds;Name=no_name-cds;Parent=CLUMA_CG000116-RA
superscaffold10	maker	gene	421858	439704	.	-	.	ID=CLUMA_CG000166;Name=(sp)_putative_High_affinity_cAMP-specific_and_IBMX-insensitive_3'
superscaffold10	maker	mRNA	421858	439704	.	-	.	ID=CLUMA_CG000166-RA;Name=CLUMA_CG000166-RA;Parent=CLUMA_CG000166;_AED=0.09;_QI=423|0.87|0.88|1|0.62|0.64|17|1458|1086;_eAED=0.09;date=Fri Dec 25 22:55:55 CET 2015
superscaffold10	maker	exon	439529	439704	.	-	.	ID=CLUMA_CG000166-RA:exon:76950;Name=no_name;Parent=CLUMA_CG000166-RA
superscaffold10	maker	exon	436302	436749	.	-	.	ID=CLUMA_CG000166-RA:exon:76951;Name=no_name;Parent=CLUMA_CG000166-RA
superscaffold10	maker	exon	435806	435899	.	-	.	ID=CLUMA_CG000166-RA:exon:76952;Name=no_name;Parent=CLUMA_CG000166-RA
superscaffold10	maker	exon	429703	429788	.	-	.	ID=CLUMA_CG000166-RA:exon:76953;Name=no_name;Parent=CLUMA_CG000166-RA
superscaffold10	maker	exon	426262	426512	.	-	.	ID=CLUMA_CG000166-RA:exon:76956;Name=no_name;Parent=CLUMA_CG000166-RA
superscaffold10	maker	exon	426141	426200	.	-	.	ID=CLUMA_CG000166-RA:exon:76957;Name=no_name;Parent=CLUMA_CG000166-RA
superscaffold10	maker	exon	425949	426006	.	-	.	ID=CLUMA_CG000166-RA:exon:76958;Name=no_name;Parent=CLUMA_CG000166-RA
superscaffold10	maker	exon	425641	425850	.	-	.	ID=CLUMA_CG000166-RA:exon:76959;Name=no_name;Parent=CLUMA_CG000166-RA
superscaffold10	maker	exon	425020	425571	.	-	.	ID=CLUMA_CG000166-RA:exon:76960;Name=no_name;Parent=CLUMA_CG000166-RA
superscaffold10	maker	exon	424604	424957	.	-	.	ID=CLUMA_CG000166-RA:exon:76961;Name=no_name;Parent=CLUMA_CG000166-RA
superscaffold10	maker	exon	424236	424537	.	-	.	ID=CLUMA_CG000166-RA:exon:76962;Name=no_name;Parent=CLUMA_CG000166-RA
superscaffold10	maker	exon	424089	424170	.	-	.	ID=CLUMA_CG000166-RA:exon:76963;Name=no_name;Parent=CLUMA_CG000166-RA
superscaffold10	maker	exon	423908	424017	.	-	.	ID=CLUMA_CG000166-RA:exon:76964;Name=no_name;Parent=CLUMA_CG000166-RA
superscaffold10	maker	exon	423631	423708	.	-	.	ID=CLUMA_CG000166-RA:exon:76965;Name=no_name;Parent=CLUMA_CG000166-RA
superscaffold10	maker	exon	421858	423568	.	-	.	ID=CLUMA_CG000166-RA:exon:76966;Name=no_name;Parent=CLUMA_CG000166-RA
superscaffold10	maker	CDS	436302	436502	.	-	0	ID=CLUMA_CG000166-RA:exon:76951-cds;Name=no_name-cds;Parent=CLUMA_CG000166-RA
superscaffold10	maker	CDS	435806	435899	.	-	0	ID=CLUMA_CG000166-RA:exon:76952-cds;Name=no_name-cds;Parent=CLUMA_CG000166-RA
superscaffold10	maker	CDS	429703	429788	.	-	1	ID=CLUMA_CG000166-RA:exon:76953-cds;Name=no_name-cds;Parent=CLUMA_CG000166-RA
superscaffold10	maker	CDS	426262	426512	.	-	0	ID=CLUMA_CG000166-RA:exon:76956-cds;Name=no_name-cds;Parent=CLUMA_CG000166-RA
superscaffold10	maker	CDS	426141	426200	.	-	2	ID=CLUMA_CG000166-RA:exon:76957-cds;Name=no_name-cds;Parent=CLUMA_CG000166-RA
superscaffold10	maker	CDS	425949	426006	.	-	2	ID=CLUMA_CG000166-RA:exon:76958-cds;Name=no_name-cds;Parent=CLUMA_CG000166-RA
superscaffold10	maker	CDS	425641	425850	.	-	0	ID=CLUMA_CG000166-RA:exon:76959-cds;Name=no_name-cds;Parent=CLUMA_CG000166-RA
superscaffold10	maker	CDS	425020	425571	.	-	0	ID=CLUMA_CG000166-RA:exon:76960-cds;Name=no_name-cds;Parent=CLUMA_CG000166-RA
superscaffold10	maker	CDS	424604	424957	.	-	0	ID=CLUMA_CG000166-RA:exon:76961-cds;Name=no_name-cds;Parent=CLUMA_CG000166-RA
superscaffold10	maker	CDS	424236	424537	.	-	0	ID=CLUMA_CG000166-RA:exon:76962-cds;Name=no_name-cds;Parent=CLUMA_CG000166-RA
superscaffold10	maker	CDS	424089	424170	.	-	2	ID=CLUMA_CG000166-RA:exon:76963-cds;Name=no_name-cds;Parent=CLUMA_CG000166-RA
superscaffold10	maker	CDS	423908	424017	.	-	0	ID=CLUMA_CG000166-RA:exon:76964-cds;Name=no_name-cds;Parent=CLUMA_CG000166-RA
superscaffold10	maker	CDS	423631	423708	.	-	2	ID=CLUMA_CG000166-RA:exon:76965-cds;Name=no_name-cds;Parent=CLUMA_CG000166-RA
superscaffold10	maker	CDS	423316	423568	.	-	2	ID=CLUMA_CG000166-RA:exon:76966-cds;Name=no_name-cds;Parent=CLUMA_CG000166-RA
superscaffold10	.	gene	427211	428048	.	-	.	ID=CLUMA_CG023165;Name=CLUMA_CG023165
superscaffold10	.	mRNA	427211	428048	.	-	.	ID=CLUMA_CG023165-RA;Name=CLUMA_CG023165-RA;Parent=CLUMA_CG023165;date=Fri Dec 25 22:56:44 CET 2015
superscaffold10	.	exon	427634	428048	.	-	.	ID=CLUMA_CG023165-RA:exon:428048-427634;Name=Adult-HiSeq_148956_c0_seq1_409_1_0-408;Parent=CLUMA_CG023165-RA
superscaffold10	.	exon	427211	427479	.	-	.	ID=CLUMA_CG023165-RA:exon:427479-427211;Name=LIII-frFM-HiSeq_193454_c5_seq1_304_9554_0-303;Parent=CLUMA_CG023165-RA
superscaffold10	.	CDS	427634	428048	.	-	0	ID=CLUMA_CG023165-RA:exon:428048-427634-cds;Name=Adult-HiSeq_148956_c0_seq1_409_1_0-408-cds;Parent=CLUMA_CG023165-RA
superscaffold10	.	CDS	427211	427479	.	-	1	ID=CLUMA_CG023165-RA:exon:427479-427211-cds;Name=LIII-frFM-HiSeq_193454_c5_seq1_304_9554_0-303-cds;Parent=CLUMA_CG023165-RA
superscaffold10	maker	gene	440855	443708	.	+	.	ID=CLUMA_CG000007;Name=CLUMA_CG000007
superscaffold10	maker	mRNA	440855	443708	.	+	.	ID=CLUMA_CG000007-RA;Name=CLUMA_CG000007-RA;Parent=CLUMA_CG000007;_AED=0.00;_QI=138|1|1|1|1|1|4|478|686;_eAED=0.00
superscaffold10	maker	exon	440855	441131	.	+	.	ID=CLUMA_CG000007-RA:exon:76072;Name=no_name;Parent=CLUMA_CG000007-RA
superscaffold10	maker	exon	441190	441302	.	+	.	ID=CLUMA_CG000007-RA:exon:76073;Name=no_name;Parent=CLUMA_CG000007-RA
superscaffold10	maker	exon	441359	442922	.	+	.	ID=CLUMA_CG000007-RA:exon:76074;Name=no_name;Parent=CLUMA_CG000007-RA
superscaffold10	maker	exon	442986	443708	.	+	.	ID=CLUMA_CG000007-RA:exon:76075;Name=no_name;Parent=CLUMA_CG000007-RA
superscaffold10	maker	CDS	440993	441131	.	+	0	ID=CLUMA_CG000007-RA:exon:76072-cds;Name=no_name-cds;Parent=CLUMA_CG000007-RA
superscaffold10	maker	CDS	441190	441302	.	+	1	ID=CLUMA_CG000007-RA:exon:76073-cds;Name=no_name-cds;Parent=CLUMA_CG000007-RA
superscaffold10	maker	CDS	441359	442922	.	+	0	ID=CLUMA_CG000007-RA:exon:76074-cds;Name=no_name-cds;Parent=CLUMA_CG000007-RA
superscaffold10	maker	CDS	442986	443230	.	+	1	ID=CLUMA_CG000007-RA:exon:76075-cds;Name=no_name-cds;Parent=CLUMA_CG000007-RA
superscaffold10	maker	gene	444484	459799	.	-	.	ID=CLUMA_CG000239;Name=(nr)_putative_AGAP004353-PA_[Anopheles_gambiae_str._PEST];Alias=(nr)_similar_to_AGAP004353-PA_[Anopheles_gambiae_str._PEST]
superscaffold10	maker	mRNA	444484	459799	.	-	.	ID=CLUMA_CG000239-RA;Name=CLUMA_CG000239-RA;Alias=CLUMA_CG000227-RA,CLUMA_CG000235-RA;Parent=CLUMA_CG000239;_AED=0.45;_QI=624|0|0.4|1|1|1|5|0|134;_eAED=0.55;date=Fri Dec 25 23:03:46 CET 2015
superscaffold10	maker	exon	459118	459799	.	-	.	ID=CLUMA_CG000239:459799-459118;Name=no_name;Parent=CLUMA_CG000239-RA
superscaffold10	maker	exon	457308	457469	.	-	.	ID=CLUMA_CG000239:457469-457308;Name=no_name;Parent=CLUMA_CG000239-RA
superscaffold10	maker	exon	453199	453423	.	-	.	ID=CLUMA_CG000239:453423-453199;Name=no_name;Parent=CLUMA_CG000239-RA
superscaffold10	maker	exon	444484	446237	.	-	.	ID=CLUMA_CG000239:446237-444484;Name=no_name;Parent=CLUMA_CG000239-RA
superscaffold10	maker	CDS	459118	459175	.	-	0	ID=CLUMA_CG000239:459799-459118-cds;Name=no_name-cds;Parent=CLUMA_CG000239-RA
superscaffold10	maker	CDS	457308	457469	.	-	1	ID=CLUMA_CG000239:457469-457308-cds;Name=no_name-cds;Parent=CLUMA_CG000239-RA
superscaffold10	maker	CDS	453199	453423	.	-	1	ID=CLUMA_CG000239:453423-453199-cds;Name=no_name-cds;Parent=CLUMA_CG000239-RA
superscaffold10	maker	CDS	445579	446237	.	-	1	ID=CLUMA_CG000239:446237-444484-cds;Name=no_name-cds;Parent=CLUMA_CG000239-RA
superscaffold10	maker	gene	447125	447645	.	+	.	ID=CLUMA_CG000294;Name=CLUMA_CG000294
superscaffold10	maker	mRNA	447125	447645	.	+	.	ID=CLUMA_CG000294-RA;Name=CLUMA_CG000294-RA;Parent=CLUMA_CG000294;_AED=1.00;_QI=0|0|0|0|1|1|2|0|80;_eAED=1.00
superscaffold10	maker	exon	447125	447284	.	+	.	ID=CLUMA_CG000294-RA:exon:77557;Name=no_name;Parent=CLUMA_CG000294-RA
superscaffold10	maker	exon	447563	447645	.	+	.	ID=CLUMA_CG000294-RA:exon:77558;Name=no_name;Parent=CLUMA_CG000294-RA
superscaffold10	maker	CDS	447125	447284	.	+	0	ID=CLUMA_CG000294-RA:exon:77557-cds;Name=no_name-cds;Parent=CLUMA_CG000294-RA
superscaffold10	maker	CDS	447563	447645	.	+	1	ID=CLUMA_CG000294-RA:exon:77558-cds;Name=no_name-cds;Parent=CLUMA_CG000294-RA
superscaffold10	maker	gene	450060	450442	.	-	.	ID=CLUMA_CG000433;Name=CLUMA_CG000433
superscaffold10	maker	mRNA	450060	450442	.	-	.	ID=CLUMA_CG000433-RA;Name=CLUMA_CG000433-RA;Parent=CLUMA_CG000433;_AED=0.49;_QI=0|0|0|1|1|1|2|0|80;_eAED=1.00
superscaffold10	maker	exon	450398	450442	.	-	.	ID=CLUMA_CG000433-RA:exon:77935;Name=no_name;Parent=CLUMA_CG000433-RA
superscaffold10	maker	exon	450060	450257	.	-	.	ID=CLUMA_CG000433-RA:exon:77934;Name=no_name;Parent=CLUMA_CG000433-RA
superscaffold10	maker	CDS	450398	450442	.	-	0	ID=CLUMA_CG000433-RA:exon:77935-cds;Name=no_name-cds;Parent=CLUMA_CG000433-RA
superscaffold10	maker	CDS	450060	450257	.	-	0	ID=CLUMA_CG000433-RA:exon:77934-cds;Name=no_name-cds;Parent=CLUMA_CG000433-RA
superscaffold10	maker	gene	450443	451632	.	-	.	ID=CLUMA_CG000434;Name=CLUMA_CG000434
superscaffold10	maker	mRNA	450443	451632	.	-	.	ID=CLUMA_CG000434-RA;Name=CLUMA_CG000434-RA;Parent=CLUMA_CG000434;_AED=0.49;_QI=0|0|0|1|1|1|2|0|75;_eAED=1.00
superscaffold10	maker	exon	451607	451632	.	-	.	ID=CLUMA_CG000434-RA:exon:77937;Name=no_name;Parent=CLUMA_CG000434-RA
superscaffold10	maker	exon	450443	450644	.	-	.	ID=CLUMA_CG000434-RA:exon:77936;Name=no_name;Parent=CLUMA_CG000434-RA
superscaffold10	maker	CDS	451607	451632	.	-	0	ID=CLUMA_CG000434-RA:exon:77937-cds;Name=no_name-cds;Parent=CLUMA_CG000434-RA
superscaffold10	maker	CDS	450443	450644	.	-	2	ID=CLUMA_CG000434-RA:exon:77936-cds;Name=no_name-cds;Parent=CLUMA_CG000434-RA
superscaffold10	maker	gene	460910	468490	.	+	.	ID=CLUMA_CG000052;Name=(sp)_putative_Sodium-dependent_serotonin_transporter
superscaffold10	maker	mRNA	460910	468490	.	+	.	ID=CLUMA_CG000052-RA;Name=CLUMA_CG000052-RA;Parent=CLUMA_CG000052;_AED=0.13;_QI=6|1|0.9|1|1|1|10|496|627;_eAED=0.13;date=Fri Dec 25 23:05:55 CET 2015
superscaffold10	maker	exon	460910	461061	.	+	.	ID=CLUMA_CG000052:460910-461061;Name=no_name;Parent=CLUMA_CG000052-RA
superscaffold10	.	exon	462918	463528	.	+	.	ID=CLUMA_CG000052:462918-463528;Name=no_name;Parent=CLUMA_CG000052-RA
superscaffold10	maker	exon	463592	463679	.	+	.	ID=CLUMA_CG000052-RA:exon:76324;Name=no_name;Parent=CLUMA_CG000052-RA
superscaffold10	maker	exon	465494	465548	.	+	.	ID=CLUMA_CG000052-RA:exon:76325;Name=no_name;Parent=CLUMA_CG000052-RA
superscaffold10	maker	exon	465612	465767	.	+	.	ID=CLUMA_CG000052-RA:exon:76326;Name=no_name;Parent=CLUMA_CG000052-RA
superscaffold10	maker	exon	465833	466334	.	+	.	ID=CLUMA_CG000052-RA:exon:76327;Name=no_name;Parent=CLUMA_CG000052-RA
superscaffold10	maker	exon	466391	466636	.	+	.	ID=CLUMA_CG000052-RA:exon:76328;Name=no_name;Parent=CLUMA_CG000052-RA
superscaffold10	maker	exon	467338	467380	.	+	.	ID=CLUMA_CG000052-RA:exon:76329;Name=no_name;Parent=CLUMA_CG000052-RA
superscaffold10	maker	exon	467455	467612	.	+	.	ID=CLUMA_CG000052-RA:exon:76330;Name=no_name;Parent=CLUMA_CG000052-RA
superscaffold10	maker	exon	467674	467841	.	+	.	ID=CLUMA_CG000052-RA:exon:76331;Name=no_name;Parent=CLUMA_CG000052-RA
superscaffold10	maker	exon	467911	468490	.	+	.	ID=CLUMA_CG000052-RA:exon:76332;Name=no_name;Parent=CLUMA_CG000052-RA
superscaffold10	.	CDS	463145	463528	.	+	0	ID=CLUMA_CG000052:462918-463528-cds;Name=no_name-cds;Parent=CLUMA_CG000052-RA
superscaffold10	maker	CDS	463592	463679	.	+	0	ID=CLUMA_CG000052-RA:exon:76324-cds;Name=no_name-cds;Parent=CLUMA_CG000052-RA
superscaffold10	maker	CDS	465494	465548	.	+	1	ID=CLUMA_CG000052-RA:exon:76325-cds;Name=no_name-cds;Parent=CLUMA_CG000052-RA
superscaffold10	maker	CDS	465612	465767	.	+	2	ID=CLUMA_CG000052-RA:exon:76326-cds;Name=no_name-cds;Parent=CLUMA_CG000052-RA
superscaffold10	maker	CDS	465833	466334	.	+	2	ID=CLUMA_CG000052-RA:exon:76327-cds;Name=no_name-cds;Parent=CLUMA_CG000052-RA
superscaffold10	maker	CDS	466391	466636	.	+	0	ID=CLUMA_CG000052-RA:exon:76328-cds;Name=no_name-cds;Parent=CLUMA_CG000052-RA
superscaffold10	maker	CDS	467338	467380	.	+	0	ID=CLUMA_CG000052-RA:exon:76329-cds;Name=no_name-cds;Parent=CLUMA_CG000052-RA
superscaffold10	maker	CDS	467455	467612	.	+	1	ID=CLUMA_CG000052-RA:exon:76330-cds;Name=no_name-cds;Parent=CLUMA_CG000052-RA
superscaffold10	maker	CDS	467674	467841	.	+	0	ID=CLUMA_CG000052-RA:exon:76331-cds;Name=no_name-cds;Parent=CLUMA_CG000052-RA
superscaffold10	maker	CDS	467911	467994	.	+	0	ID=CLUMA_CG000052-RA:exon:76332-cds;Name=no_name-cds;Parent=CLUMA_CG000052-RA
superscaffold10	maker	gene	469286	471841	.	+	.	ID=CLUMA_CG000038;Name=(sp)_similar_to_Dystrophin
superscaffold10	maker	mRNA	469286	471841	.	+	.	ID=CLUMA_CG000038-RA;Name=CLUMA_CG000038-RA;Parent=CLUMA_CG000038;_AED=0.10;_QI=249|1|1|1|1|1|4|118|632;_eAED=0.10
superscaffold10	maker	exon	469286	469730	.	+	.	ID=CLUMA_CG000038-RA:exon:76236;Name=no_name;Parent=CLUMA_CG000038-RA
superscaffold10	maker	exon	469906	471294	.	+	.	ID=CLUMA_CG000038-RA:exon:76237;Name=no_name;Parent=CLUMA_CG000038-RA
superscaffold10	maker	exon	471357	471560	.	+	.	ID=CLUMA_CG000038-RA:exon:76238;Name=no_name;Parent=CLUMA_CG000038-RA
superscaffold10	maker	exon	471614	471841	.	+	.	ID=CLUMA_CG000038-RA:exon:76239;Name=no_name;Parent=CLUMA_CG000038-RA
superscaffold10	maker	CDS	469535	469730	.	+	0	ID=CLUMA_CG000038-RA:exon:76236-cds;Name=no_name-cds;Parent=CLUMA_CG000038-RA
superscaffold10	maker	CDS	469906	471294	.	+	1	ID=CLUMA_CG000038-RA:exon:76237-cds;Name=no_name-cds;Parent=CLUMA_CG000038-RA
superscaffold10	maker	CDS	471357	471560	.	+	1	ID=CLUMA_CG000038-RA:exon:76238-cds;Name=no_name-cds;Parent=CLUMA_CG000038-RA
superscaffold10	maker	CDS	471614	471723	.	+	1	ID=CLUMA_CG000038-RA:exon:76239-cds;Name=no_name-cds;Parent=CLUMA_CG000038-RA
superscaffold10	maker	gene	472195	477379	.	-	.	ID=CLUMA_CG000164;Name=(sp)_putative_Histone_deacetylase_6
superscaffold10	maker	mRNA	472195	477379	.	-	.	ID=CLUMA_CG000164-RA;Name=CLUMA_CG000164-RA;Parent=CLUMA_CG000164;_AED=0.07;_QI=366|1|0.85|1|0.83|0.71|7|0|979;_eAED=0.07;date=Wed Mar 11 11:20:27 CET 2015
superscaffold10	maker	exon	477011	477379	.	-	.	ID=CLUMA_CG000164-RA:exon:76936;Name=no_name;Parent=CLUMA_CG000164-RA
superscaffold10	maker	exon	476580	476744	.	-	.	ID=CLUMA_CG000164-RA:exon:76937;Name=no_name;Parent=CLUMA_CG000164-RA
superscaffold10	maker	exon	475738	476517	.	-	.	ID=CLUMA_CG000164-RA:exon:76938;Name=no_name;Parent=CLUMA_CG000164-RA
superscaffold10	maker	exon	475597	475656	.	-	.	ID=CLUMA_CG000164-RA:exon:76939;Name=no_name;Parent=CLUMA_CG000164-RA
superscaffold10	maker	exon	474924	475120	.	-	.	ID=CLUMA_CG000164-RA:exon:76940;Name=no_name;Parent=CLUMA_CG000164-RA
superscaffold10	maker	exon	474533	474865	.	-	.	ID=CLUMA_CG000164-RA:exon:76941;Name=no_name;Parent=CLUMA_CG000164-RA
superscaffold10	maker	exon	472195	473853	.	-	.	ID=CLUMA_CG000164-RA:exon:473853-472195;Name=no_name;Parent=CLUMA_CG000164-RA
superscaffold10	maker	CDS	477011	477013	.	-	0	ID=CLUMA_CG000164-RA:exon:76936-cds;Name=no_name-cds;Parent=CLUMA_CG000164-RA
superscaffold10	maker	CDS	476580	476744	.	-	0	ID=CLUMA_CG000164-RA:exon:76937-cds;Name=no_name-cds;Parent=CLUMA_CG000164-RA
superscaffold10	maker	CDS	475738	476517	.	-	0	ID=CLUMA_CG000164-RA:exon:76938-cds;Name=no_name-cds;Parent=CLUMA_CG000164-RA
superscaffold10	maker	CDS	475597	475656	.	-	0	ID=CLUMA_CG000164-RA:exon:76939-cds;Name=no_name-cds;Parent=CLUMA_CG000164-RA
superscaffold10	maker	CDS	474924	475120	.	-	0	ID=CLUMA_CG000164-RA:exon:76940-cds;Name=no_name-cds;Parent=CLUMA_CG000164-RA
superscaffold10	maker	CDS	474533	474865	.	-	2	ID=CLUMA_CG000164-RA:exon:76941-cds;Name=no_name-cds;Parent=CLUMA_CG000164-RA
superscaffold10	maker	CDS	472326	473853	.	-	2	ID=CLUMA_CG000164-RA:exon:473853-472195-cds;Name=no_name-cds;Parent=CLUMA_CG000164-RA
superscaffold10	.	mRNA	472195	477379	.	-	.	ID=CLUMA_CG000164-RB;Name=CLUMA_CG000164-RB;Parent=CLUMA_CG000164;date=Wed Mar 11 11:28:41 CET 2015
superscaffold10	.	exon	477011	477379	.	-	.	ID=CLUMA_CG000164-RB:exon:477379-477011;Name=no_name;Parent=CLUMA_CG000164-RB
superscaffold10	.	exon	476580	476744	.	-	.	ID=CLUMA_CG000164-RB:exon:476744-476580;Name=no_name;Parent=CLUMA_CG000164-RB
superscaffold10	.	exon	475738	476517	.	-	.	ID=CLUMA_CG000164-RB:exon:476517-475738;Name=no_name;Parent=CLUMA_CG000164-RB
superscaffold10	.	exon	475503	475545	.	-	.	ID=CLUMA_CG000164-RB:exon:475545-475503;Name=no_name;Parent=CLUMA_CG000164-RB
superscaffold10	.	exon	475303	475319	.	-	.	ID=CLUMA_CG000164-RB:exon:475319-475303;Name=no_name;Parent=CLUMA_CG000164-RB
superscaffold10	.	exon	474924	475120	.	-	.	ID=CLUMA_CG000164-RB:exon:475120-474924;Name=no_name;Parent=CLUMA_CG000164-RB
superscaffold10	.	exon	474533	474865	.	-	.	ID=CLUMA_CG000164-RB:exon:474865-474533;Name=no_name;Parent=CLUMA_CG000164-RB
superscaffold10	.	exon	472195	473853	.	-	.	ID=CLUMA_CG000164-RB:exon:473853-472195-2;Name=no_name;Parent=CLUMA_CG000164-RB
superscaffold10	.	CDS	477011	477013	.	-	0	ID=CLUMA_CG000164-RB:exon:477379-477011-cds;Name=no_name-cds;Parent=CLUMA_CG000164-RB
superscaffold10	.	CDS	476580	476744	.	-	0	ID=CLUMA_CG000164-RB:exon:476744-476580-cds;Name=no_name-cds;Parent=CLUMA_CG000164-RB
superscaffold10	.	CDS	475738	476517	.	-	0	ID=CLUMA_CG000164-RB:exon:476517-475738-cds;Name=no_name-cds;Parent=CLUMA_CG000164-RB
superscaffold10	.	CDS	475503	475545	.	-	0	ID=CLUMA_CG000164-RB:exon:475545-475503-cds;Name=no_name-cds;Parent=CLUMA_CG000164-RB
superscaffold10	.	CDS	475303	475319	.	-	1	ID=CLUMA_CG000164-RB:exon:475319-475303-cds;Name=no_name-cds;Parent=CLUMA_CG000164-RB
superscaffold10	.	CDS	474924	475120	.	-	0	ID=CLUMA_CG000164-RB:exon:475120-474924-cds;Name=no_name-cds;Parent=CLUMA_CG000164-RB
superscaffold10	.	CDS	474533	474865	.	-	2	ID=CLUMA_CG000164-RB:exon:474865-474533-cds;Name=no_name-cds;Parent=CLUMA_CG000164-RB
superscaffold10	.	CDS	472326	473853	.	-	2	ID=CLUMA_CG000164-RB:exon:473853-472195-2-cds;Name=no_name-cds;Parent=CLUMA_CG000164-RB
superscaffold10	maker	gene	474000	474618	.	+	.	ID=CLUMA_CG000105;Name=CLUMA_CG000105
superscaffold10	maker	mRNA	474000	474618	.	+	.	ID=CLUMA_CG000105-RA;Name=CLUMA_CG000105-RA;Parent=CLUMA_CG000105;_AED=0.53;_QI=0|0|0.33|0.66|0|0|3|147|189;_eAED=0.57;date=Fri Dec 25 23:09:31 CET 2015
superscaffold10	maker	exon	474000	474057	.	+	.	ID=CLUMA_CG000105:474000-474057;Name=no_name;Parent=CLUMA_CG000105-RA
superscaffold10	maker	exon	474122	474618	.	+	.	ID=CLUMA_CG000105-RA:exon:76666;Name=no_name;Parent=CLUMA_CG000105-RA
superscaffold10	maker	CDS	474127	474471	.	+	0	ID=CLUMA_CG000105-RA:exon:76666-cds;Name=no_name-cds;Parent=CLUMA_CG000105-RA
superscaffold10	maker	gene	478147	478703	.	+	.	ID=CLUMA_CG000018;Name=CLUMA_CG000018
superscaffold10	maker	mRNA	478147	478703	.	+	.	ID=CLUMA_CG000018-RA;Name=CLUMA_CG000018-RA;Parent=CLUMA_CG000018;_AED=0.00;_QI=1|1|1|1|0|0.5|2|150|112;_eAED=0.00
superscaffold10	maker	exon	478147	478388	.	+	.	ID=CLUMA_CG000018-RA:exon:76123;Name=no_name;Parent=CLUMA_CG000018-RA
superscaffold10	maker	exon	478456	478703	.	+	.	ID=CLUMA_CG000018-RA:exon:76124;Name=no_name;Parent=CLUMA_CG000018-RA
superscaffold10	maker	CDS	478148	478388	.	+	0	ID=CLUMA_CG000018-RA:exon:76123-cds;Name=no_name-cds;Parent=CLUMA_CG000018-RA
superscaffold10	maker	CDS	478456	478553	.	+	1	ID=CLUMA_CG000018-RA:exon:76124-cds;Name=no_name-cds;Parent=CLUMA_CG000018-RA
superscaffold10	maker	gene	478702	480568	.	-	.	ID=CLUMA_CG000134;Name=(sp)_similar_to_Putative_polypeptide_N-acetylgalactosaminyltransferase_9
superscaffold10	maker	mRNA	478702	480568	.	-	.	ID=CLUMA_CG000134-RA;Name=CLUMA_CG000134-RA;Parent=CLUMA_CG000134;_AED=0.04;_QI=98|1|1|1|1|1|7|66|448;_eAED=0.04
superscaffold10	maker	exon	480055	480568	.	-	.	ID=CLUMA_CG000134-RA:exon:76755;Name=no_name;Parent=CLUMA_CG000134-RA
superscaffold10	maker	exon	479862	479992	.	-	.	ID=CLUMA_CG000134-RA:exon:76756;Name=no_name;Parent=CLUMA_CG000134-RA
superscaffold10	maker	exon	479669	479805	.	-	.	ID=CLUMA_CG000134-RA:exon:76757;Name=no_name;Parent=CLUMA_CG000134-RA
superscaffold10	maker	exon	479428	479612	.	-	.	ID=CLUMA_CG000134-RA:exon:76758;Name=no_name;Parent=CLUMA_CG000134-RA
superscaffold10	maker	exon	479204	479365	.	-	.	ID=CLUMA_CG000134-RA:exon:76759;Name=no_name;Parent=CLUMA_CG000134-RA
superscaffold10	maker	exon	479050	479140	.	-	.	ID=CLUMA_CG000134-RA:exon:76760;Name=no_name;Parent=CLUMA_CG000134-RA
superscaffold10	maker	exon	478702	478992	.	-	.	ID=CLUMA_CG000134-RA:exon:76761;Name=no_name;Parent=CLUMA_CG000134-RA
superscaffold10	maker	CDS	480055	480470	.	-	0	ID=CLUMA_CG000134-RA:exon:76755-cds;Name=no_name-cds;Parent=CLUMA_CG000134-RA
superscaffold10	maker	CDS	479862	479992	.	-	2	ID=CLUMA_CG000134-RA:exon:76756-cds;Name=no_name-cds;Parent=CLUMA_CG000134-RA
superscaffold10	maker	CDS	479669	479805	.	-	1	ID=CLUMA_CG000134-RA:exon:76757-cds;Name=no_name-cds;Parent=CLUMA_CG000134-RA
superscaffold10	maker	CDS	479428	479612	.	-	0	ID=CLUMA_CG000134-RA:exon:76758-cds;Name=no_name-cds;Parent=CLUMA_CG000134-RA
superscaffold10	maker	CDS	479204	479365	.	-	2	ID=CLUMA_CG000134-RA:exon:76759-cds;Name=no_name-cds;Parent=CLUMA_CG000134-RA
superscaffold10	maker	CDS	479050	479140	.	-	2	ID=CLUMA_CG000134-RA:exon:76760-cds;Name=no_name-cds;Parent=CLUMA_CG000134-RA
superscaffold10	maker	CDS	478768	478992	.	-	0	ID=CLUMA_CG000134-RA:exon:76761-cds;Name=no_name-cds;Parent=CLUMA_CG000134-RA
superscaffold10	maker	gene	481077	482417	.	+	.	ID=CLUMA_CG000109;Name=(sp)_similar_to_Crustapain
superscaffold10	maker	mRNA	481077	482417	.	+	.	ID=CLUMA_CG000109-RA;Name=CLUMA_CG000109-RA;Parent=CLUMA_CG000109;_AED=0.48;_QI=0|0.5|0.66|1|0.5|0.33|3|40|185;_eAED=0.51;date=Fri Dec 25 23:13:14 CET 2015
superscaffold10	maker	exon	481077	481626	.	+	.	ID=CLUMA_CG000109:481077-481626;Name=no_name;Parent=CLUMA_CG000109-RA
superscaffold10	maker	exon	481693	481710	.	+	.	ID=CLUMA_CG000109-RA:exon:76678;Name=no_name;Parent=CLUMA_CG000109-RA
superscaffold10	maker	exon	481779	482101	.	+	.	ID=CLUMA_CG000109:481779-482101;Name=no_name;Parent=CLUMA_CG000109-RA
superscaffold10	.	exon	482225	482264	.	+	.	ID=CLUMA_CG000109:482225-482264;Name=no_name;Parent=CLUMA_CG000109-RA
superscaffold10	.	exon	482335	482417	.	+	.	ID=CLUMA_CG000109:482335-482417;Name=no_name;Parent=CLUMA_CG000109-RA
superscaffold10	maker	CDS	481077	481626	.	+	0	ID=CLUMA_CG000109:481077-481626-cds;Name=no_name-cds;Parent=CLUMA_CG000109-RA
superscaffold10	maker	CDS	481693	481710	.	+	1	ID=CLUMA_CG000109-RA:exon:76678-cds;Name=no_name-cds;Parent=CLUMA_CG000109-RA
superscaffold10	maker	CDS	481779	482101	.	+	1	ID=CLUMA_CG000109:481779-482101-cds;Name=no_name-cds;Parent=CLUMA_CG000109-RA
superscaffold10	.	CDS	482225	482264	.	+	0	ID=CLUMA_CG000109:482225-482264-cds;Name=no_name-cds;Parent=CLUMA_CG000109-RA
superscaffold10	.	CDS	482335	482417	.	+	1	ID=CLUMA_CG000109:482335-482417-cds;Name=no_name-cds;Parent=CLUMA_CG000109-RA
superscaffold10	maker	gene	482185	484190	.	-	.	ID=CLUMA_CG000128;Name=(sp)_putative_Low_density_lipoprotein_receptor_adapter_protein_1
superscaffold10	maker	mRNA	482185	484190	.	-	.	ID=CLUMA_CG000128-RA;Name=CLUMA_CG000128-RA;Parent=CLUMA_CG000128;_AED=0.00;_QI=249|1|1|1|1|1|3|329|275;_eAED=0.00
superscaffold10	maker	exon	483896	484190	.	-	.	ID=CLUMA_CG000128-RA:exon:76734;Name=no_name;Parent=CLUMA_CG000128-RA
superscaffold10	maker	exon	482852	483377	.	-	.	ID=CLUMA_CG000128-RA:exon:76735;Name=no_name;Parent=CLUMA_CG000128-RA
superscaffold10	maker	exon	482185	482769	.	-	.	ID=CLUMA_CG000128-RA:exon:76736;Name=no_name;Parent=CLUMA_CG000128-RA
superscaffold10	maker	CDS	483896	483941	.	-	0	ID=CLUMA_CG000128-RA:exon:76734-cds;Name=no_name-cds;Parent=CLUMA_CG000128-RA
superscaffold10	maker	CDS	482852	483377	.	-	1	ID=CLUMA_CG000128-RA:exon:76735-cds;Name=no_name-cds;Parent=CLUMA_CG000128-RA
superscaffold10	maker	CDS	482514	482769	.	-	2	ID=CLUMA_CG000128-RA:exon:76736-cds;Name=no_name-cds;Parent=CLUMA_CG000128-RA
superscaffold10	maker	gene	485515	487254	.	+	.	ID=CLUMA_CG000106;Name=(sp)_putative_Putative_E3_ubiquitin-protein_ligase_UBR7
superscaffold10	maker	mRNA	485515	487254	.	+	.	ID=CLUMA_CG000106-RA;Name=CLUMA_CG000106-RA;Parent=CLUMA_CG000106;_AED=0.46;_QI=125|1|1|1|1|1|4|223|397;_eAED=0.46
superscaffold10	maker	exon	485515	485703	.	+	.	ID=CLUMA_CG000106-RA:exon:76667;Name=no_name;Parent=CLUMA_CG000106-RA
superscaffold10	maker	exon	485781	485915	.	+	.	ID=CLUMA_CG000106-RA:exon:76668;Name=no_name;Parent=CLUMA_CG000106-RA
superscaffold10	maker	exon	485976	486853	.	+	.	ID=CLUMA_CG000106-RA:exon:76669;Name=no_name;Parent=CLUMA_CG000106-RA
superscaffold10	maker	exon	486915	487254	.	+	.	ID=CLUMA_CG000106-RA:exon:76670;Name=no_name;Parent=CLUMA_CG000106-RA
superscaffold10	maker	CDS	485640	485703	.	+	0	ID=CLUMA_CG000106-RA:exon:76667-cds;Name=no_name-cds;Parent=CLUMA_CG000106-RA
superscaffold10	maker	CDS	485781	485915	.	+	1	ID=CLUMA_CG000106-RA:exon:76668-cds;Name=no_name-cds;Parent=CLUMA_CG000106-RA
superscaffold10	maker	CDS	485976	486853	.	+	1	ID=CLUMA_CG000106-RA:exon:76669-cds;Name=no_name-cds;Parent=CLUMA_CG000106-RA
superscaffold10	maker	CDS	486915	487031	.	+	0	ID=CLUMA_CG000106-RA:exon:76670-cds;Name=no_name-cds;Parent=CLUMA_CG000106-RA
superscaffold10	maker	gene	487322	499574	.	+	.	ID=CLUMA_CG000069;Name=(sp)_putative_E3_ubiquitin-protein_ligase_HECTD1
superscaffold10	maker	mRNA	487322	499574	.	+	.	ID=CLUMA_CG000069-RA;Name=CLUMA_CG000069-RA;Parent=CLUMA_CG000069;_AED=0.28;_QI=0|0.6|0.54|1|1|1|11|258|2596;_eAED=0.28;date=Fri Dec 25 23:15:29 CET 2015
superscaffold10	maker	exon	487322	487457	.	+	.	ID=CLUMA_CG000069-RA:487322-487457;Name=no_name;Parent=CLUMA_CG000069-RA
superscaffold10	.	exon	488391	488464	.	+	.	ID=CLUMA_CG000069-RA:488391-488464;Name=no_name;Parent=CLUMA_CG000069-RA
superscaffold10	maker	exon	489742	491386	.	+	.	ID=CLUMA_CG000069-RA:exon:76474;Name=no_name;Parent=CLUMA_CG000069-RA
superscaffold10	maker	exon	491456	491580	.	+	.	ID=CLUMA_CG000069-RA:exon:76475;Name=no_name;Parent=CLUMA_CG000069-RA
superscaffold10	maker	exon	492696	492891	.	+	.	ID=CLUMA_CG000069-RA:exon:76477;Name=no_name;Parent=CLUMA_CG000069-RA
superscaffold10	maker	exon	492952	493203	.	+	.	ID=CLUMA_CG000069-RA:exon:76478;Name=no_name;Parent=CLUMA_CG000069-RA
superscaffold10	maker	exon	493280	493315	.	+	.	ID=CLUMA_CG000069-RA:exon:76479;Name=no_name;Parent=CLUMA_CG000069-RA
superscaffold10	maker	exon	493405	495960	.	+	.	ID=CLUMA_CG000069-RA:exon:76480;Name=no_name;Parent=CLUMA_CG000069-RA
superscaffold10	maker	exon	496225	498973	.	+	.	ID=CLUMA_CG000069:496225-498973;Name=no_name;Parent=CLUMA_CG000069-RA
superscaffold10	maker	exon	499034	499574	.	+	.	ID=CLUMA_CG000069-RA:exon:76483;Name=no_name;Parent=CLUMA_CG000069-RA
superscaffold10	maker	CDS	489742	491386	.	+	0	ID=CLUMA_CG000069-RA:exon:76474-cds;Name=no_name-cds;Parent=CLUMA_CG000069-RA
superscaffold10	maker	CDS	491456	491580	.	+	1	ID=CLUMA_CG000069-RA:exon:76475-cds;Name=no_name-cds;Parent=CLUMA_CG000069-RA
superscaffold10	maker	CDS	492696	492891	.	+	0	ID=CLUMA_CG000069-RA:exon:76477-cds;Name=no_name-cds;Parent=CLUMA_CG000069-RA
superscaffold10	maker	CDS	492952	493203	.	+	1	ID=CLUMA_CG000069-RA:exon:76478-cds;Name=no_name-cds;Parent=CLUMA_CG000069-RA
superscaffold10	maker	CDS	493280	493315	.	+	1	ID=CLUMA_CG000069-RA:exon:76479-cds;Name=no_name-cds;Parent=CLUMA_CG000069-RA
superscaffold10	maker	CDS	493405	495960	.	+	1	ID=CLUMA_CG000069-RA:exon:76480-cds;Name=no_name-cds;Parent=CLUMA_CG000069-RA
superscaffold10	maker	CDS	496225	498973	.	+	1	ID=CLUMA_CG000069:496225-498973-cds;Name=no_name-cds;Parent=CLUMA_CG000069-RA
superscaffold10	maker	CDS	499034	499316	.	+	2	ID=CLUMA_CG000069-RA:exon:76483-cds;Name=no_name-cds;Parent=CLUMA_CG000069-RA
superscaffold10	maker	gene	488793	489708	.	+	.	ID=CLUMA_CG000114;Name=(sp)_putative_Mitochondrial_cardiolipin_hydrolase;Alias=zucchini
superscaffold10	maker	mRNA	488793	489708	.	+	.	ID=CLUMA_CG000114-RA;Name=CLUMA_CG000114-RA;Parent=CLUMA_CG000114;_AED=0.48;_QI=210|0.5|0.66|1|0|0.33|3|0|214;_eAED=0.87;date=Tue Feb 17 23:10:24 CET 2015
superscaffold10	maker	exon	488793	489708	.	+	.	ID=CLUMA_CG000114-RA:488793-489708;Name=no_name;Parent=CLUMA_CG000114-RA
superscaffold10	maker	CDS	488806	489534	.	+	0	ID=CLUMA_CG000114-RA:488793-489708-cds;Name=no_name-cds;Parent=CLUMA_CG000114-RA
superscaffold10	maker	gene	499759	510441	.	+	.	ID=CLUMA_CG000087;Name=(sp)_putative_ATP-dependent_helicase_brm
superscaffold10	maker	mRNA	499759	510441	.	+	.	ID=CLUMA_CG000087-RA;Name=CLUMA_CG000087-RA;Parent=CLUMA_CG000087;_AED=0.38;_QI=191|0.71|0.62|1|0.57|0.62|8|225|1273;_eAED=0.38;date=Tue Feb 17 23:14:21 CET 2015
superscaffold10	maker	exon	499759	499970	.	+	.	ID=CLUMA_CG000087-RA:exon:76593;Name=no_name;Parent=CLUMA_CG000087-RA
superscaffold10	maker	exon	500971	501000	.	+	.	ID=CLUMA_CG000087-RA:exon:76594;Name=no_name;Parent=CLUMA_CG000087-RA
superscaffold10	maker	exon	505581	506189	.	+	.	ID=CLUMA_CG000087-RA:505581-506189;Name=no_name;Parent=CLUMA_CG000087-RA
superscaffold10	maker	exon	506340	507327	.	+	.	ID=CLUMA_CG000087-RA:506340-507327;Name=no_name;Parent=CLUMA_CG000087-RA
superscaffold10	maker	exon	507390	507636	.	+	.	ID=CLUMA_CG000087-RA:exon:76598;Name=no_name;Parent=CLUMA_CG000087-RA
superscaffold10	maker	exon	507760	509966	.	+	.	ID=CLUMA_CG000087-RA:exon:76599;Name=no_name;Parent=CLUMA_CG000087-RA
superscaffold10	maker	exon	510035	510441	.	+	.	ID=CLUMA_CG000087-RA:exon:76600;Name=no_name;Parent=CLUMA_CG000087-RA
superscaffold10	maker	CDS	499950	499970	.	+	0	ID=CLUMA_CG000087-RA:exon:76593-cds;Name=no_name-cds;Parent=CLUMA_CG000087-RA
superscaffold10	maker	CDS	500971	501000	.	+	0	ID=CLUMA_CG000087-RA:exon:76594-cds;Name=no_name-cds;Parent=CLUMA_CG000087-RA
superscaffold10	maker	CDS	505581	506189	.	+	0	ID=CLUMA_CG000087-RA:505581-506189-cds;Name=no_name-cds;Parent=CLUMA_CG000087-RA
superscaffold10	maker	CDS	506340	507327	.	+	0	ID=CLUMA_CG000087-RA:506340-507327-cds;Name=no_name-cds;Parent=CLUMA_CG000087-RA
superscaffold10	maker	CDS	507390	507636	.	+	1	ID=CLUMA_CG000087-RA:exon:76598-cds;Name=no_name-cds;Parent=CLUMA_CG000087-RA
superscaffold10	maker	CDS	507760	509966	.	+	2	ID=CLUMA_CG000087-RA:exon:76599-cds;Name=no_name-cds;Parent=CLUMA_CG000087-RA
superscaffold10	maker	CDS	510035	510216	.	+	1	ID=CLUMA_CG000087-RA:exon:76600-cds;Name=no_name-cds;Parent=CLUMA_CG000087-RA
superscaffold10	.	mRNA	499759	510441	.	+	.	ID=CLUMA_CG000087-RB;Name=CLUMA_CG000087-RB;Parent=CLUMA_CG000087;date=Tue Feb 17 23:15:36 CET 2015
superscaffold10	.	exon	499759	499970	.	+	.	ID=CLUMA_CG000087-RB:exon:499759-499970;Name=no_name;Parent=CLUMA_CG000087-RB
superscaffold10	.	exon	500971	501000	.	+	.	ID=CLUMA_CG000087-RB:exon:500971-501000;Name=no_name;Parent=CLUMA_CG000087-RB
superscaffold10	.	exon	505581	507327	.	+	.	ID=CLUMA_CG000087-RB:exon:505581-507327;Name=no_name;Parent=CLUMA_CG000087-RB
superscaffold10	.	exon	507390	507636	.	+	.	ID=CLUMA_CG000087-RB:exon:507390-507636;Name=no_name;Parent=CLUMA_CG000087-RB
superscaffold10	.	exon	507760	509966	.	+	.	ID=CLUMA_CG000087-RB:exon:507760-509966;Name=no_name;Parent=CLUMA_CG000087-RB
superscaffold10	.	exon	510035	510441	.	+	.	ID=CLUMA_CG000087-RB:exon:510035-510441;Name=no_name;Parent=CLUMA_CG000087-RB
superscaffold10	.	CDS	499950	499970	.	+	0	ID=CLUMA_CG000087-RB:exon:499759-499970-cds;Name=no_name-cds;Parent=CLUMA_CG000087-RB
superscaffold10	.	CDS	500971	501000	.	+	0	ID=CLUMA_CG000087-RB:exon:500971-501000-cds;Name=no_name-cds;Parent=CLUMA_CG000087-RB
superscaffold10	.	CDS	505581	507327	.	+	0	ID=CLUMA_CG000087-RB:exon:505581-507327-cds;Name=no_name-cds;Parent=CLUMA_CG000087-RB
superscaffold10	.	CDS	507390	507636	.	+	1	ID=CLUMA_CG000087-RB:exon:507390-507636-cds;Name=no_name-cds;Parent=CLUMA_CG000087-RB
superscaffold10	.	CDS	507760	509966	.	+	2	ID=CLUMA_CG000087-RB:exon:507760-509966-cds;Name=no_name-cds;Parent=CLUMA_CG000087-RB
superscaffold10	.	CDS	510035	510216	.	+	1	ID=CLUMA_CG000087-RB:exon:510035-510441-cds;Name=no_name-cds;Parent=CLUMA_CG000087-RB
superscaffold10	.	gene	499999	502509	.	-	.	ID=CLUMA_CG022044;Name=CLUMA_CG022044
superscaffold10	.	mRNA	499999	502509	.	-	.	ID=CLUMA_CG022044-RA;Name=CLUMA_CG022044;Parent=CLUMA_CG022044;date=Tue Feb 17 23:20:01 CET 2015
superscaffold10	.	exon	502406	502509	.	-	.	ID=CLUMA_CG022044-RA:exon502509-502406;Name=maker-superscaffold10-exonerate_est2genome-gene-0.137-mRNA-1;Parent=CLUMA_CG022044-RA
superscaffold10	.	exon	501974	502134	.	-	.	ID=CLUMA_CG022044-RA:exon502134-501974;Name=no_name;Parent=CLUMA_CG022044-RA
superscaffold10	.	exon	501068	501917	.	-	.	ID=CLUMA_CG022044-RA:exon501917-501068;Name=no_name;Parent=CLUMA_CG022044-RA
superscaffold10	.	exon	499999	501007	.	-	.	ID=CLUMA_CG022044-RA:exon501007-499999;Name=no_name;Parent=CLUMA_CG022044-RA
superscaffold10	.	CDS	502406	502471	.	-	0	ID=CLUMA_CG022044-RA:exon502509-502406-cds;Name=maker-superscaffold10-exonerate_est2genome-gene-0.137-mRNA-1-cds;Parent=CLUMA_CG022044-RA
superscaffold10	.	CDS	501974	502134	.	-	0	ID=CLUMA_CG022044-RA:exon502134-501974-cds;Name=no_name-cds;Parent=CLUMA_CG022044-RA
superscaffold10	.	CDS	501068	501917	.	-	2	ID=CLUMA_CG022044-RA:exon501917-501068-cds;Name=no_name-cds;Parent=CLUMA_CG022044-RA
superscaffold10	.	CDS	500153	501007	.	-	0	ID=CLUMA_CG022044-RA:exon501007-499999-cds;Name=no_name-cds;Parent=CLUMA_CG022044-RA
superscaffold10	maker	gene	502835	505285	.	-	.	ID=CLUMA_CG000155;Name=(sp)_similar_to_Beta-galactosidase
superscaffold10	maker	mRNA	502835	505285	.	-	.	ID=CLUMA_CG000155-RA;Name=CLUMA_CG000155-RA;Parent=CLUMA_CG000155;_AED=0.06;_QI=0|0.71|0.62|0.87|0.71|0.62|8|154|1305;_eAED=0.06;date=Fri Dec 25 23:18:47 CET 2015
superscaffold10	.	exon	505175	505285	.	-	.	ID=CLUMA_CG000155:505285-505175;Name=no_name;Parent=CLUMA_CG000155-RA
superscaffold10	maker	exon	505064	505113	.	-	.	ID=CLUMA_CG000155:505113-505064;Name=no_name;Parent=CLUMA_CG000155-RA
superscaffold10	maker	exon	503995	504999	.	-	.	ID=CLUMA_CG000155-RA:exon:504999-503995;Name=no_name;Parent=CLUMA_CG000155-RA
superscaffold10	maker	exon	503520	503930	.	-	.	ID=CLUMA_CG000155-RA:exon:76892;Name=no_name;Parent=CLUMA_CG000155-RA
superscaffold10	maker	exon	502835	503466	.	-	.	ID=CLUMA_CG000155-RA:exon:503466-502835;Name=no_name;Parent=CLUMA_CG000155-RA
superscaffold10	.	CDS	505175	505262	.	-	0	ID=CLUMA_CG000155:505285-505175-cds;Name=no_name-cds;Parent=CLUMA_CG000155-RA
superscaffold10	maker	CDS	505064	505113	.	-	1	ID=CLUMA_CG000155:505113-505064-cds;Name=no_name-cds;Parent=CLUMA_CG000155-RA
superscaffold10	maker	CDS	503995	504999	.	-	0	ID=CLUMA_CG000155-RA:exon:504999-503995-cds;Name=no_name-cds;Parent=CLUMA_CG000155-RA
superscaffold10	maker	CDS	503520	503930	.	-	0	ID=CLUMA_CG000155-RA:exon:76892-cds;Name=no_name-cds;Parent=CLUMA_CG000155-RA
superscaffold10	maker	CDS	503008	503466	.	-	0	ID=CLUMA_CG000155-RA:exon:503466-502835-cds;Name=no_name-cds;Parent=CLUMA_CG000155-RA
superscaffold10	maker	gene	510422	515188	.	-	.	ID=CLUMA_CG000165;Name=(sp)_putative_Ubiquitin_carboxyl-terminal_hydrolase_7
superscaffold10	maker	mRNA	510422	515188	.	-	.	ID=CLUMA_CG000165-RA;Name=CLUMA_CG000165-RA;Parent=CLUMA_CG000165;_AED=0.14;_QI=217|0.75|0.6|1|0.5|0.6|5|0|983;_eAED=0.14;date=Tue Feb 17 23:32:13 CET 2015
superscaffold10	maker	exon	514926	515188	.	-	.	ID=CLUMA_CG000165-RA:exon:76945;Name=no_name;Parent=CLUMA_CG000165-RA
superscaffold10	maker	exon	514056	514826	.	-	.	ID=CLUMA_CG000165-RA:exon:76946;Name=no_name;Parent=CLUMA_CG000165-RA
superscaffold10	maker	exon	512436	513988	.	-	.	ID=CLUMA_CG000165-RA:exon:76947;Name=no_name;Parent=CLUMA_CG000165-RA
superscaffold10	maker	exon	510422	512143	.	-	.	ID=CLUMA_CG000165:512143-510422;Name=no_name;Parent=CLUMA_CG000165-RA
superscaffold10	maker	CDS	514926	514971	.	-	0	ID=CLUMA_CG000165-RA:exon:76945-cds;Name=no_name-cds;Parent=CLUMA_CG000165-RA
superscaffold10	maker	CDS	514056	514826	.	-	1	ID=CLUMA_CG000165-RA:exon:76946-cds;Name=no_name-cds;Parent=CLUMA_CG000165-RA
superscaffold10	maker	CDS	512436	513988	.	-	1	ID=CLUMA_CG000165-RA:exon:76947-cds;Name=no_name-cds;Parent=CLUMA_CG000165-RA
superscaffold10	maker	CDS	511286	512143	.	-	0	ID=CLUMA_CG000165:512143-510422-cds;Name=no_name-cds;Parent=CLUMA_CG000165-RA
superscaffold10	.	gene	515875	524340	.	-	.	ID=CLUMA_CG022045;Name=CLUMA_CG022045
superscaffold10	.	mRNA	515875	522402	.	-	.	ID=CLUMA_CG022045-RA;Name=CLUMA_CG022045-RA;Parent=CLUMA_CG022045;date=Tue Feb 17 23:33:11 CET 2015
superscaffold10	.	exon	522029	522402	.	-	.	ID=CLUMA_CG022045-RA:exon:522402-522029;Name=no_name;Parent=CLUMA_CG022045-RA
superscaffold10	.	exon	518944	519058	.	-	.	ID=CLUMA_CG022045-RA:exon:519058-518944;Name=no_name;Parent=CLUMA_CG022045-RA
superscaffold10	.	exon	518385	518511	.	-	.	ID=CLUMA_CG022045-RA:exon:518511-518385;Name=no_name;Parent=CLUMA_CG022045-RA
superscaffold10	.	exon	518199	518328	.	-	.	ID=CLUMA_CG022045-RA:exon:518328-518199;Name=no_name;Parent=CLUMA_CG022045-RA
superscaffold10	.	exon	517956	518138	.	-	.	ID=CLUMA_CG022045-RA:exon:518138-517956;Name=no_name;Parent=CLUMA_CG022045-RA
superscaffold10	.	exon	516530	516707	.	-	.	ID=CLUMA_CG022045-RA:exon:516707-516530;Name=no_name;Parent=CLUMA_CG022045-RA
superscaffold10	.	exon	516189	516424	.	-	.	ID=CLUMA_CG022045-RA:exon:516424-516189;Name=no_name;Parent=CLUMA_CG022045-RA
superscaffold10	.	exon	515875	516118	.	-	.	ID=CLUMA_CG022045-RA:exon:516118-515875;Name=no_name;Parent=CLUMA_CG022045-RA
superscaffold10	.	CDS	518385	518510	.	-	0	ID=CLUMA_CG022045-RA:exon:518511-518385-cds;Name=no_name-cds;Parent=CLUMA_CG022045-RA
superscaffold10	.	CDS	518199	518328	.	-	0	ID=CLUMA_CG022045-RA:exon:518328-518199-cds;Name=no_name-cds;Parent=CLUMA_CG022045-RA
superscaffold10	.	CDS	517956	518138	.	-	1	ID=CLUMA_CG022045-RA:exon:518138-517956-cds;Name=no_name-cds;Parent=CLUMA_CG022045-RA
superscaffold10	.	CDS	516530	516707	.	-	1	ID=CLUMA_CG022045-RA:exon:516707-516530-cds;Name=no_name-cds;Parent=CLUMA_CG022045-RA
superscaffold10	.	CDS	516189	516424	.	-	2	ID=CLUMA_CG022045-RA:exon:516424-516189-cds;Name=no_name-cds;Parent=CLUMA_CG022045-RA
superscaffold10	.	CDS	516036	516118	.	-	1	ID=CLUMA_CG022045-RA:exon:516118-515875-cds;Name=no_name-cds;Parent=CLUMA_CG022045-RA
superscaffold10	.	mRNA	515875	524340	.	-	.	ID=CLUMA_CG022045-RB;Name=CLUMA_CG022045-RB;Parent=CLUMA_CG022045;date=Tue Feb 17 23:36:45 CET 2015
superscaffold10	.	exon	524083	524340	.	-	.	ID=CLUMA_CG022045-RB:exon:524340-524083;Name=no_name;Parent=CLUMA_CG022045-RB
superscaffold10	.	exon	518944	519058	.	-	.	ID=CLUMA_CG022045-RB:exon:519058-518944;Name=no_name;Parent=CLUMA_CG022045-RB
superscaffold10	.	exon	518385	518511	.	-	.	ID=CLUMA_CG022045-RB:exon:518511-518385;Name=no_name;Parent=CLUMA_CG022045-RB
superscaffold10	.	exon	518199	518328	.	-	.	ID=CLUMA_CG022045-RB:exon:518328-518199;Name=no_name;Parent=CLUMA_CG022045-RB
superscaffold10	.	exon	517956	518138	.	-	.	ID=CLUMA_CG022045-RB:exon:518138-517956;Name=no_name;Parent=CLUMA_CG022045-RB
superscaffold10	.	exon	516530	516707	.	-	.	ID=CLUMA_CG022045-RB:exon:516707-516530;Name=no_name;Parent=CLUMA_CG022045-RB
superscaffold10	.	exon	516189	516424	.	-	.	ID=CLUMA_CG022045-RB:exon:516424-516189;Name=no_name;Parent=CLUMA_CG022045-RB
superscaffold10	.	exon	515875	516118	.	-	.	ID=CLUMA_CG022045-RB:exon:516118-515875;Name=no_name;Parent=CLUMA_CG022045-RB
superscaffold10	.	CDS	518385	518510	.	-	0	ID=CLUMA_CG022045-RB:exon:518511-518385-cds;Name=no_name-cds;Parent=CLUMA_CG022045-RB
superscaffold10	.	CDS	518199	518328	.	-	0	ID=CLUMA_CG022045-RB:exon:518328-518199-cds;Name=no_name-cds;Parent=CLUMA_CG022045-RB
superscaffold10	.	CDS	517956	518138	.	-	1	ID=CLUMA_CG022045-RB:exon:518138-517956-cds;Name=no_name-cds;Parent=CLUMA_CG022045-RB
superscaffold10	.	CDS	516530	516707	.	-	1	ID=CLUMA_CG022045-RB:exon:516707-516530-cds;Name=no_name-cds;Parent=CLUMA_CG022045-RB
superscaffold10	.	CDS	516189	516424	.	-	2	ID=CLUMA_CG022045-RB:exon:516424-516189-cds;Name=no_name-cds;Parent=CLUMA_CG022045-RB
superscaffold10	.	CDS	516036	516118	.	-	1	ID=CLUMA_CG022045-RB:exon:516118-515875-cds;Name=no_name-cds;Parent=CLUMA_CG022045-RB
superscaffold10	maker	gene	524447	526723	.	-	.	ID=CLUMA_CG000203;Name=(sp)_putative_U4/U6_small_nuclear_ribonucleoprotein_Prp3
superscaffold10	maker	mRNA	524447	526723	.	-	.	ID=CLUMA_CG000203-RA;Name=CLUMA_CG000203-RA;Parent=CLUMA_CG000203;_AED=0.13;_QI=154|0.77|0.9|1|0.33|0.5|10|1367|626;_eAED=0.13;date=Tue Feb 17 23:35:01 CET 2015
superscaffold10	maker	exon	526570	526723	.	-	.	ID=CLUMA_CG000203-RA:exon:77193;Name=no_name;Parent=CLUMA_CG000203-RA
superscaffold10	maker	exon	524447	526361	.	-	.	ID=CLUMA_CG000203-RA:526361-524447;Name=no_name;Parent=CLUMA_CG000203-RA
superscaffold10	maker	CDS	524481	526361	.	-	0	ID=CLUMA_CG000203-RA:526361-524447-cds;Name=no_name-cds;Parent=CLUMA_CG000203-RA
superscaffold10	maker	gene	528069	530211	.	+	.	ID=CLUMA_CG000030;Name=(sp)_putative_Alpha-methyldopa_hypersensitive_protein
superscaffold10	maker	mRNA	528069	530211	.	+	.	ID=CLUMA_CG000030-RA;Name=CLUMA_CG000030-RA;Parent=CLUMA_CG000030;_AED=0.06;_QI=6|1|0.6|1|1|1|5|0|535;_eAED=0.07
superscaffold10	maker	exon	528069	528154	.	+	.	ID=CLUMA_CG000030-RA:exon:76189;Name=no_name;Parent=CLUMA_CG000030-RA
superscaffold10	maker	exon	528242	528456	.	+	.	ID=CLUMA_CG000030-RA:exon:76190;Name=no_name;Parent=CLUMA_CG000030-RA
superscaffold10	maker	exon	528761	528780	.	+	.	ID=CLUMA_CG000030-RA:exon:76191;Name=no_name;Parent=CLUMA_CG000030-RA
superscaffold10	maker	exon	528845	528933	.	+	.	ID=CLUMA_CG000030-RA:exon:76192;Name=no_name;Parent=CLUMA_CG000030-RA
superscaffold10	maker	exon	529008	530211	.	+	.	ID=CLUMA_CG000030-RA:exon:76193;Name=no_name;Parent=CLUMA_CG000030-RA
superscaffold10	maker	CDS	528075	528154	.	+	0	ID=CLUMA_CG000030-RA:exon:76189-cds;Name=no_name-cds;Parent=CLUMA_CG000030-RA
superscaffold10	maker	CDS	528242	528456	.	+	2	ID=CLUMA_CG000030-RA:exon:76190-cds;Name=no_name-cds;Parent=CLUMA_CG000030-RA
superscaffold10	maker	CDS	528761	528780	.	+	1	ID=CLUMA_CG000030-RA:exon:76191-cds;Name=no_name-cds;Parent=CLUMA_CG000030-RA
superscaffold10	maker	CDS	528845	528933	.	+	0	ID=CLUMA_CG000030-RA:exon:76192-cds;Name=no_name-cds;Parent=CLUMA_CG000030-RA
superscaffold10	maker	CDS	529008	530211	.	+	2	ID=CLUMA_CG000030-RA:exon:76193-cds;Name=no_name-cds;Parent=CLUMA_CG000030-RA
superscaffold10	maker	gene	530412	533476	.	-	.	ID=CLUMA_CG000177;Name=(sp)_putative_Aromatic-L-amino-acid_decarboxylase
superscaffold10	maker	mRNA	530412	533476	.	-	.	ID=CLUMA_CG000177-RA;Name=CLUMA_CG000177-RA;Alias=CLUMA_CG000241-RA;Parent=CLUMA_CG000177;_AED=0.79;_QI=0|0|0.33|0.33|1|1|3|0|76;_eAED=0.79;date=Sat Dec 26 08:25:30 CET 2015
superscaffold10	maker	exon	533325	533476	.	-	.	ID=CLUMA_CG000177:533476-533325;Name=no_name;Parent=CLUMA_CG000177-RA
superscaffold10	maker	exon	532812	532897	.	-	.	ID=CLUMA_CG000177:532897-532812;Name=no_name;Parent=CLUMA_CG000177-RA
superscaffold10	maker	exon	531948	532092	.	-	.	ID=CLUMA_CG000177:532092-531948;Name=no_name;Parent=CLUMA_CG000177-RA
superscaffold10	maker	exon	531541	531880	.	-	.	ID=CLUMA_CG000177:531880-531541;Name=no_name;Parent=CLUMA_CG000177-RA
superscaffold10	maker	exon	530926	531479	.	-	.	ID=CLUMA_CG000177:531479-530926;Name=no_name;Parent=CLUMA_CG000177-RA
superscaffold10	maker	exon	530412	530855	.	-	.	ID=CLUMA_CG000177:530855-530412;Name=no_name;Parent=CLUMA_CG000177-RA
superscaffold10	maker	CDS	532812	532891	.	-	0	ID=CLUMA_CG000177:532897-532812-cds;Name=no_name-cds;Parent=CLUMA_CG000177-RA
superscaffold10	maker	CDS	531948	532092	.	-	2	ID=CLUMA_CG000177:532092-531948-cds;Name=no_name-cds;Parent=CLUMA_CG000177-RA
superscaffold10	maker	CDS	531541	531880	.	-	0	ID=CLUMA_CG000177:531880-531541-cds;Name=no_name-cds;Parent=CLUMA_CG000177-RA
superscaffold10	maker	CDS	530926	531479	.	-	1	ID=CLUMA_CG000177:531479-530926-cds;Name=no_name-cds;Parent=CLUMA_CG000177-RA
superscaffold10	maker	CDS	530547	530855	.	-	0	ID=CLUMA_CG000177:530855-530412-cds;Name=no_name-cds;Parent=CLUMA_CG000177-RA
superscaffold10	maker	gene	534368	538333	.	+	.	ID=CLUMA_CG000008;Name=(sp)_putative_Histone_deacetylase_complex_subunit_SAP130-B
superscaffold10	maker	mRNA	534368	538333	.	+	.	ID=CLUMA_CG000008-RA;Name=CLUMA_CG000008-RA;Parent=CLUMA_CG000008;_AED=0.01;_QI=94|1|1|1|0.75|0.6|5|416|1053;_eAED=0.01
superscaffold10	maker	exon	534368	534451	.	+	.	ID=CLUMA_CG000008-RA:exon:76076;Name=no_name;Parent=CLUMA_CG000008-RA
superscaffold10	maker	exon	534570	537200	.	+	.	ID=CLUMA_CG000008-RA:exon:76077;Name=no_name;Parent=CLUMA_CG000008-RA
superscaffold10	maker	exon	537261	537555	.	+	.	ID=CLUMA_CG000008-RA:exon:76078;Name=no_name;Parent=CLUMA_CG000008-RA
superscaffold10	maker	exon	537617	537721	.	+	.	ID=CLUMA_CG000008-RA:exon:76079;Name=no_name;Parent=CLUMA_CG000008-RA
superscaffold10	maker	exon	537777	538333	.	+	.	ID=CLUMA_CG000008-RA:exon:76080;Name=no_name;Parent=CLUMA_CG000008-RA
superscaffold10	maker	CDS	534580	537200	.	+	0	ID=CLUMA_CG000008-RA:exon:76077-cds;Name=no_name-cds;Parent=CLUMA_CG000008-RA
superscaffold10	maker	CDS	537261	537555	.	+	2	ID=CLUMA_CG000008-RA:exon:76078-cds;Name=no_name-cds;Parent=CLUMA_CG000008-RA
superscaffold10	maker	CDS	537617	537721	.	+	0	ID=CLUMA_CG000008-RA:exon:76079-cds;Name=no_name-cds;Parent=CLUMA_CG000008-RA
superscaffold10	maker	CDS	537777	537917	.	+	0	ID=CLUMA_CG000008-RA:exon:76080-cds;Name=no_name-cds;Parent=CLUMA_CG000008-RA
superscaffold10	maker	gene	538330	538906	.	-	.	ID=CLUMA_CG000198;Name=CLUMA_CG000198
superscaffold10	maker	mRNA	538330	538906	.	-	.	ID=CLUMA_CG000198-RA;Name=CLUMA_CG000198-RA;Parent=CLUMA_CG000198;_AED=0.27;_QI=84|1|0.5|1|1|1|2|0|145;_eAED=0.29
superscaffold10	maker	exon	538774	538906	.	-	.	ID=CLUMA_CG000198-RA:exon:77164;Name=no_name;Parent=CLUMA_CG000198-RA
superscaffold10	maker	exon	538330	538718	.	-	.	ID=CLUMA_CG000198-RA:exon:77165;Name=no_name;Parent=CLUMA_CG000198-RA
superscaffold10	maker	CDS	538774	538822	.	-	0	ID=CLUMA_CG000198-RA:exon:77164-cds;Name=no_name-cds;Parent=CLUMA_CG000198-RA
superscaffold10	maker	CDS	538330	538718	.	-	1	ID=CLUMA_CG000198-RA:exon:77165-cds;Name=no_name-cds;Parent=CLUMA_CG000198-RA
superscaffold10	maker	gene	539309	541504	.	-	.	ID=CLUMA_CG000356;Name=(nr)_putative_AGAP006481-PA_[Anopheles_gambiae_str._PEST]
superscaffold10	maker	mRNA	539309	541504	.	-	.	ID=CLUMA_CG000356-RA;Name=CLUMA_CG000356-RA;Parent=CLUMA_CG000356;_AED=1.00;_QI=0|-1|0|0|-1|1|1|0|731;_eAED=1.00
superscaffold10	maker	exon	539309	541504	.	-	.	ID=CLUMA_CG000356-RA:exon:77716;Name=no_name;Parent=CLUMA_CG000356-RA
superscaffold10	maker	CDS	539309	541504	.	-	0	ID=CLUMA_CG000356-RA:exon:77716-cds;Name=no_name-cds;Parent=CLUMA_CG000356-RA
superscaffold10	maker	gene	542553	544933	.	+	.	ID=CLUMA_CG000040;Name=(sp)_similar_to_Serpin-Z1C
superscaffold10	maker	mRNA	542553	544933	.	+	.	ID=CLUMA_CG000040-RA;Name=CLUMA_CG000040-RA;Parent=CLUMA_CG000040;_AED=0.11;_QI=104|1|1|1|1|1|8|204|419;_eAED=0.11
superscaffold10	maker	exon	542553	542678	.	+	.	ID=CLUMA_CG000040-RA:exon:76247;Name=no_name;Parent=CLUMA_CG000040-RA
superscaffold10	maker	exon	543121	543269	.	+	.	ID=CLUMA_CG000040-RA:exon:76248;Name=no_name;Parent=CLUMA_CG000040-RA
superscaffold10	maker	exon	543341	543457	.	+	.	ID=CLUMA_CG000040-RA:exon:76249;Name=no_name;Parent=CLUMA_CG000040-RA
superscaffold10	maker	exon	543533	543613	.	+	.	ID=CLUMA_CG000040-RA:exon:76250;Name=no_name;Parent=CLUMA_CG000040-RA
superscaffold10	maker	exon	543666	544203	.	+	.	ID=CLUMA_CG000040-RA:exon:76251;Name=no_name;Parent=CLUMA_CG000040-RA
superscaffold10	maker	exon	544260	544327	.	+	.	ID=CLUMA_CG000040-RA:exon:76252;Name=no_name;Parent=CLUMA_CG000040-RA
superscaffold10	maker	exon	544381	544507	.	+	.	ID=CLUMA_CG000040-RA:exon:76253;Name=no_name;Parent=CLUMA_CG000040-RA
superscaffold10	maker	exon	544572	544933	.	+	.	ID=CLUMA_CG000040-RA:exon:76254;Name=no_name;Parent=CLUMA_CG000040-RA
superscaffold10	maker	CDS	542657	542678	.	+	0	ID=CLUMA_CG000040-RA:exon:76247-cds;Name=no_name-cds;Parent=CLUMA_CG000040-RA
superscaffold10	maker	CDS	543121	543269	.	+	1	ID=CLUMA_CG000040-RA:exon:76248-cds;Name=no_name-cds;Parent=CLUMA_CG000040-RA
superscaffold10	maker	CDS	543341	543457	.	+	0	ID=CLUMA_CG000040-RA:exon:76249-cds;Name=no_name-cds;Parent=CLUMA_CG000040-RA
superscaffold10	maker	CDS	543533	543613	.	+	0	ID=CLUMA_CG000040-RA:exon:76250-cds;Name=no_name-cds;Parent=CLUMA_CG000040-RA
superscaffold10	maker	CDS	543666	544203	.	+	0	ID=CLUMA_CG000040-RA:exon:76251-cds;Name=no_name-cds;Parent=CLUMA_CG000040-RA
superscaffold10	maker	CDS	544260	544327	.	+	1	ID=CLUMA_CG000040-RA:exon:76252-cds;Name=no_name-cds;Parent=CLUMA_CG000040-RA
superscaffold10	maker	CDS	544381	544507	.	+	0	ID=CLUMA_CG000040-RA:exon:76253-cds;Name=no_name-cds;Parent=CLUMA_CG000040-RA
superscaffold10	maker	CDS	544572	544729	.	+	1	ID=CLUMA_CG000040-RA:exon:76254-cds;Name=no_name-cds;Parent=CLUMA_CG000040-RA
superscaffold10	maker	gene	548229	550744	.	+	.	ID=CLUMA_CG000061;Name=(sp)_similar_to_Alpha-N-acetylgalactosaminidase
superscaffold10	maker	mRNA	548229	550744	.	+	.	ID=CLUMA_CG000061-RA;Name=CLUMA_CG000061-RA;Parent=CLUMA_CG000061;_AED=0.11;_QI=350|1|1|1|1|0.92|13|1138|413;_eAED=0.11;date=Wed Feb 25 16:05:26 CET 2015
superscaffold10	maker	exon	548229	548656	.	+	.	ID=CLUMA_CG000061-RA:exon:76408;Name=no_name;Parent=CLUMA_CG000061-RA
superscaffold10	maker	exon	548728	548846	.	+	.	ID=CLUMA_CG000061-RA:exon:76409;Name=no_name;Parent=CLUMA_CG000061-RA
superscaffold10	maker	exon	549037	549166	.	+	.	ID=CLUMA_CG000061-RA:exon:76410;Name=no_name;Parent=CLUMA_CG000061-RA
superscaffold10	maker	exon	549223	549446	.	+	.	ID=CLUMA_CG000061-RA:exon:76411;Name=no_name;Parent=CLUMA_CG000061-RA
superscaffold10	maker	exon	549514	549545	.	+	.	ID=CLUMA_CG000061-RA:exon:76412;Name=no_name;Parent=CLUMA_CG000061-RA
superscaffold10	maker	exon	549611	549633	.	+	.	ID=CLUMA_CG000061-RA:exon:76413;Name=no_name;Parent=CLUMA_CG000061-RA
superscaffold10	maker	exon	549703	549859	.	+	.	ID=CLUMA_CG000061-RA:exon:76414;Name=no_name;Parent=CLUMA_CG000061-RA
superscaffold10	maker	exon	549928	550295	.	+	.	ID=CLUMA_CG000061-RA:exon:76415;Name=no_name;Parent=CLUMA_CG000061-RA
superscaffold10	maker	exon	550366	550744	.	+	.	ID=CLUMA_CG000061:550366-550744;Name=no_name;Parent=CLUMA_CG000061-RA
superscaffold10	maker	CDS	548579	548656	.	+	0	ID=CLUMA_CG000061-RA:exon:76408-cds;Name=no_name-cds;Parent=CLUMA_CG000061-RA
superscaffold10	maker	CDS	548728	548846	.	+	0	ID=CLUMA_CG000061-RA:exon:76409-cds;Name=no_name-cds;Parent=CLUMA_CG000061-RA
superscaffold10	maker	CDS	549037	549166	.	+	2	ID=CLUMA_CG000061-RA:exon:76410-cds;Name=no_name-cds;Parent=CLUMA_CG000061-RA
superscaffold10	maker	CDS	549223	549446	.	+	0	ID=CLUMA_CG000061-RA:exon:76411-cds;Name=no_name-cds;Parent=CLUMA_CG000061-RA
superscaffold10	maker	CDS	549514	549545	.	+	2	ID=CLUMA_CG000061-RA:exon:76412-cds;Name=no_name-cds;Parent=CLUMA_CG000061-RA
superscaffold10	maker	CDS	549611	549633	.	+	1	ID=CLUMA_CG000061-RA:exon:76413-cds;Name=no_name-cds;Parent=CLUMA_CG000061-RA
superscaffold10	maker	CDS	549703	549859	.	+	0	ID=CLUMA_CG000061-RA:exon:76414-cds;Name=no_name-cds;Parent=CLUMA_CG000061-RA
superscaffold10	maker	CDS	549928	550295	.	+	1	ID=CLUMA_CG000061-RA:exon:76415-cds;Name=no_name-cds;Parent=CLUMA_CG000061-RA
superscaffold10	maker	CDS	550366	550476	.	+	0	ID=CLUMA_CG000061:550366-550744-cds;Name=no_name-cds;Parent=CLUMA_CG000061-RA
superscaffold10	.	gene	550699	552668	.	+	.	ID=CLUMA_CG022087;Name=CLUMA_CG022087
superscaffold10	.	mRNA	550699	552668	.	+	.	ID=CLUMA_CG022087-RA;Name=CLUMA_CG022087-RA;Parent=CLUMA_CG022087;date=Wed Feb 25 16:01:35 CET 2015
superscaffold10	.	exon	550699	550879	.	+	.	ID=CLUMA_CG022087-RA:exon:550699-550879;Name=AllNorm454-IT_Contig_10050;Parent=CLUMA_CG022087-RA
superscaffold10	.	exon	550977	551328	.	+	.	ID=CLUMA_CG022087-RA:exon:550977-551328;Name=AllNorm454-IT_Contig_10050;Parent=CLUMA_CG022087-RA
superscaffold10	.	exon	551390	551523	.	+	.	ID=CLUMA_CG022087-RA:exon:551390-551523;Name=AllNorm454-IT_Contig_10050;Parent=CLUMA_CG022087-RA
superscaffold10	.	exon	551587	551614	.	+	.	ID=CLUMA_CG022087-RA:exon:551587-551614;Name=AllNorm454-IT_Contig_10050;Parent=CLUMA_CG022087-RA
superscaffold10	.	exon	552467	552668	.	+	.	ID=CLUMA_CG022087-RA:exon:552467-552668;Name=AllNorm454-IT_Contig_10050;Parent=CLUMA_CG022087-RA
superscaffold10	.	CDS	550838	550879	.	+	0	ID=CLUMA_CG022087-RA:exon:550699-550879-cds;Name=AllNorm454-IT_Contig_10050-cds;Parent=CLUMA_CG022087-RA
superscaffold10	.	CDS	550977	551328	.	+	0	ID=CLUMA_CG022087-RA:exon:550977-551328-cds;Name=AllNorm454-IT_Contig_10050-cds;Parent=CLUMA_CG022087-RA
superscaffold10	.	CDS	551390	551523	.	+	1	ID=CLUMA_CG022087-RA:exon:551390-551523-cds;Name=AllNorm454-IT_Contig_10050-cds;Parent=CLUMA_CG022087-RA
superscaffold10	.	CDS	551587	551614	.	+	0	ID=CLUMA_CG022087-RA:exon:551587-551614-cds;Name=AllNorm454-IT_Contig_10050-cds;Parent=CLUMA_CG022087-RA
superscaffold10	.	CDS	552467	552525	.	+	1	ID=CLUMA_CG022087-RA:exon:552467-552668-cds;Name=AllNorm454-IT_Contig_10050-cds;Parent=CLUMA_CG022087-RA
superscaffold10	maker	gene	553779	554802	.	+	.	ID=CLUMA_CG000298;Name=CLUMA_CG000298
superscaffold10	maker	mRNA	553779	554802	.	+	.	ID=CLUMA_CG000298-RA;Name=CLUMA_CG000298-RA;Parent=CLUMA_CG000298;_AED=1.00;_QI=0|0|0|0|1|1|3|0|79;_eAED=1.00
superscaffold10	maker	exon	553779	553822	.	+	.	ID=CLUMA_CG000298-RA:exon:77567;Name=no_name;Parent=CLUMA_CG000298-RA
superscaffold10	maker	exon	554336	554419	.	+	.	ID=CLUMA_CG000298-RA:exon:77568;Name=no_name;Parent=CLUMA_CG000298-RA
superscaffold10	maker	exon	554691	554802	.	+	.	ID=CLUMA_CG000298-RA:exon:77569;Name=no_name;Parent=CLUMA_CG000298-RA
superscaffold10	maker	CDS	553779	553822	.	+	0	ID=CLUMA_CG000298-RA:exon:77567-cds;Name=no_name-cds;Parent=CLUMA_CG000298-RA
superscaffold10	maker	CDS	554336	554419	.	+	2	ID=CLUMA_CG000298-RA:exon:77568-cds;Name=no_name-cds;Parent=CLUMA_CG000298-RA
superscaffold10	maker	CDS	554691	554802	.	+	2	ID=CLUMA_CG000298-RA:exon:77569-cds;Name=no_name-cds;Parent=CLUMA_CG000298-RA
superscaffold10	maker	gene	565228	567730	.	-	.	ID=CLUMA_CG000146;Name=(sp)_similar_to_Synaptic_vesicle_glycoprotein_2B
superscaffold10	maker	mRNA	565228	567730	.	-	.	ID=CLUMA_CG000146-RA;Name=CLUMA_CG000146-RA;Parent=CLUMA_CG000146;_AED=0.08;_QI=250|0.83|1|1|1|1|7|104|506;_eAED=0.08;date=Sat Dec 26 08:33:48 CET 2015
superscaffold10	maker	exon	567450	567730	.	-	.	ID=CLUMA_CG000146-RA:exon:76829;Name=no_name;Parent=CLUMA_CG000146-RA
superscaffold10	maker	exon	567280	567339	.	-	.	ID=CLUMA_CG000146-RA:exon:76830;Name=no_name;Parent=CLUMA_CG000146-RA
superscaffold10	.	exon	567151	567225	.	-	.	ID=CLUMA_CG000146:567225-567151;Name=no_name;Parent=CLUMA_CG000146-RA
superscaffold10	maker	exon	566837	567086	.	-	.	ID=CLUMA_CG000146:567086-566837;Name=no_name;Parent=CLUMA_CG000146-RA
superscaffold10	.	exon	566728	566765	.	-	.	ID=CLUMA_CG000146:566765-566728;Name=no_name;Parent=CLUMA_CG000146-RA
superscaffold10	maker	exon	566477	566637	.	-	.	ID=CLUMA_CG000146:566637-566477;Name=no_name;Parent=CLUMA_CG000146-RA
superscaffold10	maker	exon	566192	566425	.	-	.	ID=CLUMA_CG000146-RA:exon:76833;Name=no_name;Parent=CLUMA_CG000146-RA
superscaffold10	maker	exon	565647	566107	.	-	.	ID=CLUMA_CG000146-RA:exon:76834;Name=no_name;Parent=CLUMA_CG000146-RA
superscaffold10	maker	exon	565228	565527	.	-	.	ID=CLUMA_CG000146-RA:exon:76835;Name=no_name;Parent=CLUMA_CG000146-RA
superscaffold10	maker	CDS	567450	567480	.	-	0	ID=CLUMA_CG000146-RA:exon:76829-cds;Name=no_name-cds;Parent=CLUMA_CG000146-RA
superscaffold10	maker	CDS	567280	567339	.	-	1	ID=CLUMA_CG000146-RA:exon:76830-cds;Name=no_name-cds;Parent=CLUMA_CG000146-RA
superscaffold10	.	CDS	567151	567225	.	-	1	ID=CLUMA_CG000146:567225-567151-cds;Name=no_name-cds;Parent=CLUMA_CG000146-RA
superscaffold10	maker	CDS	566837	567086	.	-	1	ID=CLUMA_CG000146:567086-566837-cds;Name=no_name-cds;Parent=CLUMA_CG000146-RA
superscaffold10	.	CDS	566728	566765	.	-	2	ID=CLUMA_CG000146:566765-566728-cds;Name=no_name-cds;Parent=CLUMA_CG000146-RA
superscaffold10	maker	CDS	566477	566637	.	-	1	ID=CLUMA_CG000146:566637-566477-cds;Name=no_name-cds;Parent=CLUMA_CG000146-RA
superscaffold10	maker	CDS	566192	566425	.	-	0	ID=CLUMA_CG000146-RA:exon:76833-cds;Name=no_name-cds;Parent=CLUMA_CG000146-RA
superscaffold10	maker	CDS	565647	566107	.	-	0	ID=CLUMA_CG000146-RA:exon:76834-cds;Name=no_name-cds;Parent=CLUMA_CG000146-RA
superscaffold10	maker	CDS	565332	565527	.	-	2	ID=CLUMA_CG000146-RA:exon:76835-cds;Name=no_name-cds;Parent=CLUMA_CG000146-RA
superscaffold10	maker	gene	570805	594639	.	+	.	ID=CLUMA_CG000071;Name=(sp)_putative_Roundabout_homolog_2
superscaffold10	maker	mRNA	570805	594639	.	+	.	ID=CLUMA_CG000071-RA;Name=CLUMA_CG000071-RA;Parent=CLUMA_CG000071;_AED=0.19;_QI=0|0.94|0.88|1|1|0.94|18|589|1404;_eAED=0.19
superscaffold10	maker	exon	570805	571111	.	+	.	ID=CLUMA_CG000071-RA:exon:76492;Name=no_name;Parent=CLUMA_CG000071-RA
superscaffold10	maker	exon	573216	573319	.	+	.	ID=CLUMA_CG000071-RA:exon:76493;Name=no_name;Parent=CLUMA_CG000071-RA
superscaffold10	maker	exon	573404	573584	.	+	.	ID=CLUMA_CG000071-RA:exon:76494;Name=no_name;Parent=CLUMA_CG000071-RA
superscaffold10	maker	exon	578493	578631	.	+	.	ID=CLUMA_CG000071-RA:exon:76495;Name=no_name;Parent=CLUMA_CG000071-RA
superscaffold10	maker	exon	579052	579182	.	+	.	ID=CLUMA_CG000071-RA:exon:76496;Name=no_name;Parent=CLUMA_CG000071-RA
superscaffold10	maker	exon	580517	580794	.	+	.	ID=CLUMA_CG000071-RA:exon:76497;Name=no_name;Parent=CLUMA_CG000071-RA
superscaffold10	maker	exon	581687	581888	.	+	.	ID=CLUMA_CG000071-RA:exon:76498;Name=no_name;Parent=CLUMA_CG000071-RA
superscaffold10	maker	exon	585717	585799	.	+	.	ID=CLUMA_CG000071-RA:exon:76499;Name=no_name;Parent=CLUMA_CG000071-RA
superscaffold10	maker	exon	586017	586256	.	+	.	ID=CLUMA_CG000071-RA:exon:76500;Name=no_name;Parent=CLUMA_CG000071-RA
superscaffold10	maker	exon	587144	587314	.	+	.	ID=CLUMA_CG000071-RA:exon:76501;Name=no_name;Parent=CLUMA_CG000071-RA
superscaffold10	maker	exon	590624	590716	.	+	.	ID=CLUMA_CG000071-RA:exon:76502;Name=no_name;Parent=CLUMA_CG000071-RA
superscaffold10	maker	exon	590879	591077	.	+	.	ID=CLUMA_CG000071-RA:exon:76503;Name=no_name;Parent=CLUMA_CG000071-RA
superscaffold10	maker	exon	591165	591439	.	+	.	ID=CLUMA_CG000071-RA:exon:76504;Name=no_name;Parent=CLUMA_CG000071-RA
superscaffold10	maker	exon	591543	591768	.	+	.	ID=CLUMA_CG000071-RA:exon:76505;Name=no_name;Parent=CLUMA_CG000071-RA
superscaffold10	maker	exon	592257	592676	.	+	.	ID=CLUMA_CG000071-RA:exon:76506;Name=no_name;Parent=CLUMA_CG000071-RA
superscaffold10	maker	exon	592757	592922	.	+	.	ID=CLUMA_CG000071-RA:exon:76507;Name=no_name;Parent=CLUMA_CG000071-RA
superscaffold10	maker	exon	592986	593246	.	+	.	ID=CLUMA_CG000071-RA:exon:76508;Name=no_name;Parent=CLUMA_CG000071-RA
superscaffold10	maker	exon	593312	594639	.	+	.	ID=CLUMA_CG000071-RA:exon:76509;Name=no_name;Parent=CLUMA_CG000071-RA
superscaffold10	maker	CDS	570805	571111	.	+	0	ID=CLUMA_CG000071-RA:exon:76492-cds;Name=no_name-cds;Parent=CLUMA_CG000071-RA
superscaffold10	maker	CDS	573216	573319	.	+	1	ID=CLUMA_CG000071-RA:exon:76493-cds;Name=no_name-cds;Parent=CLUMA_CG000071-RA
superscaffold10	maker	CDS	573404	573584	.	+	0	ID=CLUMA_CG000071-RA:exon:76494-cds;Name=no_name-cds;Parent=CLUMA_CG000071-RA
superscaffold10	maker	CDS	578493	578631	.	+	1	ID=CLUMA_CG000071-RA:exon:76495-cds;Name=no_name-cds;Parent=CLUMA_CG000071-RA
superscaffold10	maker	CDS	579052	579182	.	+	2	ID=CLUMA_CG000071-RA:exon:76496-cds;Name=no_name-cds;Parent=CLUMA_CG000071-RA
superscaffold10	maker	CDS	580517	580794	.	+	1	ID=CLUMA_CG000071-RA:exon:76497-cds;Name=no_name-cds;Parent=CLUMA_CG000071-RA
superscaffold10	maker	CDS	581687	581888	.	+	0	ID=CLUMA_CG000071-RA:exon:76498-cds;Name=no_name-cds;Parent=CLUMA_CG000071-RA
superscaffold10	maker	CDS	585717	585799	.	+	1	ID=CLUMA_CG000071-RA:exon:76499-cds;Name=no_name-cds;Parent=CLUMA_CG000071-RA
superscaffold10	maker	CDS	586017	586256	.	+	0	ID=CLUMA_CG000071-RA:exon:76500-cds;Name=no_name-cds;Parent=CLUMA_CG000071-RA
superscaffold10	maker	CDS	587144	587314	.	+	0	ID=CLUMA_CG000071-RA:exon:76501-cds;Name=no_name-cds;Parent=CLUMA_CG000071-RA
superscaffold10	maker	CDS	590624	590716	.	+	0	ID=CLUMA_CG000071-RA:exon:76502-cds;Name=no_name-cds;Parent=CLUMA_CG000071-RA
superscaffold10	maker	CDS	590879	591077	.	+	0	ID=CLUMA_CG000071-RA:exon:76503-cds;Name=no_name-cds;Parent=CLUMA_CG000071-RA
superscaffold10	maker	CDS	591165	591439	.	+	1	ID=CLUMA_CG000071-RA:exon:76504-cds;Name=no_name-cds;Parent=CLUMA_CG000071-RA
superscaffold10	maker	CDS	591543	591768	.	+	0	ID=CLUMA_CG000071-RA:exon:76505-cds;Name=no_name-cds;Parent=CLUMA_CG000071-RA
superscaffold10	maker	CDS	592257	592676	.	+	1	ID=CLUMA_CG000071-RA:exon:76506-cds;Name=no_name-cds;Parent=CLUMA_CG000071-RA
superscaffold10	maker	CDS	592757	592922	.	+	1	ID=CLUMA_CG000071-RA:exon:76507-cds;Name=no_name-cds;Parent=CLUMA_CG000071-RA
superscaffold10	maker	CDS	592986	593246	.	+	2	ID=CLUMA_CG000071-RA:exon:76508-cds;Name=no_name-cds;Parent=CLUMA_CG000071-RA
superscaffold10	maker	CDS	593312	594050	.	+	2	ID=CLUMA_CG000071-RA:exon:76509-cds;Name=no_name-cds;Parent=CLUMA_CG000071-RA
superscaffold10	maker	gene	610172	612395	.	-	.	ID=CLUMA_CG000147;Name=(sp)_putative_Probable_tRNA_(guanine(26)-N(2))-dimethyltransferase
superscaffold10	maker	mRNA	610172	612395	.	-	.	ID=CLUMA_CG000147-RA;Name=CLUMA_CG000147-RA;Parent=CLUMA_CG000147;_AED=0.05;_QI=83|1|1|1|1|1|8|140|531;_eAED=0.05
superscaffold10	maker	exon	612301	612395	.	-	.	ID=CLUMA_CG000147-RA:exon:76836;Name=no_name;Parent=CLUMA_CG000147-RA
superscaffold10	maker	exon	612169	612246	.	-	.	ID=CLUMA_CG000147-RA:exon:76837;Name=no_name;Parent=CLUMA_CG000147-RA
superscaffold10	maker	exon	611829	612103	.	-	.	ID=CLUMA_CG000147-RA:exon:76838;Name=no_name;Parent=CLUMA_CG000147-RA
superscaffold10	maker	exon	611589	611764	.	-	.	ID=CLUMA_CG000147-RA:exon:76839;Name=no_name;Parent=CLUMA_CG000147-RA
superscaffold10	maker	exon	611333	611534	.	-	.	ID=CLUMA_CG000147-RA:exon:76840;Name=no_name;Parent=CLUMA_CG000147-RA
superscaffold10	maker	exon	611116	611278	.	-	.	ID=CLUMA_CG000147-RA:exon:76841;Name=no_name;Parent=CLUMA_CG000147-RA
superscaffold10	maker	exon	610528	611060	.	-	.	ID=CLUMA_CG000147-RA:exon:76842;Name=no_name;Parent=CLUMA_CG000147-RA
superscaffold10	maker	exon	610172	610468	.	-	.	ID=CLUMA_CG000147-RA:exon:76843;Name=no_name;Parent=CLUMA_CG000147-RA
superscaffold10	maker	CDS	612301	612312	.	-	0	ID=CLUMA_CG000147-RA:exon:76836-cds;Name=no_name-cds;Parent=CLUMA_CG000147-RA
superscaffold10	maker	CDS	612169	612246	.	-	0	ID=CLUMA_CG000147-RA:exon:76837-cds;Name=no_name-cds;Parent=CLUMA_CG000147-RA
superscaffold10	maker	CDS	611829	612103	.	-	0	ID=CLUMA_CG000147-RA:exon:76838-cds;Name=no_name-cds;Parent=CLUMA_CG000147-RA
superscaffold10	maker	CDS	611589	611764	.	-	2	ID=CLUMA_CG000147-RA:exon:76839-cds;Name=no_name-cds;Parent=CLUMA_CG000147-RA
superscaffold10	maker	CDS	611333	611534	.	-	1	ID=CLUMA_CG000147-RA:exon:76840-cds;Name=no_name-cds;Parent=CLUMA_CG000147-RA
superscaffold10	maker	CDS	611116	611278	.	-	2	ID=CLUMA_CG000147-RA:exon:76841-cds;Name=no_name-cds;Parent=CLUMA_CG000147-RA
superscaffold10	maker	CDS	610528	611060	.	-	0	ID=CLUMA_CG000147-RA:exon:76842-cds;Name=no_name-cds;Parent=CLUMA_CG000147-RA
superscaffold10	maker	CDS	610312	610468	.	-	2	ID=CLUMA_CG000147-RA:exon:76843-cds;Name=no_name-cds;Parent=CLUMA_CG000147-RA
superscaffold10	.	gene	612431	613354	.	+	.	ID=CLUMA_CG023166;Name=CLUMA_CG023166
superscaffold10	.	mRNA	612431	613354	.	+	.	ID=CLUMA_CG023166-RA;Name=CLUMA_CG023166-RA;Parent=CLUMA_CG023166;date=Sat Dec 26 08:40:10 CET 2015
superscaffold10	.	exon	612431	612649	.	+	.	ID=CLUMA_CG023166-RA:exon:612431-612649;Name=AllNorm454-IT_Contig_11872;Parent=CLUMA_CG023166-RA
superscaffold10	.	exon	612706	612891	.	+	.	ID=CLUMA_CG023166-RA:exon:612706-612891;Name=AllNorm454-IT_Contig_11872;Parent=CLUMA_CG023166-RA
superscaffold10	.	exon	612951	613123	.	+	.	ID=CLUMA_CG023166-RA:exon:612951-613123;Name=AllNorm454-IT_Contig_11872;Parent=CLUMA_CG023166-RA
superscaffold10	.	exon	613203	613354	.	+	.	ID=CLUMA_CG023166-RA:exon:613203-613354;Name=AllNorm454-IT_Contig_11872;Parent=CLUMA_CG023166-RA
superscaffold10	.	CDS	612497	612649	.	+	0	ID=CLUMA_CG023166-RA:exon:612431-612649-cds;Name=AllNorm454-IT_Contig_11872-cds;Parent=CLUMA_CG023166-RA
superscaffold10	.	CDS	612706	612891	.	+	0	ID=CLUMA_CG023166-RA:exon:612706-612891-cds;Name=AllNorm454-IT_Contig_11872-cds;Parent=CLUMA_CG023166-RA
superscaffold10	.	CDS	612951	613123	.	+	0	ID=CLUMA_CG023166-RA:exon:612951-613123-cds;Name=AllNorm454-IT_Contig_11872-cds;Parent=CLUMA_CG023166-RA
superscaffold10	.	CDS	613203	613293	.	+	2	ID=CLUMA_CG023166-RA:exon:613203-613354-cds;Name=AllNorm454-IT_Contig_11872-cds;Parent=CLUMA_CG023166-RA
superscaffold10	maker	gene	613530	616108	.	+	.	ID=CLUMA_CG000083;Name=(sp)_putative_Cathepsin_L
superscaffold10	maker	mRNA	613530	616108	.	+	.	ID=CLUMA_CG000083-RA;Name=CLUMA_CG000083-RA;Parent=CLUMA_CG000083;_AED=0.18;_QI=66|0.66|0.7|1|0.66|0.7|10|549|873;_eAED=0.27;date=Sat Dec 26 08:38:27 CET 2015
superscaffold10	maker	exon	613530	613825	.	+	.	ID=CLUMA_CG000083:613530-613825;Name=no_name;Parent=CLUMA_CG000083-RA
superscaffold10	maker	exon	614881	615226	.	+	.	ID=CLUMA_CG000083-RA:exon:76578;Name=no_name;Parent=CLUMA_CG000083-RA
superscaffold10	maker	exon	615286	615783	.	+	.	ID=CLUMA_CG000083-RA:exon:76579;Name=no_name;Parent=CLUMA_CG000083-RA
superscaffold10	maker	exon	615843	616108	.	+	.	ID=CLUMA_CG000083:615843-616108;Name=no_name;Parent=CLUMA_CG000083-RA
superscaffold10	maker	CDS	613736	613825	.	+	0	ID=CLUMA_CG000083:613530-613825-cds;Name=no_name-cds;Parent=CLUMA_CG000083-RA
superscaffold10	maker	CDS	614881	615226	.	+	0	ID=CLUMA_CG000083-RA:exon:76578-cds;Name=no_name-cds;Parent=CLUMA_CG000083-RA
superscaffold10	maker	CDS	615286	615783	.	+	1	ID=CLUMA_CG000083-RA:exon:76579-cds;Name=no_name-cds;Parent=CLUMA_CG000083-RA
superscaffold10	maker	CDS	615843	615937	.	+	1	ID=CLUMA_CG000083:615843-616108-cds;Name=no_name-cds;Parent=CLUMA_CG000083-RA
superscaffold10	.	gene	616262	617906	.	+	.	ID=CLUMA_CG023167;Name=CLUMA_CG023167
superscaffold10	.	mRNA	616262	617906	.	+	.	ID=CLUMA_CG023167-RA;Name=CLUMA_CG023167-RA;Parent=CLUMA_CG023167;date=Sat Dec 26 08:49:34 CET 2015
superscaffold10	.	exon	616262	616462	.	+	.	ID=CLUMA_CG023167-RA:exon:616262-616462;Name=AllNorm454-IT_Contig_16748;Parent=CLUMA_CG023167-RA
superscaffold10	.	exon	616570	617495	.	+	.	ID=CLUMA_CG023167:616570-617495;Name=AllNorm454-IT_Contig_6025;Parent=CLUMA_CG023167-RA
superscaffold10	.	exon	617580	617906	.	+	.	ID=CLUMA_CG023167-RA:exon:617580-617906;Name=AllNorm454-IT_Contig_6025;Parent=CLUMA_CG023167-RA
superscaffold10	.	CDS	616337	616462	.	+	0	ID=CLUMA_CG023167-RA:exon:616262-616462-cds;Name=AllNorm454-IT_Contig_16748-cds;Parent=CLUMA_CG023167-RA
superscaffold10	.	CDS	616570	617495	.	+	0	ID=CLUMA_CG023167:616570-617495-cds;Name=AllNorm454-IT_Contig_6025-cds;Parent=CLUMA_CG023167-RA
superscaffold10	.	CDS	617580	617883	.	+	2	ID=CLUMA_CG023167-RA:exon:617580-617906-cds;Name=AllNorm454-IT_Contig_6025-cds;Parent=CLUMA_CG023167-RA
superscaffold10	maker	gene	617906	618976	.	-	.	ID=CLUMA_CG000130;Name=(sp)_putative_RNA_methyltransferase-like_protein_1_homolog
superscaffold10	maker	mRNA	617906	618976	.	-	.	ID=CLUMA_CG000130-RA;Name=CLUMA_CG000130-RA;Parent=CLUMA_CG000130;_AED=0.01;_QI=10|0|0|1|1|1|2|0|333;_eAED=0.01
superscaffold10	maker	exon	618751	618976	.	-	.	ID=CLUMA_CG000130-RA:exon:76740;Name=no_name;Parent=CLUMA_CG000130-RA
superscaffold10	maker	exon	617906	618691	.	-	.	ID=CLUMA_CG000130-RA:exon:76741;Name=no_name;Parent=CLUMA_CG000130-RA
superscaffold10	maker	CDS	618751	618966	.	-	0	ID=CLUMA_CG000130-RA:exon:76740-cds;Name=no_name-cds;Parent=CLUMA_CG000130-RA
superscaffold10	maker	CDS	617906	618691	.	-	0	ID=CLUMA_CG000130-RA:exon:76741-cds;Name=no_name-cds;Parent=CLUMA_CG000130-RA
superscaffold10	maker	gene	619220	639269	.	+	.	ID=CLUMA_CG000095;Name=(sp)_putative_Protein_bunched
superscaffold10	maker	mRNA	619220	639268	.	+	.	ID=CLUMA_CG000095-RA;Name=CLUMA_CG000095-RA;Parent=CLUMA_CG000095;_AED=0.32;_QI=211|0.37|0.33|1|0.5|0.66|9|1843|867;_eAED=0.38;date=Wed Mar 11 11:09:38 CET 2015
superscaffold10	maker	exon	619220	619554	.	+	.	ID=CLUMA_CG000095-RA:exon:76625;Name=no_name;Parent=CLUMA_CG000095-RA
superscaffold10	maker	exon	619663	621484	.	+	.	ID=CLUMA_CG000095-RA:exon:619663-621484;Name=no_name;Parent=CLUMA_CG000095-RA
superscaffold10	maker	exon	623765	623965	.	+	.	ID=CLUMA_CG000095-RA:exon:623765-623965;Name=no_name;Parent=CLUMA_CG000095-RA
superscaffold10	maker	exon	631628	631679	.	+	.	ID=CLUMA_CG000095-RA:exon:631628-631679;Name=no_name;Parent=CLUMA_CG000095-RA
superscaffold10	.	exon	637067	639268	.	+	.	ID=CLUMA_CG000095-RA:exon:637067-639268;Name=no_name;Parent=CLUMA_CG000095-RA
superscaffold10	maker	CDS	619431	619554	.	+	0	ID=CLUMA_CG000095-RA:exon:76625-cds;Name=no_name-cds;Parent=CLUMA_CG000095-RA
superscaffold10	maker	CDS	619663	621484	.	+	1	ID=CLUMA_CG000095-RA:exon:619663-621484-cds;Name=no_name-cds;Parent=CLUMA_CG000095-RA
superscaffold10	maker	CDS	623765	623965	.	+	2	ID=CLUMA_CG000095-RA:exon:623765-623965-cds;Name=no_name-cds;Parent=CLUMA_CG000095-RA
superscaffold10	maker	CDS	631628	631679	.	+	2	ID=CLUMA_CG000095-RA:exon:631628-631679-cds;Name=no_name-cds;Parent=CLUMA_CG000095-RA
superscaffold10	.	CDS	637067	637426	.	+	0	ID=CLUMA_CG000095-RA:exon:637067-639268-cds;Name=no_name-cds;Parent=CLUMA_CG000095-RA
superscaffold10	.	mRNA	629393	639269	.	+	.	ID=CLUMA_CG000095-RB;Name=CLUMA_CG000095-RB;Parent=CLUMA_CG000095;date=Wed Mar 11 11:07:01 CET 2015
superscaffold10	.	exon	629393	630015	.	+	.	ID=CLUMA_CG000095-RB:exon:629393-630015;Name=maker-superscaffold10-exonerate_est2genome-gene-0.43-mRNA-1;Parent=CLUMA_CG000095-RB
superscaffold10	.	exon	631628	631679	.	+	.	ID=CLUMA_CG000095-RB:exon:631628-631679-2;Name=maker-superscaffold10-exonerate_est2genome-gene-0.43-mRNA-1;Parent=CLUMA_CG000095-RB
superscaffold10	.	exon	637067	639269	.	+	.	ID=CLUMA_CG000095-RB:exon:637067-639269;Name=maker-superscaffold10-exonerate_est2genome-gene-0.43-mRNA-1;Parent=CLUMA_CG000095-RB
superscaffold10	.	CDS	629912	630015	.	+	0	ID=CLUMA_CG000095-RB:exon:629393-630015-cds;Name=maker-superscaffold10-exonerate_est2genome-gene-0.43-mRNA-1-cds;Parent=CLUMA_CG000095-RB
superscaffold10	.	CDS	631628	631679	.	+	2	ID=CLUMA_CG000095-RB:exon:631628-631679-2-cds;Name=maker-superscaffold10-exonerate_est2genome-gene-0.43-mRNA-1-cds;Parent=CLUMA_CG000095-RB
superscaffold10	.	CDS	637067	637426	.	+	0	ID=CLUMA_CG000095-RB:exon:637067-639269-cds;Name=maker-superscaffold10-exonerate_est2genome-gene-0.43-mRNA-1-cds;Parent=CLUMA_CG000095-RB
superscaffold10	maker	mRNA	629406	632106	.	+	.	ID=CLUMA_CG000095-RC;Name=CLUMA_CG000095-RC;Parent=CLUMA_CG000095;_AED=0.32;_QI=211|0.42|0.37|1|0.57|0.62|8|1843|822;_eAED=0.35;date=Wed Mar 11 11:07:42 CET 2015
superscaffold10	maker	exon	629406	630015	.	+	.	ID=CLUMA_CG000095-RC:exon:629406-630015;Name=no_name;Parent=CLUMA_CG000095-RC
superscaffold10	maker	exon	631628	632106	.	+	.	ID=CLUMA_CG000095-RC:exon:631628-632106;Name=no_name;Parent=CLUMA_CG000095-RC
superscaffold10	maker	CDS	629912	630015	.	+	0	ID=CLUMA_CG000095-RC:exon:629406-630015-cds;Name=no_name-cds;Parent=CLUMA_CG000095-RC
superscaffold10	maker	CDS	631628	631697	.	+	2	ID=CLUMA_CG000095-RC:exon:631628-632106-cds;Name=no_name-cds;Parent=CLUMA_CG000095-RC
superscaffold10	.	mRNA	629408	632284	.	+	.	ID=CLUMA_CG000095-RD;Name=CLUMA_CG000095-RD;Parent=CLUMA_CG000095;date=Wed Mar 11 11:09:52 CET 2015
superscaffold10	.	exon	629408	630015	.	+	.	ID=CLUMA_CG000095-RD:exon:629408-630015;Name=maker-superscaffold10-exonerate_est2genome-gene-0.43-mRNA-3;Parent=CLUMA_CG000095-RD
superscaffold10	.	exon	631628	631679	.	+	.	ID=CLUMA_CG000095-RD:exon:631628-631679-3;Name=maker-superscaffold10-exonerate_est2genome-gene-0.43-mRNA-3;Parent=CLUMA_CG000095-RD
superscaffold10	.	exon	631739	632284	.	+	.	ID=CLUMA_CG000095-RD:exon:631739-632284;Name=maker-superscaffold10-exonerate_est2genome-gene-0.43-mRNA-3;Parent=CLUMA_CG000095-RD
superscaffold10	.	CDS	629912	630015	.	+	0	ID=CLUMA_CG000095-RD:exon:629408-630015-cds;Name=maker-superscaffold10-exonerate_est2genome-gene-0.43-mRNA-3-cds;Parent=CLUMA_CG000095-RD
superscaffold10	.	CDS	631628	631679	.	+	2	ID=CLUMA_CG000095-RD:exon:631628-631679-3-cds;Name=maker-superscaffold10-exonerate_est2genome-gene-0.43-mRNA-3-cds;Parent=CLUMA_CG000095-RD
superscaffold10	.	CDS	631739	631750	.	+	0	ID=CLUMA_CG000095-RD:exon:631739-632284-cds;Name=maker-superscaffold10-exonerate_est2genome-gene-0.43-mRNA-3-cds;Parent=CLUMA_CG000095-RD
superscaffold10	.	mRNA	633250	639268	.	+	.	ID=CLUMA_CG000095-RE;Name=CLUMA_CG000095-RE;Parent=CLUMA_CG000095;date=Wed Mar 11 11:08:24 CET 2015
superscaffold10	.	exon	633250	634360	.	+	.	ID=CLUMA_CG000095-RE:exon:633250-634360;Name=Adult-HiSeq_22351_c0_seq1_1135_1_0-1134;Parent=CLUMA_CG000095-RE
superscaffold10	.	exon	637067	639268	.	+	.	ID=CLUMA_CG000095-RE:exon:637067-639268-2;Name=LIII-frFM-HiSeq_178033_c1_seq2_2852_1947_0-2204_4152_2205-2851;Parent=CLUMA_CG000095-RE
superscaffold10	.	CDS	634250	634360	.	+	0	ID=CLUMA_CG000095-RE:exon:633250-634360-cds;Name=Adult-HiSeq_22351_c0_seq1_1135_1_0-1134-cds;Parent=CLUMA_CG000095-RE
superscaffold10	.	CDS	637067	637426	.	+	0	ID=CLUMA_CG000095-RE:exon:637067-639268-2-cds;Name=LIII-frFM-HiSeq_178033_c1_seq2_2852_1947_0-2204_4152_2205-2851-cds;Parent=CLUMA_CG000095-RE
superscaffold10	.	gene	639253	641311	.	-	.	ID=CLUMA_CG023168;Name=CLUMA_CG023168
superscaffold10	.	mRNA	639253	641311	.	-	.	ID=CLUMA_CG023168-RA;Name=CLUMA_CG023168-RA;Parent=CLUMA_CG023168;date=Sat Dec 26 14:19:09 CET 2015
superscaffold10	.	exon	640951	641311	.	-	.	ID=CLUMA_CG023168-RA:exon:641311-640951;Name=Adult-HiSeq_9810_c0_seq1_2013_1_0-2012;Parent=CLUMA_CG023168-RA
superscaffold10	.	exon	639253	640897	.	-	.	ID=CLUMA_CG023168-RA:exon:640897-639253;Name=Adult-HiSeq_9810_c0_seq1_2013_1_0-2012;Parent=CLUMA_CG023168-RA
superscaffold10	.	CDS	640951	641066	.	-	0	ID=CLUMA_CG023168-RA:exon:641311-640951-cds;Name=Adult-HiSeq_9810_c0_seq1_2013_1_0-2012-cds;Parent=CLUMA_CG023168-RA
superscaffold10	.	CDS	639421	640897	.	-	2	ID=CLUMA_CG023168-RA:exon:640897-639253-cds;Name=Adult-HiSeq_9810_c0_seq1_2013_1_0-2012-cds;Parent=CLUMA_CG023168-RA
superscaffold10	maker	gene	641304	644355	.	-	.	ID=CLUMA_CG000186;Name=(sp)_similar_to_Solute_carrier_organic_anion_transporter_family_member_2A1
superscaffold10	maker	mRNA	641304	644355	.	-	.	ID=CLUMA_CG000186-RA;Name=CLUMA_CG000186-RA;Parent=CLUMA_CG000186;_AED=0.10;_QI=49|0.71|0.75|1|0.85|0.87|8|168|1210;_eAED=0.10;date=Sat Dec 26 14:19:00 CET 2015
superscaffold10	maker	exon	644114	644355	.	-	.	ID=CLUMA_CG000186-RA:exon:77083;Name=no_name;Parent=CLUMA_CG000186-RA
superscaffold10	maker	exon	643754	643971	.	-	.	ID=CLUMA_CG000186-RA:exon:77084;Name=no_name;Parent=CLUMA_CG000186-RA
superscaffold10	maker	exon	643349	643693	.	-	.	ID=CLUMA_CG000186-RA:exon:77085;Name=no_name;Parent=CLUMA_CG000186-RA
superscaffold10	maker	exon	642724	643291	.	-	.	ID=CLUMA_CG000186:643291-642724;Name=no_name;Parent=CLUMA_CG000186-RA
superscaffold10	maker	exon	642493	642665	.	-	.	ID=CLUMA_CG000186-RA:exon:77087;Name=no_name;Parent=CLUMA_CG000186-RA
superscaffold10	maker	exon	641779	642433	.	-	.	ID=CLUMA_CG000186-RA:exon:77088;Name=no_name;Parent=CLUMA_CG000186-RA
superscaffold10	maker	exon	641304	641663	.	-	.	ID=CLUMA_CG000186:641663-641304;Name=no_name;Parent=CLUMA_CG000186-RA
superscaffold10	maker	CDS	644114	644306	.	-	0	ID=CLUMA_CG000186-RA:exon:77083-cds;Name=no_name-cds;Parent=CLUMA_CG000186-RA
superscaffold10	maker	CDS	643754	643971	.	-	1	ID=CLUMA_CG000186-RA:exon:77084-cds;Name=no_name-cds;Parent=CLUMA_CG000186-RA
superscaffold10	maker	CDS	643349	643693	.	-	0	ID=CLUMA_CG000186-RA:exon:77085-cds;Name=no_name-cds;Parent=CLUMA_CG000186-RA
superscaffold10	maker	CDS	642724	643291	.	-	0	ID=CLUMA_CG000186:643291-642724-cds;Name=no_name-cds;Parent=CLUMA_CG000186-RA
superscaffold10	maker	CDS	642493	642665	.	-	1	ID=CLUMA_CG000186-RA:exon:77087-cds;Name=no_name-cds;Parent=CLUMA_CG000186-RA
superscaffold10	maker	CDS	641779	642433	.	-	0	ID=CLUMA_CG000186-RA:exon:77088-cds;Name=no_name-cds;Parent=CLUMA_CG000186-RA
superscaffold10	maker	CDS	641410	641663	.	-	1	ID=CLUMA_CG000186:641663-641304-cds;Name=no_name-cds;Parent=CLUMA_CG000186-RA
superscaffold10	maker	gene	645187	648794	.	+	.	ID=CLUMA_CG000032;Name=(sp)_similar_to_Solute_carrier_organic_anion_transporter_family_member_4A1
superscaffold10	maker	mRNA	645187	648794	.	+	.	ID=CLUMA_CG000032-RA;Name=CLUMA_CG000032-RA;Parent=CLUMA_CG000032;_AED=0.08;_QI=99|1|1|1|0.9|0.81|11|579|761;_eAED=0.08;date=Sat Dec 26 14:23:15 CET 2015
superscaffold10	maker	exon	645187	645367	.	+	.	ID=CLUMA_CG000032-RA:exon:76198;Name=no_name;Parent=CLUMA_CG000032-RA
superscaffold10	maker	exon	645463	645651	.	+	.	ID=CLUMA_CG000032-RA:exon:76199;Name=no_name;Parent=CLUMA_CG000032-RA
superscaffold10	maker	exon	645710	645866	.	+	.	ID=CLUMA_CG000032-RA:exon:76200;Name=no_name;Parent=CLUMA_CG000032-RA
superscaffold10	maker	exon	645925	646674	.	+	.	ID=CLUMA_CG000032-RA:exon:76201;Name=no_name;Parent=CLUMA_CG000032-RA
superscaffold10	maker	exon	646835	646890	.	+	.	ID=CLUMA_CG000032-RA:exon:76202;Name=no_name;Parent=CLUMA_CG000032-RA
superscaffold10	maker	exon	646947	647108	.	+	.	ID=CLUMA_CG000032-RA:exon:76203;Name=no_name;Parent=CLUMA_CG000032-RA
superscaffold10	maker	exon	647162	647485	.	+	.	ID=CLUMA_CG000032-RA:exon:76204;Name=no_name;Parent=CLUMA_CG000032-RA
superscaffold10	maker	exon	647546	647614	.	+	.	ID=CLUMA_CG000032-RA:exon:76205;Name=no_name;Parent=CLUMA_CG000032-RA
superscaffold10	maker	exon	647674	647791	.	+	.	ID=CLUMA_CG000032-RA:exon:76206;Name=no_name;Parent=CLUMA_CG000032-RA
superscaffold10	maker	exon	647851	648794	.	+	.	ID=CLUMA_CG000032-RA:exon:76207;Name=no_name;Parent=CLUMA_CG000032-RA
superscaffold10	maker	CDS	645286	645367	.	+	0	ID=CLUMA_CG000032-RA:exon:76198-cds;Name=no_name-cds;Parent=CLUMA_CG000032-RA
superscaffold10	maker	CDS	645463	645651	.	+	1	ID=CLUMA_CG000032-RA:exon:76199-cds;Name=no_name-cds;Parent=CLUMA_CG000032-RA
superscaffold10	maker	CDS	645710	645866	.	+	1	ID=CLUMA_CG000032-RA:exon:76200-cds;Name=no_name-cds;Parent=CLUMA_CG000032-RA
superscaffold10	maker	CDS	645925	646674	.	+	2	ID=CLUMA_CG000032-RA:exon:76201-cds;Name=no_name-cds;Parent=CLUMA_CG000032-RA
superscaffold10	maker	CDS	646835	646890	.	+	2	ID=CLUMA_CG000032-RA:exon:76202-cds;Name=no_name-cds;Parent=CLUMA_CG000032-RA
superscaffold10	maker	CDS	646947	647108	.	+	1	ID=CLUMA_CG000032-RA:exon:76203-cds;Name=no_name-cds;Parent=CLUMA_CG000032-RA
superscaffold10	maker	CDS	647162	647485	.	+	1	ID=CLUMA_CG000032-RA:exon:76204-cds;Name=no_name-cds;Parent=CLUMA_CG000032-RA
superscaffold10	maker	CDS	647546	647614	.	+	1	ID=CLUMA_CG000032-RA:exon:76205-cds;Name=no_name-cds;Parent=CLUMA_CG000032-RA
superscaffold10	maker	CDS	647674	647791	.	+	1	ID=CLUMA_CG000032-RA:exon:76206-cds;Name=no_name-cds;Parent=CLUMA_CG000032-RA
superscaffold10	maker	CDS	647851	648229	.	+	2	ID=CLUMA_CG000032-RA:exon:76207-cds;Name=no_name-cds;Parent=CLUMA_CG000032-RA
superscaffold10	maker	gene	648790	650468	.	-	.	ID=CLUMA_CG000189;Name=(sp)_putative_Serine/arginine-rich_splicing_factor_2
superscaffold10	maker	mRNA	648790	650468	.	-	.	ID=CLUMA_CG000189-RA;Name=CLUMA_CG000189-RA;Parent=CLUMA_CG000189;_AED=0.16;_QI=300|1|1|1|0.75|0.8|5|599|157;_eAED=0.16
superscaffold10	maker	exon	650115	650468	.	-	.	ID=CLUMA_CG000189-RA:exon:77097;Name=no_name;Parent=CLUMA_CG000189-RA
superscaffold10	maker	exon	649789	649994	.	-	.	ID=CLUMA_CG000189-RA:exon:77098;Name=no_name;Parent=CLUMA_CG000189-RA
superscaffold10	maker	exon	649653	649721	.	-	.	ID=CLUMA_CG000189-RA:exon:77099;Name=no_name;Parent=CLUMA_CG000189-RA
superscaffold10	maker	exon	649446	649597	.	-	.	ID=CLUMA_CG000189-RA:exon:77100;Name=no_name;Parent=CLUMA_CG000189-RA
superscaffold10	maker	exon	648790	649381	.	-	.	ID=CLUMA_CG000189-RA:exon:77101;Name=no_name;Parent=CLUMA_CG000189-RA
superscaffold10	maker	CDS	650115	650168	.	-	0	ID=CLUMA_CG000189-RA:exon:77097-cds;Name=no_name-cds;Parent=CLUMA_CG000189-RA
superscaffold10	maker	CDS	649789	649994	.	-	0	ID=CLUMA_CG000189-RA:exon:77098-cds;Name=no_name-cds;Parent=CLUMA_CG000189-RA
superscaffold10	maker	CDS	649653	649721	.	-	2	ID=CLUMA_CG000189-RA:exon:77099-cds;Name=no_name-cds;Parent=CLUMA_CG000189-RA
superscaffold10	maker	CDS	649453	649597	.	-	2	ID=CLUMA_CG000189-RA:exon:77100-cds;Name=no_name-cds;Parent=CLUMA_CG000189-RA
superscaffold10	maker	gene	651010	654331	.	+	.	ID=CLUMA_CG000033;Name=(sp)_putative_Eukaryotic_peptide_chain_release_factor_GTP-binding_subunit_ERF3A
superscaffold10	maker	mRNA	651010	654331	.	+	.	ID=CLUMA_CG000033-RA;Name=CLUMA_CG000033-RA;Parent=CLUMA_CG000033;_AED=0.08;_QI=0|1|1|1|0.90|0.83|12|690|584;_eAED=0.08;date=Sat Dec 26 14:24:23 CET 2015
superscaffold10	maker	exon	651010	651313	.	+	.	ID=CLUMA_CG000033-RA:exon:76209;Name=no_name;Parent=CLUMA_CG000033-RA
[truncated: 189,717 more rows]
