# Supplementary material for: Polygenic adaptation from standing genetic variation allows rapid ecotype formation
Source: eLife. 2023 Feb 28;12:e82824. doi: 10.7554/eLife.82824 (PMC9977305; doi:10.7554/eLife.82824)
Supplement: Supplementary file 6. [file elife-82824-supp6.zip › Supplementary_File_6_SNPeff_eBPmc_larger_3.vcf]

##fileformat=VCFv4.2
##ALT=<ID=NON_REF,Description="Represents any possible alternative allele at this location">
##FILTER=<ID=LowQual,Description="Low quality">
##FORMAT=<ID=AD,Number=R,Type=Integer,Description="Allelic depths for the ref and alt alleles in the order listed">
##FORMAT=<ID=DP,Number=1,Type=Integer,Description="Approximate read depth (reads with MQ=255 or with bad mates are filtered)">
##FORMAT=<ID=GQ,Number=1,Type=Integer,Description="Genotype Quality">
##FORMAT=<ID=GT,Number=1,Type=String,Description="Genotype">
##FORMAT=<ID=MIN_DP,Number=1,Type=Integer,Description="Minimum DP observed within the GVCF block">
##FORMAT=<ID=PGT,Number=1,Type=String,Description="Physical phasing haplotype information, describing how the alternate alleles are phased in relation to one another">
##FORMAT=<ID=PID,Number=1,Type=String,Description="Physical phasing ID information, where each unique ID within a given sample (but not across samples) connects records within a phasing group">
##FORMAT=<ID=PL,Number=G,Type=Integer,Description="Normalized, Phred-scaled likelihoods for genotypes as defined in the VCF specification">
##FORMAT=<ID=RGQ,Number=1,Type=Integer,Description="Unconditional reference genotype confidence, encoded as a phred quality -10*log10 p(genotype call is wrong)">
##FORMAT=<ID=SB,Number=4,Type=Integer,Description="Per-sample component statistics which comprise the Fisher's Exact Test to detect strand bias.">
##GATKCommandLine.GenotypeGVCFs=<ID=GenotypeGVCFs,Version=3.8-0-ge9d806836,Date="Fri Aug 07 00:40:28 CEST 2020",Epoch=1596753628919,CommandLineOptions="analysis_type=GenotypeGVCFs input_file=[] showFullBamList=false read_buffer_size=null read_filter=[] disable_read_filter=[] intervals=null excludeIntervals=null interval_set_rule=UNION interval_merging=ALL interval_padding=0 reference_sequence=../02_References/CLUMA1.0-MAPPED.fa nonDeterministicRandomSeed=false disableDithering=false maxRuntime=-1 maxRuntimeUnits=MINUTES downsampling_type=BY_SAMPLE downsample_to_fraction=null downsample_to_coverage=1000 baq=OFF baqGapOpenPenalty=40.0 refactor_NDN_cigar_string=false fix_misencoded_quality_scores=false allow_potentially_misencoded_quality_scores=false useOriginalQualities=false defaultBaseQualities=-1 performanceLog=null BQSR=null quantize_quals=0 static_quantized_quals=null round_down_quantized=false disable_indel_quals=false emit_original_quals=false preserve_qscores_less_than=6 globalQScorePrior=-1.0 secondsBetweenProgressUpdates=10 validation_strictness=SILENT remove_program_records=false keep_program_records=false sample_rename_mapping_file=null unsafe=null use_jdk_deflater=false use_jdk_inflater=false disable_auto_index_creation_and_locking_when_reading_rods=false no_cmdline_in_header=false sites_only=false never_trim_vcf_format_field=false bcf=false bam_compression=null simplifyBAM=false disable_bam_indexing=false generate_md5=false num_threads=1 num_cpu_threads_per_data_thread=1 num_io_threads=0 monitorThreadEfficiency=false num_bam_file_handles=null read_group_black_list=null pedigree=[] pedigreeString=[] pedigreeValidationType=STRICT allow_intervals_with_unindexed_bam=false generateShadowBCF=false variant_index_type=DYNAMIC_SEEK variant_index_parameter=-1 reference_window_stop=0 phone_home= gatk_key=null tag=NA logging_level=INFO log_to_file=null help=false version=false variant=[(RodBindingCollection [(RodBinding name=variant source=./2716_A_run421_TCTTCGGA_S85_L003_q20_merged.after.recall.g.vcf)]), (RodBindingCollection [(RodBinding name=variant2 source=./2716_B_run421_GGTCAACT_S86_L003_q20_merged.after.recall.g.vcf)]), (RodBindingCollection [(RodBinding name=variant3 source=./2716_C_run421_GATCGCAC_S87_L003_q20_merged.after.recall.g.vcf)]), (RodBindingCollection [(RodBinding name=variant4 source=./2716_D_run421_CTCAATGA_S88_L003_q20_merged.after.recall.g.vcf)]), (RodBindingCollection [(RodBinding name=variant5 source=./2716_E_run421_CGCTCGAA_S89_L003_q20_merged.after.recall.g.vcf)]), (RodBindingCollection [(RodBinding name=variant6 source=./2716_F_run421_CATTGCCT_S90_L003_q20_merged.after.recall.g.vcf)]), (RodBindingCollection [(RodBinding name=variant7 source=./2716_G_run421_ATTGACTC_S91_L003_q20_merged.after.recall.g.vcf)]), (RodBindingCollection [(RodBinding name=variant8 source=./2716_H_run421_AGGATTAC_S92_L003_q20_merged.after.recall.g.vcf)]), (RodBindingCollection [(RodBinding name=variant9 source=./2883_AA_run456_TATGTGGC_S28_L004_q20_merged.after.recall.g.vcf)]), (RodBindingCollection [(RodBinding name=variant10 source=./2883_AB_run456_TAGACGGA_S52_L005_q20_merged.after.recall.g.vcf)]), (RodBindingCollection [(RodBinding name=variant11 source=./2883_AC_run456_GGTCGTGT_S53_L005_q20_merged.after.recall.g.vcf)]), (RodBindingCollection [(RodBinding name=variant12 source=./2883_AH_run456.459_q20_merged.after.recall.g.vcf)]), (RodBindingCollection [(RodBinding name=variant13 source=./2883_AJ_run456.459_q20_merged.after.recall.g.vcf)]), (RodBindingCollection [(RodBinding name=variant14 source=./2883_AK_run456.459_q20_merged.after.recall.g.vcf)]), (RodBindingCollection [(RodBinding name=variant15 source=./2883_AP_run456_TGTGAAGA_S60_L006_q20_merged.after.recall.g.vcf)]), (RodBindingCollection [(RodBinding name=variant16 source=./2883_AQ_run456_GAATCTGT_S61_L006_q20_merged.after.recall.g.vcf)]), (RodBindingCollection [(RodBinding name=variant17 source=./2883_AR_run456.459_q20_merged.after.recall.g.vcf)]), (RodBindingCollection [(RodBinding name=variant18 source=./2883_AS_run456.459_q20_merged.after.recall.g.vcf)]), (RodBindingCollection [(RodBinding name=variant19 source=./2883_B_run456.459_q20_merged.after.recall.g.vcf)]), (RodBindingCollection [(RodBinding name=variant20 source=./2883_C_run456.459_q20_merged.after.recall.g.vcf)]), (RodBindingCollection [(RodBinding name=variant21 source=./2883_D_run456_TGCGATCT_S42_L005_q20_merged.after.recall.g.vcf)]), (RodBindingCollection [(RodBinding name=variant22 source=./2883_E_run456.459_q20_merged.after.recall.g.vcf)]), (RodBindingCollection [(RodBinding name=variant23 source=./2883_J_run456_TGTCTATC_S44_L005_q20_merged.after.recall.g.vcf)]), (RodBindingCollection [(RodBinding name=variant24 source=./2883_K_run456_TGCTGATA_S45_L005_q20_merged.after.recall.g.vcf)]), (RodBindingCollection [(RodBinding name=variant25 source=./2883_L_run456_GCAACATT_S46_L005_q20_merged.after.recall.g.vcf)]), (RodBindingCollection [(RodBinding name=variant26 source=./2883_M_run456_GAGGATGG_S47_L005_q20_merged.after.recall.g.vcf)]), (RodBindingCollection [(RodBinding name=variant27 source=./2883_R_run456_CGATGTTT_S48_L005_q20_merged.after.recall.g.vcf)]), (RodBindingCollection [(RodBinding name=variant28 source=./2883_S_run456_TCTCGGTT_S49_L005_q20_merged.after.recall.g.vcf)]), (RodBindingCollection [(RodBinding name=variant29 source=./2883_T_run469_ACGCTTCT_S16_L001_q20_merged.after.recall.g.vcf)]), (RodBindingCollection [(RodBinding name=variant30 source=./2883_U_run456_TTCCTGCT_S50_L005_q20_merged.after.recall.g.vcf)]), (RodBindingCollection [(RodBinding name=variant31 source=./2883_Z_run456_TCTCACGG_S51_L005_q20_merged.after.recall.g.vcf)]), (RodBindingCollection [(RodBinding name=variant32 source=./2886_AA_run456.459_q20_merged.after.recall.g.vcf)]), (RodBindingCollection [(RodBinding name=variant33 source=./2886_AB_run456.459_q20_merged.after.recall.g.vcf)]), (RodBindingCollection [(RodBinding name=variant34 source=./2886_AC_run456.459_q20_merged.after.recall.g.vcf)]), (RodBindingCollection [(RodBinding name=variant35 source=./2886_AD_run456.459_q20_merged.after.recall.g.vcf)]), (RodBindingCollection [(RodBinding name=variant36 source=./2886_AE_run456_CTAGACCT_S135_L007_q20_merged.after.recall.g.vcf)]), (RodBindingCollection [(RodBinding name=variant37 source=./2886_AF_run456.459_q20_merged.after.recall.g.vcf)]), (RodBindingCollection [(RodBinding name=variant38 source=./2886_AG_run456.459_q20_merged.after.recall.g.vcf)]), (RodBindingCollection [(RodBinding name=variant39 source=./2886_AH_run459_CATTGCCT_S178_L006_q20_merged.after.recall.g.vcf)]), (RodBindingCollection [(RodBinding name=variant40 source=./2886_AI_run456.459_q20_merged.after.recall.g.vcf)]), (RodBindingCollection [(RodBinding name=variant41 source=./2886_AJ_run456.459_q20_merged.after.recall.g.vcf)]), (RodBindingCollection [(RodBinding name=variant42 source=./2886_AK_run456.459_q20_merged.after.recall.g.vcf)]), (RodBindingCollection [(RodBinding name=variant43 source=./2886_AL_run456_GTCCGCGA_S141_L007_q20_merged.after.recall.g.vcf)]), (RodBindingCollection [(RodBinding name=variant44 source=./2886_AM_run456_GATCGCAC_S142_L007_q20_merged.after.recall.g.vcf)]), (RodBindingCollection [(RodBinding name=variant45 source=./2886_AN_run456_CTACTGTA_S143_L007_q20_merged.after.recall.g.vcf)]), (RodBindingCollection [(RodBinding name=variant46 source=./2886_AP_run456_CCGTAGGA_S144_L007_q20_merged.after.recall.g.vcf)]), (RodBindingCollection [(RodBinding name=variant47 source=./2886_AQ_run456.459_q20_merged.after.recall.g.vcf)]), (RodBindingCollection [(RodBinding name=variant48 source=./2886_AR_run456.459_q20_merged.after.recall.g.vcf)]), (RodBindingCollection [(RodBinding name=variant49 source=./2886_AS_run456_ACTGCATT_S147_L007_q20_merged.after.recall.g.vcf)]), (RodBindingCollection [(RodBinding name=variant50 source=./2886_AT_run456.459_q20_merged.after.recall.g.vcf)]), (RodBindingCollection [(RodBinding name=variant51 source=./2886_AU_run456_GTACCAGA_S149_L007_q20_merged.after.recall.g.vcf)]), (RodBindingCollection [(RodBinding name=variant52 source=./2886_AV_run456_GAGTCTCC_S150_L007_q20_merged.after.recall.g.vcf)]), (RodBindingCollection [(RodBinding name=variant53 source=./2886_AY_run456.459_q20_merged.after.recall.g.vcf)]), (RodBindingCollection [(RodBinding name=variant54 source=./2886_AZ_run456.459_q20_merged.after.recall.g.vcf)]), (RodBindingCollection [(RodBinding name=variant55 source=./2886_BA_run456_ACTCAAGT_S155_L007_q20_merged.after.recall.g.vcf)]), (RodBindingCollection [(RodBinding name=variant56 source=./2886_BB_run456_TGGTGTCA_S156_L007_q20_merged.after.recall.g.vcf)]), (RodBindingCollection [(RodBinding name=variant57 source=./2886_BC_run456_GGTCAACT_S157_L008_q20_merged.after.recall.g.vcf)]), (RodBindingCollection [(RodBinding name=variant58 source=./2886_BD_run456_CTTGAGGC_S158_L008_q20_merged.after.recall.g.vcf)]), (RodBindingCollection [(RodBinding name=variant59 source=./2886_BE_run469.475_q20_merged.after.recall.g.vcf)]), (RodBindingCollection [(RodBinding name=variant60 source=./2886_BF_run456.459_q20_merged.after.recall.g.vcf)]), (RodBindingCollection [(RodBinding name=variant61 source=./2886_BG_run459_ACTGCATT_S180_L006_q20_merged.after.recall.g.vcf)]), (RodBindingCollection [(RodBinding name=variant62 source=./2886_BH_run456.459_q20_merged.after.recall.g.vcf)]), (RodBindingCollection [(RodBinding name=variant63 source=./2886_BI_run456.459_q20_merged.after.recall.g.vcf)]), (RodBindingCollection [(RodBinding name=variant64 source=./2886_BJ_run459_TCAGACGA_S181_L006_q20_merged.after.recall.g.vcf)]), (RodBindingCollection [(RodBinding name=variant65 source=./2886_BK_run456.459_q20_merged.after.recall.g.vcf)]), (RodBindingCollection [(RodBinding name=variant66 source=./2886_BL_run456.459_q20_merged.after.recall.g.vcf)]), (RodBindingCollection [(RodBinding name=variant67 source=./2886_BM_run469.475_q20_merged.after.recall.g.vcf)]), (RodBindingCollection [(RodBinding name=variant68 source=./2886_BN_run456.459_q20_merged.after.recall.g.vcf)]), (RodBindingCollection [(RodBinding name=variant69 source=./2886_BO_run456_CGTTGTAA_S165_L008_q20_merged.after.recall.g.vcf)]), (RodBindingCollection [(RodBinding name=variant70 source=./2886_BP_run456_CCGAACTA_S166_L008_q20_merged.after.recall.g.vcf)]), (RodBindingCollection [(RodBinding name=variant71 source=./2886_BQ_run456_CAACTCGG_S167_L008_q20_merged.after.recall.g.vcf)]), (RodBindingCollection [(RodBinding name=variant72 source=./2886_BR_run456_AGGACTGT_S168_L008_q20_merged.after.recall.g.vcf)]), (RodBindingCollection [(RodBinding name=variant73 source=./2886_B_run456.459_q20_merged.after.recall.g.vcf)]), (RodBindingCollection [(RodBinding name=variant74 source=./2886_BS_run456_ACGGCTCG_S169_L008_q20_merged.after.recall.g.vcf)]), (RodBindingCollection [(RodBinding name=variant75 source=./2886_BT_run459_GAGTCTCC_S182_L006_q20_merged.after.recall.g.vcf)]), (RodBindingCollection [(RodBinding name=variant76 source=./2886_BU_run469.475_q20_merged.after.recall.g.vcf)]), (RodBindingCollection [(RodBinding name=variant77 source=./2886_BV_run456.459_q20_merged.after.recall.g.vcf)]), (RodBindingCollection [(RodBinding name=variant78 source=./2886_BW_run456.459_q20_merged.after.recall.g.vcf)]), (RodBindingCollection [(RodBinding name=variant79 source=./2886_BX_run456_CTGCGTGA_S172_L008_q20_merged.after.recall.g.vcf)]), (RodBindingCollection [(RodBinding name=variant80 source=./2886_BY_run456_CGTGTCTA_S173_L008_q20_merged.after.recall.g.vcf)]), (RodBindingCollection [(RodBinding name=variant81 source=./2886_BZ_run456_CCAGTTAT_S174_L008_q20_merged.after.recall.g.vcf)]), (RodBindingCollection [(RodBinding name=variant82 source=./2886_CA_run459_CGCAGTAC_S183_L006_q20_merged.after.recall.g.vcf)]), (RodBindingCollection [(RodBinding name=variant83 source=./2886_CB_run456.459_q20_merged.after.recall.g.vcf)]), (RodBindingCollection [(RodBinding name=variant84 source=./2886_CC_run469_TCAGGAGG_S136_L008_q20_merged.after.recall.g.vcf)]), (RodBindingCollection [(RodBinding name=variant85 source=./2886_CD_run456_AGCTTGAG_S176_L008_q20_merged.after.recall.g.vcf)]), (RodBindingCollection [(RodBinding name=variant86 source=./2886_CE_run459_ATTCGTCG_S184_L006_q20_merged.after.recall.g.vcf)]), (RodBindingCollection [(RodBinding name=variant87 source=./2886_CF_run456_ACGGCGAT_S177_L008_q20_merged.after.recall.g.vcf)]), (RodBindingCollection [(RodBinding name=variant88 source=./2886_CG_run456.459_q20_merged.after.recall.g.vcf)]), (RodBindingCollection [(RodBinding name=variant89 source=./2886_CH_run459_AGGACTGT_S185_L006_q20_merged.after.recall.g.vcf)]), (RodBindingCollection [(RodBinding name=variant90 source=./2886_CI_run456_GCGTACGT_S179_L008_q20_merged.after.recall.g.vcf)]), (RodBindingCollection [(RodBinding name=variant91 source=./2886_CJ_run459_ACTCAAGT_S186_L006_q20_merged.after.recall.g.vcf)]), (RodBindingCollection [(RodBinding name=variant92 source=./2886_CK_run469.475_q20_merged.after.recall.g.vcf)]), (RodBindingCollection [(RodBinding name=variant93 source=./2886_CL_run456_CGTGATTC_S180_L008_q20_merged.after.recall.g.vcf)]), (RodBindingCollection [(RodBinding name=variant94 source=./2886_CM_run456_CCAGCGTG_S181_L008_q20_merged.after.recall.g.vcf)]), (RodBindingCollection [(RodBinding name=variant95 source=./2886_C_run456_TACATGTA_S109_L007_q20_merged.after.recall.g.vcf)]), (RodBindingCollection [(RodBinding name=variant96 source=./2886_D_run456.459_q20_merged.after.recall.g.vcf)]), (RodBindingCollection [(RodBinding name=variant97 source=./2886_E_run456.459_q20_merged.after.recall.g.vcf)]), (RodBindingCollection [(RodBinding name=variant98 source=./2886_F_run456.459_q20_merged.after.recall.g.vcf)]), (RodBindingCollection [(RodBinding name=variant99 source=./2886_G_run456_CAGTCGCT_S113_L007_q20_merged.after.recall.g.vcf)]), (RodBindingCollection [(RodBinding name=variant100 source=./2886_H_run456.459_q20_merged.after.recall.g.vcf)]), (RodBindingCollection [(RodBinding name=variant101 source=./2886_I_run456_AGATGCTA_S115_L007_q20_merged.after.recall.g.vcf)]), (RodBindingCollection [(RodBinding name=variant102 source=./2886_J_run456.459_q20_merged.after.recall.g.vcf)]), (RodBindingCollection [(RodBinding name=variant103 source=./2886_K_run456.459_q20_merged.after.recall.g.vcf)]), (RodBindingCollection [(RodBinding name=variant104 source=./2886_L_run456.459_q20_merged.after.recall.g.vcf)]), (RodBindingCollection [(RodBinding name=variant105 source=./2886_M_run456_CTCAGATT_S119_L007_q20_merged.after.recall.g.vcf)]), (RodBindingCollection [(RodBinding name=variant106 source=./2886_O_run456.459_q20_merged.after.recall.g.vcf)]), (RodBindingCollection [(RodBinding name=variant107 source=./2886_P_run456.459_q20_merged.after.recall.g.vcf)]), (RodBindingCollection [(RodBinding name=variant108 source=./2886_Q_run456.459_q20_merged.after.recall.g.vcf)]), (RodBindingCollection [(RodBinding name=variant109 source=./2886_R_run456.459_q20_merged.after.recall.g.vcf)]), (RodBindingCollection [(RodBinding name=variant110 source=./2886_S_run456.459_q20_merged.after.recall.g.vcf)]), (RodBindingCollection [(RodBinding name=variant111 source=./2886_T_run456_GCATGAAC_S126_L007_q20_merged.after.recall.g.vcf)]), (RodBindingCollection [(RodBinding name=variant112 source=./2886_U_run456_CTCAATGA_S127_L007_q20_merged.after.recall.g.vcf)]), (RodBindingCollection [(RodBinding name=variant113 source=./2886_V_run459_CTCAATGA_S176_L006_q20_merged.after.recall.g.vcf)]), (RodBindingCollection [(RodBinding name=variant114 source=./2886_W_run456.459_q20_merged.after.recall.g.vcf)]), (RodBindingCollection [(RodBinding name=variant115 source=./2886_X_run456.459_q20_merged.after.recall.g.vcf)]), (RodBindingCollection [(RodBinding name=variant116 source=./2886_Y_run456.459_q20_merged.after.recall.g.vcf)]), (RodBindingCollection [(RodBinding name=variant117 source=./2886_Z_run459_CGCTCGAA_S177_L006_q20_merged.after.recall.g.vcf)]), (RodBindingCollection [(RodBinding name=variant118 source=./3893_AA_run548_GATCTTGC_S397_L007_q20_merged.after.recall.g.vcf)]), (RodBindingCollection [(RodBinding name=variant119 source=./3893_AB_run556.548_q20_merged.after.recall.g.vcf)]), (RodBindingCollection [(RodBinding name=variant120 source=./3893_AC_run548.556_q20_merged.after.recall.g.vcf)]), (RodBindingCollection [(RodBinding name=variant121 source=./3893_AD_run548.556_q20_merged.after.recall.g.vcf)]), (RodBindingCollection [(RodBinding name=variant122 source=./3893_AE_run548.556.559_q20_merged.after.recall.g.vcf)]), (RodBindingCollection [(RodBinding name=variant123 source=./3893_AF_run548.556.559_q20_merged.after.recall.g.vcf)]), (RodBindingCollection [(RodBinding name=variant124 source=./3893_AG_run548_TTACCGAA_S403_L007_q20_merged.after.recall.g.vcf)]), (RodBindingCollection [(RodBinding name=variant125 source=./3893_AH_run548_GTCCGCGA_S404_L007_q20_merged.after.recall.g.vcf)]), (RodBindingCollection [(RodBinding name=variant126 source=./3893_AI_run548.556_q20_merged.after.recall.g.vcf)]), (RodBindingCollection [(RodBinding name=variant127 source=./3893_AJ_run548_CTACTGTA_S406_L007_q20_merged.after.recall.g.vcf)]), (RodBindingCollection [(RodBinding name=variant128 source=./3893_AK_run548.556.559_q20_merged.after.recall.g.vcf)]), (RodBindingCollection [(RodBinding name=variant129 source=./3893_AL_run548.556_q20_merged.after.recall.g.vcf)]), (RodBindingCollection [(RodBinding name=variant130 source=./3893_AM_run548.556_q20_merged.after.recall.g.vcf)]), (RodBindingCollection [(RodBinding name=variant131 source=./3893_AN_run548_ACTGCATT_S410_L007_q20_merged.after.recall.g.vcf)]), (RodBindingCollection [(RodBinding name=variant132 source=./3893_AO_run548_TGTTCGAG_S411_L007_q20_merged.after.recall.g.vcf)]), (RodBindingCollection [(RodBinding name=variant133 source=./3893_AP_run548_GTACCAGA_S412_L007_q20_merged.after.recall.g.vcf)]), (RodBindingCollection [(RodBinding name=variant134 source=./3893_AQ_run548_GAGTCTCC_S413_L007_q20_merged.after.recall.g.vcf)]), (RodBindingCollection [(RodBinding name=variant135 source=./3893_AR_run548_CTACGCTT_S414_L007_q20_merged.after.recall.g.vcf)]), (RodBindingCollection [(RodBinding name=variant136 source=./3893_A_run548_TTGCCATA_S371_L007_q20_merged.after.recall.g.vcf)]), (RodBindingCollection [(RodBinding name=variant137 source=./3893_AS_run548_CCGCATAA_S415_L007_q20_merged.after.recall.g.vcf)]), (RodBindingCollection [(RodBinding name=variant138 source=./3893_AT_run548.556.559_q20_merged.after.recall.g.vcf)]), (RodBindingCollection [(RodBinding name=variant139 source=./3893_AU_run548_AGGCTCTT_S417_L007_q20_merged.after.recall.g.vcf)]), (RodBindingCollection [(RodBinding name=variant140 source=./3893_AV_run548_ACTCAAGT_S418_L007_q20_merged.after.recall.g.vcf)]), (RodBindingCollection [(RodBinding name=variant141 source=./3893_BG_run548.551.556_q20_merged.after.recall.g.vcf)]), (RodBindingCollection [(RodBinding name=variant142 source=./3893_BH_run548.551.556_q20_merged.after.recall.g.vcf)]), (RodBindingCollection [(RodBinding name=variant143 source=./3893_BI_run548.551.556_q20_merged.after.recall.g.vcf)]), (RodBindingCollection [(RodBinding name=variant144 source=./3893_B_run548_TACATGTA_S372_L007_q20_merged.after.recall.g.vcf)]), (RodBindingCollection [(RodBinding name=variant145 source=./3893_C_run548_GCCGCATG_S373_L007_q20_merged.after.recall.g.vcf)]), (RodBindingCollection [(RodBinding name=variant146 source=./3893_D_run548_CTCAGGCG_S374_L007_q20_merged.after.recall.g.vcf)]), (RodBindingCollection [(RodBinding name=variant147 source=./3893_E_run548_CGCTCGAA_S375_L007_q20_merged.after.recall.g.vcf)]), (RodBindingCollection [(RodBinding name=variant148 source=./3893_F_run548_CAGTCGCT_S376_L007_q20_merged.after.recall.g.vcf)]), (RodBindingCollection [(RodBinding name=variant149 source=./3893_G_run548.556.559_q20_merged.after.recall.g.vcf)]), (RodBindingCollection [(RodBinding name=variant150 source=./3893_H_run548_AGATGCTA_S378_L007_q20_merged.after.recall.g.vcf)]), (RodBindingCollection [(RodBinding name=variant151 source=./3893_I_run548_TTCTCCGA_S379_L007_q20_merged.after.recall.g.vcf)]), (RodBindingCollection [(RodBinding name=variant152 source=./3893_J_run548_GTTCGGTA_S380_L007_q20_merged.after.recall.g.vcf)]), (RodBindingCollection [(RodBinding name=variant153 source=./3893_K_run548_GCCGAGCT_S381_L007_q20_merged.after.recall.g.vcf)]), (RodBindingCollection [(RodBinding name=variant154 source=./3893_L_run548_CTCAGATT_S382_L007_q20_merged.after.recall.g.vcf)]), (RodBindingCollection [(RodBinding name=variant155 source=./3893_M_run548_CGCAGTAC_S383_L007_q20_merged.after.recall.g.vcf)]), (RodBindingCollection [(RodBinding name=variant156 source=./3893_N_run548_CAGTATTA_S384_L007_q20_merged.after.recall.g.vcf)]), (RodBindingCollection [(RodBinding name=variant157 source=./3893_O_run548_ATAGGACT_S385_L007_q20_merged.after.recall.g.vcf)]), (RodBindingCollection [(RodBinding name=variant158 source=./3893_P_run548_AGAGCTCA_S386_L007_q20_merged.after.recall.g.vcf)]), (RodBindingCollection [(RodBinding name=variant159 source=./3893_Q_run548_TTCGACTA_S387_L007_q20_merged.after.recall.g.vcf)]), (RodBindingCollection [(RodBinding name=variant160 source=./3893_R_run548_GTCTTACA_S388_L007_q20_merged.after.recall.g.vcf)]), (RodBindingCollection [(RodBinding name=variant161 source=./3893_S_run548_GCATGAAC_S389_L007_q20_merged.after.recall.g.vcf)]), (RodBindingCollection [(RodBinding name=variant162 source=./3893_T_run548_CTCAATGA_S390_L007_q20_merged.after.recall.g.vcf)]), (RodBindingCollection [(RodBinding name=variant163 source=./3893_U_run548.556.559_q20_merged.after.recall.g.vcf)]), (RodBindingCollection [(RodBinding name=variant164 source=./3893_V_run548_CAGGTGTC_S392_L007_q20_merged.after.recall.g.vcf)]), (RodBindingCollection [(RodBinding name=variant165 source=./3893_W_run548_ATACGGAG_S393_L007_q20_merged.after.recall.g.vcf)]), (RodBindingCollection [(RodBinding name=variant166 source=./3893_X_run548_AGACACCT_S394_L007_q20_merged.after.recall.g.vcf)]), (RodBindingCollection [(RodBinding name=variant167 source=./3893_Y_run548_TTATAGCC_S395_L007_q20_merged.after.recall.g.vcf)]), (RodBindingCollection [(RodBinding name=variant168 source=./3893_Z_run548_GTCTATAA_S396_L007_q20_merged.after.recall.g.vcf)])] out=/mnt/beegfs/Nico/PoGePi_3_2_1/06_Results/Arrhythmic_All.vcf includeNonVariantSites=false uniquifySamples=false annotateNDA=false useNewAFCalculator=false heterozygosity=0.001 indel_heterozygosity=1.25E-4 heterozygosity_stdev=0.01 standard_min_confidence_threshold_for_calling=10.0 standard_min_confidence_threshold_for_emitting=30.0 max_alternate_alleles=6 max_genotype_count=1024 max_num_PL_values=100 input_prior=[] sample_ploidy=2 annotation=[] group=[StandardAnnotation] dbsnp=(RodBinding name= source=UNBOUND) filter_reads_with_N_cigar=false filter_mismatching_base_and_quals=false filter_bases_not_stored=false">
##GATKCommandLine.HaplotypeCaller=<ID=HaplotypeCaller,Version=3.8-0-ge9d806836,Date="Sat Nov 16 15:36:32 CET 2019",Epoch=1573914992666,CommandLineOptions="analysis_type=HaplotypeCaller input_file=[06_Results/2886_BQ_run456_CAACTCGG_S167_L008_q20_merged.RG.sorted.recall.bam] showFullBamList=false read_buffer_size=null read_filter=[] disable_read_filter=[] intervals=null excludeIntervals=null interval_set_rule=UNION interval_merging=ALL interval_padding=0 reference_sequence=02_References/CLUMA1.0-MAPPED.fa nonDeterministicRandomSeed=false disableDithering=false maxRuntime=-1 maxRuntimeUnits=MINUTES downsampling_type=BY_SAMPLE downsample_to_fraction=null downsample_to_coverage=500 baq=OFF baqGapOpenPenalty=40.0 refactor_NDN_cigar_string=false fix_misencoded_quality_scores=false allow_potentially_misencoded_quality_scores=false useOriginalQualities=false defaultBaseQualities=-1 performanceLog=null BQSR=null quantize_quals=0 static_quantized_quals=null round_down_quantized=false disable_indel_quals=false emit_original_quals=false preserve_qscores_less_than=6 globalQScorePrior=-1.0 secondsBetweenProgressUpdates=10 validation_strictness=SILENT remove_program_records=false keep_program_records=false sample_rename_mapping_file=null unsafe=null use_jdk_deflater=false use_jdk_inflater=false disable_auto_index_creation_and_locking_when_reading_rods=false no_cmdline_in_header=false sites_only=false never_trim_vcf_format_field=false bcf=false bam_compression=null simplifyBAM=false disable_bam_indexing=false generate_md5=false num_threads=1 num_cpu_threads_per_data_thread=1 num_io_threads=0 monitorThreadEfficiency=false num_bam_file_handles=null read_group_black_list=null pedigree=[] pedigreeString=[] pedigreeValidationType=STRICT allow_intervals_with_unindexed_bam=false generateShadowBCF=false variant_index_type=DYNAMIC_SEEK variant_index_parameter=-1 reference_window_stop=0 phone_home= gatk_key=null tag=NA logging_level=INFO log_to_file=null help=false version=false likelihoodCalculationEngine=PairHMM heterogeneousKmerSizeResolution=COMBO_MIN dbsnp=(RodBinding name= source=UNBOUND) dontTrimActiveRegions=false maxDiscARExtension=25 maxGGAARExtension=300 paddingAroundIndels=150 paddingAroundSNPs=20 comp=[] annotation=[StrandBiasBySample] excludeAnnotation=[ChromosomeCounts, FisherStrand, StrandOddsRatio, QualByDepth] group=[StandardAnnotation, StandardHCAnnotation] debug=false useFilteredReadsForAnnotations=false emitRefConfidence=GVCF bamOutput=null bamWriterType=CALLED_HAPLOTYPES emitDroppedReads=false disableOptimizations=false annotateNDA=false useNewAFCalculator=false heterozygosity=0.001 indel_heterozygosity=1.25E-4 heterozygosity_stdev=0.01 standard_min_confidence_threshold_for_calling=-0.0 standard_min_confidence_threshold_for_emitting=30.0 max_alternate_alleles=6 max_genotype_count=1024 max_num_PL_values=100 input_prior=[] sample_ploidy=2 genotyping_mode=DISCOVERY alleles=(RodBinding name= source=UNBOUND) contamination_fraction_to_filter=0.0 contamination_fraction_per_sample_file=null p_nonref_model=null exactcallslog=null output_mode=EMIT_VARIANTS_ONLY allSitePLs=true gcpHMM=10 pair_hmm_implementation=FASTEST_AVAILABLE phredScaledGlobalReadMismappingRate=45 noFpga=false nativePairHmmThreads=1 useDoublePrecision=false sample_name=null kmerSize=[10, 25] dontIncreaseKmerSizesForCycles=false allowNonUniqueKmersInRef=false numPruningSamples=1 recoverDanglingHeads=false doNotRecoverDanglingBranches=false minDanglingBranchLength=4 consensus=false maxNumHaplotypesInPopulation=128 errorCorrectKmers=false minPruning=2 debugGraphTransformations=false allowCyclesInKmerGraphToGeneratePaths=false graphOutput=null kmerLengthForReadErrorCorrection=25 minObservationsForKmerToBeSolid=20 GVCFGQBands=[1, 2, 3, 4, 5, 6, 7, 8, 9, 10, 11, 12, 13, 14, 15, 16, 17, 18, 19, 20, 21, 22, 23, 24, 25, 26, 27, 28, 29, 30, 31, 32, 33, 34, 35, 36, 37, 38, 39, 40, 41, 42, 43, 44, 45, 46, 47, 48, 49, 50, 51, 52, 53, 54, 55, 56, 57, 58, 59, 60, 70, 80, 90, 99] indelSizeToEliminateInRefModel=10 min_base_quality_score=10 includeUmappedReads=false useAllelesTrigger=false doNotRunPhysicalPhasing=false keepRG=null justDetermineActiveRegions=false dontGenotype=false dontUseSoftClippedBases=false captureAssemblyFailureBAM=false errorCorrectReads=false pcr_indel_model=CONSERVATIVE maxReadsInRegionPerSample=10000 minReadsPerAlignmentStart=10 mergeVariantsViaLD=false activityProfileOut=null activeRegionOut=null activeRegionIn=null activeRegionExtension=null forceActive=false activeRegionMaxSize=null bandPassSigma=null maxReadsInMemoryPerSample=30000 maxTotalReadsInMemory=10000000 maxProbPropagationDistance=50 activeProbabilityThreshold=0.002 min_mapping_quality_score=20 filter_reads_with_N_cigar=false filter_mismatching_base_and_quals=false filter_bases_not_stored=false">
##INFO=<ID=AC,Number=A,Type=Integer,Description="Allele count in genotypes, for each ALT allele, in the same order as listed">
##INFO=<ID=AF,Number=A,Type=Float,Description="Allele Frequency, for each ALT allele, in the same order as listed">
##INFO=<ID=AN,Number=1,Type=Integer,Description="Total number of alleles in called genotypes">
##INFO=<ID=BaseQRankSum,Number=1,Type=Float,Description="Z-score from Wilcoxon rank sum test of Alt Vs. Ref base qualities">
##INFO=<ID=ClippingRankSum,Number=1,Type=Float,Description="Z-score From Wilcoxon rank sum test of Alt vs. Ref number of hard clipped bases">
##INFO=<ID=DP,Number=1,Type=Integer,Description="Approximate read depth; some reads may have been filtered">
##INFO=<ID=DS,Number=0,Type=Flag,Description="Were any of the samples downsampled?">
##INFO=<ID=END,Number=1,Type=Integer,Description="Stop position of the interval">
##INFO=<ID=ExcessHet,Number=1,Type=Float,Description="Phred-scaled p-value for exact test of excess heterozygosity">
##INFO=<ID=FS,Number=1,Type=Float,Description="Phred-scaled p-value using Fisher's exact test to detect strand bias">
##INFO=<ID=HaplotypeScore,Number=1,Type=Float,Description="Consistency of the site with at most two segregating haplotypes">
##INFO=<ID=InbreedingCoeff,Number=1,Type=Float,Description="Inbreeding coefficient as estimated from the genotype likelihoods per-sample when compared against the Hardy-Weinberg expectation">
##INFO=<ID=MLEAC,Number=A,Type=Integer,Description="Maximum likelihood expectation (MLE) for the allele counts (not necessarily the same as the AC), for each ALT allele, in the same order as listed">
##INFO=<ID=MLEAF,Number=A,Type=Float,Description="Maximum likelihood expectation (MLE) for the allele frequency (not necessarily the same as the AF), for each ALT allele, in the same order as listed">
##INFO=<ID=MQ,Number=1,Type=Float,Description="RMS Mapping Quality">
##INFO=<ID=MQRankSum,Number=1,Type=Float,Description="Z-score From Wilcoxon rank sum test of Alt vs. Ref read mapping qualities">
##INFO=<ID=QD,Number=1,Type=Float,Description="Variant Confidence/Quality by Depth">
##INFO=<ID=RAW_MQ,Number=1,Type=Float,Description="Raw data for RMS Mapping Quality">
##INFO=<ID=ReadPosRankSum,Number=1,Type=Float,Description="Z-score from Wilcoxon rank sum test of Alt vs. Ref read position bias">
##INFO=<ID=SOR,Number=1,Type=Float,Description="Symmetric Odds Ratio of 2x2 contingency table to detect strand bias">
##contig=<ID=superscaffold62,length=11478>
##contig=<ID=superscaffold61,length=1271857>
##contig=<ID=superscaffold60A,length=70633>
##contig=<ID=superscaffold60B,length=291459>
##contig=<ID=superscaffold58-PCRedited,length=665280>
##contig=<ID=superscaffold59-PCRedited,length=1907887>
##contig=<ID=superscaffold57A,length=2694604>
##contig=<ID=superscaffold56,length=2199633>
##contig=<ID=superscaffold55,length=71791>
##contig=<ID=superscaffold54,length=737768>
##contig=<ID=superscaffold53,length=444692>
##contig=<ID=superscaffold52,length=3007834>
##contig=<ID=superscaffold51,length=1503128>
##contig=<ID=superscaffold50-PCRedited,length=2364848>
##contig=<ID=superscaffold49,length=2529122>
##contig=<ID=superscaffold48,length=4029443>
##contig=<ID=superscaffold47A,length=501047>
##contig=<ID=superscaffold47B,length=239991>
##contig=<ID=superscaffold47C-PCRedited,length=5381421>
##contig=<ID=superscaffold47D,length=1955607>
##contig=<ID=superscaffold47E,length=290091>
##contig=<ID=superscaffold47F,length=966772>
##contig=<ID=superscaffold47G,length=676905>
##contig=<ID=superscaffold47H,length=392204>
##contig=<ID=superscaffold47K,length=172793>
##contig=<ID=superscaffold46,length=1560997>
##contig=<ID=superscaffold45B,length=2293527>
##contig=<ID=superscaffold45A,length=1194613>
##contig=<ID=superscaffold44,length=1034113>
##contig=<ID=superscaffold43-PCRedited,length=1500142>
##contig=<ID=superscaffold42,length=819089>
##contig=<ID=superscaffold41B,length=2573838>
##contig=<ID=superscaffold41A,length=1894237>
##contig=<ID=superscaffold40,length=878490>
##contig=<ID=superscaffold39,length=78678>
##contig=<ID=superscaffold38,length=89951>
##contig=<ID=superscaffold37,length=49597>
##contig=<ID=superscaffold36,length=94022>
##contig=<ID=superscaffold35,length=156043>
##contig=<ID=superscaffold34,length=149016>
##contig=<ID=superscaffold33,length=162901>
##contig=<ID=superscaffold32,length=108118>
##contig=<ID=superscaffold31,length=158813>
##contig=<ID=superscaffold30,length=270573>
##contig=<ID=superscaffold29,length=127938>
##contig=<ID=superscaffold28,length=150705>
##contig=<ID=superscaffold27-PCRedited,length=1659016>
##contig=<ID=superscaffold26-PCRedited,length=3259691>
##contig=<ID=superscaffold25-PCRedited,length=397856>
##contig=<ID=superscaffold24,length=398192>
##contig=<ID=superscaffold23,length=435579>
##contig=<ID=superscaffold22A,length=620189>
##contig=<ID=superscaffold22B,length=142800>
##contig=<ID=superscaffold21,length=815047>
##contig=<ID=superscaffold20,length=438361>
##contig=<ID=superscaffold19-PCRedited,length=491732>
##contig=<ID=superscaffold18,length=1421917>
##contig=<ID=superscaffold17,length=464290>
##contig=<ID=superscaffold16B-PCRedited,length=498469>
##contig=<ID=superscaffold16A-PCRedited,length=44536>
##contig=<ID=superscaffold15,length=2146333>
##contig=<ID=superscaffold14,length=250061>
##contig=<ID=superscaffold13,length=2116169>
##contig=<ID=superscaffold12,length=407466>
##contig=<ID=superscaffold11,length=1318413>
##contig=<ID=superscaffold10,length=1752969>
##contig=<ID=superscaffold9,length=1896271>
##contig=<ID=superscaffold8,length=1871155>
##contig=<ID=superscaffold7-PCRedited,length=872243>
##contig=<ID=superscaffold6,length=434939>
##contig=<ID=superscaffold5,length=1615038>
##contig=<ID=superscaffold4,length=741226>
##contig=<ID=superscaffold3,length=1012892>
##contig=<ID=SuperScaffold2,length=626773>
##contig=<ID=superscaffold1,length=673437>
##reference=file:///mnt/beegfs/Nico/PoGePi_3_2_1/06_Results/../02_References/CLUMA1.0-MAPPED.fa
##SnpEffVersion="4.5covid19 (build 2020-04-15 22:26), by Pablo Cingolani"
##SnpEffCmd="SnpEff  -stats /mnt/beegfs/celine/07_SNP_GO_enrichment/04_pipeline/New_BayPass_Analysis_16112020/Covariate_Lunar_OTro/Arrhythmic_Indel_BayPass.covmcmc_ebp_and_scalecov_xtx_c1_results/snpeff_results/Arrhythmic_Indel_BayPass.covmcmc_ebp_and_scalecov_xtx_c1_OTRO_OverThreshold_Summary_intersection.snpeff.ann.ud0.stats.html cluma1 /mnt/beegfs/celine/07_SNP_GO_enrichment/04_pipeline/New_BayPass_Analysis_16112020/Covariate_Lunar_OTro/Arrhythmic_Indel_BayPass.covmcmc_ebp_and_scalecov_xtx_c1_results/intersection_vcf/Arrhythmic_Indel_BayPass.covmcmc_ebp_and_scalecov_xtx_c1_OTRO_OverThreshold_Summary_intersection.vcf "
##INFO=<ID=ANN,Number=.,Type=String,Description="Functional annotations: 'Allele | Annotation | Annotation_Impact | Gene_Name | Gene_ID | Feature_Type | Feature_ID | Transcript_BioType | Rank | HGVS.c | HGVS.p | cDNA.pos / cDNA.length | CDS.pos / CDS.length | AA.pos / AA.length | Distance | ERRORS / WARNINGS / INFO' ">
##INFO=<ID=LOF,Number=.,Type=String,Description="Predicted loss of function effects for this variant. Format: 'Gene_Name | Gene_ID | Number_of_transcripts_in_gene | Percent_of_transcripts_affected'">
##INFO=<ID=NMD,Number=.,Type=String,Description="Predicted nonsense mediated decay effects for this variant. Format: 'Gene_Name | Gene_ID | Number_of_transcripts_in_gene | Percent_of_transcripts_affected'">
#CHROM	POS	ID	REF	ALT	QUAL	FILTER	INFO	FORMAT	06_Results/2716_A_run421_TCTTCGGA_S85_L003	06_Results/2716_B_run421_GGTCAACT_S86_L003	06_Results/2716_C_run421_GATCGCAC_S87_L003	06_Results/2716_D_run421_CTCAATGA_S88_L003	06_Results/2716_E_run421_CGCTCGAA_S89_L003	06_Results/2716_F_run421_CATTGCCT_S90_L003	06_Results/2716_G_run421_ATTGACTC_S91_L003	06_Results/2716_H_run421_AGGATTAC_S92_L003	06_Results/2883_AA_run456_TATGTGGC_S28_L004	06_Results/2883_AB_run456_TAGACGGA_S52_L005	06_Results/2883_AC_run456_GGTCGTGT_S53_L005	06_Results/2883_AH_run456.459	06_Results/2883_AJ_run456.459	06_Results/2883_AK_run456.459	06_Results/2883_AP_run456_TGTGAAGA_S60_L006	06_Results/2883_AQ_run456_GAATCTGT_S61_L006	06_Results/2883_AR_run456.459	06_Results/2883_AS_run456.459_001.merged.fastq_filtered	06_Results/2883_B_run456.459	06_Results/2883_C_run456.459	06_Results/2883_D_run456_TGCGATCT_S42_L005	06_Results/2883_E_run456.459	06_Results/2883_J_run456_TGTCTATC_S44_L005	06_Results/2883_K_run456_TGCTGATA_S45_L005	06_Results/2883_L_run456_GCAACATT_S46_L005	06_Results/2883_M_run456_GAGGATGG_S47_L005	06_Results/2883_R_run456_CGATGTTT_S48_L005	06_Results/2883_S_run456_TCTCGGTT_S49_L005	06_Results/2883_T_run469_ACGCTTCT_S16_L001	06_Results/2883_U_run456_TTCCTGCT_S50_L005	06_Results/2883_Z_run456_TCTCACGG_S51_L005	06_Results/2886_AA_run456.459	06_Results/2886_AB_run456.459	06_Results/2886_AC_run456.459	06_Results/2886_AD_run456.459	06_Results/2886_AE_run456_CTAGACCT_S135_L007	06_Results/2886_AF_run456.459	06_Results/2886_AG_run456.459	06_Results/2886_AH_run459_CATTGCCT_S178_L006	06_Results/2886_AI_run456.459	06_Results/2886_AJ_run456.459	06_Results/2886_AK_run456.459	06_Results/2886_AL_run456_GTCCGCGA_S141_L007	06_Results/2886_AM_run456_GATCGCAC_S142_L007	06_Results/2886_AN_run456_CTACTGTA_S143_L007	06_Results/2886_AP_run456_CCGTAGGA_S144_L007	06_Results/2886_AQ_run456.459	06_Results/2886_AR_run456.459	06_Results/2886_AS_run456_ACTGCATT_S147_L007	06_Results/2886_AT_run456.459	06_Results/2886_AU_run456_GTACCAGA_S149_L007	06_Results/2886_AV_run456_GAGTCTCC_S150_L007	06_Results/2886_AY_run456.459	06_Results/2886_AZ_run456.459	06_Results/2886_BA_run456_ACTCAAGT_S155_L007	06_Results/2886_BB_run456_TGGTGTCA_S156_L007	06_Results/2886_BC_run456_GGTCAACT_S157_L008	06_Results/2886_BD_run456_CTTGAGGC_S158_L008	06_Results/2886_BE_run469.475	06_Results/2886_BF_run456.459	06_Results/2886_BG_run459_ACTGCATT_S180_L006	06_Results/2886_BH_run456.459	06_Results/2886_BI_run456.459	06_Results/2886_BJ_run459_TCAGACGA_S181_L006	06_Results/2886_BK_run456.459	06_Results/2886_BL_run456.459	06_Results/2886_BM_run469.475	06_Results/2886_BN_run456.459	06_Results/2886_BO_run456_CGTTGTAA_S165_L008	06_Results/2886_BP_run456_CCGAACTA_S166_L008	06_Results/2886_BQ_run456_CAACTCGG_S167_L008	06_Results/2886_BR_run456_AGGACTGT_S168_L008	06_Results/2886_BS_run456_ACGGCTCG_S169_L008	06_Results/2886_BT_run459_GAGTCTCC_S182_L006	06_Results/2886_BU_run469.475	06_Results/2886_BV_run456.459	06_Results/2886_BW_run456.459	06_Results/2886_BX_run456_CTGCGTGA_S172_L008	06_Results/2886_BY_run456_CGTGTCTA_S173_L008	06_Results/2886_BZ_run456_CCAGTTAT_S174_L008	06_Results/2886_B_run456.459	06_Results/2886_CA_run459_CGCAGTAC_S183_L006	06_Results/2886_CB_run456.459	06_Results/2886_CC_run469_TCAGGAGG_S136_L008	06_Results/2886_CD_run456_AGCTTGAG_S176_L008	06_Results/2886_CE_run459_ATTCGTCG_S184_L006	06_Results/2886_CF_run456_ACGGCGAT_S177_L008	06_Results/2886_CG_run456.459	06_Results/2886_CH_run459_AGGACTGT_S185_L006	06_Results/2886_CI_run456_GCGTACGT_S179_L008	06_Results/2886_CJ_run459_ACTCAAGT_S186_L006	06_Results/2886_CK_run469.475	06_Results/2886_CL_run456_CGTGATTC_S180_L008	06_Results/2886_CM_run456_CCAGCGTG_S181_L008	06_Results/2886_C_run456_TACATGTA_S109_L007	06_Results/2886_D_run456.459	06_Results/2886_E_run456.459	06_Results/2886_F_run456.459	06_Results/2886_G_run456_CAGTCGCT_S113_L007	06_Results/2886_H_run456.459	06_Results/2886_I_run456_AGATGCTA_S115_L007	06_Results/2886_J_run456.459	06_Results/2886_K_run456.459	06_Results/2886_L_run456.459	06_Results/2886_M_run456_CTCAGATT_S119_L007	06_Results/2886_O_run456.459	06_Results/2886_P_run456.459	06_Results/2886_Q_run456.459	06_Results/2886_R_run456.459	06_Results/2886_S_run456.459	06_Results/2886_T_run456_GCATGAAC_S126_L007	06_Results/2886_U_run456_CTCAATGA_S127_L007	06_Results/2886_V_run459_CTCAATGA_S176_L006	06_Results/2886_W_run456.459	06_Results/2886_X_run456.459	06_Results/2886_Y_run456.459	06_Results/2886_Z_run459_CGCTCGAA_S177_L006	06_Results/3893_AA_run548_GATCTTGC_S397_L007	06_Results/3893_AB_run556.548	06_Results/3893_AC_run548.556	06_Results/3893_AD_run548.556	06_Results/3893_AE_run548.556.559	06_Results/3893_AF_run548.556.559	06_Results/3893_AG_run548_TTACCGAA_S403_L007	06_Results/3893_AH_run548_GTCCGCGA_S404_L007	06_Results/3893_AI_run548.556	06_Results/3893_AJ_run548_CTACTGTA_S406_L007	06_Results/3893_AK_run548.556.559	06_Results/3893_AL_run548.556	06_Results/3893_AM_run548.556	06_Results/3893_AN_run548_ACTGCATT_S410_L007	06_Results/3893_AO_run548_TGTTCGAG_S411_L007	06_Results/3893_AP_run548_GTACCAGA_S412_L007	06_Results/3893_AQ_run548_GAGTCTCC_S413_L007	06_Results/3893_AR_run548_CTACGCTT_S414_L007	06_Results/3893_AS_run548_CCGCATAA_S415_L007	06_Results/3893_AT_run548.556.559	06_Results/3893_AU_run548_AGGCTCTT_S417_L007	06_Results/3893_AV_run548_ACTCAAGT_S418_L007	06_Results/3893_A_run548_TTGCCATA_S371_L007	06_Results/3893_BG_run548.551.556	06_Results/3893_BH_run548.551.556	06_Results/3893_BI_run548.551.556	06_Results/3893_B_run548_TACATGTA_S372_L007	06_Results/3893_C_run548_GCCGCATG_S373_L007	06_Results/3893_D_run548_CTCAGGCG_S374_L007	06_Results/3893_E_run548_CGCTCGAA_S375_L007	06_Results/3893_F_run548_CAGTCGCT_S376_L007	06_Results/3893_G_run548.556.559	06_Results/3893_H_run548_AGATGCTA_S378_L007	06_Results/3893_I_run548_TTCTCCGA_S379_L007	06_Results/3893_J_run548_GTTCGGTA_S380_L007	06_Results/3893_K_run548_GCCGAGCT_S381_L007	06_Results/3893_L_run548_CTCAGATT_S382_L007	06_Results/3893_M_run548_CGCAGTAC_S383_L007	06_Results/3893_N_run548_CAGTATTA_S384_L007	06_Results/3893_O_run548_ATAGGACT_S385_L007	06_Results/3893_P_run548_AGAGCTCA_S386_L007	06_Results/3893_Q_run548_TTCGACTA_S387_L007	06_Results/3893_R_run548_GTCTTACA_S388_L007	06_Results/3893_S_run548_GCATGAAC_S389_L007	06_Results/3893_T_run548_CTCAATGA_S390_L007	06_Results/3893_U_run548.556.559	06_Results/3893_V_run548_CAGGTGTC_S392_L007	06_Results/3893_W_run548_ATACGGAG_S393_L007	06_Results/3893_X_run548_AGACACCT_S394_L007	06_Results/3893_Y_run548_TTATAGCC_S395_L007	06_Results/3893_Z_run548_GTCTATAA_S396_L007
superscaffold61	1133726	.	T	A	517.61	.	ANN=A|3_prime_UTR_variant|MODIFIER|(sp)_putative_Neuroendocrine_convertase_2|CLUMAR_CG020365|transcript|CLUMAR_CG020365-RA|protein_coding|12/12|c.*570A>T|||||570|	GT:AD:DP:GQ:PL	./.:3,0:3:.:0,0,0	./.:0,0:0:.:0,0,0	1/1:0,3:3:9:76,9,0	./.:0,0:0:.:0,0,0	0/0:1,0:1:3:0,3,25	0/0:1,0:1:3:0,3,23	0/0:1,0:1:3:0,3,23	0/0:1,0:1:3:0,3,21	./.:0,0:0:.:0,0,0	0/0:5,0:5:15:0,15,120	0/0:2,0:2:6:0,6,45	0/0:1,0:1:3:0,3,25	0/0:1,0:1:3:0,3,24	./.:0,0:0:.:0,0,0	./.:0,0:0:.:0,0,0	0/0:2,0:2:6:0,6,47	./.:0,0:0:.:0,0,0	./.:0,0:0:.:0,0,0	0/0:3,0:3:6:0,6,90	0/0:2,0:2:6:0,6,49	0/0:3,0:3:9:0,9,71	./.:0,0:0:.:0,0,0	0/0:1,0:1:3:0,3,22	./.:0,0:0:.:0,0,0	./.:0,0:0:.:0,0,0	0/0:1,0:1:3:0,3,24	./.:0,0:0:.:0,0,0	./.:0,0:0:.:0,0,0	0/0:3,0:3:9:0,9,71	./.:0,0:0:.:0,0,0	0/0:1,0:1:3:0,3,25	./.:0,0:0:.:0,0,0	0/0:2,0:2:6:0,6,46	0/0:1,0:1:3:0,3,22	0/0:3,0:3:9:0,9,71	1/1:0,4:4:12:94,12,0	0/0:3,0:3:6:0,6,90	0/0:4,0:4:12:0,12,99	0/0:1,0:1:3:0,3,25	0/0:1,0:1:3:0,3,26	0/0:3,0:3:9:0,9,72	./.:0,0:0:.:0,0,0	0/0:1,0:1:3:0,3,25	1/1:0,5:5:15:131,15,0	0/0:1,0:1:3:0,3,25	0/0:6,0:6:18:0,18,148	0/0:1,0:1:3:0,3,22	0/0:1,0:1:3:0,3,25	0/0:1,0:1:3:0,3,25	0/0:3,0:3:6:0,6,90	./.:0,0:0:.:0,0,0	0/0:1,0:1:3:0,3,22	0/0:2,0:2:6:0,6,49	0/0:1,0:1:3:0,3,25	0/0:1,0:1:3:0,3,22	./.:2,0:2:.:0,0,0	1/1:0,2:2:5:34,5,0	0/0:2,0:2:6:0,6,47	./.:0,0:0:.:0,0,0	0/0:1,0:1:3:0,3,25	0/0:1,0:1:3:0,3,22	0/0:2,0:2:6:0,6,49	0/0:2,0:2:6:0,6,49	./.:0,0:0:.:0,0,0	1/1:0,4:4:12:100,12,0	0/0:2,0:2:6:0,6,48	0/0:2,0:2:6:0,6,45	0/0:3,0:3:9:0,9,73	0/0:2,0:2:3:0,3,45	0/0:1,0:1:3:0,3,22	0/0:1,0:1:3:0,3,22	0/0:2,0:2:0:0,0,1	./.:0,0:0:.:0,0,0	0/0:1,0:1:3:0,3,25	0/0:1,0:1:3:0,3,22	0/0:1,0:1:3:0,3,25	./.:0,0:0:.:0,0,0	0/0:3,0:3:9:0,9,74	0/0:1,0:1:3:0,3,22	1/1:0,2:2:6:51,6,0	0/0:5,0:5:15:0,15,121	0/0:3,0:3:6:0,6,90	0/0:1,0:1:3:0,3,24	./.:0,0:0:.:0,0,0	0/0:2,0:2:6:0,6,48	0/0:4,0:4:12:0,12,95	0/0:2,0:2:6:0,6,49	0/0:2,0:2:6:0,6,49	1/1:0,4:4:12:98,12,0	0/0:3,0:3:0:0,0,24	0/0:3,0:3:9:0,9,71	./.:0,0:0:.:0,0,0	0/0:3,0:3:6:0,6,90	./.:0,0:0:.:0,0,0	0/0:2,0:2:6:0,6,49	0/0:1,0:1:3:0,3,25	0/0:1,0:1:3:0,3,25	./.:1,0:1:.:0,0,0	0/1:3,2:5:36:36,0,62	0/0:2,0:2:6:0,6,46	0/0:2,0:2:6:0,6,46	./.:0,0:0:.:0,0,0	./.:0,0:0:.:0,0,0	0/0:1,0:1:3:0,3,25	0/0:2,0:2:6:0,6,49	1/1:0,4:4:12:106,12,0	0/0:6,0:6:18:0,18,145	0/0:1,0:1:3:0,3,25	0/0:1,0:1:3:0,3,25	./.:0,0:0:.:0,0,0	0/0:2,0:2:6:0,6,47	./.:0,0:0:.:0,0,0	0/0:1,0:1:3:0,3,25	0/0:2,0:2:6:0,6,49	0/0:4,0:4:9:0,9,135	0/0:1,0:1:3:0,3,25	0/0:1,0:1:3:0,3,22	0/0:3,0:3:9:0,9,74	0/0:3,0:3:9:0,9,72	0/0:1,0:1:3:0,3,25	0/0:2,0:2:6:0,6,48	0/0:1,0:1:3:0,3,23	0/0:4,0:4:12:0,12,97	./.:0,0:0:.:0,0,0	0/0:2,0:2:6:0,6,48	0/0:2,0:2:6:0,6,46	./.:0,0:0:.:0,0,0	./.:0,0:0:.:0,0,0	0/0:7,0:7:21:0,21,170	./.:0,0:0:.:0,0,0	0/0:2,0:2:6:0,6,46	0/0:2,0:2:6:0,6,47	0/0:2,0:2:6:0,6,48	0/0:7,0:7:21:0,21,167	0/0:2,0:2:6:0,6,48	./.:0,0:0:.:0,0,0	0/0:1,0:1:3:0,3,25	0/0:1,0:1:3:0,3,24	0/0:2,0:2:6:0,6,48	0/0:1,0:1:3:0,3,23	./.:0,0:0:.:0,0,0	0/0:3,0:3:9:0,9,71	./.:1,0:1:.:0,0,0	0/0:1,0:1:3:0,3,23	./.:0,0:0:.:0,0,0	./.:0,0:0:.:0,0,0	0/0:6,0:6:18:0,18,145	0/0:5,0:5:15:0,15,121	./.:0,0:0:.:0,0,0	0/0:2,0:2:6:0,6,49	./.:1,0:1:.:0,0,0	0/0:4,0:4:12:0,12,99	0/0:2,0:2:6:0,6,49	0/0:1,0:1:3:0,3,23	0/0:1,0:1:3:0,3,23	0/0:4,0:4:12:0,12,96	./.:0,0:0:.:0,0,0	0/0:3,0:3:9:0,9,71	0/0:5,0:5:15:0,15,124	./.:0,0:0:.:0,0,0	0/0:3,0:3:9:0,9,74	0/0:2,0:2:6:0,6,48	0/0:1,0:1:3:0,3,23	0/0:2,0:2:6:0,6,48	./.:0,0:0:.:0,0,0	0/0:8,0:8:15:0,15,225	0/0:1,0:1:3:0,3,22	0/0:2,0:2:6:0,6,46
superscaffold61	1248947	.	T	G	16725.6	.	ANN=G|intergenic_region|MODIFIER|(sp)_putative_Protein_arginine_N-methyltransferase_1-(sp)_putative_RNA-binding_protein_cabeza|CLUMAR_CG020399-CLUMAR_CG020400|intergenic_region|CLUMAR_CG020399-CLUMAR_CG020400|||n.1248947T>G||||||	GT:AD:DP:GQ:PGT:PID:PL	1/1:0,5:5:15:1|1:1248947_T_G:164,15,0	0/1:5,6:11:99:0|1:1248947_T_G:204,0,161	1/1:0,7:7:21:1|1:1248947_T_G:295,21,0	0/1:10,8:18:99:0|1:1248947_T_G:306,0,376	0/0:6,0:6:0:.:.:0,0,47	0/0:9,0:9:0:.:.:0,0,71	0/0:22,0:22:0:.:.:0,0,183	0/0:18,0:18:0:.:.:0,0,268	./.:13,0:13:.:.:.:0,0,0	./.:9,0:9:.:.:.:0,0,0	0/1:5,4:9:99:0|1:1248947_T_G:153,0,148	./.:11,0:11:.:.:.:0,0,0	0/0:13,0:13:13:.:.:0,13,271	0/1:3,1:4:33:.:.:33,0,123	0/0:27,0:27:0:.:.:0,0,243	0/0:12,0:12:0:.:.:0,0,48	0/0:24,0:24:0:.:.:0,0,7	./.:14,0:14:.:.:.:0,0,0	0/1:4,2:6:69:0|1:1248947_T_G:69,0,204	0/0:19,0:19:0:.:.:0,0,116	0/0:14,0:14:0:.:.:0,0,144	./.:6,0:6:.:.:.:0,0,0	0/0:17,0:17:0:.:.:0,0,266	0/0:14,0:14:0:.:.:0,0,31	./.:17,0:17:.:.:.:0,0,0	./.:12,0:12:.:.:.:0,0,0	0/0:11,0:11:33:.:.:0,33,272	0/0:13,0:13:0:.:.:0,0,13	0/0:30,0:30:0:.:.:0,0,338	0/0:21,0:21:0:.:.:0,0,27	./.:12,0:12:.:.:.:0,0,0	0/1:2,2:4:78:0|1:1248947_T_G:78,0,78	0/0:33,0:33:0:.:.:0,0,109	0/0:16,0:16:0:.:.:0,0,172	0/0:13,0:13:0:.:.:0,0,221	0/1:3,9:12:79:0|1:1248947_T_G:349,0,79	0/0:25,0:25:0:.:.:0,0,176	0/1:9,2:11:57:0|1:1248947_T_G:57,0,372	1/1:0,21:21:63:1|1:1248947_T_G:925,63,0	0/0:27,0:27:0:.:.:0,0,308	0/0:21,0:21:0:.:.:0,0,210	0/0:26,0:26:0:.:.:0,0,40	0/1:8,3:11:99:0|1:1248947_T_G:102,0,327	0/1:2,8:10:60:0|1:1248947_T_G:330,0,60	0/0:14,0:14:0:.:.:0,0,43	0/1:8,3:11:99:0|1:1248947_T_G:102,0,309	./.:6,0:6:.:.:.:0,0,0	0/0:31,0:31:0:.:.:0,0,182	0/0:30,0:30:0:.:.:0,0,420	0/0:19,0:19:0:.:.:0,0,214	1/1:1,10:11:13:1|1:1248947_T_G:494,13,0	0/0:23,0:23:0:.:.:0,0,84	0/1:6,6:12:99:0|1:1248947_T_G:234,0,215	./.:25,0:25:.:.:.:0,0,0	0/0:11,0:11:0:.:.:0,0,20	0/1:6,8:14:99:0|1:1248947_T_G:311,0,228	1/1:0,11:11:36:1|1:1248947_T_G:540,36,0	0/0:14,0:14:0:.:.:0,0,88	1/1:0,15:15:45:1|1:1248947_T_G:614,45,0	0/1:9,2:11:57:0|1:1248947_T_G:57,0,342	1/1:0,12:12:36:1|1:1248947_T_G:540,36,0	0/0:17,0:17:0:.:.:0,0,10	0/0:20,0:20:0:.:.:0,0,196	0/1:6,13:19:99:0|1:1248947_T_G:504,0,213	0/1:18,15:33:99:0|1:1248947_T_G:576,0,661	./.:21,0:21:.:.:.:0,0,0	0/1:6,7:13:99:0|1:1248947_T_G:255,0,231	1/1:0,13:13:45:1|1:1248947_T_G:615,45,0	0/1:3,9:12:99:0|1:1248947_T_G:369,0,99	0/0:16,0:16:0:.:.:0,0,245	0/0:18,0:18:0:.:.:0,0,139	0/1:4,9:13:99:0|1:1248947_T_G:345,0,141	0/1:2,9:11:57:0|1:1248947_T_G:331,0,57	0/0:25,0:25:0:.:.:0,0,311	./.:10,0:10:.:.:.:0,0,0	1/1:0,11:11:33:1|1:1248947_T_G:468,33,0	0/1:9,4:13:99:0|1:1248947_T_G:141,0,297	0/0:26,0:26:0:.:.:0,0,348	./.:20,0:20:.:.:.:0,0,0	0/1:7,9:16:99:0|1:1248947_T_G:304,0,267	0/1:5,2:7:69:0|1:1248947_T_G:69,0,186	0/0:19,0:19:0:.:.:0,0,216	0/0:20,0:20:0:.:.:0,0,268	0/0:14,0:14:0:.:.:0,0,94	0/1:10,7:17:99:0|1:1248947_T_G:189,0,399	0/1:14,17:31:99:0|1:1248947_T_G:673,0,514	0/0:12,0:12:0:.:.:0,0,194	0/0:21,0:21:0:.:.:0,0,267	0/1:1,13:14:3:0|1:1248947_T_G:523,0,3	0/1:10,9:19:99:0|1:1248947_T_G:307,0,393	0/0:19,0:19:0:.:.:0,0,187	0/1:7,3:10:99:0|1:1248947_T_G:105,0,266	0/1:7,6:13:99:0|1:1248947_T_G:231,0,235	1/1:0,23:23:69:1|1:1248947_T_G:1035,69,0	0/1:8,4:12:99:0|1:1248947_T_G:141,0,298	./.:17,0:17:.:.:.:0,0,0	./.:14,0:14:.:.:.:0,0,0	0/1:7,11:18:99:0|1:1248947_T_G:407,0,261	0/1:8,7:15:99:0|1:1248947_T_G:250,0,315	./.:27,0:27:.:.:.:0,0,0	0/0:13,0:13:0:.:.:0,0,5	1/1:1,17:18:5:1|1:1248947_T_G:639,5,0	./.:12,0:12:.:.:.:0,0,0	0/0:21,0:21:0:.:.:0,0,264	0/0:19,0:19:0:.:.:0,0,318	1/1:0,16:16:48:1|1:1248947_T_G:700,48,0	0/0:18,0:18:0:.:.:0,0,236	0/0:25,0:25:0:.:.:0,0,169	0/1:3,6:9:85:0|1:1248947_T_G:210,0,85	0/1:2,5:7:69:0|1:1248947_T_G:204,0,69	./.:18,0:18:.:.:.:0,0,0	0/0:36,0:36:0:.:.:0,0,115	0/1:12,13:25:99:0|1:1248947_T_G:510,0,465	0/1:5,6:11:99:0|1:1248947_T_G:237,0,192	0/0:19,0:19:0:.:.:0,0,167	0/0:15,0:15:0:.:.:0,0,96	0/1:7,7:14:99:0|1:1248947_T_G:315,0,251	./.:13,0:13:.:.:.:0,0,0	./.:17,0:17:.:.:.:0,0,0	0/0:19,0:19:0:.:.:0,0,211	./.:9,0:9:.:.:.:0,0,0	0/0:34,0:34:0:.:.:0,0,14	0/0:23,0:23:0:.:.:0,0,363	0/0:17,0:17:0:.:.:0,0,65	0/0:15,0:15:0:.:.:0,0,73	0/0:28,0:28:0:.:.:0,0,134	0/0:21,0:21:0:.:.:0,0,361	0/0:20,0:20:0:.:.:0,0,194	0/0:19,0:19:0:.:.:0,0,111	0/0:17,0:17:0:.:.:0,0,269	0/0:11,0:11:0:.:.:0,0,69	0/0:30,0:30:0:.:.:0,0,135	0/0:15,0:15:0:.:.:0,0,278	0/0:24,0:24:0:.:.:0,0,141	0/0:23,0:23:0:.:.:0,0,88	0/0:21,0:21:0:.:.:0,0,66	0/0:18,0:18:0:.:.:0,0,93	0/0:14,0:14:0:.:.:0,0,43	0/0:29,0:29:0:.:.:0,0,196	./.:18,0:18:.:.:.:0,0,0	0/1:6,6:12:99:0|1:1248947_T_G:210,0,234	./.:16,0:16:.:.:.:0,0,0	0/1:3,5:8:99:0|1:1248947_T_G:201,0,111	0/0:19,0:19:0:.:.:0,0,70	0/0:19,0:19:0:.:.:0,0,42	0/0:24,0:24:0:.:.:0,0,107	0/0:20,0:20:0:.:.:0,0,173	./.:24,0:24:.:.:.:0,0,0	./.:20,0:20:.:.:.:0,0,0	0/0:15,0:15:0:.:.:0,0,68	0/0:19,0:19:0:.:.:0,0,333	0/0:22,0:22:0:.:.:0,0,109	./.:18,0:18:.:.:.:0,0,0	0/0:19,0:19:0:.:.:0,0,77	./.:31,0:31:.:.:.:0,0,0	./.:12,0:12:.:.:.:0,0,0	0/0:30,0:30:0:.:.:0,0,36	./.:13,0:13:.:.:.:0,0,0	./.:35,0:35:.:.:.:0,0,0	0/0:23,0:23:0:.:.:0,0,266	0/0:26,0:26:0:.:.:0,0,259	0/0:24,0:24:0:.:.:0,0,181	0/0:17,0:17:0:.:.:0,0,123	0/0:20,0:20:0:.:.:0,0,192	0/0:17,0:17:0:.:.:0,0,32	0/0:22,0:22:0:.:.:0,0,106	0/0:18,0:18:0:.:.:0,0,44	0/0:16,0:16:0:.:.:0,0,29
superscaffold61	1248966	.	A	AATAGGT	16672.8	.	ANN=AATAGGT|intergenic_region|MODIFIER|(sp)_putative_Protein_arginine_N-methyltransferase_1-(sp)_putative_RNA-binding_protein_cabeza|CLUMAR_CG020399-CLUMAR_CG020400|intergenic_region|CLUMAR_CG020399-CLUMAR_CG020400|||n.1248966_1248967insATAGGT||||||	GT:AD:DP:GQ:PGT:PID:PL	1/1:0,4:4:15:1|1:1248947_T_G:225,15,0	0/1:3,5:8:99:0|1:1248947_T_G:198,0,153	1/1:0,6:6:21:1|1:1248947_T_G:315,21,0	0/1:11,8:19:99:0|1:1248947_T_G:345,0,435	0/0:5,0:5:0:.:.:0,0,23	0/0:9,0:9:0:.:.:0,0,128	0/0:18,0:18:0:.:.:0,0,112	0/0:18,0:18:0:.:.:0,0,310	./.:12,0:12:.:.:.:0,0,0	./.:11,0:11:.:.:.:0,0,0	0/1:3,4:7:99:0|1:1248947_T_G:243,0,108	./.:12,0:12:.:.:.:0,0,0	0/0:16,0:16:18:.:.:0,18,270	0/1:3,1:4:75:0|1:1248958_C_CTT:75,0,120	0/0:21,0:21:0:.:.:0,0,290	0/0:12,0:12:0:.:.:0,0,151	0/0:19,0:19:0:.:.:0,0,210	./.:10,0:10:.:.:.:0,0,0	0/1:3,3:6:99:0|1:1248947_T_G:117,0,117	0/0:18,0:18:0:.:.:0,0,165	0/0:14,0:14:0:.:.:0,0,236	./.:7,0:7:.:.:.:0,0,0	0/0:15,0:15:0:.:.:0,0,234	0/0:11,0:11:0:.:.:0,0,78	./.:14,0:14:.:.:.:0,0,0	./.:12,0:12:.:.:.:0,0,0	0/0:9,0:9:18:.:.:0,18,270	0/0:10,0:10:0:.:.:0,0,45	0/0:27,0:27:0:.:.:0,0,452	0/0:16,0:16:0:.:.:0,0,71	./.:9,0:9:.:.:.:0,0,0	0/1:2,2:4:78:0|1:1248947_T_G:78,0,78	0/0:28,0:28:0:.:.:0,0,170	0/0:15,0:15:0:.:.:0,0,209	0/0:17,0:17:4:.:.:0,4,336	0/1:3,8:11:99:0|1:1248947_T_G:327,0,102	0/0:21,0:21:0:.:.:0,0,271	0/1:11,2:13:90:0|1:1248947_T_G:90,0,495	1/1:0,19:19:60:1|1:1248947_T_G:900,60,0	0/0:25,0:25:0:.:.:0,0,315	0/0:22,0:22:0:.:.:0,0,264	0/0:23,0:23:0:.:.:0,0,59	0/1:8,3:11:99:0|1:1248947_T_G:102,0,327	0/1:2,11:13:48:0|1:1248947_T_G:498,0,48	./.:10,0:10:.:.:.:0,0,0	0/1:9,4:13:99:0|1:1248947_T_G:141,0,366	0/0:4,0:4:6:.:.:0,6,90	0/0:29,0:29:0:.:.:0,0,244	0/0:31,0:31:0:.:.:0,0,579	0/0:20,0:20:0:.:.:0,0,268	1/1:0,12:12:39:1|1:1248947_T_G:585,39,0	0/0:18,0:18:0:.:.:0,0,122	0/1:6,6:12:99:0|1:1248947_T_G:276,0,231	0/0:28,0:28:0:.:.:0,0,104	0/0:10,0:10:0:.:.:0,0,75	0/1:7,8:15:99:0|1:1248947_T_G:315,0,270	1/1:0,10:10:30:1|1:1248947_T_G:450,30,0	0/0:11,0:11:0:.:.:0,0,123	0/1:5,6:11:99:0|1:1248966_A_AATAGGT:254,0,189	0/1:9,5:14:99:0|1:1248947_T_G:267,0,357	1/1:0,12:12:39:1|1:1248947_T_G:585,39,0	./.:15,0:15:.:.:.:0,0,0	0/0:17,0:17:0:.:.:0,0,197	0/1:6,12:18:99:0|1:1248947_T_G:486,0,216	0/1:19,16:35:99:0|1:1248947_T_G:657,0,747	0/0:17,0:17:0:.:.:0,0,146	0/1:7,7:14:99:0|1:1248947_T_G:312,0,312	1/1:0,14:14:45:1|1:1248947_T_G:675,45,0	0/1:7,5:12:99:0|1:1248966_A_AATAGGT:186,0,321	0/0:16,0:16:0:.:.:0,0,259	0/0:17,0:17:0:.:.:0,0,80	0/1:4,9:13:99:0|1:1248947_T_G:366,0,141	0/1:2,7:9:63:0|1:1248947_T_G:288,0,63	0/0:20,0:20:0:.:.:0,0,270	./.:3,0:3:.:.:.:0,0,0	1/1:0,10:10:30:1|1:1248947_T_G:450,30,0	0/1:7,4:11:99:0|1:1248947_T_G:144,0,324	0/0:25,0:25:0:.:.:0,0,368	./.:16,0:16:.:.:.:0,0,0	0/1:7,7:14:99:0|1:1248947_T_G:273,0,273	0/1:4,1:5:30:0|1:1248947_T_G:30,0,165	0/0:19,0:19:0:.:.:0,0,287	0/0:16,0:16:0:.:.:0,0,232	0/0:15,0:15:0:.:.:0,0,168	0/0:16,0:16:21:.:.:0,21,315	0/1:13,16:29:99:0|1:1248947_T_G:630,0,540	0/0:10,0:10:5:.:.:0,5,207	0/0:17,0:17:0:.:.:0,0,283	0/1:1,12:13:3:0|1:1248947_T_G:543,0,3	0/1:11,9:20:99:0|1:1248947_T_G:345,0,435	0/0:17,0:17:0:.:.:0,0,228	0/1:8,3:11:99:0|1:1248947_T_G:102,0,327	0/1:6,6:12:99:0|1:1248947_T_G:276,0,231	1/1:0,23:23:69:1|1:1248947_T_G:1035,69,0	0/0:15,0:15:0:.:.:0,0,192	0/0:14,0:14:0:.:.:0,0,30	0/0:13,0:13:0:.:.:0,0,80	0/1:7,12:19:99:0|1:1248947_T_G:567,0,252	0/1:8,7:15:99:0|1:1248947_T_G:270,0,315	0/0:20,0:20:0:.:.:0,0,22	./.:13,0:13:.:.:.:0,0,0	0/1:7,6:13:99:0|1:1248966_A_AATAGGT:273,0,281	0/0:10,0:10:0:.:.:0,0,1	0/0:21,0:21:0:.:.:0,0,314	0/0:22,0:22:17:.:.:0,17,465	1/1:0,14:14:48:1|1:1248947_T_G:720,48,0	0/0:13,0:13:0:.:.:0,0,182	0/0:21,0:21:0:.:.:0,0,170	0/1:2,5:7:66:0|1:1248947_T_G:246,0,66	0/1:3,5:8:99:0|1:1248947_T_G:201,0,111	./.:12,0:12:.:.:.:0,0,0	0/0:32,0:32:0:.:.:0,0,141	0/1:12,13:25:99:0|1:1248947_T_G:510,0,465	0/1:5,6:11:99:0|1:1248947_T_G:237,0,192	0/0:13,0:13:0:.:.:0,0,74	0/0:17,0:17:0:.:.:0,0,171	0/1:10,8:18:99:0|1:1248947_T_G:348,0,393	0/0:12,0:12:0:.:.:0,0,76	./.:14,0:14:.:.:.:0,0,0	0/0:16,0:16:0:.:.:0,0,114	./.:7,0:7:.:.:.:0,0,0	0/0:28,0:28:0:.:.:0,0,80	0/0:21,0:21:0:.:.:0,0,374	0/0:16,0:16:0:.:.:0,0,108	0/0:13,0:13:0:.:.:0,0,108	0/0:30,0:30:0:.:.:0,0,240	0/0:17,0:17:1:.:.:0,1,332	0/0:23,0:23:0:.:.:0,0,364	0/0:17,0:17:0:.:.:0,0,160	0/0:19,0:19:0:.:.:0,0,335	0/0:15,0:15:0:.:.:0,0,184	0/0:21,0:21:0:.:.:0,0,143	0/0:13,0:13:12:.:.:0,12,180	0/0:21,0:21:0:.:.:0,0,184	0/0:19,0:19:0:.:.:0,0,108	0/0:21,0:21:0:.:.:0,0,169	0/0:14,0:14:0:.:.:0,0,178	0/0:14,0:14:0:.:.:0,0,149	0/0:21,0:21:0:.:.:0,0,30	./.:16,0:16:.:.:.:0,0,0	0/1:6,5:11:99:0|1:1248947_T_G:234,0,234	./.:15,0:15:.:.:.:0,0,0	0/1:3,5:8:99:0|1:1248947_T_G:201,0,111	0/0:19,0:19:0:.:.:0,0,257	./.:15,0:15:.:.:.:0,0,0	0/0:26,0:26:0:.:.:0,0,223	0/0:18,0:18:0:.:.:0,0,247	./.:16,0:16:.:.:.:0,0,0	./.:15,0:15:.:.:.:0,0,0	0/0:13,0:13:0:.:.:0,0,72	0/0:16,0:16:21:.:.:0,21,315	0/0:19,0:19:0:.:.:0,0,131	0/0:17,0:17:0:.:.:0,0,118	0/0:17,0:17:0:.:.:0,0,225	0/0:23,0:23:0:.:.:0,0,105	./.:8,0:8:.:.:.:0,0,0	0/0:31,0:31:0:.:.:0,0,142	0/0:12,0:12:0:.:.:0,0,196	0/0:32,0:32:0:.:.:0,0,245	0/0:19,0:19:0:.:.:0,0,271	0/0:23,0:23:0:.:.:0,0,299	0/0:23,0:23:0:.:.:0,0,289	0/0:15,0:15:0:.:.:0,0,102	0/0:16,0:16:0:.:.:0,0,254	0/0:16,0:16:0:.:.:0,0,184	0/0:20,0:20:0:.:.:0,0,232	./.:11,0:11:.:.:.:0,0,0	0/0:15,0:15:0:.:.:0,0,133
superscaffold61	1249143	.	A	T	14567.8	.	ANN=T|5_prime_UTR_variant|MODIFIER|(sp)_putative_RNA-binding_protein_cabeza|CLUMAR_CG020400|transcript|CLUMAR_CG020400-RA|protein_coding|1/6|c.-77A>T|||||77|	GT:AD:DP:GQ:PGT:PID:PL	0/1:1,5:6:27:0|1:1249143_A_T:207,0,27	0/0:7,0:7:0:.:.:0,0,129	1/1:0,2:2:6:1|1:1249143_A_T:90,6,0	0/1:7,4:11:99:0|1:1249143_A_T:115,0,261	0/0:7,0:7:21:.:.:0,21,173	0/0:11,0:11:30:.:.:0,30,450	0/0:17,0:17:7:.:.:0,7,339	0/0:17,0:17:45:.:.:0,45,675	0/0:10,0:10:8:.:.:0,8,210	0/0:6,0:6:18:.:.:0,18,148	0/1:6,8:14:99:0|1:1249143_A_T:298,0,217	0/0:10,0:10:27:.:.:0,27,405	0/0:21,0:21:60:.:.:0,60,530	0/1:7,3:10:99:0|1:1249143_A_T:105,0,329	0/0:14,0:14:42:.:.:0,42,343	0/0:7,0:7:21:.:.:0,21,176	0/0:18,0:18:54:.:.:0,54,445	0/0:5,0:5:15:.:.:0,15,118	0/1:5,17:22:99:0|1:1249143_A_T:694,0,158	0/0:9,0:9:24:.:.:0,24,360	0/0:8,0:8:24:.:.:0,24,195	0/1:2,3:5:75:0|1:1249143_A_T:120,0,75	0/0:11,0:11:11:.:.:0,11,242	0/0:3,0:3:9:.:.:0,9,74	0/0:14,0:14:42:.:.:0,42,365	0/0:8,0:8:24:.:.:0,24,208	0/0:12,0:12:36:.:.:0,36,297	0/0:3,0:3:9:.:.:0,9,71	0/0:24,0:24:72:.:.:0,72,615	0/0:17,0:17:48:.:.:0,48,720	0/0:2,0:2:6:.:.:0,6,49	0/0:4,0:4:12:.:.:0,12,99	0/0:18,0:18:48:.:.:0,48,720	0/0:7,0:7:21:.:.:0,21,180	0/0:9,0:9:27:.:.:0,27,229	0/1:5,6:11:99:0|1:1249143_A_T:182,0,215	0/0:12,0:12:33:.:.:0,33,495	0/0:10,0:10:0:.:.:0,0,157	0/1:2,15:17:36:0|1:1249143_A_T:646,0,36	0/0:10,0:10:7:.:.:0,7,209	0/0:12,0:12:36:.:.:0,36,305	0/0:8,0:8:24:.:.:0,24,195	0/1:4,4:8:99:0|1:1249143_A_T:117,0,179	0/1:3,16:19:75:0|1:1249143_A_T:656,0,75	0/0:11,0:11:33:.:.:0,33,272	0/1:4,1:5:30:0|1:1249143_A_T:30,0,165	0/0:8,0:8:0:.:.:0,0,102	0/0:24,0:24:49:.:.:0,49,561	0/0:19,0:19:54:.:.:0,54,810	0/0:16,0:16:48:.:.:0,48,408	1/1:1,15:16:3:1|1:1249143_A_T:630,3,0	0/0:9,0:9:24:.:.:0,24,360	0/1:4,5:9:99:0|1:1249143_A_T:163,0,177	0/0:14,0:14:20:.:.:0,20,311	0/0:6,0:6:18:.:.:0,18,145	0/1:7,7:14:99:0|1:1249143_A_T:273,0,273	1/1:0,10:10:30:1|1:1249143_A_T:407,30,0	0/0:16,0:16:42:.:.:0,42,630	0/1:8,4:12:99:0|1:1249143_A_T:113,0,324	0/1:6,4:10:99:0|1:1249143_A_T:150,0,234	1/1:0,9:9:27:1|1:1249143_A_T:405,27,0	0/0:8,0:8:24:.:.:0,24,198	0/0:11,0:11:33:.:.:0,33,283	0/1:7,7:14:99:0|1:1249143_A_T:253,0,273	0/1:12,19:31:99:0|1:1249143_A_T:730,0,447	0/0:12,0:12:33:.:.:0,33,495	0/1:8,13:21:99:0|1:1249143_A_T:511,0,297	1/1:0,9:9:27:1|1:1249143_A_T:405,27,0	0/1:2,4:6:72:0|1:1249143_A_T:162,0,72	0/0:5,0:5:15:.:.:0,15,125	0/0:19,0:19:51:.:.:0,51,765	0/1:7,4:11:99:0|1:1249143_A_T:169,0,259	0/1:5,6:11:99:0|1:1249143_A_T:237,0,192	0/0:12,0:12:36:.:.:0,36,308	0/0:7,0:7:21:.:.:0,21,173	1/1:0,17:17:51:1|1:1249143_A_T:765,51,0	0/1:9,9:18:99:0|1:1249143_A_T:309,0,351	0/0:20,0:20:60:.:.:0,60,510	0/0:16,0:16:23:.:.:0,23,359	0/1:13,4:17:99:0|1:1249143_A_T:126,0,633	0/1:9,4:13:99:0|1:1249143_A_T:141,0,346	0/0:16,0:16:42:.:.:0,42,630	0/0:5,0:5:15:.:.:0,15,124	0/0:16,0:16:48:.:.:0,48,412	0/0:13,0:13:33:.:.:0,33,495	0/1:11,9:20:99:0|1:1249143_A_T:345,0,408	0/0:21,0:21:60:.:.:0,60,538	0/0:19,0:19:51:.:.:0,51,765	1/1:1,16:17:6:1|1:1249143_A_T:625,6,0	0/1:1,8:9:18:0|1:1249143_A_T:333,0,18	0/0:13,0:13:33:.:.:0,33,495	0/1:4,4:8:99:0|1:1249143_A_T:146,0,156	0/1:7,4:11:99:0|1:1249143_A_T:99,0,229	1/1:0,19:19:57:1|1:1249143_A_T:855,57,0	0/0:14,0:14:42:.:.:0,42,346	0/0:9,0:9:27:.:.:0,27,223	0/0:12,0:12:36:.:.:0,36,311	0/1:6,17:23:99:0|1:1249143_A_T:686,0,182	0/1:7,4:11:99:0|1:1249143_A_T:147,0,241	0/0:12,0:12:36:.:.:0,36,297	0/0:5,0:5:15:.:.:0,15,124	0/1:3,8:11:99:0|1:1249143_A_T:308,0,120	0/1:5,5:10:99:0|1:1249143_A_T:195,0,171	0/0:12,0:12:36:.:.:0,36,306	0/0:14,0:14:42:.:.:0,42,360	1/1:0,20:20:60:1|1:1249143_A_T:868,60,0	0/0:14,0:14:42:.:.:0,42,342	0/0:9,0:9:27:.:.:0,27,231	0/1:5,4:9:99:0|1:1249143_A_T:121,0,178	0/1:2,3:5:75:0|1:1249143_A_T:120,0,75	0/0:8,0:8:21:.:.:0,21,315	0/0:16,0:16:45:.:.:0,45,675	0/1:11,2:13:48:0|1:1249143_A_T:48,0,479	0/1:6,9:15:99:0|1:1249143_A_T:330,0,203	0/0:17,0:17:29:.:.:0,29,398	0/0:10,0:10:30:.:.:0,30,257	0/1:3,4:7:99:0|1:1249143_A_T:125,0,159	0/0:10,0:10:27:.:.:0,27,405	0/0:18,0:18:42:.:.:0,42,630	0/0:13,0:13:39:.:.:0,39,335	0/0:7,0:7:18:.:.:0,18,270	0/0:10,0:10:24:.:.:0,24,360	0/0:10,0:10:30:.:.:0,30,247	0/0:9,0:9:27:.:.:0,27,223	0/0:18,0:18:54:.:.:0,54,444	0/0:17,0:17:51:.:.:0,51,431	0/0:22,0:22:66:.:.:0,66,556	0/0:14,0:14:42:.:.:0,42,346	0/0:10,0:10:30:.:.:0,30,244	0/0:13,0:13:39:.:.:0,39,335	0/0:10,0:10:30:.:.:0,30,250	0/0:19,0:19:31:.:.:0,31,437	0/0:13,0:13:36:.:.:0,36,540	0/0:12,0:12:33:.:.:0,33,495	0/0:13,0:13:13:.:.:0,13,281	0/0:16,0:16:48:.:.:0,48,389	0/0:11,0:11:30:.:.:0,30,450	0/0:14,0:14:42:.:.:0,42,341	0/0:11,0:11:30:.:.:0,30,450	0/0:5,0:5:15:.:.:0,15,129	0/1:6,5:11:99:0|1:1249143_A_T:192,0,216	0/0:10,0:10:27:.:.:0,27,405	0/1:4,9:13:99:0|1:1249143_A_T:346,0,141	0/0:10,0:10:27:.:.:0,27,405	0/0:11,0:11:33:.:.:0,33,269	0/0:12,0:12:36:.:.:0,36,297	0/0:7,0:7:18:.:.:0,18,270	0/0:13,0:13:33:.:.:0,33,495	0/0:11,0:11:33:.:.:0,33,283	0/0:8,0:8:24:.:.:0,24,198	0/0:10,0:10:30:.:.:0,30,256	0/0:19,0:19:51:.:.:0,51,765	0/0:14,0:14:36:.:.:0,36,540	0/0:12,0:12:36:.:.:0,36,297	0/0:19,0:19:32:.:.:0,32,439	0/0:15,0:15:45:.:.:0,45,385	0/0:12,0:12:33:.:.:0,33,495	0/0:18,0:18:54:.:.:0,54,445	0/0:17,0:17:51:.:.:0,51,420	0/0:12,0:12:36:.:.:0,36,294	0/0:11,0:11:33:.:.:0,33,272	0/0:15,0:15:42:.:.:0,42,630	0/0:10,0:10:24:.:.:0,24,360	0/0:16,0:16:48:.:.:0,48,396	0/0:13,0:13:39:.:.:0,39,318	0/0:9,0:9:24:.:.:0,24,360	0/0:3,0:3:9:.:.:0,9,75	0/0:7,0:7:15:.:.:0,15,225
superscaffold61	1249411	.	T	G	7825.96	.	ANN=G|intron_variant|MODIFIER|(sp)_putative_RNA-binding_protein_cabeza|CLUMAR_CG020400|transcript|CLUMAR_CG020400-RA|protein_coding|2/5|c.76+9T>G||||||	GT:AD:DP:GQ:PL	0/1:3,3:6:55:55,0,56	0/1:9,6:15:99:99,0,178	1/1:0,9:9:26:203,26,0	0/1:4,2:6:31:31,0,69	0/0:6,0:6:18:0,18,144	0/0:12,0:12:33:0,33,495	0/0:8,0:8:2:0,2,152	0/0:13,0:13:36:0,36,540	0/0:4,0:4:12:0,12,101	0/0:18,0:18:30:0,30,412	0/1:4,3:7:52:52,0,81	0/0:14,0:14:42:0,42,358	0/0:9,0:9:27:0,27,223	0/1:9,3:12:38:38,0,173	0/0:12,0:12:24:0,24,360	0/0:6,0:6:0:0,0,106	0/0:18,0:18:32:0,32,411	0/0:12,0:12:36:0,36,297	0/1:5,11:16:78:224,0,78	0/0:11,0:11:27:0,27,405	0/0:9,0:9:27:0,27,218	./.:1,0:1:.:0,0,0	0/0:12,0:12:36:0,36,311	0/0:5,0:5:15:0,15,120	0/0:15,0:15:36:0,36,540	0/0:14,0:14:42:0,42,343	0/0:3,0:3:9:0,9,74	0/0:9,0:9:27:0,27,223	0/0:21,0:21:41:0,41,485	0/0:14,0:14:42:0,42,343	./.:0,0:0:.:0,0,0	0/0:5,0:5:0:0,0,78	0/0:10,0:10:27:0,27,405	0/0:8,0:8:24:0,24,198	0/0:7,0:7:21:0,21,165	0/1:9,10:19:99:163,0,168	0/0:13,0:13:39:0,39,317	0/1:6,4:10:67:67,0,118	1/1:1,21:22:41:486,41,0	0/0:13,0:13:39:0,39,318	0/0:16,0:16:48:0,48,396	0/0:8,0:8:24:0,24,196	0/1:8,8:16:99:148,0,136	1/1:0,17:17:50:399,50,0	0/0:10,0:10:30:0,30,244	0/1:7,6:13:89:89,0,136	0/1:5,5:10:92:92,0,95	0/0:20,0:20:60:0,60,509	0/0:18,0:18:48:0,48,720	0/0:13,0:13:39:0,39,320	1/1:0,15:15:45:355,45,0	0/0:16,0:16:48:0,48,403	0/1:6,2:8:25:25,0,126	0/0:12,0:12:36:0,36,307	0/0:11,0:11:24:0,24,360	0/1:1,3:4:13:61,0,13	1/1:0,11:11:33:267,33,0	0/0:11,0:11:33:0,33,270	0/1:5,10:15:67:194,0,67	0/1:9,7:16:99:112,0,178	1/1:0,15:15:45:364,45,0	0/0:17,0:17:51:0,51,429	0/0:9,0:9:27:0,27,220	0/1:6,3:9:46:46,0,123	0/1:16,13:29:99:229,0,304	0/0:10,0:10:30:0,30,258	0/1:9,9:18:99:153,0,168	1/1:1,9:10:17:196,17,0	0/0:4,0:4:0:0,0,49	0/0:11,0:11:33:0,33,272	0/0:17,0:17:48:0,48,720	0/1:4,8:12:62:140,0,62	0/1:4,7:11:70:136,0,70	0/0:21,0:21:38:0,38,480	0/0:10,0:10:30:0,30,245	1/1:0,13:13:38:302,38,0	0/1:13,11:24:99:195,0,249	0/0:16,0:16:48:0,48,408	0/0:22,0:22:60:0,60,900	0/1:11,5:16:65:65,0,210	0/0:10,0:10:0:0,0,55	0/0:12,0:12:36:0,36,305	0/0:14,0:14:42:0,42,346	0/0:27,0:27:81:0,81,650	0/0:13,0:13:39:0,39,335	0/1:10,15:25:99:277,0,161	0/0:24,0:24:60:0,60,900	0/0:17,0:17:51:0,51,434	1/1:1,24:25:50:548,50,0	0/1:2,9:11:17:177,0,17	0/0:10,0:10:30:0,30,254	0/1:8,7:15:99:125,0,153	0/1:9,13:22:99:236,0,153	1/1:0,32:32:94:686,94,0	0/0:7,0:7:21:0,21,173	0/0:14,0:14:39:0,39,585	0/0:14,0:14:42:0,42,346	0/1:3,3:6:54:54,0,58	0/1:3,5:8:51:88,0,51	0/0:9,0:9:27:0,27,221	0/0:4,0:4:12:0,12,96	0/1:2,6:8:26:122,0,26	0/1:12,8:20:99:127,0,224	0/0:9,0:9:27:0,27,220	0/0:18,0:18:51:0,51,765	1/1:0,13:13:38:299,38,0	0/0:16,0:16:48:0,48,392	0/0:11,0:11:30:0,30,450	0/1:4,2:6:31:31,0,82	0/1:2,3:5:35:48,0,35	0/0:11,0:11:33:0,33,271	0/0:5,0:5:15:0,15,125	0/1:8,8:16:99:122,0,153	0/1:6,4:10:67:67,0,120	0/0:11,0:11:30:0,30,450	0/0:9,0:9:24:0,24,360	0/1:3,5:8:48:88,0,48	0/0:14,0:14:39:0,39,585	0/0:13,0:13:0:0,0,234	0/0:13,0:13:39:0,39,321	0/0:9,0:9:27:0,27,229	0/0:12,0:12:33:0,33,495	0/0:7,0:7:0:0,0,132	0/0:12,0:12:36:0,36,306	0/0:18,0:18:51:0,51,765	0/0:14,0:14:42:0,42,345	0/0:12,0:12:36:0,36,303	0/0:7,0:7:21:0,21,171	0/0:11,0:11:27:0,27,405	0/0:15,0:15:22:0,22,338	0/0:12,0:12:36:0,36,304	0/0:16,0:16:48:0,48,395	0/0:9,0:9:27:0,27,227	0/0:12,0:12:36:0,36,295	0/0:17,0:17:51:0,51,420	0/0:17,0:17:0:0,0,322	0/0:17,0:17:8:0,8,340	0/0:11,0:11:33:0,33,277	0/0:13,0:13:39:0,39,329	0/0:10,0:10:30:0,30,253	0/1:8,7:15:99:123,0,151	0/0:9,0:9:27:0,27,228	0/1:3,9:12:38:180,0,38	0/0:8,0:8:24:0,24,200	0/0:21,0:21:57:0,57,855	0/0:16,0:16:42:0,42,630	0/0:12,0:12:10:0,10,257	0/0:11,0:11:30:0,30,450	0/0:11,0:11:33:0,33,272	0/0:8,0:8:24:0,24,195	0/0:16,0:16:48:0,48,394	0/0:27,0:27:81:0,81,707	0/0:8,0:8:24:0,24,203	0/0:15,0:15:45:0,45,368	0/0:18,0:18:54:0,54,460	0/0:9,0:9:27:0,27,220	0/0:17,0:17:51:0,51,429	0/0:11,0:11:33:0,33,280	0/0:17,0:17:51:0,51,414	0/0:11,0:11:33:0,33,280	0/0:24,0:24:63:0,63,945	0/0:16,0:16:45:0,45,675	0/0:13,0:13:39:0,39,322	0/0:13,0:13:17:0,17,284	0/0:20,0:20:57:0,57,855	0/0:16,0:16:48:0,48,396	0/0:16,0:16:48:0,48,409	0/0:7,0:7:18:0,18,270
superscaffold61	1250019	.	T	C	8612.96	.	ANN=C|intron_variant|MODIFIER|(sp)_putative_RNA-binding_protein_cabeza|CLUMAR_CG020400|transcript|CLUMAR_CG020400-RA|protein_coding|3/5|c.150-156T>C||||||	GT:AD:DP:GQ:PGT:PID:PL	1/1:1,8:9:1:.:.:175,1,0	0/1:4,6:10:66:.:.:116,0,66	1/1:0,11:11:33:.:.:271,33,0	0/1:7,6:13:99:.:.:112,0,141	0/0:14,0:14:42:.:.:0,42,339	0/0:6,0:6:0:.:.:0,0,103	0/0:12,0:12:36:.:.:0,36,290	0/0:14,0:14:42:.:.:0,42,343	0/0:9,0:9:24:.:.:0,24,360	0/0:17,0:17:51:.:.:0,51,417	0/1:4,2:6:31:.:.:31,0,87	0/0:10,0:10:27:.:.:0,27,405	0/0:17,0:17:51:.:.:0,51,417	0/1:4,4:8:75:.:.:75,0,81	0/0:11,0:11:30:.:.:0,30,450	0/0:9,0:9:27:.:.:0,27,221	0/0:11,0:11:30:.:.:0,30,450	0/0:12,0:12:36:.:.:0,36,297	0/1:12,5:17:78:.:.:78,0,261	0/0:17,0:17:42:.:.:0,42,630	0/0:11,0:11:33:.:.:0,33,272	0/1:4,6:10:73:.:.:119,0,73	0/0:10,0:10:30:.:.:0,30,240	0/0:14,0:14:42:.:.:0,42,352	0/0:20,0:20:60:.:.:0,60,492	0/0:14,0:14:39:.:.:0,39,585	0/0:9,0:9:27:.:.:0,27,223	0/0:10,0:10:30:.:.:0,30,247	0/0:24,0:24:72:.:.:0,72,593	0/0:9,0:9:27:.:.:0,27,225	0/0:7,0:7:21:.:.:0,21,179	0/1:2,2:4:34:.:.:34,0,39	0/0:24,0:24:72:.:.:0,72,593	0/0:16,0:16:48:.:.:0,48,396	0/0:12,0:12:33:.:.:0,33,495	0/1:11,13:24:99:.:.:249,0,202	0/0:11,0:11:33:.:.:0,33,272	0/1:9,6:15:90:.:.:90,0,179	1/1:1,17:18:27:.:.:394,27,0	0/0:8,0:8:24:.:.:0,24,198	0/0:13,0:13:14:.:.:0,14,283	0/0:11,0:11:33:.:.:0,33,272	0/1:5,10:15:84:.:.:185,0,84	1/1:0,22:22:66:.:.:544,66,0	0/0:15,0:15:45:.:.:0,45,368	0/1:6,5:11:92:.:.:92,0,124	0/1:4,6:10:74:.:.:118,0,74	0/0:15,0:15:42:.:.:0,42,630	0/0:15,0:15:45:.:.:0,45,371	0/0:18,0:18:54:.:.:0,54,443	1/1:0,18:18:54:.:.:456,54,0	0/0:18,0:18:54:.:.:0,54,441	0/1:11,8:19:99:.:.:139,0,233	0/0:12,0:12:33:.:.:0,33,495	0/0:12,0:12:36:.:.:0,36,294	0/1:12,6:18:98:.:.:98,0,251	1/1:0,15:15:45:.:.:378,45,0	0/0:11,0:11:33:.:.:0,33,262	0/1:11,8:19:99:.:.:137,0,204	0/1:8,2:10:19:.:.:19,0,181	1/1:0,12:12:36:.:.:296,36,0	0/0:4,0:4:12:.:.:0,12,96	0/0:16,0:16:45:.:.:0,45,675	0/1:17,5:22:61:1|0:1250018_A_C:61,0,580	0/1:15,25:40:99:.:.:511,0,265	0/0:14,0:14:42:.:.:0,42,340	0/1:12,5:17:73:.:.:73,0,249	1/1:0,9:9:27:.:.:223,27,0	0/1:5,5:10:95:.:.:95,0,101	0/0:10,0:10:24:.:.:0,24,360	0/0:20,0:20:60:.:.:0,60,493	0/1:10,9:19:99:.:.:164,0,203	0/1:9,14:23:99:.:.:277,0,168	0/0:14,0:14:42:.:.:0,42,344	0/0:8,0:8:24:.:.:0,24,196	1/1:0,12:12:36:.:.:302,36,0	0/1:10,3:13:37:.:.:37,0,223	0/0:25,0:25:75:.:.:0,75,643	0/0:14,0:14:42:.:.:0,42,343	0/1:5,3:8:51:.:.:51,0,105	0/1:5,5:10:97:.:.:98,0,97	0/0:13,0:13:39:.:.:0,39,321	0/0:14,0:14:42:.:.:0,42,343	0/0:24,0:24:69:.:.:0,69,1035	0/0:13,0:13:15:.:.:0,15,285	0/1:10,15:25:99:.:.:296,0,189	0/0:5,0:5:15:.:.:0,15,131	0/0:12,0:12:33:.:.:0,33,495	1/1:0,12:12:36:.:.:303,36,0	0/1:5,4:9:55:.:.:55,0,99	0/0:12,0:12:36:.:.:0,36,318	0/1:10,15:25:99:.:.:302,0,182	0/1:16,6:22:82:.:.:82,0,353	1/1:0,14:14:42:.:.:357,42,0	0/0:11,0:11:30:.:.:0,30,450	0/0:21,0:21:57:.:.:0,57,855	0/0:15,0:15:45:.:.:0,45,365	0/1:6,4:10:72:.:.:72,0,124	0/1:5,4:9:72:.:.:72,0,102	0/0:11,0:11:33:.:.:0,33,270	0/0:5,0:5:15:.:.:0,15,124	0/1:4,7:11:74:.:.:134,0,74	1/1:0,5:5:15:.:.:124,15,0	0/0:16,0:16:42:.:.:0,42,630	0/0:13,0:13:39:.:.:0,39,312	1/1:1,23:24:46:.:.:554,46,0	0/0:13,0:13:39:.:.:0,39,318	0/0:18,0:18:54:.:.:0,54,473	0/0:7,0:7:0:.:.:0,0,79	0/1:10,7:17:99:.:.:126,0,212	0/0:8,0:8:24:.:.:0,24,197	0/0:14,0:14:39:.:.:0,39,585	0/1:14,6:20:92:.:.:92,0,286	0/1:8,7:15:99:.:.:134,0,161	0/0:10,0:10:30:.:.:0,30,243	0/0:11,0:11:33:.:.:0,33,267	0/1:4,9:13:60:.:.:176,0,60	0/0:16,0:16:39:.:.:0,39,585	0/0:14,0:14:42:.:.:0,42,348	0/0:15,0:15:45:.:.:0,45,371	0/0:6,0:6:18:.:.:0,18,147	0/0:4,0:4:12:.:.:0,12,96	0/0:9,0:9:27:.:.:0,27,223	0/0:11,0:11:33:.:.:0,33,269	0/0:14,0:14:39:.:.:0,39,585	0/0:11,0:11:33:.:.:0,33,269	0/0:14,0:14:42:.:.:0,42,353	0/0:14,0:14:42:.:.:0,42,343	0/0:17,0:17:51:.:.:0,51,420	0/0:25,0:25:72:.:.:0,72,615	0/0:13,0:13:21:.:.:0,21,315	0/0:14,0:14:42:.:.:0,42,346	0/0:11,0:11:33:.:.:0,33,270	0/0:11,0:11:30:.:.:0,30,450	0/0:10,0:10:30:.:.:0,30,243	0/0:13,0:13:39:.:.:0,39,317	0/0:19,0:19:54:.:.:0,54,810	0/0:27,0:27:78:.:.:0,78,1170	0/0:20,0:20:60:.:.:0,60,488	0/0:25,0:25:72:.:.:0,72,1080	0/1:7,7:14:99:.:.:133,0,134	0/0:11,0:11:30:.:.:0,30,450	0/1:5,5:10:94:.:.:94,0,97	0/0:8,0:8:24:.:.:0,24,194	0/0:10,0:10:30:.:.:0,30,244	0/0:14,0:14:42:.:.:0,42,343	0/0:14,0:14:36:.:.:0,36,540	0/0:13,0:13:39:.:.:0,39,318	0/0:12,0:12:36:.:.:0,36,297	0/0:5,0:5:15:.:.:0,15,129	0/0:20,0:20:60:.:.:0,60,489	0/0:13,0:13:39:.:.:0,39,318	0/0:10,0:10:27:.:.:0,27,405	0/0:18,0:18:32:.:.:0,32,418	0/0:9,0:9:27:.:.:0,27,223	0/0:9,0:9:27:.:.:0,27,222	0/0:14,0:14:36:.:.:0,36,540	0/0:19,0:19:57:.:.:0,57,467	0/0:11,0:11:33:.:.:0,33,270	0/0:23,0:23:69:.:.:0,69,565	0/0:21,0:21:38:.:.:0,38,499	0/0:22,0:22:66:.:.:0,66,541	0/0:20,0:20:60:.:.:0,60,492	0/0:16,0:16:26:.:.:0,26,366	0/0:10,0:10:30:.:.:0,30,243	0/0:16,0:16:48:.:.:0,48,389	0/0:9,0:9:27:.:.:0,27,223	0/0:14,0:14:42:.:.:0,42,345
superscaffold61	1250509	.	T	A	9029.29	.	ANN=A|intron_variant|MODIFIER|(sp)_putative_RNA-binding_protein_cabeza|CLUMAR_CG020400|transcript|CLUMAR_CG020400-RA|protein_coding|4/5|c.173-93T>A||||||	GT:AD:DP:GQ:PL	1/1:0,5:5:15:125,15,0	0/0:13,0:13:0:0,0,226	1/1:0,17:17:51:422,51,0	0/1:7,6:13:99:109,0,139	0/0:15,0:15:45:0,45,369	0/0:10,0:10:30:0,30,251	0/0:19,0:19:57:0,57,482	0/0:19,0:19:54:0,54,810	0/0:14,0:14:36:0,36,540	0/0:8,0:8:21:0,21,315	0/1:3,2:5:38:38,0,63	0/0:14,0:14:42:0,42,360	0/0:12,0:12:36:0,36,297	0/1:3,4:7:58:80,0,58	0/0:13,0:13:17:0,17,290	0/0:9,0:9:27:0,27,220	0/0:20,0:20:57:0,57,855	0/0:16,0:16:48:0,48,396	0/1:7,8:15:99:153,0,139	0/0:19,0:19:57:0,57,467	0/0:7,0:7:21:0,21,173	0/0:8,0:8:0:0,0,156	0/0:5,0:5:12:0,12,180	0/0:8,0:8:24:0,24,207	0/0:13,0:13:33:0,33,495	0/0:9,0:9:27:0,27,236	0/0:9,0:9:24:0,24,360	0/0:9,0:9:18:0,18,270	0/0:19,0:19:57:0,57,467	0/0:16,0:16:42:0,42,630	0/0:10,0:10:27:0,27,405	0/1:3,2:5:36:36,0,59	0/0:14,0:14:39:0,39,585	0/0:17,0:17:51:0,51,414	0/0:19,0:19:57:0,57,483	0/1:12,10:22:99:186,0,226	0/0:30,0:30:90:0,90,739	0/1:8,4:12:65:65,0,168	1/1:0,31:31:93:783,93,0	0/0:15,0:15:45:0,45,371	0/0:15,0:15:45:0,45,368	0/0:11,0:11:30:0,30,450	0/1:5,10:15:73:203,0,73	1/1:1,17:18:28:404,28,0	0/0:20,0:20:60:0,60,492	0/0:9,0:9:0:0,0,133	0/0:7,0:7:0:0,0,30	0/0:19,0:19:57:0,57,464	0/0:11,0:11:33:0,33,283	0/0:17,0:17:42:0,42,630	1/1:0,23:23:69:570,69,0	0/0:14,0:14:39:0,39,585	0/1:6,5:11:92:92,0,123	0/0:20,0:20:60:0,60,526	0/0:17,0:17:51:0,51,420	0/1:13,5:18:72:72,0,284	1/1:0,14:14:42:353,42,0	0/0:13,0:13:39:0,39,314	0/1:6,6:12:94:94,0,116	0/0:11,0:11:0:0,0,179	1/1:0,11:11:33:278,33,0	0/0:13,0:13:39:0,39,315	0/0:13,0:13:36:0,36,540	0/1:16,9:25:99:148,0,334	0/1:17,22:39:99:425,0,297	0/0:26,0:26:72:0,72,663	0/1:6,5:11:90:90,0,114	1/1:0,13:13:39:328,39,0	0/1:2,9:11:19:164,0,19	0/0:6,0:6:18:0,18,148	0/0:25,0:25:72:0,72,618	0/1:4,7:11:54:144,0,54	0/1:5,10:15:82:214,0,82	0/0:19,0:19:54:0,54,810	0/0:16,0:16:48:0,48,390	1/1:0,9:9:27:227,27,0	0/1:8,4:12:63:63,0,168	0/0:10,0:10:4:0,4,206	0/0:17,0:17:48:0,48,720	0/1:9,7:16:99:120,0,181	0/1:11,6:17:99:101,0,232	0/0:20,0:20:25:0,25,451	0/0:14,0:14:39:0,39,585	0/0:18,0:18:51:0,51,765	0/0:15,0:15:45:0,45,370	0/1:11,7:18:99:123,0,226	0/0:9,0:9:27:0,27,223	0/0:16,0:16:48:0,48,396	1/1:0,22:22:66:554,66,0	0/1:9,3:12:39:39,0,190	0/0:16,0:16:48:0,48,394	0/1:7,4:11:68:68,0,145	0/1:14,11:25:99:188,0,293	1/1:1,20:21:37:473,37,0	0/0:10,0:10:30:0,30,247	0/0:21,0:21:57:0,57,855	0/0:15,0:15:42:0,42,630	0/1:7,7:14:99:123,0,126	0/1:8,7:15:99:137,0,159	0/0:11,0:11:33:0,33,280	0/0:3,0:3:0:0,0,26	0/1:6,5:11:93:93,0,123	0/1:10,5:15:82:82,0,203	0/0:17,0:17:48:0,48,720	0/0:9,0:9:27:0,27,223	1/1:0,21:21:63:522,63,0	0/0:18,0:18:54:0,54,460	0/0:18,0:18:54:0,54,445	0/1:1,6:7:5:130,0,5	0/1:5,12:17:79:237,0,79	0/0:18,0:18:54:0,54,445	0/0:15,0:15:42:0,42,630	0/1:7,14:21:99:291,0,115	0/1:7,5:12:91:91,0,117	0/0:20,0:20:60:0,60,495	0/0:15,0:15:39:0,39,585	0/1:6,6:12:99:114,0,118	0/0:21,0:21:60:0,60,900	0/0:12,0:12:36:0,36,297	0/0:13,0:13:39:0,39,333	0/0:10,0:10:30:0,30,243	0/0:13,0:13:39:0,39,325	0/0:12,0:12:36:0,36,297	0/0:20,0:20:60:0,60,512	0/0:12,0:12:36:0,36,296	0/0:13,0:13:39:0,39,317	0/0:14,0:14:42:0,42,353	0/0:11,0:11:30:0,30,450	0/0:13,0:13:33:0,33,495	0/0:17,0:17:51:0,51,420	0/0:14,0:14:42:0,42,343	0/0:20,0:20:57:0,57,855	0/0:17,0:17:51:0,51,420	0/0:15,0:15:45:0,45,371	0/0:18,0:18:33:0,33,421	0/0:15,0:15:10:0,10,316	0/0:16,0:16:48:0,48,392	0/0:20,0:20:60:0,60,494	0/0:16,0:16:48:0,48,393	0/0:9,0:9:27:0,27,223	0/1:6,8:14:99:144,0,105	0/0:9,0:9:27:0,27,218	0/1:10,6:16:99:101,0,199	0/0:15,0:15:45:0,45,383	0/0:16,0:16:45:0,45,675	0/0:6,0:6:15:0,15,225	0/0:15,0:15:42:0,42,630	0/0:4,0:4:12:0,12,98	0/0:16,0:16:48:0,48,396	0/0:8,0:8:24:0,24,197	0/0:23,0:23:63:0,63,945	0/0:14,0:14:42:0,42,344	0/0:11,0:11:33:0,33,277	0/0:11,0:11:33:0,33,269	0/0:20,0:20:60:0,60,490	0/0:11,0:11:33:0,33,268	0/0:17,0:17:48:0,48,720	0/0:6,0:6:0:0,0,68	0/0:15,0:15:45:0,45,377	0/0:19,0:19:57:0,57,466	0/0:19,0:19:54:0,54,810	0/0:23,0:23:45:0,45,551	0/0:16,0:16:42:0,42,630	0/0:19,0:19:35:0,35,436	0/0:13,0:13:39:0,39,318	0/0:11,0:11:33:0,33,283	0/0:3,0:3:6:0,6,90	0/0:17,0:17:51:0,51,420
superscaffold61	1250726	.	G	A	9266.31	.	ANN=A|synonymous_variant|LOW|(sp)_putative_RNA-binding_protein_cabeza|CLUMAR_CG020400|transcript|CLUMAR_CG020400-RA|protein_coding|5/6|c.297G>A|p.Gln99Gln|447/1312|297/918|99/305||	GT:AD:DP:GQ:PGT:PID:PL	1/1:1,8:9:2:.:.:174,2,0	0/1:5,2:7:16:.:.:16,0,101	1/1:0,17:17:51:.:.:422,51,0	0/1:5,4:9:73:.:.:73,0,95	0/0:12,0:12:36:.:.:0,36,291	0/0:14,0:14:42:.:.:0,42,337	0/0:12,0:12:33:.:.:0,33,495	0/0:9,0:9:27:.:.:0,27,220	0/0:19,0:19:7:.:.:0,7,378	0/0:8,0:8:18:.:.:0,18,270	0/1:7,4:11:70:.:.:70,0,129	0/0:13,0:13:39:.:.:0,39,321	0/0:23,0:23:66:.:.:0,66,990	0/1:5,2:7:38:0|1:1250726_G_A:38,0,81	0/0:14,0:14:42:.:.:0,42,343	0/0:7,0:7:21:.:.:0,21,173	0/0:18,0:18:28:.:.:0,28,395	0/0:16,0:16:39:.:.:0,39,585	0/1:9,6:15:99:.:.:109,0,176	0/0:28,0:28:75:.:.:0,75,1125	0/0:9,0:9:24:.:.:0,24,360	0/1:4,5:9:71:.:.:101,0,71	0/0:11,0:11:30:.:.:0,30,450	0/0:15,0:15:42:.:.:0,42,630	0/0:14,0:14:42:.:.:0,42,343	0/0:12,0:12:33:.:.:0,33,495	0/0:7,0:7:21:.:.:0,21,173	0/0:8,0:8:15:.:.:0,15,225	0/0:29,0:29:84:.:.:0,84,717	0/0:25,0:25:72:.:.:0,72,1080	0/0:10,0:10:24:.:.:0,24,360	0/1:3,3:6:55:.:.:58,0,55	0/0:10,0:10:30:.:.:0,30,244	0/0:14,0:14:42:.:.:0,42,346	0/0:20,0:20:57:.:.:0,57,855	0/1:13,8:21:99:.:.:138,0,254	0/0:20,0:20:57:.:.:0,57,855	0/1:6,4:10:71:.:.:71,0,117	1/1:0,14:14:42:.:.:331,42,0	0/0:18,0:18:54:.:.:0,54,443	0/0:19,0:19:57:.:.:0,57,467	0/0:11,0:11:33:.:.:0,33,272	0/1:8,12:20:99:.:.:238,0,136	1/1:1,24:25:65:.:.:594,65,0	0/0:18,0:18:54:.:.:0,54,445	0/1:7,6:13:95:.:.:95,0,133	0/1:6,5:11:93:.:.:93,0,114	0/0:18,0:18:54:.:.:0,54,445	0/0:10,0:10:27:.:.:0,27,405	0/0:23,0:23:63:.:.:0,63,589	1/1:0,9:9:27:.:.:227,27,0	0/0:19,0:19:57:.:.:0,57,470	0/1:10,5:15:81:.:.:81,0,198	0/0:28,0:28:81:.:.:0,81,713	0/0:22,0:22:66:.:.:0,66,566	0/1:8,10:18:99:.:.:197,0,132	1/1:0,14:14:42:.:.:353,42,0	0/0:7,0:7:21:.:.:0,21,170	0/1:11,7:18:99:.:.:103,0,216	0/0:17,0:17:0:.:.:0,0,319	0/1:2,10:12:13:.:.:215,0,13	0/0:14,0:14:39:.:.:0,39,585	0/0:23,0:23:63:.:.:0,63,945	0/1:11,9:20:99:.:.:167,0,209	0/1:14,19:33:99:.:.:378,0,227	0/0:17,0:17:51:.:.:0,51,420	0/0:11,0:11:0:.:.:0,0,172	1/1:0,9:9:27:.:.:211,27,0	0/1:8,6:14:97:.:.:97,0,154	0/0:17,0:17:48:.:.:0,48,720	0/0:17,0:17:26:.:.:0,26,371	0/1:11,6:17:88:.:.:88,0,215	0/1:7,14:21:99:.:.:294,0,108	0/0:26,0:26:52:.:.:0,52,589	0/0:17,0:17:45:.:.:0,45,675	1/1:0,23:23:72:1|1:1250726_G_A:663,72,0	0/1:11,11:22:99:.:.:211,0,203	0/0:14,0:14:20:.:.:0,20,298	0/0:28,0:28:75:.:.:0,75,1125	0/1:8,7:15:77:.:.:77,0,152	0/1:8,12:20:99:.:.:243,0,125	0/0:15,0:15:45:.:.:0,45,365	0/0:11,0:11:30:.:.:0,30,450	0/0:19,0:19:54:.:.:0,54,810	0/0:16,0:16:48:.:.:0,48,393	0/1:22,8:30:99:.:.:113,0,447	0/0:14,0:14:39:.:.:0,39,585	0/0:28,0:28:72:.:.:0,72,1080	1/1:1,14:15:21:.:.:301,21,0	0/1:4,11:15:53:.:.:207,0,53	0/0:22,0:22:57:.:.:0,57,855	0/1:8,6:14:99:.:.:109,0,154	0/1:9,11:20:99:.:.:207,0,160	1/1:0,23:23:69:.:.:570,69,0	0/0:9,0:9:27:.:.:0,27,221	0/0:18,0:18:45:.:.:0,45,675	0/0:15,0:15:45:.:.:0,45,371	0/1:12,7:19:99:.:.:118,0,234	0/1:14,7:21:99:.:.:116,0,255	0/0:10,0:10:27:.:.:0,27,405	./.:2,0:2:.:.:.:0,0,0	0/1:7,10:17:99:.:.:201,0,111	0/1:6,6:12:99:.:.:115,0,111	0/0:16,0:16:48:.:.:0,48,408	0/0:16,0:16:45:.:.:0,45,675	1/1:0,18:18:54:.:.:452,54,0	0/0:16,0:16:48:.:.:0,48,396	0/0:18,0:18:51:.:.:0,51,765	0/1:3,9:12:37:.:.:192,0,37	0/1:8,9:17:99:.:.:177,0,134	0/0:21,0:21:60:.:.:0,60,536	0/0:18,0:18:54:.:.:0,54,445	0/1:6,9:15:99:.:.:182,0,102	0/1:7,8:15:99:.:.:156,0,117	0/0:23,0:23:60:.:.:0,60,900	0/0:9,0:9:24:.:.:0,24,360	0/1:4,7:11:62:.:.:130,0,62	0/0:25,0:25:52:.:.:0,52,572	0/0:13,0:13:39:.:.:0,39,334	0/0:12,0:12:33:.:.:0,33,495	0/0:10,0:10:30:.:.:0,30,244	0/0:16,0:16:48:.:.:0,48,392	0/0:13,0:13:27:.:.:0,27,405	0/0:24,0:24:66:.:.:0,66,990	0/0:17,0:17:42:.:.:0,42,630	0/0:7,0:7:21:.:.:0,21,173	0/0:14,0:14:42:.:.:0,42,346	0/0:13,0:13:36:.:.:0,36,540	0/0:16,0:16:48:.:.:0,48,395	0/0:20,0:20:60:.:.:0,60,493	0/0:17,0:17:48:.:.:0,48,720	0/0:13,0:13:36:.:.:0,36,540	0/0:21,0:21:54:.:.:0,54,810	0/0:21,0:21:57:.:.:0,57,855	0/0:23,0:23:54:.:.:0,54,810	0/0:26,0:26:72:.:.:0,72,1080	0/0:18,0:18:51:.:.:0,51,765	0/0:14,0:14:39:.:.:0,39,585	0/0:16,0:16:22:.:.:0,22,345	0/0:13,0:13:33:.:.:0,33,495	0/1:9,5:14:83:.:.:83,0,175	0/0:14,0:14:33:.:.:0,33,495	0/1:11,10:21:99:.:.:180,0,202	0/0:17,0:17:42:.:.:0,42,630	0/0:11,0:11:30:.:.:0,30,450	0/0:13,0:13:39:.:.:0,39,318	0/0:12,0:12:30:.:.:0,30,450	0/0:14,0:14:36:.:.:0,36,540	0/0:26,0:26:72:.:.:0,72,1080	0/0:12,0:12:36:.:.:0,36,297	0/0:20,0:20:34:.:.:0,34,444	0/0:19,0:19:48:.:.:0,48,720	0/0:13,0:13:39:.:.:0,39,321	0/0:18,0:18:42:.:.:0,42,630	0/0:11,0:11:33:.:.:0,33,271	0/0:19,0:19:30:.:.:0,30,415	0/0:20,0:20:60:.:.:0,60,493	0/0:20,0:20:60:.:.:0,60,507	0/0:25,0:25:72:.:.:0,72,1080	0/0:31,0:31:67:.:.:0,67,716	0/0:23,0:23:60:.:.:0,60,900	0/0:29,0:29:61:.:.:0,61,666	0/0:20,0:20:54:.:.:0,54,810	0/0:18,0:18:51:.:.:0,51,765	0/0:18,0:18:54:.:.:0,54,439	0/0:15,0:15:19:.:.:0,19,318	0/0:6,0:6:18:.:.:0,18,147	0/0:21,0:21:60:.:.:0,60,900
superscaffold61	1250952	.	T	A	7597.17	.	ANN=A|intron_variant|MODIFIER|(sp)_putative_RNA-binding_protein_cabeza|CLUMAR_CG020400|transcript|CLUMAR_CG020400-RA|protein_coding|5/5|c.511+12T>A||||||	GT:AD:DP:GQ:PL	0/1:2,5:7:6:87,0,6	0/1:2,2:4:31:31,0,32	1/1:1,8:9:3:136,3,0	0/1:4,3:7:42:42,0,63	0/0:7,0:7:0:0,0,98	0/0:15,0:15:24:0,24,336	0/0:13,0:13:39:0,39,317	0/0:7,0:7:0:0,0,134	0/0:8,0:8:0:0,0,152	0/0:18,0:18:31:0,31,402	0/1:9,4:13:51:51,0,165	0/0:17,0:17:39:0,39,585	0/0:14,0:14:36:0,36,540	0/1:2,3:5:31:48,0,31	0/0:14,0:14:18:0,18,270	0/0:10,0:10:0:0,0,155	0/0:16,0:16:48:0,48,404	./.:20,0:20:.:0,0,0	0/1:7,5:12:42:42,0,126	0/0:23,0:23:34:0,34,523	0/0:7,0:7:6:0,6,90	0/1:4,9:13:52:163,0,52	0/0:20,0:20:54:0,54,810	0/0:13,0:13:24:0,24,360	0/0:7,0:7:21:0,21,179	0/0:22,0:22:33:0,33,495	0/0:19,0:19:18:0,18,270	0/0:7,0:7:21:0,21,177	0/0:14,0:14:0:0,0,211	0/0:28,0:28:48:0,48,720	0/0:16,0:16:26:0,26,371	0/0:5,0:7:15:0,15,1522	0/0:9,0:9:27:0,27,223	0/0:13,0:13:17:0,17,284	0/0:24,0:24:69:0,69,1035	0/1:10,17:27:99:300,0,125	0/0:22,0:22:24:0,24,475	0/1:13,5:18:60:60,0,225	1/1:2,20:22:17:375,17,0	0/0:24,0:24:29:0,29,519	0/0:20,0:20:60:0,60,510	0/0:20,0:20:25:0,25,432	0/1:6,12:18:65:221,0,65	1/1:2,24:26:30:477,30,0	0/0:19,0:19:51:0,51,765	0/1:3,11:14:25:207,0,25	0/1:3,6:9:42:111,0,42	0/0:34,0:34:90:0,90,1350	0/0:20,0:20:37:0,37,462	0/0:15,0:15:22:0,22,335	1/1:1,13:14:19:263,19,0	0/0:12,0:12:30:0,30,450	0/1:15,5:20:54:54,0,277	0/0:23,0:23:47:0,47,536	0/0:12,0:12:36:0,36,305	0/1:10,7:17:99:107,0,167	1/1:0,12:12:34:235,34,0	0/0:21,0:21:41:0,41,489	0/1:11,6:17:79:79,0,190	0/1:10,6:16:91:91,0,166	0/1:2,8:10:15:151,0,15	0/0:13,0:13:36:0,36,540	0/0:28,0:28:78:0,78,1170	0/1:9,3:12:36:36,0,132	0/1:25,23:48:99:360,0,414	0/0:24,0:24:51:0,51,565	0/1:12,9:21:99:179,0,199	1/1:0,4:4:12:88,12,0	0/1:10,5:15:70:70,0,170	0/0:18,0:18:32:0,32,416	0/0:25,0:25:63:0,63,945	0/1:8,9:17:99:131,0,126	0/1:10,10:20:99:168,0,170	0/0:21,0:21:37:0,37,481	0/0:14,0:14:33:0,33,495	1/1:0,20:20:60:450,60,0	0/1:15,9:24:99:128,0,250	0/0:19,0:19:22:0,22,418	0/0:13,0:13:0:0,0,130	0/1:8,4:12:54:54,0,131	0/1:4,4:8:68:68,0,68	0/1:13,2:15:1:1,0,242	0/0:22,0:22:57:0,57,855	0/0:15,0:15:0:0,0,252	0/0:20,0:20:38:0,38,465	0/1:12,11:23:99:135,0,179	0/0:21,0:21:57:0,57,855	0/0:21,0:21:60:0,60,534	1/1:0,12:12:36:267,36,0	0/1:11,6:17:37:37,0,197	0/0:29,0:29:45:0,45,675	0/1:9,10:19:99:161,0,144	0/1:6,12:18:84:222,0,84	1/1:0,21:21:63:486,63,0	0/0:5,0:5:0:0,0,79	0/0:21,0:21:41:0,41,486	0/0:26,0:26:43:0,43,604	0/1:8,14:22:99:255,0,117	0/1:10,6:16:88:88,0,180	0/0:7,0:7:21:0,21,174	0/0:3,0:3:0:0,0,26	0/1:7,7:14:99:117,0,103	0/1:6,6:12:99:99,0,101	0/0:20,0:20:51:0,51,765	0/0:11,0:11:30:0,30,450	1/1:0,17:17:48:345,48,0	0/0:20,0:20:34:0,34,461	0/0:18,0:18:54:0,54,458	0/1:5,4:9:66:66,0,72	0/1:5,9:14:73:146,0,73	0/0:27,0:27:72:0,72,1080	0/0:24,0:24:63:0,63,945	0/1:12,11:23:99:161,0,177	0/1:10,10:20:99:145,0,150	0/0:24,0:24:69:0,69,1035	0/0:14,0:14:39:0,39,585	0/1:8,3:11:36:36,0,176	0/0:13,0:13:39:0,39,325	0/0:17,0:17:51:0,51,432	0/0:22,0:22:44:0,44,511	0/0:9,0:9:24:0,24,360	0/0:26,0:26:78:0,78,649	0/0:13,0:13:39:0,39,321	0/0:13,0:13:36:0,36,540	0/0:15,0:15:20:0,20,336	0/0:13,0:13:39:0,39,318	0/0:9,0:9:0:0,0,115	0/0:16,0:16:42:0,42,630	0/0:14,0:14:39:0,39,585	0/0:13,0:13:36:0,36,540	0/0:6,0:6:18:0,18,150	0/0:28,0:28:59:0,59,650	0/0:21,0:21:57:0,57,855	0/0:28,0:28:63:0,63,664	0/0:25,0:25:0:0,0,480	0/0:29,0:29:65:0,65,682	0/0:15,0:15:42:0,42,630	0/0:13,0:13:39:0,39,325	0/0:9,0:9:21:0,21,315	0/0:13,0:13:39:0,39,318	0/1:3,6:9:35:99,0,35	0/0:8,0:8:24:0,24,198	0/1:7,10:17:79:164,0,79	0/0:15,0:15:45:0,45,371	0/0:15,0:15:23:0,23,334	0/0:17,0:17:9:0,9,342	0/0:18,0:18:33:0,33,406	0/0:20,0:20:54:0,54,810	0/0:10,0:10:6:0,6,206	0/0:9,0:9:27:0,27,216	0/0:6,0:6:18:0,18,154	0/0:12,0:12:36:0,36,297	0/0:11,0:11:10:0,10,230	0/0:19,0:19:14:0,14,387	0/0:12,0:12:15:0,15,260	0/0:12,0:12:36:0,36,314	0/0:21,0:21:60:0,60,534	0/0:16,0:16:39:0,39,585	0/0:17,0:17:51:0,51,433	0/0:26,0:26:36:0,36,575	0/0:21,0:21:60:0,60,536	0/0:22,0:22:0:0,0,360	0/0:17,0:17:48:0,48,720	0/0:23,0:23:63:0,63,945	0/0:7,0:7:21:0,21,173	0/0:15,0:15:45:0,45,377	0/0:11,0:11:10:0,10,229	0/0:23,0:23:47:0,47,518
superscaffold61	1251290	.	T	C	11010.0	.	ANN=C|synonymous_variant|LOW|(sp)_putative_RNA-binding_protein_cabeza|CLUMAR_CG020400|transcript|CLUMAR_CG020400-RA|protein_coding|6/6|c.801T>C|p.Gly267Gly|951/1312|801/918|267/305||	GT:AD:DP:GQ:PL	0/1:1,3:4:14:63,0,14	0/1:9,8:17:99:145,0,167	1/1:0,8:8:24:198,24,0	0/1:8,4:12:34:34,0,168	0/0:9,0:9:5:0,5,179	0/0:14,0:14:19:0,19,304	0/0:15,0:17:45:0,45,377	0/0:17,0:17:5:0,5,350	0/0:22,0:22:63:0,63,945	0/0:23,0:23:34:0,34,507	0/1:5,2:7:28:28,0,107	0/0:28,0:28:81:0,81,692	0/0:26,0:26:51:0,51,623	0/1:4,7:11:72:143,0,72	0/0:22,0:22:43:0,43,526	0/0:13,0:13:39:0,39,321	0/0:29,0:29:52:0,52,658	0/0:26,0:26:72:0,72,1080	0/1:9,6:15:99:106,0,189	0/0:14,0:14:7:0,7,287	0/0:17,0:17:25:0,25,402	0/1:7,19:26:99:406,0,107	0/0:19,0:19:51:0,51,765	0/0:22,0:22:43:0,43,528	0/0:21,0:21:60:0,60,900	0/0:23,0:23:57:0,57,855	0/0:17,0:17:25:0,25,375	0/0:15,0:15:45:0,45,371	0/0:23,0:23:63:0,63,945	0/0:19,0:19:54:0,54,810	0/0:18,0:18:54:0,54,445	0/1:3,2:5:34:34,0,63	0/0:18,0:18:54:0,54,442	0/0:18,0:18:29:0,29,413	0/0:25,0:25:75:0,75,616	0/1:12,21:33:99:414,0,210	0/0:27,0:27:72:0,72,1080	0/1:13,7:20:99:115,0,254	1/1:0,20:20:60:494,60,0	0/0:27,0:27:54:0,54,639	0/0:21,0:21:60:0,60,544	0/0:17,0:17:48:0,48,720	0/1:16,10:26:99:167,0,340	1/1:0,23:23:69:555,69,0	0/0:31,0:31:81:0,81,1215	0/1:8,14:22:99:329,0,139	0/1:5,5:10:94:94,0,100	0/0:25,0:25:53:0,53,590	0/0:28,0:28:58:0,58,668	0/0:17,0:17:51:0,51,418	1/1:0,29:29:87:729,87,0	0/0:23,0:23:66:0,66,566	0/1:16,6:22:82:82,0,354	0/0:26,0:26:75:0,75,1125	0/0:19,0:19:51:0,51,765	0/1:16,8:24:99:128,0,337	0/1:3,14:17:27:305,0,27	0/0:12,0:12:0:0,0,179	0/1:6,6:12:99:113,0,110	0/1:20,5:25:49:49,0,458	1/1:0,19:19:57:463,57,0	0/0:22,0:22:63:0,63,945	0/0:22,0:22:39:0,39,505	0/1:8,3:11:33:33,0,176	0/1:24,17:41:99:298,0,486	0/0:26,0:26:75:0,75,637	0/1:15,7:22:89:89,0,314	1/1:0,15:15:45:369,45,0	0/1:9,7:16:99:132,0,188	0/0:15,0:15:42:0,42,630	0/0:27,0:27:75:0,75,1125	0/1:8,9:17:99:172,0,156	0/1:12,11:23:99:201,0,245	0/0:25,0:25:24:0,24,564	0/0:19,0:19:0:0,0,270	1/1:0,13:13:39:329,39,0	0/1:8,10:18:99:192,0,154	0/0:18,0:18:54:0,54,443	0/0:20,0:20:60:0,60,495	0/1:13,5:18:65:65,0,499	0/1:7,7:14:99:134,0,145	0/0:16,0:16:1:0,1,313	0/0:21,0:21:57:0,57,855	0/0:20,0:20:60:0,60,495	0/0:16,0:16:13:0,13,336	0/1:10,14:24:99:271,0,190	0/0:22,0:22:6:0,6,474	0/0:32,0:32:61:0,61,728	1/1:1,19:20:34:448,34,0	0/1:7,6:13:99:112,0,136	0/0:22,0:22:39:0,39,520	0/1:8,14:22:99:294,0,141	0/1:12,9:21:99:163,0,241	1/1:0,22:22:66:531,66,0	0/0:20,0:20:12:0,12,422	0/0:20,0:20:57:0,57,855	0/0:22,0:22:21:0,21,460	0/1:5,6:11:96:106,0,96	0/1:8,12:20:99:266,0,143	0/0:24,0:24:69:0,69,1035	0/0:11,0:11:33:0,33,272	0/1:7,9:16:99:164,0,139	0/1:12,8:20:99:136,0,252	0/0:26,0:26:55:0,55,630	0/0:13,0:13:33:0,33,495	1/1:1,21:22:43:515,43,0	0/0:29,0:29:2:0,2,602	0/0:17,0:17:48:0,48,720	0/1:10,4:14:60:60,0,217	0/1:10,11:21:99:208,0,204	0/0:19,0:19:0:0,0,318	0/0:16,0:16:48:0,48,394	0/1:15,13:28:99:242,0,299	0/1:11,12:23:99:226,0,221	0/0:21,0:21:60:0,60,519	0/0:17,0:17:16:0,16,359	0/1:5,7:12:90:141,0,90	0/0:20,0:20:60:0,60,492	0/0:19,0:19:57:0,57,482	0/0:13,0:13:39:0,39,335	0/0:7,0:7:0:0,0,50	0/0:21,0:21:63:0,63,519	0/0:18,0:18:32:0,32,409	0/0:20,0:20:13:0,13,416	0/0:22,0:22:66:0,66,540	0/0:13,0:13:39:0,39,318	0/0:14,0:14:42:0,42,344	0/0:17,0:17:42:0,42,630	0/0:17,0:17:51:0,51,415	0/0:18,0:18:54:0,54,440	0/0:15,0:15:2:0,2,291	0/0:23,0:23:66:0,66,990	0/0:23,0:23:60:0,60,900	0/0:18,0:18:31:0,31,409	0/0:27,0:27:81:0,81,692	0/0:14,0:14:39:0,39,585	0/0:17,0:17:26:0,26,381	0/0:19,0:19:51:0,51,765	0/0:15,0:15:39:0,39,585	0/0:10,0:10:4:0,4,207	0/1:4,11:15:55:226,0,55	0/0:11,0:11:11:0,11,239	0/1:3,10:13:38:248,0,38	0/0:30,0:30:75:0,75,1125	0/0:20,0:20:57:0,57,855	0/0:22,0:22:60:0,60,900	0/0:11,0:11:33:0,33,272	0/0:14,0:14:36:0,36,540	0/0:18,0:18:54:0,54,445	0/0:8,0:8:18:0,18,270	0/0:13,0:13:39:0,39,317	0/0:16,0:16:22:0,22,367	0/0:13,0:13:39:0,39,343	0/0:18,0:18:54:0,54,442	0/0:21,0:21:51:0,51,765	0/0:8,0:8:24:0,24,198	0/0:16,0:16:42:0,42,630	0/0:9,0:9:27:0,27,220	0/0:24,0:24:37:0,37,534	0/0:20,0:20:38:0,38,467	0/0:7,0:7:21:0,21,172	0/0:26,0:26:35:0,35,564	0/0:9,0:9:27:0,27,222	0/0:30,0:30:47:0,47,685	0/0:8,0:8:21:0,21,315	0/0:25,0:25:50:0,50,589	0/0:13,0:13:39:0,39,321	0/0:23,0:23:46:0,46,533
superscaffold61	1252620	.	G	A	26844.0	.	ANN=A|synonymous_variant|LOW|(sp)_putative_Probable_phosphorylase_b_kinase_regulatory_subunit_beta|CLUMAR_CG020401|transcript|CLUMAR_CG020401-RA|protein_coding|9/10|c.2373C>T|p.Gly791Gly|2406/3417|2373/3228|791/1075||	GT:AD:DP:GQ:PGT:PID:PL	0/1:4,6:10:69:.:.:124,0,69	0/1:9,2:11:18:.:.:18,0,189	1/1:1,17:18:29:.:.:408,29,0	0/1:5,8:13:84:.:.:167,0,84	0/0:10,0:10:30:.:.:0,30,247	0/0:26,0:26:72:.:.:0,72,1080	0/0:15,0:15:0:.:.:0,0,175	0/0:23,0:23:47:.:.:0,47,522	1/1:0,13:13:39:.:.:347,39,0	0/1:14,9:23:99:.:.:168,0,272	1/1:0,10:10:30:.:.:262,30,0	1/1:0,17:17:51:.:.:446,51,0	0/0:36,0:36:99:.:.:0,99,1485	1/1:0,17:17:51:.:.:444,51,0	1/1:1,21:22:40:.:.:531,40,0	1/1:0,7:7:21:.:.:183,21,0	0/1:11,11:22:99:.:.:217,0,203	1/1:0,29:29:87:.:.:752,87,0	0/1:12,7:19:99:.:.:130,0,240	1/1:1,19:20:35:.:.:483,35,0	1/1:0,16:16:48:.:.:427,48,0	1/1:0,21:21:63:.:.:550,63,0	0/1:8,11:19:99:.:.:230,0,140	1/1:0,19:19:57:.:.:507,57,0	1/1:0,29:29:87:.:.:771,87,0	1/1:0,8:8:24:.:.:214,24,0	1/1:0,16:16:48:.:.:427,48,0	0/1:7,6:13:99:.:.:121,0,131	1/1:2,26:28:35:.:.:616,35,0	1/1:0,18:18:54:.:.:477,54,0	0/0:10,0:10:0:.:.:0,0,147	1/1:0,5:5:15:.:.:128,15,0	0/0:35,0:35:99:.:.:0,99,1485	0/0:28,0:28:81:.:.:0,81,1215	0/0:38,0:38:99:.:.:0,111,937	0/1:21,14:35:99:.:.:253,0,413	0/0:21,0:21:60:.:.:0,60,544	0/1:10,12:22:99:.:.:242,0,180	1/1:1,22:23:44:.:.:545,44,0	1/1:0,24:24:72:.:.:619,72,0	0/0:25,0:25:52:.:.:0,52,571	0/0:30,0:30:81:.:.:0,81,1215	0/1:15,9:24:99:.:.:157,0,296	0/1:4,24:28:0:.:.:547,0,0	0/0:25,0:25:72:.:.:0,72,640	1/1:0,28:28:84:.:.:709,84,0	1/1:0,22:22:66:.:.:565,66,0	0/0:29,0:29:61:.:.:0,61,663	0/0:21,0:21:60:.:.:0,60,519	0/0:32,0:32:81:.:.:0,81,1215	1/1:1,31:32:71:.:.:777,71,0	0/0:17,0:17:16:.:.:0,16,356	0/1:16,11:27:99:.:.:209,0,313	0/0:26,0:26:75:.:.:0,75,1125	0/0:15,0:15:42:.:.:0,42,630	0/1:9,13:22:99:.:.:262,0,154	1/1:2,20:22:16:.:.:459,16,0	0/0:24,0:24:14:.:.:0,14,485	0/1:8,15:23:99:.:.:315,0,126	1/1:1,22:23:44:.:.:563,44,0	1/1:0,18:18:54:.:.:479,54,0	0/0:15,0:15:42:.:.:0,42,630	0/0:23,0:23:63:.:.:0,63,945	0/1:12,7:19:99:.:.:126,0,244	0/1:20,20:40:99:0|1:1252620_G_A:390,0,409	0/0:20,0:20:51:.:.:0,51,765	1/1:0,17:17:51:.:.:431,51,0	1/1:0,19:19:57:.:.:484,57,0	0/1:2,9:11:17:.:.:202,0,17	0/0:21,0:21:63:.:.:0,63,515	0/0:24,0:24:72:.:.:0,72,593	0/1:12,6:18:99:.:.:101,0,226	0/1:17,7:24:99:.:.:113,0,346	0/0:29,0:29:75:.:.:0,75,1125	0/0:7,0:7:21:.:.:0,21,168	1/1:0,24:24:72:.:.:630,72,0	1/1:0,13:13:39:.:.:328,39,0	0/0:23,0:23:46:.:.:0,46,521	0/0:27,0:27:72:.:.:0,72,1080	0/1:11,11:22:99:.:.:213,0,192	1/1:1,22:23:43:.:.:550,43,0	0/0:15,0:15:42:.:.:0,42,630	0/0:11,0:11:33:.:.:0,33,270	0/0:32,0:32:90:.:.:0,90,1350	0/1:7,14:21:99:.:.:294,0,116	1/1:0,28:28:84:.:.:695,84,0	0/0:26,0:26:69:.:.:0,69,1035	0/0:16,0:16:45:.:.:0,45,675	1/1:1,32:33:74:.:.:792,74,0	0/1:12,11:23:99:.:.:202,0,226	0/0:39,0:39:99:.:.:0,101,987	0/1:7,11:18:99:.:.:232,0,120	1/1:0,34:34:99:.:.:891,102,0	1/1:0,20:20:60:.:.:523,60,0	0/1:9,21:30:99:.:.:450,0,132	0/0:25,0:25:75:.:.:0,75,643	0/0:32,0:32:93:.:.:0,93,1395	0/1:8,10:18:99:.:.:201,0,146	0/1:14,8:22:99:.:.:140,0,288	0/0:29,0:29:64:.:.:0,64,669	0/0:5,0:5:15:.:.:0,15,124	0/1:12,13:25:99:.:.:264,0,229	1/1:0,31:31:93:.:.:811,93,0	0/0:26,0:26:55:.:.:0,55,592	0/0:24,0:24:63:.:.:0,63,945	1/1:3,31:34:25:.:.:743,25,0	0/0:23,0:23:69:.:.:0,69,565	0/0:24,0:24:72:.:.:0,72,593	0/1:13,7:20:99:.:.:120,0,259	1/1:0,21:21:63:.:.:542,63,0	0/0:25,0:25:72:.:.:0,72,1080	0/0:26,0:26:55:.:.:0,55,590	0/1:16,17:33:99:.:.:335,0,283	0/1:23,14:37:99:.:.:246,0,456	0/0:27,0:27:81:.:.:0,81,665	0/0:15,0:15:42:.:.:0,42,630	1/1:0,10:10:30:.:.:255,30,0	0/0:22,0:22:60:.:.:0,60,900	0/0:31,0:31:70:.:.:0,70,731	0/0:24,0:24:72:.:.:0,72,618	0/0:24,0:24:72:.:.:0,72,590	0/0:24,0:24:72:.:.:0,72,590	0/0:20,0:20:60:.:.:0,60,488	0/0:29,0:29:52:.:.:0,52,655	0/0:23,0:23:42:.:.:0,42,517	0/0:26,0:26:63:.:.:0,63,945	0/0:27,0:27:75:.:.:0,75,1125	0/0:13,0:13:33:.:.:0,33,495	0/0:21,0:21:60:.:.:0,60,900	0/0:31,0:31:70:.:.:0,70,719	0/0:40,0:40:99:.:.:0,99,984	0/0:34,0:34:99:.:.:0,99,1485	0/0:20,0:20:38:.:.:0,38,447	0/0:20,0:20:57:.:.:0,57,855	0/0:12,0:12:36:.:.:0,36,299	0/0:24,0:24:72:.:.:0,72,590	0/0:26,0:26:75:.:.:0,75,640	0/0:24,0:24:46:.:.:0,46,551	0/0:26,0:26:33:.:.:0,33,550	0/0:20,0:20:57:.:.:0,57,855	0/1:13,8:21:99:.:.:142,0,257	0/0:18,0:18:54:.:.:0,54,439	1/1:1,16:17:26:.:.:381,26,0	0/0:13,0:13:36:.:.:0,36,540	0/0:21,0:21:57:.:.:0,57,855	0/0:21,0:21:63:.:.:0,63,511	0/0:22,0:22:63:.:.:0,63,541	0/0:21,0:21:60:.:.:0,60,516	0/0:27,0:27:57:.:.:0,57,613	0/0:10,0:10:30:.:.:0,30,247	0/0:25,0:25:16:.:.:0,16,507	0/0:20,0:20:51:.:.:0,51,765	0/0:20,0:20:54:.:.:0,54,810	0/0:27,0:27:35:.:.:0,35,570	0/0:13,0:13:39:.:.:0,39,317	0/0:20,0:20:60:.:.:0,60,492	0/0:31,0:31:90:.:.:0,90,1350	0/0:22,0:22:60:.:.:0,60,900	0/0:21,0:21:60:.:.:0,60,518	0/0:27,0:27:72:.:.:0,72,1080	0/0:21,0:21:60:.:.:0,60,520	0/0:20,0:20:38:.:.:0,38,445	0/0:16,0:16:25:.:.:0,25,353	0/0:27,0:27:46:.:.:0,46,606	0/0:28,0:28:61:.:.:0,61,638	0/0:19,0:19:32:.:.:0,32,418	0/0:20,0:20:34:.:.:0,34,443	0/0:18,0:18:51:.:.:0,51,765
superscaffold61	1252977	.	T	G	12148.9	.	ANN=G|synonymous_variant|LOW|(sp)_putative_Probable_phosphorylase_b_kinase_regulatory_subunit_beta|CLUMAR_CG020401|transcript|CLUMAR_CG020401-RA|protein_coding|7/10|c.2136A>C|p.Ile712Ile|2169/3417|2136/3228|712/1075||	GT:AD:DP:GQ:PGT:PID:PL	0/1:5,5:10:94:.:.:94,0,99	0/1:10,5:15:79:.:.:79,0,205	0/1:4,6:10:73:.:.:118,0,73	0/1:6,6:12:99:.:.:112,0,117	0/0:15,0:15:39:.:.:0,39,585	0/0:16,0:16:45:.:.:0,45,675	0/0:22,0:22:57:.:.:0,57,855	0/0:17,0:17:48:.:.:0,48,720	0/0:16,0:16:48:.:.:0,48,403	0/0:25,0:25:72:.:.:0,72,1080	0/1:11,15:26:99:.:.:293,0,210	0/0:32,0:32:90:.:.:0,90,1350	0/0:21,0:21:60:.:.:0,60,519	0/1:11,8:19:99:.:.:126,0,232	0/0:20,0:20:54:.:.:0,54,810	0/0:13,0:13:36:.:.:0,36,540	0/0:35,0:35:99:.:.:0,99,1485	0/0:21,0:21:20:.:.:0,20,447	0/1:10,12:22:99:.:.:231,0,189	0/0:11,0:11:21:.:.:0,21,315	0/0:16,0:16:45:.:.:0,45,675	0/1:6,8:14:99:.:.:156,0,111	0/0:16,0:16:45:.:.:0,45,675	0/0:27,0:27:81:.:.:0,81,668	0/0:26,0:26:75:.:.:0,75,1125	0/0:20,0:20:60:.:.:0,60,505	0/0:15,0:15:45:.:.:0,45,368	0/0:10,0:10:30:.:.:0,30,246	0/0:25,0:25:69:.:.:0,69,1035	0/0:25,0:25:60:.:.:0,60,900	0/0:13,0:13:39:.:.:0,39,321	0/1:12,5:17:73:.:.:73,0,255	0/0:38,0:38:99:.:.:0,101,1008	0/0:21,0:21:60:.:.:0,60,518	0/0:21,0:21:60:.:.:0,60,537	0/1:22,10:32:99:.:.:150,0,465	0/0:22,0:22:54:.:.:0,54,810	0/1:18,13:31:99:.:.:227,0,364	0/1:3,25:28:32:0|1:1252977_T_G:533,0,32	0/0:31,0:31:90:.:.:0,90,1350	0/0:33,0:33:90:.:.:0,90,1350	0/0:31,0:31:90:.:.:0,90,785	0/1:13,4:17:48:.:.:48,0,283	1/1:2,21:23:17:.:.:463,17,0	0/0:29,0:29:65:.:.:0,65,696	0/1:15,6:21:85:.:.:85,0,320	0/1:4,5:9:77:.:.:86,0,77	0/0:22,0:22:60:.:.:0,60,900	0/0:29,0:29:81:.:.:0,81,1215	0/0:23,0:23:57:.:.:0,57,855	1/1:0,25:25:75:.:.:607,75,0	0/0:27,0:27:81:.:.:0,81,665	0/1:9,10:19:99:.:.:190,0,177	0/0:31,0:31:90:.:.:0,90,1350	0/0:29,0:29:87:.:.:0,87,740	0/1:15,14:29:99:.:.:259,0,300	1/1:1,27:28:58:.:.:639,58,0	0/0:19,0:19:57:.:.:0,57,485	0/1:10,10:20:99:.:.:187,0,191	0/1:5,14:19:70:.:.:274,0,70	1/1:0,24:24:71:.:.:577,71,0	0/0:30,0:30:65:.:.:0,65,719	0/0:30,0:30:87:.:.:0,87,1305	0/1:15,12:27:99:.:.:216,0,305	0/1:14,20:34:99:.:.:392,0,250	0/0:20,0:20:60:.:.:0,60,515	0/1:11,15:26:99:.:.:294,0,202	1/1:0,10:10:30:.:.:247,30,0	0/1:10,5:15:79:.:.:79,0,213	0/0:20,0:20:60:.:.:0,60,492	0/0:27,0:27:72:.:.:0,72,1080	0/1:18,8:26:99:.:.:120,0,395	0/1:10,6:16:99:.:.:100,0,209	0/0:29,0:29:84:.:.:0,84,717	0/0:21,0:21:60:.:.:0,60,544	1/1:0,19:19:57:.:.:465,57,0	0/1:19,13:32:99:.:.:223,0,393	0/0:19,0:19:54:.:.:0,54,810	0/0:33,0:33:77:.:.:0,77,818	0/1:16,4:20:39:.:.:39,0,352	0/1:8,12:20:99:.:.:235,0,149	0/0:8,0:8:24:.:.:0,24,195	0/0:25,0:25:72:.:.:0,72,618	0/0:22,0:22:60:.:.:0,60,535	0/0:19,0:19:48:.:.:0,48,720	0/1:17,20:37:99:.:.:380,0,322	0/0:20,0:20:57:.:.:0,57,855	0/0:20,0:20:60:.:.:0,60,495	1/1:0,32:32:96:.:.:776,96,0	0/1:11,6:17:97:0|1:1252977_T_G:97,0,271	0/0:40,0:40:99:.:.:0,103,983	0/1:8,3:11:41:.:.:41,0,165	0/1:25,7:32:99:.:.:118,0,550	1/1:0,27:27:81:.:.:664,81,0	0/0:28,0:28:81:.:.:0,81,1215	0/0:33,0:33:96:.:.:0,96,1440	0/0:36,0:36:99:.:.:0,99,891	0/1:11,10:21:99:.:.:184,0,214	0/1:14,13:27:99:.:.:226,0,279	0/0:20,0:20:54:.:.:0,54,810	0/0:6,0:6:18:.:.:0,18,147	0/1:13,4:17:48:.:.:48,0,288	0/1:21,10:31:99:.:.:154,0,459	0/0:21,0:21:63:.:.:0,63,519	0/0:24,0:24:69:.:.:0,69,1035	1/1:1,26:27:55:.:.:617,55,0	0/0:26,0:26:78:.:.:0,78,660	0/0:34,0:34:93:.:.:0,93,1395	0/1:8,9:17:99:.:.:167,0,156	0/1:12,11:23:99:.:.:203,0,243	0/0:32,0:32:96:.:.:0,96,819	0/0:35,0:35:99:.:.:0,102,1530	0/1:13,10:23:99:.:.:175,0,265	0/1:15,12:27:99:.:.:213,0,292	0/0:19,0:19:57:.:.:0,57,490	0/0:10,0:10:27:.:.:0,27,405	0/1:15,6:21:85:.:.:85,0,330	0/0:24,0:24:72:.:.:0,72,593	0/0:22,0:22:44:.:.:0,44,507	0/0:19,0:19:48:.:.:0,48,720	0/0:18,0:18:51:.:.:0,51,765	0/0:16,0:16:45:.:.:0,45,675	0/0:15,0:15:42:.:.:0,42,630	0/0:27,0:27:60:.:.:0,60,649	0/0:28,0:28:38:.:.:0,38,623	0/0:36,0:36:99:.:.:0,99,1485	0/0:34,0:34:99:.:.:0,99,866	0/0:24,0:24:50:.:.:0,50,569	0/0:23,0:23:63:.:.:0,63,945	0/0:20,0:20:60:.:.:0,60,495	0/0:14,0:14:33:.:.:0,33,495	0/0:27,0:27:81:.:.:0,81,666	0/0:24,0:24:72:.:.:0,72,589	0/0:24,0:24:63:.:.:0,63,945	0/0:25,0:25:53:.:.:0,53,602	0/0:28,0:28:72:.:.:0,72,1080	0/0:18,0:18:32:.:.:0,32,407	0/0:31,0:31:71:.:.:0,71,734	0/0:24,0:24:72:.:.:0,72,614	0/0:14,0:14:42:.:.:0,42,346	0/1:8,10:18:99:.:.:193,0,139	0/0:18,0:18:51:.:.:0,51,765	1/1:2,17:19:8:.:.:367,8,0	0/0:26,0:26:72:.:.:0,72,642	0/0:23,0:23:60:.:.:0,60,900	0/0:24,0:24:72:.:.:0,72,592	0/0:16,0:16:45:.:.:0,45,675	0/0:20,0:20:60:.:.:0,60,512	0/0:28,0:28:81:.:.:0,81,1215	0/0:11,0:11:33:.:.:0,33,272	0/0:19,0:19:54:.:.:0,54,810	0/0:20,0:20:38:.:.:0,38,464	0/0:17,0:17:48:.:.:0,48,720	0/0:25,0:25:53:.:.:0,53,597	0/0:20,0:20:57:.:.:0,57,855	0/0:23,0:23:69:.:.:0,69,581	0/0:24,0:24:66:.:.:0,66,990	0/0:21,0:21:60:.:.:0,60,517	0/0:28,0:28:84:.:.:0,84,688	0/0:38,0:38:99:.:.:0,105,1575	0/0:19,0:19:57:.:.:0,57,493	0/0:19,0:19:35:.:.:0,35,436	0/0:18,0:18:48:.:.:0,48,720	0/0:20,0:20:60:.:.:0,60,519	0/0:24,0:24:60:.:.:0,60,900	0/0:22,0:22:63:.:.:0,63,945	0/0:22,0:22:54:.:.:0,54,810	0/0:21,0:21:60:.:.:0,60,536
superscaffold61	1253701	.	T	A	11812.4	.	ANN=A|splice_region_variant&synonymous_variant|LOW|(sp)_putative_Probable_phosphorylase_b_kinase_regulatory_subunit_beta|CLUMAR_CG020401|transcript|CLUMAR_CG020401-RA|protein_coding|6/10|c.1464A>T|p.Ala488Ala|1497/3417|1464/3228|488/1075||	GT:AD:DP:GQ:PGT:PID:PL	0/1:6,4:10:73:.:.:73,0,124	0/1:10,6:16:99:.:.:106,0,208	0/1:4,11:15:58:.:.:238,0,58	0/1:8,5:13:86:.:.:86,0,163	0/0:8,0:8:24:.:.:0,24,198	0/0:16,0:16:45:.:.:0,45,675	0/0:18,0:18:54:.:.:0,54,441	0/0:18,0:18:19:.:.:0,19,384	0/0:16,0:16:22:.:.:0,22,370	0/0:21,0:21:63:.:.:0,63,516	0/1:8,4:12:71:.:.:71,0,177	0/0:20,0:20:60:.:.:0,60,495	0/0:15,0:15:45:.:.:0,45,371	0/0:11,0:11:6:.:.:0,6,237	0/0:17,0:17:51:.:.:0,51,420	0/0:17,0:17:42:.:.:0,42,630	0/0:15,0:15:39:.:.:0,39,585	0/0:23,0:23:57:.:.:0,57,855	0/1:7,6:13:99:.:.:121,0,141	0/0:25,0:25:72:.:.:0,72,618	0/0:13,0:13:39:.:.:0,39,321	0/1:11,13:24:99:0|1:1253701_T_A:311,0,221	0/0:28,0:28:81:.:.:0,81,1215	0/0:17,0:17:51:.:.:0,51,417	0/0:17,0:17:48:.:.:0,48,720	0/0:13,0:13:39:.:.:0,39,321	0/0:11,0:11:30:.:.:0,30,450	0/0:12,0:12:13:.:.:0,13,267	0/0:24,0:24:72:.:.:0,72,593	0/0:10,0:10:30:.:.:0,30,247	0/0:7,0:7:0:.:.:0,0,135	0/1:8,3:11:44:.:.:44,0,170	0/0:24,0:24:72:.:.:0,72,593	0/0:15,0:15:42:.:.:0,42,630	0/0:29,0:29:64:.:.:0,64,695	0/1:10,15:25:99:.:.:312,0,182	0/0:25,0:25:72:.:.:0,72,616	0/1:10,11:21:99:.:.:227,0,179	1/1:1,19:20:34:.:.:481,34,0	0/0:21,0:21:60:.:.:0,60,519	0/0:22,0:22:60:.:.:0,60,900	0/0:22,0:22:63:.:.:0,63,945	0/1:16,10:26:99:.:.:183,0,330	0/1:4,26:30:13:.:.:594,0,13	0/0:26,0:26:78:.:.:0,78,643	0/1:15,8:23:99:.:.:141,0,322	0/0:11,0:11:0:.:.:0,0,180	0/0:22,0:22:66:.:.:0,66,544	0/0:13,0:13:33:.:.:0,33,495	0/0:23,0:23:63:.:.:0,63,566	1/1:1,30:31:67:.:.:750,67,0	0/0:20,0:20:60:.:.:0,60,492	0/1:12,12:24:99:.:.:248,0,243	0/0:21,0:21:57:.:.:0,57,855	0/0:17,0:17:51:.:.:0,51,420	0/1:20,6:26:82:.:.:82,0,421	1/1:0,24:24:72:.:.:627,72,0	0/0:26,0:26:75:.:.:0,75,667	0/1:6,5:11:92:.:.:92,0,113	0/1:10,7:17:99:.:.:128,0,211	1/1:1,16:17:25:.:.:400,25,0	0/0:22,0:22:63:.:.:0,63,945	0/0:21,0:21:60:.:.:0,60,519	0/1:7,7:14:99:.:.:140,0,141	0/1:22,15:37:99:.:.:285,0,453	0/0:19,0:19:48:.:.:0,48,720	0/1:14,5:19:72:.:.:72,0,261	1/1:0,16:16:48:.:.:427,48,0	0/1:3,8:11:45:.:.:177,0,45	0/0:24,0:24:72:.:.:0,72,590	0/0:19,0:19:57:.:.:0,57,470	0/1:15,14:29:99:.:.:287,0,307	0/0:10,0:10:4:.:.:0,4,205	0/0:20,0:20:60:.:.:0,60,493	0/0:6,0:6:15:.:.:0,15,225	1/1:0,18:18:54:.:.:480,54,0	0/1:4,8:12:69:.:.:170,0,69	0/0:16,0:16:26:.:.:0,26,369	0/0:32,0:32:90:.:.:0,90,788	0/1:9,11:20:99:.:.:231,0,167	0/1:8,5:13:94:.:.:94,0,170	0/0:16,0:16:42:.:.:0,42,630	0/0:10,0:10:30:.:.:0,30,247	0/0:36,0:36:99:.:.:0,108,884	0/0:16,0:16:48:.:.:0,48,396	0/1:16,13:29:99:.:.:253,0,317	0/0:19,0:19:57:.:.:0,57,469	0/0:21,0:21:60:.:.:0,60,900	0/1:4,24:28:19:.:.:551,0,19	0/1:13,6:19:99:.:.:99,0,251	0/0:21,0:21:60:.:.:0,60,518	0/1:6,5:11:93:.:.:93,0,121	0/1:11,12:23:99:.:.:251,0,221	1/1:0,23:23:69:.:.:604,69,0	0/0:20,0:20:60:.:.:0,60,515	0/0:23,0:23:44:.:.:0,44,519	0/0:26,0:26:72:.:.:0,72,643	0/1:9,6:15:99:.:.:111,0,183	0/1:17,14:31:99:.:.:277,0,343	0/0:12,0:12:36:.:.:0,36,293	0/0:12,0:12:36:.:.:0,36,298	0/1:8,8:16:99:.:.:164,0,161	0/1:17,10:27:99:.:.:183,0,346	0/0:24,0:24:72:.:.:0,72,633	0/0:20,0:20:54:.:.:0,54,810	1/1:2,24:26:26:.:.:568,26,0	0/0:22,0:22:60:.:.:0,60,900	0/0:24,0:24:66:.:.:0,66,990	0/1:6,4:10:77:.:.:77,0,128	0/1:10,6:16:99:.:.:112,0,214	0/0:16,0:16:45:.:.:0,45,675	0/0:32,0:32:96:.:.:0,96,788	0/1:12,6:18:99:.:.:103,0,254	0/1:12,8:20:99:.:.:149,0,245	0/0:18,0:18:48:.:.:0,48,720	0/0:23,0:23:63:.:.:0,63,569	0/1:12,15:27:99:.:.:313,0,207	0/0:9,0:9:27:.:.:0,27,218	0/0:34,0:34:96:.:.:0,96,1440	0/0:22,0:22:66:.:.:0,66,544	0/0:13,0:13:39:.:.:0,39,320	0/0:24,0:24:72:.:.:0,72,593	0/0:20,0:20:54:.:.:0,54,810	0/0:28,0:28:81:.:.:0,81,687	0/0:19,0:19:54:.:.:0,54,810	0/0:18,0:18:30:.:.:0,30,408	0/0:26,0:26:61:.:.:0,61,668	0/0:11,0:11:33:.:.:0,33,271	0/0:23,0:23:60:.:.:0,60,592	0/0:15,0:15:42:.:.:0,42,630	0/0:31,0:31:87:.:.:0,87,1305	0/0:27,0:27:59:.:.:0,59,639	0/0:21,0:21:60:.:.:0,60,515	0/0:28,0:28:78:.:.:0,78,1170	0/0:25,0:25:75:.:.:0,75,624	0/0:19,0:19:35:.:.:0,35,441	0/0:17,0:17:51:.:.:0,51,419	0/0:27,0:27:81:.:.:0,81,675	0/0:16,0:16:26:.:.:0,26,358	0/0:24,0:24:69:.:.:0,69,1035	0/1:12,11:23:99:.:.:219,0,239	0/0:17,0:17:51:.:.:0,51,416	1/1:0,22:22:66:.:.:563,66,0	0/0:28,0:28:81:.:.:0,81,690	0/0:5,0:5:15:.:.:0,15,123	0/0:21,0:21:37:.:.:0,37,486	0/0:13,0:13:36:.:.:0,36,540	0/0:14,0:14:20:.:.:0,20,316	0/0:21,0:21:57:.:.:0,57,855	0/0:8,0:8:24:.:.:0,24,198	0/0:22,0:22:63:.:.:0,63,945	0/0:22,0:22:40:.:.:0,40,519	0/0:15,0:15:42:.:.:0,42,630	0/0:30,0:30:81:.:.:0,81,1215	0/0:26,0:26:78:.:.:0,78,640	0/0:19,0:19:57:.:.:0,57,469	0/0:22,0:22:60:.:.:0,60,543	0/0:25,0:25:72:.:.:0,72,643	0/0:18,0:18:32:.:.:0,32,421	0/0:24,0:24:69:.:.:0,69,1035	0/0:20,0:20:60:.:.:0,60,492	0/0:22,0:22:66:.:.:0,66,559	0/0:18,0:18:32:.:.:0,32,410	0/0:18,0:18:51:.:.:0,51,765	0/0:23,0:23:46:.:.:0,46,544	0/0:22,0:22:60:.:.:0,60,554	0/0:12,0:12:36:.:.:0,36,292	0/0:18,0:18:51:.:.:0,51,765
superscaffold61	1253933	.	A	T	10233.5	.	ANN=T|intron_variant|MODIFIER|(sp)_putative_Probable_phosphorylase_b_kinase_regulatory_subunit_beta|CLUMAR_CG020401|transcript|CLUMAR_CG020401-RA|protein_coding|4/9|c.1402-113T>A||||||	GT:AD:DP:GQ:PL	0/1:5,3:8:42:42,0,104	0/1:7,4:11:69:69,0,143	0/1:2,13:15:6:266,0,6	0/1:7,8:15:99:158,0,134	0/0:9,0:9:27:0,27,223	0/0:15,0:15:42:0,42,630	0/0:19,0:19:54:0,54,810	0/0:15,0:15:42:0,42,630	0/0:10,0:10:12:0,12,180	0/0:12,0:12:15:0,15,225	0/1:7,7:14:99:141,0,140	0/0:22,0:22:48:0,48,720	0/0:12,0:12:33:0,33,495	0/0:8,0:8:0:0,0,105	0/0:7,0:7:18:0,18,270	0/0:4,0:4:12:0,12,106	0/0:16,0:16:21:0,21,315	0/0:14,0:14:36:0,36,540	0/1:7,3:10:40:40,0,154	0/0:15,0:15:27:0,27,405	./.:7,0:7:.:0,0,0	0/1:4,2:6:33:33,0,87	0/0:9,0:9:18:0,18,270	0/0:20,0:20:39:0,39,585	0/0:17,0:17:51:0,51,420	0/0:15,0:15:3:0,3,45	0/0:13,0:13:21:0,21,315	0/0:10,0:10:24:0,24,360	0/0:18,0:18:54:0,54,442	0/0:7,0:7:21:0,21,173	0/0:7,0:7:0:0,0,72	0/1:4,6:10:72:123,0,72	0/0:19,0:19:57:0,57,470	0/0:20,0:20:60:0,60,495	0/0:21,0:21:60:0,60,519	0/1:15,7:22:99:112,0,315	0/0:24,0:24:72:0,72,588	0/1:15,11:26:99:200,0,293	1/1:0,24:24:71:580,71,0	0/0:22,0:22:63:0,63,540	0/0:30,0:30:90:0,90,741	0/0:19,0:19:54:0,54,810	0/1:20,13:33:99:231,0,408	0/1:3,21:24:2:461,0,2	0/0:27,0:27:72:0,72,1080	0/1:11,6:17:99:101,0,235	0/1:8,9:17:99:179,0,154	0/0:21,0:21:63:0,63,519	0/0:18,0:18:54:0,54,445	0/0:22,0:22:63:0,63,538	1/1:0,31:31:92:759,92,0	0/0:24,0:24:72:0,72,616	0/1:8,11:19:99:221,0,150	0/0:20,0:20:57:0,57,855	0/0:13,0:13:36:0,36,540	0/1:10,11:21:99:191,0,197	1/1:0,18:18:54:457,54,0	0/0:21,0:21:63:0,63,537	0/1:9,4:13:60:60,0,190	0/1:13,9:22:99:164,0,274	1/1:0,15:15:45:376,45,0	0/0:17,0:17:48:0,48,720	0/0:20,0:20:60:0,60,495	0/1:8,10:18:99:200,0,151	0/1:21,9:30:99:132,0,446	0/0:14,0:14:39:0,39,585	0/1:8,12:20:99:235,0,145	1/1:0,14:14:42:337,42,0	0/1:7,6:13:99:112,0,143	0/0:28,0:28:81:0,81,692	0/0:35,0:35:99:0,102,923	0/1:13,10:23:99:185,0,271	0/0:17,0:17:0:0,0,283	0/0:23,0:23:66:0,66,568	0/0:16,0:16:25:0,25,370	1/1:0,20:20:60:510,60,0	0/1:7,7:14:99:136,0,137	0/0:23,0:23:63:0,63,945	0/0:25,0:25:72:0,72,1080	0/1:5,10:15:83:210,0,83	0/1:6,6:12:99:103,0,120	0/0:21,0:21:63:0,63,549	0/0:18,0:18:54:0,54,461	0/0:30,0:30:78:0,78,1170	0/0:24,0:24:72:0,72,593	0/1:10,10:20:99:187,0,196	0/0:18,0:18:54:0,54,444	0/0:15,0:15:45:0,45,386	1/1:1,23:24:46:533,46,0	0/1:12,11:23:99:211,0,238	0/0:25,0:25:72:0,72,1080	0/1:13,6:19:96:96,0,264	0/1:15,4:19:45:45,0,330	1/1:0,14:14:42:354,42,0	0/0:29,0:29:84:0,84,746	0/0:16,0:16:23:0,23,368	0/0:21,0:21:63:0,63,516	0/1:13,6:19:93:93,0,276	0/1:16,7:23:99:112,0,329	0/0:14,0:14:42:0,42,366	0/0:6,0:6:18:0,18,145	0/1:8,9:17:99:146,0,158	0/1:6,7:13:99:137,0,115	0/0:11,0:11:33:0,33,272	0/0:13,0:13:36:0,36,540	1/1:3,24:27:4:533,4,0	0/0:20,0:20:60:0,60,493	0/0:21,0:21:60:0,60,900	0/1:6,7:13:99:137,0,119	0/0:14,0:14:0:0,0,191	0/0:13,0:13:36:0,36,540	0/0:25,0:25:69:0,69,1035	0/1:8,15:23:99:307,0,135	0/1:11,8:19:99:123,0,214	0/0:22,0:22:66:0,66,540	0/0:20,0:20:60:0,60,495	0/1:4,12:16:55:242,0,55	0/0:12,0:12:36:0,36,297	0/0:17,0:17:51:0,51,428	0/0:16,0:16:45:0,45,675	0/0:11,0:11:33:0,33,272	0/0:20,0:20:60:0,60,498	0/0:18,0:18:54:0,54,449	0/0:16,0:16:48:0,48,405	0/0:27,0:27:81:0,81,662	0/0:24,0:24:69:0,69,1035	0/0:11,0:11:33:0,33,271	0/0:17,0:17:51:0,51,430	0/0:29,0:29:78:0,78,1170	0/0:24,0:24:72:0,72,613	0/0:34,0:34:99:0,99,1485	0/0:27,0:27:75:0,75,1125	0/0:34,0:34:99:0,102,856	0/0:24,0:24:72:0,72,612	0/0:28,0:28:60:0,60,678	0/0:34,0:34:80:0,80,797	0/0:12,0:12:13:0,13,254	0/0:22,0:22:60:0,60,542	0/0:21,0:21:60:0,60,569	0/0:14,0:14:16:0,16,312	0/1:14,8:22:99:127,0,277	0/0:17,0:17:51:0,51,417	1/1:0,11:11:33:280,33,0	0/0:25,0:25:75:0,75,618	0/0:16,0:16:42:0,42,630	0/0:21,0:21:60:0,60,540	0/0:18,0:18:54:0,54,463	0/0:10,0:10:30:0,30,247	0/0:13,0:13:36:0,36,540	0/0:8,0:8:24:0,24,198	0/0:18,0:18:51:0,51,765	0/0:16,0:16:42:0,42,630	0/0:16,0:16:48:0,48,396	0/0:22,0:22:45:0,45,510	0/0:22,0:22:63:0,63,561	0/0:24,0:24:60:0,60,900	0/0:19,0:19:57:0,57,489	0/0:14,0:14:36:0,36,540	0/0:32,0:32:90:0,90,1350	0/0:23,0:23:63:0,63,566	0/0:19,0:19:42:0,42,630	0/0:21,0:21:60:0,60,564	0/0:21,0:21:60:0,60,516	0/0:18,0:18:27:0,27,411	0/0:24,0:24:72:0,72,593	0/0:17,0:17:48:0,48,720	0/0:20,0:20:48:0,48,720	0/0:14,0:14:36:0,36,540
superscaffold61	1254108	.	T	C	11091.8	.	ANN=C|intron_variant|MODIFIER|(sp)_putative_Probable_phosphorylase_b_kinase_regulatory_subunit_beta|CLUMAR_CG020401|transcript|CLUMAR_CG020401-RA|protein_coding|4/9|c.1402-288A>G||||||	GT:AD:DP:GQ:PL	0/1:3,5:8:52:81,0,52	0/1:12,5:17:70:70,0,241	1/1:1,17:18:29:389,29,0	0/1:2,8:10:21:132,0,21	0/0:9,0:9:6:0,6,185	0/0:19,0:19:48:0,48,720	0/0:18,0:18:13:0,13,363	0/0:24,0:24:72:0,72,631	0/0:11,0:11:18:0,18,270	0/0:13,0:13:16:0,16,292	0/1:6,8:14:99:153,0,111	0/0:18,0:18:42:0,42,630	0/0:12,0:12:36:0,36,294	0/1:4,3:7:52:52,0,83	0/0:21,0:21:60:0,60,516	0/0:4,0:4:12:0,12,96	0/0:11,0:11:27:0,27,405	0/0:19,0:19:57:0,57,464	0/1:6,6:12:99:115,0,121	0/0:22,0:22:66:0,66,541	0/0:3,0:3:9:0,9,74	0/1:3,3:6:56:56,0,60	0/0:22,0:22:54:0,54,810	0/0:25,0:25:60:0,60,900	0/0:21,0:21:60:0,60,900	0/0:19,0:19:51:0,51,765	0/0:9,0:9:24:0,24,360	0/0:15,0:15:42:0,42,630	0/0:18,0:18:54:0,54,443	0/0:10,0:10:30:0,30,247	0/0:12,0:12:36:0,36,297	0/1:6,4:10:63:63,0,122	0/0:17,0:17:48:0,48,720	0/0:10,0:10:30:0,30,253	0/0:25,0:25:72:0,72,617	0/1:17,6:23:77:77,0,360	0/0:20,0:20:60:0,60,495	0/1:7,14:21:99:236,0,119	1/1:0,29:29:87:707,87,0	0/0:29,0:29:87:0,87,717	0/0:30,0:30:90:0,90,783	0/0:25,0:25:53:0,53,605	0/1:20,5:25:34:34,0,432	1/1:2,16:18:2:339,2,0	0/0:23,0:23:60:0,60,569	0/1:19,10:29:99:159,0,350	0/1:7,13:20:99:258,0,120	0/0:21,0:21:41:0,41,498	0/0:28,0:28:57:0,57,673	0/0:21,0:21:60:0,60,519	1/1:0,30:30:90:717,90,0	0/0:21,0:21:60:0,60,568	0/1:8,7:15:99:126,0,161	0/0:20,0:20:54:0,54,810	0/0:20,0:20:60:0,60,495	0/1:11,8:19:99:127,0,200	1/1:0,18:18:54:442,54,0	0/0:15,0:15:45:0,45,363	0/1:13,8:21:99:125,0,265	0/1:7,6:13:95:95,0,137	1/1:1,18:19:31:410,31,0	0/0:17,0:17:48:0,48,720	0/0:15,0:15:45:0,45,382	0/1:9,8:17:99:146,0,165	0/1:20,13:33:99:216,0,413	0/0:20,0:20:60:0,60,495	0/1:7,9:16:99:156,0,130	1/1:0,11:11:33:268,33,0	0/1:4,4:8:74:74,0,79	0/0:16,0:16:48:0,48,393	0/0:22,0:22:45:0,45,528	0/1:13,14:27:99:260,0,253	0/1:10,10:20:99:183,0,199	0/0:32,0:32:96:0,96,820	0/0:20,0:20:60:0,60,495	1/1:0,14:14:42:342,42,0	0/1:6,13:19:94:260,0,94	0/0:21,0:21:54:0,54,810	0/0:34,0:34:99:0,102,834	0/1:11,11:22:99:206,0,211	0/1:9,8:17:99:131,0,181	0/0:21,0:21:60:0,60,516	0/0:15,0:15:42:0,42,630	0/0:37,0:37:99:0,108,942	0/0:19,0:19:57:0,57,467	0/1:14,12:26:99:215,0,265	0/0:22,0:22:66:0,66,540	0/0:16,0:16:48:0,48,412	1/1:1,28:29:62:656,62,0	0/1:12,4:16:91:91,0,254	0/0:25,0:25:75:0,75,618	0/1:12,11:23:99:198,0,223	0/1:7,13:20:99:257,0,121	1/1:0,15:15:44:348,44,0	0/0:19,0:19:54:0,54,810	0/0:24,0:24:72:0,72,618	0/0:21,0:21:60:0,60,516	0/1:17,7:24:85:85,0,358	0/1:22,14:36:99:221,0,468	0/0:14,0:14:42:0,42,343	0/0:11,0:11:33:0,33,272	0/1:4,12:16:57:242,0,57	0/1:10,13:23:99:247,0,182	0/0:14,0:14:39:0,39,585	0/0:36,0:36:99:0,102,884	1/1:2,20:22:15:436,15,0	0/0:13,0:13:39:0,39,317	0/0:32,0:32:96:0,96,788	0/1:6,11:17:99:218,0,101	0/1:4,9:13:65:183,0,65	0/0:20,0:20:57:0,57,855	0/0:28,0:28:84:0,84,689	0/1:12,14:26:99:251,0,230	0/1:10,14:24:99:236,0,184	0/0:26,0:26:34:0,34,597	0/0:20,0:20:60:0,60,508	0/1:17,9:26:99:136,0,349	0/0:14,0:14:42:0,42,346	0/0:19,0:19:57:0,57,467	0/0:16,0:16:39:0,39,585	0/0:17,0:17:51:0,51,416	0/0:21,0:21:60:0,60,537	0/0:29,0:29:81:0,81,1215	0/0:23,0:23:63:0,63,945	0/0:28,0:28:62:0,62,680	0/0:16,0:16:45:0,45,675	0/0:13,0:13:39:0,39,321	0/0:18,0:18:54:0,54,461	0/0:33,0:33:96:0,96,1440	0/0:30,0:30:81:0,81,1215	0/0:28,0:28:81:0,81,715	0/0:34,0:34:99:0,102,840	0/0:35,0:35:80:0,80,846	0/0:22,0:22:63:0,63,563	0/0:22,0:22:43:0,43,513	0/0:22,0:22:48:0,48,720	0/0:16,0:16:48:0,48,393	0/0:30,0:30:87:0,87,1305	0/0:26,0:26:78:0,78,641	0/0:13,0:13:39:0,39,320	0/1:8,6:14:99:104,0,147	0/0:17,0:17:45:0,45,675	1/1:0,15:15:45:352,45,0	0/0:20,0:20:54:0,54,810	0/0:23,0:23:46:0,46,542	0/0:19,0:19:54:0,54,810	0/0:26,0:26:75:0,75,1125	0/0:17,0:17:51:0,51,411	0/0:13,0:13:33:0,33,495	0/0:11,0:11:33:0,33,283	0/0:27,0:27:75:0,75,1125	0/0:15,0:15:45:0,45,371	0/0:14,0:14:42:0,42,364	0/0:20,0:20:60:0,60,492	0/0:16,0:16:26:0,26,361	0/0:20,0:20:60:0,60,488	0/0:21,0:21:60:0,60,900	0/0:13,0:13:39:0,39,344	0/0:32,0:32:90:0,90,1350	0/0:30,0:30:87:0,87,1305	0/0:25,0:25:72:0,72,1080	0/0:14,0:14:42:0,42,344	0/0:14,0:14:42:0,42,360	0/0:19,0:19:54:0,54,810	0/0:22,0:22:60:0,60,543	0/0:21,0:21:60:0,60,518	0/0:18,0:18:45:0,45,675	0/0:10,0:10:30:0,30,250
superscaffold61	1254187	.	C	T	9502.14	.	ANN=T|intron_variant|MODIFIER|(sp)_putative_Probable_phosphorylase_b_kinase_regulatory_subunit_beta|CLUMAR_CG020401|transcript|CLUMAR_CG020401-RA|protein_coding|4/9|c.1402-367G>A||||||	GT:AD:DP:GQ:PL	0/1:5,4:9:72:72,0,95	0/1:11,5:16:77:77,0,220	1/1:1,13:14:18:299,18,0	0/1:4,8:12:60:160,0,60	0/0:13,0:13:16:0,16,271	0/0:16,0:16:25:0,25,344	0/0:25,0:25:75:0,75,611	0/0:24,0:24:69:0,69,1035	0/0:10,0:10:30:0,30,251	0/0:21,0:21:63:0,63,513	0/1:5,5:10:92:100,0,92	0/0:11,0:11:30:0,30,450	0/0:16,0:16:45:0,45,675	0/1:6,4:10:73:73,0,117	0/0:19,0:19:57:0,57,470	0/0:7,0:7:21:0,21,173	0/0:10,0:10:30:0,30,244	0/0:18,0:18:51:0,51,765	0/1:8,5:13:88:88,0,157	0/0:15,0:15:42:0,42,630	0/0:7,0:7:21:0,21,173	./.:0,0:0:.:0,0,0	0/0:11,0:11:30:0,30,450	0/0:19,0:19:54:0,54,810	0/0:22,0:22:60:0,60,900	0/0:20,0:20:60:0,60,519	0/0:12,0:12:33:0,33,495	0/0:10,0:10:27:0,27,405	0/0:18,0:18:54:0,54,445	0/0:7,0:7:21:0,21,173	0/0:11,0:11:33:0,33,272	0/0:8,0:8:0:0,0,97	0/0:17,0:17:51:0,51,414	0/0:11,0:11:27:0,27,405	0/0:27,0:27:75:0,75,1125	0/1:16,6:22:84:84,0,326	0/0:16,0:16:48:0,48,396	0/1:7,10:17:91:201,0,91	1/1:4,30:34:4:672,4,0	0/0:25,0:25:31:0,31,525	0/0:23,0:23:60:0,60,900	0/0:19,0:19:54:0,54,810	0/1:17,10:27:99:169,0,334	0/1:6,19:25:72:398,0,72	0/0:32,0:32:61:0,61,732	0/1:13,8:21:99:141,0,243	0/1:7,8:15:99:157,0,126	0/0:25,0:25:60:0,60,900	0/0:20,0:20:57:0,57,855	0/0:21,0:21:60:0,60,540	1/1:0,26:26:78:653,78,0	0/0:22,0:22:60:0,60,565	0/1:9,5:14:87:87,0,168	0/0:12,0:12:36:0,36,297	0/0:17,0:17:48:0,48,720	0/1:10,9:19:99:172,0,176	1/1:0,15:15:45:368,45,0	0/0:16,0:16:48:0,48,386	0/1:10,7:17:99:120,0,177	0/1:8,6:14:99:112,0,154	1/1:1,15:16:23:359,23,0	0/0:14,0:14:42:0,42,344	0/0:21,0:21:60:0,60,525	0/1:12,8:20:99:142,0,219	0/1:19,17:36:99:309,0,356	0/0:13,0:13:39:0,39,317	0/1:10,21:31:99:415,0,151	1/1:0,7:7:21:180,21,0	0/1:5,3:8:54:54,0,98	0/0:18,0:18:11:0,11,352	0/0:20,0:20:54:0,54,810	0/1:9,7:16:99:129,0,171	0/1:10,5:15:80:80,0,199	0/0:29,0:29:84:0,84,1260	0/0:20,0:20:51:0,51,765	1/1:0,10:10:30:257,30,0	0/1:6,13:19:90:269,0,90	0/0:22,0:22:57:0,57,855	0/0:25,0:25:72:0,72,643	0/1:5,7:12:86:139,0,86	0/1:12,8:20:99:147,0,196	0/0:26,0:26:66:0,66,990	0/0:14,0:14:39:0,39,585	0/0:34,0:34:93:0,93,1395	0/0:14,0:14:42:0,42,342	0/1:11,12:23:99:217,0,156	0/0:24,0:24:69:0,69,1035	0/0:16,0:16:48:0,48,393	1/1:1,18:19:32:407,32,0	0/1:10,6:16:99:102,0,195	0/0:27,0:27:81:0,81,669	0/1:13,8:21:99:138,0,255	0/1:14,5:19:53:53,0,277	1/1:0,9:9:27:226,27,0	0/0:23,0:23:66:0,66,566	0/0:9,0:9:27:0,27,223	0/0:28,0:28:84:0,84,689	0/1:15,6:21:88:88,0,304	0/1:18,10:28:99:151,0,353	0/0:16,0:16:48:0,48,394	0/0:8,0:8:18:0,18,270	0/1:4,13:17:47:269,0,47	0/1:4,10:14:46:214,0,46	0/0:8,0:8:24:0,24,198	0/0:30,0:30:81:0,81,1215	1/1:1,13:14:18:303,18,0	0/0:19,0:19:35:0,35,423	0/0:29,0:29:81:0,81,1215	0/1:5,7:12:77:105,0,77	0/1:4,3:7:56:56,0,77	0/0:25,0:25:72:0,72,640	0/0:22,0:22:44:0,44,498	0/1:10,14:24:99:274,0,172	0/1:9,9:18:99:172,0,166	0/0:18,0:18:42:0,42,630	0/0:21,0:21:60:0,60,900	0/1:13,10:23:99:180,0,244	0/0:18,0:18:48:0,48,720	0/0:11,0:11:27:0,27,405	0/0:21,0:21:60:0,60,517	0/0:12,0:12:33:0,33,495	0/0:20,0:20:54:0,54,810	0/0:21,0:21:60:0,60,543	0/0:21,0:21:60:0,60,518	0/0:26,0:26:75:0,75,1125	0/0:23,0:23:66:0,66,990	0/0:12,0:12:1:0,1,237	0/0:21,0:21:60:0,60,537	0/0:29,0:29:64:0,64,670	0/0:25,0:25:72:0,72,643	0/0:28,0:28:72:0,72,1080	0/0:36,0:36:99:0,105,1575	0/0:33,0:33:64:0,64,757	0/0:21,0:21:57:0,57,855	0/0:23,0:23:60:0,60,900	0/0:22,0:22:63:0,63,548	0/0:20,0:20:57:0,57,855	0/0:34,0:34:91:0,91,949	0/0:18,0:18:51:0,51,765	0/0:11,0:11:30:0,30,450	0/1:11,7:18:99:117,0,202	0/0:13,0:13:39:0,39,320	1/1:0,13:13:39:317,39,0	0/0:18,0:18:42:0,42,630	0/0:24,0:24:48:0,48,544	0/0:20,0:20:37:0,37,446	0/0:23,0:23:57:0,57,855	0/0:26,0:26:72:0,72,1080	0/0:11,0:11:30:0,30,450	0/0:6,0:6:18:0,18,148	0/0:21,0:21:51:0,51,765	0/0:19,0:19:57:0,57,470	0/0:14,0:14:39:0,39,585	0/0:20,0:20:38:0,38,448	0/0:15,0:15:42:0,42,630	0/0:18,0:18:54:0,54,442	0/0:19,0:19:54:0,54,810	0/0:12,0:12:33:0,33,495	0/0:28,0:28:81:0,81,725	0/0:24,0:24:37:0,37,534	0/0:20,0:20:57:0,57,855	0/0:11,0:11:33:0,33,271	0/0:12,0:12:36:0,36,297	0/0:21,0:21:40:0,40,472	0/0:18,0:18:51:0,51,765	0/0:19,0:19:35:0,35,422	0/0:14,0:14:39:0,39,585	0/0:14,0:14:42:0,42,343
superscaffold61	1255106	.	T	C	11054.6	.	ANN=C|missense_variant|MODERATE|(sp)_putative_Probable_phosphorylase_b_kinase_regulatory_subunit_beta|CLUMAR_CG020401|transcript|CLUMAR_CG020401-RA|protein_coding|3/10|c.1178A>G|p.Asn393Ser|1211/3417|1178/3228|393/1075||	GT:AD:DP:GQ:PGT:PID:PL	0/1:2,9:11:18:.:.:189,0,18	0/1:12,4:16:51:.:.:51,0,260	1/1:1,9:10:4:.:.:178,4,0	0/1:5,4:9:57:.:.:57,0,101	0/0:19,0:19:57:.:.:0,57,464	0/0:14,0:14:19:.:.:0,19,311	0/0:20,0:20:34:.:.:0,34,461	0/0:19,0:19:57:.:.:0,57,495	0/0:12,0:12:36:.:.:0,36,301	0/0:29,0:29:78:.:.:0,78,1170	0/1:3,4:7:56:.:.:81,0,56	0/0:24,0:24:72:.:.:0,72,593	0/0:18,0:18:48:.:.:0,48,720	0/1:9,5:14:83:.:.:83,0,189	0/0:19,0:19:57:.:.:0,57,483	0/0:12,0:12:36:.:.:0,36,295	0/0:15,0:15:45:.:.:0,45,369	0/0:18,0:18:54:.:.:0,54,438	0/1:9,6:15:99:1|0:1255092_C_A:106,0,287	0/0:15,0:15:42:.:.:0,42,630	0/0:16,0:16:48:.:.:0,48,392	0/1:10,6:16:99:.:.:105,0,217	0/0:14,0:14:39:.:.:0,39,585	0/0:18,0:18:54:.:.:0,54,445	0/0:21,0:21:54:.:.:0,54,810	0/0:22,0:22:60:.:.:0,60,569	0/0:12,0:12:9:.:.:0,9,263	0/0:20,0:20:57:.:.:0,57,855	0/0:15,0:15:42:.:.:0,42,630	0/0:28,0:28:58:.:.:0,58,679	0/0:18,0:18:54:.:.:0,54,445	0/1:5,3:8:50:.:.:50,0,104	0/0:22,0:22:60:.:.:0,60,541	0/0:12,0:12:33:.:.:0,33,495	0/0:19,0:19:1:.:.:0,1,379	0/1:14,16:30:99:.:.:304,0,267	0/0:31,0:31:93:.:.:0,93,778	0/1:10,6:16:99:.:.:100,0,209	1/1:1,22:23:43:.:.:481,43,0	0/0:30,0:30:90:.:.:0,90,754	0/0:32,0:32:90:.:.:0,90,789	0/0:30,0:30:75:.:.:0,75,1125	0/1:11,10:21:99:.:.:184,0,210	0/1:5,18:23:52:.:.:362,0,52	0/0:33,0:33:90:.:.:0,90,1350	0/1:14,6:20:89:.:.:89,0,300	0/1:7,4:11:66:.:.:66,0,147	0/0:36,0:36:99:.:.:0,105,1575	0/0:21,0:21:37:.:.:0,37,487	0/0:25,0:25:63:.:.:0,63,945	1/1:2,18:20:8:.:.:360,8,0	0/0:10,0:10:30:.:.:0,30,240	0/1:11,14:25:99:.:.:255,0,214	0/0:23,0:23:63:.:.:0,63,945	0/0:19,0:19:54:.:.:0,54,810	0/1:14,13:27:99:.:.:240,0,279	1/1:1,14:15:19:.:.:328,19,0	0/0:17,0:17:39:.:.:0,39,585	0/1:8,8:16:99:.:.:149,0,146	0/1:8,11:19:99:.:.:213,0,153	1/1:0,20:20:59:.:.:478,59,0	0/0:29,0:29:78:.:.:0,78,1170	0/0:34,0:34:99:.:.:0,102,867	0/1:16,15:31:99:.:.:280,0,318	0/1:27,15:42:99:.:.:243,0,564	0/0:17,0:17:51:.:.:0,51,412	0/1:7,8:15:99:.:.:152,0,130	1/1:0,14:14:42:.:.:345,42,0	0/1:12,7:19:99:.:.:118,0,246	0/0:25,0:25:28:.:.:0,28,542	0/0:24,0:24:47:.:.:0,47,583	0/1:14,6:20:88:.:.:88,0,297	0/1:13,10:23:99:.:.:178,0,278	0/0:16,0:16:48:.:.:0,48,402	0/0:12,0:12:36:.:.:0,36,293	1/1:0,19:19:56:.:.:453,56,0	0/1:10,7:17:99:.:.:120,0,206	0/0:20,0:20:60:.:.:0,60,495	0/0:22,0:22:60:.:.:0,60,566	0/1:8,9:17:99:.:.:156,0,152	0/1:11,8:19:99:.:.:140,0,233	0/0:23,0:23:63:.:.:0,63,569	0/0:37,0:37:88:.:.:0,88,937	0/0:25,0:25:75:.:.:0,75,625	0/0:21,0:21:60:.:.:0,60,515	0/1:14,23:37:99:.:.:496,0,237	0/0:21,0:21:60:.:.:0,60,542	0/0:22,0:22:60:.:.:0,60,900	1/1:4,31:35:2:.:.:659,2,0	0/1:12,8:20:99:.:.:137,0,248	0/0:25,0:25:75:.:.:0,75,612	0/1:8,5:13:74:.:.:74,0,168	0/1:15,9:24:99:.:.:139,0,313	1/1:1,19:20:33:.:.:417,33,0	0/0:29,0:29:78:.:.:0,78,1170	0/0:21,0:21:60:.:.:0,60,519	0/0:24,0:24:49:.:.:0,49,567	0/1:6,8:14:99:.:.:140,0,119	0/1:13,9:22:99:.:.:161,0,272	0/0:16,0:16:36:.:.:0,36,540	0/0:11,0:11:33:.:.:0,33,263	0/1:10,12:22:99:.:.:230,0,197	0/1:17,10:27:99:.:.:165,0,356	0/0:22,0:22:63:.:.:0,63,945	0/0:20,0:20:60:.:.:0,60,492	1/1:0,19:19:57:.:.:474,57,0	0/0:19,0:19:51:.:.:0,51,765	0/0:22,0:22:60:.:.:0,60,544	0/1:12,10:22:99:.:.:181,0,237	0/1:14,8:22:99:.:.:131,0,299	0/0:35,0:35:79:.:.:0,79,839	0/0:35,0:35:99:.:.:0,101,859	0/1:12,9:21:99:.:.:159,0,245	0/1:14,14:28:99:.:.:234,0,276	0/0:14,0:14:42:.:.:0,42,346	0/0:21,0:21:57:.:.:0,57,855	0/1:12,9:21:99:.:.:150,0,245	0/0:34,0:34:99:.:.:0,102,850	0/0:19,0:19:57:.:.:0,57,470	0/0:18,0:18:54:.:.:0,54,450	0/0:18,0:18:32:.:.:0,32,413	0/0:27,0:27:75:.:.:0,75,1125	0/0:15,0:15:45:.:.:0,45,367	0/0:20,0:20:13:.:.:0,13,410	0/0:27,0:27:81:.:.:0,81,669	0/0:7,0:7:21:.:.:0,21,173	0/0:17,0:17:45:.:.:0,45,675	0/0:27,0:27:75:.:.:0,75,1125	0/0:19,0:19:35:.:.:0,35,437	0/0:16,0:16:45:.:.:0,45,675	0/0:18,0:18:51:.:.:0,51,765	0/0:24,0:24:29:.:.:0,29,519	0/0:23,0:23:63:.:.:0,63,945	0/0:26,0:26:72:.:.:0,72,643	0/0:23,0:23:66:.:.:0,66,990	0/0:19,0:19:36:.:.:0,36,441	0/0:17,0:17:45:.:.:0,45,675	0/0:30,0:30:81:.:.:0,81,1215	0/0:15,0:15:24:.:.:0,24,338	0/0:13,0:13:39:.:.:0,39,319	0/1:10,18:28:99:.:.:357,0,170	0/0:17,0:17:48:.:.:0,48,720	1/1:1,23:24:46:.:.:538,46,0	0/0:23,0:23:63:.:.:0,63,588	0/0:15,0:15:39:.:.:0,39,585	0/0:16,0:16:48:.:.:0,48,406	0/0:19,0:19:57:.:.:0,57,489	0/0:21,0:21:60:.:.:0,60,527	0/0:29,0:29:87:.:.:0,87,746	0/0:13,0:13:39:.:.:0,39,318	0/0:20,0:20:54:.:.:0,54,810	0/0:16,0:16:48:.:.:0,48,391	0/0:15,0:15:45:.:.:0,45,368	0/0:19,0:19:48:.:.:0,48,720	0/0:17,0:17:42:.:.:0,42,630	0/0:27,0:27:81:.:.:0,81,666	0/0:20,0:20:60:.:.:0,60,495	0/0:21,0:21:57:.:.:0,57,855	0/0:21,0:21:60:.:.:0,60,900	0/0:36,0:36:99:.:.:0,102,887	0/0:18,0:18:48:.:.:0,48,720	0/0:20,0:20:34:.:.:0,34,460	0/0:20,0:20:54:.:.:0,54,810	0/0:14,0:14:42:.:.:0,42,343	0/0:24,0:24:72:.:.:0,72,590	0/0:28,0:28:62:.:.:0,62,671	0/0:27,0:27:72:.:.:0,72,1080	0/0:19,0:19:51:.:.:0,51,765
superscaffold61	1256535	.	A	C	17966.3	.	ANN=C|3_prime_UTR_variant|MODIFIER|(sp)_putative_Tyrosine--tRNA_ligase|CLUMAR_CG020402|transcript|CLUMAR_CG020402-RA|protein_coding|4/4|c.*151T>G|||||151|	GT:AD:DP:GQ:PGT:PID:PL	0/1:2,4:6:31:.:.:79,0,31	0/1:10,6:16:98:.:.:98,0,201	1/1:0,15:15:45:.:.:365,45,0	0/1:6,6:12:95:.:.:95,0,114	0/0:11,0:11:33:.:.:0,33,272	0/0:18,0:18:54:.:.:0,54,458	0/0:20,0:20:60:.:.:0,60,512	0/0:9,0:9:2:.:.:0,2,179	1/1:0,14:14:41:.:.:328,41,0	0/1:5,4:9:68:.:.:68,0,178	1/1:0,7:7:21:.:.:171,21,0	1/1:0,15:15:44:.:.:327,44,0	0/1:3,13:16:28:.:.:269,0,28	1/1:0,14:14:42:.:.:343,42,0	1/1:0,10:10:30:.:.:230,30,0	1/1:0,11:11:33:.:.:269,33,0	0/1:5,13:18:71:.:.:246,0,71	1/1:0,17:17:51:.:.:416,51,0	1/1:0,17:17:51:.:.:408,51,0	1/1:0,13:13:39:.:.:318,39,0	1/1:0,8:8:24:.:.:196,24,0	./.:1,0:1:.:.:.:0,0,0	1/1:0,10:10:30:.:.:244,30,0	1/1:0,7:7:21:.:.:172,21,0	1/1:0,8:8:24:.:.:184,24,0	1/1:0,9:9:27:.:.:209,27,0	1/1:0,12:12:36:.:.:294,36,0	1/1:0,12:12:36:.:.:283,36,0	1/1:0,20:20:60:.:.:488,60,0	1/1:0,12:12:36:.:.:283,36,0	1/1:0,4:4:12:.:.:82,12,0	./.:1,0:1:.:.:.:0,0,0	0/0:16,0:16:48:.:.:0,48,406	0/0:7,0:7:21:.:.:0,21,176	0/0:15,0:15:0:.:.:0,0,285	0/1:13,8:21:99:.:.:132,0,261	0/0:19,0:19:32:.:.:0,32,452	0/1:5,9:14:84:.:.:178,0,84	1/1:1,23:24:47:.:.:537,47,0	1/1:0,16:16:48:.:.:392,48,0	0/0:15,0:15:0:.:.:0,0,285	0/0:20,0:20:60:.:.:0,60,515	0/1:9,5:14:80:.:.:80,0,185	1/1:0,19:19:57:.:.:464,57,0	0/0:16,0:16:48:.:.:0,48,404	1/1:0,7:7:21:.:.:171,21,0	1/1:0,7:7:21:.:.:171,21,0	0/0:19,0:19:31:.:.:0,31,433	0/0:27,0:27:75:.:.:0,75,1125	0/0:20,0:20:0:.:.:0,0,314	1/1:0,16:16:48:.:.:390,48,0	0/0:23,0:23:47:.:.:0,47,543	1/1:0,6:6:18:.:.:137,18,0	0/0:17,0:17:51:.:.:0,51,418	0/0:9,0:9:27:.:.:0,27,220	0/1:6,4:10:68:.:.:68,0,121	1/1:0,11:11:33:.:.:258,33,0	0/0:14,0:14:39:.:.:0,39,585	1/1:0,13:13:39:.:.:303,39,0	1/1:0,21:21:63:.:.:513,63,0	1/1:0,13:13:39:.:.:318,39,0	0/0:20,0:20:57:.:.:0,57,855	0/0:15,0:15:45:.:.:0,45,378	0/1:18,5:23:52:.:.:52,0,377	0/1:10,13:23:99:.:.:248,0,183	0/0:21,0:21:63:.:.:0,63,537	1/1:0,18:18:53:.:.:404,53,0	1/1:0,8:8:24:.:.:196,24,0	1/1:0,20:20:60:.:.:475,60,0	0/0:16,0:16:23:.:.:0,23,353	0/0:20,0:20:60:.:.:0,60,515	0/1:6,3:9:46:.:.:46,0,115	0/1:6,3:9:46:.:.:46,0,128	0/0:20,0:20:57:.:.:0,57,855	0/0:11,0:11:33:.:.:0,33,268	1/1:0,15:15:45:.:.:355,45,0	1/1:0,10:10:30:.:.:234,30,0	0/0:9,0:9:27:.:.:0,27,228	0/0:15,0:15:45:.:.:0,45,362	0/1:13,9:22:99:.:.:154,0,262	1/1:0,18:18:54:.:.:429,54,0	0/0:19,0:19:32:.:.:0,32,437	0/0:24,0:24:72:.:.:0,72,586	0/0:27,0:27:0:.:.:0,0,492	1/1:0,24:24:71:.:.:551,71,0	1/1:0,23:23:69:.:.:552,69,0	0/0:20,0:20:35:.:.:0,35,464	0/0:21,0:21:60:.:.:0,60,535	1/1:1,17:18:28:.:.:373,28,0	0/1:7,3:10:43:.:.:43,0,144	0/0:16,0:16:48:.:.:0,48,402	0/0:11,0:11:30:.:.:0,30,450	1/1:1,13:14:17:.:.:292,17,0	1/1:0,21:21:63:.:.:510,63,0	1/1:0,17:17:50:.:.:389,50,0	0/0:16,0:16:23:.:.:0,23,357	0/0:13,0:13:39:.:.:0,39,315	0/1:5,3:8:49:.:.:49,0,106	0/1:4,4:8:74:.:.:74,0,77	0/0:7,0:7:21:.:.:0,21,177	0/0:6,0:6:0:.:.:0,0,104	1/1:0,22:22:65:.:.:501,65,0	1/1:0,16:16:47:.:.:375,47,0	0/0:14,0:14:20:.:.:0,20,309	0/0:27,0:27:81:.:.:0,81,666	1/1:0,15:15:45:.:.:367,45,0	0/0:17,0:17:1:.:.:0,1,324	0/0:12,0:12:11:.:.:0,11,265	1/1:0,7:7:21:.:.:171,21,0	1/1:0,8:8:24:.:.:196,24,0	0/0:12,0:12:14:.:.:0,14,257	0/0:13,2:15:6:1|0:1256521_A_ATACC:0,6,407	0/1:17,10:27:99:.:.:164,0,317	0/1:10,12:22:99:.:.:226,0,186	0/0:10,0:10:5:.:.:0,5,213	0/0:9,0:9:27:.:.:0,27,236	1/1:0,13:13:39:.:.:315,39,0	0/0:16,0:18:48:.:.:0,48,6211	0/0:22,0:22:14:.:.:0,14,459	0/0:18,0:18:51:.:.:0,51,765	0/0:12,0:12:24:.:.:0,24,360	0/0:13,0:13:36:.:.:0,36,540	0/0:16,0:16:45:.:.:0,45,675	0/0:17,0:17:45:.:.:0,45,675	0/0:16,0:16:36:.:.:0,36,540	0/0:20,0:20:34:.:.:0,34,463	0/0:17,0:17:51:.:.:0,51,433	0/0:12,0:12:36:.:.:0,36,297	0/0:19,0:19:32:.:.:0,32,434	0/0:15,0:15:39:.:.:0,39,585	0/0:15,0:15:42:.:.:0,42,630	0/0:24,0:24:66:.:.:0,66,990	0/0:20,0:20:38:.:.:0,38,463	0/0:23,0:23:12:.:.:0,12,476	0/0:16,0:16:48:.:.:0,48,396	0/0:18,0:18:45:.:.:0,45,675	0/0:20,0:20:60:.:.:0,60,492	0/0:31,0:31:87:.:.:0,87,1305	0/0:17,0:17:45:.:.:0,45,675	0/0:10,0:10:30:.:.:0,30,244	0/1:10,9:19:99:.:.:160,0,191	0/0:17,0:17:30:.:.:0,30,389	1/1:1,13:14:17:.:.:251,17,0	0/0:16,0:16:13:.:.:0,13,336	0/0:22,0:22:45:.:.:0,45,517	0/0:24,0:24:72:.:.:0,72,588	0/0:13,0:13:36:.:.:0,36,540	0/0:14,0:14:42:.:.:0,42,346	0/0:16,0:16:45:.:.:0,45,675	0/0:16,0:16:45:.:.:0,45,675	0/0:25,0:25:69:.:.:0,69,1035	0/0:19,0:19:57:.:.:0,57,464	0/0:26,0:26:43:.:.:0,43,603	0/0:16,0:16:42:.:.:0,42,630	0/0:16,0:16:48:.:.:0,48,411	0/0:16,0:16:48:.:.:0,48,396	0/0:25,0:25:52:.:.:0,52,594	0/0:14,0:14:19:.:.:0,19,310	0/0:17,0:17:51:.:.:0,51,415	0/0:20,0:20:57:.:.:0,57,855	0/0:16,0:16:42:.:.:0,42,630	0/0:16,0:16:45:.:.:0,45,675	0/0:11,0:11:11:.:.:0,11,236	0/0:19,0:19:51:.:.:0,51,765	0/0:13,0:13:36:.:.:0,36,540	0/0:17,0:17:51:.:.:0,51,434	0/0:11,0:11:33:.:.:0,33,274	0/0:13,0:13:36:.:.:0,36,540
superscaffold61	1257238	.	G	A	9010.66	.	ANN=A|missense_variant|MODERATE|(sp)_putative_Tyrosine--tRNA_ligase|CLUMAR_CG020402|transcript|CLUMAR_CG020402-RA|protein_coding|2/4|c.1145C>T|p.Ala382Val|1273/1929|1145/1575|382/524||	GT:AD:DP:GQ:PL	0/1:5,3:8:53:53,0,99	0/1:3,5:8:47:104,0,47	0/1:1,6:7:4:132,0,4	0/1:5,10:15:78:207,0,78	0/0:8,0:8:24:0,24,195	0/0:11,0:11:33:0,33,271	0/0:10,0:10:27:0,27,405	0/0:16,0:16:45:0,45,675	0/0:10,0:10:30:0,30,243	0/0:12,0:12:36:0,36,297	0/1:10,8:18:99:152,0,199	0/0:12,0:12:33:0,33,495	0/0:15,0:15:42:0,42,630	0/1:3,3:6:58:61,0,58	0/0:16,0:16:48:0,48,396	0/0:9,0:9:27:0,27,223	0/0:22,0:22:60:0,60,900	0/0:16,0:16:48:0,48,396	0/1:10,5:15:89:89,0,198	0/0:16,0:16:48:0,48,393	0/0:9,0:9:27:0,27,220	0/1:1,6:7:5:136,0,5	0/0:18,0:18:54:0,54,442	0/0:20,0:20:60:0,60,515	0/0:21,0:21:57:0,57,855	0/0:20,0:20:60:0,60,496	0/0:13,0:13:36:0,36,540	0/0:12,0:12:36:0,36,294	0/0:31,0:31:87:0,87,1305	0/0:19,0:19:57:0,57,472	0/0:8,0:8:24:0,24,197	1/1:0,2:2:6:51,6,0	0/0:18,0:18:48:0,48,720	0/0:14,0:14:42:0,42,346	0/0:22,0:22:60:0,60,900	0/1:14,8:22:99:138,0,279	0/0:19,0:19:48:0,48,720	0/1:12,10:22:99:191,0,230	1/1:0,18:18:54:462,54,0	0/0:11,0:11:30:0,30,450	0/0:17,0:17:45:0,45,675	0/0:27,0:27:81:0,81,665	0/1:12,7:19:99:126,0,240	0/1:2,14:16:1:315,0,1	0/0:21,0:21:60:0,60,519	0/1:17,6:23:68:68,0,348	0/1:4,5:9:72:101,0,72	0/0:19,0:19:57:0,57,470	0/0:13,0:13:39:0,39,321	0/0:25,0:25:72:0,72,612	1/1:2,20:22:27:475,27,0	0/0:14,0:14:36:0,36,540	0/0:18,0:18:0:0,0,291	0/0:21,0:21:60:0,60,515	0/0:16,0:16:48:0,48,393	0/1:10,6:16:99:102,0,199	1/1:0,15:15:45:385,45,0	0/0:14,0:14:42:0,42,339	0/1:5,9:14:81:187,0,81	0/1:5,3:8:55:55,0,99	1/1:0,14:14:42:356,42,0	0/0:12,0:12:36:0,36,295	0/0:17,0:17:51:0,51,415	0/1:15,4:19:46:46,0,302	0/1:21,13:34:99:231,0,416	0/0:17,0:17:51:0,51,419	0/1:3,2:5:36:36,0,59	1/1:0,11:11:33:282,33,0	0/1:8,10:18:99:203,0,146	0/0:15,0:15:45:0,45,370	0/0:15,0:15:39:0,39,585	0/1:7,9:16:99:183,0,119	0/0:12,0:12:0:0,0,142	0/0:20,0:20:57:0,57,855	0/0:17,0:17:48:0,48,720	1/1:0,9:9:27:235,27,0	0/1:13,12:25:99:231,0,231	0/0:19,0:19:57:0,57,470	0/0:18,0:18:54:0,54,445	0/0:27,0:27:0:0,0,466	0/1:3,6:9:47:128,0,47	0/0:18,0:18:54:0,54,443	0/0:21,0:21:63:0,63,513	0/0:13,0:13:36:0,36,540	0/0:20,0:20:54:0,54,810	0/1:19,14:33:99:261,0,352	0/0:18,0:18:54:0,54,442	0/0:24,0:24:72:0,72,593	1/1:0,13:13:39:328,39,0	0/1:13,8:21:99:143,0,243	0/0:19,0:19:54:0,54,810	0/1:13,4:17:53:53,0,276	0/1:9,11:20:99:223,0,162	1/1:0,15:15:45:393,45,0	0/0:17,0:17:51:0,51,420	0/0:23,0:23:66:0,66,990	0/0:18,0:18:54:0,54,442	0/1:7,11:18:99:240,0,123	0/1:5,18:23:57:397,0,57	0/0:9,0:9:27:0,27,223	./.:0,0:0:.:0,0,0	0/1:16,6:22:93:93,0,328	0/1:5,11:16:75:234,0,75	0/0:16,0:16:48:0,48,390	0/0:19,0:19:48:0,48,720	1/1:2,19:21:13:439,13,0	0/0:14,0:14:42:0,42,346	0/0:32,0:32:93:0,93,1395	0/1:7,6:13:99:112,0,134	0/1:11,11:22:99:223,0,205	0/0:15,0:15:45:0,45,371	0/0:17,0:17:51:0,51,420	0/1:16,11:27:99:202,0,314	0/1:6,3:9:50:50,0,118	0/0:13,0:13:36:0,36,540	0/0:9,0:9:24:0,24,360	0/1:7,7:14:99:136,0,124	0/0:10,0:10:30:0,30,247	0/0:16,0:16:48:0,48,403	0/0:12,0:12:36:0,36,294	0/0:15,0:15:42:0,42,630	0/0:16,0:16:42:0,42,630	0/0:14,0:14:33:0,33,495	0/0:16,0:16:45:0,45,675	0/0:17,0:17:51:0,51,416	0/0:18,0:18:51:0,51,765	0/0:16,0:16:45:0,45,675	0/0:10,0:10:30:0,30,247	0/0:12,0:12:36:0,36,296	0/0:14,0:14:39:0,39,585	0/0:9,0:9:24:0,24,360	0/0:12,0:12:36:0,36,294	0/0:22,0:22:63:0,63,945	0/0:19,0:19:48:0,48,720	0/0:23,0:23:69:0,69,567	0/0:16,0:16:45:0,45,675	0/0:22,0:22:60:0,60,900	0/0:17,0:17:48:0,48,720	0/0:15,0:15:45:0,45,370	0/0:10,0:10:24:0,24,360	0/1:8,12:20:99:248,0,137	0/0:12,0:12:36:0,36,293	1/1:0,11:11:33:280,33,0	0/0:19,0:19:57:0,57,469	0/0:18,0:18:54:0,54,445	0/0:19,0:19:54:0,54,810	0/0:14,0:14:33:0,33,495	0/0:21,0:21:60:0,60,900	0/0:16,0:16:45:0,45,675	0/0:4,0:4:12:0,12,96	0/0:15,0:15:45:0,45,371	0/0:16,0:16:48:0,48,395	0/0:12,0:12:36:0,36,296	0/0:14,0:14:39:0,39,585	0/0:26,0:26:78:0,78,639	0/0:12,0:12:36:0,36,296	0/0:13,0:13:39:0,39,318	0/0:12,0:12:36:0,36,297	0/0:24,0:24:72:0,72,589	0/0:21,0:21:63:0,63,519	0/0:14,0:14:39:0,39,585	0/0:18,0:18:54:0,54,444	0/0:10,0:10:27:0,27,405	0/0:17,0:17:51:0,51,419	0/0:16,0:16:42:0,42,630	0/0:13,0:13:39:0,39,321	0/0:15,0:15:45:0,45,370	0/0:15,0:15:45:0,45,369
superscaffold61	1260521	.	G	C	16228.7	.	ANN=C|missense_variant|MODERATE|(sp)_putative_KAT8_regulatory_NSL_complex_subunit_1|CLUMAR_CG020403|transcript|CLUMAR_CG020403-RA|protein_coding|11/11|c.3391C>G|p.Pro1131Ala|3488/3826|3391/3429|1131/1142||	GT:AD:DP:GQ:PL	1/1:0,5:5:15:108,15,0	0/1:6,6:12:99:112,0,111	0/1:1,4:5:10:83,0,10	0/1:5,5:10:93:93,0,93	0/0:3,0:3:9:0,9,71	0/0:15,0:15:20:0,20,320	0/0:13,0:13:39:0,39,318	0/0:19,0:19:57:0,57,470	1/1:0,11:11:33:271,33,0	0/1:8,14:22:99:280,0,131	1/1:0,7:7:21:177,21,0	1/1:0,14:14:42:338,42,0	0/1:8,3:11:42:42,0,147	1/1:0,7:7:21:175,21,0	1/1:0,13:13:39:331,39,0	1/1:0,9:9:27:222,27,0	0/1:6,6:12:99:112,0,112	1/1:0,7:7:21:178,21,0	1/1:0,12:12:36:299,36,0	1/1:0,9:9:27:212,27,0	1/1:0,10:10:30:247,30,0	1/1:0,9:9:27:229,27,0	1/1:0,6:6:18:148,18,0	1/1:0,10:10:30:246,30,0	1/1:0,16:16:48:395,48,0	1/1:0,12:12:36:296,36,0	1/1:0,6:6:18:148,18,0	1/1:0,12:12:36:302,36,0	1/1:0,22:22:66:543,66,0	1/1:0,13:13:39:329,39,0	1/1:0,12:12:36:303,36,0	1/1:0,9:9:27:222,27,0	0/0:7,0:7:21:0,21,173	0/0:10,0:10:30:0,30,245	0/0:16,0:16:23:0,23,346	0/1:3,8:11:41:164,0,41	0/0:13,0:13:39:0,39,317	0/1:13,12:25:99:212,0,246	1/1:0,23:23:69:558,69,0	1/1:0,10:10:30:247,30,0	0/0:13,0:13:39:0,39,318	0/0:19,0:19:35:0,35,422	0/1:7,8:15:99:152,0,128	0/1:3,10:13:35:208,0,35	0/0:14,0:14:0:0,0,246	1/1:0,21:21:63:527,63,0	1/1:0,7:7:21:173,21,0	0/0:30,0:30:81:0,81,1215	0/0:11,0:11:27:0,27,405	0/0:12,0:12:33:0,33,495	1/1:0,7:7:21:173,21,0	0/0:10,0:10:30:0,30,247	1/1:1,11:12:11:232,11,0	0/0:8,0:8:18:0,18,270	0/0:8,0:8:24:0,24,198	0/1:8,4:12:63:63,0,161	1/1:0,16:16:48:391,48,0	0/0:11,0:11:8:0,8,219	1/1:0,9:9:27:222,27,0	1/1:0,14:14:42:345,42,0	1/1:0,9:9:27:222,27,0	0/0:20,0:20:51:0,51,765	0/0:16,0:16:25:0,25,348	0/1:4,7:11:65:138,0,65	0/1:8,6:14:99:106,0,155	0/0:12,0:12:36:0,36,296	1/1:0,15:15:44:351,44,0	1/1:0,12:12:36:296,36,0	1/1:0,6:6:18:151,18,0	0/0:4,0:4:12:0,12,99	0/0:9,0:9:24:0,24,360	0/1:6,5:11:90:90,0,113	0/1:5,8:13:83:158,0,83	0/0:19,0:19:57:0,57,468	0/0:16,0:16:48:0,48,396	1/1:0,10:10:30:247,30,0	1/1:0,23:23:68:541,68,0	0/0:5,0:5:15:0,15,124	0/0:14,0:14:42:0,42,346	0/1:5,6:11:90:115,0,90	1/1:0,9:9:27:222,27,0	0/0:20,0:20:60:0,60,495	0/0:16,0:16:48:0,48,396	0/0:17,0:17:51:0,51,418	1/1:0,6:6:18:152,18,0	1/1:0,19:19:57:469,57,0	0/0:9,0:9:24:0,24,360	0/0:10,0:10:27:0,27,405	1/1:0,5:5:15:123,15,0	0/1:9,9:18:99:164,0,168	0/0:20,0:20:51:0,51,765	0/1:10,6:16:99:104,0,185	1/1:0,13:13:39:320,39,0	1/1:0,24:24:72:591,72,0	1/1:0,6:6:18:148,18,0	0/0:9,0:9:27:0,27,223	0/0:18,0:18:51:0,51,765	0/1:4,2:6:31:31,0,81	0/1:4,5:9:59:88,0,59	0/0:6,0:6:18:0,18,144	0/0:1,0:1:3:0,3,23	1/1:0,13:13:39:316,39,0	1/1:0,7:7:21:173,21,0	0/0:9,0:9:24:0,24,360	0/0:14,0:14:42:0,42,340	1/1:0,10:10:30:252,30,0	0/0:19,0:19:54:0,54,810	0/0:20,0:20:10:0,10,394	1/1:0,21:21:63:505,63,0	1/1:0,8:8:24:197,24,0	0/0:14,0:14:42:0,42,343	0/0:12,0:12:36:0,36,297	0/1:10,4:14:57:57,0,189	0/1:5,4:9:72:72,0,96	0/0:11,0:11:8:0,8,221	0/0:7,0:7:21:0,21,173	1/1:0,13:13:39:320,39,0	0/0:9,0:9:24:0,24,360	0/0:12,0:12:36:0,36,294	0/0:16,0:16:36:0,36,540	0/0:20,0:20:51:0,51,765	0/0:11,0:11:33:0,33,292	0/0:10,0:10:30:0,30,248	0/0:22,0:22:60:0,60,900	0/0:13,0:13:36:0,36,540	0/0:12,0:12:36:0,36,297	0/0:17,0:17:51:0,51,416	0/0:10,0:10:30:0,30,243	0/0:16,0:16:42:0,42,630	0/0:12,0:12:30:0,30,450	0/0:9,0:9:24:0,24,360	0/0:22,0:22:60:0,60,900	0/0:20,0:20:60:0,60,494	0/0:14,0:14:33:0,33,495	0/0:17,0:17:45:0,45,675	0/0:20,0:20:60:0,60,493	0/0:18,0:18:48:0,48,720	0/0:21,0:21:63:0,63,517	0/0:12,0:12:30:0,30,450	0/0:11,0:11:33:0,33,269	0/1:5,5:10:92:93,0,92	0/0:14,0:14:39:0,39,585	1/1:0,8:8:24:197,24,0	0/0:7,0:7:21:0,21,172	0/0:18,0:18:51:0,51,765	0/0:17,0:17:48:0,48,720	0/0:17,0:17:51:0,51,417	0/0:18,0:18:32:0,32,398	0/0:6,0:6:18:0,18,148	0/0:7,0:7:21:0,21,173	0/0:12,0:12:27:0,27,405	0/0:16,0:16:45:0,45,675	0/0:9,0:9:27:0,27,220	0/0:14,0:14:39:0,39,585	0/0:10,0:10:30:0,30,246	0/0:8,0:8:18:0,18,270	0/0:13,0:13:39:0,39,320	0/0:5,0:5:12:0,12,180	0/0:17,0:17:48:0,48,720	0/0:16,0:16:42:0,42,630	0/0:17,0:17:48:0,48,720	0/0:9,0:9:24:0,24,360	0/0:14,0:14:42:0,42,343	0/0:14,0:14:39:0,39,585	0/0:15,0:15:45:0,45,368	0/0:16,0:16:48:0,48,393	0/0:8,0:8:24:0,24,198	0/0:14,0:14:42:0,42,340
superscaffold61	1264576	.	A	T	21852.8	.	ANN=T|intron_variant|MODIFIER|(sp)_putative_KAT8_regulatory_NSL_complex_subunit_1|CLUMAR_CG020403|transcript|CLUMAR_CG020403-RA|protein_coding|1/10|c.3-100T>A||||||	GT:AD:DP:GQ:PGT:PID:PL	0/0:7,0:7:0:.:.:0,0,123	0/0:4,0:4:0:.:.:0,0,3	0/0:5,0:5:0:.:.:0,0,73	0/1:2,2:4:34:.:.:34,0,39	0/1:6,1:7:20:0|1:1264576_A_T:20,0,171	0/1:5,7:12:85:.:.:136,0,85	1/1:0,11:11:33:.:.:281,33,0	1/1:0,10:10:30:.:.:257,30,0	0/0:6,0:6:18:.:.:0,18,148	1/1:0,3:3:9:.:.:79,9,0	0/0:13,0:13:39:.:.:0,39,347	0/0:14,0:14:42:.:.:0,42,369	0/0:6,0:6:18:.:.:0,18,148	0/0:12,0:12:36:.:.:0,36,317	0/0:5,0:5:12:.:.:0,12,180	0/0:10,0:10:30:.:.:0,30,247	0/0:12,0:12:36:.:.:0,36,305	0/0:9,0:9:27:.:.:0,27,220	0/0:10,0:10:30:.:.:0,30,248	0/0:4,0:4:12:.:.:0,12,99	0/0:8,0:8:24:.:.:0,24,198	0/0:4,0:4:12:.:.:0,12,97	0/0:14,0:14:42:.:.:0,42,374	0/0:9,0:9:27:.:.:0,27,223	0/0:11,0:11:24:.:.:0,24,360	0/0:20,0:20:60:.:.:0,60,485	0/0:5,0:5:15:.:.:0,15,124	0/0:1,0:1:3:.:.:0,3,25	0/0:15,0:15:45:.:.:0,45,368	0/0:3,0:3:9:.:.:0,9,75	0/0:7,0:7:21:.:.:0,21,187	0/0:2,0:2:6:.:.:0,6,49	1/1:0,14:14:42:.:.:366,42,0	1/1:0,3:3:9:.:.:73,9,0	1/1:0,6:6:18:.:.:154,18,0	0/1:5,8:13:93:.:.:167,0,93	1/1:0,4:4:12:.:.:105,12,0	0/1:6,4:10:73:.:.:73,0,128	0/0:19,0:19:57:.:.:0,57,489	0/0:4,0:4:12:.:.:0,12,99	1/1:0,5:5:15:.:.:128,15,0	1/1:0,5:5:15:.:.:128,15,0	0/1:2,4:6:35:.:.:85,0,35	0/1:6,3:9:50:.:.:50,0,132	1/1:0,6:6:18:.:.:150,18,0	0/0:10,0:10:30:.:.:0,30,247	0/0:3,0:3:9:.:.:0,9,74	1/1:0,17:17:51:.:.:436,51,0	1/1:0,4:4:12:.:.:106,12,0	1/1:0,11:11:33:.:.:282,33,0	0/0:26,0:26:17:.:.:0,17,563	1/1:0,15:15:45:.:.:385,45,0	0/0:1,0:1:3:.:.:0,3,25	1/1:0,12:12:36:.:.:308,36,0	1/1:0,8:8:24:.:.:203,24,0	0/1:3,8:11:47:.:.:200,0,47	0/0:9,0:9:3:.:.:0,3,45	1/1:1,8:9:1:.:.:179,1,0	0/0:22,0:22:5:.:.:0,5,449	0/0:8,0:8:24:.:.:0,24,198	0/0:10,0:10:30:.:.:0,30,241	1/1:0,10:10:30:.:.:256,30,0	1/1:0,7:7:21:.:.:179,21,0	1/1:0,6:6:18:.:.:159,18,0	0/1:5,6:11:92:.:.:121,0,92	1/1:0,6:6:18:.:.:158,18,0	0/0:8,0:8:24:.:.:0,24,197	0/0:5,0:5:15:.:.:0,15,118	0/0:6,0:6:18:.:.:0,18,148	1/1:0,7:7:21:.:.:180,21,0	1/1:0,8:8:24:.:.:205,24,0	0/1:3,4:7:59:.:.:84,0,59	0/1:6,6:12:99:.:.:120,0,118	0/1:3,9:12:44:.:.:199,0,44	1/1:0,8:8:24:.:.:205,24,0	0/0:9,0:9:27:.:.:0,27,223	0/0:12,0:12:33:.:.:0,33,495	1/1:0,7:7:21:.:.:177,21,0	1/1:0,8:8:24:1|1:1264576_A_T:223,24,0	0/1:3,6:9:53:.:.:121,0,53	0/0:7,0:7:21:.:.:0,21,170	1/1:0,7:7:21:.:.:180,21,0	1/1:0,9:9:27:.:.:236,27,0	1/1:0,22:22:66:.:.:552,66,0	0/0:6,0:6:18:.:.:0,18,148	0/0:30,0:30:84:.:.:0,84,1260	1/1:0,9:9:27:.:.:240,27,0	1/1:0,9:9:27:.:.:231,27,0	0/1:9,2:11:18:.:.:18,0,204	0/1:5,7:12:92:.:.:143,0,92	1/1:0,7:7:21:.:.:180,21,0	0/1:3,2:5:35:.:.:35,0,63	0/0:6,0:6:18:.:.:0,18,148	0/0:13,0:13:39:.:.:0,39,321	0/0:8,0:8:24:.:.:0,24,206	1/1:0,10:10:30:.:.:255,30,0	1/1:0,16:16:48:1|1:1264576_A_T:464,48,0	0/1:4,3:7:56:.:.:56,0,86	0/1:6,3:9:50:.:.:50,0,129	1/1:0,6:6:18:.:.:157,18,0	0/0:6,0:6:0:.:.:0,0,102	0/0:9,0:9:27:.:.:0,27,216	0/0:8,0:8:24:.:.:0,24,198	1/1:0,8:8:24:.:.:209,24,0	1/1:0,8:8:24:.:.:207,24,0	0/0:16,0:16:6:.:.:0,6,90	1/1:0,4:4:12:.:.:105,12,0	1/1:0,4:4:12:.:.:103,12,0	0/0:9,0:9:24:.:.:0,24,360	0/0:4,0:4:12:.:.:0,12,99	1/1:0,12:12:36:.:.:313,36,0	1/1:0,7:7:21:.:.:164,21,0	0/1:4,5:9:77:.:.:86,0,77	0/1:5,8:13:99:.:.:147,0,186	1/1:1,11:12:10:.:.:252,10,0	0/1:3,2:5:37:.:.:37,0,58	0/0:11,0:11:30:.:.:0,30,450	1/1:0,15:15:45:.:.:376,45,0	1/1:0,14:14:42:.:.:340,42,0	1/1:0,8:8:24:1|1:1264566_G_T:206,24,0	1/1:0,7:7:21:.:.:179,21,0	1/1:0,5:5:15:.:.:128,15,0	1/1:0,8:8:24:.:.:205,24,0	1/1:0,14:14:42:.:.:365,42,0	1/1:0,13:13:39:.:.:334,39,0	1/1:0,7:7:21:.:.:172,21,0	1/1:0,12:12:36:.:.:295,36,0	1/1:0,3:3:9:.:.:80,9,0	1/1:0,20:20:60:.:.:501,60,0	1/1:0,14:14:42:.:.:359,42,0	1/1:0,14:14:42:.:.:342,42,0	1/1:0,4:4:12:.:.:103,12,0	1/1:0,17:17:51:.:.:433,51,0	1/1:0,7:7:21:.:.:179,21,0	1/1:0,18:18:54:.:.:455,54,0	1/1:0,19:19:57:.:.:482,57,0	1/1:0,10:10:30:.:.:256,30,0	1/1:0,22:22:66:.:.:574,66,0	1/1:0,15:15:45:.:.:372,45,0	1/1:0,5:5:15:.:.:130,15,0	0/1:8,8:16:99:.:.:156,0,159	1/1:0,12:12:36:.:.:310,36,0	0/0:23,0:23:18:.:.:0,18,270	0/1:1,5:6:8:.:.:114,0,8	1/1:0,12:12:36:.:.:290,36,0	1/1:0,11:11:33:.:.:282,33,0	0/1:3,2:5:37:.:.:37,0,62	1/1:0,5:5:15:.:.:130,15,0	0/1:6,8:14:99:.:.:150,0,101	0/0:4,0:4:12:.:.:0,12,99	1/1:0,4:4:12:.:.:103,12,0	1/1:0,11:11:33:1|1:1264576_A_T:291,33,0	1/1:0,12:12:36:.:.:317,36,0	1/1:0,5:5:15:.:.:127,15,0	1/1:0,2:2:6:.:.:50,6,0	0/1:4,4:8:79:.:.:79,0,79	1/1:1,9:10:4:.:.:210,4,0	0/0:5,0:5:12:.:.:0,12,180	0/1:4,6:10:72:.:.:128,0,72	1/1:1,14:15:19:.:.:326,19,0	0/1:3,7:10:49:.:.:151,0,49	0/1:6,3:9:50:.:.:50,0,126	0/1:4,2:6:33:.:.:33,0,85	1/1:0,11:11:33:.:.:287,33,0	1/1:0,11:11:33:.:.:275,33,0	0/1:5,8:13:89:.:.:164,0,89	1/1:0,6:6:18:.:.:154,18,0	1/1:1,18:19:31:.:.:426,31,0
superscaffold58-PCRedited	28373	.	G	GT	5557.88	.	ANN=GT|intergenic_region|MODIFIER|CLUMAR_CG018684-(sp)_putative_Upstream_stimulatory_factor_2|CLUMAR_CG018684-CLUMAR_CG018694|intergenic_region|CLUMAR_CG018684-CLUMAR_CG018694|||n.28373_28374insT||||||	GT:AD:DP:GQ:PGT:PID:PL	0/0:11,0:11:7:.:.:0,7,216	0/0:6,2:8:12:.:.:0,12,103	1/1:0,7:7:14:.:.:39,14,0	1/1:1,12:13:6:.:.:34,6,0	1/1:2,13:15:11:1|1:28373_G_GT:48,11,0	1/1:0,13:13:23:.:.:64,23,0	0/1:2,12:14:13:.:.:26,0,13	1/1:0,16:16:28:.:.:78,28,0	1/1:0,14:14:23:.:.:61,23,0	1/1:0,23:23:36:.:.:95,36,0	1/1:0,14:14:24:.:.:64,24,0	0/0:13,9:22:12:.:.:0,12,223	1/1:0,20:20:33:.:.:87,33,0	0/0:3,3:6:1:.:.:0,1,48	0/1:3,7:10:9:.:.:9,0,41	0/0:15,0:15:45:.:.:0,45,368	1/1:0,18:18:30:.:.:81,30,0	0/0:9,5:14:14:.:.:0,14,163	0/1:4,11:15:19:.:.:19,0,53	0/1:5,8:13:8:.:.:8,0,74	1/1:0,16:16:28:.:.:75,28,0	1/1:0,23:23:40:.:.:108,40,0	1/1:0,22:22:37:.:.:98,37,0	1/1:0,19:19:34:.:.:113,34,0	0/0:8,8:16:4:.:.:0,4,136	1/1:0,9:9:16:.:.:44,16,0	1/1:0,22:22:35:.:.:92,35,0	1/1:0,15:15:25:.:.:68,25,0	1/1:0,21:21:39:.:.:108,39,0	1/1:0,20:20:34:.:.:92,34,0	0/1:8,13:21:13:.:.:13,0,120	1/1:0,7:7:13:.:.:35,13,0	0/0:12,8:20:12:.:.:0,12,207	0/0:11,8:19:11:.:.:0,11,185	0/1:4,4:8:4:.:.:4,0,59	0/0:8,4:12:12:.:.:0,12,142	0/1:1,9:10:1:.:.:26,0,1	1/1:0,16:16:29:.:.:79,29,0	0/1:9,12:21:12:.:.:12,0,134	1/1:1,20:21:28:.:.:81,28,0	1/1:0,12:12:20:.:.:53,20,0	1/1:0,19:19:32:.:.:84,32,0	0/0:4,0:4:12:.:.:0,12,79	0/0:17,0:17:1:.:.:0,1,320	1/1:0,19:19:32:.:.:85,32,0	0/0:19,0:19:0:.:.:0,0,321	1/1:0,6:6:11:.:.:30,11,0	0/0:10,7:17:9:.:.:0,9,165	1/1:0,13:13:22:.:.:61,22,0	0/0:5,4:9:0:.:.:0,0,77	0/0:19,0:19:31:.:.:0,31,416	1/1:0,15:15:25:.:.:66,25,0	0/0:11,7:18:12:.:.:0,12,194	0/0:20,0:20:60:.:.:0,60,515	0/0:13,10:23:11:.:.:0,11,207	0/1:2,6:8:11:.:.:11,0,22	0/0:15,10:25:14:.:.:0,14,246	1/1:0,17:17:28:.:.:76,28,0	0/1:4,8:12:11:.:.:11,0,37	0/1:5,7:12:8:.:.:8,0,75	0/1:5,7:12:3:.:.:3,0,73	0/0:12,8:20:11:.:.:0,11,197	1/1:0,20:20:32:.:.:84,32,0	0/0:13,0:13:13:.:.:0,13,271	1/1:0,14:14:24:.:.:66,24,0	1/1:0,18:18:30:.:.:79,30,0	1/1:0,17:17:31:.:.:84,31,0	0/0:14,10:24:8:.:.:0,8,229	0/1:1,8:9:2:.:.:21,0,2	1/1:1,13:14:18:.:.:51,18,0	1/1:0,16:16:28:.:.:77,28,0	0/0:11,4:15:23:.:.:0,23,201	1/1:1,13:14:5:.:.:40,5,0	1/1:0,14:14:22:.:.:58,22,0	1/1:0,7:7:12:.:.:33,12,0	1/1:0,13:13:22:.:.:58,22,0	1/1:0,19:19:34:.:.:94,34,0	0/0:21,0:21:38:.:.:0,38,464	0/1:13,17:30:16:.:.:16,0,177	0/0:20,0:20:51:.:.:0,51,765	1/1:0,6:6:11:.:.:31,11,0	1/1:0,9:9:15:.:.:39,15,0	1/1:0,6:6:11:.:.:31,11,0	0/1:8,13:21:17:.:.:17,0,102	0/0:9,5:14:14:.:.:0,14,147	1/1:0,18:18:32:.:.:88,32,0	0/1:11,14:25:13:.:.:13,0,159	0/1:6,8:14:9:.:.:9,0,86	0/0:10,1:11:27:.:.:0,27,196	1/1:0,13:13:23:.:.:61,23,0	1/1:0,15:15:27:.:.:72,27,0	0/0:5,0:5:0:.:.:0,0,46	0/0:6,5:11:1:.:.:0,1,96	1/1:0,19:19:35:.:.:97,35,0	1/1:0,15:15:27:.:.:75,27,0	0/0:9,9:18:4:.:.:0,4,148	1/1:0,21:21:36:.:.:96,36,0	0/0:18,0:18:48:.:.:0,48,720	0/0:25,0:25:72:.:.:0,72,615	1/1:0,6:6:10:.:.:28,10,0	1/1:0,13:13:24:.:.:66,24,0	1/1:0,7:7:12:.:.:32,12,0	0/0:18,5:23:40:.:.:0,40,346	0/1:0,13:13:32:.:.:32,0,62	0/1:1,6:7:6:.:.:17,0,6	0/0:29,0:29:62:.:.:0,62,660	0/1:3,4:7:1:.:.:1,0,44	1/1:0,15:15:26:.:.:71,26,0	0/1:2,8:10:19:.:.:19,0,20	0/0:19,0:19:48:.:.:0,48,720	0/0:9,4:13:15:.:.:0,15,167	1/1:0,21:21:34:.:.:88,34,0	1/1:0,8:8:14:.:.:40,14,0	1/1:0,13:13:21:.:.:56,21,0	1/1:0,9:9:15:.:.:39,15,0	1/1:0,19:19:34:.:.:92,34,0	1/1:1,11:12:5:.:.:32,5,0	0/0:11,0:11:33:.:.:0,33,272	0/0:12,7:19:10:.:.:0,10,179	1/1:0,16:16:30:.:.:84,30,0	1/1:0,8:8:14:.:.:40,14,0	0/1:8,11:19:11:.:.:11,0,106	1/1:0,15:15:28:.:.:77,28,0	0/1:13,12:25:4:.:.:4,0,172	0/0:19,0:19:7:.:.:0,7,371	0/1:12,12:24:2:.:.:2,0,171	0/0:16,0:16:0:.:.:0,0,296	0/1:2,4:6:9:.:.:9,0,24	0/0:13,0:13:14:.:.:0,14,272	0/1:6,8:14:7:.:.:7,0,78	1/1:0,15:15:26:.:.:72,26,0	0/0:24,0:24:22:.:.:0,22,490	0/0:18,0:18:54:.:.:0,54,445	0/0:23,0:23:0:.:.:0,0,418	0/0:23,0:23:21:.:.:0,21,468	0/0:21,0:21:60:.:.:0,60,900	0/0:11,0:11:8:.:.:0,8,223	1/1:0,16:16:29:.:.:81,29,0	0/0:12,4:16:22:.:.:0,22,195	1/1:0,14:14:24:.:.:65,24,0	1/1:0,14:14:27:.:.:79,27,0	1/1:0,8:8:15:.:.:43,15,0	0/0:11,8:19:2:.:.:0,2,139	1/1:0,15:15:30:.:.:88,30,0	0/0:10,9:19:3:.:.:0,3,140	1/1:0,12:12:22:.:.:60,22,0	1/1:0,10:10:19:.:.:55,19,0	1/1:0,8:8:14:.:.:40,14,0	1/1:0,18:18:32:.:.:88,32,0	0/1:2,10:12:26:0|1:28373_G_GT:26,0,49	1/1:2,20:22:14:.:.:89,14,0	1/1:0,9:9:16:.:.:45,16,0	1/1:1,20:21:20:.:.:79,20,0	1/1:0,8:8:16:.:.:49,16,0	1/1:0,8:8:15:.:.:42,15,0	1/1:0,20:20:39:.:.:112,39,0	1/1:0,9:9:17:.:.:48,17,0	1/1:0,12:12:23:.:.:67,23,0	0/1:2,15:17:2:.:.:52,0,2	1/1:0,14:14:25:.:.:69,25,0	1/1:0,13:13:24:.:.:66,24,0	1/1:0,22:22:43:.:.:125,43,0	0/0:6,2:8:10:.:.:0,10,95	1/1:0,26:26:48:.:.:132,48,0	1/1:0,9:9:17:.:.:46,17,0	1/1:0,13:13:26:.:.:75,26,0	1/1:1,14:15:9:.:.:51,9,0	0/1:8,8:16:6:.:.:6,0,94
superscaffold58-PCRedited	32207	.	G	T	15786.5	.	ANN=T|intergenic_region|MODIFIER|CLUMAR_CG018684-(sp)_putative_Upstream_stimulatory_factor_2|CLUMAR_CG018684-CLUMAR_CG018694|intergenic_region|CLUMAR_CG018684-CLUMAR_CG018694|||n.32207G>T||||||	GT:AD:DP:GQ:PGT:PID:PL	0/0:15,0:15:45:.:.:0,45,366	0/1:5,7:12:87:.:.:144,0,87	0/0:19,0:19:57:.:.:0,57,463	0/0:24,0:24:69:.:.:0,69,1035	0/0:13,0:13:39:.:.:0,39,314	0/0:16,0:16:48:.:.:0,48,396	0/0:15,0:15:19:.:.:0,19,321	0/0:20,0:20:57:.:.:0,57,855	1/1:0,22:22:66:.:.:565,66,0	1/1:1,45:46:99:.:.:1120,113,0	1/1:0,19:19:57:.:.:485,57,0	1/1:0,28:28:84:.:.:719,84,0	0/0:29,0:29:81:.:.:0,81,1215	0/1:6,10:16:89:.:.:209,0,89	0/1:13,10:23:99:.:.:185,0,250	0/0:27,0:27:72:.:.:0,72,1080	1/1:1,22:23:44:.:.:539,44,0	1/1:0,19:19:57:.:.:488,57,0	0/1:9,4:13:67:.:.:67,0,172	1/1:1,20:21:53:.:.:717,53,0	1/1:0,22:22:66:.:.:577,66,0	0/1:8,8:16:99:.:.:155,0,139	0/1:13,12:25:99:.:.:231,0,231	1/1:0,22:22:66:.:.:565,66,0	0/1:15,14:29:99:.:.:275,0,283	1/1:0,35:35:99:.:.:899,105,0	1/1:0,16:16:48:.:.:450,48,0	1/1:1,14:15:20:.:.:334,20,0	1/1:1,14:15:20:.:.:365,20,0	0/1:10,16:26:99:.:.:332,0,169	1/1:0,14:14:42:.:.:363,42,0	0/1:2,8:10:19:.:.:175,0,19	0/0:25,0:25:66:.:.:0,66,990	0/0:18,0:18:54:.:.:0,54,445	0/0:27,0:27:72:.:.:0,72,1080	0/1:15,9:24:99:.:.:159,0,298	0/0:12,0:12:33:.:.:0,33,495	0/0:22,0:22:0:.:.:0,0,394	0/1:9,16:25:99:.:.:327,0,147	0/1:16,7:23:99:.:.:111,0,311	0/0:17,0:17:29:.:.:0,29,371	0/0:24,0:24:66:.:.:0,66,990	0/1:19,12:31:99:0|1:32071_C_T:215,0,374	0/0:35,0:35:99:.:.:0,102,1530	0/0:22,0:22:66:.:.:0,66,555	0/1:4,6:10:69:.:.:124,0,69	0/0:10,0:10:27:.:.:0,27,405	0/0:16,0:16:45:.:.:0,45,675	0/0:17,0:17:51:.:.:0,51,421	0/0:32,0:32:90:.:.:0,90,790	0/1:9,6:15:99:.:.:109,0,167	0/0:23,0:23:66:.:.:0,66,990	0/1:10,7:17:99:.:.:128,0,182	0/0:30,0:30:90:.:.:0,90,739	0/0:23,0:23:45:.:.:0,45,520	0/0:29,0:29:61:.:.:0,61,663	0/1:11,18:29:99:.:.:373,0,182	0/0:26,0:26:53:.:.:0,53,593	0/0:13,0:13:39:.:.:0,39,321	0/1:12,9:21:99:.:.:168,0,233	0/1:9,12:21:99:.:.:245,0,157	0/0:18,0:18:54:.:.:0,54,442	0/0:31,0:31:90:.:.:0,90,1350	0/1:12,14:26:99:.:.:282,0,218	0/0:13,0:13:36:.:.:0,36,540	0/0:26,0:26:63:.:.:0,63,945	0/1:9,12:21:99:.:.:284,0,159	0/1:5,6:11:90:.:.:113,0,90	0/0:33,0:33:22:.:.:0,22,665	0/0:28,0:28:61:.:.:0,61,642	0/0:11,0:11:27:.:.:0,27,405	0/1:7,9:16:99:.:.:183,0,112	0/0:23,0:23:66:.:.:0,66,569	0/0:17,0:17:51:.:.:0,51,418	0/0:17,0:17:51:.:.:0,51,420	0/0:24,0:24:51:.:.:0,51,765	0/0:18,0:18:54:.:.:0,54,442	0/0:23,0:23:60:.:.:0,60,900	0/0:27,0:27:81:.:.:0,81,664	0/1:8,4:12:67:.:.:67,0,161	0/0:14,0:14:42:.:.:0,42,343	0/0:21,0:21:60:.:.:0,60,541	0/0:17,0:17:36:.:.:0,36,540	0/0:24,0:24:72:.:.:0,72,587	1/1:3,31:34:28:.:.:707,28,0	0/0:23,0:23:66:.:.:0,66,567	0/0:24,0:24:72:.:.:0,72,593	0/0:15,0:15:45:.:.:0,45,369	0/1:7,21:28:89:.:.:455,0,89	0/0:10,0:10:30:.:.:0,30,244	0/0:12,0:12:30:.:.:0,30,450	0/1:10,6:16:99:.:.:106,0,198	0/0:17,0:17:45:.:.:0,45,675	0/0:25,0:25:72:.:.:0,72,1080	0/0:28,0:28:81:.:.:0,81,1215	0/0:27,0:27:57:.:.:0,57,617	0/0:36,0:36:93:.:.:0,93,1395	1/1:2,17:19:22:.:.:407,22,0	1/1:1,20:21:38:.:.:494,38,0	0/0:22,0:22:63:.:.:0,63,945	0/0:21,0:21:42:.:.:0,42,630	0/0:20,0:20:37:.:.:0,37,447	0/1:6,16:22:82:.:.:345,0,82	0/0:15,0:15:45:.:.:0,45,371	0/0:28,0:28:78:.:.:0,78,1170	0/0:29,0:29:81:.:.:0,81,713	0/0:24,0:24:47:.:.:0,47,540	0/0:29,0:29:81:.:.:0,81,1215	0/0:18,0:18:51:.:.:0,51,765	1/1:1,15:16:23:.:.:359,23,0	0/0:32,0:32:90:.:.:0,90,1350	0/0:29,0:29:84:.:.:0,84,1260	0/0:33,0:33:93:.:.:0,93,1395	0/0:14,0:14:42:.:.:0,42,346	0/0:25,0:25:48:.:.:0,48,568	0/0:20,0:20:8:.:.:0,8,402	0/1:12,4:16:55:.:.:55,0,247	0/0:19,0:19:57:.:.:0,57,467	0/0:11,0:11:8:.:.:0,8,222	0/1:9,11:20:99:.:.:219,0,162	0/0:22,0:22:60:.:.:0,60,900	0/0:24,0:24:23:.:.:0,23,490	0/0:23,0:23:63:.:.:0,63,945	0/0:28,0:28:78:.:.:0,78,1170	0/0:23,0:23:63:.:.:0,63,590	0/0:20,0:20:57:.:.:0,57,855	0/0:24,0:24:63:.:.:0,63,945	0/1:10,9:19:99:.:.:172,0,177	0/0:24,0:24:63:.:.:0,63,945	0/0:21,0:21:54:.:.:0,54,810	0/0:25,0:25:51:.:.:0,51,566	0/0:32,0:32:71:.:.:0,71,738	0/0:25,0:25:72:.:.:0,72,1080	0/0:20,0:20:60:.:.:0,60,494	0/0:21,0:21:54:.:.:0,54,810	0/0:23,0:23:57:.:.:0,57,855	0/0:12,0:12:11:.:.:0,11,247	0/0:20,0:20:57:.:.:0,57,855	0/0:22,0:22:63:.:.:0,63,566	0/0:14,0:14:36:.:.:0,36,540	0/0:12,0:12:36:.:.:0,36,295	0/0:16,0:16:45:.:.:0,45,675	0/1:4,7:11:65:.:.:146,0,65	0/0:16,0:16:48:.:.:0,48,392	0/0:20,0:20:48:.:.:0,48,720	0/0:22,0:22:63:.:.:0,63,945	0/0:16,0:16:48:.:.:0,48,396	0/0:18,0:18:54:.:.:0,54,442	0/0:24,0:24:48:.:.:0,48,542	0/0:10,0:10:6:.:.:0,6,199	0/0:24,0:24:72:.:.:0,72,606	0/0:23,0:23:54:.:.:0,54,810	0/0:30,0:30:81:.:.:0,81,1215	0/0:17,0:17:51:.:.:0,51,417	0/0:24,0:24:72:.:.:0,72,588	0/0:20,0:20:54:.:.:0,54,810	0/0:26,0:26:55:.:.:0,55,592	0/0:21,0:21:51:.:.:0,51,765	0/0:14,0:14:39:.:.:0,39,585	0/0:28,0:28:81:.:.:0,81,687	0/0:25,0:25:72:.:.:0,72,1080	0/0:19,0:19:57:.:.:0,57,463	0/0:15,0:15:45:.:.:0,45,371	0/0:30,0:30:73:.:.:0,73,762	0/0:20,0:20:57:.:.:0,57,855	0/0:21,0:21:60:.:.:0,60,900	0/1:11,7:18:99:.:.:118,0,217	0/0:13,0:13:39:.:.:0,39,318
superscaffold58-PCRedited	36224	.	C	T	11068.1	.	ANN=T|intergenic_region|MODIFIER|CLUMAR_CG018684-(sp)_putative_Upstream_stimulatory_factor_2|CLUMAR_CG018684-CLUMAR_CG018694|intergenic_region|CLUMAR_CG018684-CLUMAR_CG018694|||n.36224C>T||||||	GT:AD:DP:GQ:PGT:PID:PL	./.:14,0:14:.:.:.:0,0,0	./.:20,0:20:.:.:.:0,0,0	0/0:14,0:14:0:.:.:0,0,197	1/1:0,6:6:21:1|1:36152_T_C:315,21,0	0/0:19,0:19:0:.:.:0,0,315	./.:12,0:12:.:.:.:0,0,0	./.:21,0:21:.:.:.:0,0,0	./.:13,0:13:.:.:.:0,0,0	0/1:12,5:17:99:0|1:36178_G_C:232,0,483	0/1:2,14:16:42:0|1:36178_G_C:582,0,42	1/1:0,8:8:24:1|1:36152_T_C:360,24,0	1/1:0,9:9:27:1|1:36152_T_C:405,27,0	1/1:0,8:8:27:1|1:36152_T_C:405,27,0	0/1:1,2:3:36:0|1:36224_C_T:81,0,36	0/1:13,7:20:99:0|1:36178_G_C:255,0,525	0/1:11,7:18:99:0|1:36178_G_C:261,0,441	0/1:10,5:15:99:0|1:36178_G_C:180,0,405	1/1:0,3:3:9:1|1:36152_T_C:135,9,0	0/1:6,10:16:99:0|1:36178_G_C:399,0,244	1/1:0,6:6:18:1|1:36152_T_C:270,18,0	1/1:0,7:7:21:1|1:36152_T_C:315,21,0	0/1:4,5:9:99:0|1:36178_G_C:198,0,153	0/1:11,8:19:99:0|1:36178_G_C:303,0,438	1/1:0,3:3:9:1|1:36152_T_C:135,9,0	1/1:0,13:13:42:1|1:36152_T_C:630,42,0	1/1:0,9:9:27:1|1:36152_T_C:405,27,0	1/1:0,10:10:30:1|1:36152_T_C:450,30,0	1/1:0,17:17:51:1|1:36152_T_C:765,51,0	0/1:6,2:8:66:0|1:36178_G_C:66,0,246	1/1:0,21:21:66:1|1:36152_T_C:990,66,0	1/1:0,17:17:51:1|1:36152_T_C:765,51,0	0/0:12,0:12:0:.:.:0,0,200	0/0:28,0:28:10:.:.:0,10,544	0/0:13,0:13:0:.:.:0,0,173	0/0:13,0:13:13:.:.:0,13,268	0/0:33,0:33:0:.:.:0,0,207	./.:12,0:12:.:.:.:0,0,0	./.:9,0:9:.:.:.:0,0,0	0/0:43,0:43:0:.:.:0,0,720	0/0:20,0:20:0:.:.:0,0,293	0/0:16,0:16:0:.:.:0,0,194	0/0:20,0:20:34:.:.:0,34,441	./.:12,0:12:.:.:.:0,0,0	./.:9,0:9:.:.:.:0,0,0	0/0:18,0:18:4:.:.:0,4,346	0/0:12,0:12:30:.:.:0,30,450	0/0:10,0:10:5:.:.:0,5,196	0/0:28,0:28:0:.:.:0,0,300	0/0:17,0:17:0:.:.:0,0,320	./.:14,0:14:.:.:.:0,0,0	0/0:15,0:15:0:.:.:0,0,172	./.:9,0:9:.:.:.:0,0,0	0/0:33,0:33:3:.:.:0,3,619	0/0:23,0:23:0:.:.:0,0,371	0/0:18,0:18:0:.:.:0,0,246	0/0:22,0:22:40:.:.:0,40,490	./.:16,0:16:.:.:.:0,0,0	./.:10,0:10:.:.:.:0,0,0	0/0:18,0:18:4:.:.:0,4,346	1/1:0,8:8:24:1|1:36152_T_C:360,24,0	0/0:15,0:15:0:.:.:0,0,167	0/0:18,0:18:4:.:.:0,4,346	0/0:24,0:24:0:.:.:0,0,297	0/1:4,4:8:99:0|1:36178_G_C:156,0,156	./.:9,0:9:.:.:.:0,0,0	0/0:16,0:16:0:.:.:0,0,275	0/0:14,0:14:0:.:.:0,0,246	0/0:25,0:25:0:.:.:0,0,272	0/0:14,0:14:0:.:.:0,0,22	0/0:9,0:9:0:.:.:0,0,120	0/0:31,0:31:0:.:.:0,0,569	1/1:0,3:3:9:1|1:36152_T_C:135,9,0	./.:13,0:13:.:.:.:0,0,0	./.:13,0:13:.:.:.:0,0,0	0/0:12,0:12:0:.:.:0,0,198	0/0:15,0:15:0:.:.:0,0,72	0/0:16,0:16:0:.:.:0,0,244	0/0:18,0:18:4:.:.:0,4,343	0/0:29,0:29:81:.:.:0,81,1215	1/1:0,8:8:24:1|1:36152_T_C:360,24,0	./.:11,0:11:.:.:.:0,0,0	./.:15,0:15:.:.:.:0,0,0	./.:10,0:10:.:.:.:0,0,0	0/0:23,0:23:0:.:.:0,0,114	0/0:22,0:22:41:.:.:0,41,492	0/0:25,0:25:0:.:.:0,0,212	0/0:27,0:27:0:.:.:0,0,419	0/0:15,0:15:0:.:.:0,0,272	1/1:0,10:10:30:1|1:36152_T_C:450,30,0	./.:15,0:15:.:.:.:0,0,0	./.:19,0:19:.:.:.:0,0,0	./.:12,0:12:.:.:.:0,0,0	0/1:2,3:5:75:0|1:36178_G_C:120,0,75	0/0:15,0:15:0:.:.:0,0,61	0/0:16,0:16:0:.:.:0,0,45	0/0:20,0:20:10:.:.:0,10,390	0/0:22,0:22:16:.:.:0,16,445	1/1:0,8:8:30:1|1:36152_T_C:450,30,0	1/1:0,12:12:36:1|1:36152_T_C:540,36,0	./.:12,0:12:.:.:.:0,0,0	0/0:11,0:11:6:.:.:0,6,221	0/0:12,0:12:0:.:.:0,0,94	0/0:21,0:21:0:.:.:0,0,270	0/0:21,0:21:13:.:.:0,13,419	0/0:24,0:24:0:.:.:0,0,393	./.:14,0:14:.:.:.:0,0,0	./.:8,0:8:.:.:.:0,0,0	./.:18,0:18:.:.:.:0,0,0	./.:9,0:9:.:.:.:0,0,0	0/0:14,0:14:0:.:.:0,0,97	0/0:12,0:12:0:.:.:0,0,145	0/0:12,0:12:11:.:.:0,11,248	./.:10,0:10:.:.:.:0,0,0	./.:12,0:12:.:.:.:0,0,0	./.:7,0:7:.:.:.:0,0,0	0/0:18,0:18:0:.:.:0,0,244	0/0:13,0:13:0:.:.:0,0,73	0/0:27,0:27:31:.:.:0,31,569	0/0:25,0:25:1:.:.:0,1,470	0/0:15,0:15:42:.:.:0,42,630	0/0:16,0:16:36:.:.:0,36,540	0/0:27,0:27:0:.:.:0,0,419	0/0:20,0:20:35:.:.:0,35,445	0/0:21,0:21:0:.:.:0,0,224	0/0:21,0:21:0:.:.:0,0,269	0/0:23,0:23:43:.:.:0,43,519	0/0:26,0:26:4:.:.:0,4,489	0/0:25,0:25:0:.:.:0,0,423	0/0:19,0:19:0:.:.:0,0,27	0/0:23,0:23:0:.:.:0,0,124	0/0:21,0:21:0:.:.:0,0,372	0/0:30,0:30:65:.:.:0,65,685	0/0:24,0:24:22:.:.:0,22,492	0/0:23,0:23:0:.:.:0,0,415	0/0:15,0:15:0:.:.:0,0,123	0/0:28,0:28:0:.:.:0,0,394	0/0:15,0:15:0:.:.:0,0,218	0/0:22,0:22:15:.:.:0,15,443	0/0:13,0:13:15:.:.:0,15,273	0/0:40,0:40:47:.:.:0,47,839	0/0:9,0:9:2:.:.:0,2,173	0/0:6,0:6:18:.:.:0,18,148	0/0:19,0:19:0:.:.:0,0,319	0/0:55,0:55:91:.:.:0,91,1212	0/0:28,0:28:34:.:.:0,34,593	0/0:37,0:37:0:.:.:0,0,615	0/0:51,0:51:4:.:.:0,4,964	0/0:48,0:48:0:.:.:0,0,691	0/0:44,0:44:84:.:.:0,84,989	0/0:29,0:29:0:.:.:0,0,519	0/0:14,0:14:0:.:.:0,0,242	0/0:34,0:34:52:.:.:0,52,739	0/0:39,0:39:0:.:.:0,0,717	0/0:48,0:48:94:.:.:0,94,1089	0/0:31,0:31:68:.:.:0,68,716	0/0:21,0:21:0:.:.:0,0,371	0/0:54,0:54:63:.:.:0,63,1131	0/0:38,0:38:0:.:.:0,0,693	0/0:39,0:39:0:.:.:0,0,570	0/0:35,0:35:55:.:.:0,55,766	0/0:35,0:35:31:.:.:0,31,717	0/0:53,0:53:0:.:.:0,0,958	0/0:35,0:35:0:.:.:0,0,618	0/0:33,0:33:74:.:.:0,74,766	0/0:34,0:34:0:.:.:0,0,397	0/0:35,0:35:55:.:.:0,55,768	0/0:26,0:26:53:.:.:0,53,590	0/0:19,0:19:7:.:.:0,7,370
superscaffold58-PCRedited	89260	.	G	GA	8317.53	.	ANN=GA|intron_variant|MODIFIER|(sp)_putative_UDP-glucose:glycoprotein_glucosyltransferase|CLUMAR_CG018711|transcript|CLUMAR_CG018711-RA|protein_coding|1/4|c.65-81_65-80insT||||||	GT:AD:DP:GQ:PL	0/1:7,7:14:13:13,0,111	0/1:9,6:15:3:3,0,193	0/1:4,10:14:37:37,0,47	0/1:17,10:27:43:43,0,280	0/1:9,8:17:12:12,0,143	0/1:6,14:20:59:59,0,71	0/0:26,0:26:30:0,30,542	0/1:16,14:30:25:25,0,566	1/1:0,22:22:49:153,49,0	1/1:0,27:27:60:188,60,0	1/1:0,24:24:53:167,53,0	1/1:0,17:17:39:126,39,0	1/1:1,13:14:26:94,26,0	1/1:0,18:18:39:122,39,0	1/1:0,17:17:38:121,38,0	1/1:0,15:15:36:114,36,0	1/1:0,22:22:49:155,49,0	1/1:0,21:21:47:152,47,0	1/1:0,23:23:54:174,54,0	1/1:0,25:25:55:173,55,0	1/1:0,12:12:26:83,26,0	1/1:0,13:13:29:95,29,0	1/1:0,19:19:41:130,41,0	1/1:0,19:19:43:135,43,0	1/1:0,17:17:38:121,38,0	1/1:0,11:11:25:82,25,0	1/1:0,22:22:50:160,50,0	1/1:0,17:17:38:122,38,0	1/1:0,19:19:44:145,44,0	1/1:0,14:14:32:102,32,0	1/1:0,13:13:29:90,29,0	1/1:0,11:11:26:84,26,0	0/1:9,11:20:27:27,0,139	0/0:18,0:18:51:0,51,765	0/1:9,10:19:27:27,0,141	0/1:7,6:13:8:8,0,116	0/0:13,0:13:14:0,14,273	0/0:14,6:20:11:0,11,245	1/1:0,23:23:64:547,64,0	1/1:0,8:8:18:58,18,0	0/0:22,0:22:0:0,0,396	0/0:16,0:16:23:0,23,348	1/1:0,3:3:7:20,7,0	0/0:21,0:21:38:0,38,471	0/1:10,9:19:21:21,0,148	1/1:0,23:23:52:165,52,0	1/1:0,3:3:7:23,7,0	0/0:14,0:14:39:0,39,585	1/1:0,6:6:13:41,13,0	0/1:6,6:12:25:25,0,93	0/0:7,4:11:0:0,0,121	0/0:9,0:9:27:0,27,223	1/1:0,17:17:38:122,38,0	0/1:11,9:20:8:8,0,183	0/0:22,0:22:60:0,60,554	0/1:9,8:17:11:11,0,144	1/1:0,18:18:41:135,41,0	0/0:15,0:15:30:0,30,450	1/1:0,10:10:23:76,23,0	1/1:0,15:15:35:115,35,0	1/1:0,13:13:29:94,29,0	0/1:5,7:12:23:23,0,75	0/1:5,6:11:15:15,0,78	0/1:8,8:16:17:17,0,132	0/1:8,12:20:39:39,0,119	0/0:11,0:11:33:0,33,272	1/1:0,9:9:21:70,21,0	1/1:0,19:19:47:155,47,0	1/1:0,7:7:19:62,19,0	0/0:11,0:11:27:0,27,405	0/1:13,11:24:15:15,0,213	0/1:2,15:17:3:66,0,3	0/0:13,4:17:17:0,17,245	0/0:25,0:25:48:0,48,566	0/0:8,0:8:21:0,21,315	1/1:0,22:22:49:154,49,0	1/1:0,17:17:38:121,38,0	0/1:4,8:12:33:33,0,54	0/0:20,0:20:54:0,54,810	1/1:0,22:22:51:167,51,0	1/1:0,13:13:30:101,30,0	0/0:38,0:38:7:0,7,734	0/0:21,0:21:41:0,41,467	0/1:6,5:11:8:8,0,93	1/1:0,14:14:30:94,30,0	1/1:0,34:34:78:256,78,0	0/1:5,9:14:30:30,0,76	0/0:18,0:18:31:0,31,398	0/0:12,7:19:2:0,2,207	0/0:10,0:10:30:0,30,251	0/0:23,0:23:63:0,63,599	0/1:10,10:20:24:24,0,157	1/1:0,20:20:46:152,46,0	1/1:0,20:20:46:151,46,0	1/1:0,25:25:58:189,58,0	0/0:9,2:11:9:0,9,168	0/0:10,4:14:10:0,10,194	1/1:0,28:28:63:201,63,0	1/1:1,17:18:18:94,18,0	0/0:12,0:12:36:0,36,315	0/0:5,1:6:10:0,10,99	1/1:0,9:9:20:61,20,0	1/1:0,11:11:25:79,25,0	0/0:15,0:15:45:0,45,375	0/1:9,8:17:17:17,0,194	1/1:0,25:25:55:172,55,0	0/1:8,10:18:25:25,0,121	0/0:21,0:21:57:0,57,855	1/1:0,10:10:23:75,23,0	1/1:0,14:14:34:108,34,0	0/1:9,12:21:32:32,0,145	1/1:0,13:13:29:90,29,0	0/1:3,16:19:18:76,0,18	0/1:10,10:20:21:21,0,145	0/1:3,5:8:15:15,0,44	0/0:12,0:12:11:0,11,244	1/1:0,21:21:48:157,48,0	1/1:0,17:17:39:128,39,0	0/0:25,0:25:1:0,1,469	0/1:5,8:13:25:25,0,67	0/0:19,0:19:0:0,0,273	0/0:15,0:15:42:0,42,630	1/1:1,18:19:25:125,25,0	0/1:22,5:27:4:4,0,347	0/1:5,13:18:53:53,0,54	0/0:19,0:19:57:0,57,468	0/0:6,3:9:1:0,1,93	0/1:9,7:16:14:14,0,133	0/0:31,0:31:81:0,81,1215	1/1:2,22:24:28:141,28,0	0/0:8,3:11:7:0,7,139	0/1:10,10:20:22:22,0,153	0/0:31,0:31:67:0,67,716	0/0:20,0:20:57:0,57,855	1/1:0,18:18:42:137,42,0	0/0:29,0:29:37:0,37,615	0/0:10,0:10:6:0,6,199	0/1:6,11:17:40:40,0,78	0/0:17,0:17:28:0,28,371	0/0:29,0:29:84:0,84,714	0/0:24,0:24:47:0,47,538	0/1:7,11:18:71:71,0,86	1/1:1,15:16:19:101,19,0	0/1:9,10:19:32:32,0,129	0/0:40,0:40:95:0,95,940	0/1:12,19:31:60:60,0,168	0/0:18,0:18:29:0,29,397	0/0:24,0:24:69:0,69,1035	0/0:19,0:19:35:0,35,423	0/0:5,0:5:15:0,15,124	0/0:20,0:20:35:0,35,442	0/0:22,0:22:16:0,16,442	0/1:7,15:22:57:57,0,88	0/0:28,0:28:59:0,59,637	0/0:19,0:19:32:0,32,421	0/1:12,15:27:50:50,0,174	0/0:24,0:24:47:0,47,541	0/0:24,0:24:66:0,66,990	0/0:14,3:17:25:0,25,251	0/0:21,0:21:57:0,57,855	0/0:27,0:27:58:0,58,615	0/0:23,0:23:63:0,63,945	0/0:16,0:16:0:0,0,297	0/0:23,0:23:69:0,69,562	0/0:20,0:20:10:0,10,392	0/0:16,0:16:45:0,45,675	1/1:1,19:20:27:124,27,0	0/1:10,8:18:17:17,0,150
superscaffold58-PCRedited	89317	.	G	A	33686.8	.	ANN=A|intron_variant|MODIFIER|(sp)_putative_UDP-glucose:glycoprotein_glucosyltransferase|CLUMAR_CG018711|transcript|CLUMAR_CG018711-RA|protein_coding|1/4|c.65-137C>T||||||	GT:AD:DP:GQ:PL	0/1:6,8:14:90:162,0,90	0/1:7,5:12:92:92,0,135	0/1:6,6:12:99:116,0,110	0/1:15,10:25:99:177,0,291	0/1:6,7:13:99:140,0,108	0/1:5,15:20:62:323,0,62	0/0:24,0:24:24:0,24,493	0/1:14,12:26:99:227,0,264	1/1:0,19:19:57:500,57,0	1/1:0,24:24:72:628,72,0	1/1:0,22:22:66:580,66,0	1/1:0,19:19:57:485,57,0	1/1:0,14:14:42:359,42,0	1/1:0,22:22:66:573,66,0	1/1:0,11:11:33:282,33,0	1/1:0,14:14:42:365,42,0	1/1:0,27:27:81:678,81,0	1/1:0,18:18:54:456,54,0	1/1:0,22:22:66:553,66,0	1/1:0,29:29:87:732,87,0	1/1:0,4:4:12:103,12,0	1/1:0,8:8:24:212,24,0	1/1:0,15:15:45:398,45,0	1/1:0,22:22:66:581,66,0	1/1:0,19:19:57:504,57,0	1/1:0,10:10:30:253,30,0	1/1:0,17:17:51:618,51,0	1/1:0,13:13:39:345,39,0	1/1:0,20:20:60:550,60,0	1/1:0,15:15:45:398,45,0	1/1:0,14:14:42:372,42,0	1/1:0,12:12:36:307,36,0	0/1:8,12:20:99:248,0,136	0/0:20,0:20:34:0,34,444	0/1:10,10:20:99:187,0,170	0/1:4,5:9:71:104,0,71	0/0:14,0:14:20:0,20,300	0/1:13,5:18:74:74,0,263	1/1:0,20:20:60:519,60,0	1/1:0,8:8:24:204,24,0	0/1:17,4:21:40:40,0,340	0/0:17,0:17:24:0,24,366	1/1:0,2:2:6:51,6,0	0/0:20,0:20:37:0,37,443	0/1:12,8:20:99:144,0,234	1/1:0,26:26:77:628,77,0	1/1:0,3:3:9:61,9,0	0/0:14,0:14:42:0,42,340	1/1:0,7:7:21:179,21,0	0/1:5,5:10:92:101,0,92	0/1:5,4:9:75:75,0,93	0/0:11,0:11:33:0,33,272	1/1:0,10:10:30:256,30,0	0/1:8,8:16:99:156,0,148	0/0:18,0:18:54:0,54,445	0/1:10,8:18:99:151,0,191	1/1:0,17:17:51:444,51,0	0/0:19,0:19:57:0,57,470	1/1:0,8:8:23:173,23,0	1/1:0,17:17:51:442,51,0	1/1:0,12:12:36:295,36,0	0/1:7,7:14:99:137,0,130	0/1:5,8:13:83:171,0,83	0/1:9,7:16:99:131,0,173	0/1:11,10:21:99:192,0,205	0/0:11,0:11:33:0,33,268	1/1:0,18:18:54:434,54,0	1/1:0,16:16:48:419,48,0	1/1:0,10:10:30:299,30,0	0/0:8,0:8:24:0,24,192	0/1:16,12:28:99:206,0,308	1/1:2,15:17:2:342,2,0	0/0:16,0:16:0:0,0,240	0/0:18,0:18:54:0,54,442	0/0:11,0:11:33:0,33,268	1/1:0,22:22:66:560,66,0	1/1:0,17:17:51:421,51,0	0/1:4,5:9:71:87,0,71	0/0:19,0:19:0:0,0,316	1/1:0,15:15:45:380,45,0	1/1:0,8:8:24:203,24,0	0/0:37,0:37:85:0,85,858	0/0:21,0:21:63:0,63,541	0/1:7,7:14:99:137,0,129	1/1:0,12:12:36:307,36,0	1/1:0,27:27:81:687,81,0	0/1:10,8:18:99:151,0,191	0/0:17,0:17:48:0,48,720	0/1:9,8:17:99:122,0,162	0/0:11,0:11:0:0,0,175	0/0:21,0:21:37:0,37,467	0/1:9,12:21:99:244,0,157	1/1:0,18:18:54:455,54,0	1/1:0,25:25:75:628,75,0	1/1:0,27:27:81:691,81,0	0/1:6,2:8:27:27,0,123	0/1:11,4:15:59:59,0,225	1/1:0,28:28:84:731,84,0	1/1:1,12:13:14:283,14,0	0/0:12,0:12:36:0,36,295	0/1:4,1:5:11:11,0,83	1/1:0,8:8:24:208,24,0	1/1:0,18:18:54:456,54,0	0/0:19,0:19:57:0,57,464	0/1:6,9:15:99:175,0,102	1/1:0,28:28:84:718,84,0	0/1:7,10:17:99:202,0,120	0/0:21,0:21:60:0,60,516	1/1:0,7:7:21:179,21,0	1/1:0,18:18:54:460,54,0	0/1:8,11:19:99:224,0,139	1/1:0,13:13:39:340,39,0	0/1:7,12:19:99:250,0,111	0/1:9,10:19:99:199,0,164	0/1:3,4:7:51:81,0,51	0/0:13,0:13:12:0,12,266	1/1:0,14:14:42:344,42,0	1/1:0,16:16:48:413,48,0	0/0:20,0:20:8:0,8,394	0/1:9,7:16:99:130,0,172	0/1:10,3:13:40:40,0,197	0/0:15,0:15:45:0,45,369	1/1:1,15:16:23:338,23,0	0/1:18,5:23:56:56,0,362	0/1:4,15:19:38:321,0,38	0/0:23,0:23:63:0,63,945	0/1:4,7:11:65:145,0,65	0/1:12,14:26:99:276,0,215	0/0:25,0:25:72:0,72,612	1/1:1,23:24:47:552,47,0	0/1:10,6:16:99:106,0,197	0/1:8,10:18:99:197,0,139	0/0:33,0:33:73:0,73,760	0/0:21,0:21:37:0,37,469	1/1:0,24:24:72:601,72,0	0/0:28,0:28:32:0,32,590	0/0:16,0:16:22:0,22,344	0/1:10,10:20:99:194,0,171	0/0:21,0:21:60:0,60,537	0/0:27,0:27:66:0,66,990	0/0:25,0:25:49:0,49,569	0/1:2,7:9:22:148,0,22	0/1:2,13:15:2:284,0,2	0/1:11,12:23:99:225,0,188	0/0:39,0:39:91:0,91,914	0/1:13,18:31:99:354,0,213	0/0:14,0:14:16:0,16,296	0/0:21,0:21:60:0,60,900	0/0:21,0:21:37:0,37,469	0/0:4,0:4:9:0,9,135	0/0:24,0:24:46:0,46,535	0/0:20,0:20:34:0,34,444	0/1:6,12:18:93:252,0,93	0/0:25,0:25:49:0,49,568	0/0:28,0:28:58:0,58,637	0/1:13,15:28:99:298,0,234	0/0:17,0:17:24:0,24,367	0/0:21,0:21:60:0,60,522	0/0:15,2:17:0:0,0,356	0/0:20,0:20:37:0,37,445	0/0:29,0:29:72:0,72,1080	0/0:22,0:22:60:0,60,543	0/0:20,0:20:37:0,37,447	0/0:21,0:21:60:0,60,525	0/0:19,0:19:31:0,31,416	0/0:14,0:14:39:0,39,585	1/1:1,21:22:42:508,42,0	0/1:3,6:9:46:126,0,46
superscaffold58-PCRedited	89344	.	A	G	45946.3	.	ANN=G|intron_variant|MODIFIER|(sp)_putative_UDP-glucose:glycoprotein_glucosyltransferase|CLUMAR_CG018711|transcript|CLUMAR_CG018711-RA|protein_coding|1/4|c.65-164T>C||||||	GT:AD:DP:GQ:PGT:PID:PL	0/1:6,11:17:99:.:.:218,0,103	0/1:6,8:14:99:.:.:154,0,101	0/1:6,7:13:99:.:.:134,0,115	0/1:13,8:21:99:.:.:118,0,271	0/1:9,5:14:81:.:.:81,0,192	0/1:5,14:19:72:.:.:287,0,72	0/0:24,0:24:47:.:.:0,47,558	0/1:13,10:23:99:.:.:169,0,272	1/1:0,20:20:60:.:.:717,60,0	1/1:0,28:28:84:.:.:1176,84,0	1/1:0,21:21:63:.:.:699,63,0	1/1:0,14:14:45:.:.:472,45,0	1/1:0,12:12:39:1|1:89344_A_G:553,39,0	1/1:0,22:22:66:1|1:89344_A_G:990,66,0	1/1:0,12:12:36:1|1:89344_A_G:514,36,0	1/1:0,15:15:45:1|1:89344_A_G:645,45,0	1/1:0,22:22:66:1|1:89344_A_G:950,66,0	1/1:0,18:18:54:1|1:89344_A_G:810,54,0	1/1:0,22:22:66:1|1:89344_A_G:957,66,0	1/1:0,33:33:99:.:.:1092,99,0	1/1:0,6:6:24:.:.:290,24,0	1/1:0,7:7:21:.:.:215,21,0	1/1:0,20:20:60:1|1:89344_A_G:900,60,0	1/1:0,21:21:63:1|1:89344_A_G:911,63,0	1/1:0,15:15:45:1|1:89344_A_G:675,45,0	1/1:0,8:8:30:1|1:89344_A_G:405,30,0	1/1:0,16:16:48:1|1:89344_A_G:674,48,0	1/1:0,19:19:57:1|1:89344_A_G:855,57,0	1/1:0,19:19:60:1|1:89344_A_G:857,60,0	1/1:0,12:12:36:1|1:89344_A_G:509,36,0	1/1:0,16:16:48:1|1:89344_A_G:648,48,0	1/1:0,11:11:33:1|1:89344_A_G:495,33,0	0/1:7,10:17:99:.:.:185,0,136	0/0:19,0:19:32:.:.:0,32,448	0/1:14,10:24:99:.:.:172,0,287	0/1:5,5:10:93:.:.:93,0,103	0/0:14,0:14:20:.:.:0,20,320	0/1:11,6:17:89:.:.:89,0,230	1/1:0,20:20:60:.:.:488,60,0	1/1:0,13:13:39:.:.:436,39,0	0/1:17,4:21:76:.:.:76,0,383	0/0:18,0:18:8:.:.:0,8,367	0/1:1,3:4:14:.:.:62,0,14	0/0:21,0:21:38:.:.:0,38,504	0/1:9,9:18:99:.:.:168,0,182	1/1:0,19:19:57:.:.:468,57,0	1/1:0,2:2:6:1|1:89344_A_G:90,6,0	0/0:8,0:8:21:.:.:0,21,315	0/1:1,6:7:6:.:.:187,0,6	0/1:8,7:15:99:.:.:128,0,160	0/1:4,3:7:53:.:.:53,0,85	0/0:14,0:14:36:.:.:0,36,540	1/1:0,9:9:27:.:.:212,27,0	0/1:8,10:18:99:.:.:192,0,159	0/0:21,0:21:60:.:.:0,60,519	0/1:10,9:19:99:.:.:165,0,210	1/1:1,17:18:27:.:.:399,27,0	0/0:21,0:21:63:.:.:0,63,516	1/1:0,11:11:39:1|1:89344_A_G:524,39,0	1/1:0,19:19:57:.:.:724,57,0	1/1:0,15:15:45:.:.:370,45,0	0/1:6,7:13:99:0|1:89344_A_G:273,0,269	0/1:6,9:15:99:0|1:89344_A_G:360,0,182	0/1:9,7:16:99:.:.:128,0,190	0/1:11,10:21:99:.:.:183,0,225	0/0:9,0:9:27:.:.:0,27,223	1/1:0,15:15:51:1|1:89344_A_G:716,51,0	1/1:0,17:17:57:.:.:698,57,0	1/1:0,17:17:49:.:.:625,49,0	0/0:12,0:12:36:.:.:0,36,291	0/1:17,11:28:99:0|1:89344_A_G:422,0,694	0/1:2,16:18:0:.:.:330,0,0	0/0:19,0:19:0:.:.:0,0,343	0/0:17,0:17:45:.:.:0,45,675	0/0:11,0:11:8:.:.:0,8,239	1/1:0,28:28:87:1|1:89344_A_G:1285,87,0	1/1:0,19:19:57:.:.:619,57,0	0/1:5,4:9:99:0|1:89344_A_G:118,0,198	0/0:21,0:21:0:.:.:0,0,407	1/1:0,20:20:60:.:.:498,60,0	1/1:0,11:11:33:.:.:373,33,0	0/0:41,0:41:55:.:.:0,55,943	0/0:22,0:22:57:.:.:0,57,855	0/1:8,7:15:99:0|1:89344_A_G:194,0,325	1/1:0,14:14:42:.:.:355,42,0	1/1:0,22:22:66:.:.:766,66,0	0/1:9,8:17:99:.:.:146,0,186	0/0:18,0:18:48:.:.:0,48,720	0/1:4,6:10:99:0|1:89344_A_G:240,0,156	0/0:11,0:11:8:.:.:0,8,232	0/0:25,0:25:50:.:.:0,50,602	0/1:10,14:24:99:.:.:273,0,191	1/1:0,22:22:66:.:.:857,66,0	1/1:0,28:28:84:.:.:896,84,0	1/1:0,24:24:72:.:.:874,72,0	0/1:4,4:8:99:0|1:89344_A_G:156,0,126	0/1:9,9:18:99:0|1:89344_A_G:351,0,357	1/1:0,30:30:90:.:.:1328,90,0	1/1:0,13:13:39:.:.:544,39,0	0/0:9,0:9:21:.:.:0,21,315	0/0:7,1:8:10:.:.:0,10,165	1/1:0,7:7:27:1|1:89344_A_G:365,27,0	1/1:0,16:16:48:.:.:618,48,0	0/0:18,0:18:27:.:.:0,27,410	0/1:6,8:14:99:.:.:155,0,111	1/1:0,29:29:86:.:.:684,86,0	0/1:7,12:19:99:.:.:239,0,126	0/0:20,0:20:51:.:.:0,51,765	1/1:0,6:6:24:1|1:89344_A_G:321,24,0	1/1:0,12:12:36:.:.:290,36,0	0/1:9,12:21:99:.:.:436,0,177	1/1:0,16:16:48:1|1:89344_A_G:720,48,0	0/1:6,10:16:99:.:.:198,0,111	0/1:13,7:20:99:.:.:102,0,267	0/1:2,3:5:28:.:.:59,0,28	0/0:12,0:12:11:.:.:0,11,263	1/1:0,10:10:30:.:.:246,30,0	1/1:0,10:10:30:.:.:245,30,0	0/0:22,0:22:0:.:.:0,0,418	0/1:8,7:15:99:.:.:127,0,160	0/1:7,3:10:44:.:.:44,0,150	0/0:14,0:14:42:.:.:0,42,340	1/1:1,13:14:16:.:.:294,16,0	0/1:18,5:23:54:.:.:54,0,393	0/1:4,13:17:55:.:.:269,0,55	0/0:22,0:22:44:.:.:0,44,516	0/1:3,9:12:38:.:.:182,0,38	0/1:12,12:24:99:.:.:224,0,214	0/0:27,0:27:81:.:.:0,81,660	1/1:1,18:19:31:.:.:415,31,0	0/1:11,6:17:99:.:.:100,0,231	0/1:9,14:23:99:.:.:252,0,162	0/0:29,0:29:40:.:.:0,40,647	0/0:20,0:20:35:.:.:0,35,458	1/1:0,28:28:83:.:.:644,83,0	0/0:32,0:32:22:.:.:0,22,668	0/0:16,0:16:23:.:.:0,23,361	0/1:11,13:24:99:.:.:248,0,210	0/0:23,0:23:63:.:.:0,63,945	0/0:25,0:25:53:.:.:0,53,608	0/0:19,0:19:32:.:.:0,32,446	0/1:2,7:9:24:.:.:247,0,24	0/1:2,11:13:12:.:.:231,0,12	0/1:11,12:23:99:.:.:285,0,202	0/0:37,0:37:86:.:.:0,86,902	0/1:10,18:28:99:.:.:401,0,170	0/0:15,0:15:19:.:.:0,19,335	0/0:23,0:23:19:.:.:0,19,485	0/0:19,0:19:31:.:.:0,31,438	./.:5,0:5:.:.:.:0,0,0	0/0:21,0:21:40:.:.:0,40,483	0/0:17,0:17:25:.:.:0,25,377	0/1:8,10:18:99:.:.:180,0,157	0/0:29,0:29:37:.:.:0,37,639	0/0:25,0:25:50:.:.:0,50,587	0/1:12,13:25:99:.:.:243,0,230	0/0:19,0:19:32:.:.:0,32,439	0/0:22,0:22:44:.:.:0,44,518	0/1:17,2:19:33:0|1:89344_A_G:33,0,687	0/0:15,0:15:20:.:.:0,20,333	0/0:30,0:30:87:.:.:0,87,1305	0/0:25,0:25:72:.:.:0,72,1080	0/0:20,0:20:35:.:.:0,35,461	0/0:21,0:21:57:.:.:0,57,855	0/0:19,0:19:32:.:.:0,32,439	0/0:12,0:12:14:.:.:0,14,250	1/1:1,19:20:34:.:.:439,34,0	0/1:4,6:10:73:.:.:118,0,73
superscaffold58-PCRedited	89374	.	C	T	34831.8	.	ANN=T|intron_variant|MODIFIER|(sp)_putative_UDP-glucose:glycoprotein_glucosyltransferase|CLUMAR_CG018711|transcript|CLUMAR_CG018711-RA|protein_coding|1/4|c.65-194G>A||||||	GT:AD:DP:GQ:PL	0/1:8,9:17:99:180,0,134	0/1:5,8:13:84:159,0,84	0/1:7,6:13:99:99,0,134	0/1:11,6:17:99:100,0,200	0/1:11,5:16:40:40,0,225	0/1:7,13:20:99:242,0,113	0/1:7,14:21:99:285,0,109	0/1:12,12:24:99:233,0,219	1/1:0,23:23:69:590,69,0	1/1:0,19:19:57:482,57,0	1/1:0,18:18:54:556,54,0	1/1:0,14:14:42:357,42,0	1/1:0,8:8:24:205,24,0	1/1:0,20:20:60:513,60,0	1/1:0,12:12:36:308,36,0	1/1:0,12:12:36:306,36,0	1/1:0,24:24:72:606,72,0	1/1:0,16:16:48:386,48,0	1/1:0,16:16:48:418,48,0	1/1:0,34:34:99:873,102,0	1/1:0,12:12:36:311,36,0	1/1:0,9:9:27:218,27,0	1/1:1,20:21:53:482,53,0	1/1:0,23:23:69:590,69,0	1/1:0,18:18:54:460,54,0	1/1:0,15:15:45:391,45,0	1/1:0,17:17:51:422,51,0	1/1:0,25:25:75:629,75,0	1/1:0,25:25:75:629,75,0	1/1:0,12:12:36:308,36,0	1/1:0,15:15:45:392,45,0	1/1:0,9:9:27:231,27,0	0/1:7,11:18:99:226,0,108	0/0:16,0:16:22:0,22,342	0/1:14,10:24:99:185,0,273	0/1:5,6:11:79:119,0,79	0/0:16,0:16:48:0,48,396	0/1:8,8:16:99:157,0,147	1/1:0,16:16:48:411,48,0	1/1:0,15:15:45:385,45,0	0/1:15,3:18:12:12,0,301	0/0:19,0:19:31:0,31,416	0/1:5,3:8:53:53,0,99	0/0:19,0:19:8:0,8,366	0/1:9,14:23:99:296,0,153	1/1:0,21:21:63:534,63,0	1/1:0,4:4:12:103,12,0	0/0:8,0:8:24:0,24,195	0/1:1,6:7:4:133,0,4	0/1:8,9:17:99:177,0,132	0/1:9,4:13:64:64,0,183	0/0:13,0:13:39:0,39,341	1/1:0,8:8:24:191,24,0	0/1:5,10:15:78:212,0,78	0/0:28,0:28:57:0,57,639	0/1:13,8:21:99:142,0,256	1/1:1,18:19:32:410,32,0	0/0:23,0:23:66:0,66,565	1/1:0,13:13:39:312,39,0	1/1:0,13:13:39:334,39,0	1/1:0,13:13:39:334,39,0	0/1:8,8:16:99:146,0,149	0/1:7,5:12:92:92,0,136	0/1:9,4:13:64:64,0,183	0/1:9,12:21:99:245,0,157	0/0:10,0:10:30:0,30,247	1/1:0,18:18:54:451,54,0	1/1:0,16:16:48:395,48,0	1/1:0,23:23:69:590,69,0	0/0:13,0:13:36:0,36,540	0/1:18,12:30:99:214,0,354	1/1:1,13:14:17:460,17,0	0/0:24,0:24:0:0,0,437	0/0:14,0:14:0:0,0,245	0/0:12,0:12:36:0,36,309	1/1:0,31:31:93:792,93,0	1/1:0,22:22:66:564,66,0	0/1:5,3:8:54:54,0,84	0/0:23,0:23:0:0,0,421	1/1:0,23:23:69:588,69,0	1/1:0,11:11:33:282,33,0	0/0:39,0:39:82:0,82,902	0/0:24,0:24:60:0,60,900	0/1:9,6:15:99:106,0,176	1/1:0,15:15:45:385,45,0	1/1:0,23:23:69:575,69,0	0/1:8,7:15:99:173,0,152	0/0:16,0:16:25:0,25,345	0/1:4,8:12:62:208,0,62	0/0:10,0:10:4:0,4,197	0/0:23,0:23:42:0,42,517	0/1:9,14:23:99:281,0,152	1/1:0,16:16:48:411,48,0	1/1:0,29:29:87:744,87,0	1/1:0,20:20:60:513,60,0	0/1:3,6:9:47:127,0,47	0/1:9,11:20:99:221,0,162	1/1:0,32:32:96:812,96,0	1/1:0,15:15:45:390,45,0	0/0:4,0:4:9:0,9,135	0/0:10,0:10:4:0,4,197	1/1:0,12:12:36:308,36,0	1/1:0,15:15:45:385,45,0	0/0:18,0:18:27:0,27,394	0/1:5,13:18:57:280,0,57	1/1:0,28:28:84:719,84,0	0/1:9,13:22:99:257,0,155	0/0:18,0:18:54:0,54,444	1/1:0,7:7:21:180,21,0	1/1:0,10:10:30:257,30,0	0/1:9,14:23:99:282,0,151	1/1:0,19:19:57:485,57,0	0/1:7,7:14:99:136,0,130	0/1:8,7:15:99:135,0,152	0/1:1,5:6:7:109,0,7	0/0:11,0:11:33:0,33,274	1/1:0,10:10:30:256,30,0	1/1:0,11:11:33:270,33,0	0/0:17,0:17:25:0,25,369	0/1:9,8:17:99:154,0,170	0/1:8,3:11:42:42,0,164	0/0:14,0:14:42:0,42,343	1/1:1,13:14:17:302,17,0	0/1:17,6:23:85:85,0,345	0/1:5,11:16:75:217,0,75	0/0:21,0:21:37:0,37,464	0/1:3,8:11:41:172,0,41	0/1:8,12:20:99:245,0,137	0/0:22,0:22:60:0,60,543	1/1:1,18:19:32:434,32,0	0/1:11,6:17:99:100,0,220	0/1:10,10:20:99:188,0,186	0/0:24,0:24:47:0,47,537	0/0:21,0:21:37:0,37,469	1/1:0,27:27:81:689,81,0	0/0:33,0:33:0:0,0,605	0/0:21,0:21:37:0,37,469	0/1:13,13:26:99:234,0,230	0/0:24,0:24:48:0,48,541	0/0:25,0:25:49:0,49,564	0/0:18,0:18:28:0,28,394	0/1:5,7:12:88:141,0,88	1/1:2,15:17:2:318,2,0	0/1:12,13:25:99:256,0,218	0/0:30,0:30:64:0,64,689	0/1:8,16:24:99:339,0,123	0/0:21,0:21:19:0,19,419	0/0:21,0:21:9:0,9,415	0/0:18,0:18:54:0,54,445	0/0:7,0:7:0:0,0,120	0/0:13,0:13:39:0,39,335	0/0:14,0:14:39:0,39,585	0/1:11,10:21:99:198,0,207	0/0:32,0:32:19:0,19,641	0/0:21,0:21:63:0,63,518	0/1:9,12:21:99:233,0,159	0/0:22,0:22:40:0,40,493	0/0:30,0:30:84:0,84,1260	0/1:17,3:20:17:17,0,357	0/0:14,0:14:42:0,42,342	0/0:31,0:31:90:0,90,813	0/0:24,0:24:72:0,72,593	0/0:16,0:16:21:0,21,344	0/0:18,0:18:45:0,45,675	0/0:20,0:20:34:0,34,443	0/0:8,0:8:0:0,0,99	1/1:0,19:19:57:478,57,0	0/1:8,4:12:66:66,0,159
superscaffold58-PCRedited	89526	.	AT	A	28095.3	.	ANN=A|intron_variant|MODIFIER|(sp)_putative_UDP-glucose:glycoprotein_glucosyltransferase|CLUMAR_CG018711|transcript|CLUMAR_CG018711-RA|protein_coding|1/4|c.64+339delA||||||	GT:AD:DP:GQ:PGT:PID:PL	1/1:5,6:11:9:.:.:92,9,0	1/1:7,8:15:6:.:.:118,6,0	1/1:4,12:16:26:.:.:198,26,0	1/1:9,7:16:3:.:.:104,3,0	0/1:7,5:12:2:.:.:66,0,2	0/1:10,13:23:99:0|1:89526_AT_A:461,0,256	0/0:18,0:18:42:.:.:0,42,630	1/1:12,11:23:3:.:.:151,3,0	1/1:0,29:29:86:.:.:570,86,0	1/1:0,37:37:99:.:.:735,110,0	1/1:0,22:22:65:.:.:446,65,0	1/1:1,15:16:2:.:.:252,2,0	1/1:0,15:15:44:.:.:295,44,0	1/1:0,24:24:71:.:.:473,71,0	1/1:0,17:17:50:.:.:334,50,0	0/1:2,14:16:10:.:.:213,0,10	1/1:1,26:27:35:.:.:460,35,0	1/1:0,23:23:68:.:.:455,68,0	1/1:0,26:26:77:.:.:521,77,0	1/1:0,25:25:74:.:.:500,74,0	1/1:0,12:12:36:.:.:240,36,0	1/1:0,9:9:27:.:.:180,27,0	1/1:0,16:16:48:.:.:323,48,0	1/1:0,12:12:35:.:.:233,35,0	1/1:0,21:21:62:.:.:426,62,0	1/1:0,17:17:50:.:.:340,50,0	1/1:0,16:16:47:.:.:303,47,0	1/1:0,22:22:65:.:.:441,65,0	1/1:0,26:26:77:.:.:490,77,0	1/1:0,14:14:42:.:.:279,42,0	1/1:0,19:19:56:.:.:381,56,0	1/1:0,7:7:21:.:.:138,21,0	1/1:10,8:18:3:.:.:126,3,0	0/0:19,0:19:31:.:.:0,31,436	0/1:11,9:20:99:.:.:124,0,119	1/1:6,9:15:14:.:.:150,14,0	0/0:20,0:20:57:.:.:0,57,855	0/1:10,6:16:6:.:.:81,0,6	1/1:0,19:19:56:.:.:375,56,0	1/1:0,15:15:44:.:.:295,44,0	0/0:14,0:14:42:.:.:0,42,357	0/0:20,0:20:9:.:.:0,9,412	1/1:1,7:8:18:.:.:131,18,0	0/1:16,3:19:20:.:.:20,0,25	1/1:8,8:16:9:.:.:131,9,0	1/1:0,22:22:65:.:.:433,65,0	1/1:0,4:4:12:.:.:79,12,0	0/0:9,0:9:27:.:.:0,27,229	1/1:0,14:14:41:.:.:273,41,0	0/1:11,7:18:3:.:.:96,0,3	1/1:8,7:15:2:.:.:105,2,0	0/0:18,0:18:0:.:.:0,0,310	1/1:0,15:15:45:.:.:300,45,0	1/1:6,8:14:9:.:.:131,9,0	0/0:19,0:19:35:.:.:0,35,439	1/1:9,8:17:6:.:.:126,6,0	1/1:0,12:12:36:.:.:230,36,0	0/0:21,0:21:37:.:.:0,37,485	1/1:0,10:10:29:.:.:180,29,0	1/1:0,22:22:65:.:.:435,65,0	1/1:0,15:15:44:.:.:294,44,0	1/1:3,5:8:7:.:.:84,7,0	1/1:7,13:20:25:.:.:225,25,0	0/1:7,2:9:11:.:.:23,0,11	1/1:9,12:21:14:.:.:200,14,0	0/0:9,0:9:27:.:.:0,27,222	1/1:0,8:8:23:.:.:139,23,0	1/1:0,19:19:56:.:.:370,56,0	1/1:0,14:14:41:.:.:274,41,0	0/0:11,0:11:33:.:.:0,33,279	0/1:23,9:32:31:.:.:114,0,31	1/1:0,19:19:56:.:.:354,56,0	0/0:16,0:16:26:.:.:0,26,372	0/0:17,0:17:51:.:.:0,51,438	0/0:14,0:14:42:.:.:0,42,357	1/1:0,17:17:50:.:.:335,50,0	1/1:0,13:13:38:.:.:246,38,0	1/1:3,8:11:17:.:.:141,17,0	0/1:19,4:23:99:0|1:89526_AT_A:107,0,451	1/1:0,23:23:68:.:.:439,68,0	1/1:0,3:3:9:1|1:89526_AT_A:134,9,0	0/0:24,0:24:0:.:.:0,0,408	0/0:13,0:13:36:.:.:0,36,540	1/1:6,7:13:5:.:.:145,5,0	1/1:0,6:6:18:.:.:115,18,0	1/1:0,28:28:83:.:.:583,83,0	1/1:5,5:10:3:.:.:80,3,0	0/0:12,0:12:33:.:.:0,33,495	1/1:4,9:13:19:.:.:163,19,0	0/1:12,3:15:15:.:.:27,0,15	0/0:18,0:18:54:.:.:0,54,444	1/1:5,9:14:13:.:.:138,13,0	1/1:0,23:23:68:.:.:451,68,0	1/1:0,22:22:65:.:.:431,65,0	1/1:0,19:19:56:.:.:374,56,0	0/1:9,6:15:0:.:.:92,0,0	1/1:5,8:13:13:.:.:144,13,0	1/1:0,20:20:59:.:.:394,59,0	1/1:0,11:11:33:.:.:218,33,0	0/0:7,0:7:21:.:.:0,21,174	0/1:5,2:7:6:.:.:26,0,6	1/1:0,13:13:38:.:.:250,38,0	1/1:0,15:15:44:.:.:295,44,0	0/0:17,0:17:51:.:.:0,51,434	0/1:7,5:12:3:.:.:72,0,3	1/1:0,24:24:71:.:.:466,71,0	1/1:11,14:25:17:.:.:226,17,0	0/0:23,0:23:63:.:.:0,63,606	1/1:0,14:14:42:.:.:277,42,0	1/1:0,12:12:36:.:.:240,36,0	1/1:5,10:15:19:.:.:182,19,0	1/1:0,19:19:56:.:.:373,56,0	1/1:8,14:22:22:.:.:230,22,0	1/1:5,13:18:28:.:.:236,28,0	0/1:8,6:14:0:.:.:87,0,0	0/0:18,0:18:28:.:.:0,28,418	1/1:0,12:12:35:.:.:229,35,0	1/1:0,19:19:57:1|1:89526_AT_A:765,57,0	0/0:16,0:16:48:.:.:0,48,403	0/1:7,6:13:1:.:.:70,0,1	0/1:12,2:14:40:0|1:89526_AT_A:40,0,269	0/0:15,0:15:19:.:.:0,19,325	1/1:2,12:14:30:.:.:197,30,0	0/0:30,0:30:40:.:.:0,40,669	0/1:10,14:24:99:0|1:89526_AT_A:516,0,162	0/0:19,0:19:57:.:.:0,57,475	0/1:8,5:13:99:0|1:89526_AT_A:145,0,164	1/1:7,7:14:1:.:.:85,1,0	0/0:16,0:16:22:.:.:0,22,356	1/1:1,20:21:56:.:.:351,56,0	0/1:10,8:18:99:0|1:89526_AT_A:279,0,182	0/1:13,8:21:9:.:.:92,0,9	0/0:33,0:33:49:.:.:0,49,725	0/0:17,0:17:25:.:.:0,25,386	1/1:1,18:19:33:1|1:89526_AT_A:740,33,0	0/0:24,0:24:21:.:.:0,21,505	0/0:23,0:23:44:.:.:0,44,532	0/1:8,6:14:4:.:.:71,0,4	0/0:26,0:26:26:.:.:0,26,563	0/0:28,0:28:7:.:.:0,7,565	0/0:19,0:19:31:.:.:0,31,422	0/1:5,5:10:2:.:.:47,0,2	1/1:0,14:14:41:.:.:233,41,0	1/1:9,12:21:12:.:.:156,12,0	0/0:28,0:28:32:.:.:0,32,615	0/1:10,9:19:0:.:.:119,0,0	0/0:13,0:13:13:.:.:0,13,282	0/0:21,2:23:0:.:.:0,0,44	0/0:14,0:14:42:.:.:0,42,346	0/0:12,0:12:10:.:.:0,10,257	0/0:23,0:23:45:.:.:0,45,538	0/1:8,2:10:14:.:.:18,0,14	1/1:3,7:10:13:.:.:112,13,0	0/0:31,0:31:41:.:.:0,41,695	0/0:19,0:19:34:.:.:0,34,438	0/1:19,10:29:24:.:.:98,0,24	0/0:19,0:19:34:.:.:0,34,440	0/0:29,0:29:81:.:.:0,81,1215	0/1:22,3:25:12:.:.:12,0,51	0/0:17,0:17:51:.:.:0,51,414	0/0:25,0:25:72:.:.:0,72,639	0/0:20,0:20:60:.:.:0,60,509	0/0:18,0:18:54:.:.:0,54,466	0/0:14,0:14:0:.:.:0,0,255	0/1:25,4:29:6:.:.:6,0,66	0/0:14,0:14:16:.:.:0,16,307	1/1:1,16:17:46:1|1:89526_AT_A:657,46,0	0/1:14,6:20:24:.:.:47,0,24
superscaffold58-PCRedited	89602	.	A	G	45644.7	.	ANN=G|intron_variant|MODIFIER|(sp)_putative_UDP-glucose:glycoprotein_glucosyltransferase|CLUMAR_CG018711|transcript|CLUMAR_CG018711-RA|protein_coding|1/4|c.64+264T>C||||||	GT:AD:DP:GQ:PGT:PID:PL	0/1:5,7:12:99:0|1:89600_C_A:279,0,189	0/1:11,6:17:99:0|1:89602_A_G:198,0,402	0/0:7,0:7:21:.:.:0,21,179	0/1:6,8:14:99:.:.:139,0,112	0/1:4,8:12:99:0|1:89602_A_G:303,0,112	0/1:11,9:20:99:0|1:89602_A_G:321,0,387	0/1:9,13:22:99:.:.:264,0,148	0/1:6,9:15:99:0|1:89600_C_A:355,0,219	0/0:35,0:35:99:.:.:0,99,1485	0/0:22,0:22:63:.:.:0,63,945	0/0:22,0:22:63:.:.:0,63,541	0/0:25,0:26:75:0|1:89479_C_A:0,75,1125	0/0:14,0:14:42:.:.:0,42,358	0/0:19,0:19:57:.:.:0,57,471	0/0:19,0:19:45:.:.:0,45,675	0/0:22,0:24:72:0|1:89483_AATACAAGTAGCATACTACTTTTTATGTAACTTTTGAGAACGAATTTTT_A:0,72,1057	0/0:28,0:28:62:.:.:0,62,670	0/0:12,0:12:33:.:.:0,33,495	0/0:34,0:34:90:.:.:0,90,1350	0/0:31,0:31:90:.:.:0,90,1350	0/0:12,0:12:36:.:.:0,36,297	0/0:8,0:8:24:.:.:0,24,204	0/0:31,0:31:90:.:.:0,90,767	0/0:15,0:15:45:.:.:0,45,387	0/0:29,0:29:81:.:.:0,81,717	0/0:20,0:20:60:.:.:0,60,523	0/0:18,0:18:0:.:.:0,0,267	0/0:30,0:30:81:.:.:0,81,1215	0/0:26,0:26:72:.:.:0,72,1080	0/0:21,0:21:63:.:.:0,63,538	0/0:19,0:19:57:.:.:0,57,494	0/0:7,0:7:18:.:.:0,18,270	0/1:9,14:23:99:.:.:271,0,160	1/1:0,11:11:33:1|1:89600_C_A:455,33,0	0/1:14,15:29:99:.:.:282,0,243	0/1:9,8:17:99:0|1:89602_A_G:288,0,354	1/1:1,15:16:9:1|1:89600_C_A:602,9,0	0/1:8,7:15:99:0|1:89600_C_A:265,0,278	0/0:27,0:27:75:.:.:0,75,1125	0/0:19,0:19:48:.:.:0,48,720	1/1:0,11:11:33:1|1:89600_C_A:441,33,0	0/1:2,19:21:22:0|1:89600_C_A:659,0,22	0/1:8,3:11:63:0|1:89600_C_A:63,0,292	0/1:3,14:17:26:.:.:293,0,26	0/1:6,13:19:99:0|1:89600_C_A:428,0,190	0/0:16,0:16:45:.:.:0,45,675	0/0:5,0:5:15:.:.:0,15,129	1/1:0,8:8:24:1|1:89600_C_A:356,24,0	0/1:9,2:11:16:.:.:16,0,197	0/1:9,11:20:99:0|1:89600_C_A:376,0,300	0/1:6,9:15:99:0|1:89600_C_A:325,0,203	1/1:0,17:17:51:1|1:89600_C_A:686,51,0	0/0:16,0:16:42:.:.:0,42,630	0/1:5,8:13:89:.:.:158,0,89	1/1:0,24:24:72:1|1:89600_C_A:1065,72,0	0/1:11,14:25:99:.:.:233,0,205	0/0:23,0:23:57:.:.:0,57,855	1/1:1,13:14:1:1|1:89600_C_A:481,1,0	0/0:16,0:16:45:.:.:0,45,675	0/0:16,0:16:26:.:.:0,26,364	0/0:12,0:12:36:.:.:0,36,309	0/1:5,6:11:99:0|1:89602_A_G:231,0,192	0/1:9,10:19:99:0|1:89602_A_G:386,0,309	0/1:4,7:11:99:0|1:89600_C_A:250,0,133	0/1:7,7:14:99:.:.:129,0,134	1/1:0,16:16:48:1|1:89600_C_A:657,48,0	0/0:13,0:13:39:.:.:0,39,327	0/0:20,0:20:60:.:.:0,60,495	0/0:17,0:17:51:.:.:0,51,433	1/1:0,13:13:39:1|1:89600_C_A:539,39,0	0/1:8,11:19:99:.:.:213,0,144	0/0:25,0:25:50:.:.:0,50,589	1/1:0,19:19:57:1|1:89600_C_A:770,57,0	1/1:0,17:17:54:1|1:89600_C_A:730,54,0	1/1:0,12:12:36:1|1:89600_C_A:468,36,0	0/0:12,0:12:33:.:.:0,33,495	0/0:14,0:14:36:.:.:0,36,540	0/1:12,6:18:93:.:.:93,0,250	0/1:4,19:23:99:0|1:89602_A_G:690,0,111	0/0:20,0:20:60:.:.:0,60,515	0/0:14,0:14:42:.:.:0,42,340	0/1:3,16:19:73:0|1:89602_A_G:595,0,73	1/1:0,20:20:60:1|1:89600_C_A:812,60,0	0/1:8,9:17:99:0|1:89602_A_G:313,0,299	0/0:10,0:10:30:.:.:0,30,255	0/0:26,0:26:75:.:.:0,75,1125	0/1:4,9:13:63:.:.:172,0,63	1/1:0,12:12:36:1|1:89600_C_A:494,36,0	0/1:9,3:12:38:.:.:38,0,193	0/1:1,13:14:1:0|1:89600_C_A:443,0,1	1/1:0,23:23:69:1|1:89600_C_A:940,69,0	0/1:9,9:18:99:.:.:167,0,175	0/0:19,0:19:54:.:.:0,54,810	0/0:22,0:22:57:.:.:0,57,855	0/0:31,0:31:78:.:.:0,78,1170	0/1:5,7:12:92:.:.:136,0,92	0/1:12,8:20:99:.:.:137,0,244	0/0:23,0:23:69:.:.:0,69,601	0/1:20,2:22:24:0|1:89602_A_G:24,0,814	1/1:0,7:7:21:1|1:89600_C_A:299,21,0	0/1:1,6:7:20:0|1:89600_C_A:226,0,20	0/0:17,0:17:51:.:.:0,51,438	0/0:16,0:16:42:.:.:0,42,630	1/1:0,16:16:54:1|1:89600_C_A:699,54,0	0/1:5,5:10:93:.:.:93,0,97	0/0:32,0:32:93:.:.:0,93,1395	0/1:11,11:22:99:0|1:89600_C_A:328,0,395	1/1:0,23:23:69:1|1:89600_C_A:928,69,0	0/0:10,0:10:7:.:.:0,7,204	0/0:15,0:15:45:.:.:0,45,366	0/1:9,7:16:99:.:.:124,0,180	0/0:14,0:14:18:.:.:0,18,311	0/1:13,9:22:99:.:.:152,0,263	0/1:9,6:15:99:.:.:102,0,204	0/1:5,9:14:99:.:.:164,0,132	1/1:0,13:13:39:1|1:89600_C_A:471,39,0	0/0:15,0:15:45:.:.:0,45,377	0/0:26,0:26:75:.:.:0,75,636	1/1:0,17:17:51:1|1:89600_C_A:653,51,0	0/1:7,6:13:99:.:.:108,0,136	1/1:0,9:9:33:1|1:89600_C_A:440,33,0	1/1:1,12:13:14:1|1:89600_C_A:515,14,0	0/0:17,0:17:26:.:.:0,26,381	0/1:3,16:19:18:.:.:320,0,18	0/1:10,10:20:99:0|1:89602_A_G:369,0,367	1/1:0,13:13:39:1|1:89600_C_A:501,39,0	0/1:6,7:13:99:0|1:89602_A_G:255,0,231	0/1:9,7:16:99:.:.:123,0,178	1/1:0,18:18:57:1|1:89600_C_A:720,57,0	0/0:23,0:23:63:.:.:0,63,569	0/1:6,6:12:99:0|1:89602_A_G:193,0,213	0/1:12,13:25:99:.:.:243,0,221	1/1:1,17:18:32:1|1:89600_C_A:711,32,0	1/1:0,15:15:45:1|1:89600_C_A:589,45,0	0/0:16,0:16:45:.:.:0,45,675	0/1:3,13:16:14:.:.:268,0,14	1/1:0,15:15:45:1|1:89600_C_A:585,45,0	0/1:9,7:16:99:.:.:113,0,177	1/1:1,24:25:51:1|1:89600_C_A:1018,51,0	1/1:1,21:22:41:1|1:89600_C_A:935,41,0	1/1:0,11:11:33:1|1:89600_C_A:416,33,0	0/1:8,8:16:99:0|1:89602_A_G:264,0,282	0/0:19,0:19:32:.:.:0,32,428	0/1:6,8:14:99:.:.:153,0,111	0/1:3,21:24:4:.:.:443,0,4	0/1:8,10:18:99:.:.:191,0,150	1/1:0,18:18:54:1|1:89600_C_A:682,54,0	1/1:0,17:17:51:1|1:89600_C_A:719,51,0	1/1:0,16:16:48:1|1:89600_C_A:631,48,0	1/1:0,11:11:33:1|1:89600_C_A:373,33,0	1/1:0,18:18:54:1|1:89600_C_A:705,54,0	1/1:0,17:17:51:1|1:89600_C_A:753,51,0	0/1:5,4:9:99:0|1:89600_C_A:129,0,178	1/1:1,20:21:40:1|1:89600_C_A:878,40,0	1/1:0,20:20:63:1|1:89600_C_A:786,63,0	0/1:7,8:15:99:0|1:89600_C_A:296,0,231	1/1:0,23:23:69:1|1:89600_C_A:1010,69,0	1/1:0,22:22:66:1|1:89600_C_A:844,66,0	1/1:1,20:21:37:.:.:462,37,0	1/1:0,24:24:72:1|1:89600_C_A:958,72,0	1/1:0,24:24:75:1|1:89600_C_A:1080,75,0	1/1:0,22:22:66:1|1:89600_C_A:942,66,0	1/1:0,22:22:66:1|1:89600_C_A:850,66,0	1/1:0,16:16:48:1|1:89600_C_A:598,48,0	0/1:3,20:23:8:.:.:397,0,8	1/1:0,11:11:33:1|1:89600_C_A:415,33,0	0/0:25,0:25:50:.:.:0,50,588	0/1:6,12:18:98:.:.:211,0,98
superscaffold58-PCRedited	89624	.	G	A	36725.8	.	ANN=A|intron_variant|MODIFIER|(sp)_putative_UDP-glucose:glycoprotein_glucosyltransferase|CLUMAR_CG018711|transcript|CLUMAR_CG018711-RA|protein_coding|1/4|c.64+242C>T||||||	GT:AD:DP:GQ:PGT:PID:PL	0/1:9,8:17:99:0|1:89600_C_A:289,0,272	0/1:12,6:18:99:0|1:89602_A_G:196,0,425	0/0:11,0:11:0:.:.:0,0,23	0/1:5,12:17:72:.:.:254,0,72	0/1:5,9:14:99:0|1:89602_A_G:314,0,131	0/1:10,9:19:99:0|1:89602_A_G:323,0,372	1/1:0,21:21:63:.:.:532,63,0	0/1:8,11:19:99:0|1:89600_C_A:370,0,227	0/0:35,0:35:78:.:.:0,78,826	0/0:20,0:20:57:.:.:0,57,855	0/0:20,0:20:60:.:.:0,60,535	0/0:18,0:18:48:.:.:0,48,720	0/0:16,0:16:42:.:.:0,42,630	0/0:21,0:21:60:.:.:0,60,900	0/0:16,0:16:42:.:.:0,42,630	0/0:22,0:24:72:0|1:89483_AATACAAGTAGCATACTACTTTTTATGTAACTTTTGAGAACGAATTTTT_A:0,72,1057	0/0:27,0:27:75:.:.:0,75,1125	0/0:8,0:8:24:.:.:0,24,198	0/0:29,0:29:84:.:.:0,84,756	0/0:35,0:35:79:.:.:0,79,812	0/0:13,0:13:39:.:.:0,39,342	0/0:7,0:7:21:.:.:0,21,173	0/0:32,0:32:90:.:.:0,90,788	0/0:15,0:15:45:.:.:0,45,368	0/0:28,0:28:81:.:.:0,81,1215	0/0:20,0:20:60:.:.:0,60,492	0/0:18,0:18:0:.:.:0,0,267	0/0:27,0:27:78:.:.:0,78,1170	0/0:29,0:29:81:.:.:0,81,1215	0/0:23,0:23:42:.:.:0,42,517	0/0:21,0:21:60:.:.:0,60,524	0/0:8,0:8:24:.:.:0,24,195	0/1:8,11:19:99:.:.:228,0,140	1/1:0,12:12:36:.:.:291,36,0	0/1:12,17:29:99:.:.:345,0,208	0/1:11,11:22:99:0|1:89602_A_G:341,0,388	1/1:1,14:15:20:.:.:334,20,0	0/1:5,6:11:99:0|1:89600_C_A:234,0,230	0/0:29,0:29:84:.:.:0,84,746	0/0:14,0:14:39:.:.:0,39,585	1/1:1,9:10:5:.:.:198,5,0	0/1:2,17:19:25:0|1:89600_C_A:642,0,25	0/1:10,6:16:95:.:.:95,0,199	0/1:3,13:16:26:.:.:285,0,26	0/1:7,11:18:99:.:.:213,0,115	0/0:15,0:15:45:.:.:0,45,395	0/0:4,0:4:9:.:.:0,9,135	1/1:0,8:8:24:1|1:89600_C_A:340,24,0	0/1:9,2:11:20:.:.:20,0,188	0/1:8,11:19:99:.:.:223,0,140	0/1:6,8:14:99:.:.:163,0,106	1/1:0,14:14:41:.:.:330,41,0	0/0:14,0:14:42:.:.:0,42,367	0/1:7,9:16:99:.:.:189,0,126	1/1:0,25:25:75:1|1:89600_C_A:1044,75,0	0/1:10,16:26:99:.:.:336,0,158	0/0:22,0:22:54:.:.:0,54,810	1/1:1,16:17:27:.:.:383,27,0	0/0:23,0:23:60:.:.:0,60,900	0/0:13,0:13:17:.:.:0,17,269	0/0:14,0:14:39:.:.:0,39,585	0/1:6,8:14:99:0|1:89602_A_G:273,0,208	0/1:9,10:19:99:0|1:89602_A_G:386,0,306	0/1:5,7:12:87:.:.:140,0,87	0/1:5,10:15:79:.:.:198,0,79	1/1:0,16:16:48:.:.:408,48,0	0/0:11,0:11:33:.:.:0,33,277	0/0:23,0:23:60:.:.:0,60,900	0/0:20,0:20:60:.:.:0,60,495	1/1:0,17:17:51:.:.:442,51,0	0/1:7,6:13:99:.:.:112,0,133	0/0:26,0:26:51:.:.:0,51,591	1/1:0,16:16:48:.:.:410,48,0	1/1:0,13:13:39:.:.:332,39,0	1/1:0,16:16:48:.:.:409,48,0	0/0:15,0:15:22:.:.:0,22,324	0/0:16,0:16:48:.:.:0,48,399	0/1:9,7:16:99:.:.:131,0,174	0/1:6,17:23:99:0|1:89602_A_G:667,0,156	0/0:20,0:20:57:.:.:0,57,855	0/0:18,0:18:54:.:.:0,54,445	0/1:4,15:19:97:0|1:89602_A_G:573,0,97	1/1:0,18:18:54:.:.:461,54,0	0/1:9,8:17:99:0|1:89602_A_G:288,0,323	0/0:12,0:12:36:.:.:0,36,296	0/0:24,0:24:72:.:.:0,72,618	0/1:4,7:11:66:.:.:146,0,66	1/1:0,14:14:42:.:.:359,42,0	0/1:10,3:13:38:.:.:38,0,192	1/1:1,14:15:20:.:.:333,20,0	1/1:0,23:23:69:.:.:549,69,0	0/1:9,9:18:99:.:.:177,0,168	0/0:20,0:20:60:.:.:0,60,515	0/0:17,0:17:51:.:.:0,51,420	0/0:28,0:28:72:.:.:0,72,1080	0/1:6,6:12:99:.:.:120,0,112	0/1:15,8:23:99:.:.:129,0,301	0/0:24,0:24:72:.:.:0,72,586	0/1:18,2:20:30:0|1:89602_A_G:30,0,729	0/1:1,6:7:4:.:.:137,0,4	1/1:0,4:4:12:.:.:102,12,0	0/0:18,0:18:45:.:.:0,45,675	0/0:18,0:18:54:.:.:0,54,445	1/1:0,17:17:51:.:.:435,51,0	0/1:5,6:11:90:.:.:119,0,90	0/0:25,0:25:60:.:.:0,60,900	0/1:8,11:19:99:.:.:223,0,140	1/1:0,24:24:72:.:.:613,72,0	0/0:10,0:10:27:.:.:0,27,405	0/0:16,0:16:48:.:.:0,48,393	0/1:11,8:19:99:.:.:146,0,214	0/0:17,0:17:51:.:.:0,51,417	0/1:13,9:22:99:.:.:164,0,252	0/1:10,10:20:99:.:.:193,0,187	0/1:5,7:12:87:.:.:144,0,87	1/1:1,13:14:17:.:.:308,17,0	0/0:20,0:20:60:.:.:0,60,484	0/0:25,0:25:72:.:.:0,72,617	1/1:0,19:19:57:.:.:481,57,0	0/1:5,10:15:78:.:.:201,0,78	1/1:0,9:9:27:1|1:89600_C_A:347,27,0	1/1:1,14:15:20:1|1:89600_C_A:566,20,0	0/0:17,0:17:28:.:.:0,28,373	0/1:3,20:23:5:.:.:419,0,5	0/1:13,9:22:99:0|1:89602_A_G:339,0,437	1/1:0,14:14:42:.:.:358,42,0	0/1:7,6:13:99:0|1:89602_A_G:231,0,256	0/1:8,9:17:99:.:.:179,0,131	1/1:1,17:18:29:.:.:411,29,0	0/0:25,0:25:72:.:.:0,72,635	0/1:7,7:14:99:0|1:89602_A_G:236,0,229	0/1:11,12:23:99:.:.:239,0,202	1/1:1,12:13:14:1|1:89600_C_A:495,14,0	1/1:1,15:16:23:.:.:360,23,0	0/0:19,0:19:54:.:.:0,54,810	0/1:3,10:13:35:.:.:216,0,35	1/1:0,15:15:45:.:.:380,45,0	0/1:12,6:18:99:.:.:100,0,226	1/1:1,22:23:45:1|1:89600_C_A:927,45,0	1/1:3,24:27:4:1|1:89600_C_A:926,4,0	1/1:0,10:10:30:.:.:275,30,0	0/1:7,6:13:99:0|1:89602_A_G:224,0,266	0/0:19,0:19:31:.:.:0,31,416	0/1:7,12:19:99:.:.:250,0,105	0/1:3,16:19:17:.:.:343,0,17	0/1:10,13:23:99:.:.:260,0,177	1/1:1,17:18:29:.:.:390,29,0	1/1:0,14:14:45:1|1:89600_C_A:630,45,0	1/1:0,15:15:45:.:.:381,45,0	1/1:1,12:13:14:.:.:283,14,0	1/1:1,18:19:32:.:.:412,32,0	1/1:0,15:15:45:1|1:89600_C_A:675,45,0	0/1:5,7:12:87:.:.:142,0,87	1/1:1,19:20:38:1|1:89600_C_A:850,38,0	1/1:0,22:22:66:.:.:563,66,0	0/1:7,9:16:99:.:.:183,0,109	1/1:0,21:21:63:1|1:89600_C_A:926,63,0	1/1:0,22:22:66:.:.:564,66,0	1/1:2,20:22:17:.:.:462,17,0	1/1:0,18:18:54:.:.:460,54,0	1/1:0,26:26:81:1|1:89600_C_A:1106,81,0	1/1:0,21:21:63:1|1:89600_C_A:858,63,0	1/1:0,21:21:63:.:.:527,63,0	1/1:0,15:15:45:.:.:384,45,0	0/1:3,16:19:17:.:.:351,0,17	1/1:0,12:12:36:.:.:298,36,0	0/0:24,0:24:46:.:.:0,46,544	0/1:10,7:17:99:.:.:128,0,195
superscaffold58-PCRedited	89803	.	G	C	38427.5	.	ANN=C|intron_variant|MODIFIER|(sp)_putative_UDP-glucose:glycoprotein_glucosyltransferase|CLUMAR_CG018711|transcript|CLUMAR_CG018711-RA|protein_coding|1/4|c.64+63C>G||||||	GT:AD:DP:GQ:PL	0/1:7,9:16:99:160,0,126	0/1:7,15:22:99:289,0,108	0/1:6,15:21:85:308,0,85	0/1:17,4:21:36:36,0,357	0/1:12,10:22:99:162,0,231	0/0:26,0:26:28:0,28,535	0/0:38,0:38:99:0,102,1530	0/1:15,10:25:99:158,0,282	1/1:0,47:47:99:1180,141,0	1/1:0,15:15:45:371,45,0	1/1:0,22:22:66:544,66,0	1/1:0,23:23:68:553,68,0	1/1:0,26:26:77:627,77,0	1/1:0,30:30:90:729,90,0	1/1:0,24:24:72:593,72,0	1/1:0,14:14:42:346,42,0	1/1:0,23:23:69:568,69,0	1/1:0,21:21:63:519,63,0	1/1:0,32:32:95:775,95,0	1/1:0,28:28:84:681,84,0	1/1:0,19:19:57:470,57,0	1/1:0,13:13:39:321,39,0	1/1:0,16:16:48:405,48,0	1/1:0,10:10:30:247,30,0	1/1:0,26:26:78:643,78,0	1/1:0,32:32:96:787,96,0	1/1:0,19:19:57:469,57,0	1/1:0,20:20:60:495,60,0	1/1:0,14:14:42:342,42,0	1/1:0,21:21:63:519,63,0	1/1:0,21:21:62:505,62,0	1/1:0,5:5:15:124,15,0	0/1:11,6:17:97:97,0,220	0/0:14,0:14:33:0,33,495	0/1:12,14:26:99:268,0,219	0/1:11,12:23:99:228,0,202	0/0:15,0:15:45:0,45,372	0/0:14,0:14:0:0,0,196	1/1:0,23:23:68:553,68,0	1/1:0,11:11:33:272,33,0	0/0:22,0:22:41:0,41,492	0/0:24,0:24:47:0,47,538	0/1:7,3:10:44:44,0,142	0/0:17,3:20:1:0,1,361	0/1:6,11:17:83:221,0,83	1/1:0,14:14:42:345,42,0	1/1:0,14:14:42:346,42,0	0/0:10,0:10:30:0,30,244	1/1:1,8:9:2:173,2,0	0/1:11,4:15:54:54,0,227	0/1:5,6:11:91:115,0,91	0/0:27,0:27:56:0,56,614	1/1:0,31:31:93:766,93,0	0/1:8,9:17:99:171,0,147	0/0:24,0:24:66:0,66,990	0/1:9,10:19:99:178,0,166	1/1:0,26:26:78:643,78,0	0/0:27,0:27:56:0,56,603	1/1:0,11:11:33:272,33,0	1/1:0,25:25:74:632,74,0	1/1:0,20:20:60:494,60,0	0/1:4,7:11:66:132,0,66	0/1:7,12:19:99:239,0,116	0/1:13,7:20:99:114,0,238	0/1:7,14:21:99:272,0,107	0/0:18,0:18:54:0,54,441	1/1:0,21:21:63:522,63,0	1/1:0,22:22:65:518,65,0	1/1:0,14:14:42:346,42,0	0/0:16,0:16:48:0,48,395	0/1:14,11:25:99:199,0,271	1/1:0,30:30:90:742,90,0	0/0:32,0:32:22:0,22,643	0/0:25,0:25:25:0,25,519	0/0:15,0:15:20:0,20,321	1/1:0,25:25:74:590,74,0	1/1:0,23:23:69:569,69,0	0/1:3,13:16:11:274,0,11	0/1:18,5:23:55:55,0,376	1/1:0,18:18:54:445,54,0	1/1:0,8:8:24:198,24,0	0/0:22,0:22:40:0,40,490	0/0:19,0:19:51:0,51,765	0/1:12,7:19:99:115,0,239	1/1:0,25:25:74:601,74,0	1/1:0,25:25:75:617,75,0	0/1:12,11:23:99:187,0,228	0/0:18,0:18:54:0,54,439	0/1:9,11:20:99:206,0,160	0/0:15,0:15:0:0,0,262	0/0:21,0:21:38:0,38,464	0/1:5,10:15:79:186,0,79	1/1:0,29:29:87:717,87,0	1/1:0,12:12:35:269,35,0	1/1:0,26:26:78:641,78,0	0/1:3,2:5:34:34,0,59	0/1:10,9:19:99:166,0,190	1/1:0,31:31:93:766,93,0	0/1:1,7:8:1:134,0,1	0/0:11,0:11:33:0,33,272	0/0:14,0:14:42:0,42,343	1/1:0,12:12:36:284,36,0	1/1:0,18:18:54:444,54,0	0/0:17,0:17:26:0,26,365	0/1:5,6:11:91:112,0,91	1/1:0,21:21:63:507,63,0	0/1:10,13:23:99:254,0,178	0/0:27,0:27:5:0,5,516	1/1:0,15:15:45:371,45,0	1/1:0,13:13:39:321,39,0	0/1:11,7:18:99:119,0,218	1/1:0,27:27:81:667,81,0	0/1:14,13:27:99:230,0,265	0/1:9,10:19:99:162,0,166	0/1:2,9:11:16:189,0,16	0/0:18,0:18:29:0,29,396	1/1:0,16:16:47:380,47,0	1/1:0,19:19:56:454,56,0	0/0:24,0:24:69:0,69,1035	0/1:8,7:15:99:128,0,153	0/1:21,6:27:66:66,0,438	0/0:11,0:11:33:0,33,268	1/1:0,15:15:45:371,45,0	0/0:24,0:24:0:0,0,444	0/1:14,15:29:99:284,0,259	0/0:23,0:23:69:0,69,561	0/1:3,9:12:38:187,0,38	0/1:11,8:19:99:140,0,215	0/0:19,0:19:32:0,32,409	1/1:0,25:25:75:616,75,0	0/1:12,6:18:92:92,0,241	0/1:7,20:27:92:413,0,92	0/0:25,0:25:1:0,1,470	0/0:16,0:16:23:0,23,343	1/1:0,23:23:69:568,69,0	0/0:21,0:21:12:0,12,418	0/0:23,0:23:46:0,46,521	0/1:8,11:19:99:214,0,141	0/0:26,0:26:69:0,69,1035	0/1:27,6:33:51:51,0,569	0/0:12,0:12:36:0,36,297	0/1:10,10:20:99:186,0,187	1/1:0,16:16:48:396,48,0	0/1:14,14:28:99:261,0,262	0/0:29,0:29:61:0,61,669	0/1:9,8:17:99:146,0,170	0/0:21,0:21:38:0,38,470	0/0:16,0:16:45:0,45,675	0/0:17,0:17:51:0,51,419	0/0:18,0:18:29:0,29,396	0/0:24,0:24:47:0,47,541	0/0:26,0:26:28:0,28,544	0/1:10,7:17:99:122,0,196	0/0:32,0:32:0:0,0,594	0/0:18,0:18:54:0,54,445	0/1:17,12:29:99:209,0,332	0/0:29,0:29:64:0,64,667	0/0:28,0:28:59:0,59,643	0/0:24,0:24:22:0,22,495	0/0:22,0:22:66:0,66,541	0/0:29,0:29:37:0,37,614	0/0:19,0:19:57:0,57,470	0/0:15,0:15:45:0,45,370	0/0:27,0:27:75:0,75,1125	0/0:23,0:23:63:0,63,945	0/0:16,0:16:48:0,48,393	1/1:0,15:15:45:401,45,0	0/1:6,13:19:91:262,0,91
superscaffold58-PCRedited	90345	.	T	C	42906.2	.	ANN=C|intergenic_region|MODIFIER|(sp)_putative_UDP-glucose:glycoprotein_glucosyltransferase-(sp)_putative_Glypican-6|CLUMAR_CG018711-CLUMAR_CG018724|intergenic_region|CLUMAR_CG018711-CLUMAR_CG018724|||n.90345T>C||||||	GT:AD:DP:GQ:PL	1/1:0,29:29:87:714,87,0	1/1:0,15:15:45:369,45,0	1/1:0,23:23:68:550,68,0	0/1:12,11:23:99:161,0,240	0/1:6,10:16:99:196,0,104	0/0:24,0:24:0:0,0,463	0/0:27,0:27:56:0,56,638	0/1:21,10:31:99:139,0,452	1/1:0,32:32:96:779,96,0	1/1:0,30:30:90:739,90,0	1/1:0,29:29:86:692,86,0	1/1:0,39:39:99:980,117,0	1/1:0,31:31:92:748,92,0	1/1:0,29:29:87:731,87,0	1/1:0,22:22:66:550,66,0	1/1:0,20:20:60:493,60,0	1/1:0,24:24:72:580,72,0	1/1:0,12:12:36:301,36,0	1/1:0,24:24:72:602,72,0	1/1:0,25:25:75:616,75,0	1/1:0,20:20:60:492,60,0	1/1:0,37:37:99:929,111,0	1/1:0,17:17:51:419,51,0	1/1:0,18:18:54:441,54,0	1/1:0,21:21:63:516,63,0	1/1:0,23:23:69:566,69,0	1/1:0,15:15:45:369,45,0	1/1:0,25:25:74:600,74,0	1/1:0,17:17:51:409,51,0	1/1:0,34:34:99:847,102,0	1/1:0,29:29:87:721,87,0	1/1:0,3:3:9:74,9,0	0/1:8,11:19:99:214,0,148	0/0:19,0:19:32:0,32,437	0/1:6,22:28:70:459,0,70	1/1:0,25:25:74:582,74,0	0/1:14,4:18:48:48,0,319	0/1:5,7:12:92:136,0,92	1/1:0,28:28:84:690,84,0	1/1:0,22:22:66:533,66,0	0/0:19,0:19:8:0,8,388	0/0:16,0:16:23:0,23,358	0/1:2,13:15:9:260,0,9	0/1:15,9:24:99:150,0,309	0/1:15,15:30:99:280,0,310	1/1:0,17:17:51:425,51,0	1/1:0,15:15:45:370,45,0	0/0:20,0:20:17:0,17,415	0/1:2,11:13:3:217,0,3	0/1:18,4:22:33:33,0,391	1/1:0,18:18:54:443,54,0	0/0:32,0:32:90:0,90,1350	1/1:0,29:29:87:694,87,0	0/1:8,11:19:99:202,0,145	0/0:25,0:25:66:0,66,990	1/1:0,14:14:42:341,42,0	1/1:1,17:18:28:382,28,0	0/0:31,0:31:70:0,70,744	1/1:0,19:19:57:454,57,0	1/1:0,15:15:45:359,45,0	1/1:0,9:9:27:222,27,0	0/1:4,4:8:75:75,0,78	0/1:6,5:11:94:94,0,121	0/1:2,14:16:3:303,0,3	0/1:15,12:27:99:215,0,304	0/0:16,0:16:48:0,48,396	1/1:0,18:18:54:438,54,0	1/1:0,26:26:78:641,78,0	1/1:0,23:23:69:575,69,0	0/0:20,0:20:11:0,11,411	0/1:15,9:24:99:150,0,320	1/1:0,21:21:63:515,63,0	0/1:24,5:29:36:36,0,547	0/0:29,0:29:62:0,62,683	0/0:10,0:10:30:0,30,245	1/1:0,17:17:51:419,51,0	1/1:0,17:17:50:404,50,0	0/1:8,6:14:99:110,0,163	0/0:27,0:27:81:0,81,692	1/1:1,22:23:43:516,43,0	1/1:0,20:20:59:478,59,0	0/0:37,0:37:99:0,99,1485	0/0:13,0:13:39:0,39,321	0/1:7,6:13:99:109,0,137	1/1:0,22:22:66:553,66,0	1/1:0,35:35:99:862,105,0	0/1:8,5:13:87:87,0,167	0/0:18,0:18:28:0,28,412	1/1:0,10:10:30:247,30,0	0/0:25,0:25:72:0,72,614	0/0:20,0:20:13:0,13,426	1/1:1,31:32:69:750,69,0	1/1:0,18:18:54:443,54,0	1/1:0,21:21:63:498,63,0	1/1:0,17:17:50:404,50,0	0/1:12,5:17:62:62,0,262	0/1:15,9:24:99:152,0,311	1/1:2,27:29:33:598,33,0	1/1:0,26:26:78:649,78,0	0/0:17,0:17:45:0,45,675	0/0:16,0:16:25:0,25,363	1/1:0,14:14:41:329,41,0	1/1:0,11:11:33:271,33,0	0/0:20,0:20:34:0,34,456	0/1:10,5:15:78:78,0,209	1/1:0,32:32:96:801,96,0	0/1:15,6:21:85:85,0,322	0/0:13,0:13:14:0,14,293	1/1:0,11:11:33:269,33,0	1/1:0,14:14:42:345,42,0	0/1:15,11:26:99:193,0,303	0/1:8,12:20:99:236,0,145	1/1:0,26:26:78:640,78,0	1/1:2,17:19:6:368,6,0	0/1:8,12:20:99:236,0,153	0/0:28,0:28:59:0,59,676	1/1:0,17:17:51:418,51,0	0/1:12,6:18:79:79,0,251	0/0:14,0:14:42:0,42,351	0/0:12,0:12:36:0,36,303	0/0:15,0:15:20:0,20,337	0/0:30,0:30:64:0,64,716	1/1:0,17:17:51:419,51,0	0/0:23,0:23:44:0,44,532	0/1:10,18:28:99:358,0,173	0/0:35,0:35:93:0,93,1395	0/1:9,9:18:99:168,0,177	0/1:9,15:24:99:282,0,159	0/0:26,0:26:0:0,0,465	1/1:0,17:17:51:419,51,0	0/1:3,5:8:52:100,0,52	0/1:12,13:25:99:244,0,227	0/0:29,0:29:37:0,37,643	0/0:25,0:25:1:0,1,486	1/1:0,24:24:72:601,72,0	0/0:23,0:23:66:0,66,990	0/0:21,0:21:0:0,0,386	0/1:12,8:20:99:145,0,226	0/1:10,10:20:99:186,0,195	0/0:16,0:16:48:0,48,403	0/0:23,0:23:19:0,19,489	0/1:6,6:12:99:112,0,108	1/1:1,16:17:25:367,25,0	0/1:14,15:29:99:282,0,271	0/0:20,0:20:36:0,36,462	0/1:9,10:19:99:179,0,174	0/0:24,0:24:47:0,47,557	0/0:24,0:24:54:0,54,810	0/0:26,0:26:72:0,72,643	0/0:14,0:14:42:0,42,357	0/0:23,0:23:60:0,60,900	0/1:15,4:19:27:27,0,339	0/1:9,16:25:99:319,0,152	0/0:33,0:33:74:0,74,794	0/0:29,0:29:37:0,37,637	0/1:10,11:21:99:208,0,196	0/0:34,0:34:80:0,80,822	0/0:14,0:14:39:0,39,585	0/1:15,7:22:99:106,0,327	0/0:25,0:25:72:0,72,614	0/0:19,0:19:35:0,35,437	0/0:35,0:35:99:0,102,1530	0/0:21,0:21:60:0,60,545	0/0:21,0:21:38:0,38,488	0/0:24,0:24:23:0,23,517	0/0:17,0:17:29:0,29,388	1/1:0,20:20:60:496,60,0	0/1:9,10:19:99:189,0,174
superscaffold58-PCRedited	91600	.	C	G	41029.9	.	ANN=G|intergenic_region|MODIFIER|(sp)_putative_UDP-glucose:glycoprotein_glucosyltransferase-(sp)_putative_Glypican-6|CLUMAR_CG018711-CLUMAR_CG018724|intergenic_region|CLUMAR_CG018711-CLUMAR_CG018724|||n.91600C>G||||||	GT:AD:DP:GQ:PL	0/1:15,7:22:92:92,0,287	0/1:19,13:32:99:221,0,347	0/1:7,9:16:99:195,0,110	0/0:24,0:24:0:0,0,443	0/1:8,9:17:99:171,0,146	1/1:2,25:27:32:566,32,0	1/1:1,16:17:26:369,26,0	1/1:0,27:27:81:662,81,0	0/0:38,0:38:99:0,107,940	0/0:35,0:35:93:0,93,1395	0/0:25,0:25:72:0,72,658	0/0:36,0:36:99:0,108,909	0/0:41,0:41:99:0,101,1006	0/0:40,0:40:94:0,94,957	0/0:26,0:26:75:0,75,656	0/0:32,0:32:90:0,90,1350	0/0:40,0:40:99:0,111,1065	0/0:27,0:27:81:0,81,679	0/0:41,0:41:99:0,100,1038	0/0:40,0:40:99:0,103,1050	0/0:33,0:33:90:0,90,1350	0/0:40,0:40:99:0,100,1053	0/0:43,0:43:99:0,107,1011	0/0:32,0:32:90:0,90,855	0/0:35,0:35:99:0,99,1485	0/0:43,0:43:99:0,119,1181	0/0:36,0:36:99:0,99,1485	0/0:37,0:37:92:0,92,934	0/0:19,0:19:51:0,51,765	0/0:35,0:35:96:0,96,1440	0/0:36,0:36:99:0,100,967	0/0:15,0:15:39:0,39,585	0/1:15,8:23:99:127,0,301	1/1:0,23:23:69:568,69,0	0/1:7,19:26:94:390,0,94	0/1:9,13:22:99:254,0,156	1/1:2,16:18:3:339,3,0	0/1:9,11:20:99:211,0,162	0/0:35,0:35:90:0,90,1350	0/0:32,0:32:71:0,71,739	1/1:0,19:19:57:463,57,0	0/1:14,9:23:99:153,0,268	0/1:12,4:16:51:51,0,248	0/1:15,13:28:99:237,0,287	0/1:20,17:37:99:308,0,383	0/0:28,0:28:75:0,75,1125	0/0:20,0:20:35:0,35,445	1/1:0,20:20:60:493,60,0	0/0:20,0:20:10:0,10,390	1/1:0,23:23:68:551,68,0	0/1:9,9:18:99:168,0,166	1/1:1,27:28:59:639,59,0	0/0:21,0:21:63:0,63,517	0/1:11,9:20:99:162,0,212	0/1:14,10:24:99:174,0,273	0/1:9,8:17:99:132,0,162	0/0:31,0:31:81:0,81,1215	1/1:3,24:27:7:517,7,0	0/0:21,0:21:60:0,60,542	0/0:21,0:21:60:0,60,516	0/0:14,0:14:39:0,39,585	0/1:9,13:22:99:261,0,156	1/1:1,24:25:50:558,50,0	0/1:11,6:17:97:97,0,228	0/1:9,10:19:99:188,0,165	1/1:1,17:18:29:394,29,0	0/0:13,0:13:39:0,39,305	0/0:26,0:26:72:0,72,1080	0/0:16,0:16:36:0,36,540	1/1:0,21:21:62:502,62,0	0/1:6,15:21:70:307,0,70	0/0:20,0:20:57:0,57,855	0/1:10,36:46:94:746,0,94	1/1:2,30:32:47:690,47,0	0/1:5,3:8:50:50,0,99	0/0:32,0:32:61:0,61,729	0/0:17,0:17:51:0,51,431	1/1:2,23:25:24:515,24,0	0/1:10,16:26:99:315,0,168	0/1:4,10:14:57:204,0,57	0/0:23,0:23:60:0,60,566	1/1:0,41:41:99:1009,123,0	1/1:0,16:16:48:394,48,0	0/1:8,13:21:99:255,0,111	0/0:35,0:35:96:0,96,1440	0/0:20,0:20:48:0,48,720	0/1:13,18:31:99:351,0,234	0/1:2,11:13:9:232,0,9	0/1:6,13:19:88:235,0,88	1/1:3,23:26:14:503,14,0	0/1:2,13:15:4:274,0,4	0/1:11,6:17:97:97,0,225	0/0:37,0:37:99:0,99,1052	0/0:22,0:22:63:0,63,562	0/0:27,0:27:59:0,59,621	0/1:14,15:29:99:281,0,259	0/1:9,16:25:99:319,0,152	0/0:28,0:28:10:0,10,555	0/0:16,0:16:23:0,23,352	1/1:1,26:27:56:615,56,0	1/1:0,21:21:63:504,63,0	0/0:20,0:20:54:0,54,810	0/0:23,0:23:66:0,66,990	1/1:0,21:21:63:504,63,0	0/0:15,0:15:0:0,0,272	0/0:31,0:31:70:0,70,745	1/1:0,31:31:92:748,92,0	1/1:0,27:27:81:665,81,0	0/0:15,0:15:45:0,45,368	0/0:22,0:22:60:0,60,900	0/1:13,16:29:99:307,0,224	0/0:35,0:35:99:0,102,910	0/1:6,8:14:99:155,0,105	0/1:19,21:40:99:396,0,340	0/1:2,11:13:10:231,0,10	1/1:2,26:28:35:608,35,0	0/0:15,0:15:42:0,42,630	0/1:15,9:24:99:150,0,278	1/1:1,20:21:37:467,37,0	0/1:3,11:14:32:216,0,32	0/1:3,12:15:29:244,0,29	1/1:0,24:24:71:573,71,0	0/0:24,0:24:49:0,49,545	1/1:2,21:23:20:468,20,0	0/1:12,16:28:99:297,0,212	0/1:4,29:33:0:600,0,0	0/1:13,12:25:99:221,0,245	0/1:5,17:22:57:349,0,57	0/1:3,15:18:18:315,0,18	0/0:29,0:29:37:0,37,617	0/1:20,8:28:99:113,0,408	0/1:13,12:25:99:219,0,242	0/1:4,25:29:12:515,0,12	1/1:0,21:21:63:505,63,0	0/0:18,0:18:4:0,4,354	1/1:0,22:22:66:541,66,0	1/1:2,20:22:17:443,17,0	0/1:16,16:32:99:285,0,307	1/1:1,33:34:77:761,77,0	0/1:13,7:20:99:113,0,251	0/1:11,4:15:27:27,0,226	0/1:7,16:23:72:321,0,72	0/0:25,0:25:52:0,52,568	0/1:17,12:29:99:207,0,322	1/1:1,33:34:77:807,77,0	0/1:8,12:20:99:217,0,138	1/1:2,24:26:28:514,28,0	1/1:0,18:18:54:439,54,0	1/1:0,32:32:96:775,96,0	1/1:2,17:19:7:356,7,0	1/1:1,26:27:56:599,56,0	0/1:5,30:35:18:632,0,18	0/1:14,22:36:99:421,0,228	1/1:1,24:25:50:566,50,0	1/1:0,28:28:84:707,84,0	0/1:16,13:29:99:229,0,307	1/1:0,21:21:63:516,63,0	1/1:1,28:29:61:663,61,0	1/1:0,16:16:48:394,48,0	1/1:0,33:33:99:812,99,0	1/1:0,32:32:95:756,95,0	1/1:0,26:26:78:637,78,0	1/1:0,24:24:72:590,72,0	1/1:0,22:22:66:536,66,0	1/1:0,17:17:51:419,51,0	1/1:0,17:17:51:417,51,0	0/0:16,0:16:48:0,48,400	0/1:13,10:23:99:176,0,252
superscaffold58-PCRedited	93832	.	TTG	T	72244.3	.	ANN=T|intergenic_region|MODIFIER|(sp)_putative_UDP-glucose:glycoprotein_glucosyltransferase-(sp)_putative_Glypican-6|CLUMAR_CG018711-CLUMAR_CG018724|intergenic_region|CLUMAR_CG018711-CLUMAR_CG018724|||n.93833_93834delTG||||||	GT:AD:DP:GQ:PGT:PID:PL	0/0:25,0:25:34:.:.:0,34,544	0/0:26,0:26:75:.:.:0,75,1125	0/0:20,0:20:34:.:.:0,34,463	0/1:10,14:24:99:0|1:93828_G_A:558,0,375	0/1:17,5:22:99:.:.:104,0,286	1/1:0,34:34:99:1|1:93828_G_A:1527,105,0	0/1:16,14:30:99:0|1:93828_G_A:519,0,559	1/1:1,29:30:45:1|1:93828_G_A:1260,45,0	0/0:39,0:39:99:.:.:0,105,1004	0/0:42,0:42:99:.:.:0,102,1080	0/0:38,0:38:99:.:.:0,104,1016	0/0:37,0:37:99:.:.:0,102,1530	0/0:36,0:36:99:.:.:0,101,887	0/0:52,0:52:99:.:.:0,120,1800	0/0:27,0:27:72:.:.:0,72,1080	0/0:29,0:29:84:.:.:0,84,1260	0/0:34,0:34:99:.:.:0,99,841	0/0:21,0:21:60:.:.:0,60,534	0/0:29,0:29:78:.:.:0,78,1170	0/0:62,0:62:99:.:.:0,120,1800	0/0:37,0:37:90:.:.:0,90,917	0/0:24,0:24:47:.:.:0,47,567	0/0:37,0:37:99:.:.:0,99,915	0/0:36,0:36:99:.:.:0,105,1575	0/0:21,0:21:63:.:.:0,63,544	0/0:31,0:31:68:.:.:0,68,763	0/0:28,0:28:78:.:.:0,78,1170	0/0:39,0:39:99:.:.:0,104,1038	0/0:24,0:24:72:.:.:0,72,593	0/0:24,0:24:72:.:.:0,72,616	0/0:40,0:40:99:.:.:0,107,1102	0/0:11,0:11:33:.:.:0,33,283	0/1:14,11:25:99:0|1:93828_G_A:427,0,496	1/1:1,19:20:23:1|1:93828_G_A:804,23,0	0/1:11,6:17:99:.:.:130,0,272	0/0:31,0:31:93:.:.:0,93,794	1/1:0,19:19:60:1|1:93828_G_A:866,60,0	0/1:10,10:20:99:0|1:93828_G_A:350,0,380	0/0:32,0:32:70:.:.:0,70,770	0/0:28,0:28:84:.:.:0,84,711	0/1:15,12:27:99:0|1:93828_G_A:458,0,531	0/0:19,0:19:31:.:.:0,31,438	0/1:2,17:19:33:0|1:93828_G_A:708,0,33	0/1:20,3:23:15:0|1:93828_G_A:15,0,862	0/1:11,5:16:99:.:.:124,0,184	0/0:35,0:35:93:.:.:0,93,1395	0/0:15,0:15:45:.:.:0,45,371	1/1:1,19:20:17:1|1:93828_G_A:812,17,0	0/1:12,8:20:99:0|1:93828_G_A:278,0,447	0/1:18,11:29:99:0|1:93828_G_A:405,0,722	0/0:18,0:18:51:.:.:0,51,765	1/1:0,36:36:99:1|1:93828_G_A:1574,108,0	0/0:30,0:30:78:.:.:0,78,1170	0/1:11,9:20:99:0|1:93828_G_A:342,0,438	0/1:12,10:22:99:0|1:93828_G_A:354,0,481	0/1:4,13:17:99:0|1:93828_G_A:534,0,129	0/0:41,3:44:78:.:.:0,78,1215	0/1:14,7:21:99:0|1:93828_G_A:252,0,512	0/0:19,0:19:57:.:.:0,57,459	0/0:30,0:30:69:.:.:0,69,708	0/0:22,0:22:63:.:.:0,63,543	0/1:6,10:16:99:0|1:93828_G_A:402,0,195	0/1:17,14:31:99:0|1:93828_G_A:516,0,660	0/1:17,3:20:42:.:.:42,0,420	0/0:20,0:20:54:.:.:0,54,810	1/1:0,33:33:99:1|1:93828_G_A:1501,102,0	0/0:24,0:24:48:.:.:0,48,561	0/0:26,0:26:78:.:.:0,78,665	0/0:29,0:29:40:.:.:0,40,647	0/1:13,8:21:99:0|1:93828_G_A:259,0,518	0/1:22,18:40:99:0|1:93828_G_A:649,0,863	0/1:15,13:28:99:.:.:366,0,538	1/1:6,52:58:47:1|1:93828_G_A:1623,47,0	0/1:12,15:27:99:0|1:93828_G_A:548,0,449	1/1:0,14:14:42:1|1:93828_G_A:630,42,0	0/0:27,0:27:25:.:.:0,25,587	0/0:23,0:23:66:.:.:0,66,990	0/1:10,8:18:99:0|1:93828_G_A:306,0,397	0/0:38,0:38:99:.:.:0,111,940	0/1:10,8:18:99:.:.:222,0,156	0/0:22,0:22:60:.:.:0,60,900	0/1:29,21:50:99:0|1:93828_G_A:795,0,1101	0/1:9,10:19:99:0|1:93828_G_A:354,0,351	0/1:11,17:28:99:0|1:93828_G_A:681,0,411	0/0:26,0:26:72:.:.:0,72,1080	0/0:25,0:25:75:.:.:0,75,616	0/0:31,0:31:67:.:.:0,67,740	0/1:4,11:15:99:0|1:93828_G_A:450,0,135	0/1:22,5:27:99:0|1:93828_G_A:125,0,901	0/1:19,9:28:99:0|1:93828_G_A:320,0,740	0/1:12,11:23:99:0|1:93828_G_A:415,0,407	0/0:18,0:18:51:.:.:0,51,765	0/0:23,0:23:63:.:.:0,63,945	0/0:16,0:16:45:.:.:0,45,675	0/0:30,0:30:87:.:.:0,87,1305	0/1:15,14:29:99:0|1:93828_G_A:543,0,588	0/1:17,12:29:99:0|1:93828_G_A:441,0,668	0/0:28,0:28:7:.:.:0,7,578	0/0:23,0:23:18:.:.:0,18,501	0/1:1,14:15:0:0|1:93828_G_A:571,0,0	0/1:3,9:12:94:0|1:93828_G_A:369,0,94	0/0:16,0:16:45:.:.:0,45,675	0/0:32,0:32:90:.:.:0,90,1350	1/1:0,19:19:57:1|1:93828_G_A:835,57,0	0/0:21,0:21:57:.:.:0,57,855	0/0:38,0:38:99:.:.:0,102,1530	1/1:0,40:40:99:1|1:93828_G_A:1812,123,0	0/1:9,11:20:99:0|1:93828_G_A:422,0,304	0/0:19,0:19:48:.:.:0,48,720	0/0:27,0:27:75:.:.:0,75,1125	1/1:1,27:28:39:1|1:93828_G_A:1138,39,0	0/1:10,13:23:99:0|1:93828_G_A:491,0,381	0/0:23,0:23:45:.:.:0,45,542	0/0:25,0:25:75:.:.:0,75,637	0/1:2,18:20:30:0|1:93828_G_A:750,0,30	0/1:19,9:28:99:.:.:321,0,680	0/0:20,0:20:60:.:.:0,60,485	1/1:0,28:28:84:1|1:93828_G_A:1260,84,0	0/1:3,22:25:58:0|1:93828_G_A:894,0,58	0/1:14,16:30:99:0|1:93828_G_A:567,0,510	0/1:7,21:28:99:0|1:93828_G_A:785,0,229	0/1:16,20:36:99:0|1:93828_G_A:772,0,566	0/1:11,8:19:99:0|1:93828_G_A:303,0,428	1/1:2,35:37:21:1|1:93828_G_A:1465,21,0	0/1:21,24:45:99:0|1:93828_G_A:913,0,744	0/1:5,18:23:82:0|1:93828_G_A:548,0,82	0/1:6,16:22:99:0|1:93828_G_A:622,0,204	1/1:2,31:33:13:1|1:93828_G_A:1307,13,0	1/1:1,31:32:49:1|1:93828_G_A:1261,49,0	0/1:15,16:31:99:0|1:93828_G_A:565,0,578	0/1:15,9:24:99:0|1:93828_G_A:300,0,602	0/1:14,27:41:99:0|1:93828_G_A:1015,0,508	0/1:2,25:27:5:0|1:93828_G_A:1050,0,5	0/1:19,6:25:99:0|1:93828_G_A:195,0,777	0/1:30,18:48:99:.:.:468,0,1116	1/1:2,30:32:6:1|1:93828_G_A:1235,6,0	0/1:18,8:26:99:0|1:93828_G_A:250,0,625	0/1:21,12:33:99:0|1:93828_G_A:426,0,811	1/1:0,20:20:60:1|1:93828_G_A:879,60,0	0/1:14,9:23:99:0|1:93828_G_A:239,0,245	1/1:0,20:20:60:1|1:93828_G_A:900,60,0	0/1:6,12:18:99:0|1:93828_G_A:336,0,157	0/0:30,0:30:39:.:.:0,39,645	0/1:24,11:35:99:.:.:265,0,446	1/1:0,32:32:96:1|1:93828_G_A:1417,96,0	0/1:25,15:40:99:0|1:93828_G_A:388,0,442	0/1:2,21:23:20:0|1:93828_G_A:842,0,20	1/1:0,22:22:66:1|1:93828_G_A:955,66,0	1/1:0,23:23:69:1|1:93828_G_A:1022,69,0	0/1:9,7:16:99:.:.:187,0,145	0/1:13,18:31:99:0|1:93828_G_A:486,0,194	1/1:1,31:32:53:1|1:93828_G_A:1330,53,0	0/1:13,14:27:99:.:.:363,0,254	1/1:3,28:31:8:1|1:93828_G_A:845,8,0	1/1:0,28:28:84:1|1:93828_G_A:1260,84,0	0/1:9,13:22:99:.:.:372,0,126	1/1:0,36:36:99:1|1:93828_G_A:1558,108,0	1/1:0,44:44:99:1|1:93828_G_A:1875,134,0	1/1:1,30:31:47:1|1:93828_G_A:1170,47,0	1/1:0,50:50:99:1|1:93828_G_A:2228,151,0	1/1:0,31:31:93:1|1:93828_G_A:1362,93,0	0/1:26,14:40:99:.:.:348,0,449	1/1:0,36:36:99:1|1:93828_G_A:1562,107,0	1/1:0,41:41:99:1|1:93828_G_A:1792,123,0	1/1:0,23:23:69:1|1:93828_G_A:1003,69,0	1/1:0,25:25:75:1|1:93828_G_A:1125,75,0	0/0:25,0:25:72:.:.:0,72,635	0/1:15,11:26:99:0|1:93828_G_A:417,0,591
superscaffold58-PCRedited	94304	.	T	TC	25423.2	.	ANN=TC|intergenic_region|MODIFIER|(sp)_putative_UDP-glucose:glycoprotein_glucosyltransferase-(sp)_putative_Glypican-6|CLUMAR_CG018711-CLUMAR_CG018724|intergenic_region|CLUMAR_CG018711-CLUMAR_CG018724|||n.94304_94305insC||||||	GT:AD:DP:GQ:PGT:PID:PL	0/0:16,5:21:0:.:.:0,0,369	0/1:13,12:25:99:.:.:274,0,278	0/1:9,10:19:68:.:.:68,0,190	0/1:11,13:24:97:.:.:97,0,229	0/1:8,7:15:42:.:.:42,0,170	0/0:33,0:33:47:.:.:0,47,734	0/0:36,0:36:93:.:.:0,93,1395	0/0:41,0:41:99:.:.:0,99,965	1/1:0,22:22:63:.:.:450,63,0	1/1:0,52:52:99:.:.:684,145,0	1/1:0,38:38:99:.:.:510,109,0	1/1:1,36:37:95:.:.:454,95,0	1/1:0,37:37:99:.:.:470,103,0	1/1:0,42:42:99:.:.:533,117,0	1/1:0,37:37:99:.:.:991,108,0	1/1:0,25:25:70:.:.:321,70,0	1/1:0,48:48:99:.:.:627,136,0	1/1:0,28:28:77:.:.:349,77,0	1/1:0,37:37:99:.:.:475,103,0	1/1:0,59:59:99:.:.:770,165,0	1/1:0,31:31:86:.:.:393,86,0	1/1:0,27:27:75:.:.:347,75,0	1/1:0,40:40:99:.:.:511,111,0	1/1:0,44:44:99:.:.:573,123,0	1/1:0,38:38:99:.:.:467,104,0	1/1:0,27:27:75:.:.:341,75,0	1/1:0,33:33:95:.:.:446,95,0	1/1:0,37:37:99:.:.:464,102,0	1/1:0,12:12:33:.:.:152,33,0	1/1:0,39:39:99:.:.:509,109,0	1/1:0,42:42:99:.:.:531,116,0	1/1:0,22:22:60:.:.:267,60,0	0/1:16,11:27:63:.:.:63,0,357	0/0:19,0:19:57:.:.:0,57,484	0/1:14,9:23:43:.:.:43,0,297	0/1:10,11:21:78:.:.:78,0,202	0/0:17,0:17:45:.:.:0,45,675	0/1:10,13:23:93:.:.:93,0,205	1/1:0,38:38:99:.:.:481,105,0	1/1:0,27:27:74:.:.:330,74,0	0/1:13,5:18:12:.:.:12,0,301	1/1:0,17:17:47:.:.:220,47,0	0/0:20,0:20:60:.:.:0,60,490	0/1:22,10:32:29:.:.:29,0,515	0/1:15,13:28:99:.:.:139,0,326	1/1:0,14:14:39:.:.:182,39,0	1/1:0,14:14:39:.:.:184,39,0	0/0:28,0:28:66:.:.:0,66,990	0/1:9,7:16:40:.:.:40,0,186	0/1:10,6:16:27:1|0:94294_T_G:27,0,242	0/0:14,1:15:31:.:.:0,31,355	0/0:33,0:33:52:.:.:0,52,763	1/1:0,20:20:56:.:.:259,56,0	0/0:34,0:34:90:.:.:0,90,1350	0/1:7,12:19:93:.:.:93,0,137	0/1:19,7:26:31:.:.:31,0,427	1/1:2,26:28:27:.:.:468,27,0	0/0:30,0:30:37:.:.:0,37,664	1/1:0,14:14:42:.:.:196,42,0	1/1:0,24:24:67:.:.:310,67,0	1/1:0,30:30:84:.:.:394,84,0	0/1:9,11:20:85:.:.:85,0,187	0/1:17,7:24:19:.:.:19,0,385	0/1:7,15:22:99:.:.:124,0,132	0/1:6,11:17:98:.:.:98,0,108	0/0:23,0:23:46:.:.:0,46,544	1/1:0,23:23:64:.:.:289,64,0	1/1:0,23:23:64:.:.:293,64,0	1/1:0,27:27:75:.:.:354,75,0	0/1:8,12:20:99:.:.:103,0,165	0/1:15,12:27:77:.:.:77,0,317	0/0:45,0:45:57:.:.:0,57,1003	0/0:40,0:40:0:.:.:0,0,781	0/0:34,0:34:25:.:.:0,25,717	0/0:20,0:20:45:.:.:0,45,675	1/1:0,22:22:61:.:.:279,61,0	1/1:0,22:22:61:.:.:284,61,0	0/0:13,0:13:12:.:.:0,12,180	0/1:19,20:39:99:.:.:135,0,401	0/1:12,6:18:22:.:.:22,0,263	1/1:0,26:26:75:.:.:360,75,0	0/0:47,0:47:99:.:.:0,102,1136	0/1:5,10:15:77:.:.:77,0,92	1/1:1,23:24:40:.:.:275,40,0	1/1:0,28:28:78:.:.:356,78,0	1/1:0,23:23:67:.:.:328,67,0	0/0:29,0:29:70:.:.:0,70,761	0/0:10,2:12:10:.:.:0,10,251	0/1:16,21:37:99:.:.:171,0,328	0/0:26,0:26:78:.:.:0,78,637	0/0:20,0:20:37:.:.:0,37,470	0/1:16,11:27:99:.:.:236,0,344	1/1:0,23:23:64:.:.:298,64,0	1/1:0,28:28:78:.:.:356,78,0	1/1:0,22:22:61:.:.:285,61,0	0/1:11,9:20:57:.:.:57,0,234	0/1:7,20:27:99:.:.:180,0,121	1/1:1,27:28:52:.:.:515,52,0	1/1:2,19:21:3:.:.:185,3,0	0/0:23,0:23:60:.:.:0,60,900	0/0:17,0:17:25:.:.:0,25,381	1/1:0,25:25:70:.:.:325,70,0	1/1:0,28:28:82:.:.:399,82,0	0/0:19,0:19:31:.:.:0,31,436	1/1:0,26:26:72:.:.:337,72,0	0/1:12,12:24:78:.:.:78,0,248	0/1:21,10:31:30:.:.:30,0,471	0/0:35,0:35:96:.:.:0,96,1440	1/1:0,14:14:39:.:.:181,39,0	1/1:0,35:35:97:.:.:444,97,0	0/0:33,0:33:0:.:.:0,0,643	1/1:0,24:24:70:.:.:337,70,0	0/1:18,13:31:79:.:.:79,0,389	0/1:13,11:24:99:.:.:140,0,281	0/0:20,0:20:0:.:.:0,0,359	0/0:18,0:18:51:.:.:0,51,765	1/1:0,19:19:53:.:.:241,53,0	0/0:23,0:23:54:.:.:0,54,810	0/0:19,0:19:31:.:.:0,31,434	0/0:24,0:24:20:.:.:0,20,514	0/1:17,6:23:11:.:.:11,0,393	0/1:11,11:22:71:.:.:71,0,233	0/1:11,14:25:99:.:.:106,0,219	0/0:40,0:40:72:.:.:0,72,914	0/1:12,24:36:99:.:.:206,0,222	0/0:38,0:38:14:.:.:0,14,770	0/1:10,17:27:99:.:.:144,0,188	0/0:34,0:34:50:.:.:0,50,765	0/0:18,0:18:54:.:.:0,54,462	0/1:15,14:29:89:.:.:89,0,323	0/1:11,18:29:99:.:.:150,0,190	0/1:15,21:36:99:.:.:156,0,303	0/0:19,4:23:14:.:.:0,14,452	0/1:10,20:30:99:.:.:196,0,172	0/1:21,25:46:99:.:.:190,0,438	0/1:19,7:26:16:.:.:16,0,438	0/0:18,3:21:23:.:.:0,23,448	0/0:52,0:52:86:.:.:0,86,1184	0/0:36,0:36:99:.:.:0,105,1575	0/0:29,7:36:17:.:.:0,17,677	0/0:30,0:30:87:.:.:0,87,1305	0/1:13,15:28:99:.:.:111,0,251	1/1:0,15:15:42:.:.:190,42,0	0/0:39,0:39:14:.:.:0,14,798	0/0:32,0:32:87:.:.:0,87,1305	0/0:33,0:33:90:.:.:0,90,1350	0/0:28,0:28:78:.:.:0,78,1170	0/0:35,0:35:54:.:.:0,54,819	0/0:30,0:30:90:.:.:0,90,769	0/0:16,0:16:36:.:.:0,36,540	0/0:46,0:46:99:.:.:0,117,1154	0/0:35,0:35:96:.:.:0,96,1440	0/0:35,0:35:99:.:.:0,102,861	0/0:23,0:23:43:.:.:0,43,540	0/0:35,0:35:99:.:.:0,99,858	0/1:14,13:27:93:.:.:93,0,293	0/0:49,0:49:41:.:.:0,41,1049	0/0:38,0:38:99:.:.:0,102,1530	0/0:33,0:33:96:.:.:0,96,1440	0/0:31,0:31:90:.:.:0,90,1350	0/0:31,0:31:90:.:.:0,90,1350	0/0:31,0:31:84:.:.:0,84,1260	0/0:35,0:35:99:.:.:0,99,1485	0/0:32,0:32:96:.:.:0,96,818	0/0:30,0:30:64:.:.:0,64,715	0/0:24,0:24:46:.:.:0,46,562	0/1:3,21:24:11:.:.:216,0,11	0/1:12,15:27:99:.:.:119,0,243
superscaffold58-PCRedited	95752	.	G	A	59781.5	.	ANN=A|intergenic_region|MODIFIER|(sp)_putative_UDP-glucose:glycoprotein_glucosyltransferase-(sp)_putative_Glypican-6|CLUMAR_CG018711-CLUMAR_CG018724|intergenic_region|CLUMAR_CG018711-CLUMAR_CG018724|||n.95752G>A||||||	GT:AD:DP:GQ:PL	0/0:26,0:26:27:0,27,532	0/0:27,1:28:57:0,57,598	0/0:27,0:27:32:0,32,570	0/1:4,20:24:27:442,0,27	0/1:11,8:19:99:145,0,213	1/1:1,20:21:18:462,18,0	1/1:1,23:24:47:562,47,0	1/1:1,20:21:38:492,38,0	0/1:22,21:43:99:424,0,414	1/1:2,38:40:64:949,64,0	1/1:0,46:46:99:1190,138,0	0/0:50,0:50:99:0,120,1800	0/0:40,0:40:99:0,101,1044	1/1:1,41:42:99:1047,102,0	1/1:0,47:47:99:1237,141,0	0/0:43,0:43:99:0,105,1066	0/1:15,22:37:99:460,0,260	0/1:10,12:22:99:230,0,172	0/0:41,0:41:99:0,99,1020	0/1:15,24:39:99:505,0,254	1/1:1,37:38:89:961,89,0	1/1:1,49:50:99:1282,125,0	1/1:0,33:33:99:881,99,0	1/1:2,37:39:82:955,82,0	0/1:25,23:48:99:470,0,473	0/1:22,22:44:99:456,0,410	1/1:0,52:52:99:1378,156,0	1/1:1,32:34:73:816,73,0	0/1:17,9:28:99:161,0,340	0/1:26,20:46:99:393,0,521	0/0:42,0:42:99:0,99,1061	0/0:17,0:17:28:0,28,373	0/1:15,8:23:99:137,0,287	0/1:3,20:23:5:443,0,5	0/0:24,0:24:20:0,20,489	0/0:35,0:35:83:0,83,816	0/1:3,20:23:6:436,0,6	0/1:13,14:27:99:276,0,239	0/1:18,15:33:99:294,0,331	0/0:30,0:30:46:0,46,646	0/0:24,0:24:60:0,60,900	0/0:35,0:35:99:0,102,1530	0/1:13,11:24:99:218,0,249	0/1:7,18:25:97:391,0,97	1/1:1,26:27:56:655,56,0	0/1:17,11:28:99:187,0,329	0/0:16,0:16:42:0,42,630	0/1:13,17:30:99:348,0,230	0/1:14,9:23:99:168,0,266	0/1:17,12:29:99:222,0,313	0/1:11,8:19:99:148,0,214	1/1:0,23:23:69:583,69,0	0/1:9,12:21:99:254,0,160	0/1:13,13:26:99:259,0,240	0/1:9,13:22:99:269,0,141	0/0:29,0:29:18:0,18,572	0/0:25,0:25:75:0,75,620	1/1:0,28:28:84:701,84,0	0/0:10,0:10:30:0,30,244	0/1:10,9:19:99:179,0,190	0/1:13,11:24:99:211,0,250	0/0:33,0:33:51:0,51,718	0/1:9,17:26:99:356,0,151	0/1:11,8:19:99:149,0,211	0/1:5,15:20:49:324,0,49	1/1:1,25:26:31:551,31,0	0/0:14,0:14:42:0,42,317	0/1:11,11:22:99:211,0,360	0/1:19,7:26:99:108,0,395	1/1:1,15:17:25:365,25,0	0/0:25,0:25:53:0,53,569	0/1:16,14:30:99:272,0,306	0/1:9,47:56:40:1051,0,40	1/1:0,26:26:78:681,78,0	1/1:0,10:10:30:266,30,0	0/0:32,0:32:61:0,61,732	0/0:20,0:20:60:0,60,495	0/1:7,9:16:99:184,0,127	0/1:11,7:18:99:132,0,218	0/1:13,5:18:75:75,0,265	0/1:5,6:11:91:127,0,91	1/1:4,45:49:43:1068,43,0	1/1:0,13:13:39:325,39,0	1/1:0,31:31:92:749,92,0	0/1:17,8:25:99:134,0,351	0/0:24,0:24:66:0,66,990	0/0:31,0:31:41:0,41,680	0/0:20,0:20:17:0,17,410	0/0:23,0:23:47:0,47,522	1/1:1,19:20:35:464,35,0	0/1:18,19:37:99:376,0,334	0/1:21,3:24:6:6,0,455	0/1:14,16:30:99:327,0,256	0/0:30,0:30:90:0,90,733	0/0:22,0:22:51:0,51,765	0/1:17,9:28:99:162,0,328	0/1:15,13:28:99:257,0,292	0/0:40,0:40:93:0,93,959	0/0:28,0:28:58:0,58,647	1/1:1,17:18:29:425,29,0	1/1:0,15:15:45:394,45,0	0/0:29,0:29:64:0,64,667	0/1:16,10:26:99:182,0,303	1/1:0,18:18:54:459,54,0	0/0:26,0:26:78:0,78,640	0/0:39,0:39:95:0,95,936	1/1:0,31:31:93:790,93,0	0/1:8,15:23:99:312,0,129	0/0:12,0:12:36:0,36,297	1/1:1,34:35:82:870,82,0	0/1:6,32:38:34:718,0,34	1/1:1,22:23:44:547,44,0	0/0:25,0:25:0:0,0,415	0/0:34,0:34:76:0,76,783	0/1:3,12:15:28:263,0,28	1/1:0,27:27:81:688,81,0	0/0:18,0:18:42:0,42,630	0/1:7,11:18:99:229,0,118	1/1:0,28:28:84:698,84,0	0/1:10,8:18:99:124,0,193	1/1:1,17:18:29:406,29,0	0/1:11,11:22:99:211,0,213	0/0:32,0:32:47:0,47,690	0/1:3,21:25:2:462,0,2	0/1:20,21:41:99:414,0,357	1/1:1,21:22:41:505,41,0	1/1:0,20:20:60:510,60,0	1/1:2,20:22:17:462,17,0	0/0:24,0:24:26:0,26,488	0/1:5,12:17:72:252,0,72	0/1:7,5:12:93:93,0,137	0/1:9,16:26:99:334,0,147	1/1:2,29:31:43:683,43,0	0/1:11,16:27:99:329,0,192	0/1:27,11:38:99:164,0,556	0/1:6,13:19:90:278,0,90	0/0:27,0:27:7:0,7,510	0/1:17,17:34:99:329,0,329	1/1:0,13:13:39:330,39,0	1/1:0,35:35:99:910,105,0	0/1:5,8:13:85:162,0,85	0/0:24,0:24:20:0,20,483	0/0:38,0:38:20:0,20,738	1/1:0,27:27:81:686,81,0	1/1:0,22:22:66:574,66,0	1/1:0,24:24:72:610,72,0	1/1:0,28:28:84:713,84,0	1/1:0,25:25:75:631,75,0	1/1:1,25:26:53:613,53,0	1/1:0,11:11:33:283,33,0	1/1:0,21:21:63:537,63,0	1/1:0,27:27:81:688,81,0	1/1:0,36:36:99:924,108,0	1/1:0,29:29:87:739,87,0	1/1:0,19:19:57:477,57,0	1/1:0,23:23:69:592,69,0	0/1:2,23:25:15:510,0,15	1/1:0,21:21:63:533,63,0	0/1:3,19:22:8:422,0,8	1/1:0,36:36:99:917,108,0	1/1:0,37:37:99:956,111,0	1/1:2,26:28:35:623,35,0	1/1:0,30:30:90:755,90,0	1/1:0,30:30:90:753,90,0	1/1:1,34:35:80:829,80,0	1/1:0,36:36:99:926,108,0	1/1:1,20:21:38:481,38,0	0/1:18,15:33:99:278,0,331
superscaffold58-PCRedited	97000	.	T	C	53767.3	.	ANN=C|intergenic_region|MODIFIER|(sp)_putative_UDP-glucose:glycoprotein_glucosyltransferase-(sp)_putative_Glypican-6|CLUMAR_CG018711-CLUMAR_CG018724|intergenic_region|CLUMAR_CG018711-CLUMAR_CG018724|||n.97000T>C||||||	GT:AD:DP:GQ:PGT:PID:PL	1/1:0,23:23:69:.:.:828,69,0	1/1:0,29:29:87:.:.:1059,87,0	1/1:1,19:20:34:.:.:615,34,0	0/1:14,11:25:99:.:.:353,0,284	0/1:7,11:18:99:0|1:96993_A_G:406,0,281	0/0:36,0:36:99:.:.:0,99,1485	0/0:35,0:35:93:.:.:0,93,1395	0/1:16,20:36:99:.:.:372,0,304	1/1:0,25:25:75:.:.:632,75,0	1/1:0,45:45:99:.:.:1102,135,0	1/1:0,37:37:99:.:.:910,111,0	1/1:0,26:26:78:.:.:641,78,0	1/1:0,35:35:99:.:.:856,104,0	1/1:0,46:46:99:.:.:1121,138,0	1/1:0,31:31:92:.:.:735,92,0	1/1:0,31:31:93:.:.:762,93,0	1/1:0,38:38:99:.:.:912,113,0	1/1:0,11:11:33:.:.:278,33,0	1/1:0,36:36:99:.:.:903,108,0	1/1:0,43:43:99:.:.:1075,129,0	1/1:0,38:38:99:.:.:933,114,0	1/1:0,20:20:60:.:.:509,60,0	1/1:0,33:33:99:.:.:814,99,0	1/1:0,36:36:99:.:.:901,108,0	0/1:10,20:30:99:.:.:404,0,177	1/1:0,22:22:65:.:.:541,65,0	1/1:0,29:29:87:.:.:732,87,0	1/1:0,48:48:99:.:.:1184,144,0	1/1:0,30:30:89:.:.:718,89,0	1/1:0,36:36:99:.:.:904,108,0	1/1:0,34:34:99:.:.:838,102,0	0/0:10,0:10:30:.:.:0,30,244	0/1:14,6:20:88:.:.:88,0,292	0/0:25,0:25:53:.:.:0,53,607	0/1:18,15:33:99:.:.:263,0,410	1/1:0,20:20:60:.:.:676,60,0	0/1:8,10:18:99:.:.:193,0,158	0/1:13,7:20:99:.:.:112,0,282	1/1:1,27:28:57:.:.:627,57,0	0/1:17,15:32:99:.:.:274,0,349	0/1:7,8:15:99:.:.:152,0,142	1/1:0,25:25:75:.:.:599,75,0	1/1:1,14:15:18:.:.:441,18,0	0/1:12,15:27:99:.:.:330,0,230	0/0:35,0:35:56:.:.:0,56,815	0/1:19,7:26:95:.:.:95,0,420	0/0:16,0:16:45:.:.:0,45,675	0/1:12,13:25:99:.:.:246,0,242	0/1:14,9:23:99:.:.:153,0,302	0/1:14,9:23:99:.:.:152,0,295	1/1:0,27:27:81:.:.:661,81,0	0/0:31,0:31:90:.:.:0,90,764	0/1:15,6:21:85:.:.:85,0,320	0/1:15,12:27:99:.:.:215,0,315	0/1:7,13:20:99:.:.:258,0,105	1/1:2,25:27:28:.:.:807,28,0	1/1:0,22:22:66:1|1:96993_A_G:907,66,0	0/0:27,0:27:59:.:.:0,59,658	0/1:14,6:20:83:.:.:83,0,282	0/1:11,6:17:96:.:.:96,0,233	0/1:18,9:27:99:.:.:141,0,384	0/1:10,11:21:99:.:.:193,0,197	1/1:0,30:30:90:.:.:733,90,0	0/1:5,19:24:58:.:.:404,0,58	1/1:0,20:20:63:.:.:790,63,0	0/0:28,0:28:81:.:.:0,81,716	0/0:31,0:31:90:.:.:0,90,761	0/1:10,13:23:99:.:.:252,0,198	0/1:14,9:23:99:.:.:153,0,305	0/0:25,0:25:50:.:.:0,50,612	1/1:1,29:30:64:.:.:674,64,0	1/1:0,20:20:60:.:.:696,60,0	0/0:44,0:44:35:.:.:0,35,953	0/0:19,0:19:32:.:.:0,32,447	0/1:8,9:17:99:.:.:171,0,163	0/0:20,0:20:35:.:.:0,35,483	0/0:14,0:14:39:.:.:0,39,585	0/0:30,0:30:78:.:.:0,78,1170	0/1:12,17:29:99:.:.:329,0,233	1/1:1,16:17:24:.:.:361,24,0	0/1:9,11:20:99:.:.:211,0,180	0/0:47,0:47:99:.:.:0,104,1110	0/0:15,0:15:45:.:.:0,45,371	0/1:8,6:14:99:.:.:105,0,162	0/1:18,14:32:99:.:.:250,0,366	0/1:13,19:32:99:.:.:370,0,244	0/1:12,12:24:99:.:.:220,0,245	0/1:10,11:21:99:.:.:208,0,194	1/1:0,27:27:81:.:.:662,81,0	0/0:16,0:16:0:.:.:0,0,318	0/0:29,0:29:81:.:.:0,81,717	1/1:1,29:30:63:.:.:979,63,0	0/1:27,6:33:49:.:.:49,0,598	0/0:25,0:25:50:.:.:0,50,602	0/0:22,0:22:57:.:.:0,57,855	1/1:0,18:18:54:.:.:444,54,0	0/1:11,19:30:99:.:.:379,0,204	1/1:0,31:31:93:.:.:1060,93,0	1/1:0,20:20:60:.:.:493,60,0	0/0:20,0:20:54:.:.:0,54,810	0/0:18,0:18:0:.:.:0,0,320	0/1:9,7:16:99:.:.:125,0,181	0/1:9,18:27:99:.:.:357,0,155	0/0:16,0:16:0:.:.:0,0,312	1/1:1,20:21:36:.:.:428,36,0	0/1:11,26:37:99:.:.:1018,0,179	0/1:19,13:32:99:.:.:206,0,405	0/1:21,11:32:99:.:.:175,0,447	0/1:6,17:23:91:.:.:350,0,91	1/1:0,27:27:81:.:.:678,81,0	0/0:31,0:31:44:.:.:0,44,718	0/1:13,21:34:99:.:.:415,0,245	0/1:2,13:15:8:.:.:398,0,8	1/1:0,19:19:57:.:.:658,57,0	0/0:23,0:23:44:.:.:0,44,554	0/0:19,0:19:54:.:.:0,54,810	0/0:17,0:17:51:.:.:0,51,407	1/1:0,23:23:69:.:.:565,69,0	1/1:0,18:18:54:.:.:428,54,0	0/1:16,9:25:99:.:.:145,0,336	1/1:1,17:18:28:.:.:371,28,0	1/1:0,27:27:80:.:.:648,80,0	1/1:1,17:18:29:.:.:373,29,0	0/0:28,0:28:0:.:.:0,0,521	0/1:12,11:23:99:.:.:191,0,242	0/1:15,13:28:99:.:.:277,0,294	0/0:20,0:20:14:.:.:0,14,411	1/1:0,17:17:51:.:.:406,51,0	1/1:1,18:19:31:.:.:417,31,0	0/1:15,18:33:99:.:.:332,0,287	0/1:11,12:23:99:.:.:228,0,211	0/0:27,0:27:81:.:.:0,81,667	0/0:21,0:21:60:.:.:0,60,539	0/1:14,10:24:99:.:.:174,0,284	1/1:0,28:28:84:.:.:728,84,0	0/1:16,12:28:99:.:.:211,0,314	0/1:15,16:31:99:.:.:301,0,281	0/1:11,10:21:99:.:.:171,0,220	1/1:0,18:18:54:.:.:437,54,0	0/1:12,5:17:60:.:.:60,0,262	0/1:9,9:18:99:0|1:96993_A_G:326,0,333	0/0:33,0:33:49:.:.:0,49,744	1/1:0,18:18:57:.:.:753,57,0	0/1:17,9:26:99:.:.:143,0,396	0/0:36,0:36:83:.:.:0,83,861	0/1:14,7:21:99:.:.:110,0,297	0/0:29,0:29:0:.:.:0,0,545	0/1:9,4:13:60:.:.:60,0,192	0/1:16,12:28:99:.:.:199,0,328	0/1:3,7:10:66:.:.:142,0,66	0/1:9,8:17:99:.:.:146,0,178	0/1:10,6:16:96:.:.:96,0,204	1/1:1,13:14:15:.:.:294,15,0	0/0:19,0:19:51:.:.:0,51,765	0/0:21,0:21:57:.:.:0,57,855	0/1:13,18:31:99:.:.:337,0,240	0/0:31,0:31:90:.:.:0,90,768	0/0:19,0:19:48:.:.:0,48,720	0/0:21,0:21:63:.:.:0,63,540	0/0:38,0:38:99:.:.:0,101,1004	0/0:20,0:20:57:.:.:0,57,855	0/0:32,0:32:74:.:.:0,74,784	0/1:10,12:22:99:.:.:228,0,191	0/1:11,11:22:99:.:.:201,0,213	0/0:36,0:36:57:.:.:0,57,825	0/0:11,0:11:12:.:.:0,12,180	0/1:21,11:32:99:.:.:175,0,444	0/1:5,10:15:84:.:.:199,0,84
superscaffold58-PCRedited	108131	.	AT	A	1725.84	.	ANN=A|intergenic_region|MODIFIER|(sp)_putative_UDP-glucose:glycoprotein_glucosyltransferase-(sp)_putative_Glypican-6|CLUMAR_CG018711-CLUMAR_CG018724|intergenic_region|CLUMAR_CG018711-CLUMAR_CG018724|||n.108132delT||||||	GT:AD:DP:GQ:PGT:PID:PL	0/0:19,0:19:33:.:.:0,33,440	0/0:32,0:32:51:.:.:0,51,707	0/0:23,0:23:46:.:.:0,46,536	0/0:25,0:25:75:.:.:0,75,624	0/0:23,0:23:66:.:.:0,66,589	1/1:15,17:32:6:.:.:245,6,0	0/0:30,0:30:68:.:.:0,68,721	0/0:37,0:37:99:.:.:0,105,1575	0/0:45,0:45:99:.:.:0,101,1133	0/0:57,0:57:81:.:.:0,81,1215	0/0:46,0:46:81:.:.:0,81,1215	0/0:35,0:35:93:.:.:0,93,1395	0/0:40,0:40:96:.:.:0,96,1002	0/0:36,0:36:99:.:.:0,99,1028	0/0:33,0:33:93:.:.:0,93,1395	0/0:40,0:40:99:.:.:0,117,1176	0/0:40,0:40:81:.:.:0,81,1215	0/0:26,0:26:60:.:.:0,60,900	0/0:35,0:35:99:.:.:0,99,975	0/0:35,0:35:99:.:.:0,99,865	0/0:30,0:30:75:.:.:0,75,1125	0/0:27,0:27:81:.:.:0,81,665	0/0:38,0:38:99:.:.:0,100,967	0/0:35,0:35:90:.:.:0,90,1350	0/0:26,0:26:60:.:.:0,60,900	0/0:42,0:42:99:.:.:0,102,1092	0/0:42,0:42:99:.:.:0,99,1024	0/0:39,0:39:99:.:.:0,106,990	0/0:22,0:22:66:.:.:0,66,566	0/0:49,0:49:99:.:.:0,105,1238	0/0:41,0:41:73:.:.:0,73,965	0/0:13,0:13:39:.:.:0,39,332	0/0:36,0:36:99:.:.:0,99,1485	0/0:35,0:35:99:.:.:0,99,1485	0/0:25,0:25:72:.:.:0,72,1080	0/0:24,0:24:51:.:.:0,51,563	1/1:9,15:24:17:.:.:262,17,0	0/1:21,11:32:99:0|1:108131_AT_A:129,0,456	0/0:30,0:30:90:.:.:0,90,742	0/0:34,0:34:99:.:.:0,99,875	0/0:25,0:25:72:.:.:0,72,1080	0/0:32,0:32:90:.:.:0,90,791	0/0:33,0:33:56:.:.:0,56,754	0/0:27,0:27:75:.:.:0,75,1125	0/1:21,16:37:4:.:.:231,0,4	0/0:37,0:37:99:.:.:0,101,985	0/0:16,0:16:39:.:.:0,39,585	0/0:26,0:26:72:.:.:0,72,1080	0/0:27,0:27:72:.:.:0,72,1080	0/0:21,0:21:38:.:.:0,38,490	0/0:28,0:28:61:.:.:0,61,666	0/0:32,0:32:90:.:.:0,90,782	0/0:35,0:35:90:.:.:0,90,1350	0/0:21,0:21:60:.:.:0,60,544	0/0:30,0:30:75:.:.:0,75,1125	0/0:21,0:21:60:.:.:0,60,519	0/0:28,0:28:81:.:.:0,81,1215	0/0:25,0:25:60:.:.:0,60,900	0/0:23,0:23:63:.:.:0,63,567	0/0:23,0:23:63:.:.:0,63,945	0/0:29,0:29:81:.:.:0,81,1215	0/0:23,0:23:60:.:.:0,60,900	0/0:28,0:28:81:.:.:0,81,697	0/0:21,0:21:60:.:.:0,60,900	0/0:23,0:23:51:.:.:0,51,765	0/1:12,10:22:1:.:.:149,0,1	0/0:18,0:18:54:.:.:0,54,423	0/0:34,0:34:99:.:.:0,102,856	0/0:28,0:28:62:.:.:0,62,684	0/0:40,0:40:98:.:.:0,98,994	0/0:40,0:40:99:.:.:0,102,1050	0/0:24,0:24:72:.:.:0,72,630	0/0:36,0:36:99:.:.:0,99,1210	0/1:21,16:37:8:.:.:248,0,8	0/0:9,0:9:27:.:.:0,27,223	0/0:32,0:32:81:.:.:0,81,1215	0/0:21,0:21:57:.:.:0,57,855	0/0:21,0:21:60:.:.:0,60,519	0/0:36,0:36:86:.:.:0,86,886	0/0:26,0:26:72:.:.:0,72,643	0/0:23,0:23:69:.:.:0,69,563	0/1:24,15:39:17:.:.:226,0,17	1/1:11,15:26:10:.:.:235,10,0	0/0:25,0:25:49:.:.:0,49,566	0/0:35,0:35:99:.:.:0,99,965	0/0:24,0:24:72:.:.:0,72,616	0/0:28,0:28:62:.:.:0,62,668	0/0:11,0:11:30:.:.:0,30,450	0/0:21,0:21:57:.:.:0,57,855	0/0:23,0:23:63:.:.:0,63,945	0/0:38,0:38:92:.:.:0,92,931	0/0:24,0:24:66:.:.:0,66,990	0/0:26,0:26:72:.:.:0,72,1080	0/0:32,0:32:93:.:.:0,93,785	0/0:36,0:36:99:.:.:0,102,1530	0/0:34,0:34:90:.:.:0,90,1350	0/0:32,0:32:87:.:.:0,87,1305	0/0:39,0:39:95:.:.:0,95,953	0/0:23,0:23:66:.:.:0,66,583	1/1:6,8:14:7:.:.:139,7,0	0/0:31,0:31:90:.:.:0,90,1350	0/0:23,0:23:60:.:.:0,60,900	0/0:35,0:35:83:.:.:0,83,857	0/0:28,0:28:62:.:.:0,62,670	0/0:31,0:31:90:.:.:0,90,1350	0/0:33,0:33:75:.:.:0,75,791	0/0:35,0:35:99:.:.:0,99,901	0/0:34,0:34:99:.:.:0,99,1485	0/0:15,0:15:20:.:.:0,20,337	0/0:27,0:27:55:.:.:0,55,657	0/0:41,0:41:99:.:.:0,100,960	0/0:29,0:29:78:.:.:0,78,1170	0/0:32,0:32:81:.:.:0,81,1215	0/0:30,0:30:90:.:.:0,90,742	0/0:27,0:27:72:.:.:0,72,1080	0/0:24,0:24:63:.:.:0,63,945	0/0:21,0:21:60:.:.:0,60,506	0/0:29,0:29:84:.:.:0,84,1260	0/0:21,0:21:57:.:.:0,57,855	0/0:25,0:25:72:.:.:0,72,618	0/0:24,0:24:72:.:.:0,72,602	0/0:25,0:25:72:.:.:0,72,1080	0/0:25,0:25:69:.:.:0,69,1035	0/0:37,0:37:67:.:.:0,67,847	0/0:25,0:25:72:.:.:0,72,610	0/0:27,0:27:81:.:.:0,81,659	0/0:19,0:19:54:.:.:0,54,810	0/0:26,0:26:75:.:.:0,75,1125	0/0:21,0:21:60:.:.:0,60,900	0/0:26,0:26:78:.:.:0,78,643	0/0:33,0:33:99:.:.:0,99,830	0/0:30,0:30:69:.:.:0,69,710	0/0:35,0:35:80:.:.:0,80,830	0/0:18,0:18:54:.:.:0,54,461	0/0:29,0:29:84:.:.:0,84,741	0/0:32,0:32:71:.:.:0,71,752	0/0:27,0:27:72:.:.:0,72,1080	0/0:29,0:29:44:.:.:0,44,633	0/0:28,0:28:84:.:.:0,84,715	0/0:27,0:27:38:.:.:0,38,619	0/1:11,7:18:16:.:.:85,0,16	0/0:20,0:20:38:.:.:0,38,456	0/0:32,0:32:72:.:.:0,72,757	0/0:37,0:37:99:.:.:0,111,944	0/0:27,0:27:81:.:.:0,81,686	0/0:17,0:17:51:.:.:0,51,430	0/0:27,0:27:81:.:.:0,81,695	0/0:28,0:28:75:.:.:0,75,1125	0/0:32,0:32:84:.:.:0,84,1260	0/0:18,0:18:54:.:.:0,54,463	0/0:33,0:33:90:.:.:0,90,1350	0/0:28,0:28:78:.:.:0,78,1170	0/0:30,0:30:78:.:.:0,78,1170	0/0:28,0:28:71:.:.:0,71,750	0/0:38,0:38:99:.:.:0,102,1530	0/0:33,0:33:99:.:.:0,99,853	0/0:34,0:34:99:.:.:0,102,873	0/0:30,0:30:90:.:.:0,90,772	0/0:37,0:37:66:.:.:0,66,853	0/0:28,0:28:81:.:.:0,81,1215	0/0:27,0:27:72:.:.:0,72,1080	0/0:32,0:32:90:.:.:0,90,1350	0/0:20,0:20:54:.:.:0,54,810	0/0:35,0:35:99:.:.:0,99,884	0/0:17,0:17:51:.:.:0,51,438	0/0:21,0:21:60:.:.:0,60,900	0/0:28,0:28:81:.:.:0,81,718	0/0:23,0:23:66:.:.:0,66,990
superscaffold58-PCRedited	122989	.	A	C	57681.8	.	ANN=C|intron_variant|MODIFIER|(sp)_putative_Glypican-6|CLUMAR_CG018724|transcript|CLUMAR_CG018724-RA|protein_coding|1/6|c.202+2302A>C||||||	GT:AD:DP:GQ:PGT:PID:PL	0/1:10,5:15:78:.:.:78,0,209	0/0:26,0:26:4:.:.:0,4,516	0/1:8,8:16:99:.:.:148,0,151	1/1:0,21:21:63:.:.:516,63,0	1/1:1,26:27:55:.:.:611,55,0	1/1:0,27:27:81:.:.:653,81,0	0/1:18,12:30:99:.:.:188,0,366	1/1:1,26:27:58:.:.:599,58,0	0/0:33,0:33:93:.:.:0,93,1395	0/0:35,0:35:99:.:.:0,102,896	0/0:42,0:42:25:.:.:0,25,888	0/0:29,0:29:72:.:.:0,72,1080	0/1:18,17:35:99:.:.:302,0,353	0/0:36,0:36:99:.:.:0,105,1575	0/0:31,0:31:90:.:.:0,90,798	0/1:12,22:34:99:.:.:437,0,203	0/0:21,0:21:60:.:.:0,60,519	0/0:18,0:18:54:.:.:0,54,444	0/0:22,0:22:60:.:.:0,60,542	0/0:35,0:35:99:.:.:0,105,936	0/0:20,0:20:54:.:.:0,54,810	0/0:24,0:24:72:.:.:0,72,618	0/0:34,0:34:99:.:.:0,99,875	0/0:31,0:31:90:.:.:0,90,1350	0/1:19,15:34:99:.:.:267,0,397	0/0:32,0:32:90:.:.:0,90,1350	0/0:35,0:35:99:.:.:0,99,973	0/0:34,0:34:99:.:.:0,99,853	0/0:19,0:19:54:.:.:0,54,810	0/0:38,0:38:91:.:.:0,91,924	0/1:13,19:32:99:.:.:383,0,248	1/1:0,9:9:27:.:.:221,27,0	0/1:8,13:21:99:.:.:246,0,134	1/1:0,15:15:45:.:.:350,45,0	0/1:13,8:21:99:.:.:134,0,268	0/0:20,0:20:57:.:.:0,57,855	1/1:0,28:28:84:.:.:687,84,0	1/1:0,13:13:39:.:.:319,39,0	0/0:31,0:31:87:.:.:0,87,1305	1/1:0,25:25:75:.:.:613,75,0	0/1:12,14:26:99:.:.:266,0,214	1/1:0,25:25:75:.:.:613,75,0	0/0:16,0:16:0:.:.:0,0,311	0/1:8,13:21:99:.:.:256,0,141	1/1:0,22:22:66:1|1:122989_A_C:770,66,0	0/1:12,12:24:99:.:.:223,0,232	0/1:7,6:13:99:.:.:109,0,140	1/1:0,22:22:66:.:.:530,66,0	0/1:6,31:37:42:.:.:647,0,42	1/1:0,24:24:72:.:.:588,72,0	0/0:21,0:21:38:.:.:0,38,490	1/1:0,18:18:54:.:.:431,54,0	0/1:14,8:22:99:.:.:130,0,290	0/1:8,16:24:99:.:.:321,0,132	1/1:0,13:13:39:.:.:319,39,0	0/1:20,13:33:99:.:.:206,0,410	0/1:14,8:22:99:.:.:130,0,285	1/1:0,27:27:81:.:.:635,81,0	1/1:0,11:11:33:.:.:268,33,0	0/1:6,13:19:93:.:.:244,0,93	0/1:11,19:30:99:.:.:365,0,190	0/1:9,2:11:16:.:.:16,0,235	0/1:8,6:14:99:.:.:105,0,159	0/1:8,12:20:99:.:.:235,0,144	0/1:9,6:15:99:.:.:102,0,184	1/1:0,34:34:99:.:.:832,102,0	1/1:0,17:17:51:.:.:416,51,0	0/1:8,9:17:99:.:.:170,0,153	0/1:6,7:13:99:.:.:133,0,114	0/0:31,0:31:68:.:.:0,68,747	1/1:0,29:29:86:.:.:694,86,0	1/1:0,29:29:86:.:.:695,86,0	1/1:0,32:32:95:.:.:758,95,0	1/1:0,34:34:99:.:.:832,102,0	0/1:6,3:9:47:.:.:47,0,125	1/1:0,24:24:72:.:.:577,72,0	1/1:0,18:18:54:.:.:419,54,0	0/1:11,11:22:99:.:.:189,0,214	1/1:0,24:24:72:.:.:589,72,0	1/1:0,21:21:63:.:.:512,63,0	0/1:6,9:15:99:.:.:176,0,108	1/1:0,38:38:99:.:.:933,114,0	1/1:0,16:16:48:.:.:392,48,0	0/1:19,12:31:99:.:.:186,0,391	0/1:16,23:39:99:.:.:433,0,278	1/1:0,33:33:99:.:.:811,99,0	0/1:9,12:21:99:.:.:232,0,165	1/1:0,6:6:18:.:.:147,18,0	0/0:16,2:18:5:.:.:0,5,357	1/1:0,20:20:60:.:.:491,60,0	1/1:0,18:18:54:.:.:441,54,0	0/0:24,0:24:47:.:.:0,47,567	0/1:19,12:31:99:.:.:202,0,392	1/1:0,24:24:72:.:.:568,72,0	1/1:0,22:22:66:.:.:541,66,0	0/1:8,6:14:99:.:.:106,0,162	1/1:0,26:26:77:.:.:623,77,0	0/0:29,0:29:62:.:.:0,62,709	0/0:22,0:22:63:.:.:0,63,586	1/1:1,12:13:13:.:.:245,13,0	0/1:12,10:22:99:.:.:170,0,240	1/1:0,19:19:57:.:.:468,57,0	0/1:15,7:22:96:.:.:96,0,317	0/0:21,0:21:14:.:.:0,14,440	1/1:0,20:20:60:.:.:487,60,0	1/1:0,27:27:81:.:.:662,81,0	1/1:0,18:18:54:1|1:122989_A_C:473,54,0	1/1:0,20:20:60:.:.:491,60,0	0/1:3,4:7:56:.:.:67,0,56	0/0:29,0:29:62:.:.:0,62,696	1/1:0,28:28:83:.:.:660,83,0	1/1:0,26:26:78:.:.:615,78,0	0/1:10,14:24:99:.:.:251,0,183	0/1:10,9:19:99:.:.:164,0,197	1/1:0,15:15:45:.:.:368,45,0	0/1:13,13:26:99:.:.:247,0,256	1/1:0,9:9:27:.:.:221,27,0	1/1:1,21:22:41:.:.:489,41,0	1/1:1,12:13:14:.:.:269,14,0	1/1:0,20:20:60:.:.:488,60,0	0/1:16,7:23:99:.:.:103,0,302	1/1:1,23:24:46:.:.:513,46,0	1/1:1,19:20:34:.:.:413,34,0	1/1:1,25:26:52:.:.:543,52,0	1/1:0,29:29:86:.:.:685,86,0	1/1:0,29:29:87:.:.:710,87,0	1/1:0,26:26:78:.:.:637,78,0	1/1:1,18:19:31:.:.:399,31,0	1/1:0,24:24:72:.:.:577,72,0	0/1:2,13:15:6:.:.:274,0,6	1/1:0,12:12:36:.:.:293,36,0	1/1:0,27:27:81:.:.:642,81,0	1/1:0,28:28:84:.:.:664,84,0	1/1:0,19:19:57:.:.:456,57,0	1/1:0,17:17:51:.:.:417,51,0	1/1:0,23:23:69:.:.:564,69,0	1/1:2,24:26:28:.:.:513,28,0	1/1:1,34:35:79:.:.:796,79,0	1/1:0,33:33:98:.:.:784,98,0	1/1:0,25:25:75:.:.:604,75,0	1/1:0,24:24:72:.:.:578,72,0	1/1:0,23:23:69:.:.:563,69,0	0/1:8,4:12:62:.:.:62,0,165	1/1:0,28:28:84:1|1:122989_A_C:713,84,0	1/1:2,24:26:27:.:.:537,27,0	1/1:0,22:22:66:.:.:539,66,0	1/1:0,22:22:66:.:.:540,66,0	1/1:0,23:23:69:.:.:554,69,0	1/1:0,21:21:63:.:.:496,63,0	1/1:0,19:19:57:.:.:452,57,0	1/1:0,25:25:75:.:.:614,75,0	1/1:0,19:19:57:.:.:466,57,0	0/1:16,14:30:99:.:.:254,0,320	0/1:3,18:21:13:.:.:378,0,13	1/1:0,19:19:56:.:.:451,56,0	1/1:0,19:19:56:.:.:425,56,0	1/1:0,27:27:81:.:.:652,81,0	1/1:0,29:29:87:.:.:710,87,0	1/1:0,28:28:83:.:.:672,83,0	1/1:0,20:20:60:.:.:480,60,0	1/1:0,26:26:78:.:.:624,78,0	1/1:0,35:35:99:.:.:847,105,0	1/1:0,28:28:84:.:.:676,84,0	0/1:8,11:19:99:.:.:211,0,146	0/1:17,9:26:99:.:.:143,0,352	0/1:7,7:14:99:.:.:130,0,135	1/1:1,20:21:37:.:.:455,37,0	1/1:0,13:13:39:.:.:305,39,0
superscaffold58-PCRedited	160040	.	A	T	21100.1	.	ANN=T|intron_variant|MODIFIER|CLUMAR_CG023840|CLUMAR_CG023840|transcript|CLUMAR_CG023840-RA|protein_coding|2/4|c.253-24A>T||||||	GT:AD:DP:GQ:PGT:PID:PL	1/1:1,11:12:10:.:.:234,10,0	1/1:0,13:13:39:.:.:315,39,0	1/1:0,14:14:42:.:.:351,42,0	1/1:0,19:19:57:.:.:477,57,0	0/0:13,0:13:13:.:.:0,13,280	0/0:17,0:17:42:.:.:0,42,630	0/1:9,10:19:99:.:.:193,0,173	0/0:20,0:20:33:.:.:0,33,464	0/0:8,0:8:24:.:.:0,24,198	0/0:20,0:20:60:.:.:0,60,495	0/0:14,0:14:15:.:.:0,15,318	0/1:13,5:18:60:1|0:160033_C_CT:60,0,518	0/0:17,0:17:48:.:.:0,48,720	0/0:7,0:7:21:.:.:0,21,173	0/0:18,0:18:48:.:.:0,48,720	0/0:13,0:13:36:.:.:0,36,540	0/0:31,0:31:90:.:.:0,90,1350	0/1:5,5:10:99:.:.:99,0,100	0/0:18,3:21:2:1|0:160033_C_CT:0,2,715	0/0:19,0:19:54:.:.:0,54,810	0/0:14,0:14:42:.:.:0,42,365	0/0:8,0:8:21:.:.:0,21,315	0/0:14,0:14:36:.:.:0,36,540	0/0:8,0:8:24:.:.:0,24,198	0/1:8,7:15:99:.:.:139,0,161	0/0:12,0:12:36:.:.:0,36,297	0/0:9,0:9:24:.:.:0,24,360	0/0:22,0:22:57:.:.:0,57,855	0/0:23,0:23:63:.:.:0,63,945	0/0:10,0:10:30:.:.:0,30,247	0/0:13,0:13:39:.:.:0,39,322	0/0:12,0:12:33:.:.:0,33,495	0/1:10,7:17:99:1|0:160033_C_CT:125,0,355	0/1:6,6:12:85:1|0:160033_C_CT:85,0,224	0/1:9,10:19:99:.:.:195,0,173	1/1:0,15:15:45:.:.:383,45,0	0/1:8,2:10:21:.:.:21,0,239	0/0:9,0:9:27:.:.:0,27,223	0/1:12,15:27:99:1|0:160033_C_CT:306,0,412	0/0:25,0:25:72:.:.:0,72,1080	0/1:8,8:16:99:1|0:160033_C_CT:155,0,184	0/0:21,0:21:12:.:.:0,12,435	1/1:0,23:23:69:.:.:584,69,0	1/1:3,26:29:10:.:.:574,10,0	0/0:18,0:18:54:.:.:0,54,474	0/1:6,8:14:99:1|0:160033_C_CT:163,0,193	0/1:4,5:9:75:.:.:100,0,75	0/1:9,13:22:99:.:.:264,0,294	0/1:11,12:23:99:1|0:160033_C_CT:235,0,407	0/1:15,10:25:99:.:.:184,0,305	1/1:0,8:8:24:.:.:205,24,0	0/1:10,7:17:99:.:.:131,0,205	0/1:11,11:22:99:1|0:160033_C_CT:212,0,277	0/1:9,18:27:99:.:.:372,0,152	0/1:14,8:22:99:1|0:160033_C_CT:116,0,561	1/1:2,25:27:28:.:.:580,28,0	0/1:10,9:19:99:1|0:160033_C_CT:172,0,333	0/0:18,0:18:51:.:.:0,51,765	0/0:24,0:24:49:.:.:0,49,569	0/1:8,7:15:99:1|0:160033_C_CT:119,0,281	0/1:5,2:7:40:1|0:160033_C_CT:40,0,198	0/0:17,0:17:51:.:.:0,51,420	0/1:11,13:24:99:.:.:260,0,210	1/1:2,21:23:18:.:.:488,18,0	1/1:0,22:22:65:.:.:541,65,0	0/0:20,0:20:60:.:.:0,60,514	0/0:26,0:26:78:.:.:0,78,640	0/1:11,7:18:99:1|0:160033_C_CT:123,0,401	0/1:7,3:10:49:1|0:160033_C_CT:49,0,281	0/0:11,0:11:33:.:.:0,33,283	0/1:11,8:19:99:1|0:160033_C_CT:147,0,398	1/1:1,20:21:37:.:.:488,37,0	0/1:8,6:14:99:.:.:109,0,166	0/1:5,18:23:99:1|0:160033_C_CT:357,0,142	0/1:10,10:20:99:1|0:160033_C_CT:187,0,298	0/0:17,0:17:51:.:.:0,51,434	0/0:12,0:12:36:.:.:0,36,294	0/0:14,0:14:42:.:.:0,42,346	0/0:26,0:26:72:.:.:0,72,642	1/1:1,18:19:31:.:.:412,31,0	0/0:19,0:19:57:.:.:0,57,470	0/1:9,6:15:99:1|0:160033_C_CT:104,0,361	0/0:13,0:13:39:.:.:0,39,321	0/1:15,12:27:99:1|0:160033_C_CT:221,0,487	1/1:0,19:19:56:.:.:463,56,0	0/0:19,0:19:54:.:.:0,54,810	0/0:24,0:24:61:.:.:0,61,666	0/1:7,2:9:24:1|0:160033_C_CT:24,0,279	0/1:9,12:21:99:.:.:224,0,167	0/0:19,0:19:48:.:.:0,48,720	0/0:10,0:10:4:.:.:0,4,206	1/1:1,24:25:49:.:.:580,49,0	0/0:18,0:18:54:.:.:0,54,471	0/1:14,10:24:99:1|0:160033_C_CT:182,0,546	0/0:10,0:10:27:.:.:0,27,405	0/0:28,0:28:37:.:.:0,37,644	0/1:6,8:14:99:1|0:160033_C_CT:143,0,221	0/1:13,15:28:99:1|0:160033_C_CT:302,0,478	0/0:25,0:25:72:.:.:0,72,654	0/1:11,9:20:99:1|0:160033_C_CT:174,0,353	0/0:14,0:14:36:.:.:0,36,540	0/0:13,0:13:36:.:.:0,36,540	0/1:11,9:20:99:.:.:174,0,228	0/1:6,5:11:96:1|0:160033_C_CT:96,0,226	0/0:17,0:17:48:.:.:0,48,720	1/1:0,18:18:53:.:.:429,53,0	0/1:10,14:24:99:.:.:275,0,180	1/1:1,25:26:52:.:.:613,52,0	0/0:12,0:12:36:.:.:0,36,309	1/1:0,17:17:51:.:.:432,51,0	1/1:2,16:18:10:.:.:328,10,0	0/1:12,5:17:78:1|0:160033_C_CT:78,0,467	1/1:0,20:20:59:.:.:470,59,0	1/1:1,18:19:30:.:.:395,30,0	0/1:9,11:20:99:.:.:217,0,175	0/0:19,0:19:57:.:.:0,57,470	0/1:5,8:13:79:.:.:156,0,79	0/1:9,6:15:99:.:.:106,0,319	0/1:6,5:11:76:1|0:160033_C_CT:76,0,172	0/1:7,7:14:99:1|0:160033_C_CT:133,0,211	0/0:18,2:20:11:1|0:160033_C_CT:0,11,730	0/0:13,0:13:39:.:.:0,39,318	0/0:10,0:10:30:.:.:0,30,247	0/0:18,0:18:4:.:.:0,4,361	0/0:10,0:10:27:.:.:0,27,405	0/1:8,8:16:99:1|0:160033_C_CT:153,0,301	0/0:24,0:24:72:.:.:0,72,610	0/1:6,7:13:99:1|0:160033_C_CT:127,0,219	0/1:9,2:11:57:1|0:160033_C_CT:57,0,361	0/1:10,7:17:99:1|0:160033_C_CT:121,0,379	0/1:7,10:17:99:1|0:160033_C_CT:203,0,253	0/1:7,15:22:99:1|0:160033_C_CT:308,0,234	0/0:26,0:26:52:.:.:0,52,618	0/1:7,6:13:99:1|0:160033_C_CT:109,0,270	0/1:5,18:23:99:1|0:160033_C_CT:382,0,148	0/1:11,7:18:99:.:.:121,0,402	0/0:20,0:20:34:.:.:0,34,463	0/1:11,7:18:99:1|0:160033_C_CT:119,0,434	0/1:9,2:11:17:1|0:160033_C_CT:17,0,358	0/0:19,1:20:35:1|0:160033_C_CT:0,35,591	0/0:13,0:13:39:.:.:0,39,318	0/1:5,6:11:87:.:.:116,0,87	1/1:0,23:23:69:.:.:578,69,0	0/1:16,8:24:99:1|0:160033_C_CT:125,0,369	0/0:27,0:27:59:.:.:0,59,645	0/0:17,0:17:48:.:.:0,48,720	1/1:1,19:20:34:.:.:446,34,0	0/0:8,0:8:0:.:.:0,0,154	0/0:17,0:17:0:.:.:0,0,335	0/1:21,6:27:55:.:.:55,0,442	0/1:6,6:12:99:1|0:160033_C_CT:114,0,173	0/1:10,12:22:99:1|0:160033_C_CT:234,0,249	0/1:9,7:16:99:.:.:129,0,182	0/0:24,0:24:69:.:.:0,69,1035	0/1:7,11:18:99:.:.:227,0,125	0/0:32,0:32:46:.:.:0,46,720	0/1:8,12:20:99:1|0:160033_C_CT:243,0,287	0/0:22,0:22:39:.:.:0,39,513	0/1:17,13:30:99:.:.:231,0,345	0/1:8,10:18:99:.:.:194,0,138	1/1:0,19:19:57:.:.:475,57,0	0/0:22,0:22:66:.:.:0,66,567	0/0:23,0:23:54:.:.:0,54,810	0/0:22,0:22:40:.:.:0,40,515	0/1:7,3:10:39:1|0:160033_C_CT:39,0,250	0/1:7,7:14:99:.:.:138,0,137	0/0:19,0:19:57:.:.:0,57,470	0/1:15,3:18:20:1|0:160033_C_CT:20,0,562
superscaffold58-PCRedited	160285	.	A	G	4570.41	.	ANN=G|synonymous_variant|LOW|CLUMAR_CG023840|CLUMAR_CG023840|transcript|CLUMAR_CG023840-RA|protein_coding|4/5|c.414A>G|p.Lys138Lys|414/795|414/795|138/264||	GT:AD:DP:GQ:PL	0/0:14,0:14:42:0,42,354	0/0:19,0:19:57:0,57,468	0/0:14,0:14:42:0,42,343	0/1:10,5:15:77:77,0,204	1/1:1,11:12:10:226,10,0	0/1:10,4:14:56:56,0,222	0/1:7,9:16:99:170,0,121	0/1:2,15:17:0:300,0,0	0/0:14,0:14:42:0,42,346	0/0:27,0:27:78:0,78,1170	0/0:14,0:14:39:0,39,585	0/0:20,0:20:48:0,48,720	0/0:24,0:24:66:0,66,990	0/0:14,0:14:39:0,39,585	0/0:14,0:14:42:0,42,343	0/0:10,0:10:27:0,27,405	0/0:19,0:19:57:0,57,470	0/0:18,0:18:51:0,51,765	0/0:20,0:20:60:0,60,500	0/0:20,0:20:57:0,57,855	0/0:11,0:11:30:0,30,450	0/0:10,0:10:30:0,30,244	0/0:14,0:14:36:0,36,540	0/0:8,0:8:24:0,24,207	0/0:16,0:16:48:0,48,393	0/0:11,0:11:33:0,33,272	0/0:12,0:12:36:0,36,297	0/0:14,0:14:33:0,33,495	0/0:20,0:20:60:0,60,493	0/0:16,0:16:26:0,26,370	0/0:17,0:17:51:0,51,417	0/0:9,0:9:24:0,24,360	0/0:18,0:18:29:0,29,413	0/0:21,0:21:60:0,60,900	0/1:17,9:26:99:127,0,345	0/0:15,0:15:39:0,39,585	0/1:5,5:10:90:90,0,99	0/1:2,5:7:30:101,0,30	0/0:36,0:36:99:0,99,1485	0/0:13,0:13:39:0,39,333	0/1:9,11:20:99:209,0,162	0/0:27,0:27:81:0,81,689	0/0:15,0:15:45:0,45,368	0/0:32,0:32:28:0,28,678	0/1:12,7:19:99:113,0,232	0/0:17,0:17:48:0,48,720	0/0:6,0:6:18:0,18,155	0/0:24,0:24:72:0,72,590	0/1:8,5:13:83:83,0,162	0/1:8,8:16:99:147,0,155	0/0:15,0:15:42:0,42,630	0/1:6,7:13:99:130,0,113	0/0:21,0:21:60:0,60,563	0/1:17,6:23:76:76,0,351	0/0:22,0:22:63:0,63,544	0/0:24,0:24:47:0,47,565	0/0:14,0:14:39:0,39,585	0/1:10,12:22:99:226,0,186	0/0:19,0:19:57:0,57,462	0/0:17,0:17:51:0,51,420	0/0:2,0:2:6:0,6,46	0/0:13,0:13:36:0,36,540	0/1:9,5:14:80:80,0,166	0/0:16,0:16:23:0,23,361	0/0:5,0:5:15:0,15,124	0/1:5,8:13:76:155,0,76	0/0:17,0:17:51:0,51,420	0/0:21,0:21:57:0,57,855	0/0:11,0:11:33:0,33,269	0/0:14,0:14:36:0,36,540	0/0:22,0:22:66:0,66,541	0/0:32,0:32:1:0,1,624	0/1:11,8:19:99:139,0,211	0/0:23,0:23:63:0,63,569	0/0:19,0:19:51:0,51,765	0/0:18,0:18:54:0,54,445	0/0:13,0:13:39:0,39,318	0/0:12,0:12:36:0,36,294	0/0:18,0:18:51:0,51,765	0/0:28,0:28:81:0,81,690	0/0:8,0:8:24:0,24,198	0/0:14,0:14:39:0,39,585	0/1:12,4:16:49:49,0,260	0/0:21,0:21:60:0,60,900	0/0:9,0:9:24:0,24,360	0/0:19,0:19:51:0,51,765	0/0:21,0:21:60:0,60,518	0/0:8,0:8:18:0,18,270	0/0:21,0:21:60:0,60,900	0/1:5,7:12:87:120,0,87	0/1:3,12:15:15:238,0,15	0/0:21,0:21:63:0,63,516	0/0:22,0:22:63:0,63,945	0/0:23,0:23:60:0,60,900	0/0:23,0:23:69:0,69,589	0/1:12,16:28:99:295,0,211	0/0:19,0:19:57:0,57,465	0/0:25,0:25:72:0,72,656	0/0:20,0:20:11:0,11,419	0/1:2,4:6:33:60,0,33	0/1:5,11:16:76:190,0,76	0/0:17,0:17:42:0,42,630	0/0:25,0:25:72:0,72,1080	0/0:13,0:13:39:0,39,318	0/0:20,0:20:60:0,60,492	0/0:17,0:17:48:0,48,720	1/1:0,20:20:60:503,60,0	0/0:18,0:18:51:0,51,765	0/0:16,0:16:45:0,45,675	0/0:18,0:18:51:0,51,765	0/0:16,0:16:48:0,48,396	0/1:9,6:15:99:102,0,150	0/0:15,0:15:42:0,42,630	0/0:15,0:15:0:0,0,229	0/1:6,11:17:98:217,0,98	1/1:0,16:16:48:388,48,0	0/0:15,0:15:45:0,45,361	0/0:17,0:17:48:0,48,720	0/0:12,0:12:36:0,36,297	0/1:7,6:13:97:97,0,130	0/0:19,0:19:57:0,57,470	0/0:27,0:27:81:0,81,668	0/0:8,0:8:18:0,18,270	0/0:25,0:25:72:0,72,640	0/0:20,0:20:60:0,60,488	0/0:14,0:14:36:0,36,540	0/0:27,0:27:78:0,78,1170	0/0:13,0:13:39:0,39,321	0/0:13,0:13:39:0,39,319	0/0:15,0:15:45:0,45,368	0/0:19,0:19:57:0,57,483	0/0:21,0:21:60:0,60,518	0/0:14,0:14:36:0,36,540	0/0:14,0:14:17:0,17,310	0/0:23,0:23:60:0,60,900	0/0:27,0:27:55:0,55,633	0/0:26,0:26:43:0,43,606	0/0:19,0:19:54:0,54,810	0/0:9,0:9:27:0,27,223	0/0:15,0:15:33:0,33,495	0/1:8,6:14:99:104,0,157	0/1:9,6:15:99:100,0,174	0/0:26,0:26:54:0,54,620	0/0:22,0:22:60:0,60,900	0/0:21,0:21:60:0,60,900	0/0:18,0:18:54:0,54,460	0/0:25,0:25:72:0,72,615	0/0:15,0:15:45:0,45,371	0/0:15,0:15:42:0,42,630	0/0:6,0:6:18:0,18,148	0/0:12,0:12:36:0,36,296	0/0:15,0:15:45:0,45,371	0/0:23,0:23:54:0,54,810	0/0:23,0:23:44:0,44,541	0/0:18,0:18:54:0,54,441	0/0:16,0:16:48:0,48,415	0/0:18,0:18:54:0,54,463	0/0:21,0:21:60:0,60,512	0/0:22,0:22:60:0,60,544	0/0:27,0:27:81:0,81,692	0/0:23,0:23:44:0,44,540	0/0:22,0:22:60:0,60,900	0/0:17,0:17:48:0,48,720	0/0:23,0:23:54:0,54,810	0/0:9,0:9:27:0,27,232	0/0:19,0:19:48:0,48,720	0/0:32,0:32:87:0,87,1305	0/0:16,0:16:48:0,48,396
superscaffold58-PCRedited	180586	.	C	G	19781.6	.	ANN=G|intergenic_region|MODIFIER|(sp)_putative_CD151_antigen-CLUMAR_CG018750|CLUMAR_CG018746-CLUMAR_CG018750|intergenic_region|CLUMAR_CG018746-CLUMAR_CG018750|||n.180586C>G||||||	GT:AD:DP:GQ:PGT:PID:PL	1/1:0,2:2:6:1|1:180569_A_T:90,6,0	./.:5,0:5:.:.:.:0,0,0	0/1:1,3:4:33:0|1:180569_A_T:123,0,33	1/1:0,2:2:6:1|1:180586_C_G:90,6,0	0/0:15,0:15:39:.:.:0,39,585	1/1:0,7:7:21:1|1:180586_C_G:315,21,0	0/0:6,0:6:0:.:.:0,0,95	1/1:0,9:9:27:1|1:180586_C_G:405,27,0	1/1:0,8:8:24:1|1:180586_C_G:360,24,0	./.:1,0:1:.:.:.:0,0,0	1/1:0,3:3:9:.:.:74,9,0	0/0:3,0:3:0:.:.:0,0,24	0/1:2,3:5:75:0|1:180586_C_G:120,0,75	1/1:0,2:2:6:1|1:180586_C_G:90,6,0	./.:1,0:1:.:.:.:0,0,0	0/1:2,2:4:78:0|1:180586_C_G:78,0,78	0/1:2,2:4:37:.:.:37,0,37	1/1:0,2:2:6:.:.:49,6,0	1/1:0,6:6:18:.:.:209,18,0	0/1:1,2:3:16:.:.:40,0,16	1/1:0,2:2:6:.:.:49,6,0	./.:0,0:0:.:.:.:0,0,0	./.:3,0:3:.:.:.:0,0,0	1/1:0,5:5:15:.:.:123,15,0	1/1:0,2:2:6:.:.:49,6,0	1/1:0,3:3:9:.:.:74,9,0	1/1:0,2:2:6:.:.:49,6,0	./.:1,0:1:.:.:.:0,0,0	1/1:0,4:4:12:.:.:99,12,0	1/1:0,5:5:15:.:.:184,15,0	1/1:0,2:2:6:1|1:180586_C_G:90,6,0	1/1:0,2:2:6:.:.:49,6,0	0/1:4,3:7:99:0|1:180586_C_G:114,0,152	1/1:0,4:4:12:1|1:180586_C_G:180,12,0	1/1:0,8:8:24:1|1:180569_A_T:360,24,0	1/1:0,9:9:27:1|1:180569_A_T:405,27,0	0/0:9,0:9:27:.:.:0,27,223	./.:0,0:0:.:.:.:0,0,0	1/1:0,8:8:30:1|1:180586_C_G:391,30,0	./.:0,0:0:.:.:.:0,0,0	./.:2,0:2:.:.:.:0,0,0	0/1:5,6:11:99:0|1:180586_C_G:207,0,213	0/1:1,5:6:27:0|1:180569_A_T:207,0,27	1/1:0,6:6:18:1|1:180586_C_G:270,18,0	0/1:2,3:5:70:0|1:180586_C_G:120,0,70	0/1:1,1:2:39:0|1:180586_C_G:39,0,39	1/1:0,3:3:9:.:.:74,9,0	0/0:5,0:5:15:.:.:0,15,120	1/1:0,3:3:9:1|1:180586_C_G:135,9,0	./.:1,0:1:.:.:.:0,0,0	1/1:0,16:16:51:1|1:180586_C_G:712,51,0	0/1:1,8:9:23:0|1:180586_C_G:301,0,23	1/1:0,8:8:24:.:.:298,24,0	0/1:3,1:4:33:0|1:180586_C_G:33,0,201	0/0:9,0:9:24:.:.:0,24,360	1/1:0,7:7:21:1|1:180586_C_G:315,21,0	1/1:0,8:8:24:1|1:180586_C_G:349,24,0	0/0:10,0:10:6:.:.:0,6,199	0/0:7,0:7:21:.:.:0,21,170	1/1:0,2:2:6:1|1:180586_C_G:90,6,0	0/1:3,3:6:99:0|1:180586_C_G:117,0,129	0/0:9,0:9:27:.:.:0,27,221	./.:2,0:2:.:.:.:0,0,0	0/0:5,0:5:0:.:.:0,0,74	1/1:0,7:7:21:1|1:180569_A_T:315,21,0	0/1:4,8:12:99:0|1:180569_A_T:324,0,325	0/0:9,0:9:2:.:.:0,2,169	1/1:0,13:13:39:.:.:412,39,0	1/1:0,5:5:15:1|1:180586_C_G:225,15,0	0/0:4,0:4:12:.:.:0,12,99	0/0:7,0:7:0:.:.:0,0,75	1/1:0,3:3:9:1|1:180586_C_G:135,9,0	./.:1,0:1:.:.:.:0,0,0	0/0:7,0:7:21:.:.:0,21,173	0/0:4,0:4:12:.:.:0,12,96	1/1:0,6:6:18:.:.:229,18,0	1/1:0,4:4:15:1|1:180586_C_G:194,15,0	1/1:0,2:2:6:1|1:180586_C_G:90,6,0	0/1:2,3:5:86:0|1:180586_C_G:120,0,86	1/1:0,2:2:6:1|1:180586_C_G:90,6,0	0/1:1,6:7:29:0|1:180586_C_G:249,0,29	0/0:4,0:4:0:.:.:0,0,49	./.:0,0:0:.:.:.:0,0,0	0/1:2,2:4:52:0|1:180586_C_G:52,0,88	1/1:0,8:8:24:1|1:180586_C_G:360,24,0	1/1:0,8:8:24:.:.:245,24,0	0/0:1,0:1:3:.:.:0,3,25	0/0:10,0:10:30:.:.:0,30,247	1/1:0,4:4:12:1|1:180586_C_G:180,12,0	0/0:2,0:2:3:.:.:0,3,45	0/0:4,0:4:12:.:.:0,12,99	1/1:0,3:3:9:1|1:180586_C_G:114,9,0	0/0:14,0:14:17:.:.:0,17,298	0/0:12,0:12:11:.:.:0,11,244	0/0:1,0:1:3:.:.:0,3,22	1/1:0,3:3:12:1|1:180586_C_G:160,12,0	0/1:6,6:12:99:0|1:180586_C_G:234,0,250	1/1:0,3:3:15:1|1:180586_C_G:184,15,0	./.:1,0:1:.:.:.:0,0,0	0/1:0,5:5:4:0|1:180586_C_G:207,0,4	0/0:3,0:3:9:.:.:0,9,73	0/1:11,2:13:51:0|1:180586_C_G:51,0,492	1/1:0,9:9:27:1|1:180586_C_G:384,27,0	1/1:0,4:4:12:1|1:180586_C_G:180,12,0	1/1:0,6:6:18:1|1:180586_C_G:270,18,0	1/1:0,13:13:39:1|1:180569_A_T:585,39,0	./.:2,0:2:.:.:.:0,0,0	./.:2,0:2:.:.:.:0,0,0	0/1:3,5:8:40:.:.:99,0,40	1/1:0,14:14:42:1|1:180586_C_G:630,42,0	0/1:6,4:10:99:0|1:180569_A_T:150,0,314	0/0:9,0:9:27:.:.:0,27,223	1/1:0,7:7:21:1|1:180569_A_T:315,21,0	1/1:0,8:8:27:1|1:180569_A_T:385,27,0	1/1:0,4:4:12:1|1:180586_C_G:180,12,0	0/1:4,4:8:99:0|1:180586_C_G:156,0,177	./.:2,0:2:.:.:.:0,0,0	0/0:5,0:5:0:.:.:0,0,74	1/1:0,3:3:9:1|1:180586_C_G:135,9,0	./.:2,0:2:.:.:.:0,0,0	0/1:2,3:5:99:0|1:180569_A_T:120,0,136	0/0:3,0:3:9:.:.:0,9,74	0/0:3,0:3:9:.:.:0,9,74	1/1:0,3:3:9:1|1:180569_A_T:135,9,0	1/1:0,8:8:27:1|1:180586_C_G:385,27,0	1/1:0,2:2:6:1|1:180586_C_G:90,6,0	1/1:0,3:3:12:1|1:180586_C_G:160,12,0	1/1:0,5:5:15:1|1:180586_C_G:225,15,0	1/1:0,11:11:33:1|1:180586_C_G:495,33,0	0/0:4,0:4:12:.:.:0,12,99	1/1:0,1:1:3:1|1:180586_C_G:45,3,0	./.:1,0:1:.:.:.:0,0,0	0/1:3,5:8:99:0|1:180586_C_G:201,0,120	0/0:3,0:3:0:.:.:0,0,25	0/1:2,1:3:36:0|1:180586_C_G:36,0,92	0/1:1,7:8:25:0|1:180586_C_G:291,0,25	1/1:0,4:4:17:1|1:180586_C_G:204,17,0	1/1:0,6:6:18:1|1:180586_C_G:270,18,0	1/1:0,2:2:6:1|1:180586_C_G:90,6,0	./.:0,0:0:.:.:.:0,0,0	0/0:3,0:3:9:.:.:0,9,73	0/0:8,0:8:21:.:.:0,21,315	1/1:0,7:7:21:1|1:180586_C_G:303,21,0	./.:1,0:1:.:.:.:0,0,0	./.:2,0:2:.:.:.:0,0,0	./.:1,0:1:.:.:.:0,0,0	1/1:0,7:7:21:.:.:173,21,0	./.:2,0:2:.:.:.:0,0,0	1/1:0,3:3:9:.:.:74,9,0	./.:0,0:0:.:.:.:0,0,0	./.:0,0:0:.:.:.:0,0,0	./.:2,0:2:.:.:.:0,0,0	0/1:2,8:10:19:.:.:269,0,19	1/1:0,3:3:9:1|1:180586_C_G:135,9,0	./.:0,0:0:.:.:.:0,0,0	./.:0,0:0:.:.:.:0,0,0	./.:0,0:0:.:.:.:0,0,0	./.:0,0:0:.:.:.:0,0,0	1/1:0,6:6:18:1|1:180586_C_G:209,18,0	1/1:0,5:5:15:1|1:180586_C_G:225,15,0	./.:1,0:1:.:.:.:0,0,0	./.:0,0:0:.:.:.:0,0,0	./.:2,0:2:.:.:.:0,0,0	0/1:1,2:3:41:0|1:180586_C_G:81,0,41	1/1:0,4:4:12:1|1:180586_C_G:180,12,0	1/1:0,6:6:18:1|1:180586_C_G:270,18,0	1/1:0,6:6:18:1|1:180586_C_G:270,18,0	0/1:1,5:6:29:0|1:180586_C_G:205,0,29
superscaffold58-PCRedited	180589	.	T	C	17247.4	.	ANN=C|intergenic_region|MODIFIER|(sp)_putative_CD151_antigen-CLUMAR_CG018750|CLUMAR_CG018746-CLUMAR_CG018750|intergenic_region|CLUMAR_CG018746-CLUMAR_CG018750|||n.180589T>C||||||	GT:AD:DP:GQ:PGT:PID:PL	1/1:0,1:1:6:1|1:180569_A_T:90,6,0	./.:5,0:5:.:.:.:0,0,0	0/1:1,3:4:33:0|1:180569_A_T:123,0,33	1/1:0,2:2:6:1|1:180586_C_G:90,6,0	0/0:15,0:15:0:.:.:0,0,288	1/1:0,7:7:21:1|1:180586_C_G:315,21,0	0/0:6,0:6:0:.:.:0,0,95	1/1:0,9:9:27:1|1:180586_C_G:405,27,0	1/1:0,8:8:24:1|1:180586_C_G:360,24,0	0/0:1,0:1:3:.:.:0,3,25	0/0:5,0:5:0:.:.:0,0,82	0/0:3,0:3:0:.:.:0,0,27	0/1:2,3:5:75:0|1:180586_C_G:120,0,75	1/1:0,2:2:6:1|1:180586_C_G:90,6,0	./.:1,0:1:.:.:.:0,0,0	0/1:2,2:4:78:0|1:180586_C_G:78,0,78	0/0:4,0:4:12:.:.:0,12,99	0/0:3,0:3:0:.:.:0,0,27	0/1:3,3:6:56:.:.:56,0,59	0/0:2,0:2:6:.:.:0,6,49	0/0:2,0:2:6:.:.:0,6,48	./.:0,0:0:.:.:.:0,0,0	0/0:3,0:3:0:.:.:0,0,29	0/0:6,0:6:18:.:.:0,18,148	0/0:3,0:3:9:.:.:0,9,74	0/0:3,0:3:9:.:.:0,9,74	0/0:2,0:2:6:.:.:0,6,49	./.:1,0:1:.:.:.:0,0,0	0/0:5,0:5:0:.:.:0,0,78	0/1:2,3:5:38:.:.:59,0,38	1/1:0,2:2:6:1|1:180586_C_G:90,6,0	0/0:3,0:3:0:.:.:0,0,27	0/1:3,3:6:99:0|1:180586_C_G:114,0,152	1/1:0,5:5:15:1|1:180586_C_G:204,15,0	1/1:0,8:8:24:1|1:180569_A_T:360,24,0	1/1:0,9:9:27:1|1:180569_A_T:405,27,0	0/0:9,0:9:27:.:.:0,27,233	./.:0,0:0:.:.:.:0,0,0	1/1:0,10:10:30:1|1:180586_C_G:391,30,0	./.:0,0:0:.:.:.:0,0,0	0/0:2,0:2:0:.:.:0,0,2	0/1:5,5:10:99:0|1:180586_C_G:207,0,213	0/1:1,5:6:27:0|1:180569_A_T:207,0,27	1/1:0,6:6:18:1|1:180586_C_G:270,18,0	0/1:2,3:5:70:0|1:180586_C_G:120,0,70	0/1:1,1:2:39:0|1:180586_C_G:39,0,39	0/0:3,0:3:9:.:.:0,9,74	0/0:5,0:5:15:.:.:0,15,120	1/1:0,3:3:9:1|1:180586_C_G:135,9,0	./.:1,0:1:.:.:.:0,0,0	1/1:0,16:16:51:1|1:180586_C_G:712,51,0	0/1:1,7:8:23:0|1:180586_C_G:301,0,23	0/1:2,5:7:31:.:.:102,0,31	0/1:3,1:4:33:0|1:180586_C_G:33,0,201	0/0:9,0:9:24:.:.:0,24,360	1/1:0,7:7:21:1|1:180586_C_G:315,21,0	1/1:0,8:8:24:1|1:180586_C_G:349,24,0	0/0:10,0:10:5:.:.:0,5,207	0/0:7,0:7:0:.:.:0,0,125	0/1:1,2:3:15:0|1:180586_C_G:81,0,15	0/1:3,3:6:99:0|1:180586_C_G:117,0,129	0/0:9,0:9:27:.:.:0,27,221	./.:2,0:2:.:.:.:0,0,0	0/0:5,0:5:0:.:.:0,0,78	1/1:0,8:8:24:1|1:180569_A_T:360,24,0	0/1:4,8:12:99:0|1:180569_A_T:324,0,325	0/0:8,0:8:0:.:.:0,0,150	0/1:8,5:13:70:.:.:70,0,153	1/1:0,5:5:15:1|1:180586_C_G:225,15,0	0/0:4,0:4:12:.:.:0,12,99	0/0:7,0:7:0:.:.:0,0,130	1/1:0,3:3:9:1|1:180586_C_G:135,9,0	./.:1,0:1:.:.:.:0,0,0	0/0:8,0:8:0:.:.:0,0,154	0/0:4,0:4:12:.:.:0,12,96	0/1:2,4:6:33:.:.:81,0,33	1/1:0,5:5:15:1|1:180586_C_G:194,15,0	1/1:0,2:2:6:1|1:180586_C_G:90,6,0	0/1:2,3:5:86:0|1:180586_C_G:120,0,86	1/1:0,2:2:6:1|1:180586_C_G:90,6,0	0/1:1,6:7:29:0|1:180586_C_G:249,0,29	0/0:4,0:4:0:.:.:0,0,52	./.:0,0:0:.:.:.:0,0,0	0/1:2,2:4:52:0|1:180586_C_G:52,0,88	1/1:0,8:8:24:1|1:180586_C_G:360,24,0	0/1:5,3:8:50:.:.:50,0,104	./.:2,0:2:.:.:.:0,0,0	0/0:10,0:10:30:.:.:0,30,247	1/1:0,4:4:12:1|1:180586_C_G:180,12,0	0/0:2,0:2:3:.:.:0,3,45	0/0:4,0:4:12:.:.:0,12,99	0/1:0,3:3:14:0|1:180586_C_G:102,0,14	0/0:12,0:12:11:.:.:0,11,265	0/0:12,0:12:11:.:.:0,11,254	0/0:1,0:1:3:.:.:0,3,22	1/1:0,4:4:12:1|1:180586_C_G:160,12,0	0/1:6,6:12:99:0|1:180586_C_G:234,0,250	1/1:0,5:5:15:1|1:180586_C_G:184,15,0	./.:1,0:1:.:.:.:0,0,0	0/1:1,5:6:4:0|1:180586_C_G:207,0,4	0/0:3,0:3:9:.:.:0,9,73	0/1:11,3:14:73:0|1:180586_C_G:73,0,489	1/1:0,8:8:27:1|1:180586_C_G:384,27,0	1/1:0,4:4:12:1|1:180586_C_G:180,12,0	1/1:0,6:6:18:1|1:180586_C_G:270,18,0	1/1:0,13:13:39:1|1:180569_A_T:585,39,0	./.:2,0:2:.:.:.:0,0,0	0/0:2,0:2:0:.:.:0,0,1	0/0:5,0:5:15:.:.:0,15,124	1/1:0,14:14:42:1|1:180586_C_G:630,42,0	0/1:6,4:10:99:0|1:180569_A_T:147,0,337	0/0:9,0:9:27:.:.:0,27,223	1/1:0,7:7:24:1|1:180569_A_T:340,24,0	1/1:0,8:8:24:1|1:180569_A_T:360,24,0	1/1:0,4:4:12:1|1:180586_C_G:180,12,0	0/1:4,4:8:99:0|1:180586_C_G:156,0,177	0/0:2,0:2:0:.:.:0,0,2	0/0:5,0:5:0:.:.:0,0,79	1/1:0,3:3:9:1|1:180586_C_G:135,9,0	./.:2,0:2:.:.:.:0,0,0	0/1:2,3:5:99:0|1:180569_A_T:120,0,136	0/0:4,0:4:12:.:.:0,12,103	0/0:3,0:3:9:.:.:0,9,74	1/1:0,3:3:9:1|1:180569_A_T:135,9,0	1/1:0,9:9:27:1|1:180586_C_G:385,27,0	1/1:0,2:2:6:1|1:180586_C_G:90,6,0	1/1:0,4:4:12:1|1:180586_C_G:160,12,0	1/1:0,5:5:15:1|1:180586_C_G:225,15,0	1/1:0,11:11:33:1|1:180586_C_G:495,33,0	0/0:5,0:5:15:.:.:0,15,122	1/1:0,1:1:3:1|1:180586_C_G:45,3,0	./.:1,0:1:.:.:.:0,0,0	0/1:3,5:8:99:0|1:180586_C_G:201,0,120	0/0:3,0:3:0:.:.:0,0,24	0/1:2,2:4:58:0|1:180586_C_G:58,0,89	0/1:1,7:8:25:0|1:180586_C_G:291,0,25	1/1:0,6:6:17:1|1:180586_C_G:204,17,0	1/1:0,6:6:18:1|1:180586_C_G:270,18,0	1/1:0,2:2:6:1|1:180586_C_G:90,6,0	./.:0,0:0:.:.:.:0,0,0	0/0:4,0:4:12:.:.:0,12,98	0/0:8,0:8:21:.:.:0,21,315	1/1:0,7:7:21:1|1:180586_C_G:303,21,0	./.:3,0:3:.:.:.:0,0,0	./.:2,0:2:.:.:.:0,0,0	./.:1,0:1:.:.:.:0,0,0	0/0:4,0:4:12:.:.:0,12,97	0/0:2,0:2:6:.:.:0,6,49	0/0:3,0:3:9:.:.:0,9,74	./.:0,0:0:.:.:.:0,0,0	./.:0,0:0:.:.:.:0,0,0	0/0:2,0:2:0:.:.:0,0,1	0/1:5,5:10:93:.:.:93,0,147	1/1:0,3:3:9:1|1:180586_C_G:135,9,0	./.:0,0:0:.:.:.:0,0,0	./.:0,0:0:.:.:.:0,0,0	./.:0,0:0:.:.:.:0,0,0	./.:0,0:0:.:.:.:0,0,0	0/1:3,3:6:56:0|1:180586_C_G:56,0,56	1/1:0,5:5:15:1|1:180586_C_G:225,15,0	0/0:1,0:1:3:.:.:0,3,25	0/0:1,0:1:3:.:.:0,3,26	./.:2,0:2:.:.:.:0,0,0	0/1:1,2:3:41:0|1:180586_C_G:81,0,41	1/1:0,4:4:12:1|1:180586_C_G:180,12,0	1/1:0,6:6:18:1|1:180586_C_G:270,18,0	1/1:0,6:6:18:1|1:180586_C_G:270,18,0	0/1:1,5:6:29:0|1:180586_C_G:205,0,29
superscaffold58-PCRedited	233256	.	A	ATATC	28862.4	.	ANN=ATATC|intergenic_region|MODIFIER|(sp)_putative_A_disintegrin_and_metalloproteinase_with_thrombospondin_motifs_7-(pfam)_7tm_7_family_containing_protein|CLUMAR_CG018759-CLUMAR_CG018766|intergenic_region|CLUMAR_CG018759-CLUMAR_CG018766|||n.233256_233257insTATC||||||	GT:AD:DP:GQ:PL	0/0:15,0:15:19:0,19,326	0/0:14,0:14:17:0,17,303	0/1:3,9:12:99:308,0,99	0/1:6,10:16:99:341,0,210	1/1:0,10:10:30:387,30,0	1/1:0,17:17:54:644,54,0	1/1:0,10:10:33:407,33,0	0/1:8,6:14:99:195,0,305	0/1:6,6:12:99:203,0,234	0/0:11,0:11:7:0,7,230	0/0:21,0:21:63:0,63,545	0/0:12,0:12:36:0,36,303	0/1:8,12:20:99:415,0,300	0/0:10,0:10:27:0,27,405	0/1:11,3:14:76:76,0,420	0/1:7,3:10:85:85,0,285	0/0:19,0:19:57:0,57,464	0/0:11,0:11:33:0,33,272	1/1:0,8:8:24:315,24,0	0/0:13,0:13:33:0,33,495	1/1:0,13:13:39:514,39,0	0/0:11,0:11:33:0,33,272	0/0:5,0:5:15:0,15,124	0/0:11,0:11:33:0,33,272	0/1:9,11:20:99:380,0,342	0/0:22,0:22:44:0,44,528	0/0:10,0:10:30:0,30,255	0/0:15,0:15:45:0,45,371	0/0:30,0:30:90:0,90,769	0/1:6,9:15:99:305,0,199	0/1:5,4:9:99:143,0,198	0/1:1,2:3:36:68,0,36	1/1:0,13:13:39:456,39,0	1/1:0,9:9:27:352,27,0	0/1:4,5:9:99:171,0,120	0/0:15,0:15:45:0,45,371	1/1:0,13:13:39:480,39,0	1/1:0,15:15:51:647,51,0	0/0:25,0:25:66:0,66,990	1/1:0,6:6:18:232,18,0	0/0:13,0:13:0:0,0,229	1/1:0,8:8:24:309,24,0	0/0:13,0:13:0:0,0,233	0/0:19,0:19:45:0,45,675	1/1:0,9:9:27:352,27,0	0/0:12,0:12:36:0,36,297	0/0:7,0:7:0:0,0,129	0/1:6,5:11:99:186,0,234	1/1:0,15:15:45:591,45,0	1/1:0,9:9:27:352,27,0	0/0:15,0:15:42:0,42,630	1/1:0,7:7:21:274,21,0	0/0:11,0:11:33:0,33,286	0/1:7,4:11:99:106,0,282	0/1:7,8:15:99:271,0,246	0/0:10,0:10:4:0,4,203	0/0:14,0:14:39:0,39,585	0/0:7,0:7:21:0,21,172	0/0:18,0:18:48:0,48,720	0/0:19,0:19:45:0,45,675	0/1:4,3:7:93:93,0,159	0/1:11,3:14:78:78,0,433	0/1:4,9:13:99:353,0,138	0/1:4,5:9:99:171,0,153	0/0:17,0:17:25:0,25,384	1/1:0,16:16:48:621,48,0	0/0:13,0:13:39:0,39,307	0/0:9,0:9:27:0,27,223	0/1:4,6:10:99:206,0,150	0/1:9,7:16:99:225,0,342	1/1:0,14:14:42:531,42,0	0/0:14,0:14:20:0,20,311	0/1:4,11:15:99:392,0,102	0/1:1,12:13:6:426,0,6	0/1:3,2:5:63:63,0,120	0/1:8,8:16:99:250,0,366	0/0:13,0:13:13:0,13,276	0/1:8,7:15:99:234,0,297	1/1:0,7:7:24:294,24,0	0/1:5,5:10:99:164,0,186	1/1:0,6:6:18:236,18,0	0/1:10,11:21:99:347,0,354	1/1:0,8:8:24:312,24,0	0/1:2,9:11:65:296,0,65	0/0:9,0:9:27:0,27,222	0/0:35,0:35:90:0,90,1350	0/1:3,5:8:99:166,0,111	1/1:0,22:22:69:886,69,0	0/0:18,0:18:54:0,54,457	1/1:0,17:17:57:711,57,0	1/1:0,15:15:45:590,45,0	0/0:19,0:19:51:0,51,765	0/1:5,14:19:99:514,0,165	0/0:19,0:19:51:0,51,765	0/1:4,5:9:99:171,0,153	0/1:3,7:10:90:240,0,90	1/1:0,16:16:48:622,48,0	0/0:17,0:17:48:0,48,720	0/0:15,0:15:23:0,23,343	1/1:0,8:8:24:307,24,0	0/0:8,0:8:0:0,0,105	0/1:2,8:10:60:285,0,60	0/1:4,14:18:99:478,0,126	1/1:0,5:5:15:197,15,0	1/1:0,5:5:15:200,15,0	1/1:0,4:4:12:158,12,0	0/1:8,10:18:99:336,0,216	1/1:0,16:16:48:629,48,0	0/1:3,2:5:63:63,0,137	0/0:11,0:11:33:0,33,283	0/1:6,5:11:99:162,0,237	0/1:4,7:11:99:245,0,147	0/1:8,5:13:99:153,0,321	0/0:24,0:24:46:0,46,566	1/1:0,12:12:36:467,36,0	1/1:0,5:5:18:219,18,0	1/1:0,9:9:27:347,27,0	0/1:6,10:16:99:321,0,206	0/1:8,4:12:99:122,0,291	0/0:11,0:11:7:0,7,226	0/0:4,0:4:6:0,6,90	1/1:0,16:16:48:626,48,0	0/1:5,5:10:99:167,0,195	0/0:21,0:21:60:0,60,533	0/1:11,7:18:99:222,0,441	0/1:8,7:15:99:248,0,312	1/1:0,10:10:33:407,33,0	1/1:0,12:12:36:467,36,0	0/0:16,0:16:22:0,22,356	0/1:1,11:12:9:398,0,9	0/0:18,0:18:4:0,4,350	0/1:12,10:22:99:315,0,474	0/1:8,13:21:99:464,0,294	0/1:5,9:14:99:282,0,183	0/0:20,0:20:0:0,0,363	0/1:7,8:15:99:266,0,270	1/1:0,13:13:39:501,39,0	0/1:4,8:12:99:275,0,144	0/1:4,4:8:99:134,0,156	0/0:9,0:9:27:0,27,223	1/1:0,11:11:36:429,36,0	0/1:7,7:14:99:235,0,274	0/0:16,0:16:48:0,48,404	0/0:24,0:24:66:0,66,990	0/0:19,0:19:57:0,57,469	0/0:21,0:21:60:0,60,900	0/0:15,0:15:42:0,42,630	0/0:13,0:13:15:0,15,292	0/0:17,0:17:26:0,26,386	0/0:12,0:12:36:0,36,297	0/0:15,0:15:39:0,39,585	0/0:16,0:16:48:0,48,390	0/0:16,0:16:48:0,48,408	0/0:18,0:18:31:0,31,411	0/0:17,0:17:51:0,51,431	0/0:14,0:14:15:0,15,319	0/0:8,0:8:24:0,24,197	0/0:15,0:15:45:0,45,371	0/0:9,0:9:27:0,27,223	0/0:18,0:18:54:0,54,445	0/0:14,0:14:42:0,42,346	0/0:11,0:11:33:0,33,269	0/0:13,0:13:16:0,16,286	0/0:11,0:11:27:0,27,405	0/0:19,0:19:57:0,57,470	0/0:8,0:8:0:0,0,109	0/1:5,9:14:99:313,0,150	0/1:4,13:17:99:458,0,129
superscaffold58-PCRedited	233307	.	C	T	34941.2	.	ANN=T|intergenic_region|MODIFIER|(sp)_putative_A_disintegrin_and_metalloproteinase_with_thrombospondin_motifs_7-(pfam)_7tm_7_family_containing_protein|CLUMAR_CG018759-CLUMAR_CG018766|intergenic_region|CLUMAR_CG018759-CLUMAR_CG018766|||n.233307C>T||||||	GT:AD:DP:GQ:PGT:PID:PL	0/0:8,0:8:0:.:.:0,0,139	0/0:19,0:19:31:.:.:0,31,416	0/1:4,7:11:64:.:.:140,0,64	0/1:3,11:14:30:.:.:232,0,30	1/1:0,16:16:48:.:.:401,48,0	1/1:0,16:16:48:.:.:397,48,0	0/1:3,9:12:36:.:.:189,0,36	1/1:0,19:19:57:.:.:476,57,0	1/1:0,15:15:45:.:.:373,45,0	1/1:0,11:11:33:.:.:277,33,0	1/1:0,12:12:36:.:.:267,36,0	0/1:9,5:14:84:.:.:84,0,177	0/1:13,14:27:99:.:.:269,0,236	0/1:7,4:11:65:.:.:65,0,138	1/1:0,14:14:42:.:.:351,42,0	0/1:6,3:9:49:.:.:49,0,119	0/1:10,6:16:92:.:.:92,0,191	1/1:1,14:15:21:.:.:326,21,0	1/1:0,5:5:15:.:.:128,15,0	0/0:13,0:13:0:.:.:0,0,168	1/1:0,10:10:30:.:.:254,30,0	0/1:3,5:8:49:.:.:102,0,49	1/1:0,10:10:30:.:.:252,30,0	1/1:0,10:10:30:.:.:249,30,0	0/1:8,9:17:99:.:.:176,0,141	1/1:0,17:17:51:.:.:434,51,0	1/1:0,12:12:36:.:.:296,36,0	1/1:0,15:15:45:.:.:367,45,0	0/1:16,11:27:99:.:.:162,0,295	1/1:0,10:10:30:.:.:251,30,0	0/1:2,5:7:29:.:.:107,0,29	0/0:5,0:5:0:.:.:0,0,73	1/1:1,13:14:17:.:.:284,17,0	1/1:0,10:10:30:.:.:238,30,0	0/1:3,8:11:40:.:.:165,0,40	0/0:12,0:12:36:.:.:0,36,297	1/1:0,18:18:54:.:.:452,54,0	1/1:0,21:21:63:.:.:524,63,0	0/0:22,0:22:42:.:.:0,42,630	0/1:1,7:8:1:.:.:146,0,1	1/1:0,15:15:45:.:.:373,45,0	1/1:0,9:9:27:.:.:224,27,0	0/0:14,0:14:0:.:.:0,0,244	0/0:19,0:19:54:.:.:0,54,810	1/1:0,9:9:27:.:.:230,27,0	0/0:14,0:14:36:.:.:0,36,540	./.:8,0:8:.:.:.:0,0,0	1/1:0,14:14:42:.:.:352,42,0	0/1:2,13:15:4:.:.:279,0,4	1/1:0,8:8:24:.:.:198,24,0	0/0:18,0:18:48:.:.:0,48,720	1/1:0,8:8:24:.:.:199,24,0	0/0:10,0:10:30:.:.:0,30,247	1/1:0,16:16:48:.:.:399,48,0	0/1:10,9:19:99:.:.:168,0,185	0/0:9,0:9:1:.:.:0,1,164	0/0:13,0:13:39:.:.:0,39,314	0/1:3,3:6:55:.:.:57,0,55	0/0:16,0:16:45:.:.:0,45,675	0/1:10,16:26:99:.:.:323,0,153	0/1:3,4:7:79:.:.:79,0,114	0/1:9,2:11:17:.:.:17,0,185	0/1:6,10:16:96:.:.:202,0,96	0/1:5,8:13:69:.:.:163,0,69	0/0:13,0:13:13:.:.:0,13,272	1/1:0,15:15:45:.:.:375,45,0	0/0:13,0:13:24:.:.:0,24,360	0/0:11,0:11:27:.:.:0,27,405	0/1:8,6:14:99:.:.:109,0,297	0/1:4,7:11:65:.:.:143,0,65	1/1:0,11:11:33:.:.:280,33,0	0/0:10,0:10:30:.:.:0,30,247	1/1:1,9:10:6:.:.:205,6,0	1/1:0,17:17:51:.:.:427,51,0	1/1:0,6:6:18:.:.:148,18,0	0/1:7,9:16:99:0|1:233307_C_T:239,0,267	0/0:19,0:19:31:.:.:0,31,419	1/1:1,16:17:27:.:.:374,27,0	1/1:0,13:13:39:.:.:312,39,0	0/1:5,3:8:51:.:.:51,0,98	1/1:0,8:8:24:.:.:202,24,0	0/1:3,10:13:34:.:.:211,0,34	1/1:0,11:11:33:.:.:278,33,0	0/1:2,12:14:7:.:.:258,0,7	0/0:11,0:11:33:.:.:0,33,272	0/0:29,0:29:81:.:.:0,81,1215	0/1:3,8:11:40:.:.:168,0,40	1/1:0,20:20:59:.:.:477,59,0	0/0:18,0:18:51:.:.:0,51,765	1/1:0,20:20:60:.:.:489,60,0	1/1:0,18:18:54:.:.:456,54,0	0/0:19,0:19:31:.:.:0,31,415	1/1:0,23:23:69:.:.:578,69,0	0/0:22,0:22:27:.:.:0,27,405	0/1:5,3:8:46:.:.:46,0,98	0/1:8,8:16:99:.:.:154,0,146	1/1:1,12:13:15:.:.:276,15,0	0/0:19,0:19:48:.:.:0,48,720	0/0:15,0:15:0:.:.:0,0,271	1/1:0,6:6:18:.:.:151,18,0	0/1:4,4:8:73:.:.:77,0,73	0/1:2,6:8:25:.:.:127,0,25	0/1:3,15:18:81:.:.:323,0,81	1/1:0,6:6:18:.:.:150,18,0	1/1:0,11:11:33:.:.:276,33,0	1/1:0,6:6:18:.:.:148,18,0	0/1:8,15:23:99:.:.:307,0,101	1/1:0,15:15:43:.:.:345,43,0	0/1:4,6:10:99:.:.:119,0,150	0/0:9,0:9:27:.:.:0,27,222	1/1:0,9:9:27:.:.:221,27,0	0/1:3,10:13:34:.:.:212,0,34	0/1:7,10:17:99:.:.:198,0,118	0/1:13,10:23:99:.:.:168,0,248	1/1:0,17:17:44:.:.:425,44,0	1/1:0,10:10:30:.:.:254,30,0	1/1:0,6:6:18:.:.:151,18,0	0/1:5,11:16:73:.:.:224,0,73	0/1:11,6:17:99:.:.:127,0,208	0/1:4,6:10:65:.:.:112,0,65	1/1:0,2:2:6:.:.:50,6,0	1/1:0,13:13:39:.:.:320,39,0	1/1:0,6:6:18:.:.:147,18,0	0/1:8,7:15:99:.:.:114,0,133	1/1:0,18:18:54:.:.:451,54,0	0/1:8,8:16:99:.:.:149,0,144	1/1:0,13:13:39:.:.:327,39,0	1/1:0,15:15:45:.:.:374,45,0	0/0:13,0:13:39:.:.:0,39,318	0/1:1,6:7:2:.:.:130,0,2	0/1:11,7:18:99:.:.:111,0,219	0/1:10,9:19:99:.:.:162,0,180	1/1:0,15:15:45:.:.:410,45,0	1/1:0,13:13:39:.:.:327,39,0	0/1:7,12:19:99:.:.:244,0,101	0/1:6,8:14:99:.:.:154,0,102	1/1:0,13:13:39:.:.:319,39,0	1/1:0,14:14:42:.:.:342,42,0	0/1:5,3:8:51:.:.:51,0,97	1/1:0,9:9:27:.:.:222,27,0	1/1:0,12:12:36:.:.:289,36,0	0/1:9,8:17:99:.:.:144,0,161	0/0:24,0:24:72:.:.:0,72,590	1/1:0,16:16:48:.:.:403,48,0	1/1:0,23:23:69:.:.:565,69,0	1/1:0,18:18:54:.:.:450,54,0	1/1:0,13:13:39:.:.:326,39,0	1/1:1,13:14:18:.:.:308,18,0	1/1:0,11:11:33:.:.:272,33,0	1/1:0,8:8:24:.:.:200,24,0	1/1:1,14:15:21:.:.:327,21,0	1/1:1,15:16:24:.:.:359,24,0	1/1:0,20:20:58:.:.:457,58,0	1/1:0,13:13:39:.:.:327,39,0	1/1:0,20:20:60:.:.:491,60,0	1/1:0,21:21:63:.:.:806,63,0	1/1:1,12:13:15:.:.:278,15,0	1/1:0,11:11:33:.:.:276,33,0	1/1:0,8:8:24:.:.:202,24,0	1/1:1,10:11:8:.:.:228,8,0	1/1:0,13:13:39:.:.:322,39,0	1/1:1,10:11:9:.:.:227,9,0	1/1:0,16:16:48:.:.:405,48,0	1/1:0,9:9:27:.:.:216,27,0	1/1:0,21:21:63:.:.:528,63,0	1/1:0,10:10:30:.:.:250,30,0	0/1:5,9:14:79:.:.:167,0,79	0/1:5,11:16:74:.:.:222,0,74
superscaffold58-PCRedited	234915	.	A	G	27303.1	.	ANN=G|intergenic_region|MODIFIER|(sp)_putative_A_disintegrin_and_metalloproteinase_with_thrombospondin_motifs_7-(pfam)_7tm_7_family_containing_protein|CLUMAR_CG018759-CLUMAR_CG018766|intergenic_region|CLUMAR_CG018759-CLUMAR_CG018766|||n.234915A>G||||||	GT:AD:DP:GQ:PGT:PID:PL	0/0:8,0:8:0:.:.:0,0,154	0/0:8,0:8:0:.:.:0,0,149	0/1:1,7:8:2:.:.:148,0,2	0/1:9,6:15:99:.:.:103,0,186	1/1:1,12:13:13:.:.:270,13,0	1/1:0,20:20:60:.:.:488,60,0	1/1:0,12:12:36:.:.:294,36,0	1/1:0,21:21:63:.:.:517,63,0	1/1:0,13:13:39:.:.:326,39,0	0/0:21,0:21:33:.:.:0,33,495	0/0:24,0:24:48:.:.:0,48,720	0/1:16,7:23:99:.:.:105,0,351	0/1:13,16:29:99:.:.:306,0,255	0/1:7,9:16:99:.:.:168,0,139	0/0:19,0:19:42:.:.:0,42,630	1/1:0,25:25:75:.:.:616,75,0	0/0:28,0:28:54:.:.:0,54,810	0/0:15,0:15:39:.:.:0,39,585	0/1:15,7:22:99:.:.:109,0,353	0/1:5,13:18:80:.:.:265,0,80	1/1:0,8:8:24:.:.:197,24,0	0/1:8,11:19:99:.:.:218,0,157	0/0:21,0:21:60:.:.:0,60,548	0/0:27,0:27:36:.:.:0,36,540	0/0:20,0:20:54:.:.:0,54,810	0/0:20,0:20:36:.:.:0,36,540	0/0:21,0:21:40:.:.:0,40,508	0/0:13,0:13:39:.:.:0,39,321	0/1:11,10:21:99:.:.:184,0,209	0/1:7,10:17:99:.:.:199,0,121	0/1:16,14:30:99:.:.:263,0,593	0/1:5,5:10:93:.:.:93,0,99	1/1:1,18:19:30:.:.:417,30,0	1/1:0,6:6:18:.:.:148,18,0	0/1:4,9:13:61:.:.:181,0,61	0/0:16,0:16:23:.:.:0,23,364	1/1:0,17:17:51:.:.:426,51,0	0/1:2,10:12:15:.:.:208,0,15	0/1:7,11:18:99:.:.:215,0,130	0/1:5,5:10:93:.:.:93,0,103	0/0:15,0:15:45:.:.:0,45,371	1/1:0,20:20:60:.:.:493,60,0	0/0:19,0:19:0:.:.:0,0,348	0/0:18,0:18:6:.:.:0,6,379	1/1:0,15:15:45:.:.:367,45,0	0/0:11,0:11:33:.:.:0,33,269	1/1:0,4:4:12:.:.:99,12,0	1/1:0,18:18:54:.:.:443,54,0	0/1:3,10:13:38:.:.:204,0,38	0/1:4,3:7:53:.:.:53,0,84	0/0:17,0:17:2:.:.:0,2,345	1/1:0,13:13:39:.:.:320,39,0	0/0:13,0:13:17:.:.:0,17,283	1/1:0,14:14:42:.:.:345,42,0	0/1:12,8:20:99:.:.:143,0,248	0/0:19,2:21:14:0|1:234915_A_G:0,14,687	0/0:11,0:11:33:.:.:0,33,268	0/1:18,8:26:99:.:.:117,0,387	0/0:15,0:15:0:.:.:0,0,280	0/1:6,10:16:99:.:.:202,0,108	0/0:19,0:19:30:.:.:0,30,454	1/1:0,17:17:51:.:.:425,51,0	1/1:0,16:16:48:.:.:393,48,0	0/1:6,18:24:85:.:.:385,0,85	0/0:20,0:20:60:.:.:0,60,495	1/1:0,18:18:54:.:.:442,54,0	1/1:0,16:16:48:.:.:394,48,0	0/0:12,0:12:36:.:.:0,36,297	0/1:2,5:7:30:.:.:104,0,30	1/1:0,14:14:42:.:.:342,42,0	0/1:18,6:24:76:.:.:76,0,397	0/1:10,5:15:78:.:.:78,0,212	0/1:6,15:21:92:.:.:303,0,92	1/1:0,15:15:45:.:.:370,45,0	0/1:3,7:10:48:.:.:142,0,48	1/1:0,17:17:51:.:.:416,51,0	0/1:8,10:18:99:.:.:192,0,149	0/1:7,7:14:99:.:.:137,0,125	1/1:0,11:11:33:.:.:262,33,0	0/1:3,6:9:50:.:.:121,0,50	1/1:0,11:11:33:1|1:234907_T_TA:276,33,0	1/1:1,23:24:49:.:.:529,49,0	0/1:6,8:14:99:.:.:154,0,118	1/1:0,19:19:56:1|1:234914_G_T:457,56,0	0/1:4,10:14:61:.:.:213,0,61	0/1:11,12:23:99:.:.:208,0,214	1/1:1,19:20:34:.:.:449,34,0	1/1:0,18:18:54:.:.:456,54,0	0/0:7,0:7:18:.:.:0,18,270	0/1:9,10:19:99:.:.:189,0,174	0/1:5,10:15:77:.:.:201,0,77	0/0:9,0:9:0:.:.:0,0,132	1/1:1,10:11:7:.:.:221,7,0	0/0:33,0:33:77:.:.:0,77,820	0/1:9,6:15:99:.:.:103,0,186	0/1:10,11:21:99:.:.:208,0,196	1/1:0,18:18:54:.:.:453,54,0	0/0:19,0:19:31:.:.:0,31,456	0/0:17,0:17:48:.:.:0,48,720	1/1:0,13:13:39:.:.:321,39,0	1/1:1,12:13:16:.:.:274,16,0	1/1:0,7:7:21:.:.:177,21,0	0/1:8,7:15:99:.:.:127,0,164	1/1:0,24:24:72:.:.:591,72,0	1/1:1,11:12:10:.:.:243,10,0	1/1:0,18:18:54:.:.:452,54,0	1/1:0,16:16:48:.:.:391,48,0	1/1:0,14:14:42:.:.:344,42,0	1/1:0,12:12:36:.:.:296,36,0	0/0:18,0:18:54:.:.:0,54,446	1/1:0,14:14:42:.:.:345,42,0	1/1:0,20:20:60:.:.:493,60,0	0/1:7,10:17:99:.:.:195,0,129	0/0:16,0:16:23:.:.:0,23,361	0/1:8,7:15:99:.:.:115,0,165	0/1:3,8:11:44:.:.:164,0,44	0/0:8,0:8:0:.:.:0,0,154	0/1:6,5:11:90:.:.:90,0,122	0/0:18,0:18:28:.:.:0,28,412	0/0:12,0:12:33:.:.:0,33,495	1/1:0,9:9:27:.:.:222,27,0	1/1:0,19:19:57:.:.:477,57,0	1/1:0,12:12:36:.:.:282,36,0	0/1:16,4:20:39:.:.:39,0,347	1/1:0,18:18:54:.:.:439,54,0	0/1:10,10:20:99:.:.:186,0,192	1/1:0,23:23:69:.:.:566,69,0	0/1:13,7:20:99:.:.:112,0,274	1/1:0,11:11:33:.:.:271,33,0	0/0:13,0:13:14:.:.:0,14,284	0/0:14,0:14:36:.:.:0,36,540	0/1:4,11:15:57:.:.:224,0,57	1/1:0,19:19:57:.:.:467,57,0	0/1:3,7:10:44:.:.:142,0,44	0/0:15,0:15:42:.:.:0,42,630	0/1:11,5:16:75:.:.:75,0,227	0/1:10,7:17:99:.:.:121,0,206	0/1:7,7:14:99:.:.:133,0,254	0/1:4,5:9:73:.:.:96,0,73	0/0:13,0:13:30:.:.:0,30,450	1/1:1,13:14:16:.:.:275,16,0	1/1:0,20:20:59:.:.:471,59,0	0/1:2,3:5:36:.:.:59,0,36	0/0:18,0:18:48:.:.:0,48,720	0/0:18,0:18:32:.:.:0,32,411	0/0:20,0:20:45:.:.:0,45,675	0/0:18,0:18:36:.:.:0,36,540	0/1:8,5:13:80:.:.:80,0,167	0/0:11,0:11:27:.:.:0,27,405	0/0:8,0:8:18:.:.:0,18,270	0/0:25,0:25:53:.:.:0,53,593	0/0:9,0:9:15:.:.:0,15,225	0/0:18,0:18:30:.:.:0,30,450	0/0:21,0:21:24:.:.:0,24,360	0/0:11,0:11:30:.:.:0,30,450	0/0:26,0:26:56:.:.:0,56,615	0/0:19,0:19:39:.:.:0,39,585	0/0:16,0:16:33:.:.:0,33,495	0/0:18,0:18:45:.:.:0,45,675	0/0:26,0:26:60:.:.:0,60,643	0/0:20,0:20:48:.:.:0,48,720	0/0:19,0:19:51:.:.:0,51,765	0/0:9,0:9:24:.:.:0,24,360	0/0:28,0:28:60:.:.:0,60,669	0/0:21,0:21:51:.:.:0,51,765	0/1:6,4:10:69:.:.:69,0,127	0/1:10,10:20:99:.:.:190,0,189	1/1:0,19:19:57:.:.:460,57,0
superscaffold58-PCRedited	235605	.	T	TTAGG	7498.63	.	ANN=TTAGG|intergenic_region|MODIFIER|(sp)_putative_A_disintegrin_and_metalloproteinase_with_thrombospondin_motifs_7-(pfam)_7tm_7_family_containing_protein|CLUMAR_CG018759-CLUMAR_CG018766|intergenic_region|CLUMAR_CG018759-CLUMAR_CG018766|||n.235605_235606insTAGG||||||	GT:AD:DP:GQ:PL	0/1:2,7:9:66:266,0,66	0/1:2,14:16:50:481,0,50	0/1:4,6:10:99:201,0,178	0/1:5,2:7:60:60,0,225	0/0:8,0:8:9:0,9,135	0/0:20,0:20:60:0,60,503	0/0:14,0:14:39:0,39,585	0/0:12,0:12:27:0,27,405	0/0:15,0:15:33:0,33,495	0/0:14,0:14:18:0,18,270	0/0:23,0:23:33:0,33,495	0/0:10,0:10:7:0,7,209	0/0:17,0:17:33:0,33,495	0/0:18,0:18:39:0,39,585	0/0:23,0:23:30:0,30,450	0/0:15,0:15:39:0,39,585	0/0:18,0:18:30:0,30,450	0/0:27,0:27:45:0,45,675	0/0:22,0:22:30:0,30,450	0/0:8,0:8:12:0,12,180	0/0:9,0:9:18:0,18,270	0/0:16,0:16:12:0,12,180	0/0:17,0:17:21:0,21,315	0/0:16,0:16:27:0,27,405	0/0:28,0:28:39:0,39,585	0/0:14,0:14:27:0,27,405	0/0:19,0:19:36:0,36,540	0/0:21,0:21:36:0,36,540	0/0:22,0:22:60:0,60,563	0/0:28,0:28:63:0,63,945	0/0:20,0:20:35:0,35,483	0/0:5,0:5:15:0,15,124	0/0:15,0:15:45:0,45,368	0/0:11,0:11:33:0,33,280	0/1:10,7:17:99:227,0,407	1/1:0,11:11:32:399,32,0	0/0:17,0:17:39:0,39,585	0/0:15,0:15:39:0,39,585	0/1:15,17:32:99:564,0,566	0/0:11,0:11:24:0,24,360	0/0:15,0:15:45:0,45,383	0/0:14,0:14:42:0,42,343	1/1:0,8:8:24:314,24,0	1/1:0,16:16:48:612,48,0	0/0:16,0:16:45:0,45,675	0/1:3,4:7:99:141,0,114	0/0:7,0:7:18:0,18,270	0/0:20,0:20:36:0,36,540	0/0:12,0:12:30:0,30,450	0/0:16,0:16:26:0,26,358	1/1:0,13:13:39:496,39,0	0/0:20,0:20:42:0,42,630	0/1:9,11:20:99:372,0,345	0/0:25,0:25:54:0,54,810	0/0:16,0:16:42:0,42,630	0/1:3,8:11:99:327,0,114	0/1:7,3:10:92:92,0,331	0/0:7,0:7:21:0,21,169	0/0:13,0:13:18:0,18,270	0/0:20,0:20:60:0,60,510	0/1:5,11:16:99:403,0,177	0/0:12,0:12:33:0,33,495	0/0:18,0:18:54:0,54,445	0/0:10,0:10:4:0,4,203	0/1:9,5:14:99:151,0,371	0/0:19,0:19:35:0,35,436	0/0:22,0:22:60:0,60,538	0/1:18,6:24:99:157,0,748	0/1:7,2:9:49:49,0,320	0/0:11,0:11:30:0,30,450	0/0:19,0:19:33:0,33,495	0/1:10,6:16:99:193,0,402	0/0:28,0:28:62:0,62,640	0/0:27,0:27:75:0,75,1125	0/0:8,0:8:18:0,18,270	0/0:16,0:16:36:0,36,540	0/0:25,0:25:75:0,75,612	0/0:13,0:13:33:0,33,495	0/0:7,0:7:21:0,21,172	0/0:18,0:18:33:0,33,495	0/0:9,0:9:12:0,12,180	0/0:20,0:20:16:0,16,419	0/0:17,0:17:33:0,33,495	0/0:12,0:12:10:0,10,253	0/1:6,5:11:99:206,0,282	0/0:24,0:24:30:0,30,450	0/0:15,0:15:45:0,45,371	0/0:19,0:19:57:0,57,470	0/1:6,8:14:99:300,0,225	0/0:26,0:26:51:0,51,765	0/0:22,0:22:51:0,51,765	1/1:0,9:9:27:348,27,0	0/0:16,0:16:45:0,45,675	0/0:39,0:39:81:0,81,1215	0/0:6,0:6:18:0,18,145	0/0:19,0:19:54:0,54,810	0/0:20,0:20:57:0,57,855	0/1:9,4:13:99:112,0,366	0/0:14,0:14:21:0,21,315	0/0:14,0:14:30:0,30,450	0/0:7,0:7:18:0,18,270	0/0:15,0:15:45:0,45,368	0/1:6,2:8:52:52,0,246	0/0:14,0:14:20:0,20,313	0/0:15,0:15:42:0,42,630	0/0:21,0:21:48:0,48,720	0/0:27,0:27:60:0,60,900	0/0:10,0:10:9:0,9,216	0/0:10,0:10:30:0,30,247	1/1:0,7:7:21:272,21,0	0/0:14,0:14:33:0,33,495	0/0:29,0:29:81:0,81,1215	0/1:9,8:17:99:273,0,399	0/1:7,13:20:99:487,0,219	0/0:11,0:11:30:0,30,450	0/0:16,0:16:39:0,39,585	0/0:11,0:11:21:0,21,315	0/0:27,0:27:54:0,54,810	0/0:17,0:17:33:0,33,495	0/0:18,0:18:24:0,24,360	0/0:20,0:20:30:0,30,450	0/0:7,0:7:21:0,21,170	0/0:12,0:12:33:0,33,495	0/0:13,0:13:15:0,15,225	0/0:11,0:11:0:0,0,160	0/0:14,0:14:30:0,30,450	0/0:16,0:16:45:0,45,675	0/0:22,0:22:54:0,54,810	0/0:17,0:17:29:0,29,388	0/0:9,0:9:6:0,6,185	0/0:15,0:15:27:0,27,405	0/0:15,0:15:36:0,36,540	0/0:14,0:14:39:0,39,585	0/0:9,0:9:15:0,15,225	0/0:19,0:19:42:0,42,630	0/0:13,0:13:27:0,27,405	0/0:10,0:10:12:0,12,180	0/0:10,0:10:21:0,21,315	0/0:21,0:21:33:0,33,495	0/0:14,0:14:21:0,21,315	0/0:15,0:15:45:0,45,368	0/0:20,0:20:45:0,45,675	0/1:3,11:14:45:371,0,45	0/0:19,0:19:36:0,36,540	0/0:10,0:10:27:0,27,405	0/0:13,0:13:15:0,15,225	0/0:18,0:18:18:0,18,270	0/0:21,0:21:18:0,18,270	0/0:15,0:15:27:0,27,405	0/0:7,0:7:18:0,18,270	0/0:25,0:25:30:0,30,450	0/0:14,0:14:18:0,18,270	0/0:26,0:26:45:0,45,675	0/0:15,0:15:33:0,33,495	0/0:12,0:12:24:0,24,360	0/0:18,0:18:42:0,42,630	0/0:17,0:17:24:0,24,360	0/0:11,0:11:18:0,18,270	0/0:13,0:13:16:0,16,288	0/0:13,0:13:24:0,24,360	0/0:19,0:19:42:0,42,630	0/0:19,0:19:42:0,42,630	0/0:9,0:9:15:0,15,225	0/0:11,0:11:12:0,12,237	0/0:21,0:21:42:0,42,630	0/0:11,0:11:12:0,12,235	0/0:12,0:12:15:0,15,225	0/0:27,0:27:66:0,66,990
superscaffold58-PCRedited	236697	.	T	G	4032.41	.	ANN=G|intergenic_region|MODIFIER|(sp)_putative_A_disintegrin_and_metalloproteinase_with_thrombospondin_motifs_7-(pfam)_7tm_7_family_containing_protein|CLUMAR_CG018759-CLUMAR_CG018766|intergenic_region|CLUMAR_CG018759-CLUMAR_CG018766|||n.236697T>G||||||	GT:AD:DP:GQ:PL	1/1:0,13:13:39:308,39,0	1/1:0,7:7:21:172,21,0	0/1:3,8:11:44:164,0,44	0/1:5,10:15:83:186,0,83	0/0:6,0:6:18:0,18,147	0/0:11,0:11:27:0,27,405	0/0:19,0:19:57:0,57,466	0/0:13,0:13:39:0,39,321	0/0:19,0:19:35:0,35,441	0/0:20,0:20:57:0,57,855	0/0:20,0:20:57:0,57,855	0/0:17,0:17:51:0,51,418	0/0:19,0:19:54:0,54,810	0/0:15,0:15:45:0,45,371	0/0:13,0:13:39:0,39,321	0/0:13,0:13:39:0,39,321	0/0:16,0:16:48:0,48,412	0/0:20,0:20:60:0,60,501	0/0:28,0:28:58:0,58,679	0/0:9,0:9:27:0,27,223	0/0:10,0:10:8:0,8,217	0/0:12,0:12:36:0,36,297	0/0:8,0:8:24:0,24,195	0/0:15,0:15:42:0,42,630	0/0:13,0:13:39:0,39,321	0/0:9,0:9:27:0,27,223	0/0:15,0:15:22:0,22,342	0/0:20,0:20:60:0,60,495	0/0:24,0:24:72:0,72,587	0/0:13,0:13:39:0,39,321	0/0:12,0:12:36:0,36,297	0/0:3,0:3:9:0,9,69	0/0:12,0:12:36:0,36,315	0/0:11,0:11:33:0,33,268	0/1:6,8:14:99:155,0,109	1/1:0,4:4:12:83,12,0	0/0:20,0:20:54:0,54,810	0/0:13,0:13:14:0,14,284	0/1:6,15:21:88:306,0,88	0/0:12,0:12:36:0,36,297	0/0:14,0:14:42:0,42,342	0/0:16,0:16:48:0,48,393	1/1:0,14:14:42:345,42,0	1/1:1,9:10:4:196,4,0	0/0:23,0:23:47:0,47,555	0/1:9,8:17:99:146,0,174	0/0:8,0:8:24:0,24,195	0/0:8,0:8:24:0,24,199	0/0:16,0:16:48:0,48,392	0/0:13,0:13:36:0,36,540	1/1:0,14:14:42:343,42,0	0/0:14,0:14:42:0,42,346	0/1:11,5:16:75:75,0,230	0/0:22,0:22:60:0,60,900	0/0:10,0:10:27:0,27,405	0/1:8,7:15:99:127,0,159	0/1:7,5:12:87:87,0,142	0/0:16,0:16:42:0,42,630	0/0:14,0:14:42:0,42,337	0/0:8,0:8:24:0,24,198	0/1:5,4:9:72:72,0,93	0/0:11,0:11:33:0,33,272	0/0:15,0:15:42:0,42,630	0/1:4,3:7:53:53,0,81	0/1:5,6:11:95:115,0,95	0/0:17,0:17:51:0,51,417	0/0:10,0:10:30:0,30,241	0/1:7,7:14:99:130,0,137	0/1:6,4:10:68:68,0,123	0/0:5,0:5:12:0,12,180	0/0:20,0:20:60:0,60,496	0/1:6,3:9:46:46,0,119	0/0:20,0:20:57:0,57,855	0/0:20,0:20:57:0,57,855	0/0:7,0:7:21:0,21,180	0/0:13,0:13:39:0,39,318	0/0:15,0:15:45:0,45,386	0/0:22,0:22:60:0,60,537	0/0:7,0:7:18:0,18,270	0/0:11,0:11:33:0,33,272	0/0:7,0:7:21:0,21,173	0/0:31,0:31:33:0,33,681	0/0:3,0:3:9:0,9,79	0/0:23,0:23:69:0,69,584	0/1:4,3:7:53:53,0,81	0/0:26,0:26:78:0,78,639	0/0:19,0:19:57:0,57,469	0/0:14,0:14:39:0,39,585	0/1:7,5:12:87:87,0,141	0/0:12,0:12:36:0,36,297	0/0:15,0:15:45:0,45,371	1/1:1,20:21:37:457,37,0	0/0:20,0:20:60:0,60,515	0/0:15,0:15:45:0,45,370	0/0:13,0:13:39:0,39,321	0/0:13,0:13:39:0,39,321	0/0:10,0:10:30:0,30,247	0/1:8,5:13:84:84,0,168	0/0:13,0:13:14:0,14,290	0/0:19,0:19:54:0,54,810	0/0:4,0:4:12:0,12,99	0/0:12,0:12:36:0,36,297	0/1:4,4:8:60:60,0,78	0/0:11,0:11:33:0,33,270	0/0:12,0:12:36:0,36,297	0/0:16,0:16:48:0,48,393	0/0:22,0:22:60:0,60,900	0/0:14,0:14:39:0,39,585	0/0:16,0:16:48:0,48,416	0/1:3,6:9:50:121,0,50	0/0:15,0:15:42:0,42,630	0/0:22,0:22:43:0,43,514	0/1:12,4:16:50:50,0,258	0/1:7,8:15:99:152,0,134	0/0:11,0:11:7:0,7,235	0/0:17,0:17:51:0,51,417	0/0:19,0:19:57:0,57,469	0/0:18,0:18:19:0,19,383	0/0:8,0:8:24:0,24,198	0/0:18,0:18:48:0,48,720	0/0:15,0:15:39:0,39,585	0/0:15,0:15:45:0,45,370	0/0:16,0:16:48:0,48,404	0/0:18,0:18:54:0,54,461	0/0:7,0:7:21:0,21,181	0/0:29,0:29:81:0,81,1215	0/0:20,0:20:60:0,60,495	0/0:12,0:12:33:0,33,495	0/0:14,0:14:20:0,20,307	0/0:11,0:11:33:0,33,272	0/1:6,9:15:99:176,0,108	0/0:21,0:21:57:0,57,855	0/0:13,0:13:39:0,39,321	0/0:22,0:22:60:0,60,543	0/0:20,0:20:14:0,14,415	0/0:11,0:11:33:0,33,280	0/0:20,0:20:57:0,57,855	0/0:12,0:12:36:0,36,297	0/0:11,0:11:11:0,11,233	0/0:7,0:7:21:0,21,172	0/0:16,0:16:39:0,39,585	0/0:13,0:13:36:0,36,540	0/1:9,4:13:48:48,0,177	0/0:16,0:16:48:0,48,396	0/0:16,0:16:48:0,48,395	0/0:12,0:12:36:0,36,297	0/0:13,0:13:39:0,39,335	0/0:20,0:20:57:0,57,855	0/0:15,0:15:45:0,45,371	0/0:10,0:10:30:0,30,247	0/0:21,0:21:60:0,60,537	0/0:12,0:12:36:0,36,297	0/0:11,0:11:33:0,33,272	0/0:10,0:10:24:0,24,360	0/0:20,0:20:38:0,38,466	0/0:7,0:7:21:0,21,173	0/0:15,0:15:45:0,45,386	0/0:13,0:13:39:0,39,333	0/0:18,0:18:54:0,54,464	0/0:14,0:14:39:0,39,585	0/0:20,0:20:54:0,54,810	0/0:6,0:6:0:0,0,46	0/0:15,0:15:42:0,42,630	0/0:17,0:17:51:0,51,437	0/0:22,0:22:63:0,63,945	0/0:10,0:10:30:0,30,246	0/0:16,0:16:45:0,45,675	0/0:13,0:13:39:0,39,315
superscaffold58-PCRedited	236748	.	A	T	7361.0	.	ANN=T|intergenic_region|MODIFIER|(sp)_putative_A_disintegrin_and_metalloproteinase_with_thrombospondin_motifs_7-(pfam)_7tm_7_family_containing_protein|CLUMAR_CG018759-CLUMAR_CG018766|intergenic_region|CLUMAR_CG018759-CLUMAR_CG018766|||n.236748A>T||||||	GT:AD:DP:GQ:PGT:PID:PL	1/1:0,10:10:30:1|1:236748_A_T:341,30,0	1/1:0,8:8:24:1|1:236748_A_T:297,24,0	0/1:4,8:12:99:0|1:236748_A_T:253,0,127	0/1:3,8:11:80:0|1:236748_A_T:254,0,80	0/0:9,0:9:27:.:.:0,27,216	0/0:13,0:13:33:.:.:0,33,495	0/0:20,0:20:57:.:.:0,57,855	0/0:13,0:13:39:.:.:0,39,318	0/0:22,0:22:60:.:.:0,60,544	0/0:15,0:15:45:.:.:0,45,383	0/0:19,0:19:54:.:.:0,54,810	0/0:15,0:15:42:.:.:0,42,630	0/0:13,0:13:36:.:.:0,36,540	0/0:18,0:18:54:.:.:0,54,463	0/0:19,0:19:54:.:.:0,54,810	0/0:14,0:14:20:.:.:0,20,313	0/0:18,0:18:54:.:.:0,54,445	0/0:18,0:18:54:.:.:0,54,469	0/0:29,0:29:60:.:.:0,60,666	0/0:10,0:10:30:.:.:0,30,247	0/0:6,0:6:15:.:.:0,15,225	0/0:15,0:15:45:.:.:0,45,371	0/0:9,0:9:27:.:.:0,27,221	0/0:17,0:17:51:.:.:0,51,420	0/0:17,0:17:51:.:.:0,51,417	0/0:17,0:17:26:.:.:0,26,390	0/0:15,0:15:42:.:.:0,42,630	0/0:18,0:18:54:.:.:0,54,445	0/0:27,0:27:59:.:.:0,59,647	0/0:16,0:16:42:.:.:0,42,630	0/0:9,0:9:27:.:.:0,27,223	0/0:5,0:5:15:.:.:0,15,121	0/0:17,0:17:48:.:.:0,48,720	0/0:13,0:13:36:.:.:0,36,540	0/1:5,6:11:99:0|1:236748_A_T:187,0,152	1/1:0,9:9:29:1|1:236748_A_T:293,29,0	0/0:13,0:13:39:.:.:0,39,318	0/0:6,0:6:18:.:.:0,18,148	0/1:9,17:26:99:0|1:236748_A_T:499,0,223	0/0:17,0:17:51:.:.:0,51,417	0/0:15,0:15:45:.:.:0,45,371	0/0:10,0:10:30:.:.:0,30,249	1/1:0,11:11:33:1|1:236748_A_T:405,33,0	0/1:3,9:12:74:0|1:236748_A_T:291,0,74	0/0:23,0:23:60:.:.:0,60,900	0/1:9,9:18:99:0|1:236748_A_T:287,0,287	0/0:5,0:5:15:.:.:0,15,121	0/0:12,0:12:36:.:.:0,36,297	0/0:14,0:14:42:.:.:0,42,343	0/0:13,0:13:39:.:.:0,39,343	1/1:0,20:20:60:1|1:236748_A_T:707,60,0	0/0:20,0:20:60:.:.:0,60,514	0/1:13,10:23:99:0|1:236748_A_T:303,0,414	0/0:24,0:24:66:.:.:0,66,990	0/0:17,0:17:48:.:.:0,48,720	0/1:5,6:11:99:0|1:236748_A_T:189,0,145	0/1:5,7:12:99:0|1:236748_A_T:237,0,149	0/0:10,0:10:30:.:.:0,30,241	0/0:13,0:13:36:.:.:0,36,540	0/0:6,0:6:18:.:.:0,18,148	0/0:8,0:8:0:.:.:0,0,103	0/0:11,0:11:30:.:.:0,30,450	0/0:14,0:14:42:.:.:0,42,346	0/1:6,6:12:99:0|1:236748_A_T:188,0,190	0/1:5,8:13:99:0|1:236748_A_T:233,0,140	0/0:17,0:17:51:.:.:0,51,431	0/0:6,0:6:18:.:.:0,18,150	0/1:10,8:18:99:0|1:236748_A_T:241,0,246	0/1:6,3:9:85:0|1:236748_A_T:85,0,201	0/0:8,0:8:24:.:.:0,24,198	0/0:21,0:21:63:.:.:0,63,519	0/1:10,5:15:99:0|1:236748_A_T:133,0,321	0/0:20,0:20:60:.:.:0,60,495	0/0:20,0:20:60:.:.:0,60,493	0/0:7,0:7:21:.:.:0,21,173	0/0:10,0:10:24:.:.:0,24,360	0/0:14,0:14:27:.:.:0,27,405	0/0:20,0:20:60:.:.:0,60,513	0/0:7,0:7:21:.:.:0,21,170	0/0:7,0:7:21:.:.:0,21,171	0/0:7,0:7:21:.:.:0,21,170	0/0:35,0:35:90:.:.:0,90,1350	0/0:4,0:4:12:.:.:0,12,99	0/0:23,0:23:60:.:.:0,60,590	0/1:6,5:11:99:0|1:236748_A_T:157,0,188	0/0:33,0:33:90:.:.:0,90,1350	0/0:20,0:20:60:.:.:0,60,492	0/0:13,0:13:14:.:.:0,14,282	0/1:10,5:15:99:0|1:236748_A_T:139,0,326	0/0:9,0:9:27:.:.:0,27,220	0/0:17,0:17:51:.:.:0,51,420	1/1:0,17:17:51:1|1:236748_A_T:615,51,0	0/0:18,0:18:54:.:.:0,54,463	0/0:20,0:20:57:.:.:0,57,855	0/0:13,0:13:39:.:.:0,39,321	0/0:19,0:19:57:.:.:0,57,470	0/0:10,0:10:30:.:.:0,30,257	0/1:10,7:17:99:0|1:236748_A_T:215,0,296	0/0:13,0:13:0:.:.:0,0,237	0/0:18,0:18:54:.:.:0,54,460	0/0:5,0:5:15:.:.:0,15,124	0/0:13,0:13:39:.:.:0,39,321	0/1:3,6:9:99:0|1:236748_A_T:195,0,100	0/0:9,0:9:27:.:.:0,27,234	0/0:10,0:10:30:.:.:0,30,247	0/0:18,0:18:51:.:.:0,51,765	0/0:21,0:21:39:.:.:0,39,487	0/0:11,0:11:33:.:.:0,33,272	0/0:19,0:19:51:.:.:0,51,765	0/1:3,9:12:80:0|1:236748_A_T:286,0,80	0/0:14,0:14:39:.:.:0,39,585	0/0:21,0:21:57:.:.:0,57,855	0/1:9,5:14:99:0|1:236748_A_T:139,0,304	0/1:5,5:10:99:0|1:236748_A_T:134,0,160	0/0:10,0:10:24:.:.:0,24,360	0/0:18,0:18:32:.:.:0,32,427	0/0:16,0:16:48:.:.:0,48,383	0/0:15,0:15:20:.:.:0,20,328	0/0:7,0:7:21:.:.:0,21,172	0/0:10,0:10:30:.:.:0,30,256	0/0:14,0:14:39:.:.:0,39,585	0/0:11,0:11:33:.:.:0,33,275	0/0:15,0:15:45:.:.:0,45,368	0/0:18,0:18:54:.:.:0,54,461	0/0:13,0:13:39:.:.:0,39,332	0/0:21,0:21:60:.:.:0,60,518	0/0:20,0:20:60:.:.:0,60,492	0/0:12,0:12:36:.:.:0,36,293	0/0:16,0:16:45:.:.:0,45,675	0/0:10,0:10:30:.:.:0,30,244	0/1:7,12:19:99:0|1:236748_A_T:379,0,183	0/0:19,0:19:54:.:.:0,54,810	0/0:13,0:13:36:.:.:0,36,540	0/0:24,0:24:69:.:.:0,69,1035	0/0:17,0:17:51:.:.:0,51,429	0/0:21,0:21:42:.:.:0,42,482	0/0:18,0:18:48:.:.:0,48,720	0/0:17,0:17:42:.:.:0,42,630	0/0:14,0:14:21:.:.:0,21,314	0/0:8,0:8:24:.:.:0,24,198	0/0:20,0:20:57:.:.:0,57,855	0/0:15,0:15:24:.:.:0,24,334	0/1:9,4:13:99:0|1:236748_A_T:105,0,287	0/0:20,0:20:57:.:.:0,57,855	0/0:21,0:21:60:.:.:0,60,537	0/0:12,0:12:36:.:.:0,36,293	0/0:13,0:13:33:.:.:0,33,495	0/0:12,0:12:36:.:.:0,36,309	0/0:12,0:12:36:.:.:0,36,297	0/0:12,0:12:36:.:.:0,36,309	0/0:21,0:21:54:.:.:0,54,810	0/0:18,0:18:48:.:.:0,48,720	0/0:14,0:14:42:.:.:0,42,360	0/0:15,0:15:45:.:.:0,45,380	0/0:18,0:18:54:.:.:0,54,445	0/0:6,0:6:18:.:.:0,18,147	0/0:13,0:13:36:.:.:0,36,540	0/0:20,0:20:39:.:.:0,39,461	0/0:16,0:16:48:.:.:0,48,422	0/0:16,0:16:45:.:.:0,45,675	0/0:15,0:15:45:.:.:0,45,382	0/0:11,0:11:33:.:.:0,33,272	0/0:19,0:19:57:.:.:0,57,467	0/0:21,0:21:60:.:.:0,60,518	0/0:24,0:24:72:.:.:0,72,608	0/0:10,0:10:30:.:.:0,30,247	0/0:20,0:20:38:.:.:0,38,465	0/0:14,0:14:42:.:.:0,42,344
superscaffold58-PCRedited	236750	.	T	A	7360.09	.	ANN=A|intergenic_region|MODIFIER|(sp)_putative_A_disintegrin_and_metalloproteinase_with_thrombospondin_motifs_7-(pfam)_7tm_7_family_containing_protein|CLUMAR_CG018759-CLUMAR_CG018766|intergenic_region|CLUMAR_CG018759-CLUMAR_CG018766|||n.236750T>A||||||	GT:AD:DP:GQ:PGT:PID:PL	1/1:0,9:9:30:1|1:236748_A_T:341,30,0	1/1:0,8:8:24:1|1:236748_A_T:297,24,0	0/1:5,8:13:99:0|1:236748_A_T:253,0,127	0/1:3,8:11:80:0|1:236748_A_T:254,0,80	0/0:9,0:9:27:.:.:0,27,216	0/0:13,0:13:30:.:.:0,30,450	0/0:20,0:20:57:.:.:0,57,855	0/0:13,0:13:39:.:.:0,39,318	0/0:22,0:22:60:.:.:0,60,544	0/0:16,0:16:48:.:.:0,48,410	0/0:19,0:19:54:.:.:0,54,810	0/0:15,0:15:42:.:.:0,42,630	0/0:14,0:14:39:.:.:0,39,585	0/0:18,0:18:54:.:.:0,54,463	0/0:19,0:19:54:.:.:0,54,810	0/0:14,0:14:39:.:.:0,39,585	0/0:18,0:18:54:.:.:0,54,445	0/0:18,0:18:54:.:.:0,54,469	0/0:29,0:29:60:.:.:0,60,666	0/0:10,0:10:30:.:.:0,30,247	0/0:4,0:4:12:.:.:0,12,99	0/0:15,0:15:45:.:.:0,45,371	0/0:10,0:10:30:.:.:0,30,255	0/0:17,0:17:51:.:.:0,51,420	0/0:17,0:17:51:.:.:0,51,417	0/0:17,0:17:26:.:.:0,26,390	0/0:15,0:15:42:.:.:0,42,630	0/0:18,0:18:54:.:.:0,54,445	0/0:27,0:27:78:.:.:0,78,1170	0/0:18,0:18:48:.:.:0,48,720	0/0:9,0:9:27:.:.:0,27,223	0/0:5,0:5:15:.:.:0,15,121	0/0:17,0:17:48:.:.:0,48,720	0/0:12,0:12:36:.:.:0,36,295	0/1:5,6:11:99:0|1:236748_A_T:187,0,152	1/1:0,10:10:29:1|1:236748_A_T:293,29,0	0/0:13,0:13:39:.:.:0,39,318	0/0:6,0:6:18:.:.:0,18,148	0/1:8,15:23:99:0|1:236748_A_T:499,0,223	0/0:17,0:17:51:.:.:0,51,417	0/0:15,0:15:45:.:.:0,45,371	0/0:10,0:10:30:.:.:0,30,249	1/1:0,11:11:33:1|1:236748_A_T:405,33,0	0/1:3,9:12:74:0|1:236748_A_T:291,0,74	0/0:23,0:23:60:.:.:0,60,900	0/1:9,9:18:99:0|1:236748_A_T:287,0,287	0/0:5,0:5:15:.:.:0,15,121	0/0:12,0:12:36:.:.:0,36,297	0/0:14,0:14:42:.:.:0,42,343	0/0:13,0:13:39:.:.:0,39,343	1/1:0,20:20:60:1|1:236748_A_T:707,60,0	0/0:20,0:20:60:.:.:0,60,514	0/1:13,10:23:99:0|1:236748_A_T:303,0,414	0/0:23,0:23:66:.:.:0,66,597	0/0:17,0:17:51:.:.:0,51,436	0/1:5,6:11:99:0|1:236748_A_T:189,0,145	0/1:5,7:12:99:0|1:236748_A_T:237,0,149	0/0:10,0:10:30:.:.:0,30,241	0/0:13,0:13:36:.:.:0,36,540	0/0:6,0:6:18:.:.:0,18,148	0/0:8,0:8:0:.:.:0,0,105	0/0:11,0:11:30:.:.:0,30,450	0/0:14,0:14:42:.:.:0,42,346	0/1:6,6:12:99:0|1:236748_A_T:188,0,190	0/1:5,8:13:99:0|1:236748_A_T:233,0,140	0/0:17,0:17:51:.:.:0,51,431	0/0:6,0:6:18:.:.:0,18,150	0/1:9,8:17:99:0|1:236748_A_T:241,0,246	0/1:6,3:9:85:0|1:236748_A_T:85,0,201	0/0:8,0:8:24:.:.:0,24,198	0/0:21,0:21:63:.:.:0,63,519	0/1:10,5:15:99:0|1:236748_A_T:133,0,321	0/0:20,0:20:60:.:.:0,60,495	0/0:20,0:20:60:.:.:0,60,493	0/0:7,0:7:21:.:.:0,21,173	0/0:10,0:10:24:.:.:0,24,360	0/0:16,0:16:33:.:.:0,33,495	0/0:20,0:20:60:.:.:0,60,513	0/0:7,0:7:21:.:.:0,21,170	0/0:7,0:7:21:.:.:0,21,171	0/0:7,0:7:21:.:.:0,21,170	0/0:32,0:32:90:.:.:0,90,1350	0/0:4,0:4:12:.:.:0,12,99	0/0:23,0:23:60:.:.:0,60,590	0/1:6,5:11:99:0|1:236748_A_T:157,0,188	0/0:33,0:33:90:.:.:0,90,1350	0/0:20,0:20:60:.:.:0,60,492	0/0:13,0:13:33:.:.:0,33,495	0/1:10,5:15:99:0|1:236748_A_T:139,0,326	0/0:9,0:9:27:.:.:0,27,220	0/0:18,0:18:54:.:.:0,54,463	1/1:0,17:17:51:1|1:236748_A_T:615,51,0	0/0:18,0:18:54:.:.:0,54,463	0/0:20,0:20:57:.:.:0,57,855	0/0:13,0:13:39:.:.:0,39,321	0/0:19,0:19:57:.:.:0,57,470	0/0:11,0:11:33:.:.:0,33,271	0/1:10,8:18:99:0|1:236748_A_T:215,0,296	0/0:13,0:13:13:.:.:0,13,280	0/0:18,0:18:51:.:.:0,51,765	0/0:5,0:5:15:.:.:0,15,124	0/0:13,0:13:39:.:.:0,39,321	0/1:4,6:10:99:0|1:236748_A_T:195,0,100	0/0:9,0:9:27:.:.:0,27,234	0/0:10,0:10:30:.:.:0,30,247	0/0:18,0:18:51:.:.:0,51,765	0/0:21,0:21:60:.:.:0,60,900	0/0:11,0:11:33:.:.:0,33,272	0/0:19,0:19:51:.:.:0,51,765	0/1:3,8:11:80:0|1:236748_A_T:286,0,80	0/0:14,0:14:36:.:.:0,36,540	0/0:21,0:21:57:.:.:0,57,855	0/1:9,5:14:99:0|1:236748_A_T:139,0,304	0/1:5,5:10:99:0|1:236748_A_T:134,0,160	0/0:10,0:10:24:.:.:0,24,360	0/0:18,0:18:54:.:.:0,54,442	0/0:16,0:16:48:.:.:0,48,383	0/0:15,0:15:19:.:.:0,19,335	0/0:7,0:7:21:.:.:0,21,172	0/0:11,0:11:33:.:.:0,33,272	0/0:14,0:14:39:.:.:0,39,585	0/0:11,0:11:30:.:.:0,30,450	0/0:15,0:15:45:.:.:0,45,368	0/0:19,0:19:57:.:.:0,57,470	0/0:12,0:12:36:.:.:0,36,297	0/0:21,0:21:60:.:.:0,60,518	0/0:20,0:20:60:.:.:0,60,492	0/0:12,0:12:36:.:.:0,36,293	0/0:15,0:15:45:.:.:0,45,368	0/0:10,0:10:30:.:.:0,30,244	0/1:7,12:19:99:0|1:236748_A_T:379,0,183	0/0:20,0:20:57:.:.:0,57,855	0/0:13,0:13:36:.:.:0,36,540	0/0:24,0:24:69:.:.:0,69,1035	0/0:17,0:17:51:.:.:0,51,429	0/0:21,0:21:60:.:.:0,60,900	0/0:18,0:18:45:.:.:0,45,675	0/0:16,0:16:39:.:.:0,39,585	0/0:14,0:14:39:.:.:0,39,585	0/0:8,0:8:24:.:.:0,24,198	0/0:20,0:20:57:.:.:0,57,855	0/0:15,0:15:22:.:.:0,22,332	0/1:9,4:13:99:0|1:236748_A_T:105,0,287	0/0:20,0:20:51:.:.:0,51,765	0/0:21,0:21:60:.:.:0,60,537	0/0:12,0:12:36:.:.:0,36,293	0/0:13,0:13:33:.:.:0,33,495	0/0:12,0:12:36:.:.:0,36,309	0/0:12,0:12:36:.:.:0,36,297	0/0:12,0:12:36:.:.:0,36,309	0/0:21,0:21:54:.:.:0,54,810	0/0:18,0:18:42:.:.:0,42,630	0/0:14,0:14:42:.:.:0,42,360	0/0:17,0:17:51:.:.:0,51,414	0/0:18,0:18:54:.:.:0,54,445	0/0:6,0:6:18:.:.:0,18,147	0/0:12,0:12:30:.:.:0,30,450	0/0:20,0:20:60:.:.:0,60,512	0/0:15,0:15:45:.:.:0,45,367	0/0:16,0:16:45:.:.:0,45,675	0/0:15,0:15:45:.:.:0,45,382	0/0:11,0:11:33:.:.:0,33,272	0/0:19,0:19:57:.:.:0,57,467	0/0:21,0:21:60:.:.:0,60,518	0/0:24,0:24:72:.:.:0,72,608	0/0:10,0:10:30:.:.:0,30,247	0/0:20,0:20:51:.:.:0,51,765	0/0:14,0:14:42:.:.:0,42,344
superscaffold58-PCRedited	250404	.	G	C	105801.0	.	ANN=C|intron_variant|MODIFIER|(nr)_similar_to_AGAP001126-PA_[Anopheles_gambiae_str._PEST]|CLUMAR_CG018768|transcript|CLUMAR_CG018768-RA|protein_coding|2/8|c.73+720G>C||||||	GT:AD:DP:GQ:PGT:PID:PL	1/1:0,13:13:39:1|1:250404_G_C:574,39,0	1/1:0,13:13:39:1|1:250404_G_C:565,39,0	1/1:0,9:9:27:1|1:250404_G_C:384,27,0	0/1:4,5:9:99:0|1:250404_G_C:198,0,167	0/1:5,4:9:99:0|1:250404_G_C:133,0,223	0/1:7,9:16:99:0|1:250404_G_C:392,0,270	0/1:6,13:19:99:0|1:250404_G_C:518,0,219	0/1:9,7:16:99:0|1:250404_G_C:267,0,390	1/1:0,20:20:63:1|1:250404_G_C:874,63,0	1/1:0,11:11:36:1|1:250404_G_C:479,36,0	1/1:0,20:20:63:1|1:250404_G_C:906,63,0	1/1:0,25:25:75:1|1:250404_G_C:1042,75,0	1/1:0,18:18:54:1|1:250404_G_C:810,54,0	1/1:0,24:24:75:1|1:250404_G_C:1106,75,0	1/1:0,23:23:69:1|1:250404_G_C:1015,69,0	1/1:0,17:17:51:1|1:250404_G_C:765,51,0	1/1:0,25:25:78:1|1:250404_G_C:1127,78,0	1/1:0,14:14:45:1|1:250404_G_C:657,45,0	1/1:0,26:26:78:1|1:250404_G_C:1170,78,0	1/1:0,11:11:33:1|1:250404_G_C:495,33,0	1/1:0,20:20:60:1|1:250404_G_C:900,60,0	1/1:0,32:32:96:1|1:250404_G_C:1417,96,0	1/1:0,22:22:66:1|1:250404_G_C:990,66,0	1/1:0,25:25:75:1|1:250404_G_C:1085,75,0	1/1:0,26:26:78:1|1:250404_G_C:1170,78,0	1/1:0,23:23:69:1|1:250404_G_C:1014,69,0	1/1:0,15:15:45:1|1:250404_G_C:675,45,0	1/1:0,20:20:60:1|1:250404_G_C:877,60,0	1/1:0,19:19:57:1|1:250404_G_C:830,57,0	1/1:0,28:28:84:1|1:250404_G_C:1239,84,0	1/1:0,17:17:51:1|1:250404_G_C:725,51,0	1/1:0,11:11:33:1|1:250404_G_C:472,33,0	0/1:4,10:14:99:0|1:250404_G_C:408,0,162	1/1:0,14:14:42:1|1:250404_G_C:599,42,0	1/1:0,22:22:66:1|1:250390_G_A:990,66,0	1/1:0,21:21:63:1|1:250404_G_C:925,63,0	0/0:15,0:15:20:.:.:0,20,321	0/0:16,0:16:0:.:.:0,0,247	1/1:0,33:33:99:1|1:250404_G_C:1465,99,0	1/1:0,12:12:36:1|1:250404_G_C:540,36,0	0/1:13,4:17:99:0|1:250404_G_C:129,0,535	1/1:0,16:16:48:1|1:250404_G_C:716,48,0	1/1:0,23:23:69:1|1:250404_G_C:1035,69,0	1/1:0,31:31:93:1|1:250404_G_C:1395,93,0	0/1:15,5:20:99:0|1:250404_G_C:144,0,658	1/1:0,14:14:42:1|1:250404_G_C:584,42,0	1/1:0,9:9:27:1|1:250404_G_C:384,27,0	1/1:0,23:23:69:1|1:250404_G_C:994,69,0	0/1:2,9:11:43:0|1:250404_G_C:372,0,43	1/1:0,22:22:66:1|1:250404_G_C:990,66,0	1/1:0,22:22:66:1|1:250365_A_C:928,66,0	0/1:6,10:16:99:0|1:250404_G_C:402,0,260	1/1:0,19:19:60:1|1:250390_G_A:875,60,0	0/1:1,14:15:29:0|1:250404_G_C:582,0,29	1/1:0,15:15:45:1|1:250404_G_C:675,45,0	1/1:0,22:22:66:1|1:250404_G_C:949,66,0	1/1:0,18:18:54:1|1:250404_G_C:804,54,0	0/1:11,15:26:99:0|1:250404_G_C:566,0,479	1/1:0,14:14:42:1|1:250404_G_C:630,42,0	1/1:0,20:20:60:1|1:250404_G_C:889,60,0	1/1:0,14:14:42:1|1:250404_G_C:630,42,0	0/1:8,10:18:99:0|1:250404_G_C:396,0,348	0/1:19,9:28:99:0|1:250404_G_C:321,0,864	1/1:0,15:15:45:1|1:250404_G_C:633,45,0	1/1:0,21:21:63:1|1:250404_G_C:901,63,0	0/1:10,5:15:99:0|1:250404_G_C:156,0,415	1/1:0,14:14:42:1|1:250404_G_C:577,42,0	1/1:0,20:20:63:1|1:250404_G_C:915,63,0	1/1:0,12:12:36:1|1:250404_G_C:517,36,0	0/1:5,12:17:99:0|1:250404_G_C:489,0,202	1/1:0,25:25:75:1|1:250404_G_C:1091,75,0	0/1:10,13:23:99:0|1:250404_G_C:492,0,460	0/1:13,21:34:99:0|1:250404_G_C:417,0,219	0/0:16,0:16:23:.:.:0,23,346	1/1:0,6:6:18:1|1:250404_G_C:270,18,0	1/1:0,15:15:45:1|1:250404_G_C:675,45,0	1/1:0,20:20:60:1|1:250404_G_C:857,60,0	1/1:0,15:15:45:1|1:250404_G_C:643,45,0	0/1:6,15:21:99:0|1:250404_G_C:611,0,208	0/1:16,9:25:99:0|1:250404_G_C:330,0,737	1/1:0,28:28:84:1|1:250404_G_C:1188,84,0	0/0:20,0:20:57:.:.:0,57,855	0/1:11,9:20:99:0|1:250404_G_C:345,0,475	1/1:1,23:24:22:1|1:250404_G_C:980,22,0	1/1:0,17:17:51:1|1:250404_G_C:752,51,0	1/1:0,21:21:63:1|1:250390_G_A:945,63,0	0/1:6,5:11:99:0|1:250404_G_C:192,0,241	1/1:0,16:16:48:1|1:250404_G_C:700,48,0	1/1:0,24:24:72:1|1:250390_G_A:1080,72,0	1/1:0,15:15:45:1|1:250404_G_C:675,45,0	0/1:13,11:24:99:0|1:250404_G_C:403,0,559	1/1:0,13:13:39:1|1:250404_G_C:575,39,0	1/1:0,21:21:66:1|1:250390_G_A:971,66,0	1/1:0,24:24:72:1|1:250404_G_C:1018,72,0	1/1:0,17:17:51:1|1:250390_G_A:756,51,0	0/1:9,12:21:99:0|1:250404_G_C:453,0,393	1/1:0,22:22:72:1|1:250404_G_C:1010,72,0	1/1:0,22:22:66:1|1:250390_G_A:969,66,0	1/1:0,17:17:51:1|1:250390_G_A:765,51,0	0/1:14,8:22:99:0|1:250404_G_C:133,0,561	0/1:4,11:15:99:0|1:250404_G_C:450,0,158	1/1:0,17:17:51:1|1:250404_G_C:765,51,0	1/1:0,17:17:51:1|1:250390_G_A:744,51,0	1/1:0,11:11:33:1|1:250404_G_C:495,33,0	1/1:0,20:20:60:1|1:250404_G_C:900,60,0	0/1:16,15:31:99:0|1:250404_G_C:561,0,616	1/1:0,10:10:30:1|1:250404_G_C:429,30,0	0/1:6,9:15:99:0|1:250404_G_C:336,0,261	1/1:0,7:7:21:1|1:250404_G_C:315,21,0	1/1:0,24:24:72:1|1:250404_G_C:1044,72,0	1/1:0,17:17:51:1|1:250404_G_C:765,51,0	1/1:0,23:23:69:1|1:250404_G_C:1035,69,0	1/1:0,23:23:72:1|1:250404_G_C:1040,72,0	0/1:8,7:15:99:0|1:250404_G_C:270,0,362	0/0:16,0:16:0:.:.:0,0,297	1/1:0,12:12:36:1|1:250404_G_C:540,36,0	1/1:0,12:12:36:1|1:250404_G_C:519,36,0	0/1:8,8:16:99:0|1:250404_G_C:312,0,315	1/1:0,16:16:48:1|1:250404_G_C:689,48,0	0/1:6,5:11:99:0|1:250404_G_C:192,0,266	0/1:6,10:16:99:0|1:250404_G_C:402,0,219	1/1:0,21:21:63:1|1:250404_G_C:945,63,0	0/1:4,9:13:99:0|1:250404_G_C:336,0,141	1/1:0,17:17:51:1|1:250404_G_C:734,51,0	0/0:19,0:19:7:.:.:0,7,371	1/1:0,19:19:57:1|1:250404_G_C:855,57,0	1/1:0,13:13:39:1|1:250404_G_C:585,39,0	0/1:6,6:12:99:0|1:250404_G_C:234,0,263	1/1:0,22:22:66:1|1:250404_G_C:984,66,0	0/1:1,15:16:2:0|1:250404_G_C:627,0,2	1/1:0,14:14:42:1|1:250404_G_C:630,42,0	1/1:0,20:20:60:1|1:250404_G_C:825,60,0	0/1:5,7:12:99:0|1:250404_G_C:279,0,216	0/1:9,7:16:99:0|1:250404_G_C:267,0,402	0/1:14,8:22:99:0|1:250404_G_C:294,0,611	0/1:9,7:16:99:0|1:250404_G_C:264,0,427	1/1:0,11:11:39:1|1:250404_G_C:545,39,0	1/1:0,23:23:69:1|1:250404_G_C:1010,69,0	1/1:0,16:16:48:1|1:250404_G_C:720,48,0	1/1:0,15:15:45:1|1:250404_G_C:666,45,0	0/1:7,5:12:99:0|1:250404_G_C:161,0,340	0/0:17,0:17:0:.:.:0,0,272	1/1:0,21:21:63:1|1:250404_G_C:935,63,0	1/1:0,25:25:75:1|1:250404_G_C:1102,75,0	1/1:0,26:26:78:1|1:250404_G_C:1170,78,0	0/1:12,2:14:48:0|1:250404_G_C:48,0,527	1/1:0,10:10:30:1|1:250404_G_C:450,30,0	1/1:0,8:8:24:1|1:250404_G_C:360,24,0	1/1:0,23:23:69:1|1:250404_G_C:994,69,0	1/1:0,10:10:30:1|1:250404_G_C:450,30,0	0/1:13,11:24:99:0|1:250404_G_C:445,0,545	0/1:2,12:14:61:0|1:250404_G_C:493,0,61	1/1:0,14:14:45:1|1:250404_G_C:656,45,0	1/1:0,18:18:54:1|1:250404_G_C:787,54,0	1/1:0,14:14:42:1|1:250404_G_C:607,42,0	1/1:0,11:11:33:1|1:250404_G_C:495,33,0	1/1:0,13:13:39:1|1:250404_G_C:564,39,0	0/1:6,9:15:99:0|1:250404_G_C:360,0,216	0/1:5,6:11:99:0|1:250404_G_C:237,0,220	0/1:7,7:14:99:0|1:250404_G_C:229,0,307	0/1:18,10:28:99:0|1:250404_G_C:366,0,810	1/1:0,15:15:45:1|1:250404_G_C:655,45,0	0/1:1,14:15:5:0|1:250404_G_C:564,0,5	0/0:15,0:15:20:.:.:0,20,321	1/1:0,20:20:60:1|1:250404_G_C:879,60,0	1/1:0,12:12:36:1|1:250404_G_C:540,36,0	1/1:0,18:18:54:1|1:250404_G_C:779,54,0	1/1:0,17:17:51:1|1:250404_G_C:734,51,0
superscaffold58-PCRedited	250410	.	A	T	106158.0	.	ANN=T|intron_variant|MODIFIER|(nr)_similar_to_AGAP001126-PA_[Anopheles_gambiae_str._PEST]|CLUMAR_CG018768|transcript|CLUMAR_CG018768-RA|protein_coding|2/8|c.73+726A>T||||||	GT:AD:DP:GQ:PGT:PID:PL	1/1:0,13:13:39:1|1:250404_G_C:574,39,0	1/1:0,12:12:39:1|1:250404_G_C:565,39,0	1/1:0,9:9:27:1|1:250404_G_C:385,27,0	0/1:4,5:9:99:0|1:250404_G_C:198,0,167	0/1:5,3:8:99:0|1:250404_G_C:133,0,223	0/1:6,11:17:99:0|1:250404_G_C:395,0,249	0/1:5,13:18:99:0|1:250404_G_C:521,0,197	0/1:9,7:16:99:0|1:250404_G_C:267,0,390	1/1:0,19:19:60:1|1:250404_G_C:860,60,0	1/1:0,10:10:30:1|1:250404_G_C:431,30,0	1/1:0,21:21:63:1|1:250404_G_C:904,63,0	1/1:0,22:22:66:1|1:250404_G_C:990,66,0	1/1:0,18:18:54:1|1:250404_G_C:810,54,0	1/1:0,26:26:78:1|1:250404_G_C:1123,78,0	1/1:0,24:24:75:1|1:250404_G_C:1047,75,0	1/1:0,17:17:51:1|1:250404_G_C:765,51,0	1/1:0,26:26:78:1|1:250404_G_C:1124,78,0	1/1:0,15:15:45:1|1:250404_G_C:657,45,0	1/1:0,26:26:78:1|1:250404_G_C:1170,78,0	1/1:0,11:11:33:1|1:250404_G_C:495,33,0	1/1:0,20:20:60:1|1:250404_G_C:900,60,0	1/1:0,32:32:96:1|1:250404_G_C:1412,96,0	1/1:0,23:23:69:1|1:250404_G_C:1016,69,0	1/1:0,24:24:72:1|1:250404_G_C:1061,72,0	1/1:0,26:26:78:1|1:250404_G_C:1170,78,0	1/1:0,23:23:69:1|1:250404_G_C:1016,69,0	1/1:0,14:14:45:1|1:250404_G_C:675,45,0	1/1:0,20:20:60:1|1:250404_G_C:881,60,0	1/1:0,19:19:57:1|1:250404_G_C:823,57,0	1/1:0,27:27:81:1|1:250404_G_C:1215,81,0	1/1:0,16:16:48:1|1:250404_G_C:700,48,0	1/1:0,11:11:33:1|1:250404_G_C:476,33,0	0/1:5,10:15:99:0|1:250404_G_C:405,0,185	1/1:0,14:14:42:1|1:250404_G_C:602,42,0	1/1:0,23:23:69:1|1:250390_G_A:1006,69,0	1/1:0,20:20:63:1|1:250404_G_C:925,63,0	0/0:14,0:14:16:.:.:0,16,318	0/0:16,0:16:0:.:.:0,0,265	1/1:0,32:32:99:1|1:250404_G_C:1465,99,0	1/1:0,12:12:36:1|1:250404_G_C:540,36,0	0/1:11,4:15:99:0|1:250404_G_C:135,0,510	1/1:0,18:18:54:1|1:250404_G_C:750,54,0	1/1:0,23:23:69:1|1:250404_G_C:1035,69,0	1/1:0,31:31:93:1|1:250404_G_C:1395,93,0	0/1:14,4:18:99:0|1:250404_G_C:126,0,648	1/1:0,12:12:36:1|1:250404_G_C:536,36,0	1/1:0,8:8:24:1|1:250404_G_C:360,24,0	1/1:0,22:22:66:1|1:250404_G_C:980,66,0	0/1:1,11:12:15:0|1:250404_G_C:401,0,15	1/1:0,22:22:66:1|1:250404_G_C:990,66,0	1/1:0,20:20:60:1|1:250365_A_C:880,60,0	0/1:6,12:18:99:0|1:250404_G_C:438,0,254	1/1:0,20:20:60:1|1:250390_G_A:875,60,0	0/1:2,14:16:29:0|1:250404_G_C:582,0,29	1/1:0,16:16:48:1|1:250404_G_C:701,48,0	1/1:0,22:22:66:1|1:250404_G_C:953,66,0	1/1:0,18:18:54:1|1:250404_G_C:804,54,0	0/1:11,14:25:99:0|1:250404_G_C:555,0,481	1/1:0,14:14:42:1|1:250404_G_C:630,42,0	1/1:0,20:20:60:1|1:250404_G_C:889,60,0	1/1:0,14:14:42:1|1:250404_G_C:630,42,0	0/1:8,10:18:99:0|1:250404_G_C:396,0,348	0/1:20,9:29:99:0|1:250404_G_C:318,0,873	1/1:0,13:13:39:1|1:250404_G_C:585,39,0	1/1:0,19:19:60:1|1:250404_G_C:880,60,0	0/1:10,5:15:99:0|1:250404_G_C:145,0,418	1/1:0,13:13:39:1|1:250404_G_C:543,39,0	1/1:0,21:21:63:1|1:250404_G_C:915,63,0	1/1:0,11:11:33:1|1:250404_G_C:495,33,0	0/1:5,12:17:99:0|1:250404_G_C:489,0,202	1/1:0,24:24:72:1|1:250404_G_C:1069,72,0	0/1:11,12:23:99:0|1:250404_G_C:492,0,460	1/1:0,35:35:99:1|1:250404_G_C:1296,105,0	0/0:19,0:19:31:.:.:0,31,447	1/1:0,6:6:18:1|1:250404_G_C:270,18,0	1/1:0,15:15:45:1|1:250404_G_C:675,45,0	1/1:0,19:19:57:1|1:250404_G_C:832,57,0	1/1:0,14:14:42:1|1:250404_G_C:619,42,0	0/1:6,15:21:99:0|1:250404_G_C:611,0,208	0/1:17,9:26:99:0|1:250404_G_C:327,0,760	1/1:0,25:25:81:1|1:250404_G_C:1174,81,0	0/0:19,0:19:9:.:.:0,9,396	0/1:14,9:23:99:0|1:250404_G_C:336,0,547	1/1:1,23:24:22:1|1:250404_G_C:980,22,0	1/1:0,17:17:51:1|1:250404_G_C:752,51,0	1/1:0,21:21:63:1|1:250390_G_A:945,63,0	0/1:5,6:11:99:0|1:250404_G_C:217,0,220	1/1:0,15:15:48:1|1:250404_G_C:700,48,0	1/1:0,23:23:69:1|1:250390_G_A:1035,69,0	1/1:0,15:15:45:1|1:250404_G_C:675,45,0	0/1:12,10:22:99:0|1:250404_G_C:405,0,547	1/1:0,13:13:39:1|1:250404_G_C:575,39,0	1/1:0,22:22:66:1|1:250390_G_A:940,66,0	1/1:0,21:21:63:1|1:250404_G_C:945,63,0	1/1:0,17:17:51:1|1:250390_G_A:756,51,0	0/1:9,11:20:99:0|1:250404_G_C:435,0,396	1/1:0,23:23:72:1|1:250404_G_C:1010,72,0	1/1:0,21:21:63:1|1:250390_G_A:945,63,0	1/1:0,17:17:51:1|1:250390_G_A:765,51,0	0/1:14,10:24:99:0|1:250404_G_C:341,0,289	0/1:4,11:15:99:0|1:250404_G_C:450,0,158	1/1:0,17:17:51:1|1:250404_G_C:765,51,0	1/1:0,14:14:42:1|1:250390_G_A:630,42,0	1/1:0,13:13:39:1|1:250404_G_C:538,39,0	1/1:0,20:20:60:1|1:250404_G_C:900,60,0	0/1:17,14:31:99:0|1:250404_G_C:558,0,638	1/1:0,9:9:27:1|1:250404_G_C:405,27,0	0/1:6,8:14:99:0|1:250404_G_C:318,0,264	1/1:0,7:7:21:1|1:250404_G_C:315,21,0	1/1:0,23:23:69:1|1:250404_G_C:1030,69,0	1/1:0,18:18:54:1|1:250404_G_C:791,54,0	1/1:0,24:24:72:1|1:250404_G_C:1051,72,0	1/1:0,23:23:72:1|1:250404_G_C:1040,72,0	0/1:8,8:16:99:0|1:250404_G_C:292,0,359	0/0:16,0:16:0:.:.:0,0,315	1/1:0,12:12:36:1|1:250404_G_C:540,36,0	1/1:0,11:11:33:1|1:250404_G_C:495,33,0	0/1:7,9:16:99:0|1:250404_G_C:336,0,300	1/1:0,15:15:45:1|1:250404_G_C:665,45,0	0/1:6,5:11:99:0|1:250404_G_C:192,0,266	0/1:5,10:15:99:0|1:250404_G_C:405,0,198	1/1:0,21:21:63:1|1:250404_G_C:945,63,0	0/1:4,8:12:99:0|1:250404_G_C:336,0,141	1/1:0,16:16:48:1|1:250404_G_C:720,48,0	0/0:20,0:20:8:.:.:0,8,414	1/1:0,20:20:60:1|1:250404_G_C:872,60,0	1/1:0,13:13:39:1|1:250404_G_C:585,39,0	0/1:6,7:13:99:0|1:250404_G_C:257,0,260	1/1:0,22:22:66:1|1:250404_G_C:984,66,0	0/1:1,15:16:2:0|1:250404_G_C:627,0,2	1/1:0,14:14:42:1|1:250404_G_C:630,42,0	1/1:0,18:18:54:1|1:250404_G_C:790,54,0	0/1:5,7:12:99:0|1:250404_G_C:279,0,216	0/1:9,7:16:99:0|1:250404_G_C:267,0,402	0/1:14,8:22:99:0|1:250404_G_C:294,0,611	0/1:10,7:17:99:0|1:250404_G_C:264,0,427	1/1:0,13:13:39:1|1:250404_G_C:545,39,0	1/1:0,22:22:66:1|1:250404_G_C:985,66,0	1/1:0,16:16:48:1|1:250404_G_C:720,48,0	1/1:0,15:15:45:1|1:250404_G_C:666,45,0	0/1:8,4:12:99:0|1:250404_G_C:161,0,340	0/0:17,0:17:0:.:.:0,0,287	1/1:0,21:21:63:1|1:250404_G_C:935,63,0	1/1:0,24:24:72:1|1:250404_G_C:1080,72,0	1/1:0,26:26:78:1|1:250404_G_C:1170,78,0	0/1:12,3:15:70:0|1:250404_G_C:70,0,533	1/1:0,10:10:30:1|1:250404_G_C:450,30,0	1/1:0,8:8:24:1|1:250404_G_C:360,24,0	1/1:0,21:21:66:1|1:250404_G_C:970,66,0	1/1:0,10:10:30:1|1:250404_G_C:450,30,0	0/1:12,12:24:99:0|1:250404_G_C:448,0,532	0/1:2,12:14:61:0|1:250404_G_C:493,0,61	1/1:0,15:15:45:1|1:250404_G_C:656,45,0	1/1:0,18:18:54:1|1:250404_G_C:780,54,0	1/1:0,14:14:42:1|1:250404_G_C:608,42,0	1/1:0,12:12:36:1|1:250404_G_C:512,36,0	1/1:0,12:12:36:1|1:250404_G_C:540,36,0	0/1:5,9:14:99:0|1:250404_G_C:363,0,210	0/1:5,6:11:99:0|1:250404_G_C:237,0,220	0/1:7,5:12:99:0|1:250404_G_C:211,0,310	0/1:18,10:28:99:0|1:250404_G_C:366,0,810	1/1:0,15:15:45:1|1:250404_G_C:655,45,0	0/1:1,13:14:8:0|1:250404_G_C:543,0,8	0/0:16,0:16:21:.:.:0,21,359	1/1:0,20:20:60:1|1:250404_G_C:870,60,0	1/1:0,12:12:36:1|1:250404_G_C:540,36,0	1/1:0,18:18:54:1|1:250404_G_C:781,54,0	1/1:0,16:16:48:1|1:250404_G_C:720,48,0
superscaffold58-PCRedited	256807	.	C	G	48325.9	.	ANN=G|intron_variant|MODIFIER|(nr)_similar_to_AGAP001126-PA_[Anopheles_gambiae_str._PEST]|CLUMAR_CG018768|transcript|CLUMAR_CG018768-RA|protein_coding|2/8|c.74-1525C>G||||||	GT:AD:DP:GQ:PGT:PID:PL	0/0:28,0:28:59:.:.:0,59,639	0/1:11,16:27:99:.:.:314,0,176	0/0:16,0:16:45:.:.:0,45,675	0/0:19,0:19:10:.:.:0,10,371	1/1:0,16:16:48:.:.:396,48,0	0/1:7,5:12:88:.:.:88,0,137	1/1:0,21:21:63:.:.:509,63,0	1/1:0,19:19:56:.:.:455,56,0	0/0:31,0:31:87:.:.:0,87,1305	0/0:18,0:18:27:.:.:0,27,391	0/0:27,0:27:75:.:.:0,75,1125	0/0:24,0:24:47:.:.:0,47,539	0/1:23,15:38:99:.:.:257,0,452	0/0:18,0:18:32:.:.:0,32,399	0/1:6,17:23:79:.:.:351,0,79	0/1:6,8:14:99:.:.:156,0,106	0/0:24,0:24:72:.:.:0,72,590	0/0:19,0:19:4:.:.:0,4,368	0/0:17,0:17:28:.:.:0,28,373	0/0:19,0:19:57:.:.:0,57,470	0/0:18,0:18:29:.:.:0,29,396	0/0:7,0:7:21:.:.:0,21,173	0/0:8,0:8:24:.:.:0,24,194	0/0:15,0:15:22:.:.:0,22,323	0/1:6,13:19:91:.:.:265,0,91	0/1:2,8:10:19:.:.:168,0,19	0/0:9,0:9:27:.:.:0,27,223	0/0:12,0:12:36:.:.:0,36,297	0/1:3,7:10:45:.:.:128,0,45	0/0:17,0:17:51:.:.:0,51,431	0/1:9,7:16:99:.:.:124,0,175	1/1:0,2:2:6:.:.:49,6,0	1/1:0,30:30:90:.:.:742,90,0	1/1:0,15:15:44:.:.:355,44,0	0/1:6,13:19:61:.:.:265,0,61	0/0:16,0:16:0:.:.:0,0,248	1/1:0,15:15:44:.:.:340,44,0	0/1:5,12:17:72:.:.:246,0,72	0/1:5,23:28:40:.:.:470,0,40	0/0:20,0:20:60:.:.:0,60,495	1/1:0,17:17:51:.:.:420,51,0	1/1:0,18:18:54:.:.:445,54,0	0/0:15,2:17:1:.:.:0,1,285	0/1:14,18:32:99:.:.:340,0,250	1/1:0,18:18:53:.:.:414,53,0	1/1:2,22:24:22:.:.:495,22,0	0/1:4,11:15:54:.:.:227,0,54	1/1:0,15:15:45:.:.:371,45,0	1/1:0,13:13:39:.:.:321,39,0	0/1:7,9:16:99:.:.:174,0,124	0/0:19,0:19:48:.:.:0,48,720	0/1:8,8:16:99:.:.:150,0,150	0/1:6,14:20:89:.:.:257,0,89	1/1:0,23:23:69:.:.:568,69,0	1/1:0,11:11:33:.:.:271,33,0	0/1:13,11:24:99:.:.:185,0,244	0/0:16,0:16:23:.:.:0,23,346	1/1:0,25:25:75:.:.:606,75,0	1/1:0,17:17:51:.:.:420,51,0	0/0:27,0:27:8:.:.:0,8,520	0/1:7,12:19:99:.:.:240,0,115	1/1:0,18:18:54:.:.:443,54,0	1/1:0,30:30:90:.:.:742,90,0	0/1:7,9:16:99:.:.:175,0,125	1/1:0,10:10:30:.:.:246,30,0	0/1:3,8:11:40:.:.:165,0,40	0/0:24,0:24:63:.:.:0,63,945	0/1:7,8:15:99:.:.:153,0,128	0/1:3,6:9:37:.:.:122,0,37	1/1:0,6:6:18:.:.:148,18,0	1/1:0,25:25:75:.:.:617,75,0	0/1:6,13:19:91:.:.:264,0,91	0/1:8,8:16:99:.:.:150,0,150	1/1:0,14:14:42:.:.:346,42,0	1/1:0,14:14:42:.:.:346,42,0	0/0:26,0:26:75:.:.:0,75,1125	0/1:11,6:17:97:.:.:97,0,221	1/1:0,14:14:42:.:.:336,42,0	0/1:11,8:19:99:.:.:141,0,215	1/1:0,21:21:63:.:.:519,63,0	0/0:11,0:11:27:.:.:0,27,405	1/1:0,20:20:60:.:.:494,60,0	1/1:0,17:17:51:.:.:420,51,0	1/1:0,26:26:77:.:.:617,77,0	1/1:1,18:19:32:.:.:399,32,0	0/1:16,12:28:99:1|0:256786_G_A:213,0,372	1/1:0,24:24:72:.:.:593,72,0	1/1:0,17:17:51:1|1:256798_T_G:459,51,0	0/0:18,0:18:48:.:.:0,48,720	1/1:0,20:20:60:.:.:494,60,0	1/1:0,27:27:81:.:.:668,81,0	0/1:18,4:22:33:.:.:33,0,376	0/1:17,13:30:99:.:.:232,0,330	1/1:0,20:20:60:.:.:495,60,0	0/0:16,0:16:48:.:.:0,48,393	1/1:0,22:22:66:.:.:544,66,0	1/1:0,21:21:63:1|1:256807_C_G:535,63,0	0/1:13,9:22:99:.:.:157,0,256	0/0:17,0:17:26:.:.:0,26,371	1/1:0,17:17:51:.:.:418,51,0	1/1:1,13:14:17:.:.:281,17,0	0/0:13,0:13:36:.:.:0,36,540	1/1:0,22:22:66:.:.:543,66,0	1/1:0,15:15:44:.:.:345,44,0	1/1:0,9:9:27:.:.:223,27,0	1/1:0,20:20:60:.:.:481,60,0	1/1:0,14:14:42:.:.:346,42,0	0/1:10,7:17:99:.:.:122,0,196	1/1:1,14:15:20:.:.:303,20,0	1/1:0,19:19:57:.:.:470,57,0	1/1:0,17:17:51:.:.:420,51,0	1/1:0,22:22:66:1|1:256807_C_G:548,66,0	0/1:5,18:23:40:.:.:377,0,40	0/1:6,15:21:85:.:.:304,0,85	1/1:0,12:12:36:.:.:282,36,0	1/1:0,9:9:27:.:.:223,27,0	0/0:16,0:16:48:.:.:0,48,394	0/1:8,14:22:90:.:.:281,0,90	1/1:0,21:21:63:.:.:517,63,0	1/1:0,24:24:72:.:.:593,72,0	1/1:0,6:6:18:.:.:148,18,0	1/1:0,24:24:71:.:.:578,71,0	1/1:0,16:16:48:1|1:256806_T_C:415,48,0	1/1:0,19:19:56:.:.:454,56,0	1/1:0,17:17:51:1|1:256806_T_C:678,51,0	1/1:0,19:19:56:1|1:256806_T_C:610,56,0	1/1:0,26:26:77:.:.:614,77,0	1/1:0,19:19:56:.:.:454,56,0	1/1:0,22:22:66:.:.:533,66,0	1/1:0,21:21:62:.:.:503,62,0	1/1:0,24:24:71:.:.:577,71,0	1/1:0,25:25:75:.:.:612,75,0	1/1:0,24:24:78:1|1:256806_T_C:746,78,0	1/1:0,21:21:63:1|1:256806_T_C:638,63,0	1/1:0,24:24:71:.:.:574,71,0	1/1:2,17:19:8:1|1:256806_T_C:543,8,0	1/1:2,33:35:55:.:.:765,55,0	0/1:11,16:27:99:.:.:314,0,191	1/1:0,16:16:48:.:.:396,48,0	0/1:5,6:11:76:.:.:116,0,76	1/1:0,24:24:72:.:.:592,72,0	1/1:0,10:10:30:.:.:247,30,0	0/1:11,3:14:32:.:.:32,0,331	1/1:0,24:24:72:.:.:591,72,0	0/1:7,10:17:99:.:.:197,0,106	0/1:5,10:15:79:.:.:202,0,79	0/1:4,9:13:60:.:.:184,0,60	0/1:15,3:18:21:.:.:21,0,302	1/1:0,19:19:57:.:.:469,57,0	1/1:0,8:8:24:.:.:197,24,0	1/1:0,25:25:75:.:.:618,75,0	0/1:10,19:29:99:.:.:382,0,160	0/1:10,5:15:79:.:.:79,0,202	1/1:0,20:20:59:.:.:477,59,0	0/0:20,0:20:60:.:.:0,60,489	1/1:0,25:25:74:.:.:602,74,0	1/1:0,27:27:81:.:.:666,81,0	0/1:10,6:16:99:.:.:100,0,199	1/1:0,27:27:81:.:.:647,81,0	0/1:9,7:16:99:.:.:125,0,165	0/0:32,0:32:46:.:.:0,46,688	0/1:11,14:25:99:.:.:270,0,175	1/1:0,27:27:80:.:.:652,80,0	0/0:21,0:21:37:.:.:0,37,466	0/1:6,10:16:71:.:.:200,0,71	0/1:14,13:27:99:.:.:240,0,250	1/1:1,18:19:32:.:.:420,32,0	1/1:0,25:25:75:.:.:618,75,0
superscaffold58-PCRedited	258205	.	A	G	42947.3	.	ANN=G|intron_variant|MODIFIER|(nr)_similar_to_AGAP001126-PA_[Anopheles_gambiae_str._PEST]|CLUMAR_CG018768|transcript|CLUMAR_CG018768-RA|protein_coding|2/8|c.74-127A>G||||||	GT:AD:DP:GQ:PGT:PID:PL	0/1:7,7:14:99:.:.:127,0,130	0/1:10,7:17:99:0|1:258205_A_G:261,0,365	0/1:6,7:13:99:0|1:258205_A_G:255,0,210	1/1:1,23:24:27:1|1:258205_A_G:854,27,0	0/0:17,0:17:48:.:.:0,48,720	0/0:19,0:19:35:.:.:0,35,437	0/0:23,0:23:69:.:.:0,69,581	0/0:25,0:25:75:.:.:0,75,637	0/1:10,18:28:99:0|1:258179_TTCGAC_T:726,0,366	1/1:0,20:20:60:1|1:258205_A_G:817,60,0	1/1:0,40:40:99:1|1:258205_A_G:1707,120,0	0/1:15,14:29:99:0|1:258205_A_G:512,0,545	0/0:28,0:28:84:.:.:0,84,721	0/1:10,10:20:99:0|1:258181_C_T:390,0,377	0/1:20,14:34:99:0|1:258181_C_T:507,0,819	0/0:23,0:23:63:.:.:0,63,945	1/1:0,23:23:69:1|1:258205_A_G:1007,69,0	1/1:0,18:18:54:1|1:258205_A_G:748,54,0	0/0:22,0:22:63:.:.:0,63,538	0/1:13,13:26:99:0|1:258181_C_T:530,0,504	1/1:0,29:29:87:1|1:258205_A_G:1243,87,0	1/1:0,18:18:54:1|1:258205_A_G:789,54,0	1/1:0,15:15:45:1|1:258205_A_G:627,45,0	1/1:0,21:21:63:1|1:258181_C_T:945,63,0	0/1:11,17:28:99:0|1:258205_A_G:639,0,350	0/1:18,20:38:99:0|1:258181_C_T:765,0,696	1/1:0,20:20:60:1|1:258205_A_G:827,60,0	1/1:0,24:24:72:1|1:258181_C_T:1080,72,0	0/1:11,10:21:99:0|1:258181_C_T:425,0,426	1/1:0,34:34:99:1|1:258205_A_G:1482,102,0	0/1:16,5:21:99:0|1:258205_A_G:162,0,656	0/1:4,4:8:99:0|1:258181_C_T:150,0,156	0/0:26,0:26:69:.:.:0,69,1035	0/0:30,0:30:90:.:.:0,90,767	0/1:11,14:25:99:0|1:258205_A_G:493,0,397	1/1:0,25:25:75:1|1:258205_A_G:1104,75,0	0/0:23,0:23:60:.:.:0,60,599	0/0:25,0:25:72:.:.:0,72,639	0/1:8,20:28:99:0|1:258205_A_G:722,0,200	1/1:0,31:31:93:1|1:258205_A_G:1326,93,0	0/0:38,0:38:99:.:.:0,111,1665	0/0:21,0:21:38:.:.:0,38,482	1/1:0,19:19:57:1|1:258205_A_G:751,57,0	0/1:19,7:26:99:0|1:258205_A_G:237,0,677	0/0:21,0:21:60:.:.:0,60,516	0/1:22,12:34:99:0|1:258205_A_G:389,0,867	0/1:9,14:23:99:0|1:258205_A_G:528,0,256	0/0:21,0:21:57:.:.:0,57,855	0/0:29,0:29:84:.:.:0,84,1260	0/0:36,0:36:85:.:.:0,85,870	1/1:1,23:24:27:1|1:258205_A_G:930,27,0	0/0:22,0:22:66:.:.:0,66,544	0/1:9,19:28:99:0|1:258205_A_G:682,0,321	0/0:32,0:32:96:.:.:0,96,782	0/0:19,0:19:57:.:.:0,57,477	0/1:6,6:12:99:0|1:258205_A_G:234,0,184	0/1:10,5:15:77:.:.:77,0,207	0/0:13,0:13:39:.:.:0,39,331	0/0:20,0:20:35:.:.:0,35,452	1/1:1,24:25:33:1|1:258205_A_G:1005,33,0	0/1:17,7:24:99:0|1:258205_A_G:181,0,643	0/0:21,0:21:63:.:.:0,63,536	0/0:30,0:30:67:.:.:0,67,720	0/1:12,9:21:99:.:.:156,0,437	0/1:12,8:20:99:0|1:258205_A_G:300,0,440	0/0:15,0:15:42:.:.:0,42,630	1/1:0,22:22:66:1|1:258205_A_G:969,66,0	0/1:9,9:18:99:0|1:258205_A_G:289,0,290	0/1:12,8:20:99:0|1:258205_A_G:300,0,460	0/0:24,0:24:72:.:.:0,72,586	0/0:24,0:24:66:.:.:0,66,990	0/1:12,8:20:99:.:.:135,0,440	0/0:45,0:45:99:.:.:0,110,1127	0/0:26,0:26:53:.:.:0,53,620	0/0:20,0:20:57:.:.:0,57,855	1/1:0,36:36:99:1|1:258205_A_G:1524,108,0	1/1:0,19:19:57:1|1:258205_A_G:814,57,0	0/0:14,0:14:42:.:.:0,42,346	0/0:28,0:28:81:.:.:0,81,1215	0/0:26,0:26:78:.:.:0,78,643	1/1:0,14:14:42:1|1:258205_A_G:576,42,0	0/0:36,0:36:99:.:.:0,102,1530	0/0:29,0:29:65:.:.:0,65,703	0/0:17,0:17:29:.:.:0,29,384	0/1:10,16:26:99:0|1:258205_A_G:600,0,332	1/1:0,26:26:78:1|1:258205_A_G:1049,78,0	0/0:21,0:21:60:.:.:0,60,568	0/0:16,0:16:48:.:.:0,48,396	1/1:0,21:21:63:1|1:258205_A_G:881,63,0	0/0:10,0:10:27:.:.:0,27,405	0/0:32,0:32:90:.:.:0,90,791	1/1:0,19:19:57:1|1:258205_A_G:813,57,0	0/1:11,17:28:99:0|1:258205_A_G:647,0,411	1/1:0,24:24:72:1|1:258205_A_G:997,72,0	0/1:2,16:18:33:0|1:258205_A_G:635,0,33	0/0:24,0:24:72:.:.:0,72,614	0/0:36,0:36:99:.:.:0,108,890	0/1:4,18:22:95:0|1:258205_A_G:696,0,95	1/1:0,15:15:45:1|1:258205_A_G:675,45,0	0/0:19,0:19:57:.:.:0,57,464	0/1:8,4:12:47:.:.:47,0,151	1/1:0,27:27:81:1|1:258205_A_G:1151,81,0	0/1:15,11:26:99:0|1:258205_A_G:355,0,576	0/0:25,0:25:72:.:.:0,72,1080	0/0:22,0:22:57:.:.:0,57,855	0/0:29,0:29:62:.:.:0,62,696	0/0:31,0:31:58:.:.:0,58,731	0/0:23,0:23:60:.:.:0,60,605	1/1:0,13:13:39:1|1:258205_A_G:519,39,0	0/0:30,0:30:81:.:.:0,81,1215	0/0:27,0:27:59:.:.:0,59,637	0/0:28,0:28:84:.:.:0,84,714	0/1:15,13:28:99:0|1:258205_A_G:480,0,581	0/1:12,8:20:99:0|1:258205_A_G:239,0,331	0/0:19,0:19:57:.:.:0,57,470	0/0:25,0:25:53:.:.:0,53,604	1/1:0,16:16:48:1|1:258205_A_G:720,48,0	0/0:16,0:16:42:.:.:0,42,630	0/0:18,0:18:51:.:.:0,51,765	0/0:19,0:19:57:.:.:0,57,477	0/0:8,0:8:1:.:.:0,1,154	0/0:11,0:11:33:.:.:0,33,272	0/0:22,0:22:63:.:.:0,63,563	0/0:34,0:34:96:.:.:0,96,1440	0/0:18,0:18:51:.:.:0,51,765	0/0:11,0:11:33:.:.:0,33,267	0/0:17,0:17:48:.:.:0,48,720	0/0:15,0:15:20:.:.:0,20,336	0/0:21,0:21:63:.:.:0,63,539	0/0:19,0:19:35:.:.:0,35,437	0/0:27,0:27:72:.:.:0,72,1080	0/0:38,0:38:99:.:.:0,105,1575	0/0:21,0:21:60:.:.:0,60,518	0/0:17,0:17:51:.:.:0,51,420	0/0:21,0:21:63:.:.:0,63,541	0/0:31,0:31:26:.:.:0,26,651	0/0:27,0:27:81:.:.:0,81,692	0/0:42,0:42:99:.:.:0,101,1002	0/0:24,0:24:72:.:.:0,72,590	0/0:11,0:11:33:.:.:0,33,272	0/0:12,0:12:36:.:.:0,36,294	0/0:21,0:21:41:.:.:0,41,489	0/1:7,7:14:99:.:.:126,0,149	0/0:16,0:16:45:.:.:0,45,675	0/1:13,9:22:99:0|1:258205_A_G:300,0,473	0/0:21,0:21:60:.:.:0,60,900	0/1:16,7:23:99:0|1:258205_A_G:203,0,627	0/0:19,0:19:57:.:.:0,57,469	0/1:12,3:15:90:0|1:258205_A_G:90,0,415	0/0:12,0:12:11:.:.:0,11,255	0/0:20,0:20:60:.:.:0,60,512	0/0:25,0:25:72:.:.:0,72,1080	0/1:8,7:15:99:0|1:258205_A_G:226,0,296	0/0:21,0:21:60:.:.:0,60,900	0/1:1,7:8:21:0|1:258205_A_G:249,0,21	0/0:32,0:32:93:.:.:0,93,821	0/0:23,0:23:63:.:.:0,63,945	0/0:17,0:17:29:.:.:0,29,384	0/0:17,0:17:51:.:.:0,51,446	0/0:24,0:24:49:.:.:0,49,563	0/1:4,16:20:60:.:.:328,0,60	0/0:17,0:17:30:.:.:0,30,389	0/0:26,0:26:78:.:.:0,78,672	0/1:16,9:25:99:.:.:133,0,318	0/1:7,4:11:99:0|1:258205_A_G:126,0,282	0/1:25,5:30:99:0|1:258205_A_G:135,0,912	0/0:30,0:30:46:.:.:0,46,673	0/0:27,0:27:59:.:.:0,59,647
superscaffold58-PCRedited	258230	.	T	C	44512.4	.	ANN=C|intron_variant|MODIFIER|(nr)_similar_to_AGAP001126-PA_[Anopheles_gambiae_str._PEST]|CLUMAR_CG018768|transcript|CLUMAR_CG018768-RA|protein_coding|2/8|c.74-102T>C||||||	GT:AD:DP:GQ:PGT:PID:PL	1/1:0,13:13:39:.:.:448,39,0	0/1:9,8:17:99:0|1:258205_A_G:289,0,321	0/1:5,6:11:99:0|1:258205_A_G:237,0,192	1/1:1,17:18:12:1|1:258205_A_G:724,12,0	0/0:12,0:12:33:.:.:0,33,495	0/0:20,0:20:54:.:.:0,54,810	0/0:20,0:20:11:.:.:0,11,411	0/0:26,0:26:69:.:.:0,69,1035	0/1:12,16:28:99:0|1:258179_TTCGAC_T:636,0,417	1/1:0,16:16:48:1|1:258205_A_G:720,48,0	1/1:0,32:32:99:1|1:258205_A_G:1468,102,0	0/1:13,16:29:99:0|1:258205_A_G:552,0,498	0/0:37,0:37:99:.:.:0,99,912	0/1:8,11:19:99:0|1:258181_C_T:418,0,290	0/1:21,11:32:99:0|1:258181_C_T:431,0,849	0/0:24,0:24:72:.:.:0,72,612	1/1:0,19:19:57:1|1:258205_A_G:807,57,0	1/1:0,15:15:45:1|1:258205_A_G:675,45,0	0/0:24,0:24:60:.:.:0,60,900	0/1:13,14:27:99:0|1:258181_C_T:528,0,484	1/1:0,24:24:72:1|1:258205_A_G:1060,72,0	1/1:0,18:18:54:1|1:258205_A_G:769,54,0	1/1:0,13:13:39:1|1:258205_A_G:578,39,0	1/1:0,21:21:66:1|1:258181_C_T:934,66,0	0/1:9,16:25:99:0|1:258205_A_G:581,0,328	0/1:18,19:37:99:0|1:258181_C_T:723,0,679	1/1:0,20:20:60:1|1:258205_A_G:839,60,0	1/1:0,23:23:69:1|1:258181_C_T:934,69,0	0/1:10,10:20:99:0|1:258181_C_T:343,0,390	1/1:0,34:34:99:1|1:258205_A_G:1442,105,0	0/1:17,5:22:99:0|1:258205_A_G:159,0,677	0/1:2,4:6:72:0|1:258181_C_T:142,0,72	0/0:24,0:24:50:.:.:0,50,583	0/0:29,0:29:84:.:.:0,84,1260	0/1:11,11:22:99:0|1:258205_A_G:429,0,407	1/1:0,24:24:72:1|1:258205_A_G:1080,72,0	0/0:23,0:23:44:.:.:0,44,538	0/0:23,0:23:19:.:.:0,19,488	0/1:8,18:26:99:0|1:258205_A_G:691,0,211	1/1:0,28:28:84:1|1:258205_A_G:1253,84,0	0/1:13,17:30:99:.:.:330,0,250	0/0:20,0:20:57:.:.:0,57,855	1/1:0,14:14:48:1|1:258205_A_G:678,48,0	0/1:17,7:24:99:0|1:258205_A_G:237,0,679	0/0:21,0:21:60:.:.:0,60,516	0/1:27,12:39:99:0|1:258205_A_G:396,0,981	0/1:5,14:19:99:0|1:258205_A_G:561,0,165	0/0:23,0:23:66:.:.:0,66,586	0/0:27,0:27:75:.:.:0,75,1125	0/1:21,14:35:99:.:.:218,0,430	1/1:1,21:22:21:1|1:258205_A_G:893,21,0	0/0:24,0:24:22:.:.:0,22,514	0/1:9,15:24:99:0|1:258205_A_G:596,0,333	0/0:35,0:35:99:.:.:0,99,1485	0/0:21,0:21:37:.:.:0,37,481	0/1:5,6:11:99:0|1:258205_A_G:237,0,174	1/1:0,14:14:42:.:.:447,42,0	0/0:17,0:17:51:.:.:0,51,410	0/0:20,0:20:35:.:.:0,35,464	1/1:2,24:26:7:1|1:258205_A_G:966,7,0	0/1:17,5:22:99:0|1:258205_A_G:139,0,650	0/0:22,0:22:60:.:.:0,60,574	0/0:31,0:31:70:.:.:0,70,749	0/1:11,9:20:99:.:.:304,0,223	0/1:10,8:18:99:0|1:258205_A_G:306,0,396	0/0:16,0:16:48:.:.:0,48,392	1/1:0,21:21:63:1|1:258205_A_G:945,63,0	0/1:6,7:13:99:0|1:258205_A_G:256,0,231	0/1:11,8:19:99:0|1:258205_A_G:283,0,438	0/0:23,0:23:51:.:.:0,51,765	0/0:22,0:22:60:.:.:0,60,579	0/1:11,8:19:99:.:.:304,0,226	0/0:45,0:45:99:.:.:0,110,1127	0/0:23,0:23:44:.:.:0,44,541	0/1:9,7:16:99:0|1:258230_T_C:246,0,357	1/1:0,33:33:99:1|1:258205_A_G:1463,99,0	1/1:0,21:21:66:1|1:258205_A_G:888,66,0	0/0:15,0:15:42:.:.:0,42,630	0/0:28,0:28:81:.:.:0,81,1215	0/0:25,0:25:66:.:.:0,66,990	1/1:0,14:14:42:1|1:258205_A_G:578,42,0	0/0:36,0:36:99:.:.:0,102,1530	0/0:31,0:31:90:.:.:0,90,1350	0/0:18,0:18:48:.:.:0,48,720	0/1:10,16:26:99:0|1:258205_A_G:601,0,330	1/1:0,27:27:87:1|1:258205_A_G:1128,87,0	0/0:20,0:20:57:.:.:0,57,855	0/0:15,0:15:36:.:.:0,36,540	1/1:0,18:18:54:1|1:258205_A_G:810,54,0	0/1:5,3:8:50:.:.:50,0,101	0/0:30,0:30:65:.:.:0,65,722	1/1:0,17:17:54:1|1:258205_A_G:789,54,0	0/1:12,17:29:99:0|1:258205_A_G:655,0,433	1/1:0,25:25:74:1|1:258205_A_G:987,74,0	0/1:2,15:17:39:0|1:258205_A_G:592,0,39	0/0:25,0:25:72:.:.:0,72,1080	0/0:37,0:37:99:.:.:0,102,1530	0/1:3,19:22:69:0|1:258205_A_G:722,0,69	1/1:0,15:15:45:1|1:258205_A_G:675,45,0	0/0:21,0:21:0:.:.:0,0,397	0/1:6,3:9:47:.:.:47,0,123	1/1:0,26:26:78:1|1:258205_A_G:1132,78,0	0/1:14,9:23:99:0|1:258205_A_G:314,0,561	0/0:22,0:22:60:.:.:0,60,900	0/0:21,0:21:60:.:.:0,60,900	0/0:33,0:33:74:.:.:0,74,796	0/0:27,0:27:55:.:.:0,55,636	0/1:11,12:23:99:.:.:228,0,200	1/1:0,13:13:39:1|1:258205_A_G:524,39,0	0/0:29,0:29:81:.:.:0,81,1215	0/0:31,0:31:93:.:.:0,93,767	0/1:13,12:25:99:.:.:222,0,263	0/1:15,12:27:99:0|1:258205_A_G:459,0,584	0/1:7,7:14:99:0|1:258205_A_G:242,0,285	0/0:19,0:19:7:.:.:0,7,378	0/0:22,0:22:14:.:.:0,14,463	1/1:0,16:16:48:1|1:258205_A_G:720,48,0	0/0:11,0:11:33:.:.:0,33,272	0/0:19,0:19:54:.:.:0,54,810	0/0:17,0:17:29:.:.:0,29,386	0/0:8,0:8:1:.:.:0,1,155	0/0:15,0:15:23:.:.:0,23,333	0/0:23,0:23:43:.:.:0,43,525	0/0:36,0:36:9:.:.:0,9,724	0/0:12,0:12:33:.:.:0,33,495	0/0:13,0:13:39:.:.:0,39,329	0/0:17,0:17:48:.:.:0,48,720	0/0:16,0:16:48:.:.:0,48,406	0/0:24,0:24:72:.:.:0,72,593	0/0:16,0:16:48:.:.:0,48,387	0/0:28,0:28:75:.:.:0,75,1125	0/0:42,0:42:93:.:.:0,93,1395	0/0:20,0:20:54:.:.:0,54,810	0/0:18,0:18:48:.:.:0,48,720	0/0:21,0:21:60:.:.:0,60,900	0/0:31,0:31:28:.:.:0,28,638	0/0:27,0:27:75:.:.:0,75,1125	0/0:37,0:37:90:.:.:0,90,889	0/0:27,0:27:55:.:.:0,55,634	0/1:9,3:12:38:.:.:38,0,200	0/0:12,0:12:36:.:.:0,36,294	0/0:23,0:23:47:.:.:0,47,520	1/1:1,9:10:8:.:.:288,8,0	0/0:18,0:18:54:.:.:0,54,445	0/1:12,8:20:99:0|1:258205_A_G:281,0,459	0/1:9,5:14:82:.:.:82,0,190	0/1:15,5:20:99:0|1:258205_A_G:165,0,615	0/0:16,1:17:26:.:.:0,26,384	0/1:8,3:11:99:0|1:258205_A_G:102,0,327	0/0:13,0:13:14:.:.:0,14,281	0/1:9,10:19:99:.:.:176,0,172	0/0:22,0:22:60:.:.:0,60,540	0/1:9,7:16:99:0|1:258205_A_G:216,0,337	0/0:25,0:25:53:.:.:0,53,593	0/1:1,5:6:27:0|1:258205_A_G:207,0,27	0/0:31,0:31:90:.:.:0,90,1350	0/0:24,0:24:28:.:.:0,28,522	0/0:14,0:14:0:.:.:0,0,53	0/0:14,0:14:20:.:.:0,20,310	0/0:21,0:21:41:.:.:0,41,464	1/1:1,19:20:33:.:.:697,33,0	0/1:7,6:13:99:.:.:105,0,144	0/0:23,0:23:47:.:.:0,47,538	1/1:0,19:19:57:.:.:612,57,0	0/1:7,4:11:99:0|1:258205_A_G:122,0,282	0/1:21,5:26:99:0|1:258205_A_G:147,0,847	0/0:26,0:26:0:.:.:0,0,454	0/0:24,0:24:48:.:.:0,48,559
superscaffold58-PCRedited	259672	.	CCT	C	41570.2	.	ANN=C|intron_variant|MODIFIER|(nr)_similar_to_AGAP001126-PA_[Anopheles_gambiae_str._PEST]|CLUMAR_CG018768|transcript|CLUMAR_CG018768-RA|protein_coding|3/8|c.241-505_241-504delCT||||||	GT:AD:DP:GQ:PGT:PID:PL	0/1:11,17:28:99:0|1:259651_T_TTTTTAACA:681,0,895	0/1:17,7:24:99:0|1:259651_T_TTTTTAACA:189,0,1500	0/1:10,12:22:99:0|1:259651_T_TTTTTAACA:460,0,940	0/1:10,17:27:99:0|1:259651_T_TTTTTAACA:645,0,491	0/0:13,0:13:39:.:.:0,39,317	0/0:18,0:18:54:.:.:0,54,439	0/0:41,0:41:73:.:.:0,73,911	0/0:29,0:29:87:.:.:0,87,711	0/1:15,6:21:99:.:.:130,0,227	0/1:14,21:35:99:.:.:784,0,496	0/1:12,16:28:99:0|1:259651_T_TTTTTAACA:583,0,448	0/1:20,16:36:99:.:.:409,0,275	0/0:25,0:25:72:.:.:0,72,1080	0/0:25,0:25:24:.:.:0,24,360	0/0:24,0:24:45:.:.:0,45,675	0/1:7,13:20:69:.:.:357,0,69	1/1:0,18:18:57:.:.:687,57,0	0/1:9,14:23:99:1|0:259647_A_AAACTTTTT:377,0,336	0/0:46,0:46:99:.:.:0,115,1110	0/0:8,0:8:0:.:.:0,0,144	0/1:10,7:17:99:0|1:259651_T_TTTTTAACA:227,0,319	1/1:1,25:26:58:.:.:783,58,0	0/0:36,0:36:0:.:.:0,0,633	0/1:20,18:38:99:0|1:259651_T_TTTTTAACA:681,0,766	0/1:19,11:30:99:0|1:259651_T_TTTTTAACA:405,0,1109	1/1:0,35:35:99:.:.:1298,105,0	0/0:29,0:29:0:.:.:0,0,410	1/1:0,38:38:99:1|1:259651_T_TTTTTAACA:1710,114,0	0/1:16,8:24:99:0|1:259651_T_TTTTTAACA:288,0,888	1/1:0,23:23:69:.:.:827,69,0	0/1:8,4:12:93:.:.:93,0,118	0/1:7,2:9:38:.:.:38,0,107	0/0:20,0:20:60:.:.:0,60,495	0/0:23,0:23:57:.:.:0,57,855	0/1:12,9:21:99:0|1:259651_T_TTTTTAACA:342,0,1005	0/1:1,15:16:56:0|1:259651_T_TTTTTAACA:613,0,56	0/0:17,0:17:51:.:.:0,51,420	0/0:21,0:21:63:.:.:0,63,537	0/1:15,17:32:99:.:.:449,0,199	1/1:0,17:17:51:.:.:544,51,0	0/1:10,11:21:99:0|1:259651_T_TTTTTAACA:415,0,858	0/0:26,0:26:53:.:.:0,53,593	0/1:2,22:24:99:0|1:259651_T_TTTTTAACA:960,0,136	0/1:16,12:28:99:0|1:259651_T_TTTTTAACA:364,0,1435	0/0:41,0:41:99:.:.:0,105,1052	0/1:7,8:15:89:.:.:211,0,89	1/1:2,11:13:2:.:.:315,2,0	0/0:31,0:31:93:.:.:0,93,766	0/0:28,0:28:81:.:.:0,81,692	0/1:15,4:19:99:0|1:259651_T_TTTTTAACA:107,0,475	1/1:0,22:22:66:1|1:259651_T_TTTTTAACA:934,66,0	0/0:23,0:23:66:.:.:0,66,590	0/0:40,0:40:99:.:.:0,120,980	0/1:16,16:32:99:0|1:259651_T_TTTTTAACA:566,0,569	0/0:24,0:24:47:.:.:0,47,551	0/1:16,8:24:99:0|1:259651_T_TTTTTAACA:231,0,1366	0/1:7,15:22:99:0|1:259651_T_TTTTTAACA:567,0,624	0/0:22,0:22:43:.:.:0,43,497	0/0:20,0:20:57:.:.:0,57,855	0/1:8,14:22:99:1|0:259647_A_AAACTTTTT:381,0,264	0/0:20,0:20:35:.:.:0,35,445	0/0:21,0:21:60:.:.:0,60,900	0/0:14,0:14:39:.:.:0,39,585	0/1:10,8:18:99:0|1:259651_T_TTTTTAACA:306,0,949	0/1:9,7:16:99:0|1:259651_T_TTTTTAACA:267,0,744	0/0:21,0:21:57:.:.:0,57,855	0/1:15,11:26:99:1|0:259670_ACC_A:183,0,215	0/1:22,9:31:99:.:.:197,0,327	0/1:14,2:16:17:.:.:17,0,222	0/0:20,0:20:60:.:.:0,60,505	0/0:20,0:20:60:.:.:0,60,495	0/1:23,12:35:99:0|1:259651_T_TTTTTAACA:404,0,1922	0/0:26,0:26:72:.:.:0,72,1080	0/0:16,0:16:42:.:.:0,42,630	0/0:14,0:14:39:.:.:0,39,585	1/1:0,18:18:54:.:.:578,54,0	0/1:12,10:22:99:.:.:197,0,159	0/0:14,0:14:19:.:.:0,19,297	0/0:28,0:28:81:.:.:0,81,714	0/0:32,0:32:70:.:.:0,70,741	0/1:7,7:14:93:.:.:159,0,93	0/0:22,0:22:60:.:.:0,60,566	0/0:17,0:17:51:.:.:0,51,416	0/0:22,0:22:63:.:.:0,63,541	0/0:33,0:33:28:.:.:0,28,701	0/1:14,8:22:99:.:.:191,0,201	0/0:19,0:19:51:.:.:0,51,765	0/0:27,0:27:58:.:.:0,58,619	1/1:0,14:14:42:1|1:259651_T_TTTTTAACA:518,42,0	0/0:18,0:18:48:.:.:0,48,720	0/0:25,0:25:72:.:.:0,72,618	0/1:3,14:17:99:0|1:259651_T_TTTTTAACA:536,0,214	0/1:23,32:55:99:.:.:859,0,275	1/1:0,38:38:99:.:.:1165,114,0	0/0:24,0:24:47:.:.:0,47,545	0/0:19,0:19:57:.:.:0,57,467	0/0:22,0:22:41:.:.:0,41,495	1/1:0,23:23:69:1|1:259651_T_TTTTTAACA:862,69,0	1/1:0,11:11:33:.:.:352,33,0	0/0:30,0:30:87:.:.:0,87,1305	0/0:25,0:25:72:.:.:0,72,648	0/1:11,7:18:99:.:.:141,0,156	0/1:7,12:19:78:.:.:328,0,78	0/0:19,0:19:54:.:.:0,54,810	0/0:22,0:22:63:.:.:0,63,569	0/0:22,0:22:60:.:.:0,60,900	0/0:24,0:24:72:.:.:0,72,587	0/0:22,0:22:63:.:.:0,63,563	1/1:0,201:201:99:.:.:6330,604,0	0/0:33,0:33:73:.:.:0,73,789	0/0:25,0:25:25:.:.:0,25,516	0/0:28,0:28:72:.:.:0,72,1080	0/1:9,10:19:99:0|1:259651_T_TTTTTAACA:365,0,626	0/1:14,5:19:99:0|1:259651_T_TTTTTAACA:140,0,1298	0/0:29,0:29:60:.:.:0,60,667	0/0:31,0:31:90:.:.:0,90,764	1/1:0,21:21:63:.:.:621,63,0	0/0:36,0:36:99:.:.:0,99,1485	0/0:23,0:23:43:.:.:0,43,515	0/0:21,0:21:40:.:.:0,40,472	0/0:14,0:14:42:.:.:0,42,345	0/0:24,0:24:72:.:.:0,72,589	0/0:23,0:23:43:.:.:0,43,514	0/0:25,0:25:63:.:.:0,63,945	0/0:14,0:14:39:.:.:0,39,585	0/0:20,0:20:60:.:.:0,60,490	0/0:31,0:31:90:.:.:0,90,814	0/0:25,0:25:72:.:.:0,72,1080	0/0:22,0:22:60:.:.:0,60,900	0/0:29,0:29:84:.:.:0,84,1260	0/0:31,0:31:87:.:.:0,87,1305	0/0:39,0:39:99:.:.:0,105,1575	0/0:29,0:29:84:.:.:0,84,1260	0/0:22,0:22:40:.:.:0,40,493	0/0:28,0:28:61:.:.:0,61,640	0/0:21,0:21:60:.:.:0,60,518	0/0:10,0:10:30:.:.:0,30,247	0/0:25,0:25:52:.:.:0,52,570	0/0:14,0:14:39:.:.:0,39,585	0/1:8,5:13:99:0|1:259651_T_TTTTTAACA:186,0,559	0/1:8,10:18:99:0|1:259651_T_TTTTTAACA:352,0,334	0/1:14,5:19:91:.:.:91,0,213	1/1:0,21:21:63:1|1:259651_T_TTTTTAACA:899,63,0	1/1:3,23:26:21:.:.:889,21,0	0/0:33,0:33:93:.:.:0,93,1395	1/1:1,19:20:40:1|1:259651_T_TTTTTAACA:835,40,0	0/1:9,12:21:99:0|1:259672_CCT_C:461,0,263	0/1:10,10:20:99:0|1:259651_T_TTTTTAACA:365,0,466	0/1:13,13:26:99:0|1:259672_CCT_C:409,0,501	0/0:22,0:22:43:.:.:0,43,498	0/1:17,17:34:99:0|1:259651_T_TTTTTAACA:617,0,1555	0/0:23,0:23:57:.:.:0,57,855	0/1:20,7:27:99:0|1:259672_CCT_C:233,0,729	0/1:11,8:19:99:.:.:186,0,155	0/1:11,8:19:99:0|1:259672_CCT_C:288,0,412	0/0:24,0:24:49:.:.:0,49,546	0/0:28,0:28:81:.:.:0,81,1215	0/1:10,13:23:99:0|1:259651_T_TTTTTAACA:485,0,768	0/0:15,0:15:42:.:.:0,42,630	0/1:8,5:13:99:.:.:101,0,116	0/1:15,7:22:99:0|1:259651_T_TTTTTAACA:234,0,1312	0/1:15,5:20:99:0|1:259651_T_TTTTTAACA:159,0,1292	0/0:31,0:31:70:.:.:0,70,717	1/1:0,25:25:75:1|1:259651_T_TTTTTAACA:1032,75,0	0/1:2,17:19:29:0|1:259672_CCT_C:701,0,29	0/1:12,10:22:99:0|1:259672_CCT_C:383,0,471	0/0:26,0:26:75:.:.:0,75,1125	0/0:26,0:26:29:.:.:0,29,539
superscaffold58-PCRedited	260297	.	T	A	23475.7	.	ANN=A|synonymous_variant|LOW|(nr)_similar_to_AGAP001126-PA_[Anopheles_gambiae_str._PEST]|CLUMAR_CG018768|transcript|CLUMAR_CG018768-RA|protein_coding|4/9|c.360T>A|p.Ile120Ile|993/1907|360/957|120/318||	GT:AD:DP:GQ:PL	0/1:5,7:12:93:133,0,93	1/1:1,13:14:16:298,16,0	0/1:9,7:16:99:129,0,183	0/0:20,0:20:34:0,34,457	0/1:6,9:15:99:186,0,109	0/0:21,0:21:63:0,63,531	0/0:27,0:27:29:0,29,589	0/0:18,0:18:54:0,54,454	0/1:13,11:24:99:222,0,254	0/0:22,0:22:60:0,60,544	0/0:34,0:34:75:0,75,789	0/1:14,15:29:99:306,0,283	0/0:23,0:23:69:0,69,569	0/0:19,0:19:57:0,57,470	0/0:37,0:37:84:0,84,915	0/0:25,0:25:72:0,72,1080	0/0:23,0:23:69:0,69,567	0/1:8,16:24:99:346,0,139	0/0:40,0:40:99:0,107,1049	0/0:20,0:20:48:0,48,720	0/0:20,0:20:9:0,9,417	1/1:1,13:14:15:316,15,0	0/0:28,0:28:57:0,57,695	0/0:17,0:17:45:0,45,675	0/0:30,0:30:90:0,90,742	0/1:9,8:17:99:162,0,183	0/0:18,0:18:54:0,54,445	0/0:20,0:20:57:0,57,855	0/0:28,0:28:81:0,81,689	0/1:13,14:27:99:292,0,262	0/1:15,6:21:97:97,0,337	0/1:8,8:16:99:154,0,158	0/0:27,0:27:55:0,55,644	0/0:17,0:17:48:0,48,720	1/1:1,28:29:61:694,61,0	1/1:0,17:17:51:437,51,0	0/0:14,0:14:39:0,39,585	0/0:20,0:20:10:0,10,409	0/1:10,12:22:99:247,0,197	1/1:0,16:16:48:414,48,0	0/1:7,8:15:99:164,0,135	0/0:22,0:22:44:0,44,527	1/1:1,22:23:43:549,43,0	0/1:17,9:26:99:157,0,348	0/1:8,13:21:99:278,0,138	0/1:15,14:29:99:279,0,299	0/1:6,6:12:99:123,0,118	0/0:22,0:22:60:0,60,563	0/0:26,0:26:75:0,75,1125	0/1:19,8:27:99:125,0,408	1/1:0,16:16:48:408,48,0	0/1:11,6:17:99:103,0,236	0/0:21,0:21:54:0,54,810	0/1:10,12:22:99:237,0,191	0/0:22,0:22:63:0,63,541	0/1:12,18:30:99:353,0,218	0/1:7,5:12:92:92,0,148	0/0:13,0:13:36:0,36,540	0/0:25,0:25:23:0,23,526	0/1:12,7:19:99:130,0,259	0/0:13,0:13:12:0,12,286	0/0:23,0:23:42:0,42,539	0/0:22,0:22:40:0,40,523	0/1:14,9:23:99:163,0,263	0/1:9,12:21:99:246,0,152	0/0:20,0:20:60:0,60,491	0/1:7,12:19:99:249,0,121	0/1:10,9:19:99:183,0,203	0/1:10,7:17:99:134,0,210	0/0:15,0:15:20:0,20,345	0/0:20,0:20:60:0,60,504	0/1:13,16:29:99:324,0,257	0/0:36,0:36:99:0,99,1485	0/0:12,0:12:33:0,33,495	1/1:0,10:10:30:267,30,0	1/1:0,27:27:81:702,81,0	0/1:19,9:28:99:136,0,403	0/0:12,0:12:36:0,36,298	0/0:27,0:27:58:0,58,651	0/1:13,13:26:99:256,0,256	1/1:0,16:16:48:427,48,0	0/0:21,0:21:63:0,63,513	0/0:19,0:19:54:0,54,810	0/0:29,0:29:87:0,87,714	0/0:24,0:24:72:0,72,618	1/1:0,28:28:84:719,84,0	0/0:24,0:24:72:0,72,606	0/0:16,0:16:39:0,39,585	1/1:1,21:22:41:514,41,0	0/0:20,0:20:48:0,48,720	0/0:20,0:20:34:0,34,468	1/1:1,17:18:28:405,28,0	0/1:14,12:26:99:234,0,274	0/1:12,13:25:99:267,0,233	0/0:12,0:12:36:0,36,297	0/0:20,0:20:57:0,57,855	0/0:18,0:18:51:0,51,765	0/1:4,24:28:21:549,0,21	1/1:0,19:19:57:470,57,0	0/0:18,0:18:48:0,48,720	0/0:23,0:23:66:0,66,577	1/1:1,18:19:30:453,30,0	0/1:6,3:9:48:48,0,131	0/0:27,0:27:81:0,81,681	0/0:16,0:16:48:0,48,394	0/1:12,8:20:99:138,0,248	0/0:21,0:21:60:0,60,524	0/0:31,0:31:87:0,87,1305	1/1:0,22:22:66:614,66,0	0/0:19,0:19:54:0,54,810	0/0:23,0:23:66:0,66,580	0/0:20,0:20:60:0,60,494	0/1:11,5:16:80:80,0,234	0/1:6,10:16:99:206,0,106	0/0:18,0:18:48:0,48,720	0/0:21,0:21:57:0,57,855	0/1:5,9:14:68:190,0,68	0/0:17,0:17:45:0,45,675	0/0:20,0:20:54:0,54,810	0/0:18,0:18:48:0,48,720	0/0:13,0:13:39:0,39,319	0/0:23,0:23:69:0,69,589	0/0:24,0:24:72:0,72,592	0/0:26,0:26:69:0,69,1035	0/0:22,0:22:63:0,63,945	0/0:27,0:27:69:0,69,1035	0/0:19,0:19:57:0,57,464	0/0:15,0:15:39:0,39,585	0/0:16,0:16:48:0,48,395	0/0:15,0:15:19:0,19,332	0/0:23,0:23:63:0,63,945	0/0:34,0:34:99:0,99,1485	0/0:17,0:17:36:0,36,540	0/0:21,0:21:54:0,54,810	0/0:31,0:31:87:0,87,1305	0/0:15,0:15:20:0,20,333	0/0:24,0:24:60:0,60,900	0/0:30,0:30:90:0,90,764	0/0:10,0:10:30:0,30,256	0/1:4,8:12:67:174,0,67	0/0:13,0:13:36:0,36,540	0/1:7,5:12:92:92,0,140	0/1:3,13:16:29:286,0,29	1/1:2,27:29:36:638,36,0	1/1:2,21:23:18:485,18,0	1/1:0,23:23:69:584,69,0	0/1:10,9:19:99:174,0,196	1/1:0,20:20:60:514,60,0	0/1:17,14:31:99:267,0,352	0/1:9,5:14:86:86,0,191	0/1:12,11:23:99:214,0,239	1/1:1,19:20:34:451,34,0	1/1:1,24:25:49:591,49,0	1/1:0,15:15:45:375,45,0	1/1:0,19:19:57:488,57,0	1/1:0,11:11:33:275,33,0	0/1:8,6:14:99:112,0,167	0/1:8,8:16:99:157,0,160	0/1:15,12:27:99:223,0,298	1/1:0,30:30:90:770,90,0	1/1:1,21:22:40:520,40,0	0/1:14,9:23:99:165,0,290	0/0:14,0:14:30:0,30,450	1/1:0,27:27:81:676,81,0	0/1:3,18:21:11:399,0,11	0/1:5,6:11:98:120,0,98	0/0:22,0:22:54:0,54,810	0/0:22,0:22:51:0,51,765
superscaffold58-PCRedited	260350	.	T	A	28913.0	.	ANN=A|intron_variant|MODIFIER|(nr)_similar_to_AGAP001126-PA_[Anopheles_gambiae_str._PEST]|CLUMAR_CG018768|transcript|CLUMAR_CG018768-RA|protein_coding|4/8|c.385+28T>A||||||	GT:AD:DP:GQ:PL	0/1:7,7:14:99:133,0,153	1/1:1,11:12:10:247,10,0	0/1:7,4:11:67:67,0,145	0/1:10,7:17:99:118,0,183	0/1:3,7:10:47:146,0,47	0/0:24,0:24:69:0,69,1035	0/0:22,0:22:63:0,63,945	0/0:19,0:19:54:0,54,810	0/1:8,13:21:99:226,0,123	1/1:3,23:26:1:497,1,0	1/1:0,27:27:81:693,81,0	0/1:12,15:27:99:299,0,230	0/0:24,0:24:69:0,69,1035	0/1:9,12:21:99:241,0,157	0/1:11,19:30:99:391,0,195	0/0:28,0:28:81:0,81,730	1/1:0,20:20:60:506,60,0	1/1:0,25:25:74:586,74,0	0/0:29,2:31:40:0,40,672	0/1:6,10:16:98:191,0,98	1/1:0,18:18:54:464,54,0	1/1:2,16:18:2:334,2,0	1/1:0,22:22:66:567,66,0	1/1:0,17:17:51:412,51,0	0/1:11,21:32:99:449,0,175	1/1:0,12:12:36:306,36,0	1/1:0,15:15:45:390,45,0	1/1:0,18:18:54:466,54,0	0/1:20,14:34:99:250,0,413	1/1:0,29:29:87:743,87,0	0/1:8,6:14:99:105,0,168	0/1:4,4:8:77:77,0,78	0/0:18,0:18:51:0,51,765	0/0:18,0:18:54:0,54,452	1/1:0,30:30:90:752,90,0	1/1:0,23:23:69:580,69,0	0/0:15,0:15:0:0,0,284	0/0:19,0:19:33:0,33,440	0/1:10,11:21:99:216,0,196	1/1:0,15:15:45:380,45,0	0/1:9,9:18:99:173,0,177	0/0:16,0:16:45:0,45,675	1/1:0,19:19:57:472,57,0	0/1:13,10:23:99:185,0,269	0/1:14,19:33:99:392,0,255	0/1:12,12:24:99:230,0,229	0/1:7,7:14:99:120,0,136	0/0:23,0:23:47:0,47,538	0/0:28,0:28:81:0,81,1215	1/1:2,19:21:13:427,13,0	1/1:0,8:8:24:194,24,0	0/1:9,9:18:99:175,0,175	0/0:21,0:21:60:0,60,539	0/1:9,8:17:99:129,0,185	0/0:21,0:21:41:0,41,491	0/1:10,12:22:99:208,0,183	0/1:13,7:20:99:117,0,271	0/0:19,0:19:54:0,54,810	0/0:21,0:21:60:0,60,900	1/1:0,22:22:65:513,65,0	0/0:9,0:9:1:0,1,183	0/0:27,0:27:55:0,55,659	0/0:22,0:22:40:0,40,511	0/1:14,11:25:99:204,0,270	0/1:13,15:28:99:296,0,236	0/0:15,0:15:45:0,45,378	0/1:5,11:16:80:220,0,80	0/1:7,4:11:68:68,0,144	0/1:10,7:17:99:126,0,208	0/0:21,0:21:60:0,60,900	0/0:27,0:27:75:0,75,1125	0/1:12,10:22:99:187,0,249	0/0:36,0:36:55:0,55,820	0/0:15,0:15:42:0,42,630	1/1:0,10:10:30:247,30,0	1/1:0,21:21:62:482,62,0	0/1:17,11:28:99:194,0,336	0/0:18,0:18:54:0,54,455	0/0:19,0:19:57:0,57,498	0/1:13,15:28:99:292,0,245	1/1:0,17:17:51:423,51,0	0/0:20,0:20:60:0,60,515	0/0:25,0:25:72:0,72,640	0/0:38,0:38:89:0,89,927	0/0:20,0:20:54:0,54,810	1/1:0,25:25:75:633,75,0	0/0:21,0:21:60:0,60,540	0/0:18,0:18:54:0,54,459	1/1:1,18:19:32:428,32,0	0/0:18,0:18:54:0,54,447	0/0:23,0:23:16:0,16,488	1/1:0,14:14:42:351,42,0	0/1:12,8:20:99:143,0,236	0/1:13,11:24:99:207,0,258	0/0:17,0:17:48:0,48,720	0/0:17,0:17:51:0,51,444	0/0:17,0:17:48:0,48,720	0/1:4,20:24:27:434,0,27	1/1:0,15:15:45:364,45,0	0/0:12,0:12:33:0,33,495	0/0:23,0:23:60:0,60,569	1/1:1,13:14:15:302,15,0	0/0:9,0:9:0:0,0,137	0/0:27,0:27:59:0,59,647	0/0:21,0:21:41:0,41,491	0/1:7,8:15:99:158,0,134	0/0:27,0:27:81:0,81,662	0/0:27,0:27:78:0,78,1170	1/1:0,24:24:71:593,71,0	0/0:21,0:21:41:0,41,495	0/0:16,0:16:48:0,48,410	0/0:20,0:20:57:0,57,855	0/1:17,5:22:46:46,0,367	1/1:2,15:17:2:318,2,0	0/0:12,0:12:33:0,33,495	0/0:21,0:21:57:0,57,855	0/1:4,7:11:68:133,0,68	0/0:14,0:14:33:0,33,495	0/0:17,0:17:51:0,51,425	0/0:19,0:19:54:0,54,810	0/0:19,0:19:57:0,57,468	0/0:25,0:25:53:0,53,587	0/0:24,0:24:69:0,69,1035	0/0:18,0:18:54:0,54,459	0/0:20,0:20:54:0,54,810	0/0:30,0:30:68:0,68,715	0/0:21,0:21:57:0,57,855	0/0:18,0:18:48:0,48,720	0/0:16,0:16:48:0,48,401	0/0:16,0:16:48:0,48,409	0/0:31,0:31:90:0,90,1350	0/0:30,0:30:90:0,90,738	0/0:20,0:20:38:0,38,457	0/0:21,0:21:60:0,60,531	0/0:26,0:26:66:0,66,990	0/0:21,0:21:60:0,60,524	0/0:22,0:22:57:0,57,855	0/0:31,0:31:81:0,81,1215	0/0:12,0:12:36:0,36,287	0/1:4,8:12:68:164,0,68	0/0:17,0:17:45:0,45,675	0/1:8,5:13:84:84,0,160	1/1:1,13:14:17:292,17,0	1/1:2,28:30:39:633,39,0	1/1:2,20:22:15:421,15,0	1/1:1,17:18:29:401,29,0	0/1:8,7:15:99:129,0,157	1/1:0,18:18:54:459,54,0	0/1:14,10:24:99:174,0,273	0/1:8,6:14:99:108,0,161	0/1:15,11:26:99:197,0,304	1/1:0,19:19:57:487,57,0	1/1:1,23:24:47:563,47,0	1/1:0,18:18:54:449,54,0	1/1:1,16:17:25:358,25,0	1/1:0,23:23:69:573,69,0	0/1:11,7:18:99:120,0,226	0/1:9,9:18:99:172,0,175	0/1:15,11:26:99:199,0,303	1/1:0,28:28:84:703,84,0	1/1:1,27:28:58:618,58,0	0/1:8,8:16:99:151,0,147	0/0:15,0:15:45:0,45,368	1/1:0,25:25:75:607,75,0	0/1:3,22:25:2:473,0,2	0/1:7,9:16:99:177,0,130	0/0:17,0:17:51:0,51,419	0/0:20,0:20:60:0,60,489
superscaffold58-PCRedited	260797	.	A	T	33785.8	.	ANN=T|intron_variant|MODIFIER|(nr)_similar_to_AGAP001126-PA_[Anopheles_gambiae_str._PEST]|CLUMAR_CG018768|transcript|CLUMAR_CG018768-RA|protein_coding|5/8|c.451+340A>T||||||	GT:AD:DP:GQ:PGT:PID:PL	0/1:6,12:18:99:.:.:249,0,100	1/1:1,15:16:25:.:.:363,25,0	0/1:9,5:14:87:.:.:87,0,187	0/1:8,5:13:99:0|1:260797_A_T:169,0,261	0/1:2,10:12:13:.:.:226,0,13	0/0:12,0:12:13:.:.:0,13,260	0/0:20,0:20:8:.:.:0,8,381	0/0:20,0:20:37:.:.:0,37,453	0/0:30,0:30:90:.:.:0,90,765	1/1:2,23:25:18:1|1:260797_A_T:909,18,0	1/1:0,14:14:42:1|1:260797_A_T:608,42,0	0/1:14,8:22:99:.:.:145,0,308	0/0:20,0:20:60:.:.:0,60,496	0/1:9,14:23:99:0|1:260797_A_T:516,0,262	0/1:13,12:25:99:0|1:260797_A_T:440,0,396	0/0:16,0:16:45:.:.:0,45,675	0/1:11,13:24:99:0|1:260797_A_T:484,0,345	1/1:0,21:21:63:.:.:782,63,0	0/0:16,0:16:48:.:.:0,48,396	0/1:6,4:10:99:0|1:260797_A_T:158,0,191	1/1:0,27:27:81:1|1:260797_A_T:1122,81,0	1/1:0,12:12:36:.:.:321,36,0	1/1:0,18:18:54:1|1:260797_A_T:762,54,0	1/1:0,20:20:60:1|1:260797_A_T:873,60,0	0/1:6,3:9:99:0|1:260797_A_T:103,0,201	1/1:0,21:21:63:.:.:678,63,0	1/1:0,18:18:54:1|1:260797_A_T:729,54,0	0/1:1,11:12:3:0|1:260797_A_T:440,0,3	0/1:5,7:12:99:0|1:260797_A_T:269,0,146	1/1:0,15:15:45:.:.:594,45,0	0/0:9,0:9:0:.:.:0,0,187	0/1:2,1:3:17:.:.:17,0,42	0/0:13,0:13:12:.:.:0,12,267	0/0:13,0:13:39:.:.:0,39,315	1/1:2,19:21:9:.:.:435,9,0	1/1:0,26:26:78:.:.:663,78,0	0/0:8,0:8:0:.:.:0,0,107	0/0:10,0:10:27:.:.:0,27,405	0/1:3,19:22:14:.:.:437,0,14	1/1:0,11:11:33:.:.:280,33,0	0/0:6,0:6:18:.:.:0,18,148	0/0:10,0:10:30:.:.:0,30,247	1/1:0,17:17:51:.:.:444,51,0	0/1:12,10:22:99:.:.:197,0,255	0/0:15,0:15:42:.:.:0,42,630	0/1:6,9:15:99:0|1:260797_A_T:346,0,153	1/1:0,3:3:9:.:.:77,9,0	0/0:16,0:16:45:.:.:0,45,675	0/0:16,0:16:25:.:.:0,25,375	1/1:0,22:22:66:1|1:260797_A_T:917,66,0	1/1:0,12:12:36:.:.:309,36,0	0/1:6,8:14:99:0|1:260797_A_T:299,0,178	0/0:16,0:16:36:.:.:0,36,540	0/1:8,7:15:99:0|1:260797_A_T:227,0,253	0/0:20,0:20:60:.:.:0,60,492	0/1:6,6:12:99:.:.:118,0,122	0/1:7,8:15:99:.:.:163,0,142	0/0:15,0:15:45:.:.:0,45,363	0/0:17,0:17:42:.:.:0,42,630	1/1:1,17:18:14:1|1:260797_A_T:650,14,0	0/0:13,0:13:39:.:.:0,39,332	0/0:24,0:24:16:.:.:0,16,510	0/0:19,0:19:57:.:.:0,57,467	0/1:8,6:14:99:.:.:115,0,172	0/1:7,5:12:93:.:.:93,0,149	0/0:14,0:14:16:.:.:0,16,318	1/1:0,13:13:39:.:.:310,39,0	0/1:12,8:20:99:0|1:260797_A_T:248,0,385	0/0:14,0:14:0:.:.:0,0,216	0/0:22,0:22:31:.:.:0,31,477	0/0:13,0:13:36:.:.:0,36,540	0/1:17,11:28:99:.:.:199,0,368	0/1:20,15:35:99:0|1:260797_A_T:533,0,643	0/0:12,0:12:30:.:.:0,30,450	0/0:10,0:10:30:.:.:0,30,247	1/1:0,19:19:57:.:.:491,57,0	0/1:5,9:14:87:.:.:194,0,87	0/0:5,0:5:15:.:.:0,15,129	0/0:17,0:17:51:.:.:0,51,415	0/1:11,10:21:99:0|1:260797_A_T:357,0,353	1/1:0,13:13:39:.:.:342,39,0	0/0:21,0:21:60:.:.:0,60,900	0/0:20,0:20:25:.:.:0,25,433	0/0:30,0:30:29:.:.:0,29,654	0/0:14,0:14:19:.:.:0,19,322	1/1:0,21:21:63:.:.:546,63,0	0/0:19,0:19:54:.:.:0,54,810	0/0:20,0:20:34:.:.:0,34,463	1/1:0,19:19:57:.:.:486,57,0	0/1:4,10:14:64:.:.:215,0,64	0/0:20,0:20:57:.:.:0,57,855	1/1:0,17:17:51:.:.:436,51,0	0/1:12,23:35:99:.:.:501,0,186	0/1:8,11:19:99:0|1:260797_A_T:410,0,248	0/0:18,0:18:28:.:.:0,28,423	0/0:12,0:12:33:.:.:0,33,495	0/0:10,0:10:30:.:.:0,30,244	0/1:2,9:11:19:.:.:200,0,19	0/1:2,8:10:22:.:.:173,0,22	0/0:10,0:10:30:.:.:0,30,245	0/0:18,0:18:42:.:.:0,42,630	1/1:0,18:18:54:.:.:477,54,0	0/1:5,8:13:94:.:.:172,0,94	0/0:11,0:11:33:.:.:0,33,266	0/0:8,0:8:24:.:.:0,24,195	0/1:2,12:14:56:1|0:260787_C_G:487,0,56	0/0:20,0:20:60:.:.:0,60,514	0/0:9,0:9:27:.:.:0,27,229	1/1:0,12:12:36:1|1:260797_A_T:494,36,0	0/0:13,0:13:39:.:.:0,39,318	0/0:10,0:10:24:.:.:0,24,360	0/0:12,0:12:30:.:.:0,30,450	0/1:7,4:11:70:.:.:70,0,153	0/1:9,9:18:99:.:.:173,0,181	0/0:9,0:9:4:.:.:0,4,181	0/1:17,7:24:99:0|1:260797_A_T:193,0,550	0/1:4,9:13:99:0|1:260797_A_T:331,0,106	0/0:21,0:21:60:.:.:0,60,900	0/0:14,0:14:42:.:.:0,42,340	0/0:13,0:13:39:.:.:0,39,321	0/0:11,0:11:33:.:.:0,33,266	0/0:11,0:11:33:.:.:0,33,270	0/0:8,0:8:24:.:.:0,24,198	0/0:22,0:22:60:.:.:0,60,900	0/0:14,0:14:39:.:.:0,39,585	0/0:15,0:15:42:.:.:0,42,630	0/0:16,0:16:45:.:.:0,45,675	0/0:19,0:19:35:.:.:0,35,436	0/0:8,0:8:24:.:.:0,24,198	0/0:19,0:19:57:.:.:0,57,469	0/0:19,0:19:54:.:.:0,54,810	0/0:24,0:24:72:.:.:0,72,611	0/0:18,0:18:54:.:.:0,54,444	0/0:14,0:14:33:.:.:0,33,495	0/0:9,0:9:27:.:.:0,27,222	0/0:8,0:8:15:.:.:0,15,225	0/0:12,0:12:30:.:.:0,30,450	0/0:18,0:18:39:.:.:0,39,585	0/0:15,0:15:45:.:.:0,45,370	0/1:5,7:12:99:0|1:260797_A_T:258,0,153	0/0:16,0:16:45:.:.:0,45,675	0/0:12,0:12:36:.:.:0,36,297	0/1:10,6:16:99:.:.:99,0,207	1/1:0,26:26:78:.:.:669,78,0	1/1:1,23:24:46:.:.:579,46,0	1/1:1,25:26:52:1|1:260797_A_T:757,52,0	0/1:2,8:10:21:.:.:179,0,21	1/1:0,20:20:60:1|1:260797_A_T:661,60,0	0/1:8,8:16:99:.:.:162,0,157	0/1:8,5:13:92:.:.:92,0,165	0/1:7,8:15:99:0|1:260797_A_T:264,0,208	0/1:3,21:24:5:.:.:479,0,5	1/1:2,20:22:13:.:.:467,13,0	1/1:1,21:22:49:.:.:531,49,0	1/1:0,18:18:54:.:.:458,54,0	1/1:0,14:14:42:.:.:355,42,0	0/1:10,18:28:99:.:.:383,0,166	0/1:8,10:18:99:0|1:260797_A_T:378,0,240	0/1:4,4:8:78:.:.:78,0,79	1/1:0,21:21:63:.:.:536,63,0	1/1:0,29:29:87:.:.:968,87,0	0/1:9,6:15:99:0|1:260797_A_T:174,0,186	0/0:16,0:16:48:.:.:0,48,394	1/1:0,22:22:66:1|1:260797_A_T:705,66,0	1/1:1,16:17:25:.:.:369,25,0	0/1:9,8:17:99:.:.:140,0,178	0/0:19,0:19:51:.:.:0,51,765	0/0:19,0:19:57:.:.:0,57,470
superscaffold58-PCRedited	263054	.	A	AC	24576.6	.	ANN=AC|3_prime_UTR_variant|MODIFIER|(nr)_similar_to_AGAP001126-PA_[Anopheles_gambiae_str._PEST]|CLUMAR_CG018768|transcript|CLUMAR_CG018768-RA|protein_coding|9/9|c.*144_*145insC|||||145|	GT:AD:DP:GQ:PGT:PID:PL	0/1:5,6:11:56:.:.:56,0,97	1/1:0,14:14:40:.:.:201,40,0	0/1:10,7:17:50:.:.:50,0,214	0/1:10,5:15:99:0|1:263041_A_G:116,0,371	0/1:5,7:12:61:.:.:61,0,101	0/0:24,0:24:72:.:.:0,72,591	0/0:19,0:19:31:.:.:0,31,431	0/0:19,0:19:42:.:.:0,42,630	0/0:24,0:24:72:.:.:0,72,590	1/1:0,22:22:66:1|1:263041_A_G:839,66,0	1/1:0,18:18:57:1|1:263041_A_G:726,57,0	0/1:8,7:15:99:0|1:263041_A_G:231,0,349	0/0:19,0:19:48:.:.:0,48,720	0/1:4,7:11:99:0|1:263041_A_G:273,0,189	0/1:13,6:19:99:0|1:263041_A_G:207,0,1250	0/0:18,0:18:45:.:.:0,45,675	0/1:14,7:21:99:0|1:263041_A_G:186,0,678	1/1:0,14:14:42:1|1:263041_A_G:561,42,0	0/1:3,3:6:99:0|1:263041_A_G:101,0,143	1/1:0,9:9:30:1|1:263041_A_G:382,30,0	1/1:0,13:13:45:1|1:263041_A_G:601,45,0	1/1:0,8:8:24:1|1:263041_A_G:311,24,0	1/1:0,8:8:24:1|1:263041_A_G:329,24,0	1/1:0,17:17:51:1|1:263041_A_G:700,51,0	0/1:13,10:23:99:0|1:263041_A_G:249,0,640	0/1:4,7:11:99:0|1:263041_A_G:251,0,202	1/1:0,13:13:39:1|1:263041_A_G:437,39,0	1/1:0,15:15:44:1|1:263041_A_G:493,44,0	1/1:1,24:25:22:1|1:263041_A_G:780,22,0	0/1:8,8:16:99:0|1:263041_A_G:253,0,347	0/1:4,4:8:99:0|1:263041_A_G:131,0,139	0/1:4,8:12:99:0|1:263041_A_G:291,0,144	0/0:18,0:18:51:.:.:0,51,765	0/0:12,0:12:33:.:.:0,33,495	0/1:7,9:16:99:0|1:263041_A_G:134,0,143	1/1:0,16:16:46:.:.:232,46,0	0/0:13,0:13:39:.:.:0,39,321	0/0:10,0:10:24:.:.:0,24,360	0/0:17,0:17:51:.:.:0,51,413	0/1:4,5:9:99:0|1:263041_A_G:169,0,174	0/0:17,0:17:51:.:.:0,51,420	0/0:8,0:8:24:.:.:0,24,198	0/1:4,7:11:69:.:.:69,0,76	0/1:16,8:24:49:.:.:49,0,360	0/0:22,0:22:63:.:.:0,63,541	0/1:12,4:16:99:0|1:263041_A_G:107,0,482	0/1:2,4:6:72:0|1:263041_A_G:158,0,72	0/0:16,0:16:45:.:.:0,45,675	0/0:10,0:10:30:.:.:0,30,247	0/0:19,0:19:54:.:.:0,54,810	1/1:0,13:13:37:.:.:191,37,0	0/0:21,0:21:51:.:.:0,51,765	0/1:15,2:17:29:0|1:263041_A_G:29,0,643	0/0:8,0:8:24:.:.:0,24,198	0/0:13,0:13:39:.:.:0,39,321	0/1:11,7:18:55:.:.:55,0,227	0/1:10,6:16:43:.:.:43,0,224	0/0:13,0:13:33:.:.:0,33,495	0/0:14,0:14:39:.:.:0,39,585	0/1:9,6:15:99:0|1:263041_A_G:214,0,431	0/0:14,0:14:20:.:.:0,20,313	0/0:11,0:11:30:.:.:0,30,450	0/0:19,0:19:31:.:.:0,31,436	0/1:11,7:18:50:.:.:50,0,249	0/1:3,8:11:50:.:.:87,0,50	0/0:17,0:17:51:.:.:0,51,420	0/0:20,0:20:60:.:.:0,60,504	0/1:6,9:15:99:0|1:263041_A_G:349,0,323	0/1:3,2:5:38:0|1:263041_A_G:38,0,111	0/0:10,0:10:30:.:.:0,30,244	0/0:16,0:16:45:.:.:0,45,675	0/1:8,3:11:43:.:.:43,0,174	0/0:16,0:16:36:.:.:0,36,540	0/0:22,0:22:60:.:.:0,60,553	0/0:4,0:4:12:.:.:0,12,99	0/0:14,0:14:42:.:.:0,42,343	0/0:15,0:15:42:.:.:0,42,630	0/0:8,0:8:24:.:.:0,24,206	0/0:16,0:16:42:.:.:0,42,630	0/0:19,0:19:54:.:.:0,54,810	0/0:15,0:15:45:.:.:0,45,368	0/0:12,0:12:0:.:.:0,0,130	0/0:10,0:10:30:.:.:0,30,253	0/0:20,0:20:60:.:.:0,60,492	0/0:17,0:17:48:.:.:0,48,720	0/1:14,12:26:99:0|1:263041_A_G:383,0,578	0/0:11,0:11:33:.:.:0,33,272	0/0:20,0:20:34:.:.:0,34,463	1/1:1,9:10:2:.:.:253,2,0	0/1:11,5:16:99:0|1:263043_A_G:167,0,494	0/0:12,0:12:36:.:.:0,36,294	1/1:0,18:18:55:.:.:290,55,0	0/1:18,9:27:99:0|1:263041_A_G:270,0,810	1/1:1,15:16:3:1|1:263041_A_G:583,3,0	1/1:0,19:19:63:1|1:263041_A_G:785,63,0	0/0:16,0:16:21:.:.:0,21,359	0/0:23,0:23:47:.:.:0,47,544	0/1:12,4:16:85:0|1:263041_A_G:85,0,503	0/1:4,6:10:99:0|1:263041_A_G:178,0,185	0/0:21,0:21:63:.:.:0,63,519	0/0:9,0:9:24:.:.:0,24,360	1/1:0,4:4:12:1|1:263041_A_G:141,12,0	0/1:9,4:13:99:0|1:263041_A_G:115,0,371	0/0:12,0:12:33:.:.:0,33,495	0/0:12,0:12:33:.:.:0,33,495	0/0:26,0:26:53:.:.:0,53,619	0/0:16,0:16:23:.:.:0,23,360	0/0:14,0:14:7:.:.:0,7,286	1/1:0,8:8:27:1|1:263041_A_G:329,27,0	0/0:17,0:17:51:.:.:0,51,425	0/0:21,0:21:37:.:.:0,37,485	0/0:17,0:17:51:.:.:0,51,417	0/1:9,5:14:48:.:.:48,0,199	0/1:4,7:11:70:.:.:70,0,78	0/0:13,0:13:39:.:.:0,39,318	0/0:19,0:19:57:.:.:0,57,483	0/0:16,0:16:39:.:.:0,39,585	0/0:17,0:17:42:.:.:0,42,630	0/0:27,0:27:59:.:.:0,59,643	0/0:25,0:25:66:.:.:0,66,990	0/0:13,0:13:36:.:.:0,36,540	0/0:20,0:20:60:.:.:0,60,495	0/0:16,0:16:42:.:.:0,42,630	0/0:17,0:17:48:.:.:0,48,720	0/0:26,0:26:55:.:.:0,55,621	0/0:20,0:20:60:.:.:0,60,512	0/0:13,0:13:39:.:.:0,39,317	0/0:23,0:23:66:.:.:0,66,990	0/0:15,0:15:42:.:.:0,42,630	0/0:15,0:15:45:.:.:0,45,368	0/0:20,0:20:60:.:.:0,60,492	0/0:25,0:25:69:.:.:0,69,1035	0/0:13,0:13:39:.:.:0,39,320	0/0:17,0:17:48:.:.:0,48,720	0/0:22,0:22:63:.:.:0,63,536	0/0:18,0:18:51:.:.:0,51,765	0/0:16,0:16:45:.:.:0,45,675	0/0:35,0:35:99:.:.:0,99,884	0/0:11,0:11:12:.:.:0,12,229	0/1:5,7:12:99:0|1:263041_A_G:268,0,189	0/0:17,0:17:45:.:.:0,45,675	0/1:5,6:11:99:0|1:263041_A_G:232,0,192	0/1:4,8:12:70:.:.:83,0,70	0/1:12,8:20:99:0|1:263041_A_G:284,0,480	0/1:2,16:18:36:0|1:263041_A_G:526,0,36	1/1:0,14:14:42:1|1:263041_A_G:573,42,0	0/1:3,8:11:99:0|1:263041_A_G:291,0,105	1/1:0,25:25:81:1|1:263041_A_G:1025,81,0	0/1:13,8:21:99:0|1:263041_A_G:264,0,521	0/1:8,7:15:99:0|1:263041_A_G:223,0,324	0/1:13,6:19:99:0|1:263041_A_G:163,0,518	0/1:16,13:29:99:0|1:263041_A_G:408,0,686	0/1:6,9:15:99:0|1:263041_A_G:307,0,215	1/1:0,11:11:33:1|1:263041_A_G:359,33,0	1/1:0,21:21:66:1|1:263041_A_G:831,66,0	1/1:1,27:28:33:1|1:263041_A_G:932,33,0	0/1:2,22:24:19:0|1:263041_A_G:697,0,19	1/1:0,18:18:54:1|1:263041_A_G:788,54,0	0/0:19,0:19:31:.:.:0,31,444	0/1:10,4:14:99:0|1:263041_A_G:112,0,447	1/1:1,23:24:27:1|1:263041_A_G:825,27,0	0/1:7,8:15:99:0|1:263041_A_G:240,0,242	0/1:6,7:13:99:0|1:263041_A_G:231,0,258	0/1:2,12:14:55:0|1:263041_A_G:426,0,55	1/1:0,17:17:51:1|1:263041_A_G:595,51,0	0/1:7,4:11:99:0|1:263041_A_G:125,0,273	0/0:15,0:15:42:.:.:0,42,630	0/0:20,0:20:35:.:.:0,35,464
superscaffold58-PCRedited	263656	.	T	C	13202.9	.	ANN=C|intergenic_region|MODIFIER|(nr)_similar_to_AGAP001126-PA_[Anopheles_gambiae_str._PEST]-(sp)_similar_to_Aldo-keto_reductase_family_1_member_B10|CLUMAR_CG018768-CLUMAR_CG018777|intergenic_region|CLUMAR_CG018768-CLUMAR_CG018777|||n.263656T>C||||||	GT:AD:DP:GQ:PL	0/1:9,4:13:60:60,0,176	1/1:0,10:10:30:245,30,0	0/1:8,6:14:99:106,0,155	0/1:9,11:20:99:211,0,345	0/1:7,7:14:99:131,0,138	0/0:15,0:15:0:0,0,280	0/0:34,0:34:99:0,102,837	0/0:18,0:18:54:0,54,441	1/1:0,27:27:81:680,81,0	1/1:0,21:21:63:558,63,0	1/1:0,24:24:72:592,72,0	0/0:12,0:12:0:0,0,214	0/1:21,22:43:99:414,0,422	0/1:10,10:20:99:194,0,206	0/1:10,9:19:99:211,0,210	0/1:16,9:25:99:147,0,327	0/1:17,13:30:99:231,0,344	0/1:8,9:17:99:170,0,157	0/1:6,9:15:99:180,0,115	0/1:7,15:22:99:304,0,121	1/1:0,13:13:39:321,39,0	0/1:13,5:18:70:70,0,293	1/1:0,14:14:42:345,42,0	1/1:0,18:18:54:444,54,0	1/1:0,25:25:75:704,75,0	1/1:0,22:22:66:766,66,0	1/1:0,17:17:51:426,51,0	1/1:0,24:24:72:594,72,0	0/1:6,12:18:90:236,0,90	0/1:16,7:23:99:108,0,358	0/1:16,8:24:99:124,0,353	0/0:7,0:7:21:0,21,170	0/0:21,0:21:40:0,40,503	0/0:17,0:17:39:0,39,585	0/1:9,9:18:99:164,0,176	1/1:1,23:24:46:525,46,0	0/1:10,3:13:36:36,0,219	0/0:22,0:22:63:0,63,542	0/0:28,0:28:72:0,72,1080	0/0:14,0:14:42:0,42,346	0/0:13,0:13:39:0,39,321	0/0:18,0:18:51:0,51,765	0/1:9,6:15:99:100,0,192	0/1:16,6:22:82:82,0,361	0/0:30,0:30:71:0,71,761	0/0:7,0:7:21:0,21,173	0/0:15,0:15:22:0,22,338	0/0:16,0:16:45:0,45,675	0/0:11,0:11:33:0,33,272	0/0:14,0:14:20:0,20,313	0/1:2,13:15:6:270,0,6	0/0:18,0:18:45:0,45,675	0/0:18,0:18:51:0,51,765	0/0:22,0:22:60:0,60,544	0/0:13,0:13:36:0,36,540	0/1:9,13:22:99:251,0,152	0/1:10,11:21:99:214,0,199	0/0:31,0:31:93:0,93,772	0/0:24,0:24:37:0,37,530	0/1:12,15:27:99:297,0,235	0/0:10,0:10:4:0,4,196	0/0:20,0:20:60:0,60,495	0/0:9,0:9:27:0,27,223	0/1:11,8:19:99:139,0,228	0/1:10,9:19:99:165,0,200	0/0:24,0:24:69:0,69,1035	0/0:15,0:15:45:0,45,354	0/0:17,0:17:0:0,0,345	0/0:20,0:20:10:0,10,415	0/0:14,0:14:42:0,42,346	0/0:19,0:19:57:0,57,470	0/1:9,12:21:99:229,0,175	0/0:27,0:27:81:0,81,659	0/0:15,0:15:45:0,45,371	0/0:15,0:15:45:0,45,369	0/0:20,0:20:60:0,60,495	0/0:22,0:22:60:0,60,900	0/0:26,0:26:55:0,55,621	0/0:27,0:27:81:0,81,668	0/0:31,0:31:90:0,90,1350	0/0:11,0:11:33:0,33,272	0/0:15,0:15:45:0,45,368	0/0:10,0:10:30:0,30,247	0/0:14,0:14:42:0,42,342	0/0:15,0:15:45:0,45,374	0/0:24,0:24:72:0,72,592	0/0:19,0:19:57:0,57,470	0/0:19,0:19:34:0,34,441	0/1:2,8:10:21:167,0,21	0/1:14,6:20:87:87,0,299	0/0:22,0:22:63:0,63,543	1/1:1,18:19:31:413,31,0	0/0:28,0:28:57:0,57,682	0/0:21,0:21:60:0,60,516	0/0:9,0:9:27:0,27,220	0/0:26,0:26:75:0,75,1125	0/0:26,0:26:75:0,75,1125	0/1:5,13:18:80:272,0,80	1/1:1,11:12:10:237,10,0	0/0:20,0:20:34:0,34,482	0/0:10,0:10:27:0,27,405	0/0:14,0:14:36:0,36,540	0/0:25,0:25:49:0,49,597	0/0:22,0:22:60:0,60,900	0/0:12,0:12:33:0,33,495	0/0:16,0:16:48:0,48,391	0/0:24,0:24:72:0,72,590	0/0:30,0:30:87:0,87,1305	0/0:14,0:14:39:0,39,585	0/0:18,0:18:54:0,54,445	0/0:18,0:18:29:0,29,410	0/0:24,0:24:72:0,72,606	0/1:7,10:17:99:184,0,129	0/1:6,8:14:99:155,0,112	0/0:17,0:17:45:0,45,675	0/0:14,0:14:39:0,39,585	0/0:12,0:12:36:0,36,295	0/0:17,0:17:51:0,51,424	0/0:16,0:16:39:0,39,585	0/0:10,0:10:27:0,27,405	0/0:7,0:7:18:0,18,270	0/0:24,0:24:72:0,72,592	0/0:17,0:17:51:0,51,418	0/0:21,0:21:57:0,57,855	0/0:18,0:18:19:0,19,385	0/0:17,0:17:45:0,45,675	0/0:14,0:14:42:0,42,342	0/0:16,0:16:39:0,39,585	0/0:11,0:11:30:0,30,450	0/0:11,0:11:30:0,30,450	0/0:26,0:26:56:0,56,635	0/0:17,0:17:51:0,51,419	0/0:19,0:19:57:0,57,465	0/0:18,0:18:54:0,54,445	0/0:21,0:21:63:0,63,537	0/0:17,0:17:5:0,5,337	0/0:18,0:18:19:0,19,395	0/0:24,0:24:49:0,49,565	0/0:18,0:18:54:0,54,439	0/0:22,0:22:57:0,57,855	0/0:19,0:19:57:0,57,464	0/0:13,0:13:39:0,39,321	0/1:8,14:22:99:276,0,138	0/0:14,0:14:42:0,42,341	0/0:19,0:19:57:0,57,465	0/1:7,4:11:51:51,0,136	0/0:19,0:19:42:0,42,630	0/0:13,0:13:39:0,39,321	0/1:8,5:13:84:84,0,160	0/0:14,0:14:30:0,30,450	0/0:21,0:21:57:0,57,855	0/0:30,0:30:84:0,84,1260	0/0:16,0:16:45:0,45,675	0/1:12,4:16:47:47,0,257	0/0:25,0:25:72:0,72,639	0/0:18,0:18:48:0,48,720	0/1:9,10:19:99:186,0,177	0/0:5,0:5:0:0,0,75	0/0:19,0:19:31:0,31,434	0/1:7,13:20:99:276,0,122	0/0:17,0:17:28:0,28,386	0/0:14,0:14:42:0,42,342	0/1:14,8:22:99:136,0,292	0/0:18,0:18:54:0,54,445	0/0:15,0:15:0:0,0,231	0/1:6,10:16:99:198,0,110	0/0:17,0:17:51:0,51,417	0/0:18,0:18:31:0,31,415
superscaffold58-PCRedited	267293	.	G	A	52009.8	.	ANN=A|intergenic_region|MODIFIER|(nr)_similar_to_AGAP001126-PA_[Anopheles_gambiae_str._PEST]-(sp)_similar_to_Aldo-keto_reductase_family_1_member_B10|CLUMAR_CG018768-CLUMAR_CG018777|intergenic_region|CLUMAR_CG018768-CLUMAR_CG018777|||n.267293G>A||||||	GT:AD:DP:GQ:PGT:PID:PL	0/1:6,9:15:88:.:.:187,0,88	0/0:21,0:21:11:.:.:0,11,412	0/1:5,12:17:72:.:.:254,0,72	0/1:11,6:17:99:1|0:267284_A_C:103,0,387	1/1:0,14:14:42:1|1:267283_A_G:393,42,0	1/1:0,24:24:72:.:.:616,72,0	0/1:2,21:23:21:1|0:267284_A_C:468,0,21	1/1:0,21:21:63:.:.:549,63,0	0/1:18,6:24:76:.:.:76,0,361	0/0:20,0:20:57:.:.:0,57,855	0/0:27,0:27:75:.:.:0,75,1125	0/1:7,7:14:99:.:.:144,0,131	0/1:11,14:25:99:.:.:298,0,203	0/1:7,6:13:99:.:.:121,0,133	0/1:6,11:17:99:.:.:243,0,101	0/1:8,11:19:99:.:.:237,0,140	0/0:28,0:28:81:.:.:0,81,1215	0/0:20,0:20:60:.:.:0,60,494	1/1:1,11:12:11:.:.:269,11,0	0/1:13,15:28:99:.:.:316,0,219	0/0:22,0:22:39:.:.:0,39,493	0/1:8,6:14:99:1|0:267284_A_C:115,0,313	0/0:19,0:19:51:.:.:0,51,765	0/1:7,11:18:99:.:.:218,0,125	0/1:11,12:23:99:.:.:250,0,224	0/1:8,10:18:99:.:.:213,0,139	0/0:14,0:14:42:.:.:0,42,347	0/0:25,0:25:53:.:.:0,53,572	0/1:9,11:20:99:.:.:233,0,162	0/1:7,19:26:99:.:.:403,0,100	1/1:0,13:13:39:.:.:339,39,0	0/1:10,2:12:15:.:.:15,0,208	1/1:1,21:22:51:.:.:531,51,0	0/1:12,10:22:99:.:.:198,0,219	0/1:7,5:12:96:.:.:96,0,133	0/0:18,0:18:54:.:.:0,54,445	1/1:1,22:23:44:.:.:553,44,0	1/1:0,16:16:48:.:.:408,48,0	1/1:1,19:20:35:.:.:482,35,0	0/1:12,9:21:99:.:.:173,0,223	0/1:9,9:18:99:.:.:186,0,320	1/1:0,19:19:57:1|1:267293_G_A:607,57,0	0/1:6,11:17:97:.:.:238,0,97	0/1:14,6:20:93:.:.:93,0,285	1/1:0,15:15:45:.:.:392,45,0	0/1:7,1:8:3:.:.:3,0,146	0/0:15,0:15:45:.:.:0,45,369	1/1:0,13:13:39:.:.:343,39,0	1/1:0,17:17:51:.:.:454,51,0	1/1:0,31:31:93:.:.:780,93,0	0/0:14,0:14:42:.:.:0,42,343	1/1:0,18:18:54:.:.:469,54,0	0/1:8,12:20:99:0|1:267287_C_G:297,0,134	1/1:0,25:25:75:.:.:654,75,0	1/1:1,21:22:41:.:.:515,41,0	0/1:11,9:20:99:.:.:180,0,211	0/1:3,6:9:49:.:.:130,0,49	1/1:0,21:21:62:.:.:506,62,0	0/0:16,0:16:48:.:.:0,48,390	0/1:12,6:18:99:.:.:101,0,239	0/1:10,10:20:99:1|0:267284_A_C:204,0,391	0/1:13,14:27:99:.:.:280,0,239	0/1:9,13:22:99:.:.:275,0,147	0/1:6,5:11:97:.:.:97,0,120	0/1:15,4:19:46:.:.:46,0,312	1/1:0,27:27:81:.:.:688,81,0	0/0:10,1:11:10:.:.:0,10,187	0/1:20,8:28:99:0|1:267293_G_A:130,0,448	0/1:3,3:6:56:.:.:62,0,56	1/1:1,8:9:2:.:.:188,2,0	1/1:1,21:22:41:.:.:512,41,0	0/1:19,13:32:99:.:.:251,0,347	1/1:0,23:23:69:.:.:598,69,0	1/1:0,17:17:51:.:.:445,51,0	1/1:0,6:6:18:.:.:159,18,0	0/0:28,0:28:70:.:.:0,70,737	0/1:11,8:19:99:.:.:146,0,214	0/1:5,10:15:78:.:.:212,0,78	1/1:0,27:27:81:.:.:703,81,0	1/1:0,17:17:51:.:.:449,51,0	0/0:15,0:15:18:.:.:0,18,318	1/1:0,16:16:48:1|1:267284_A_T:574,48,0	1/1:0,18:18:54:.:.:470,54,0	0/1:11,10:21:99:0|1:267293_G_A:194,0,214	0/1:13,16:29:99:.:.:316,0,234	1/1:0,28:28:84:.:.:732,84,0	0/1:18,10:28:99:.:.:178,0,360	1/1:1,10:11:8:.:.:232,8,0	0/0:23,0:23:46:.:.:0,46,519	1/1:0,15:15:45:.:.:381,45,0	0/1:4,8:12:99:1|0:267284_A_C:160,0,103	0/0:19,0:19:7:.:.:0,7,369	1/1:0,15:15:45:.:.:390,45,0	0/1:10,4:14:49:.:.:49,0,204	0/1:12,8:20:99:.:.:154,0,236	0/1:6,8:14:99:0|1:267293_G_A:318,0,258	1/1:0,18:18:54:.:.:480,54,0	0/0:17,0:17:51:.:.:0,51,442	0/0:16,0:16:48:.:.:0,48,396	1/1:0,11:11:33:.:.:293,33,0	1/1:0,10:10:30:.:.:262,30,0	0/0:10,0:10:30:.:.:0,30,247	0/1:21,13:34:99:.:.:237,0,415	1/1:0,20:20:60:.:.:521,60,0	1/1:0,21:21:63:1|1:267293_G_A:810,63,0	1/1:2,16:18:5:.:.:369,5,0	1/1:0,20:20:60:.:.:525,60,0	1/1:0,29:29:87:.:.:758,87,0	0/0:13,0:13:17:.:.:0,17,275	1/1:0,12:12:36:.:.:319,36,0	1/1:1,11:12:11:.:.:269,11,0	1/1:0,24:24:72:.:.:628,72,0	0/1:13,12:25:99:.:.:238,0,246	0/0:19,0:19:57:.:.:0,57,468	1/1:0,25:25:75:.:.:639,75,0	1/1:0,17:17:51:.:.:421,51,0	0/1:12,11:23:99:.:.:207,0,226	1/1:0,21:21:63:.:.:536,63,0	1/1:0,19:19:57:.:.:488,57,0	1/1:0,14:14:42:.:.:359,42,0	1/1:0,10:10:30:.:.:256,30,0	1/1:0,17:17:51:.:.:431,51,0	1/1:0,9:9:27:.:.:231,27,0	1/1:0,17:17:51:.:.:434,51,0	1/1:0,14:14:42:.:.:365,42,0	1/1:1,18:19:33:.:.:439,33,0	1/1:0,17:17:51:.:.:436,51,0	1/1:0,17:17:51:.:.:436,51,0	1/1:0,16:16:48:.:.:410,48,0	1/1:0,19:19:57:.:.:485,57,0	1/1:0,19:19:57:.:.:486,57,0	1/1:0,33:33:99:.:.:835,99,0	1/1:0,16:16:48:.:.:376,48,0	1/1:0,15:15:45:.:.:384,45,0	1/1:1,17:18:44:1|1:267288_C_G:455,44,0	1/1:0,19:19:57:.:.:485,57,0	1/1:0,14:14:42:.:.:359,42,0	1/1:0,22:22:66:.:.:564,66,0	1/1:0,9:9:27:.:.:222,27,0	1/1:0,14:14:42:.:.:365,42,0	1/1:0,12:12:36:1|1:267284_A_T:444,36,0	1/1:0,12:12:36:.:.:308,36,0	0/1:8,7:15:99:.:.:135,0,152	1/1:0,13:13:39:.:.:334,39,0	1/1:0,20:20:60:1|1:267288_C_A:648,60,0	1/1:0,21:21:63:.:.:539,63,0	0/1:6,11:17:94:.:.:217,0,94	1/1:0,21:21:63:.:.:539,63,0	0/1:14,9:23:99:1|0:267284_A_C:162,0,510	0/1:5,2:7:30:1|0:267284_A_C:30,0,184	1/1:0,14:14:42:.:.:359,42,0	1/1:0,22:22:66:.:.:565,66,0	1/1:0,20:20:60:.:.:521,60,0	1/1:0,20:20:60:.:.:514,60,0	1/1:0,17:17:51:.:.:436,51,0	1/1:0,24:24:72:.:.:616,72,0	1/1:0,19:19:57:.:.:463,57,0	0/1:13,10:23:99:.:.:188,0,238	1/1:0,29:29:87:.:.:727,87,0	1/1:0,25:25:75:.:.:642,75,0	1/1:0,23:23:69:.:.:600,69,0	1/1:0,10:10:30:.:.:259,30,0	1/1:0,16:16:48:.:.:411,48,0	1/1:0,19:19:57:.:.:474,57,0	1/1:0,19:19:57:.:.:478,57,0	1/1:0,17:17:51:.:.:424,51,0	1/1:0,14:14:42:.:.:359,42,0	1/1:0,19:19:57:.:.:486,57,0
superscaffold58-PCRedited	267344	.	T	C	8295.15	.	ANN=C|intergenic_region|MODIFIER|(nr)_similar_to_AGAP001126-PA_[Anopheles_gambiae_str._PEST]-(sp)_similar_to_Aldo-keto_reductase_family_1_member_B10|CLUMAR_CG018768-CLUMAR_CG018777|intergenic_region|CLUMAR_CG018768-CLUMAR_CG018777|||n.267344T>C||||||	GT:AD:DP:GQ:PGT:PID:PL	0/1:8,4:12:63:.:.:63,0,150	1/1:1,16:17:25:.:.:367,25,0	0/1:16,5:21:59:.:.:59,0,345	0/0:18,0:18:54:.:.:0,54,445	0/0:19,0:19:54:.:.:0,54,810	0/0:26,0:26:75:.:.:0,75,1125	0/0:24,0:24:60:.:.:0,60,900	0/0:27,0:27:59:.:.:0,59,647	0/0:22,0:22:60:.:.:0,60,900	1/1:0,23:23:69:.:.:566,69,0	0/1:16,10:26:99:.:.:168,0,328	0/0:21,0:21:57:.:.:0,57,855	0/0:26,0:26:72:.:.:0,72,1080	0/1:5,11:16:80:.:.:204,0,80	0/1:9,9:18:99:.:.:168,0,176	0/0:23,0:23:57:.:.:0,57,855	0/1:15,13:28:99:.:.:236,0,284	0/1:14,6:20:88:.:.:88,0,298	0/0:12,0:12:36:.:.:0,36,294	0/1:10,9:19:99:.:.:165,0,198	0/1:3,19:22:11:.:.:400,0,11	0/0:14,0:14:42:.:.:0,42,346	1/1:0,25:25:75:1|1:267344_T_C:615,75,0	0/1:7,12:19:99:.:.:240,0,116	0/1:14,11:25:99:.:.:181,0,331	0/1:12,13:25:99:.:.:245,0,235	1/1:0,11:11:33:.:.:271,33,0	0/1:4,21:25:28:.:.:428,0,28	0/1:13,11:24:99:.:.:199,0,255	0/1:20,10:30:99:.:.:121,0,422	0/0:16,0:16:48:.:.:0,48,396	0/0:7,0:7:21:.:.:0,21,177	0/0:22,0:22:17:.:.:0,17,465	0/1:10,10:20:99:.:.:185,0,190	0/1:5,6:11:92:.:.:115,0,92	1/1:1,21:22:40:.:.:489,40,0	0/0:24,0:24:60:.:.:0,60,900	0/0:15,0:15:22:.:.:0,22,332	0/0:28,0:28:81:.:.:0,81,1215	0/0:25,0:25:72:.:.:0,72,611	0/0:16,0:16:48:.:.:0,48,412	0/0:20,0:20:60:.:.:0,60,495	0/1:8,6:14:99:.:.:106,0,156	0/1:10,13:23:99:.:.:251,0,184	0/0:22,0:22:43:.:.:0,43,528	0/0:14,0:14:42:.:.:0,42,342	0/0:19,0:19:51:.:.:0,51,765	0/0:19,0:19:54:.:.:0,54,810	0/0:17,0:17:48:.:.:0,48,720	0/0:34,0:34:90:.:.:0,90,1350	1/1:0,14:14:42:.:.:326,42,0	0/0:24,0:24:46:.:.:0,46,575	0/0:19,0:19:57:.:.:0,57,467	0/0:28,0:28:81:.:.:0,81,1215	0/0:12,0:12:27:.:.:0,27,405	0/1:5,9:14:86:.:.:179,0,86	0/1:8,3:11:41:.:.:41,0,172	0/0:14,0:14:39:.:.:0,39,585	0/0:25,0:25:72:.:.:0,72,1080	0/1:10,11:21:99:.:.:208,0,192	0/0:19,0:19:35:.:.:0,35,440	0/0:21,0:21:54:.:.:0,54,810	0/0:24,0:24:66:.:.:0,66,990	0/1:4,6:10:69:.:.:118,0,69	0/1:5,15:20:68:.:.:307,0,68	0/0:21,0:21:54:.:.:0,54,810	0/0:10,0:10:27:.:.:0,27,405	0/0:28,0:28:62:.:.:0,62,673	0/0:7,0:7:21:.:.:0,21,173	0/0:12,0:12:36:.:.:0,36,297	0/0:24,0:24:72:.:.:0,72,629	0/1:18,11:29:99:.:.:184,0,357	0/0:25,0:25:72:.:.:0,72,1080	0/0:27,0:27:81:.:.:0,81,687	0/0:5,0:5:15:.:.:0,15,124	0/0:29,0:29:71:.:.:0,71,758	0/0:27,0:27:69:.:.:0,69,1035	0/0:24,0:24:23:.:.:0,23,517	0/0:21,0:21:60:.:.:0,60,542	0/0:20,0:20:60:.:.:0,60,488	0/0:19,0:19:57:.:.:0,57,467	0/0:22,0:22:63:.:.:0,63,945	0/0:14,0:14:39:.:.:0,39,585	0/0:22,0:22:66:.:.:0,66,560	0/0:22,0:22:51:.:.:0,51,765	0/0:28,0:28:81:.:.:0,81,1215	0/0:24,0:24:66:.:.:0,66,990	0/0:12,0:12:0:.:.:0,0,206	0/1:9,6:15:99:.:.:103,0,185	0/0:14,0:14:42:.:.:0,42,346	0/0:15,0:15:45:.:.:0,45,368	0/1:3,19:22:11:.:.:401,0,11	0/0:16,0:16:48:.:.:0,48,396	0/0:20,0:20:60:.:.:0,60,515	0/0:25,0:25:72:.:.:0,72,618	0/0:21,0:21:41:.:.:0,41,493	0/0:16,0:16:48:.:.:0,48,396	0/1:6,14:20:95:.:.:281,0,95	0/0:19,0:19:54:.:.:0,54,810	0/0:14,0:14:42:.:.:0,42,344	0/0:9,0:9:24:.:.:0,24,360	0/0:10,0:10:30:.:.:0,30,247	0/0:31,0:31:93:.:.:0,93,788	0/0:23,0:23:63:.:.:0,63,945	0/0:22,0:22:44:.:.:0,44,519	0/0:19,0:19:57:.:.:0,57,465	0/0:21,0:21:57:.:.:0,57,855	0/0:30,0:30:84:.:.:0,84,1260	0/0:13,0:13:39:.:.:0,39,321	0/0:19,0:19:57:.:.:0,57,468	0/0:20,0:20:54:.:.:0,54,810	0/0:27,0:27:26:.:.:0,26,582	0/1:15,14:29:99:.:.:257,0,295	0/1:9,12:21:99:.:.:231,0,166	0/0:23,0:23:66:.:.:0,66,990	0/0:13,0:13:39:.:.:0,39,321	0/0:19,0:19:57:.:.:0,57,461	0/0:25,0:25:72:.:.:0,72,640	0/0:19,0:19:57:.:.:0,57,470	0/0:17,0:17:51:.:.:0,51,414	0/0:11,0:11:30:.:.:0,30,450	0/0:19,0:19:57:.:.:0,57,473	0/0:8,0:8:24:.:.:0,24,202	0/0:19,0:19:48:.:.:0,48,720	0/0:12,0:12:36:.:.:0,36,294	0/0:19,0:19:54:.:.:0,54,810	0/0:20,0:20:34:.:.:0,34,461	0/0:18,0:18:19:.:.:0,19,400	0/0:17,0:17:51:.:.:0,51,412	0/0:26,0:26:33:.:.:0,33,569	0/0:18,0:18:54:.:.:0,54,450	0/0:35,0:35:99:.:.:0,99,875	0/0:19,0:19:57:.:.:0,57,467	0/0:10,0:10:27:.:.:0,27,405	0/0:22,0:22:57:.:.:0,57,855	0/0:18,0:18:51:.:.:0,51,765	0/0:19,0:19:57:.:.:0,57,468	0/0:27,0:27:60:.:.:0,60,629	0/0:10,0:10:30:.:.:0,30,255	0/0:14,0:14:33:.:.:0,33,495	0/0:14,0:14:42:.:.:0,42,346	0/0:15,0:15:42:.:.:0,42,630	0/1:7,11:18:99:.:.:202,0,121	0/0:10,0:10:30:.:.:0,30,257	0/0:20,0:20:25:.:.:0,25,432	0/0:17,0:17:51:.:.:0,51,434	0/0:19,0:19:54:.:.:0,54,810	0/0:17,0:17:48:.:.:0,48,720	0/0:24,0:24:61:.:.:0,61,647	0/0:10,0:10:5:.:.:0,5,202	0/0:21,0:21:63:.:.:0,63,518	0/0:19,0:19:57:.:.:0,57,469	0/0:11,0:11:33:.:.:0,33,269	0/0:20,0:20:38:.:.:0,38,466	0/0:23,0:23:47:.:.:0,47,543	0/0:27,0:27:81:.:.:0,81,682	0/0:16,0:16:45:.:.:0,45,675	0/0:19,0:19:57:.:.:0,57,489	0/0:32,0:32:90:.:.:0,90,1350	0/0:27,0:27:81:.:.:0,81,690	0/0:33,0:33:93:.:.:0,93,1395	0/0:12,0:12:12:.:.:0,12,256	0/0:18,0:18:48:.:.:0,48,720	0/0:20,0:20:60:.:.:0,60,495	0/0:15,0:15:22:.:.:0,22,335	0/0:21,0:21:60:.:.:0,60,900	0/0:14,0:14:42:.:.:0,42,345	0/0:20,0:20:48:.:.:0,48,720
superscaffold58-PCRedited	267668	.	A	C	8845.12	.	ANN=C|intergenic_region|MODIFIER|(nr)_similar_to_AGAP001126-PA_[Anopheles_gambiae_str._PEST]-(sp)_similar_to_Aldo-keto_reductase_family_1_member_B10|CLUMAR_CG018768-CLUMAR_CG018777|intergenic_region|CLUMAR_CG018768-CLUMAR_CG018777|||n.267668A>C||||||	GT:AD:DP:GQ:PGT:PID:PL	0/1:10,2:12:10:.:.:10,0,196	1/1:1,9:10:7:.:.:167,7,0	0/1:2,8:10:18:.:.:143,0,18	0/0:12,0:12:36:.:.:0,36,289	0/0:14,0:14:42:.:.:0,42,343	0/0:14,0:14:36:.:.:0,36,540	0/0:21,0:21:54:.:.:0,54,810	0/0:24,0:24:72:.:.:0,72,590	0/0:25,0:25:72:.:.:0,72,629	1/1:2,26:28:33:.:.:484,33,0	0/1:7,20:27:84:.:.:384,0,84	0/0:22,0:22:60:.:.:0,60,900	0/0:22,0:22:63:.:.:0,63,945	0/1:7,11:18:99:.:.:199,0,114	0/1:14,12:26:99:.:.:207,0,254	0/0:16,0:16:48:.:.:0,48,396	0/1:19,12:31:99:.:.:178,0,356	0/1:10,9:19:99:.:.:156,0,175	0/0:24,0:24:69:.:.:0,69,1035	0/1:7,12:19:99:.:.:229,0,108	1/1:2,22:24:22:.:.:438,22,0	0/0:22,0:22:57:.:.:0,57,855	1/1:1,14:15:21:.:.:309,21,0	0/1:15,11:26:99:.:.:159,0,277	0/1:15,16:31:99:.:.:299,0,268	0/1:15,7:22:99:.:.:101,0,304	1/1:0,18:18:54:.:.:424,54,0	1/1:1,26:27:54:.:.:510,54,0	0/1:8,12:20:99:.:.:219,0,130	0/1:14,17:31:99:.:.:282,0,223	0/1:8,4:12:48:.:.:48,0,156	0/0:19,0:19:57:.:.:0,57,470	0/0:26,0:26:53:.:.:0,53,614	0/1:11,8:19:99:.:.:133,0,203	1/1:2,17:19:9:1|1:267643_T_A:492,9,0	1/1:2,24:26:30:.:.:489,30,0	0/0:21,0:21:54:.:.:0,54,810	0/0:14,0:14:33:.:.:0,33,495	0/0:30,0:30:90:.:.:0,90,739	0/0:27,0:27:58:.:.:0,58,644	0/0:24,0:24:26:.:.:0,26,520	0/0:24,0:24:63:.:.:0,63,945	0/1:3,9:12:36:.:.:178,0,36	0/1:12,13:25:99:.:.:229,0,211	0/0:22,0:22:44:.:.:0,44,525	0/0:23,0:23:63:.:.:0,63,945	0/1:4,9:13:39:.:.:164,0,39	0/0:8,0:8:24:.:.:0,24,198	0/0:15,0:15:45:.:.:0,45,364	0/0:30,0:30:81:.:.:0,81,1215	1/1:1,17:18:30:.:.:379,30,0	0/0:21,0:21:54:.:.:0,54,810	0/0:19,0:19:54:.:.:0,54,810	0/0:22,0:22:66:.:.:0,66,559	0/0:13,0:13:39:.:.:0,39,321	0/1:8,7:15:99:.:.:109,0,142	0/1:9,8:17:99:.:.:133,0,157	0/0:12,0:12:36:.:.:0,36,305	0/1:7,10:17:99:.:.:178,0,112	0/1:4,13:17:40:.:.:235,0,40	0/1:8,8:16:99:.:.:141,0,145	0/0:27,0:27:81:.:.:0,81,692	0/0:14,0:14:0:.:.:0,0,256	0/1:12,8:20:99:.:.:130,0,223	0/1:6,15:21:78:.:.:292,0,78	0/0:19,0:19:51:.:.:0,51,765	0/0:20,0:20:57:.:.:0,57,855	0/0:19,0:19:57:.:.:0,57,467	0/0:14,0:14:39:.:.:0,39,585	0/0:20,0:20:60:.:.:0,60,515	0/0:27,0:27:72:.:.:0,72,1080	0/1:11,15:26:99:.:.:263,0,181	0/0:39,0:39:99:.:.:0,100,1007	0/0:28,0:28:72:.:.:0,72,1080	0/0:8,0:8:24:.:.:0,24,198	0/0:19,0:19:48:.:.:0,48,720	0/0:42,0:42:82:.:.:0,82,983	0/0:16,0:16:27:.:.:0,27,359	0/0:20,0:20:57:.:.:0,57,855	0/0:24,0:24:57:.:.:0,57,855	0/0:17,0:17:51:.:.:0,51,438	0/0:27,0:27:78:.:.:0,78,1170	0/0:17,0:17:48:.:.:0,48,720	0/0:11,0:11:33:.:.:0,33,272	0/0:17,0:17:51:.:.:0,51,414	0/0:30,0:30:84:.:.:0,84,1260	0/0:20,0:20:57:.:.:0,57,855	0/0:32,0:32:49:.:.:0,49,721	0/1:4,7:11:51:.:.:131,0,51	0/0:19,0:19:54:.:.:0,54,810	0/0:12,0:12:27:.:.:0,27,405	1/1:0,21:21:62:.:.:478,62,0	0/0:16,0:16:45:.:.:0,45,675	0/0:19,0:19:54:.:.:0,54,810	0/0:15,0:15:45:.:.:0,45,371	0/0:11,0:11:33:.:.:0,33,281	0/0:23,0:23:60:.:.:0,60,900	0/0:24,0:24:66:.:.:0,66,990	0/0:14,0:14:19:.:.:0,19,314	0/0:22,0:22:57:.:.:0,57,855	0/0:10,0:10:18:.:.:0,18,270	0/0:19,0:19:48:.:.:0,48,720	0/0:31,0:31:90:.:.:0,90,1350	0/0:15,0:15:42:.:.:0,42,630	0/0:24,0:24:66:.:.:0,66,990	0/0:23,0:23:57:.:.:0,57,855	0/0:22,0:22:54:.:.:0,54,810	0/0:40,0:40:99:.:.:0,101,955	0/0:14,0:14:42:.:.:0,42,343	0/0:17,0:17:30:.:.:0,30,393	0/0:26,0:26:53:.:.:0,53,614	0/0:23,0:23:66:.:.:0,66,990	0/1:11,4:15:36:.:.:36,0,217	0/1:7,2:9:21:.:.:21,0,136	0/0:18,0:18:51:.:.:0,51,765	0/0:21,0:21:60:.:.:0,60,531	0/0:11,0:11:33:.:.:0,33,272	0/0:26,0:26:72:.:.:0,72,637	0/0:8,0:8:24:.:.:0,24,205	0/0:18,0:18:48:.:.:0,48,720	0/0:10,0:10:8:.:.:0,8,210	0/0:21,0:21:60:.:.:0,60,517	0/0:17,0:17:51:.:.:0,51,417	0/0:28,0:28:63:.:.:0,63,664	0/0:11,0:11:33:.:.:0,33,270	0/0:21,0:21:60:.:.:0,60,516	0/0:19,0:19:45:.:.:0,45,675	0/0:10,0:10:27:.:.:0,27,405	0/0:17,0:17:48:.:.:0,48,720	0/0:19,0:19:57:.:.:0,57,467	0/0:15,0:15:36:.:.:0,36,540	0/0:25,0:25:66:.:.:0,66,990	0/0:26,0:26:75:.:.:0,75,663	0/0:21,0:21:54:.:.:0,54,810	0/0:30,0:30:81:.:.:0,81,1215	0/0:29,0:29:64:.:.:0,64,669	0/0:21,0:21:60:.:.:0,60,519	0/0:38,0:38:99:.:.:0,108,1620	0/0:12,0:12:36:.:.:0,36,290	0/0:18,0:18:8:.:.:0,8,365	0/0:24,0:24:72:.:.:0,72,608	0/0:15,0:15:45:.:.:0,45,380	0/1:9,8:17:99:.:.:132,0,159	0/1:6,5:11:81:.:.:81,0,109	0/0:18,0:18:54:.:.:0,54,442	0/0:10,0:10:27:.:.:0,27,405	0/0:21,0:21:57:.:.:0,57,855	0/0:15,0:15:45:.:.:0,45,371	0/0:24,0:24:49:.:.:0,49,569	0/0:16,0:16:48:.:.:0,48,396	0/0:25,0:25:53:.:.:0,53,594	0/0:18,0:18:45:.:.:0,45,675	0/0:14,0:14:39:.:.:0,39,585	0/0:12,0:12:36:.:.:0,36,316	0/0:16,0:16:42:.:.:0,42,630	0/0:24,0:24:66:.:.:0,66,990	0/0:27,0:27:78:.:.:0,78,1170	0/0:20,0:20:60:.:.:0,60,487	0/0:27,0:27:75:.:.:0,75,1125	0/0:17,0:17:51:.:.:0,51,430	0/0:25,0:25:66:.:.:0,66,990	0/0:18,0:18:45:.:.:0,45,675	0/0:17,0:17:45:.:.:0,45,675	0/0:25,0:25:75:.:.:0,75,618	0/0:21,0:21:60:.:.:0,60,900	0/0:18,0:18:54:.:.:0,54,442	0/0:13,0:13:36:.:.:0,36,540	0/0:28,0:28:62:.:.:0,62,663
superscaffold58-PCRedited	267956	.	C	T	54889.1	.	ANN=T|intergenic_region|MODIFIER|(nr)_similar_to_AGAP001126-PA_[Anopheles_gambiae_str._PEST]-(sp)_similar_to_Aldo-keto_reductase_family_1_member_B10|CLUMAR_CG018768-CLUMAR_CG018777|intergenic_region|CLUMAR_CG018768-CLUMAR_CG018777|||n.267956C>T||||||	GT:AD:DP:GQ:PGT:PID:PL	0/1:6,5:11:80:.:.:80,0,118	0/0:15,0:15:10:.:.:0,10,310	0/1:7,5:12:61:.:.:61,0,138	1/1:0,13:13:38:.:.:299,38,0	1/1:0,12:12:36:.:.:303,36,0	1/1:0,20:20:60:.:.:492,60,0	1/1:0,18:18:54:.:.:462,54,0	1/1:0,23:23:69:.:.:572,69,0	0/1:13,11:24:99:.:.:216,0,255	0/0:27,0:27:81:.:.:0,81,683	0/1:17,17:34:99:.:.:341,0,302	0/1:6,13:19:94:.:.:283,0,94	0/1:20,11:31:99:.:.:184,0,413	0/1:11,5:16:83:.:.:83,0,224	0/1:9,11:20:99:.:.:221,0,160	0/1:10,16:26:99:.:.:338,0,172	0/0:32,0:32:84:.:.:0,84,1260	0/0:25,0:25:72:.:.:0,72,1080	1/1:0,10:10:30:.:.:260,30,0	0/1:14,6:20:97:.:.:97,0,291	0/0:33,0:33:73:.:.:0,73,768	1/1:0,13:13:39:.:.:342,39,0	0/0:16,0:16:45:.:.:0,45,675	0/1:13,14:27:99:.:.:327,0,240	0/1:16,11:27:99:.:.:210,0,324	0/1:6,17:23:99:0|1:267956_C_T:699,0,198	0/0:28,0:28:75:.:.:0,75,1125	0/0:25,0:25:75:.:.:0,75,629	0/1:10,10:20:99:.:.:197,0,187	0/1:9,8:17:99:.:.:158,0,168	0/1:10,12:22:99:.:.:247,0,191	0/1:7,3:10:49:.:.:49,0,143	1/1:0,27:27:81:.:.:696,81,0	1/1:0,13:13:39:.:.:344,39,0	0/1:7,12:19:99:.:.:249,0,119	0/0:24,0:24:69:.:.:0,69,1035	1/1:2,22:24:22:.:.:527,22,0	1/1:0,15:15:45:.:.:386,45,0	0/1:16,12:28:99:.:.:233,0,297	0/1:9,17:26:99:.:.:347,0,149	1/1:1,25:26:53:.:.:616,53,0	1/1:0,16:16:48:.:.:412,48,0	0/1:9,7:16:99:.:.:132,0,175	0/1:5,13:18:70:.:.:281,0,70	1/1:0,23:23:69:.:.:593,69,0	0/1:7,7:14:99:.:.:142,0,136	0/1:4,5:9:72:.:.:104,0,72	0/1:9,10:19:99:.:.:199,0,171	1/1:0,15:15:45:.:.:393,45,0	1/1:0,19:19:57:.:.:486,57,0	0/0:19,0:19:31:.:.:0,31,430	1/1:0,22:22:66:.:.:557,66,0	0/1:9,8:17:99:.:.:160,0,170	0/1:9,17:26:99:.:.:358,0,148	1/1:0,16:16:48:1|1:267956_C_T:420,48,0	0/1:11,9:20:99:.:.:172,0,218	0/1:8,11:19:99:.:.:233,0,144	1/1:0,12:12:36:.:.:309,36,0	0/0:9,0:9:24:.:.:0,24,360	0/1:18,3:21:16:.:.:16,0,382	0/1:13,5:18:60:.:.:60,0,265	0/1:12,14:26:99:.:.:282,0,225	0/1:12,13:25:99:.:.:239,0,221	0/0:16,0:16:21:.:.:0,21,353	0/1:12,3:15:32:.:.:32,0,257	1/1:0,21:21:63:.:.:541,63,0	0/0:16,0:16:0:.:.:0,0,244	0/1:6,11:17:97:.:.:239,0,97	0/1:7,12:19:99:.:.:259,0,123	0/1:2,13:15:5:.:.:290,0,5	1/1:1,22:23:44:.:.:568,44,0	0/1:13,8:21:99:.:.:132,0,249	1/1:2,23:25:28:1|1:267934_T_C:701,28,0	1/1:0,17:17:51:.:.:439,51,0	1/1:0,14:14:42:.:.:359,42,0	0/1:15,19:34:99:.:.:398,0,272	0/0:21,0:21:60:.:.:0,60,900	1/1:0,19:19:57:.:.:475,57,0	1/1:0,30:30:90:.:.:772,90,0	0/1:8,7:15:99:.:.:135,0,155	0/1:4,7:11:66:.:.:151,0,66	1/1:0,19:19:57:.:.:489,57,0	1/1:0,16:16:48:.:.:401,48,0	0/1:8,5:13:90:.:.:90,0,146	0/1:6,10:16:99:.:.:195,0,101	0/1:11,10:21:99:.:.:199,0,199	0/1:5,8:13:88:.:.:173,0,88	1/1:1,20:21:53:.:.:505,53,0	0/1:8,7:15:99:.:.:135,0,157	1/1:0,27:27:81:.:.:689,81,0	1/1:0,16:16:48:.:.:421,48,0	0/0:23,0:23:43:.:.:0,43,532	1/1:0,14:14:42:.:.:357,42,0	0/1:14,6:20:98:.:.:98,0,285	0/1:7,11:18:99:.:.:234,0,119	0/1:13,7:20:99:.:.:120,0,267	1/1:0,17:17:51:.:.:434,51,0	0/1:19,15:34:99:.:.:284,0,374	0/1:2,10:12:13:.:.:221,0,13	1/1:1,8:9:17:.:.:201,17,0	1/1:0,13:13:39:.:.:335,39,0	0/0:30,0:30:63:.:.:0,63,688	0/1:11,11:22:99:.:.:224,0,206	1/1:0,18:18:54:.:.:464,54,0	1/1:0,20:20:60:.:.:513,60,0	1/1:0,29:29:87:.:.:753,87,0	1/1:0,22:22:66:.:.:579,66,0	1/1:0,36:36:99:.:.:946,108,0	0/0:10,0:10:27:.:.:0,27,405	1/1:1,25:26:52:.:.:633,52,0	1/1:0,26:26:78:.:.:675,78,0	0/1:9,8:17:99:.:.:152,0,163	0/1:9,4:13:64:.:.:64,0,192	0/1:8,10:18:99:.:.:203,0,147	1/1:0,15:15:45:.:.:386,45,0	1/1:0,18:18:54:.:.:467,54,0	0/1:5,5:10:92:.:.:92,0,94	1/1:0,23:23:69:.:.:582,69,0	1/1:0,16:16:48:.:.:399,48,0	1/1:0,21:21:63:.:.:542,63,0	1/1:0,15:15:45:.:.:382,45,0	1/1:0,9:9:27:.:.:229,27,0	1/1:0,13:13:39:.:.:323,39,0	1/1:0,24:24:72:.:.:628,72,0	1/1:0,16:16:48:.:.:409,48,0	1/1:1,19:20:50:.:.:472,50,0	1/1:0,17:17:51:.:.:431,51,0	1/1:0,19:19:57:.:.:501,57,0	1/1:0,18:18:54:.:.:457,54,0	1/1:0,8:8:24:.:.:203,24,0	1/1:0,13:13:39:.:.:326,39,0	1/1:0,14:14:42:.:.:352,42,0	1/1:0,17:17:51:.:.:428,51,0	1/1:0,15:15:45:.:.:386,45,0	1/1:0,14:14:42:.:.:354,42,0	1/1:0,20:20:60:.:.:503,60,0	1/1:0,14:14:42:.:.:348,42,0	1/1:0,28:28:84:1|1:267931_G_T:753,84,0	1/1:0,21:21:63:.:.:537,63,0	1/1:0,18:18:54:.:.:471,54,0	1/1:0,13:13:39:.:.:323,39,0	1/1:0,10:10:30:.:.:260,30,0	0/1:6,5:11:96:.:.:96,0,114	1/1:0,28:28:84:.:.:732,84,0	1/1:0,19:19:57:.:.:489,57,0	1/1:0,7:7:21:.:.:180,21,0	1/1:0,20:20:60:.:.:517,60,0	1/1:0,16:16:48:.:.:418,48,0	1/1:0,16:16:48:.:.:417,48,0	1/1:0,11:11:33:1|1:267954_A_T:315,33,0	1/1:0,24:24:72:.:.:611,72,0	1/1:0,16:16:48:.:.:416,48,0	1/1:0,21:21:63:.:.:554,63,0	1/1:0,21:21:63:.:.:549,63,0	1/1:0,9:9:27:.:.:227,27,0	1/1:0,30:30:90:.:.:762,90,0	1/1:0,23:23:69:.:.:599,69,0	1/1:0,18:18:54:.:.:468,54,0	1/1:0,19:19:57:.:.:485,57,0	1/1:0,17:17:51:.:.:434,51,0	1/1:0,28:28:84:.:.:729,84,0	1/1:0,16:16:48:.:.:405,48,0	1/1:0,15:15:45:.:.:378,45,0	1/1:0,19:19:57:.:.:491,57,0	1/1:0,25:25:75:.:.:639,75,0	1/1:0,10:10:30:.:.:254,30,0	1/1:0,14:14:42:.:.:360,42,0	1/1:0,30:30:90:.:.:748,90,0
superscaffold58-PCRedited	268604	.	T	C	19301.6	.	ANN=C|intergenic_region|MODIFIER|(nr)_similar_to_AGAP001126-PA_[Anopheles_gambiae_str._PEST]-(sp)_similar_to_Aldo-keto_reductase_family_1_member_B10|CLUMAR_CG018768-CLUMAR_CG018777|intergenic_region|CLUMAR_CG018768-CLUMAR_CG018777|||n.268604T>C||||||	GT:AD:DP:GQ:PGT:PID:PL	0/1:10,5:15:79:.:.:79,0,200	1/1:2,18:20:8:.:.:393,8,0	0/1:12,6:18:80:.:.:80,0,255	0/1:13,4:17:43:.:.:43,0,281	0/0:17,0:17:42:.:.:0,42,630	0/0:18,0:18:54:.:.:0,54,439	0/1:8,4:12:63:.:.:63,0,170	0/0:26,0:26:75:.:.:0,75,1125	0/1:11,12:23:99:.:.:225,0,221	1/1:2,23:25:21:.:.:491,21,0	1/1:0,30:30:90:.:.:754,90,0	0/1:9,10:19:99:.:.:190,0,176	0/1:8,8:16:99:.:.:150,0,158	0/1:6,11:17:99:.:.:231,0,109	0/1:18,13:31:99:.:.:202,0,389	1/1:0,26:26:78:.:.:640,78,0	1/1:0,26:26:78:.:.:629,78,0	1/1:0,20:20:60:.:.:507,60,0	0/1:8,10:18:99:.:.:200,0,160	0/1:13,11:24:99:.:.:200,0,276	1/1:0,25:25:75:.:.:605,75,0	0/1:11,13:24:99:.:.:253,0,213	1/1:0,15:15:45:.:.:368,45,0	1/1:0,25:25:74:.:.:603,74,0	0/1:17,13:30:99:.:.:231,0,362	0/1:12,7:19:99:.:.:116,0,251	1/1:0,18:18:54:.:.:443,54,0	1/1:0,21:21:63:.:.:524,63,0	0/1:6,17:23:88:.:.:348,0,88	0/1:20,13:33:99:.:.:228,0,436	0/0:16,0:16:39:.:.:0,39,585	0/1:3,2:5:34:.:.:34,0,62	0/0:25,0:25:72:.:.:0,72,1080	0/1:9,6:15:94:.:.:94,0,187	0/1:11,13:24:99:0|1:268604_T_C:268,0,211	1/1:0,26:26:78:.:.:642,78,0	0/0:18,0:18:48:.:.:0,48,720	0/0:15,0:15:42:.:.:0,42,630	0/0:32,0:32:71:.:.:0,71,785	1/1:0,9:9:27:.:.:223,27,0	0/0:18,0:18:42:.:.:0,42,630	0/0:14,0:14:42:.:.:0,42,357	0/1:11,11:22:99:.:.:206,0,216	0/1:15,7:22:99:.:.:107,0,324	0/0:17,0:17:51:.:.:0,51,420	0/1:5,8:13:91:.:.:151,0,91	0/0:10,0:10:30:.:.:0,30,247	0/1:9,6:15:99:.:.:103,0,177	0/0:26,0:26:56:.:.:0,56,637	0/0:18,0:18:54:.:.:0,54,445	1/1:0,20:20:60:.:.:484,60,0	0/0:29,0:29:65:.:.:0,65,697	0/1:8,13:21:99:.:.:258,0,151	0/0:32,0:32:74:.:.:0,74,792	0/0:13,0:13:33:.:.:0,33,495	0/1:9,7:16:99:.:.:123,0,184	0/0:19,0:19:0:.:.:0,0,240	0/0:22,0:22:60:.:.:0,60,900	0/1:2,10:12:16:.:.:203,0,16	1/1:0,17:17:50:.:.:405,50,0	0/0:10,0:10:27:.:.:0,27,405	0/1:10,12:22:99:.:.:231,0,196	0/1:7,10:17:99:.:.:198,0,126	1/1:0,12:12:36:.:.:300,36,0	0/1:12,20:32:99:.:.:384,0,208	0/0:34,0:34:96:.:.:0,96,1440	0/1:7,7:14:99:.:.:131,0,138	0/1:8,18:26:99:.:.:363,0,136	0/1:5,4:9:73:.:.:73,0,106	0/1:13,12:25:99:.:.:222,0,257	0/0:16,0:16:36:.:.:0,36,540	0/1:8,8:16:99:.:.:135,0,152	0/0:33,0:33:60:.:.:0,60,900	0/0:17,0:17:48:.:.:0,48,720	0/0:12,0:12:36:.:.:0,36,295	0/1:13,18:31:99:.:.:350,0,255	1/1:0,25:25:75:.:.:618,75,0	0/0:20,0:20:57:.:.:0,57,855	0/0:23,0:23:63:.:.:0,63,601	0/1:13,12:25:99:.:.:222,0,250	0/1:7,6:13:99:.:.:109,0,148	0/0:14,0:14:39:.:.:0,39,585	0/0:20,0:20:54:.:.:0,54,810	0/1:7,13:20:99:.:.:259,0,120	0/0:21,0:21:63:.:.:0,63,517	0/0:23,0:23:60:.:.:0,60,900	0/1:12,8:20:99:.:.:138,0,251	0/0:21,0:21:28:.:.:0,28,479	1/1:0,16:16:47:.:.:380,47,0	0/0:13,0:13:36:.:.:0,36,540	0/0:15,0:15:45:.:.:0,45,371	0/1:2,15:17:0:0|1:268595_C_T:364,0,0	0/0:21,0:21:57:.:.:0,57,855	0/1:7,17:24:99:.:.:348,0,110	0/1:7,8:15:99:.:.:150,0,139	0/0:22,0:22:60:.:.:0,60,581	0/0:20,0:20:60:.:.:0,60,525	1/1:1,21:22:40:.:.:502,40,0	1/1:1,19:20:34:.:.:452,34,0	0/0:19,0:19:51:.:.:0,51,765	0/0:11,0:11:33:.:.:0,33,269	1/1:0,23:23:69:.:.:558,69,0	0/1:11,16:27:99:.:.:297,0,208	0/0:11,0:11:33:.:.:0,33,272	0/0:21,0:21:12:.:.:0,12,438	0/0:17,0:17:51:.:.:0,51,420	0/0:13,0:13:39:.:.:0,39,317	0/0:19,0:19:57:.:.:0,57,467	1/1:0,14:14:42:.:.:335,42,0	0/0:19,0:19:57:.:.:0,57,470	0/0:22,0:22:60:.:.:0,60,900	0/1:7,10:17:99:.:.:196,0,134	0/1:11,11:22:99:.:.:206,0,217	0/1:8,4:12:48:.:.:48,0,170	0/0:20,0:20:60:.:.:0,60,492	0/0:14,0:14:42:.:.:0,42,346	1/1:1,7:8:7:.:.:156,7,0	0/0:16,0:16:45:.:.:0,45,675	0/0:10,0:10:30:.:.:0,30,247	0/0:17,0:17:48:.:.:0,48,720	0/0:17,0:17:51:.:.:0,51,438	0/0:10,0:10:30:.:.:0,30,247	0/0:14,0:14:42:.:.:0,42,346	0/0:24,0:24:72:.:.:0,72,588	0/0:17,0:17:48:.:.:0,48,720	0/0:17,0:17:51:.:.:0,51,438	0/0:14,0:14:39:.:.:0,39,585	0/0:23,0:23:19:.:.:0,19,487	0/0:13,0:13:14:.:.:0,14,284	0/0:15,0:15:45:.:.:0,45,366	0/0:16,0:16:42:.:.:0,42,630	0/0:13,0:13:39:.:.:0,39,320	0/0:16,0:16:45:.:.:0,45,675	0/0:21,0:21:38:.:.:0,38,490	0/0:21,0:21:60:.:.:0,60,554	0/0:23,0:23:60:.:.:0,60,562	0/0:14,0:14:36:.:.:0,36,540	0/0:31,0:31:46:.:.:0,46,695	0/0:19,0:19:57:.:.:0,57,469	0/0:13,0:13:14:.:.:0,14,289	0/0:17,0:17:48:.:.:0,48,720	0/0:8,0:8:24:.:.:0,24,203	0/1:9,3:12:38:.:.:38,0,193	0/0:21,0:21:60:.:.:0,60,557	0/0:20,0:20:60:.:.:0,60,495	0/0:15,0:15:45:.:.:0,45,368	0/1:9,3:12:38:.:.:38,0,196	0/0:13,0:13:39:.:.:0,39,316	0/0:28,0:28:81:.:.:0,81,717	0/1:2,6:8:27:.:.:124,0,27	0/0:20,0:20:57:.:.:0,57,855	0/0:11,0:11:33:.:.:0,33,272	0/0:20,0:20:60:.:.:0,60,516	0/0:19,0:19:57:.:.:0,57,466	0/0:22,0:22:44:.:.:0,44,513	0/0:24,0:24:69:.:.:0,69,1035	0/0:25,0:25:53:.:.:0,53,595	0/0:15,0:15:45:.:.:0,45,371	0/0:10,0:10:30:.:.:0,30,246	0/0:9,0:9:21:.:.:0,21,315	0/0:20,0:20:37:.:.:0,37,447	0/0:8,0:8:24:.:.:0,24,197	0/0:19,0:19:54:.:.:0,54,810	0/0:21,0:21:60:.:.:0,60,900	0/0:11,0:11:33:.:.:0,33,264	0/0:23,0:23:69:.:.:0,69,586	0/0:9,0:9:27:.:.:0,27,223	0/0:20,0:20:60:.:.:0,60,495
superscaffold58-PCRedited	268818	.	C	T	37561.3	.	ANN=T|intergenic_region|MODIFIER|(nr)_similar_to_AGAP001126-PA_[Anopheles_gambiae_str._PEST]-(sp)_similar_to_Aldo-keto_reductase_family_1_member_B10|CLUMAR_CG018768-CLUMAR_CG018777|intergenic_region|CLUMAR_CG018768-CLUMAR_CG018777|||n.268818C>T||||||	GT:AD:DP:GQ:PGT:PID:PL	0/1:3,8:11:41:.:.:173,0,41	0/0:17,0:17:25:.:.:0,25,364	0/1:5,2:7:30:.:.:30,0,103	1/1:1,13:14:17:.:.:310,17,0	1/1:0,6:6:18:.:.:150,18,0	1/1:0,7:7:21:.:.:180,21,0	0/1:3,10:13:35:.:.:218,0,35	1/1:0,11:11:33:.:.:290,33,0	0/1:7,4:11:69:.:.:69,0,140	0/0:19,0:19:57:.:.:0,57,465	0/0:22,0:22:60:.:.:0,60,900	0/1:8,9:17:99:.:.:187,0,149	0/1:9,6:15:99:.:.:113,0,178	0/1:11,6:17:99:.:.:109,0,220	0/1:16,8:24:99:.:.:142,0,330	0/0:20,0:20:57:.:.:0,57,855	0/0:18,0:18:48:.:.:0,48,720	0/0:27,0:27:81:.:.:0,81,709	0/1:12,4:16:59:.:.:59,0,253	0/1:5,3:8:56:.:.:56,0,99	0/0:17,0:17:48:.:.:0,48,720	0/0:9,0:9:0:.:.:0,0,69	0/0:24,0:24:23:.:.:0,23,489	0/0:13,0:13:16:.:.:0,16,274	0/1:7,8:15:99:.:.:158,0,128	0/1:9,9:18:99:.:.:186,0,169	0/0:16,0:16:45:.:.:0,45,675	0/0:13,0:13:39:.:.:0,39,321	0/1:3,5:8:50:.:.:103,0,50	0/1:1,6:7:4:.:.:114,0,4	1/1:0,14:14:42:.:.:370,42,0	0/0:3,0:3:0:.:.:0,0,24	1/1:0,22:22:66:.:.:581,66,0	0/1:6,13:19:77:.:.:278,0,77	0/1:8,15:23:99:.:.:317,0,130	0/0:21,0:21:40:.:.:0,40,469	1/1:0,12:12:36:.:.:316,36,0	1/1:0,12:12:36:.:.:309,36,0	1/1:2,23:25:26:.:.:552,26,0	0/0:15,0:15:0:.:.:0,0,269	1/1:0,10:10:30:.:.:265,30,0	1/1:0,17:17:51:.:.:431,51,0	0/1:6,14:20:88:.:.:308,0,88	0/1:9,8:17:99:.:.:155,0,172	1/1:0,13:13:39:.:.:333,39,0	0/1:5,8:13:87:.:.:172,0,87	0/1:7,5:12:96:.:.:96,0,137	0/1:10,7:17:99:.:.:129,0,196	1/1:0,13:13:39:.:.:340,39,0	1/1:0,17:17:51:.:.:419,51,0	0/0:17,0:17:48:.:.:0,48,720	1/1:0,17:17:51:.:.:437,51,0	1/1:0,13:13:39:.:.:347,39,0	1/1:0,23:23:69:.:.:595,69,0	1/1:0,15:15:45:.:.:405,45,0	0/1:7,8:15:99:.:.:162,0,128	0/1:6,7:13:99:.:.:130,0,114	1/1:0,12:12:36:.:.:306,36,0	0/0:15,0:15:39:.:.:0,39,585	0/0:19,0:19:48:.:.:0,48,720	0/1:4,8:12:62:.:.:178,0,62	0/1:9,3:12:44:.:.:44,0,187	0/1:9,6:15:99:.:.:109,0,181	0/0:11,0:11:7:.:.:0,7,221	0/1:6,11:17:97:.:.:231,0,97	1/1:0,18:18:54:.:.:459,54,0	0/1:6,6:12:99:.:.:118,0,111	0/1:10,5:15:88:.:.:88,0,187	0/1:7,7:14:99:.:.:139,0,134	0/0:10,0:10:0:.:.:0,0,145	1/1:0,12:12:36:.:.:297,36,0	0/0:16,0:16:42:.:.:0,42,630	1/1:0,17:17:51:.:.:432,51,0	1/1:0,20:20:60:.:.:527,60,0	1/1:1,9:10:5:.:.:201,5,0	0/1:11,8:19:99:0|1:268803_A_T:230,0,407	0/0:17,0:17:51:.:.:0,51,416	1/1:0,16:16:48:.:.:412,48,0	1/1:0,14:14:42:.:.:364,42,0	0/1:5,4:9:76:.:.:76,0,97	0/1:4,4:8:75:.:.:83,0,75	1/1:0,20:20:60:.:.:520,60,0	1/1:0,13:13:39:.:.:342,39,0	0/1:5,9:14:81:.:.:190,0,81	1/1:0,7:7:21:.:.:183,21,0	0/1:17,11:28:99:.:.:197,0,321	0/1:9,11:20:99:.:.:226,0,150	1/1:0,13:13:39:.:.:332,39,0	0/0:17,0:17:25:.:.:0,25,369	1/1:0,7:7:21:.:.:180,21,0	1/1:0,11:11:33:.:.:283,33,0	0/0:13,0:13:39:.:.:0,39,312	1/1:0,17:17:51:.:.:522,51,0	0/1:9,12:21:99:.:.:243,0,160	0/1:5,6:11:91:.:.:121,0,91	1/1:0,14:14:42:.:.:374,42,0	1/1:0,16:16:48:.:.:422,48,0	0/0:22,0:22:39:.:.:0,39,503	0/0:15,1:16:22:.:.:0,22,472	1/1:0,11:11:33:.:.:294,33,0	1/1:0,12:12:36:.:.:304,36,0	0/0:11,0:11:24:.:.:0,24,360	0/1:7,6:13:99:.:.:120,0,121	1/1:0,11:11:33:.:.:277,33,0	1/1:0,24:24:72:.:.:618,72,0	1/1:0,11:11:33:.:.:283,33,0	1/1:0,12:12:36:.:.:309,36,0	1/1:0,16:16:48:.:.:413,48,0	0/0:6,0:6:18:.:.:0,18,145	1/1:2,18:20:10:.:.:418,10,0	1/1:0,14:14:42:.:.:363,42,0	0/1:13,9:22:99:.:.:170,0,255	0/1:11,11:22:99:.:.:218,0,191	0/1:4,5:9:72:.:.:102,0,72	1/1:0,8:8:24:.:.:208,24,0	1/1:0,14:14:42:.:.:351,42,0	0/0:9,0:9:27:.:.:0,27,217	1/1:0,15:15:45:.:.:381,45,0	1/1:0,7:7:21:.:.:180,21,0	1/1:0,21:21:63:.:.:752,63,0	1/1:0,13:13:39:.:.:331,39,0	1/1:0,15:15:45:.:.:383,45,0	1/1:0,8:8:24:.:.:206,24,0	1/1:0,18:18:54:.:.:460,54,0	1/1:0,6:6:18:.:.:152,18,0	1/1:0,11:11:33:.:.:283,33,0	1/1:0,13:13:39:.:.:348,39,0	1/1:0,11:11:33:.:.:283,33,0	1/1:0,13:13:39:.:.:333,39,0	1/1:0,10:10:30:.:.:254,30,0	1/1:0,6:6:18:.:.:154,18,0	1/1:0,16:16:48:.:.:398,48,0	1/1:0,17:17:51:.:.:433,51,0	1/1:0,11:11:33:.:.:275,33,0	1/1:0,19:19:57:.:.:489,57,0	1/1:0,16:16:48:.:.:412,48,0	1/1:0,9:9:27:.:.:229,27,0	1/1:0,11:11:33:.:.:283,33,0	1/1:0,6:6:18:.:.:154,18,0	1/1:0,11:11:33:.:.:288,33,0	1/1:0,15:15:45:.:.:382,45,0	1/1:0,5:5:15:.:.:129,15,0	0/1:7,4:11:67:.:.:67,0,117	1/1:0,14:14:42:.:.:397,42,0	1/1:0,10:10:30:.:.:248,30,0	1/1:0,10:10:30:.:.:254,30,0	0/1:3,7:10:44:.:.:150,0,44	1/1:0,9:9:27:.:.:232,27,0	1/1:0,9:9:27:.:.:232,27,0	0/1:4,1:5:11:.:.:11,0,84	1/1:0,13:13:39:.:.:331,39,0	1/1:0,14:14:42:.:.:351,42,0	1/1:0,14:14:42:.:.:360,42,0	1/1:0,7:7:21:.:.:180,21,0	1/1:0,14:14:42:.:.:353,42,0	1/1:0,16:16:48:.:.:410,48,0	1/1:0,16:16:48:.:.:411,48,0	1/1:0,11:11:33:.:.:283,33,0	1/1:0,4:4:12:.:.:103,12,0	1/1:0,17:17:51:.:.:432,51,0	1/1:0,19:19:60:.:.:543,60,0	1/1:0,9:9:27:.:.:236,27,0	1/1:0,13:13:39:.:.:335,39,0	1/1:0,11:11:33:.:.:283,33,0	1/1:0,13:13:39:.:.:333,39,0	1/1:0,10:10:30:.:.:254,30,0	1/1:0,13:13:39:.:.:330,39,0	1/1:1,10:11:8:.:.:233,8,0
superscaffold58-PCRedited	269283	.	T	C	6064.14	.	ANN=C|intergenic_region|MODIFIER|(nr)_similar_to_AGAP001126-PA_[Anopheles_gambiae_str._PEST]-(sp)_similar_to_Aldo-keto_reductase_family_1_member_B10|CLUMAR_CG018768-CLUMAR_CG018777|intergenic_region|CLUMAR_CG018768-CLUMAR_CG018777|||n.269283T>C||||||	GT:AD:DP:GQ:PL	0/1:3,7:10:45:128,0,45	0/1:3,12:15:32:250,0,32	0/1:9,11:20:99:196,0,172	0/0:24,0:24:60:0,60,900	0/0:12,0:12:30:0,30,450	0/0:22,0:22:31:0,31,478	0/0:22,0:22:54:0,54,810	0/0:14,0:14:39:0,39,585	0/0:15,0:15:33:0,33,495	1/1:0,15:15:45:361,45,0	0/1:11,7:18:99:119,0,235	0/0:18,0:18:54:0,54,445	0/0:20,0:20:60:0,60,495	0/1:8,7:15:99:123,0,157	0/1:15,9:24:99:153,0,328	0/0:15,0:15:45:0,45,369	1/1:1,15:16:22:344,22,0	0/1:11,13:24:99:253,0,219	0/0:18,0:18:28:0,28,429	0/1:7,8:15:99:138,0,142	1/1:0,10:10:30:247,30,0	0/0:9,0:9:27:0,27,223	0/1:2,12:14:11:254,0,11	0/1:6,4:10:69:69,0,130	0/1:10,11:21:99:216,0,204	0/1:7,7:14:99:116,0,145	1/1:0,15:15:45:380,45,0	1/1:1,17:18:27:409,27,0	0/1:8,9:17:99:171,0,155	0/1:21,6:27:70:70,0,480	0/0:14,0:14:42:0,42,366	0/0:13,0:13:36:0,36,540	0/0:20,0:20:60:0,60,519	0/0:17,0:17:51:0,51,420	0/0:16,0:16:0:0,0,260	1/1:2,19:21:9:404,9,0	0/0:8,0:8:24:0,24,198	0/0:19,0:19:48:0,48,720	0/0:28,0:28:81:0,81,1215	0/0:17,0:17:51:0,51,425	0/0:11,0:11:33:0,33,269	0/0:16,0:16:23:0,23,370	0/1:4,7:11:71:139,0,71	0/1:13,8:21:99:124,0,268	0/0:9,0:9:27:0,27,222	0/0:8,0:8:24:0,24,198	0/0:10,0:10:30:0,30,247	0/0:23,0:23:63:0,63,585	0/0:15,0:15:39:0,39,585	0/0:19,0:19:57:0,57,479	0/1:2,10:12:16:201,0,16	0/0:20,0:20:35:0,35,476	0/0:13,0:13:33:0,33,495	0/0:12,0:12:0:0,0,88	0/0:16,0:16:48:0,48,412	0/1:9,3:12:38:38,0,264	0/1:11,5:16:76:76,0,242	0/0:17,0:17:48:0,48,720	0/0:16,0:16:42:0,42,630	0/1:5,9:14:92:183,0,92	0/0:9,0:9:27:0,27,222	0/0:15,0:15:39:0,39,585	0/0:10,0:10:30:0,30,247	0/1:2,9:11:20:195,0,20	0/1:13,12:25:99:219,0,259	0/0:10,0:10:30:0,30,247	0/0:15,0:15:45:0,45,368	0/0:13,0:13:39:0,39,320	0/0:15,0:15:36:0,36,540	0/0:17,0:17:51:0,51,420	0/0:14,0:14:42:0,42,360	0/1:17,4:21:35:35,0,385	0/0:34,0:34:81:0,81,1215	0/0:18,0:18:54:0,54,445	0/0:11,0:11:30:0,30,450	0/0:10,0:10:30:0,30,247	0/0:17,0:17:42:0,42,630	0/0:8,0:8:24:0,24,198	0/0:18,0:18:54:0,54,445	0/0:21,0:21:60:0,60,524	0/0:15,0:15:42:0,42,630	0/0:22,0:22:60:0,60,900	0/0:18,0:18:51:0,51,765	0/0:24,0:24:69:0,69,1035	0/0:19,0:19:57:0,57,468	0/0:26,0:26:78:0,78,643	0/0:16,0:16:48:0,48,396	0/0:14,0:14:42:0,42,360	0/1:8,7:15:99:113,0,158	0/0:15,0:15:45:0,45,386	0/0:13,0:13:39:0,39,327	1/1:1,16:17:24:372,24,0	0/0:14,0:14:42:0,42,346	0/0:35,0:35:83:0,83,867	0/0:14,0:14:42:0,42,343	0/0:13,0:13:16:0,16,295	0/0:18,0:18:54:0,54,439	0/1:13,6:19:94:94,0,290	0/0:17,0:17:51:0,51,414	0/0:10,0:10:30:0,30,257	0/0:7,0:7:21:0,21,173	0/0:8,0:8:0:0,0,137	0/0:12,0:12:30:0,30,450	0/0:11,0:11:33:0,33,269	0/0:10,0:10:30:0,30,244	0/0:13,0:13:36:0,36,540	0/0:9,0:9:24:0,24,360	0/0:32,0:32:69:0,69,802	0/0:9,0:9:27:0,27,220	0/0:16,0:16:48:0,48,393	0/0:21,0:21:48:0,48,720	0/0:17,0:17:51:0,51,420	0/1:3,8:11:44:163,0,44	0/1:11,6:17:97:97,0,223	0/0:16,0:16:30:0,30,450	0/0:23,0:23:63:0,63,591	0/0:10,0:10:30:0,30,244	0/0:11,0:11:30:0,30,450	0/0:10,0:10:30:0,30,252	0/0:17,0:17:29:0,29,381	0/0:9,0:9:27:0,27,220	0/0:18,0:18:54:0,54,457	0/0:12,0:12:36:0,36,297	0/0:16,0:16:42:0,42,630	0/0:17,0:17:51:0,51,446	0/0:14,0:14:17:0,17,294	0/0:18,0:18:32:0,32,413	0/0:10,0:10:27:0,27,405	0/0:17,0:17:51:0,51,416	0/0:20,0:20:48:0,48,720	0/0:21,0:21:40:0,40,493	0/0:16,0:16:42:0,42,630	0/0:8,0:8:24:0,24,192	0/0:13,0:13:39:0,39,318	0/0:15,0:15:45:0,45,371	0/0:18,0:18:54:0,54,444	0/0:18,0:18:54:0,54,445	0/0:22,0:22:60:0,60,565	0/0:14,0:14:39:0,39,585	0/0:17,0:17:51:0,51,431	0/0:22,0:22:43:0,43,518	0/0:15,0:15:42:0,42,630	0/1:9,5:14:81:81,0,183	0/0:24,0:24:72:0,72,599	0/0:19,0:19:57:0,57,469	0/0:12,0:12:33:0,33,495	0/0:11,0:11:30:0,30,450	0/0:21,0:21:40:0,40,488	0/0:17,0:17:48:0,48,720	0/0:13,0:13:39:0,39,321	0/0:21,0:21:60:0,60,529	0/0:24,0:24:72:0,72,592	0/0:11,0:11:24:0,24,360	0/0:16,0:16:48:0,48,393	0/0:13,0:13:39:0,39,319	0/0:24,0:24:50:0,50,567	0/0:16,0:16:23:0,23,367	0/0:19,0:19:57:0,57,470	0/0:28,0:28:84:0,84,712	0/0:23,0:23:69:0,69,565	0/0:12,0:12:36:0,36,296	0/0:17,0:17:51:0,51,417	0/0:9,0:9:27:0,27,219	0/0:22,0:22:66:0,66,544	0/0:12,0:12:36:0,36,293	0/0:9,0:9:27:0,27,223	0/0:17,0:17:51:0,51,420	0/0:36,0:36:99:0,102,909
superscaffold58-PCRedited	271774	.	A	G	7010.08	.	ANN=G|intergenic_region|MODIFIER|(nr)_similar_to_AGAP001126-PA_[Anopheles_gambiae_str._PEST]-(sp)_similar_to_Aldo-keto_reductase_family_1_member_B10|CLUMAR_CG018768-CLUMAR_CG018777|intergenic_region|CLUMAR_CG018768-CLUMAR_CG018777|||n.271774A>G||||||	GT:AD:DP:GQ:PL	0/0:18,0:18:42:0,42,630	0/0:14,0:14:15:0,15,225	0/0:14,0:14:21:0,21,315	0/0:18,0:18:30:0,30,450	0/0:7,0:7:21:0,21,173	0/1:7,6:13:99:109,0,141	1/1:2,14:16:3:301,3,0	0/1:9,4:13:60:60,0,193	0/1:4,9:13:64:184,0,64	0/0:17,0:17:48:0,48,720	0/0:25,0:25:72:0,72,1080	0/1:7,10:17:99:196,0,132	0/0:18,0:18:54:0,54,463	0/1:10,5:15:79:79,0,209	0/0:19,0:19:54:0,54,810	0/0:21,0:21:60:0,60,569	0/0:21,0:21:60:0,60,541	0/0:17,0:17:48:0,48,720	0/0:14,0:14:42:0,42,374	0/0:33,0:33:99:0,99,856	0/0:13,0:13:36:0,36,540	0/1:4,3:7:53:53,0,84	0/0:22,0:22:60:0,60,900	0/0:25,0:25:50:0,50,599	0/0:16,0:16:48:0,48,393	0/0:19,0:19:48:0,48,720	0/0:25,0:25:75:0,75,618	0/0:20,0:20:60:0,60,520	0/0:30,0:30:81:0,81,1215	0/1:13,12:25:99:222,0,256	0/0:18,0:18:51:0,51,765	0/0:12,0:12:36:0,36,306	0/0:18,0:18:54:0,54,469	0/0:9,0:9:27:0,27,223	0/0:9,0:9:18:0,18,270	0/0:22,0:22:24:0,24,360	0/1:7,7:14:99:117,0,123	0/1:6,4:10:69:69,0,121	0/0:16,0:16:48:0,48,396	0/0:24,0:24:72:0,72,620	0/0:20,0:20:60:0,60,495	0/0:20,0:20:57:0,57,855	0/0:12,0:12:15:0,15,225	0/0:9,0:9:21:0,21,315	0/1:7,10:17:99:196,0,129	0/0:13,0:13:39:0,39,321	0/0:10,0:10:27:0,27,405	0/0:14,0:14:42:0,42,343	0/0:14,0:14:42:0,42,339	0/0:12,0:12:36:0,36,306	0/0:13,0:13:12:0,12,180	0/0:17,0:17:45:0,45,675	0/0:15,0:15:45:0,45,368	0/0:20,0:20:38:0,38,472	0/0:4,0:4:12:0,12,99	0/0:14,0:14:33:0,33,495	0/0:16,0:16:30:0,30,450	0/1:9,5:14:69:69,0,190	0/0:17,0:17:48:0,48,720	0/0:16,0:16:45:0,45,675	0/0:17,0:17:48:0,48,720	0/0:12,0:12:33:0,33,495	0/0:10,0:10:27:0,27,405	0/0:4,0:4:6:0,6,90	0/0:19,0:19:24:0,24,360	1/1:1,16:17:25:362,25,0	0/0:16,0:16:39:0,39,585	0/0:21,0:21:60:0,60,900	0/0:14,0:14:42:0,42,346	0/0:7,0:7:21:0,21,173	0/0:14,0:14:42:0,42,343	0/0:14,0:14:27:0,27,405	0/0:27,0:27:81:0,81,665	0/1:5,8:13:87:159,0,87	0/0:8,0:8:24:0,24,195	0/0:10,0:10:30:0,30,247	0/0:24,0:24:69:0,69,1035	0/0:20,0:20:60:0,60,515	0/0:18,0:18:51:0,51,765	0/0:14,0:14:33:0,33,495	0/0:31,0:31:80:0,80,795	0/1:9,5:14:82:82,0,198	0/1:10,6:16:99:101,0,194	0/0:18,0:18:54:0,54,435	0/0:15,0:15:45:0,45,391	0/0:22,0:22:63:0,63,945	0/0:35,0:35:99:0,99,1485	0/0:17,0:17:51:0,51,437	0/0:7,0:7:12:0,12,180	0/0:15,0:15:39:0,39,585	1/1:0,6:6:18:148,18,0	0/0:14,0:14:12:0,12,180	0/0:13,0:13:39:0,39,337	0/0:20,0:20:60:0,60,524	0/0:7,0:7:21:0,21,167	0/0:15,0:15:42:0,42,630	0/0:13,0:13:36:0,36,540	0/0:11,0:11:30:0,30,450	0/0:6,0:6:18:0,18,145	1/1:0,6:6:18:144,18,0	0/1:3,6:9:50:121,0,50	0/0:14,0:14:39:0,39,585	0/0:19,0:19:57:0,57,464	0/0:18,0:18:45:0,45,675	0/0:22,0:22:44:0,44,516	0/0:21,0:21:37:0,37,485	0/1:6,8:14:99:156,0,112	0/1:18,13:31:99:228,0,397	0/0:13,0:13:36:0,36,540	0/0:11,0:11:33:0,33,270	0/0:12,0:12:30:0,30,450	0/0:17,0:17:48:0,48,720	0/0:9,0:9:15:0,15,225	0/0:23,0:23:45:0,45,675	0/0:13,0:13:14:0,14,284	0/0:13,0:13:39:0,39,332	0/0:8,0:8:21:0,21,315	0/0:19,0:19:32:0,32,427	0/0:9,0:9:27:0,27,225	0/0:18,0:18:54:0,54,461	0/1:5,9:14:83:181,0,83	0/1:6,3:9:36:36,0,123	0/0:10,0:10:30:0,30,250	0/0:15,0:15:0:0,0,235	0/0:18,0:18:48:0,48,720	0/1:4,12:16:55:244,0,55	0/1:8,6:14:99:103,0,160	0/0:12,0:12:11:0,11,258	1/1:0,19:19:57:458,57,0	0/0:9,0:9:24:0,24,360	0/0:10,0:10:5:0,5,201	1/1:0,17:17:50:391,50,0	0/0:12,0:12:11:0,11,250	0/0:14,0:14:42:0,42,354	0/0:21,0:21:60:0,60,900	0/0:12,0:12:36:0,36,297	0/1:5,6:11:94:105,0,94	0/1:9,12:21:99:204,0,159	0/1:8,7:15:99:128,0,161	0/0:17,0:17:45:0,45,675	0/1:12,6:18:94:94,0,248	0/0:10,0:10:15:0,15,225	0/0:19,0:19:3:0,3,45	0/1:2,14:16:3:297,0,3	0/0:21,0:21:38:0,38,487	0/0:12,0:12:36:0,36,300	0/1:9,6:15:93:93,0,184	1/1:0,10:10:30:247,30,0	0/1:11,2:13:10:10,0,242	0/0:10,0:10:30:0,30,244	0/1:9,10:19:99:189,0,175	0/1:4,12:16:55:247,0,55	0/0:24,0:24:72:0,72,590	0/0:8,0:8:24:0,24,203	0/0:10,0:10:0:0,0,197	1/1:1,18:19:31:419,31,0	0/1:6,12:18:99:243,0,100	0/0:19,0:19:51:0,51,765	0/0:18,0:18:48:0,48,720	0/1:5,9:14:84:166,0,84	0/1:11,4:15:54:54,0,241	0/0:20,0:20:57:0,57,855	0/1:9,10:19:99:190,0,171	0/1:4,6:10:73:113,0,73	0/0:9,0:9:27:0,27,222	0/1:14,6:20:78:78,0,298	0/0:16,0:16:23:0,23,361	0/1:9,5:14:82:82,0,183
superscaffold58-PCRedited	271939	.	TA	T	17935.1	.	ANN=T|intergenic_region|MODIFIER|(nr)_similar_to_AGAP001126-PA_[Anopheles_gambiae_str._PEST]-(sp)_similar_to_Aldo-keto_reductase_family_1_member_B10|CLUMAR_CG018768-CLUMAR_CG018777|intergenic_region|CLUMAR_CG018768-CLUMAR_CG018777|||n.271940delA||||||	GT:AD:DP:GQ:PGT:PID:PL	1/1:1,3:4:6:.:.:47,6,0	0/0:15,0:15:20:.:.:0,20,314	0/0:5,0:5:15:.:.:0,15,121	1/1:0,2:2:3:.:.:25,3,0	1/1:1,6:7:15:.:.:96,15,0	1/1:0,10:10:29:.:.:157,29,0	1/1:0,14:14:41:.:.:230,41,0	1/1:2,3:5:6:.:.:46,6,0	1/1:0,18:18:52:.:.:337,52,0	0/0:15,0:15:39:.:.:0,39,585	0/0:30,0:30:63:.:.:0,63,731	1/1:2,7:9:17:.:.:125,17,0	1/1:6,12:19:25:.:.:204,25,0	0/0:15,0:15:18:.:.:0,18,324	0/0:17,0:17:24:.:.:0,24,388	0/0:20,0:20:34:.:.:0,34,468	0/0:26,0:26:78:.:.:0,78,640	0/0:30,0:30:63:.:.:0,63,722	1/1:0,23:23:68:.:.:441,68,0	1/1:1,15:16:37:.:.:272,37,0	0/0:11,0:11:7:.:.:0,7,238	1/1:3,10:13:23:.:.:168,23,0	0/0:25,0:25:28:.:.:0,28,542	0/0:17,0:17:51:.:.:0,51,455	1/1:2,10:12:24:.:.:185,24,0	1/1:7,9:16:14:.:.:150,14,0	0/0:19,0:19:51:.:.:0,51,765	0/1:7,10:17:69:.:.:137,0,69	1/1:6,10:16:19:.:.:156,19,0	1/1:0,17:17:50:.:.:318,50,0	0/0:5,0:5:0:.:.:0,0,79	0/0:6,0:6:0:.:.:0,0,94	1/1:1,5:6:9:.:.:85,9,0	0/0:12,0:12:33:.:.:0,33,495	1/1:4,7:11:12:.:.:107,12,0	0/0:18,0:18:6:.:.:0,6,358	1/1:0,9:9:26:.:.:166,26,0	1/1:0,13:13:38:.:.:227,38,0	1/1:5,7:12:11:.:.:114,11,0	0/0:15,0:15:23:.:.:0,23,338	0/1:4,3:7:2:.:.:32,0,2	1/1:0,10:10:29:.:.:184,29,0	0/0:15,0:15:45:.:.:0,45,359	1/1:0,7:7:20:.:.:131,20,0	1/1:0,16:16:47:.:.:288,47,0	1/1:1,7:8:16:.:.:123,16,0	1/1:3,10:13:24:.:.:179,24,0	0/0:13,0:13:13:.:.:0,13,283	1/1:2,9:11:24:.:.:159,24,0	1/1:0,12:12:35:.:.:215,35,0	0/0:12,0:12:36:.:.:0,36,303	1/1:0,17:17:50:.:.:360,50,0	1/1:2,4:6:7:.:.:67,7,0	0/0:16,0:16:45:.:.:0,45,675	0/0:13,0:13:17:.:.:0,17,284	1/1:4,6:10:13:.:.:117,13,0	1/1:0,8:8:21:.:.:142,21,0	1/1:0,8:8:24:.:.:146,24,0	0/0:12,0:12:10:.:.:0,10,257	0/0:20,0:20:34:.:.:0,34,468	1/1:2,5:7:10:.:.:87,10,0	0/0:11,0:11:7:.:.:0,7,229	0/0:8,0:8:0:.:.:0,0,145	0/0:11,0:11:0:.:.:0,0,181	1/1:3,9:12:21:.:.:159,21,0	1/1:0,8:8:23:.:.:142,23,0	0/0:19,0:19:31:.:.:0,31,425	1/1:2,4:6:8:.:.:67,8,0	0/0:9,0:9:27:.:.:0,27,222	0/0:14,0:14:0:.:.:0,0,255	0/0:14,0:14:16:.:.:0,16,309	0/0:8,0:8:0:.:.:0,0,149	1/1:3,12:15:30:.:.:225,30,0	1/1:0,13:13:38:.:.:243,38,0	1/1:1,6:7:15:.:.:100,15,0	1/1:3,4:7:5:.:.:58,5,0	0/0:18,0:18:28:.:.:0,28,409	1/1:7,6:13:4:.:.:84,4,0	1/1:0,16:16:47:.:.:289,47,0	1/1:3,6:9:12:.:.:98,12,0	0/0:12,0:12:14:.:.:0,14,266	1/1:0,24:24:71:.:.:450,71,0	1/1:0,9:9:26:.:.:162,26,0	0/0:21,0:21:11:.:.:0,11,432	1/1:0,4:4:10:.:.:70,10,0	1/1:6,8:14:13:.:.:133,13,0	0/0:19,0:19:33:.:.:0,33,495	0/1:16,2:18:7:.:.:7,0,28	0/0:14,0:14:39:.:.:0,39,585	1/1:0,12:12:35:.:.:223,35,0	1/1:0,9:9:27:.:.:169,27,0	0/0:13,0:13:39:.:.:0,39,327	0/1:3,2:5:1:.:.:27,0,1	0/0:27,0:27:78:.:.:0,78,1170	0/0:9,0:9:24:.:.:0,24,360	1/1:5,5:10:2:.:.:72,2,0	1/1:3,6:9:12:.:.:89,12,0	1/1:2,9:11:21:.:.:151,21,0	0/0:12,0:12:10:.:.:0,10,254	1/1:0,10:10:30:.:.:194,30,0	1/1:0,3:3:9:.:.:55,9,0	0/0:13,0:13:39:.:.:0,39,325	0/1:4,6:10:0:0|1:271939_TA_T:77,0,0	0/0:11,0:11:7:.:.:0,7,216	1/1:0,14:14:41:.:.:259,41,0	1/1:0,5:5:15:.:.:94,15,0	1/1:1,10:11:28:.:.:178,28,0	1/1:0,24:24:71:.:.:444,71,0	1/1:6,9:15:16:.:.:150,16,0	1/1:0,14:14:41:.:.:267,41,0	1/1:3,5:8:8:.:.:85,8,0	0/0:16,0:16:48:.:.:0,48,405	1/1:4,7:11:13:.:.:115,13,0	1/1:3,11:14:25:.:.:186,25,0	1/1:0,15:15:44:.:.:278,44,0	1/1:0,8:8:23:.:.:135,23,0	0/0:11,0:11:33:.:.:0,33,267	0/0:12,0:12:0:.:.:0,0,198	1/1:2,3:5:5:.:.:43,5,0	1/1:0,10:10:29:.:.:166,29,0	1/1:0,9:9:27:1|1:271934_G_A:200,27,0	1/1:2,7:9:17:.:.:103,17,0	1/1:3,3:6:3:.:.:35,3,0	1/1:4,5:9:5:.:.:56,5,0	1/1:4,6:10:10:.:.:85,10,0	1/1:0,7:7:20:.:.:119,20,0	1/1:0,14:14:40:.:.:219,40,0	1/1:0,23:23:65:.:.:334,65,0	0/1:8,2:10:12:0|1:271939_TA_T:12,0,53	1/1:1,11:12:31:.:.:184,31,0	1/1:6,10:16:19:.:.:144,19,0	1/1:0,20:20:57:.:.:308,57,0	1/1:3,11:14:24:.:.:166,24,0	1/1:4,6:10:10:.:.:90,10,0	1/1:1,12:13:33:.:.:189,33,0	1/1:2,3:5:5:.:.:34,5,0	1/1:0,13:13:38:.:.:211,38,0	1/1:0,14:14:40:.:.:223,40,0	1/1:0,5:5:14:.:.:78,14,0	1/1:0,15:15:44:.:.:250,44,0	1/1:0,14:14:40:.:.:210,40,0	1/1:3,8:11:15:.:.:93,15,0	0/1:9,2:11:12:.:.:13,0,12	1/1:0,6:6:17:.:.:89,17,0	1/1:3,10:13:23:.:.:163,23,0	1/1:5,6:11:8:.:.:87,8,0	1/1:4,5:9:5:.:.:62,5,0	1/1:1,12:13:33:.:.:191,33,0	1/1:4,10:14:21:.:.:144,21,0	1/1:0,8:8:23:.:.:120,23,0	1/1:2,18:20:47:.:.:273,47,0	1/1:4,15:19:36:.:.:227,36,0	1/1:5,15:20:35:.:.:241,35,0	0/1:4,2:6:2:.:.:24,0,2	1/1:0,11:11:32:.:.:179,32,0	1/1:2,19:21:52:.:.:294,52,0	1/1:2,8:10:20:.:.:121,20,0	1/1:0,16:16:46:1|1:271939_TA_T:274,46,0	0/1:7,5:12:3:.:.:52,0,3	1/1:6,6:12:7:.:.:87,7,0	1/1:0,10:10:29:.:.:164,29,0	0/0:15,0:15:18:.:.:0,18,337	0/0:16,0:16:0:.:.:0,0,261	1/1:2,10:12:26:.:.:150,26,0	1/1:0,13:13:38:.:.:205,38,0	0/1:10,4:14:34:0|1:271939_TA_T:36,0,34	1/1:0,12:12:36:.:.:200,36,0	1/1:7,10:17:15:.:.:132,15,0
superscaffold58-PCRedited	273477	.	A	T	24720.3	.	ANN=T|synonymous_variant|LOW|(sp)_similar_to_Aldo-keto_reductase_family_1_member_B10|CLUMAR_CG018777|transcript|CLUMAR_CG018777-RA|protein_coding|6/7|c.795T>A|p.Ser265Ser|863/1211|795/957|265/318||	GT:AD:DP:GQ:PGT:PID:PL	0/1:2,4:6:72:.:.:85,0,72	1/1:0,21:21:63:.:.:526,63,0	0/1:4,6:10:73:.:.:121,0,73	0/0:14,0:16:42:0|1:273469_TTC_T:0,42,630	0/0:10,1:11:6:.:.:0,6,350	0/0:18,0:18:28:.:.:0,28,412	0/0:21,1:22:21:0|1:273463_C_CTTA:0,21,900	0/0:16,0:16:48:.:.:0,48,720	0/0:27,0:27:78:.:.:0,78,1170	0/0:27,0:27:58:.:.:0,58,668	0/0:27,0:27:81:.:.:0,81,665	0/0:24,0:24:69:.:.:0,69,1035	0/1:8,17:25:99:0|1:273463_C_CTTA:653,0,285	0/0:20,0:20:60:.:.:0,60,495	0/0:25,0:25:72:.:.:0,72,632	0/0:19,0:19:57:.:.:0,57,470	0/0:27,0:27:81:.:.:0,81,665	0/0:26,0:26:72:.:.:0,72,1080	1/1:0,31:31:93:1|1:273463_C_CTTA:1357,93,0	0/0:30,0:30:84:.:.:0,84,1260	0/0:22,0:22:63:.:.:0,63,573	0/0:33,0:33:72:.:.:0,72,820	0/0:30,0:30:81:.:.:0,81,1215	0/1:7,13:20:99:0|1:273463_C_CTTA:470,0,358	0/0:41,0:41:96:.:.:0,96,1039	0/1:10,18:28:99:0|1:273463_C_CTTA:707,0,366	0/0:20,0:20:60:.:.:0,60,512	0/0:18,0:18:48:.:.:0,48,720	0/1:14,11:25:99:0|1:273463_C_CTTA:421,0,635	0/0:25,0:25:72:.:.:0,72,1080	0/0:21,0:21:63:.:.:0,63,519	0/0:8,0:8:24:.:.:0,24,196	0/0:28,0:28:66:.:.:0,66,990	0/0:22,0:22:54:.:.:0,54,810	0/1:12,10:22:99:.:.:195,0,248	1/1:0,18:18:54:.:.:467,54,0	0/0:26,0:26:51:.:.:0,51,642	0/0:18,0:18:28:.:.:0,28,418	0/1:11,10:21:99:0|1:273463_C_CTTA:368,0,377	0/1:6,8:14:99:0|1:273463_C_CTTA:318,0,228	0/0:21,0:21:60:.:.:0,60,900	0/1:8,14:22:99:0|1:273463_C_CTTA:544,0,257	1/1:0,14:14:42:.:.:369,42,0	0/1:5,7:12:99:.:.:141,0,151	0/0:27,2:29:19:0|1:273463_C_CTTA:0,19,1188	0/1:9,11:20:99:0|1:273463_C_CTTA:438,0,301	0/1:7,5:12:99:0|1:273463_C_CTTA:189,0,261	0/0:29,0:29:84:.:.:0,84,714	0/0:18,0:18:51:.:.:0,51,765	0/0:29,0:29:78:.:.:0,78,1170	1/1:0,19:19:57:.:.:484,57,0	0/0:31,0:31:66:.:.:0,66,717	0/1:15,14:29:99:0|1:273463_C_CTTA:543,0,510	0/0:12,0:12:36:.:.:0,36,296	0/0:12,0:12:33:.:.:0,33,495	0/1:6,7:13:99:.:.:140,0,234	0/1:8,4:12:71:.:.:71,0,305	0/0:15,0:15:45:.:.:0,45,371	0/0:18,0:18:51:.:.:0,51,765	0/0:35,0:35:78:.:.:0,78,864	0/1:7,7:14:99:0|1:273463_C_CTTA:273,0,273	0/0:30,0:30:81:.:.:0,81,1215	0/0:23,0:23:43:.:.:0,43,556	0/1:10,11:21:99:.:.:227,0,201	1/1:0,26:26:78:.:.:908,78,0	0/0:19,0:19:34:.:.:0,34,459	0/0:20,0:20:57:.:.:0,57,855	0/1:12,7:19:99:0|1:273463_C_CTTA:250,0,443	0/0:15,0:15:0:.:.:0,0,289	0/0:13,0:13:36:.:.:0,36,540	0/0:26,0:26:75:.:.:0,75,666	0/1:4,7:11:99:.:.:149,0,147	0/1:12,16:28:99:.:.:331,0,401	0/0:17,0:17:24:.:.:0,24,397	0/0:10,0:10:27:.:.:0,27,405	0/0:20,0:20:48:.:.:0,48,720	0/0:25,0:25:75:.:.:0,75,615	0/0:26,0:26:1:.:.:0,1,525	0/0:21,0:21:15:.:.:0,15,452	0/1:10,2:12:17:.:.:17,0,300	0/0:16,0:16:48:.:.:0,48,416	0/0:25,0:25:66:.:.:0,66,990	0/0:17,0:17:39:.:.:0,39,585	0/0:23,0:23:66:.:.:0,66,566	0/1:12,5:17:99:0|1:273463_C_CTTA:156,0,471	0/0:19,0:19:57:.:.:0,57,470	0/0:31,0:31:0:.:.:0,0,615	0/0:28,0:28:81:.:.:0,81,1215	0/1:5,11:16:99:.:.:246,0,168	0/0:17,0:17:51:.:.:0,51,420	0/0:14,0:14:42:.:.:0,42,346	1/1:0,11:11:33:.:.:271,33,0	0/1:8,10:18:99:0|1:273463_C_CTTA:396,0,306	0/0:33,0:33:99:.:.:0,99,816	0/0:19,0:19:48:.:.:0,48,720	0/1:10,6:16:99:0|1:273463_C_CTTA:222,0,337	0/0:21,0:21:36:.:.:0,36,491	1/1:1,25:26:33:1|1:273463_C_CTTA:964,33,0	1/1:0,12:12:36:1|1:273463_C_CTTA:480,36,0	0/0:20,0:20:33:.:.:0,33,481	0/0:17,0:17:25:.:.:0,25,394	0/1:10,7:17:99:0|1:273463_C_CTTA:287,0,376	0/1:13,11:24:99:0|1:273463_C_CTTA:404,0,513	0/0:13,0:13:33:.:.:0,33,495	0/1:13,13:26:99:0|1:273463_C_CTTA:530,0,504	0/0:15,0:15:45:.:.:0,45,369	0/0:22,0:22:60:.:.:0,60,900	0/0:27,1:28:57:.:.:0,57,951	0/0:7,0:7:21:.:.:0,21,173	1/1:1,20:21:18:1|1:273463_C_CTTA:853,18,0	0/0:19,0:19:48:.:.:0,48,720	0/0:23,0:23:42:.:.:0,42,540	0/1:8,6:14:99:.:.:114,0,318	0/1:13,9:22:99:.:.:203,0,519	0/0:12,0:12:9:.:.:0,9,262	0/0:18,0:18:51:.:.:0,51,765	0/0:17,0:17:45:.:.:0,45,675	0/1:9,8:17:99:0|1:273463_C_CTTA:309,0,354	0/1:11,5:16:81:.:.:81,0,231	0/1:12,3:15:90:0|1:273463_C_CTTA:90,0,476	0/1:7,3:10:99:0|1:273463_C_CTTA:105,0,266	0/1:11,15:26:99:0|1:273463_C_CTTA:604,0,414	0/1:3,7:10:99:0|1:273463_C_CTTA:285,0,105	0/1:12,6:18:99:0|1:273463_C_CTTA:216,0,486	0/1:11,3:14:93:0|1:273463_C_CTTA:93,0,453	0/1:9,15:24:99:0|1:273463_C_CTTA:603,0,313	0/0:21,0:21:60:.:.:0,60,566	0/1:7,7:14:99:0|1:273463_C_CTTA:273,0,273	0/0:22,0:22:40:.:.:0,40,514	0/0:13,0:13:0:.:.:0,0,229	0/1:10,8:18:99:0|1:273463_C_CTTA:286,0,354	0/0:20,0:20:34:.:.:0,34,460	0/1:7,11:18:99:0|1:273463_C_CTTA:450,0,258	0/1:2,5:7:69:0|1:273463_C_CTTA:204,0,69	0/0:22,0:22:15:.:.:0,15,461	0/0:28,0:28:58:.:.:0,58,666	0/1:11,9:20:99:0|1:273463_C_CTTA:367,0,473	0/1:17,5:22:99:0|1:273463_C_CTTA:139,0,661	1/1:0,14:14:45:1|1:273463_C_CTTA:658,45,0	1/1:0,15:15:45:1|1:273463_C_CTTA:656,45,0	0/0:18,0:18:28:.:.:0,28,413	0/0:14,0:14:0:.:.:0,0,265	0/1:11,2:13:12:.:.:12,0,398	0/0:23,0:23:43:.:.:0,43,544	0/0:22,0:22:60:.:.:0,60,900	0/1:9,6:15:99:0|1:273463_C_CTTA:206,0,321	0/0:13,0:13:0:.:.:0,0,235	0/0:18,0:18:54:.:.:0,54,443	0/0:14,0:14:42:.:.:0,42,345	0/0:6,0:6:15:.:.:0,15,225	0/1:15,14:29:99:0|1:273463_C_CTTA:523,0,588	0/0:21,0:21:60:.:.:0,60,900	0/1:7,15:22:99:0|1:273463_C_CTTA:609,0,274	0/1:5,6:11:99:0|1:273463_C_CTTA:232,0,192	1/1:0,22:22:69:1|1:273463_C_CTTA:1019,69,0	0/0:13,0:13:39:.:.:0,39,318	0/0:23,0:23:43:.:.:0,43,548	0/1:9,3:12:99:0|1:273463_C_CTTA:99,0,447	0/1:9,10:19:99:0|1:273463_C_CTTA:370,0,348	0/0:19,0:19:54:.:.:0,54,810	0/1:6,9:15:99:0|1:273463_C_CTTA:360,0,225	0/0:14,0:14:16:.:.:0,16,305	0/0:17,0:17:25:.:.:0,25,386	0/0:31,0:31:0:.:.:0,0,464	0/1:8,9:17:99:0|1:273463_C_CTTA:315,0,309	0/0:15,0:15:45:.:.:0,45,368	0/1:14,3:17:84:0|1:273463_C_CTTA:84,0,872	0/1:14,5:19:99:0|1:273463_C_CTTA:168,0,573
[truncated: 23,683,074 more chars]
