# Supplementary material for: Polygenic adaptation from standing genetic variation allows rapid ecotype formation
Source: eLife. 2023 Feb 28;12:e82824. doi: 10.7554/eLife.82824 (PMC9977305; doi:10.7554/eLife.82824)
Supplement: Supplementary file 10. [file elife-82824-supp10.zip]

Archive with 1 entries (1 files):
- Supplementary_File_10_SNPeff_eBPmc_larger_10.vcf
